# Supplementary material for: Multiscale Metabolic Modeling of C4 Plants: Connecting Nonlinear Genome-Scale Models to Leaf-Scale Metabolism in Developing Maize Leaves
Source: PLoS One. 2016 Mar 18;11(3):e0151722. doi: 10.1371/journal.pone.0151722 (PMC4807923; doi:10.1371/journal.pone.0151722)
Supplement: S3 Appendix — (TXT) [file pone.0151722.s014.txt]

S22 Appendix: Biomass reactions.

I. Introduction. 

Two alternative frameworks for biomass production are included in
iEB2140. In the first, which corresponds closely to the biomass
reaction used in iRS1563 (with modifications as discussed in S9
Appendix), components of biomass are produced in a fixed ratio,
separately in mesophyll and bundle sheath compartments. These
reactions should be used when optimizing biomass production or CO2
assimilation.

The second framework allows many uncoupled sink reactions for
individual biomass components to proceed and does not require any
particular ratio among them. (Here, reporter variables are constrained
to equal sums of the rates of production of biomass components,
weighted by their molecular weights, to yield the total production, in
milligrams per second per square meter of leaf surface area, of
various categories of biomass components.)

Only one of the two frameworks should be active in any given
calculation; rates of reactions corresponding to the other should be
given upper and lower bounds of zero. To allow the reactions of the
two frameworks to be distinguished programatically, within the SBML
model, the biomass species produced by the fixed-biomass-composition
reactions reside in the compartments 'ms_fixed_biomass' and
'bs_fixed_biomass', while the biomass species produced by the
reactions allowing a flexible composition reside in the 'biomass'
compartment. (To use the flexible biomass composition, conservation
constraints should not be imposed on species in the 'biomass'
compartment. In contrast, when the fixed biomass composition is used,
species in the 'ms_fixed_biomass' and 'bs_fixed_biomass' components
should be conserved as usual; the overall, top-level biomass
reactions-- bs_CombinedBiomassReaction and
ms_CombinedBiomassReaction-- consume reactants from those
compartments, but have no products in those compartments.)

This appendix lists the names (that is, the SBML sIDs) and full
stoichiometries of the biomass reactions belonging to both
frameworks. Additionally, it provides the reporter variables and the
constraints governing them, and a list of reactions which may carry nonzero flux 
only when the fixed biomass composition is used.

II. Biomass reactions for fixed composition of biomass. 

For further discussion of these reactions, see S9 Appendix.

bs_AminoAcidSink: 0.529 bs_SER + 0.380 bs_LYS + 0.475 bs_VAL + 0.231 bs_CYS + 0.358 bs_HIS + 0.467 bs_THR + 0.624 bs_L_alanine + 0.337 bs_PHE + 0.483 bs_PRO + 0.424 bs_LEU + 0.319 bs_ARG + 0.740 bs_GLY + 0.418 bs_L_ASPARTATE + 0.378 bs_GLT + 0.307 bs_TYR + 0.272 bs_TRP + 0.424 bs_ILE + 0.373 bs_MET = 1.000 bs_free_aa_fixed_biomass
bs_CarbohydratesSink: 2.220 bs_CELLULOSE_monomer_equivalent + 0.067 bs_RIBOSE + 0.400 bs_hemicellulose_fixed_biomass + 0.056 bs_GALACTOSE + 0.278 bs_GLC + 0.259 bs_polysaccharide_galacturonate_unit + 0.111 bs_FRU + 0.146 bs_SUCROSE + 0.039 bs_MANNOSE_6P = 1.000 bs_carbohydrates_fixed_biomass
bs_CombinedBiomassReaction: 1.000 bs_total_fixed_biomass + 30.000 bs_ATP + 30.000 bs_WATER = 30.000 bs_PROTON + 30.000 bs_ADP + 30.000 bs_phosphate
bs_FattyAcidSink: 0.040 bs_STEARIC_ACID + 0.485 bs_LINOLEIC_ACID + 2.372 bs_LINOLENIC_ACID + 0.382 bs_PALMITATE + 0.162 bs_oleate + 0.206 bs_palmitoleate = 1.000 bs_fatty_acids_fixed_biomass
bs_HemicelluloseSink: 0.166 bs_polysaccharide_galacturonate_unit + 0.144 bs_polysaccharide_galactose_unit + 0.301 bs_polysaccharide_mannose_unit + 1.248 bs_polysaccharide_xylose_unit + 0.166 bs_polysaccharide_glucuronate_unit + 0.548 bs_polysaccharide_arabinose_unit + 3.254 bs_polysaccharide_glucose_unit = 1.000 bs_hemicellulose_fixed_biomass
bs_LigninSink: 1.851 bs_CONIFERYL_ALCOHOL + 2.221 bs_COUMARYL_ALCOHOL + 1.587 bs_SINAPYL_ALCOHOL = 1.000 bs_lignin_fixed_biomass
bs_NitrogenousBiomassSink: 0.870 bs_protein_fixed_biomass + 0.030 bs_nucleic_acids_fixed_biomass + 0.100 bs_free_aa_fixed_biomass = 1.000 bs_nitrogenous_fixed_biomass
bs_NucleicAcidSink: 0.259 bs_CTP + 0.247 bs_DGTP + 0.259 bs_TTP + 0.247 bs_ATP + 0.255 bs_DATP + 0.258 bs_UTP + 0.268 bs_DCTP + 0.239 bs_GTP = 1.000 bs_nucleic_acids_fixed_biomass
bs_OrganicAcidsSink: 1.515 bs_OXALACETIC_ACID + 1.562 bs_CIT + 0.556 bs_OXALATE + 1.724 bs_CIS_ACONITATE + 0.676 bs_GLYOX + 0.746 bs_MAL = 1.000 bs_organic_acids_fixed_biomass
bs_ProteinSink: 0.612 bs_SER + 0.000 bs_LYS + 0.250 bs_VAL + 0.031 bs_CYS + 0.091 bs_HIS + 0.175 bs_THR + 1.150 bs_L_alanine + 0.314 bs_PHE + 0.762 bs_PRO + 1.510 bs_LEU + 0.096 bs_ARG + 0.044 bs_GLY + 0.414 bs_L_ASPARTATE + 1.530 bs_GLT + 0.244 bs_TYR + 0.004 bs_TRP + 0.465 bs_ILE + 0.123 bs_MET = 1.000 bs_protein_fixed_biomass
bs_TotalBiomassSink: 0.080 bs_lignin_fixed_biomass + 0.565 bs_carbohydrates_fixed_biomass + 0.050 bs_organic_acids_fixed_biomass + 0.230 bs_nitrogenous_fixed_biomass + 0.025 bs_fatty_acids_fixed_biomass = 1.000 bs_total_fixed_biomass

ms_AminoAcidSink: 0.231 ms_CYS + 0.378 ms_GLT + 0.483 ms_PRO + 0.418 ms_L_ASPARTATE + 0.424 ms_ILE + 0.475 ms_VAL + 0.467 ms_THR + 0.337 ms_PHE + 0.358 ms_HIS + 0.740 ms_GLY + 0.424 ms_LEU + 0.529 ms_SER + 0.380 ms_LYS + 0.624 ms_L_alanine + 0.272 ms_TRP + 0.307 ms_TYR + 0.373 ms_MET + 0.319 ms_ARG = 1.000 ms_free_aa_fixed_biomass
ms_CarbohydratesSink: 0.146 ms_SUCROSE + 0.039 ms_MANNOSE_6P + 0.067 ms_RIBOSE + 0.111 ms_FRU + 0.400 ms_hemicellulose_fixed_biomass + 2.220 ms_CELLULOSE_monomer_equivalent + 0.278 ms_GLC + 0.259 ms_polysaccharide_galacturonate_unit + 0.056 ms_GALACTOSE = 1.000 ms_carbohydrates_fixed_biomass
ms_CombinedBiomassReaction: 30.000 ms_ATP + 30.000 ms_WATER + 1.000 ms_total_fixed_biomass = 30.000 ms_ADP + 30.000 ms_PROTON + 30.000 ms_phosphate
ms_FattyAcidSink: 0.485 ms_LINOLEIC_ACID + 0.382 ms_PALMITATE + 0.162 ms_oleate + 2.372 ms_LINOLENIC_ACID + 0.206 ms_palmitoleate + 0.040 ms_STEARIC_ACID = 1.000 ms_fatty_acids_fixed_biomass
ms_HemicelluloseSink: 1.248 ms_polysaccharide_xylose_unit + 0.166 ms_polysaccharide_glucuronate_unit + 3.254 ms_polysaccharide_glucose_unit + 0.144 ms_polysaccharide_galactose_unit + 0.548 ms_polysaccharide_arabinose_unit + 0.301 ms_polysaccharide_mannose_unit + 0.166 ms_polysaccharide_galacturonate_unit = 1.000 ms_hemicellulose_fixed_biomass
ms_LigninSink: 2.221 ms_COUMARYL_ALCOHOL + 1.851 ms_CONIFERYL_ALCOHOL + 1.587 ms_SINAPYL_ALCOHOL = 1.000 ms_lignin_fixed_biomass
ms_NitrogenousBiomassSink: 0.870 ms_protein_fixed_biomass + 0.100 ms_free_aa_fixed_biomass + 0.030 ms_nucleic_acids_fixed_biomass = 1.000 ms_nitrogenous_fixed_biomass
ms_NucleicAcidSink: 0.255 ms_DATP + 0.259 ms_CTP + 0.247 ms_DGTP + 0.239 ms_GTP + 0.247 ms_ATP + 0.258 ms_UTP + 0.259 ms_TTP + 0.268 ms_DCTP = 1.000 ms_nucleic_acids_fixed_biomass
ms_OrganicAcidsSink: 1.515 ms_OXALACETIC_ACID + 0.556 ms_OXALATE + 0.746 ms_MAL + 1.724 ms_CIS_ACONITATE + 1.562 ms_CIT + 0.676 ms_GLYOX = 1.000 ms_organic_acids_fixed_biomass
ms_ProteinSink: 0.031 ms_CYS + 1.530 ms_GLT + 0.762 ms_PRO + 0.414 ms_L_ASPARTATE + 0.465 ms_ILE + 0.250 ms_VAL + 0.175 ms_THR + 0.314 ms_PHE + 0.091 ms_HIS + 0.044 ms_GLY + 1.510 ms_LEU + 0.612 ms_SER + 0.000 ms_LYS + 1.150 ms_L_alanine + 0.004 ms_TRP + 0.244 ms_TYR + 0.123 ms_MET + 0.096 ms_ARG = 1.000 ms_protein_fixed_biomass
ms_TotalBiomassSink: 0.565 ms_carbohydrates_fixed_biomass + 0.025 ms_fatty_acids_fixed_biomass + 0.080 ms_lignin_fixed_biomass + 0.230 ms_nitrogenous_fixed_biomass + 0.050 ms_organic_acids_fixed_biomass = 1.000 ms_total_fixed_biomass

III. Biomass reactions allowing flexible biomass composition.

bs_sink_1_3_beta_D_glucan_monomer_equivalent: 1.000 bs__1_3_beta_D_glucan_monomer_equivalent = 1.000 _1_3_beta_D_glucan_monomer_equivalent_biomass
bs_sink_1_4_alpha_D_Glucan_monomer_equivalent_chloroplast: 1.000 bs__1_4_alpha_D_Glucan_monomer_equivalent_chloroplast = 1.000 _1_4_alpha_D_Glucan_monomer_equivalent_chloroplast_biomass
bs_sink_1_4_beta_D_xylan_monomer_equivalent: 1.000 bs__1_4_beta_D_xylan_monomer_equivalent = 1.000 _1_4_beta_D_xylan_monomer_equivalent_biomass
bs_sink_ARG: 1.000 bs_ARG = 1.000 ARG_biomass
bs_sink_ASCORBATE: 1.000 bs_ASCORBATE = 1.000 ASCORBATE_biomass
bs_sink_ASN: 1.000 bs_ASN = 1.000 ASN_biomass
bs_sink_Arabinoxylan_monomer_equivalent: 1.000 bs_Arabinoxylan_monomer_equivalent = 1.000 Arabinoxylan_monomer_equivalent_biomass
bs_sink_CELLULOSE_monomer_equivalent: 1.000 bs_CELLULOSE_monomer_equivalent = 1.000 CELLULOSE_monomer_equivalent_biomass
bs_sink_CHLOROPHYLL_A: 1.000 bs_CHLOROPHYLL_A = 1.000 CHLOROPHYLL_A_biomass
bs_sink_CHLOROPHYLL_B: 1.000 bs_CHLOROPHYLL_B = 1.000 CHLOROPHYLL_B_biomass
bs_sink_CONIFERYL_ALCOHOL: 1.000 bs_CONIFERYL_ALCOHOL = 1.000 CONIFERYL_ALCOHOL_biomass
bs_sink_COUMARYL_ALCOHOL: 1.000 bs_COUMARYL_ALCOHOL = 1.000 COUMARYL_ALCOHOL_biomass
bs_sink_CPD_13612: 1.000 bs_dihydrosphingosine = 1.000 dihydrosphingosine_biomass
bs_sink_CPD_440: 1.000 bs_CPD_440 = 1.000 CPD_440_biomass
bs_sink_CPD_649: 1.000 bs_CPD_649 = 1.000 CPD_649_biomass
bs_sink_CYS: 1.000 bs_CYS = 1.000 CYS_biomass
bs_sink_DNA_base_equivalent: 1.000 bs_DNA_base_equivalent = 1.000 DNA_base_equivalent_biomass
bs_sink_GLN: 1.000 bs_GLN = 1.000 GLN_biomass
bs_sink_GLT: 1.000 bs_GLT = 1.000 GLT_biomass
bs_sink_GLY: 1.000 bs_GLY = 1.000 GLY_biomass
bs_sink_Glucomannan_monomer_equivalent: 1.000 bs_Glucomannan_monomer_equivalent = 1.000 Glucomannan_monomer_equivalent_biomass
bs_sink_Glucuronoxylan_monomer_equivalent: 1.000 bs_Glucuronoxylan_monomer_equivalent = 1.000 Glucuronoxylan_monomer_equivalent_biomass
bs_sink_HIS: 1.000 bs_HIS = 1.000 HIS_biomass
bs_sink_Homogalacturonan_monomer_equivalent: 1.000 bs_Homogalacturonan_monomer_equivalent = 1.000 Homogalacturonan_monomer_equivalent_biomass
bs_sink_ILE: 1.000 bs_ILE = 1.000 ILE_biomass
bs_sink_LEU: 1.000 bs_LEU = 1.000 LEU_biomass
bs_sink_LINOLEIC_ACID: 1.000 bs_LINOLEIC_ACID = 1.000 LINOLEIC_ACID_biomass
bs_sink_LINOLENIC_ACID: 1.000 bs_LINOLENIC_ACID = 1.000 LINOLENIC_ACID_biomass
bs_sink_LYS: 1.000 bs_LYS = 1.000 LYS_biomass
bs_sink_L_1_PHOSPHATIDYL_ETHANOLAMINE: 1.000 bs_L_1_PHOSPHATIDYL_ETHANOLAMINE = 1.000 L_1_PHOSPHATIDYL_ETHANOLAMINE_biomass
bs_sink_L_1_PHOSPHATIDYL_GLYCEROL: 1.000 bs_L_1_PHOSPHATIDYL_GLYCEROL = 1.000 L_1_PHOSPHATIDYL_GLYCEROL_biomass
bs_sink_L_ALPHA_ALANINE: 1.000 bs_L_alanine = 1.000 L_alanine_biomass
bs_sink_L_ASPARTATE: 1.000 bs_L_ASPARTATE = 1.000 L_ASPARTATE_biomass
bs_sink_MET: 1.000 bs_MET = 1.000 MET_biomass
bs_sink_OCTADEC_9_ENE_118_DIOIC_ACID: 1.000 bs_octadecenedioate = 1.000 octadecenedioate_biomass
bs_sink_OLEATE_CPD: 1.000 bs_oleate = 1.000 oleate_biomass
bs_sink_PALMITATE: 1.000 bs_PALMITATE = 1.000 PALMITATE_biomass
bs_sink_PHE: 1.000 bs_PHE = 1.000 PHE_biomass
bs_sink_PHOSPHATIDYLCHOLINE: 1.000 bs_PHOSPHATIDYLCHOLINE = 1.000 PHOSPHATIDYLCHOLINE_biomass
bs_sink_PHYTOSPINGOSINE: 1.000 bs_PHYTOSPINGOSINE = 1.000 PHYTOSPINGOSINE_biomass
bs_sink_PRO: 1.000 bs_PRO = 1.000 PRO_biomass
bs_sink_RNA_base_equivalent: 1.000 bs_RNA_base_equivalent = 1.000 RNA_base_equivalent_biomass
bs_sink_SER: 1.000 bs_SER = 1.000 SER_biomass
bs_sink_SINAPYL_ALCOHOL: 1.000 bs_SINAPYL_ALCOHOL = 1.000 SINAPYL_ALCOHOL_biomass
bs_sink_STEARIC_ACID: 1.000 bs_STEARIC_ACID = 1.000 STEARIC_ACID_biomass
bs_sink_SUCROSE: 1.000 bs_SUCROSE = 1.000 SUCROSE_biomass
bs_sink_SULFOQUINOVOSYLDIACYLGLYCEROL: 1.000 bs_SULFOQUINOVOSYLDIACYLGLYCEROL = 1.000 SULFOQUINOVOSYLDIACYLGLYCEROL_biomass
bs_sink_THR: 1.000 bs_THR = 1.000 THR_biomass
bs_sink_TRP: 1.000 bs_TRP = 1.000 TRP_biomass
bs_sink_TYR: 1.000 bs_TYR = 1.000 TYR_biomass
bs_sink_VAL: 1.000 bs_VAL = 1.000 VAL_biomass
bs_sink_Xylogalacturonan_monomer_equivalent: 1.000 bs_Xylogalacturonan_monomer_equivalent = 1.000 Xylogalacturonan_monomer_equivalent_biomass
bs_sink_Xyloglucan_monomer_equivalent: 1.000 bs_Xyloglucan_monomer_equivalent = 1.000 Xyloglucan_monomer_equivalent_biomass
bs_sink__D_Galactosyl_12_diacyl_glycerols_: 1.000 bs_D_Galactosyl_12_diacyl_glycerols = 1.000 D_Galactosyl_12_diacyl_glycerols_biomass
bs_sink__Galactosyl_galactosyl_diacyl_glycerols_: 1.000 bs_Galactosyl_galactosyl_diacyl_glycerols = 1.000 Galactosyl_galactosyl_diacyl_glycerols_biomass
bs_sink__L_1_phosphatidyl_inositols_: 1.000 bs_L_1_phosphatidyl_inositols = 1.000 L_1_phosphatidyl_inositols_biomass
bs_sink_amylopectin_monomer_equivalent_chloroplast: 1.000 bs_amylopectin_monomer_equivalent_chloroplast = 1.000 amylopectin_monomer_equivalent_chloroplast_biomass

ms_sink_1_3_beta_D_glucan_monomer_equivalent: 1.000 ms__1_3_beta_D_glucan_monomer_equivalent = 1.000 _1_3_beta_D_glucan_monomer_equivalent_biomass
ms_sink_1_4_alpha_D_Glucan_monomer_equivalent_chloroplast: 1.000 ms__1_4_alpha_D_Glucan_monomer_equivalent_chloroplast = 1.000 _1_4_alpha_D_Glucan_monomer_equivalent_chloroplast_biomass
ms_sink_1_4_beta_D_xylan_monomer_equivalent: 1.000 ms__1_4_beta_D_xylan_monomer_equivalent = 1.000 _1_4_beta_D_xylan_monomer_equivalent_biomass
ms_sink_ARG: 1.000 ms_ARG = 1.000 ARG_biomass
ms_sink_ASCORBATE: 1.000 ms_ASCORBATE = 1.000 ASCORBATE_biomass
ms_sink_ASN: 1.000 ms_ASN = 1.000 ASN_biomass
ms_sink_Arabinoxylan_monomer_equivalent: 1.000 ms_Arabinoxylan_monomer_equivalent = 1.000 Arabinoxylan_monomer_equivalent_biomass
ms_sink_CELLULOSE_monomer_equivalent: 1.000 ms_CELLULOSE_monomer_equivalent = 1.000 CELLULOSE_monomer_equivalent_biomass
ms_sink_CHLOROPHYLL_A: 1.000 ms_CHLOROPHYLL_A = 1.000 CHLOROPHYLL_A_biomass
ms_sink_CHLOROPHYLL_B: 1.000 ms_CHLOROPHYLL_B = 1.000 CHLOROPHYLL_B_biomass
ms_sink_CONIFERYL_ALCOHOL: 1.000 ms_CONIFERYL_ALCOHOL = 1.000 CONIFERYL_ALCOHOL_biomass
ms_sink_COUMARYL_ALCOHOL: 1.000 ms_COUMARYL_ALCOHOL = 1.000 COUMARYL_ALCOHOL_biomass
ms_sink_CPD_13612: 1.000 ms_dihydrosphingosine = 1.000 dihydrosphingosine_biomass
ms_sink_CPD_440: 1.000 ms_CPD_440 = 1.000 CPD_440_biomass
ms_sink_CPD_649: 1.000 ms_CPD_649 = 1.000 CPD_649_biomass
ms_sink_CYS: 1.000 ms_CYS = 1.000 CYS_biomass
ms_sink_DNA_base_equivalent: 1.000 ms_DNA_base_equivalent = 1.000 DNA_base_equivalent_biomass
ms_sink_GLN: 1.000 ms_GLN = 1.000 GLN_biomass
ms_sink_GLT: 1.000 ms_GLT = 1.000 GLT_biomass
ms_sink_GLY: 1.000 ms_GLY = 1.000 GLY_biomass
ms_sink_Glucomannan_monomer_equivalent: 1.000 ms_Glucomannan_monomer_equivalent = 1.000 Glucomannan_monomer_equivalent_biomass
ms_sink_Glucuronoxylan_monomer_equivalent: 1.000 ms_Glucuronoxylan_monomer_equivalent = 1.000 Glucuronoxylan_monomer_equivalent_biomass
ms_sink_HIS: 1.000 ms_HIS = 1.000 HIS_biomass
ms_sink_Homogalacturonan_monomer_equivalent: 1.000 ms_Homogalacturonan_monomer_equivalent = 1.000 Homogalacturonan_monomer_equivalent_biomass
ms_sink_ILE: 1.000 ms_ILE = 1.000 ILE_biomass
ms_sink_LEU: 1.000 ms_LEU = 1.000 LEU_biomass
ms_sink_LINOLEIC_ACID: 1.000 ms_LINOLEIC_ACID = 1.000 LINOLEIC_ACID_biomass
ms_sink_LINOLENIC_ACID: 1.000 ms_LINOLENIC_ACID = 1.000 LINOLENIC_ACID_biomass
ms_sink_LYS: 1.000 ms_LYS = 1.000 LYS_biomass
ms_sink_L_1_PHOSPHATIDYL_ETHANOLAMINE: 1.000 ms_L_1_PHOSPHATIDYL_ETHANOLAMINE = 1.000 L_1_PHOSPHATIDYL_ETHANOLAMINE_biomass
ms_sink_L_1_PHOSPHATIDYL_GLYCEROL: 1.000 ms_L_1_PHOSPHATIDYL_GLYCEROL = 1.000 L_1_PHOSPHATIDYL_GLYCEROL_biomass
ms_sink_L_ALPHA_ALANINE: 1.000 ms_L_alanine = 1.000 L_alanine_biomass
ms_sink_L_ASPARTATE: 1.000 ms_L_ASPARTATE = 1.000 L_ASPARTATE_biomass
ms_sink_MET: 1.000 ms_MET = 1.000 MET_biomass
ms_sink_OCTADEC_9_ENE_118_DIOIC_ACID: 1.000 ms_octadecenedioate = 1.000 octadecenedioate_biomass
ms_sink_OLEATE_CPD: 1.000 ms_oleate = 1.000 oleate_biomass
ms_sink_PALMITATE: 1.000 ms_PALMITATE = 1.000 PALMITATE_biomass
ms_sink_PHE: 1.000 ms_PHE = 1.000 PHE_biomass
ms_sink_PHOSPHATIDYLCHOLINE: 1.000 ms_PHOSPHATIDYLCHOLINE = 1.000 PHOSPHATIDYLCHOLINE_biomass
ms_sink_PHYTOSPINGOSINE: 1.000 ms_PHYTOSPINGOSINE = 1.000 PHYTOSPINGOSINE_biomass
ms_sink_PRO: 1.000 ms_PRO = 1.000 PRO_biomass
ms_sink_RNA_base_equivalent: 1.000 ms_RNA_base_equivalent = 1.000 RNA_base_equivalent_biomass
ms_sink_SER: 1.000 ms_SER = 1.000 SER_biomass
ms_sink_SINAPYL_ALCOHOL: 1.000 ms_SINAPYL_ALCOHOL = 1.000 SINAPYL_ALCOHOL_biomass
ms_sink_STEARIC_ACID: 1.000 ms_STEARIC_ACID = 1.000 STEARIC_ACID_biomass
ms_sink_SUCROSE: 1.000 ms_SUCROSE = 1.000 SUCROSE_biomass
ms_sink_SULFOQUINOVOSYLDIACYLGLYCEROL: 1.000 ms_SULFOQUINOVOSYLDIACYLGLYCEROL = 1.000 SULFOQUINOVOSYLDIACYLGLYCEROL_biomass
ms_sink_THR: 1.000 ms_THR = 1.000 THR_biomass
ms_sink_TRP: 1.000 ms_TRP = 1.000 TRP_biomass
ms_sink_TYR: 1.000 ms_TYR = 1.000 TYR_biomass
ms_sink_VAL: 1.000 ms_VAL = 1.000 VAL_biomass
ms_sink_Xylogalacturonan_monomer_equivalent: 1.000 ms_Xylogalacturonan_monomer_equivalent = 1.000 Xylogalacturonan_monomer_equivalent_biomass
ms_sink_Xyloglucan_monomer_equivalent: 1.000 ms_Xyloglucan_monomer_equivalent = 1.000 Xyloglucan_monomer_equivalent_biomass
ms_sink__D_Galactosyl_12_diacyl_glycerols_: 1.000 ms_D_Galactosyl_12_diacyl_glycerols = 1.000 D_Galactosyl_12_diacyl_glycerols_biomass
ms_sink__Galactosyl_galactosyl_diacyl_glycerols_: 1.000 ms_Galactosyl_galactosyl_diacyl_glycerols = 1.000 Galactosyl_galactosyl_diacyl_glycerols_biomass
ms_sink__L_1_phosphatidyl_inositols_: 1.000 ms_L_1_phosphatidyl_inositols = 1.000 L_1_phosphatidyl_inositols_biomass
ms_sink_amylopectin_monomer_equivalent_chloroplast: 1.000 ms_amylopectin_monomer_equivalent_chloroplast = 1.000 amylopectin_monomer_equivalent_chloroplast_biomass

IV. Constraints on 'reporter variables' for the flexible biomass composition.

Note that these variables are not reactions (or species) and these
equations do not represent stoichiometries; instead they are algebraic 
relationships among the 'reporter variables' and reaction rates, imposed when solving the
optimization problem.

total_production_all_biomass = 1.000000 total_production_amino_acids + 1.000000 total_production_cellulose_hemicellulose + 1.000000 total_production_chlorophyll + 1.000000 total_production_fatty_acids + 1.000000 total_production_lipids + 1.000000 total_production_monolignols + 1.000000 total_production_nucleic_acids + 1.000000 total_production_other + 1.000000 total_production_starch + 1.000000 total_production_suberin_precursors
total_production_amino_acids = 0.175210 bs_sink_ARG + 0.132119 bs_sink_ASN + 0.121154 bs_sink_CYS + 0.146146 bs_sink_GLN + 0.146122 bs_sink_GLT + 0.075067 bs_sink_GLY + 0.155156 bs_sink_HIS + 0.131174 bs_sink_ILE + 0.131174 bs_sink_LEU + 0.147197 bs_sink_LYS + 0.089094 bs_sink_L_ALPHA_ALANINE + 0.132096 bs_sink_L_ASPARTATE + 0.149207 bs_sink_MET + 0.165191 bs_sink_PHE + 0.115132 bs_sink_PRO + 0.105093 bs_sink_SER + 0.119120 bs_sink_THR + 0.204228 bs_sink_TRP + 0.181191 bs_sink_TYR + 0.117147 bs_sink_VAL + 0.175210 ms_sink_ARG + 0.132119 ms_sink_ASN + 0.121154 ms_sink_CYS + 0.146146 ms_sink_GLN + 0.146122 ms_sink_GLT + 0.075067 ms_sink_GLY + 0.155156 ms_sink_HIS + 0.131174 ms_sink_ILE + 0.131174 ms_sink_LEU + 0.147197 ms_sink_LYS + 0.089094 ms_sink_L_ALPHA_ALANINE + 0.132096 ms_sink_L_ASPARTATE + 0.149207 ms_sink_MET + 0.165191 ms_sink_PHE + 0.115132 ms_sink_PRO + 0.105093 ms_sink_SER + 0.119120 ms_sink_THR + 0.204228 ms_sink_TRP + 0.181191 ms_sink_TYR + 0.117147 ms_sink_VAL
total_production_cellulose_hemicellulose = 0.163149 bs_sink_1_3_beta_D_glucan_monomer_equivalent + 0.133123 bs_sink_1_4_beta_D_xylan_monomer_equivalent + 0.266246 bs_sink_Arabinoxylan_monomer_equivalent + 0.163149 bs_sink_CELLULOSE_monomer_equivalent + 0.163150 bs_sink_Glucomannan_monomer_equivalent + 0.309248 bs_sink_Glucuronoxylan_monomer_equivalent + 0.176125 bs_sink_Homogalacturonan_monomer_equivalent + 0.309248 bs_sink_Xylogalacturonan_monomer_equivalent + 0.296272 bs_sink_Xyloglucan_monomer_equivalent + 0.163149 ms_sink_1_3_beta_D_glucan_monomer_equivalent + 0.133123 ms_sink_1_4_beta_D_xylan_monomer_equivalent + 0.266246 ms_sink_Arabinoxylan_monomer_equivalent + 0.163149 ms_sink_CELLULOSE_monomer_equivalent + 0.163150 ms_sink_Glucomannan_monomer_equivalent + 0.309248 ms_sink_Glucuronoxylan_monomer_equivalent + 0.176125 ms_sink_Homogalacturonan_monomer_equivalent + 0.309248 ms_sink_Xylogalacturonan_monomer_equivalent + 0.296272 ms_sink_Xyloglucan_monomer_equivalent
total_production_chlorophyll = 0.893503 bs_sink_CHLOROPHYLL_A + 0.907486 bs_sink_CHLOROPHYLL_B + 0.893503 ms_sink_CHLOROPHYLL_A + 0.907486 ms_sink_CHLOROPHYLL_B
total_production_fatty_acids = 0.279442 bs_sink_LINOLEIC_ACID + 0.277426 bs_sink_LINOLENIC_ACID + 0.281457 bs_sink_OLEATE_CPD + 0.255420 bs_sink_PALMITATE + 0.283473 bs_sink_STEARIC_ACID + 0.279442 ms_sink_LINOLEIC_ACID + 0.277426 ms_sink_LINOLENIC_ACID + 0.281457 ms_sink_OLEATE_CPD + 0.255420 ms_sink_PALMITATE + 0.283473 ms_sink_STEARIC_ACID
total_production_lipids = 0.302519 bs_sink_CPD_13612 + 0.380484 bs_sink_CPD_649 + 0.717995 bs_sink_L_1_PHOSPHATIDYL_ETHANOLAMINE + 0.749005 bs_sink_L_1_PHOSPHATIDYL_GLYCEROL + 0.760075 bs_sink_PHOSPHATIDYLCHOLINE + 0.318519 bs_sink_PHYTOSPINGOSINE + 0.821145 bs_sink_SULFOQUINOVOSYLDIACYLGLYCEROL + 0.757087 bs_sink__D_Galactosyl_12_diacyl_glycerols_ + 0.919226 bs_sink__Galactosyl_galactosyl_diacyl_glycerols_ + 0.837066 bs_sink__L_1_phosphatidyl_inositols_ + 0.302519 ms_sink_CPD_13612 + 0.380484 ms_sink_CPD_649 + 0.717995 ms_sink_L_1_PHOSPHATIDYL_ETHANOLAMINE + 0.749005 ms_sink_L_1_PHOSPHATIDYL_GLYCEROL + 0.760075 ms_sink_PHOSPHATIDYLCHOLINE + 0.318519 ms_sink_PHYTOSPINGOSINE + 0.821145 ms_sink_SULFOQUINOVOSYLDIACYLGLYCEROL + 0.757087 ms_sink__D_Galactosyl_12_diacyl_glycerols_ + 0.919226 ms_sink__Galactosyl_galactosyl_diacyl_glycerols_ + 0.837066 ms_sink__L_1_phosphatidyl_inositols_
total_production_monolignols = 0.180203 bs_sink_CONIFERYL_ALCOHOL + 0.150177 bs_sink_COUMARYL_ALCOHOL + 0.210229 bs_sink_SINAPYL_ALCOHOL + 0.180203 ms_sink_CONIFERYL_ALCOHOL + 0.150177 ms_sink_COUMARYL_ALCOHOL + 0.210229 ms_sink_SINAPYL_ALCOHOL
total_production_nucleic_acids = 0.307942 bs_sink_DNA_base_equivalent + 0.320435 bs_sink_RNA_base_equivalent + 0.307942 ms_sink_DNA_base_equivalent + 0.320435 ms_sink_RNA_base_equivalent
total_production_other = 0.175120 bs_sink_ASCORBATE + 0.342299 bs_sink_SUCROSE + 0.175120 ms_sink_ASCORBATE + 0.342299 ms_sink_SUCROSE
total_production_starch = 0.163150 bs_sink_1_4_alpha_D_Glucan_monomer_equivalent_chloroplast + 0.163150 bs_sink_amylopectin_monomer_equivalent_chloroplast + 0.163150 ms_sink_1_4_alpha_D_Glucan_monomer_equivalent_chloroplast + 0.163150 ms_sink_amylopectin_monomer_equivalent_chloroplast
total_production_suberin_precursors = 0.313350 bs_sink_CPD_440 + 0.310430 bs_sink_OCTADEC_9_ENE_118_DIOIC_ACID + 0.313350 ms_sink_CPD_440 + 0.310430 ms_sink_OCTADEC_9_ENE_118_DIOIC_ACID

V. Reactions which have at least one reactant or product which is otherwise involved only in reactions of the fixed-composition biomass system (section II above.) 

Rates of these reactions will always be zero when the fixed-composition biomass reaction rate is zero.

bs_ArabinoseTransfer_mod: 1.000 bs_UDP_L_ARABINOSE = 1.000 bs_polysaccharide_arabinose_unit + 1.000 bs_UDP
bs_GalactoseTransfer_mod: 1.000 bs_GDP_L_GALACTOSE = 1.000 bs_polysaccharide_galactose_unit + 1.000 bs_GDP
bs_GlucoseTransfer_mod: 1.000 bs_UDP_GLUCOSE = 1.000 bs_polysaccharide_glucose_unit + 1.000 bs_UDP
bs_GlucuronateTransfer_mod: 1.000 bs_UDP_GLUCURONATE = 1.000 bs_polysaccharide_glucuronate_unit + 1.000 bs_UDP
bs_MannoseTransfer_mod: 1.000 bs_GDP_MANNOSE = 1.000 bs_GDP + 1.000 bs_polysaccharide_mannose_unit
bs_RXN0_366: 1.000 bs_GUANOSINE + 1.000 bs_WATER = 1.000 bs_GUANINE + 1.000 bs_RIBOSE
bs_RXN_1841: 1.000 bs__1_KESTOTRIOSE + 1.000 bs_WATER = 1.000 bs_SUCROSE + 1.000 bs_FRU
bs_RXN_9550: 1.000 bs_WATER + 1.000 bs_Palmitoleoyl_ACPs = 1.000 bs_PROTON + 1.000 bs_ACP + 1.000 bs_palmitoleate
bs_XyloseTransfer_mod: 1.000 bs_UDP_D_XYLOSE = 1.000 bs_polysaccharide_xylose_unit + 1.000 bs_UDP
bs_mitochondrion_cisaconitate_exchange: 1.000 bs_CIS_ACONITATE = 1.000 bs_CIS_ACONITATE_mitochondrion
ms_ArabinoseTransfer_mod: 1.000 ms_UDP_L_ARABINOSE = 1.000 ms_polysaccharide_arabinose_unit + 1.000 ms_UDP
ms_GalactoseTransfer_mod: 1.000 ms_GDP_L_GALACTOSE = 1.000 ms_polysaccharide_galactose_unit + 1.000 ms_GDP
ms_GlucoseTransfer_mod: 1.000 ms_UDP_GLUCOSE = 1.000 ms_polysaccharide_glucose_unit + 1.000 ms_UDP
ms_GlucuronateTransfer_mod: 1.000 ms_UDP_GLUCURONATE = 1.000 ms_UDP + 1.000 ms_polysaccharide_glucuronate_unit
ms_MannoseTransfer_mod: 1.000 ms_GDP_MANNOSE = 1.000 ms_GDP + 1.000 ms_polysaccharide_mannose_unit
ms_RXN0_366: 1.000 ms_WATER + 1.000 ms_GUANOSINE = 1.000 ms_RIBOSE + 1.000 ms_GUANINE
ms_RXN_1841: 1.000 ms_WATER + 1.000 ms__1_KESTOTRIOSE = 1.000 ms_SUCROSE + 1.000 ms_FRU
ms_RXN_9550: 1.000 ms_Palmitoleoyl_ACPs + 1.000 ms_WATER = 1.000 ms_palmitoleate + 1.000 ms_PROTON + 1.000 ms_ACP
ms_XyloseTransfer_mod: 1.000 ms_UDP_D_XYLOSE = 1.000 ms_UDP + 1.000 ms_polysaccharide_xylose_unit
ms_mitochondrion_cisaconitate_exchange: 1.000 ms_CIS_ACONITATE = 1.000 ms_CIS_ACONITATE_mitochondrion
