# Supplementary material for: Multiscale Metabolic Modeling of C4 Plants: Connecting Nonlinear Genome-Scale Models to Leaf-Scale Metabolism in Developing Maize Leaves
Source: PLoS One. 2016 Mar 18;11(3):e0151722. doi: 10.1371/journal.pone.0151722 (PMC4807923; doi:10.1371/journal.pone.0151722)
Supplement: S2 Table — To assess the precision with which the model predicts the value of any variable requires a separate optimization calculation, which has been done only for the subset of variables for which upper and lower bounds are given in S3 Table below; thus the appropriate number of significant figures to which these values should be reported is not clear, but will generally be fewer than have been given here. These predictions were made using the set of biomass reactions that allows flexible biomass composition; the set of biomass reactions corresponding to a fixed biomass composition thus have zero fluxes. See S3 Appendix for further details. (TXT) [file pone.0151722.s016.txt]

bs_ACETATE__COA_LIGASE_RXN	4.862401468596251886e-01	3.534364164307546297e-01	2.767932022397048830e-01	2.696073043585293649e-01	2.216676109584028165e-01	1.626779095577657597e-01	2.032714733347114611e-01	2.004852061315843814e-01	1.939265569071647877e-01	2.007197377712830466e-01	2.078579506452551406e-01	2.164846908548702653e-01	2.087031987510425124e-01	2.297530498896458440e-01	2.353626612596007583e-01
bs_ACETOLACTREDUCTOISOM_RXN	1.547431916878178916e-02	8.039417907657197757e-03	5.528673145955859819e-03	4.968762381265157298e-03	4.478124016367183644e-03	1.895953672505460309e-03	3.279325194160130283e-03	2.454782834201245812e-03	1.804603468231076634e-03	1.627503966447538296e-03	1.788139270897495412e-03	1.527223631731289971e-03	2.257704174311895347e-03	1.796368381687818297e-03	1.917115824640800792e-03
bs_ACETOLACTSYN_RXN	1.547431916878178916e-02	8.039417907657197757e-03	5.528673145955859819e-03	4.968762381265157298e-03	4.478124016367183644e-03	1.895953672505460309e-03	3.279325194160130283e-03	2.454782834201245812e-03	1.804603468231076634e-03	1.627503966447538296e-03	1.788139270897495412e-03	1.527223631731289971e-03	2.257704174311895347e-03	1.796368381687818297e-03	1.917115824640800792e-03
bs_ACETOOHBUTREDUCTOISOM_RXN	1.190624390619378012e-02	5.872635603772831392e-03	3.778275567338543542e-03	3.380610648914354147e-03	3.219221816392192105e-03	1.419440629148831668e-03	2.408151453958220709e-03	1.789467923890903115e-03	1.112995633647715981e-03	1.031088541422427608e-03	1.207019086813063396e-03	8.656514821844281784e-04	1.563864443292737249e-03	1.167854664703201406e-03	1.266009862694672441e-03
bs_ACETOOHBUTSYN_RXN	1.190624390619378012e-02	5.872635603772831392e-03	3.778275567338543542e-03	3.380610648914354147e-03	3.219221816392192105e-03	1.419440629148831668e-03	2.408151453958220709e-03	1.789467923890903115e-03	1.112995633647715981e-03	1.031088541422427608e-03	1.207019086813063396e-03	8.656514821844281784e-04	1.563864443292737249e-03	1.167854664703201406e-03	1.266009862694672441e-03
bs_ACETYLGLUTKIN_RXN	1.861478593303409618e-02	8.636601106685746002e-03	6.686051239522947630e-03	5.565816616077845329e-03	4.678233643584594863e-03	3.860992281332916755e-03	3.278722904301055452e-03	2.479978978331908411e-03	2.524650953506262473e-03	2.774332303745880024e-03	2.756696559669065752e-03	2.807896022527168328e-03	3.737155297509817380e-03	3.200053018502217999e-03	3.671763101041455347e-03
bs_ACETYLORNDEACET_RXN	1.053687458930287375e-02	5.435473665643605033e-03	4.275404960307324122e-03	3.983395342958605777e-03	3.310608841082377397e-03	1.914874447883915289e-03	2.521302374407156325e-03	2.233627422292024448e-03	2.367404539804257319e-03	2.645459777009807802e-03	2.412986427287722776e-03	2.323250484693274026e-03	2.541830051634758232e-03	2.467565104163434945e-03	2.660687937202627258e-03
bs_ACETYLORNTRANSAM_RXN	1.861478593303409618e-02	8.636601106685746002e-03	6.686051239522947630e-03	5.565816616077845329e-03	4.678233643584594863e-03	3.860992281332916755e-03	3.278722904301055452e-03	2.479978978331908411e-03	2.524650953506262473e-03	2.774332303745880024e-03	2.756696559669065752e-03	2.807896022527168328e-03	3.737155297509817380e-03	3.200053018502217999e-03	3.671763101041455347e-03
bs_ACETYL_COA_ACETYLTRANSFER_RXN	2.001122511663352282e-02	8.686291100482466596e-03	2.964544771590998506e-03	1.988598506032279722e-03	1.378072004144111204e-03	3.762305549203990413e-04	5.356966837709889418e-04	3.581692500565780701e-04	-9.010633519942218850e-09	-7.442836424637197355e-09	2.197492207490682622e-04	1.236726232169643269e-04	1.036976105733912077e-03	3.742635157100677535e-04	7.444127120431084628e-04
bs_ACETYL_COA_CARBOXYLTRANSFER_RXN	7.557336644802588044e-01	4.824258791159223292e-01	3.241856226029676269e-01	3.562948152888915643e-01	2.706854381343593574e-01	1.929176311135808453e-01	2.357520525663254207e-01	2.262246962644428872e-01	2.109050259350148393e-01	2.149035715789326395e-01	2.198990077853867908e-01	2.236014841818174947e-01	2.404285420648544780e-01	2.344606485472797985e-01	2.381744546610432556e-01
bs_ACONITATEDEHYDR_RXN_mitochondrion	4.241044243478560571e-01	2.864525441246008053e-01	2.137614284492706240e-01	2.399713582865732053e-01	2.339611998477321708e-01	1.557601866228285614e-01	1.940385674908871871e-01	1.709940089547110631e-01	1.538288628665399338e-01	1.552436902472829894e-01	1.652940063612073351e-01	1.419067250310993011e-01	1.711476735268740723e-01	1.623917902079138886e-01	1.694647354042225218e-01
bs_ACONITATEHYDR_RXN_mitochondrion	4.241044243478560571e-01	2.864525441246008053e-01	2.137614284492706240e-01	2.399713582865732053e-01	2.339611998477321708e-01	1.557601866228285614e-01	1.940385674908871871e-01	1.709940089547110631e-01	1.538288628665399338e-01	1.552436902472829894e-01	1.652940063612073351e-01	1.419067250310993011e-01	1.711476735268740723e-01	1.623917902079138886e-01	1.694647354042225218e-01
bs_ACSERLY_RXN	1.925910908049409398e-02	1.801037720660928626e-02	1.650936555984993878e-02	1.152236864063207328e-02	1.011440391168014208e-02	7.239882630131519448e-03	8.414041567440046915e-03	7.666201063038080056e-03	5.899276370160039078e-03	6.084329966765592360e-03	6.446137342452745202e-03	6.000078685629965831e-03	7.683825886713683412e-03	6.426234004215681909e-03	6.911881532527005059e-03
bs_ACYLCOASYN_RXN_BUTYRIC_ACID_CO_A_ATP__BUTYRYL_COA_PPI_AMP_43_	4.144556677144526496e-02	2.438785830798055609e-02	2.069188381955593473e-02	2.503371969903031916e-02	1.156475481411256730e-02	4.852208023778873183e-03	5.215893446516241608e-03	3.788413337299759761e-03	3.054228844549390903e-03	2.632882363789030167e-03	2.804402807637101404e-03	1.925122133297079352e-03	4.550702962700992928e-03	2.121068936674396724e-03	2.232180844405355809e-03
bs_ACYLCOASYN_RXN_DODECANOATE_CO_A_ATP__LAUROYLCOA_CPD_PPI_AMP_45_	4.144556677144536905e-02	2.438785830798062201e-02	2.069188381955599024e-02	2.503371969903038854e-02	1.156475481411259852e-02	4.852208023778887061e-03	5.215893446516255486e-03	3.788413337299770169e-03	3.054228844549399143e-03	2.632882363789037540e-03	2.804402807637108776e-03	1.925122133297084773e-03	4.550702962701005071e-03	2.121068936674402796e-03	2.232180844405362314e-03
bs_ADENOSINE_KINASE_RXN	9.999571321263917012e-01	5.435202817696601629e-01	3.428264101274248188e-01	3.066464105944486374e-01	1.158730605897578259e-01	4.154899205261511352e-02	6.057403393688908649e-02	4.906009047073387613e-02	2.649571681038965718e-02	2.763378268001440846e-02	3.468499873135372918e-02	2.851894651988918714e-02	5.067882151471242436e-02	3.246867813581803819e-02	3.443091147522711615e-02
bs_ADENOSYLHOMOCYSTEINASE_RXN	3.183406933328506438e-01	1.639076905482461932e-01	1.350912807461781273e-01	1.168079657872484606e-01	6.188959168942640560e-02	4.154891634398386047e-02	3.877428575676751532e-02	2.856601348159419976e-02	2.649547683653998009e-02	2.763375792862492880e-02	3.468499173630616023e-02	2.851893708816099354e-02	5.067828532632001615e-02	3.246867467930725226e-02	3.443091032008462754e-02
bs_ADENYLOSUCCINATE_SYNTHASE_RXN	5.717951761560574608e-01	5.317098238928015697e+00	3.964756362805452294e+00	3.465000623999539009e+00	3.088604136901887287e+00	1.870916983386896604e+00	3.680082838030511727e+00	4.650924495455956986e+00	4.507166437480899290e+00	4.552639845463834156e+00	3.518502538282795467e+00	3.695835900027629073e+00	3.087857315977707628e+00	2.115565887279596158e+00	1.987066162297432159e+00
bs_ADENYL_KIN_RXN	1.283995880629990483e+00	8.850086783744777197e-01	7.135511090481688745e-01	7.166806538304795193e-01	5.730281973473519974e-01	3.905842993778184669e-01	4.847273141519587991e-01	4.488463698134439461e-01	4.358947304006737244e-01	4.376397506962351747e-01	4.513701185246112857e-01	4.288883824581858906e-01	4.655299566853919324e-01	4.525402744957900958e-01	4.564767205439320130e-01
bs_ADENYL_KIN_RXN_chloroplast	1.233150768223733351e+01	2.657405436902866214e+01	3.061369034639808362e+01	2.419034357240169797e+01	2.696389636026458803e+01	3.190614035072676202e+01	3.614260234521633208e+01	3.786746972915157983e+01	3.600817455849011850e+01	3.639286981560554324e+01	3.715591881919626616e+01	3.911643876542510156e+01	3.722690913337775243e+01	3.872430250451807154e+01	3.931729553861416093e+01
bs_ADPREDUCT_RXN	-3.742426006547465780e-03	-2.042876647140105285e-03	-1.342411132700141408e-03	-1.227051907201661286e-03	-1.195234790758718801e-03	-7.136646825199517187e-04	-9.927223674955681833e-04	-9.640478657039021132e-04	-8.492126039343948036e-04	-8.397318748184094727e-04	-8.620577343218640068e-04	-7.899268471138068751e-04	-8.802408717106664478e-04	-8.593253932232409456e-04	-8.880236106969125734e-04
bs_AICARSYN_RXN	2.251153302244802978e-02	1.347040265938829855e-02	1.012712949432636490e-02	1.020977345906757400e-02	9.125697663703198625e-03	7.254508998810318098e-03	7.732107251237846715e-03	8.400992465341237253e-03	8.397995634884816707e-03	7.545230181159093795e-03	7.361134688402531240e-03	7.392295585803697333e-03	7.135214396351415196e-03	6.816484397314217375e-03	7.017061724709983649e-03
bs_AICARTRANSFORM_RXN	2.839425292457959174e-02	1.729077948692231068e-02	1.322496501806605385e-02	1.337197617721740638e-02	1.170481820426606291e-02	8.296448109385923600e-03	9.842246544194389879e-03	1.026468993591977963e-02	9.818172166461889422e-03	9.041626446509227685e-03	8.753464434732139907e-03	8.686815585723341865e-03	8.697790379482900347e-03	8.261791283050162402e-03	8.355793454139431170e-03
bs_AIRCARBOXY_RXN	2.251153302244802978e-02	1.347040265938829855e-02	1.012712949432636490e-02	1.020977345906757400e-02	9.125697663703198625e-03	7.254508998810318098e-03	7.732107251237846715e-03	8.400992465341237253e-03	8.397995634884816707e-03	7.545230181159093795e-03	7.361134688402531240e-03	7.392295585803697333e-03	7.135214396351415196e-03	6.816484397314217375e-03	7.017061724709983649e-03
bs_AIRS_RXN	2.251153302244802978e-02	1.347040265938829855e-02	1.012712949432636490e-02	1.020977345906757400e-02	9.125697663703198625e-03	7.254508998810318098e-03	7.732107251237846715e-03	8.400992465341237253e-03	8.397995634884816707e-03	7.545230181159093795e-03	7.361134688402531240e-03	7.392295585803697333e-03	7.135214396351415196e-03	6.816484397314217375e-03	7.017061724709983649e-03
bs_ALANINE_AMINOTRANSFERASE_RXN	-3.990069954650901640e-01	-3.177738152857783049e-01	-2.528045958880377198e-01	-1.592608557756152177e-01	-1.550926894801718248e-01	3.066628091550080426e-01	-2.769371455723236841e-01	3.391406587926567573e-01	4.253507791173107289e-01	4.959225056933853626e-01	4.296522678542364915e-01	5.537244033615383865e-01	4.644116323128343327e-01	4.776760275910093556e-01	3.452166843237322591e-01
bs_ALANINE__GLYOXYLATE_AMINOTRANSFERASE_RXN	3.223289416415007352e-02	4.875526424148685090e-02	4.918540893945262671e-02	5.459511024631577558e-02	5.216058599216935598e-02	4.667667854935778071e-02	5.527623045681357566e-02	5.427933803428836718e-02	5.863234681613928301e-02	6.222244732812768492e-02	5.904957266578133440e-02	6.440463653471577288e-02	6.082028294220368642e-02	6.500222201868301186e-02	6.989039689148165979e-02
bs_ALCOHOL_DEHYDROG_RXN	1.297811671110587484e-01	1.282282501180015410e-01	1.153461611925312852e-01	1.172886425778511682e-01	1.054288420234454071e-01	8.512526192959715687e-02	8.843382160628554534e-02	7.749246289742756089e-02	8.052892130048022734e-02	8.468771259187202194e-02	8.598386246307629377e-02	8.158634666566788596e-02	8.154375214977517550e-02	7.941287233098061338e-02	8.213469352637715881e-02
bs_ALDOSE1EPIM_RXN	1.182338966072811637e+00	9.222930885729118122e-01	7.676886400177495018e-01	7.162748482465922661e-01	6.893942179422993810e-01	4.445058848285107778e-01	5.839112884369680456e-01	5.736310461860723020e-01	5.000465919234208245e-01	4.715776597269571435e-01	4.911241393210886153e-01	4.289693222679771822e-01	6.308767997973995234e-01	4.934628887206111147e-01	5.345538942987748676e-01
bs_AMPSYN_RXN	5.717951761560574608e-01	5.317098238928015697e+00	3.964756362805452294e+00	3.465000623999539009e+00	3.088604136901887287e+00	1.870916983386896604e+00	3.680082838030511727e+00	4.650924495455956986e+00	4.507166437480899290e+00	4.552639845463834156e+00	3.518502538282795467e+00	3.695835900027629073e+00	3.087857315977707628e+00	2.115565887279596158e+00	1.987066162297432159e+00
bs_AMP_DEAMINASE_RXN	5.546566897427019915e-01	5.306542660770787734e+00	3.956594962534560889e+00	3.456733534551862608e+00	3.081462167529469998e+00	1.866247789776914301e+00	3.674106645111932856e+00	4.644860301752702370e+00	4.501547263131882914e+00	4.547370834107907100e+00	3.513429641192264086e+00	3.690845232234803763e+00	3.082727132796397207e+00	2.110712338195214866e+00	1.982218899705653570e+00
bs_AMP_DEPHOSPHORYLATION_RXN	6.816164387935410574e-01	3.796125912214139420e-01	2.077351293812467192e-01	1.898384448072001629e-01	5.398346890033142026e-02	7.570863125713142739e-08	2.179974818012157464e-02	2.049407698913967638e-02	2.399738496765058757e-07	2.475138947863496156e-08	6.995047568764337629e-09	9.431728192744336354e-09	5.361883924029261376e-07	3.456510784959030748e-09	1.155142489025615909e-09
bs_ANTHRANSYN_RXN	9.493413658053367898e-03	5.576641507334796806e-03	3.358271571052538502e-03	2.929658927279927671e-03	2.840891793167923604e-03	2.246313011302512527e-03	2.525651260989387505e-03	2.798211457410401757e-03	2.563479162454282249e-03	2.618027093124477515e-03	2.609330765347483722e-03	2.650010289094886003e-03	2.604739143925788401e-03	2.518246694702279669e-03	2.603255770125945286e-03
bs_ARGINASE_RXN	5.158370514748529534e-02	3.490555836690611285e-02	2.003514359469383763e-02	2.153570957512698086e-02	2.046565538632025630e-02	7.187932914435700947e-03	1.617443653609413126e-02	1.516497599192413379e-02	9.314563403299778652e-03	7.953624870299238342e-03	7.392863601306895287e-03	5.536030583031511035e-03	7.315333938422157942e-03	6.060627581038967662e-03	6.959611134947907111e-03
bs_ARGSUCCINLYA_RXN	6.483880591006245531e-02	3.860061323830280000e-02	2.186057070364084282e-02	2.153570096216386384e-02	2.046564587401541666e-02	8.378562646813251386e-03	1.656704704480637530e-02	1.528842727234683979e-02	1.020643929196133476e-02	9.154221267285720179e-03	8.359112718601379929e-03	6.777816408673082230e-03	9.010991860256594571e-03	7.548593569566373375e-03	9.138339244037585810e-03
bs_ARGSUCCINSYN_RXN	6.483880591006245531e-02	3.860061323830280000e-02	2.186057070364084282e-02	2.153570096216386384e-02	2.046564587401541666e-02	8.378562646813251386e-03	1.656704704480637530e-02	1.528842727234683979e-02	1.020643929196133476e-02	9.154221267285720179e-03	8.359112718601379929e-03	6.777816408673082230e-03	9.010991860256594571e-03	7.548593569566373375e-03	9.138339244037585810e-03
bs_ASNSYNB_RXN	4.427248051916288056e-03	2.436315115282613412e-03	1.816217186950293532e-03	1.766788415887554902e-03	1.390808650592234271e-03	4.569785952619452867e-04	1.106135900891444404e-03	8.704265322944895094e-04	7.448070332795951164e-04	6.559045367814316007e-04	6.725912372242714207e-04	6.334668954533018495e-04	8.307963364072483772e-04	7.433557121595492281e-04	7.741844022498679898e-04
bs_ASPAMINOTRANS_RXN	9.140614558791483546e+00	-7.229932247680862289e+00	-5.500815014974016037e+00	-5.492352525489214266e+00	-4.344713131386345850e+00	3.626026837095953859e+00	4.317258394024703350e+00	4.157592206635439602e+00	3.833738791031568560e+00	4.505660113533175526e+00	6.173266654393451347e+00	4.931518201587834049e+00	6.054035211055876609e+00	5.990560760382470207e+00	5.858107486757019977e+00
bs_ASPARTATEKIN_RXN	6.261342381475924757e-02	3.537561148499070163e-02	2.951605937966181314e-02	3.316406193901062088e-02	2.517964711459878130e-02	7.795102187444644809e-03	1.220329955458618679e-02	6.503151634616466566e-03	4.155100708794485891e-03	4.447686634337048341e-03	6.262087062110082217e-03	4.006352549793692694e-03	1.001680601921912765e-02	4.844138891148009121e-03	5.016788610481604828e-03
bs_ASPARTATE_SEMIALDEHYDE_DEHYDROGENASE_RXN	6.261342381475924757e-02	3.537561148499070163e-02	2.951605937966181314e-02	3.316406193901062088e-02	2.517964711459878130e-02	7.795102187444644809e-03	1.220329955458618679e-02	6.503151634616466566e-03	4.155100708794485891e-03	4.447686634337048341e-03	6.262087062110082217e-03	4.006352549793692694e-03	1.001680601921912765e-02	4.844138891148009121e-03	5.016788610481604828e-03
bs_ASPCARBTRANS_RXN	2.251153302244839755e-02	1.347040265938900631e-02	1.012712949435127900e-02	1.020977345908345886e-02	9.125697663697465364e-03	7.254508998807252841e-03	7.732107251230751696e-03	8.400992465330398701e-03	8.397995634890395578e-03	7.545230181166162793e-03	7.361134688402173019e-03	7.392295585794804273e-03	7.135214396344041754e-03	6.816484397337697725e-03	7.017061724722098957e-03
bs_ATPPHOSPHORIBOSYLTRANS_RXN	5.882719902131562824e-03	3.820376827534012996e-03	3.097835523739688943e-03	3.162202718149832812e-03	2.579120540562864720e-03	1.041939110575605936e-03	2.110139292956542730e-03	1.863697470578543893e-03	1.420176531577073149e-03	1.496396265350133240e-03	1.392329746329609534e-03	1.294519999919644965e-03	1.562575983131485585e-03	1.445306885735946111e-03	1.338731729429447305e-03
bs_AbstractFreeGalactoseSynthesis	1.182338966072811637e+00	9.222930885729118122e-01	7.676886400177495018e-01	7.162748482465922661e-01	6.893942179422993810e-01	4.445058848285107778e-01	5.839112884369680456e-01	5.736310461860723020e-01	5.000465919234208245e-01	4.715776597269571435e-01	4.911241393210886153e-01	4.289693222679771822e-01	6.308767997973995234e-01	4.934628887206111147e-01	5.345538942987748676e-01
bs_AminoAcidSink	0.000000000000000000e+00	0.000000000000000000e+00	0.000000000000000000e+00	0.000000000000000000e+00	0.000000000000000000e+00	0.000000000000000000e+00	0.000000000000000000e+00	0.000000000000000000e+00	0.000000000000000000e+00	0.000000000000000000e+00	0.000000000000000000e+00	0.000000000000000000e+00	0.000000000000000000e+00	0.000000000000000000e+00	0.000000000000000000e+00
bs_ArabinoseTransfer_mod	0.000000000000000000e+00	0.000000000000000000e+00	0.000000000000000000e+00	0.000000000000000000e+00	0.000000000000000000e+00	0.000000000000000000e+00	0.000000000000000000e+00	0.000000000000000000e+00	0.000000000000000000e+00	0.000000000000000000e+00	0.000000000000000000e+00	0.000000000000000000e+00	0.000000000000000000e+00	0.000000000000000000e+00	0.000000000000000000e+00
bs_ArabinoxylanSynthesis_mod	2.381178375911569001e-02	1.731648378677581174e-02	1.216267847072815232e-02	2.838522159200449271e-03	-9.869821144365849610e-09	9.551167282882810222e-04	5.553902614758189768e-04	2.269889973522827543e-04	-3.724530759092349018e-09	-7.198721820119393569e-09	-9.058578782153535261e-09	-5.775038070321280083e-09	-8.782378186859572848e-11	-9.246041770952643519e-09	-8.451242452598640236e-09
bs_AscorbateProduction_mod_mitochondrion	1.425949913857743785e-02	6.740682549983612916e-03	1.003703264258216108e-03	9.063454619495849018e-03	1.161077591249092683e-02	1.934866066522819561e-02	2.272786642382980393e-02	2.646093977468738645e-02	3.285568983737204019e-02	3.909226363623567735e-02	2.551048807176792277e-02	5.498454153840832276e-02	7.778208382910242573e-03	2.359778291294400976e-02	6.822234215516659317e-02
bs_BIOTIN_CARBOXYL_RXN	4.186248789760704109e-02	3.174097186871650128e-02	3.989820882855703299e-02	5.010673881051676964e-02	3.204170851740260201e-02	1.624150915087115704e-02	1.672855792923187701e-02	1.383598139638578250e-02	9.548179066041344656e-03	7.747586617549978051e-03	7.987289893453472511e-03	6.801689623316604580e-03	9.171592643157307906e-03	7.310282259681816393e-03	6.490420890907694189e-03
bs_BRANCHED_CHAINAMINOTRANSFERILEU_RXN	-1.190624390619378012e-02	-5.872635603772831392e-03	-3.778275567338543542e-03	-3.380610648914354147e-03	-3.219221816392192105e-03	-1.419440629148831668e-03	-2.408151453958220709e-03	-1.789467923890903115e-03	-1.112995633647715981e-03	-1.031088541422427608e-03	-1.207019086813063396e-03	-8.656514821844281784e-04	-1.563864443292737249e-03	-1.167854664703201406e-03	-1.266009862694672441e-03
bs_BRANCHED_CHAINAMINOTRANSFERLEU_RXN	-5.254044633805314904e-03	-3.337636371370226399e-03	-2.656252727571407641e-03	-2.434876924137751013e-03	-2.316250568479698378e-03	-8.782554062973530612e-04	-1.884667465143739307e-03	-1.494735343990541204e-03	-1.310527322264096834e-03	-1.128080358979466217e-03	-1.012081262792665411e-03	-8.999332647206145742e-04	-1.180548017513512139e-03	-9.163477268025714420e-04	-8.659138751729935930e-04
bs_BRANCHED_CHAINAMINOTRANSFERVAL_RXN	-1.022027453497647426e-02	-4.701781536286970924e-03	-2.872420418384451311e-03	-2.533885457127405851e-03	-2.161873447887484832e-03	-1.017698266208107031e-03	-1.394657729016390759e-03	-9.600474902107044997e-04	-4.940761459669797996e-04	-4.994236074680721881e-04	-7.760580081048298927e-04	-6.272903670106753969e-04	-1.077156156798382775e-03	-8.800206548852467468e-04	-1.051201949467806982e-03
bs_CAFFEOYL_COA_O_METHYLTRANSFERASE_RXN	2.128543322248463779e-02	1.495192458175138329e-02	1.634238824740526577e-02	1.411049886258707031e-02	7.543936988304804532e-03	4.840557301009371614e-03	4.912531581266611595e-03	3.401134676158992180e-03	2.570664467037478418e-03	2.407026894476670294e-03	2.571255418638026310e-03	1.967400508988424550e-03	4.158209958533122183e-03	1.891597678105454454e-03	2.061184339607351548e-03
bs_CARBOXYCYCLOHEXADIENYL_DEHYDRATASE_RXN	4.239972896290703647e-02	2.667968269833984399e-02	2.471697747103946199e-02	2.813163681017579257e-02	2.217258263526578760e-02	9.388355274652204763e-03	1.251460190799910666e-02	9.893475487130010473e-03	8.338101120948054196e-03	8.169929747979471149e-03	8.697289463707760099e-03	7.088827206128372853e-03	1.153914384960758564e-02	7.980344065045654953e-03	7.739878335664264995e-03
bs_CARBPSYN_RXN	2.770293641650577871e-02	1.264312630373393316e-02	1.128404097532522202e-02	1.082653450818608053e-02	1.119426107824698577e-02	1.020720006930603968e-02	5.690270376828859659e-03	4.362845376075920149e-03	4.175292847151082509e-03	3.214981365757991604e-03	3.263855586053043302e-03	2.814184074590412362e-03	3.822789166953927727e-03	3.145716297909776932e-03	3.289192243960874749e-03
bs_CATAL_RXN_peroxisome	2.794818339141830546e-02	3.790023348270783743e-03	2.864545878370753501e-02	2.509846597460879680e-02	4.359037403688634238e-02	4.553270415750376027e-02	6.258866760554555875e-02	7.386204914729620208e-02	8.916850086396403696e-02	1.098159979804949754e-01	1.260844312748019835e-01	1.270016293833005350e-01	1.339228526820122056e-01	1.403856255559404187e-01	1.439576886696456448e-01
bs_CDPDIGLYSYN_RXN	2.069281427727257677e-02	1.514894672502895522e-02	9.625409989407314459e-03	1.283196368916763794e-02	1.002223268783222591e-02	7.841079023882438492e-03	1.024466005879377979e-02	9.773231846690608529e-03	9.550761336469463028e-03	9.423572422834505108e-03	9.450524744589053686e-03	9.249741759793561960e-03	7.952747354627384344e-03	9.091561116751672306e-03	9.187270664239481979e-03
bs_CDPKIN_RXN	2.430370156539293502e-01	1.355682458858998851e-01	9.022249911067185824e-02	9.313240456374716203e-02	8.956672240917448735e-02	5.118990935835308204e-02	7.107660068952195709e-02	6.974247487315882177e-02	6.413690333779735464e-02	6.172250836107054384e-02	6.232138486377240827e-02	5.949670701719143168e-02	6.449136162373027281e-02	6.261475706078499515e-02	6.399583793206140014e-02
bs_CDPREDUCT_RXN	3.742426006547465780e-03	2.042876647140105285e-03	1.342411132700141408e-03	1.227051907201661286e-03	1.195234790758718801e-03	7.136646825199517187e-04	9.927223674955681833e-04	9.640478657039021132e-04	8.492126039343948036e-04	8.397318748184094727e-04	8.620577343218640068e-04	7.899268471138068751e-04	8.802408717106664478e-04	8.593253932232409456e-04	8.880236106969125734e-04
bs_CELLULOSE_SYNTHASE_mod	2.215006221315309401e-02	2.069716772860271184e-02	1.695594965954940261e-02	1.287607465471541680e-02	8.949472378974039632e-03	5.973280721439715342e-03	5.776437960362715285e-03	4.468129671804664353e-03	4.943241190236781317e-03	5.281528755076346678e-03	5.503284880729237584e-03	5.884405721615745127e-03	5.956580547421467045e-03	5.554432238795564691e-03	5.860409863741129419e-03
bs_CHORISMATEMUT_RXN	6.915020631280197061e-02	4.369673588318289531e-02	3.832962018446645081e-02	4.360291309203129934e-02	3.313788329560924534e-02	1.101078798907224182e-02	1.686146656609730302e-02	1.257338934155322746e-02	9.605643991610466129e-03	9.448490594224957795e-03	1.017613503287058754e-02	8.242721879262610366e-03	1.448963078115516820e-02	9.221399316290524936e-03	9.018437115678739832e-03
bs_CHORISMATE_SYNTHASE_RXN	7.864361997085535239e-02	4.927337739051769472e-02	4.168789175551899234e-02	4.653257201931122744e-02	3.597877508877716374e-02	1.325710100037475435e-02	1.938711782708668965e-02	1.537160079896363052e-02	1.216912315406474925e-02	1.206651768734943661e-02	1.278546579821807083e-02	1.089273216835749507e-02	1.709436992508095443e-02	1.173964601099280330e-02	1.162169288580468425e-02
bs_CITSYN_RXN_mitochondrion	9.458022439058653141e-01	5.143771575406648200e-01	3.325805665279074619e-01	3.839795685549873272e-01	3.204807890451273900e-01	2.064013831469168614e-01	2.483360244734959255e-01	2.184634205164563692e-01	1.876691294976000346e-01	1.850907940743859725e-01	1.935021801930617014e-01	1.677405325300551919e-01	2.273570774330924693e-01	1.866925837478008721e-01	1.932355836705718921e-01
bs_CMPKI_RXN	1.282418330542648144e-01	8.344472877149865242e-02	5.985909448256426096e-02	7.314696284835119078e-02	6.791292939047050004e-02	3.973101735228876802e-02	5.078553355776539019e-02	4.672890872325226319e-02	4.712534998731063296e-02	4.728712310636980221e-02	4.387063130684964313e-02	4.104910269715720400e-02	4.975246805308975589e-02	4.574984612693634711e-02	4.740739577964853818e-02
bs_CO2	2.214316274057053224e+00	1.729897062313619394e+00	1.880257978746477932e+00	2.278317703609678890e+00	2.442753704880117116e+00	5.143108890662619004e+00	8.653465582212817253e+00	7.583135557362499668e+00	5.922011465037775757e+00	5.555135982211425016e+00	5.252886103458162204e+00	4.950389703916632911e+00	4.631705204836300105e+00	4.184264876125113553e+00	4.044114906558553102e+00
bs_CO2_chloroplast	2.214316274057053224e+00	1.729897062313619394e+00	1.880257978746477932e+00	2.278317703609678890e+00	2.442753704880117116e+00	5.143108890662619004e+00	8.653465582212817253e+00	7.583135557362499668e+00	5.922011465037775757e+00	5.555135982211425016e+00	5.252886103458162204e+00	4.950389703916632911e+00	4.631705204836300105e+00	4.184264876125113553e+00	4.044114906558553102e+00
bs_CO2_conductivity	1.030000000000000027e+00	1.030000000000000027e+00	1.030000000000000027e+00	1.030000000000000027e+00	1.030000000000000027e+00	1.030000000000000027e+00	1.030000000000000027e+00	1.030000000000000027e+00	1.030000000000000027e+00	1.030000000000000027e+00	1.030000000000000027e+00	1.030000000000000027e+00	1.030000000000000027e+00	1.030000000000000027e+00	1.030000000000000027e+00
bs_CTPSYN_RXN	1.125576651122387091e-02	6.735201329694487545e-03	5.063564747175008061e-03	5.104886729541670450e-03	4.562848831848992891e-03	3.627254499403506725e-03	3.866053625615454778e-03	4.200496232665175064e-03	4.198997817445047735e-03	3.772615090583196322e-03	3.680567344201181486e-03	3.696147792897318436e-03	3.567607198172060342e-03	3.408242198669155041e-03	3.508530862361079403e-03
bs_CYSPH_RXN	4.332077209028038778e-02	2.406350233780357381e-02	2.074366848533259339e-02	2.414475170670166149e-02	1.619311360892886770e-02	4.025768113255762289e-03	5.789781456271608090e-03	1.841060703814980954e-03	-3.347039878617556138e-09	-3.850674504777459887e-09	1.483800775628520575e-03	-1.978614457682139080e-09	5.140781530438772416e-03	7.014264274367422157e-09	1.494423535975611840e-05
bs_CYSTATHIONINE_BETA_LYASE_RXN	4.332077209028038778e-02	2.406350233780357381e-02	2.074366848533259339e-02	2.414475170670166149e-02	1.619311360892886770e-02	4.025768113255762289e-03	5.789781456271608090e-03	1.841060703814980954e-03	-3.347039878617556138e-09	-3.850674504777459887e-09	1.483800775628520575e-03	-1.978614457682139080e-09	5.140781530438772416e-03	7.014264274367422157e-09	1.494423535975611840e-05
bs_CalloseSynthesis_mod	3.470350137534554576e-03	1.739577855118798868e-03	1.169798038858105424e-03	8.551156364224134004e-04	6.081537779305288627e-04	3.348854838407241486e-04	4.400900222640978152e-04	4.175681671727939429e-04	4.260370173014256870e-04	4.362115092632253281e-04	4.147973286652249249e-04	5.367382271617768394e-04	6.487203233411197034e-04	6.225884703060710883e-04	5.806734210468894944e-04
bs_CarbohydratesSink	0.000000000000000000e+00	0.000000000000000000e+00	0.000000000000000000e+00	0.000000000000000000e+00	0.000000000000000000e+00	0.000000000000000000e+00	0.000000000000000000e+00	0.000000000000000000e+00	0.000000000000000000e+00	0.000000000000000000e+00	0.000000000000000000e+00	0.000000000000000000e+00	0.000000000000000000e+00	0.000000000000000000e+00	0.000000000000000000e+00
bs_ChloroplasticATPase_mod_chloroplast	9.118424970247222205e+00	1.793671009646814340e+01	2.078908595391796510e+01	1.656485363906733710e+01	1.921785691181165134e+01	2.341292727862989409e+01	2.820534037083460532e+01	3.099446111025311268e+01	3.159701973037328671e+01	3.249868426187504866e+01	3.378775927362782738e+01	3.360820555366127138e+01	3.313493780779443654e+01	3.328517713064569961e+01	3.366169405825098693e+01
bs_CombinedBiomassReaction	0.000000000000000000e+00	0.000000000000000000e+00	0.000000000000000000e+00	0.000000000000000000e+00	0.000000000000000000e+00	0.000000000000000000e+00	0.000000000000000000e+00	0.000000000000000000e+00	0.000000000000000000e+00	0.000000000000000000e+00	0.000000000000000000e+00	0.000000000000000000e+00	0.000000000000000000e+00	0.000000000000000000e+00	0.000000000000000000e+00
bs_ComplexIII_mod_mitochondrion	2.140653675566521752e+00	1.241366261200330889e+00	8.752216178306766459e-01	7.172808234313042819e-01	6.072422644086525878e-01	4.133169654029908435e-01	4.905924757083641174e-01	4.591209325824182064e-01	4.341749627678727630e-01	4.508201028698621271e-01	4.681879939624611908e-01	4.258147141242799583e-01	5.172796098871169646e-01	4.484205961221563452e-01	4.657208863080724570e-01
bs_ComplexII_mod_mitochondrion	3.116251030240170250e-01	1.355270344082845635e-01	9.259620585916501778e-02	7.010301842373961589e-02	6.494661842743980340e-02	5.737456298233187951e-02	6.832731055126714526e-02	6.747461978434744767e-02	7.261705924707075044e-02	7.631313265907191390e-02	7.226238287083167067e-02	7.784782305911783218e-02	7.608943720008098932e-02	7.876041620401669219e-02	8.475813251081351640e-02
bs_ComplexIV_mod_mitochondrion	1.077456587352549677e+00	6.240534718751572507e-01	4.381126605474674474e-01	3.631721390254000759e-01	3.094265201605717608e-01	2.163328130341095334e-01	2.566601710660969538e-01	2.427909361785527687e-01	2.335153263026223946e-01	2.449561832530489092e-01	2.468492410171145568e-01	2.403996278313441370e-01	2.625289091350135884e-01	2.360091895175501775e-01	2.669716142316195251e-01
bs_ComplexI_mod_mitochondrion	1.806517039520056489e+00	1.092368824132657457e+00	7.724982824771603473e-01	6.369680315484812505e-01	5.331699483175154075e-01	3.486878934218517467e-01	4.145330579058661979e-01	3.832453203327403357e-01	3.531599078859116170e-01	3.669617400296240062e-01	3.885644764032273324e-01	3.405745954793673036e-01	4.340549582906919057e-01	3.628436955208019787e-01	3.739456920725368061e-01
bs_ComplexV_mod_mitochondrion	6.699503069918837816e+00	3.943718076277527462e+00	2.781110081140405921e+00	2.289894658673580885e+00	1.933118310515653304e+00	1.304450229145269535e+00	1.549047606240436581e+00	1.446876252124948303e+00	1.361133595941875774e+00	1.416984034870046649e+00	1.471468948510403996e+00	1.342385249913321532e+00	1.618484636417096612e+00	1.396364641547344743e+00	1.475517590149638458e+00
bs_CyclicElectronFlowPSI_mod_chloroplast	1.821702921907301942e+01	4.804526629045671626e+01	6.060417050688707974e+01	4.650489567286015813e+01	5.391557996997582336e+01	6.935267030189207560e+01	8.247511707519937829e+01	8.917637542891613123e+01	9.190299272453631829e+01	9.508542190556616447e+01	9.489720398326839756e+01	1.003775263316972257e+02	9.626400173825041406e+01	9.501391329590559565e+01	9.706666887590583315e+01
bs_CytochromeBF6Complex_mod_chloroplast	2.734866800360119399e+01	5.786741232191124595e+01	6.870925739477094396e+01	5.415295704877717498e+01	6.281352611755246329e+01	7.774772041743376860e+01	9.330416655701387185e+01	1.020458677335626447e+02	1.043607102790497834e+02	1.075254039128971755e+02	1.104705062995544012e+02	1.118783217357753728e+02	1.094028554642704876e+02	1.093367177368084953e+02	1.108995090945542472e+02
bs_DADPKIN_RXN	3.742426006547465780e-03	2.042876647140105285e-03	1.342411132700141408e-03	1.227051907201661286e-03	1.195234790758718801e-03	7.136646825199517187e-04	9.927223674955681833e-04	9.640478657039021132e-04	8.492126039343948036e-04	8.397318748184094727e-04	8.620577343218640068e-04	7.899268471138068751e-04	8.802408717106664478e-04	8.593253932232409456e-04	8.880236106969125734e-04
bs_DAHPSYN_RXN	7.864361997085535239e-02	4.927337739051769472e-02	4.168789175551899234e-02	4.653257201931122744e-02	3.597877508877716374e-02	1.325710100037475435e-02	1.938711782708668965e-02	1.537160079896363052e-02	1.216912315406474925e-02	1.206651768734943661e-02	1.278546579821807083e-02	1.089273216835749507e-02	1.709436992508095443e-02	1.173964601099280330e-02	1.162169288580468425e-02
bs_DCDPKIN_RXN	3.742426006547465780e-03	2.042876647140105285e-03	1.342411132700141408e-03	1.227051907201661286e-03	1.195234790758718801e-03	7.136646825199517187e-04	9.927223674955681833e-04	9.640478657039021132e-04	8.492126039343948036e-04	8.397318748184094727e-04	8.620577343218640068e-04	7.899268471138068751e-04	8.802408717106664478e-04	8.593253932232409456e-04	8.880236106969125734e-04
bs_DGDPKIN_RXN	3.742426006547465780e-03	2.042876647140105285e-03	1.342411132700141408e-03	1.227051907201661286e-03	1.195234790758718801e-03	7.136646825199517187e-04	9.927223674955681833e-04	9.640478657039021132e-04	8.492126039343948036e-04	8.397318748184094727e-04	8.620577343218640068e-04	7.899268471138068751e-04	8.802408717106664478e-04	8.593253932232409456e-04	8.880236106969125734e-04
bs_DIACYLGLYKIN_RXN	1.412029717509006022e-01	9.408413829126356653e-02	6.201588258479104332e-02	5.434542375691073929e-02	4.035219089896383005e-02	4.255081190673395963e-02	3.886520701796051386e-02	3.856321920300412320e-02	3.566747716318789674e-02	3.226736772497831862e-02	3.186975711597680311e-02	3.136390736500187931e-02	3.569875163814383717e-02	3.186511874742132405e-02	3.236553071698858308e-02
bs_DIAMINOPIMDECARB_RXN	7.386404164462756841e-03	5.439482430570052526e-03	4.419817682707303380e-03	4.920434161983789668e-03	4.728020164766054412e-03	1.405033920828622097e-03	2.735045958045724968e-03	2.166249995439307238e-03	1.611135881821523222e-03	1.427314886970094216e-03	1.478696672302369855e-03	1.165659506857981463e-03	1.722606229631141799e-03	1.316734737215454008e-03	1.204013858792557122e-03
bs_DIAMINOPIMEPIM_RXN	7.386404164462756841e-03	5.439482430570052526e-03	4.419817682707303380e-03	4.920434161983789668e-03	4.728020164766054412e-03	1.405033920828622097e-03	2.735045958045724968e-03	2.166249995439307238e-03	1.611135881821523222e-03	1.427314886970094216e-03	1.478696672302369855e-03	1.165659506857981463e-03	1.722606229631141799e-03	1.316734737215454008e-03	1.204013858792557122e-03
bs_DIHYDRODIPICSYN_RXN	7.386404164462756841e-03	5.439482430570051659e-03	4.419817682707303380e-03	4.920434161983789668e-03	4.728020164766054412e-03	1.405033920828622097e-03	2.735045958045724968e-03	2.166249995439307238e-03	1.611135881821523438e-03	1.427314886970094216e-03	1.478696672302369855e-03	1.165659506857981463e-03	1.722606229631141799e-03	1.316734737215454008e-03	1.204013858792557122e-03
bs_DIHYDROFOLATEREDUCT_RXN	3.742426006547465780e-03	2.042876647140105285e-03	1.342411132700141408e-03	1.227051907201661286e-03	1.195234790758718801e-03	7.136646825199517187e-04	9.927223674955681833e-04	9.640478657039021132e-04	8.492126039343948036e-04	8.397318748184094727e-04	8.620577343218640068e-04	7.899268471138068751e-04	8.802408717106664478e-04	8.593253932232409456e-04	8.880236106969125734e-04
bs_DIHYDROOROT_RXN	2.251153302244839755e-02	1.347040265938900631e-02	1.012712949435127900e-02	1.020977345908345886e-02	9.125697663697465364e-03	7.254508998807252841e-03	7.732107251230751696e-03	8.400992465330398701e-03	8.397995634890395578e-03	7.545230181166162793e-03	7.361134688402173019e-03	7.392295585794804273e-03	7.135214396344041754e-03	6.816484397337697725e-03	7.017061724722098957e-03
bs_DIHYDROPICRED_RXN_DELTA1_PIPERIDEINE_2_6_DICARBOXYLATE_NADP__2_3_DIHYDRODIPICOLINATE_NADPH_PROTON_80_	1.332232944731779169e-03	1.247944807262102830e-03	1.068971400237841290e-03	1.227138233515806748e-03	1.283926148994442989e-03	3.520408602065828551e-04	7.659940553376396203e-04	6.191758018624680471e-04	4.144570771245369742e-04	3.530829064708465776e-04	3.292823436354133876e-04	2.317531815566614304e-04	3.820768428872296503e-04	2.449333909960245328e-04	2.037021684541261591e-04
bs_DIHYDROPICRED_RXN_DELTA1_PIPERIDEINE_2_6_DICARBOXYLATE_NAD__2_3_DIHYDRODIPICOLINATE_NADH_PROTON_78_	6.054171219730977022e-03	4.191537623307949913e-03	3.350846282469462090e-03	3.693295928467983137e-03	3.444094015771611422e-03	1.052993060622039187e-03	1.969051902708085239e-03	1.547074193576839299e-03	1.196678804696986410e-03	1.074231980499247693e-03	1.149414328666956576e-03	9.339063253013200330e-04	1.340529386743912095e-03	1.071801346219429475e-03	1.000311690338430990e-03
bs_DIHYDROXYISOVALDEHYDRAT_RXN	1.547431916878178916e-02	8.039417907657197757e-03	5.528673145955859819e-03	4.968762381265157298e-03	4.478124016367183644e-03	1.895953672505460309e-03	3.279325194160130283e-03	2.454782834201245812e-03	1.804603468231076634e-03	1.627503966447538296e-03	1.788139270897495412e-03	1.527223631731289971e-03	2.257704174311895347e-03	1.796368381687818297e-03	1.917115824640800792e-03
bs_DIHYDROXYMETVALDEHYDRAT_RXN	1.190624390619378012e-02	5.872635603772831392e-03	3.778275567338543542e-03	3.380610648914354147e-03	3.219221816392192105e-03	1.419440629148831668e-03	2.408151453958220709e-03	1.789467923890903115e-03	1.112995633647715981e-03	1.031088541422427608e-03	1.207019086813063396e-03	8.656514821844281784e-04	1.563864443292737249e-03	1.167854664703201406e-03	1.266009862694672441e-03
bs_DIPHOSPHOMEVALONTE_DECARBOXYLASE_RXN	2.001122511663352282e-02	8.686291100482466596e-03	2.964544771590998506e-03	1.988598506032279722e-03	1.378072004144111204e-03	3.762305549203990413e-04	5.356966837709889418e-04	3.581692500565780701e-04	-9.010633519942218850e-09	-7.442836424637197355e-09	2.197492207490682622e-04	1.236726232169643269e-04	1.036976105733912077e-03	3.742635157100677535e-04	7.444127120431084628e-04
bs_DNAPolymerase_mod	3.742426006547465780e-03	2.042876647140105285e-03	1.342411132700141408e-03	1.227051907201661286e-03	1.195234790758718801e-03	7.136646825199517187e-04	9.927223674955681833e-04	9.640478657039021132e-04	8.492126039343948036e-04	8.397318748184094727e-04	8.620577343218640068e-04	7.899268471138068751e-04	8.802408717106664478e-04	8.593253932232409456e-04	8.880236106969125734e-04
bs_DSERDEAM_RXN	2.838789954571942609e+00	1.675314239516292325e+00	1.183954842618047953e+00	1.005411982262246040e+00	7.009507242916559466e-01	5.609725815171755503e-01	4.933869401937719390e-01	4.088270267806607405e-01	3.331543953091914978e-01	3.104571670457224042e-01	3.288603583652163764e-01	2.168428424236494567e-01	4.137559379441207996e-01	1.853986007631959199e-01	2.718322847840721201e-01
bs_DTDPKIN_RXN	3.742426006547465780e-03	2.042876647140105285e-03	1.342411132700141408e-03	1.227051907201661286e-03	1.195234790758718801e-03	7.136646825199517187e-04	9.927223674955681833e-04	9.640478657039021132e-04	8.492126039343948036e-04	8.397318748184094727e-04	8.620577343218640068e-04	7.899268471138068751e-04	8.802408717106664478e-04	8.593253932232409456e-04	8.880236106969125734e-04
bs_DTMPKI_RXN	3.742426006547465780e-03	2.042876647140105285e-03	1.342411132700141408e-03	1.227051907201661286e-03	1.195234790758718801e-03	7.136646825199517187e-04	9.927223674955681833e-04	9.640478657039021132e-04	8.492126039343948036e-04	8.397318748184094727e-04	8.620577343218640068e-04	7.899268471138068751e-04	8.802408717106664478e-04	8.593253932232409456e-04	8.880236106969125734e-04
bs_DUDPKIN_RXN	3.742426006547465780e-03	2.042876647140105285e-03	1.342411132700141408e-03	1.227051907201661286e-03	1.195234790758718801e-03	7.136646825199517187e-04	9.927223674955681833e-04	9.640478657039021132e-04	8.492126039343948036e-04	8.397318748184094727e-04	8.620577343218640068e-04	7.899268471138068751e-04	8.802408717106664478e-04	8.593253932232409456e-04	8.880236106969125734e-04
bs_DUTP_PYROP_RXN	3.742426006547465780e-03	2.042876647140105285e-03	1.342411132700141408e-03	1.227051907201661286e-03	1.195234790758718801e-03	7.136646825199517187e-04	9.927223674955681833e-04	9.640478657039021132e-04	8.492126039343948036e-04	8.397318748184094727e-04	8.620577343218640068e-04	7.899268471138068751e-04	8.802408717106664478e-04	8.593253932232409456e-04	8.880236106969125734e-04
bs_DXPREDISOM_RXN	4.090343486280757779e-02	5.743582801271532312e-02	4.713636498996939816e-02	5.986400815696319572e-02	5.703059177608262031e-02	2.789934010031490733e-02	3.940350078262390421e-02	3.123498660974332111e-02	2.791737929375061322e-02	2.819665045369486311e-02	3.297385174524917334e-02	2.427729440743404965e-02	3.424497840529489023e-02	2.990187716325452827e-02	2.831529302626531810e-02
bs_DXS_RXN	4.090343486280757779e-02	5.743582801271532312e-02	4.713636498996939816e-02	5.986400815696319572e-02	5.703059177608262031e-02	2.789934010031490733e-02	3.940350078262390421e-02	3.123498660974332111e-02	2.791737929375061322e-02	2.819665045369486311e-02	3.297385174524917334e-02	2.427729440743404965e-02	3.424497840529489023e-02	2.990187716325452827e-02	2.831529302626531810e-02
bs_EC_1_14_13_36	7.951952812925513342e-03	4.832340961186922662e-03	4.002669216869144536e-03	2.960158656345864437e-03	1.011133667692462081e-03	9.311061324132376138e-04	5.684507928632476790e-04	3.362040525280139973e-04	1.980553291935043653e-04	2.147943913985045394e-04	2.484891806666910926e-04	1.859448618353956725e-04	6.742380024180620254e-04	2.155886080215415452e-04	2.440567979458904972e-04
bs_EC_1_18_1_2_chloroplast	2.661133460194214262e+00	2.791955743055068329e+00	-1.137052014876501760e+00	1.904658546212504522e+00	2.300082039513292820e+00	-3.206623288344267131e+00	-3.499726677974799305e+00	-4.152264734885230624e+00	-4.022471441870889564e+00	-3.777378408367380480e+00	3.928062622199993914e+00	-3.198527064317074675e+00	3.616285758201664979e+00	4.000933385848254531e+00	3.978168281400892070e+00
bs_EC_1_1_1_34	2.001122511663352282e-02	8.686291100482466596e-03	2.964544771590998506e-03	1.988598506032279722e-03	1.378072004144111204e-03	3.762305549203990413e-04	5.356966837709889418e-04	3.581692500565780701e-04	-9.010633519942218850e-09	-7.442836424637197355e-09	2.197492207490682622e-04	1.236726232169643269e-04	1.036976105733912077e-03	3.742635157100677535e-04	7.444127120431084628e-04
bs_EC_1_1_1_39	2.196984754791386080e-02	1.223085312953937735e-02	1.009453774974504101e-02	8.106712478137418840e-03	6.881011161356149174e-03	8.452738141838167518e-03	9.156058399086780888e-03	8.360615831372790116e-03	8.190001923960899682e-03	6.896608722010238307e-03	6.202346947521736494e-03	5.467020856863078274e-03	5.349378701359304954e-03	4.374103241870906829e-03	4.208446039438017323e-03
bs_EC_1_1_1_8	3.857047687499281369e-02	2.058488980417433334e-02	1.433868924856098424e-02	1.946631339567140087e-02	3.455075262770906756e-03	3.682210238726477819e-03	1.938869537796263868e-03	9.777374548764036950e-04	7.383507443740961384e-04	4.625536008350618128e-04	4.656027859447753174e-04	3.649806706223348370e-04	1.446963442976346038e-03	3.760152502794527588e-04	3.159501694400433311e-04
bs_EC_1_2_1_13_chloroplast	1.868792781516437129e+00	5.789482462662467466e-01	8.568586448305237635e-01	1.307496187862972725e+00	2.803776551752119151e+00	3.796465821240071037e+00	7.510416117258680302e+00	9.210027375420777318e+00	1.141200856454931944e+01	1.216247045504402813e+01	1.454153570065155243e+01	1.093723607836352585e+01	1.343593434642522766e+01	1.215320194070033821e+01	1.202311858019831625e+01
bs_EC_1_2_1_9	1.360833218935944666e+00	3.557471926979116628e+00	4.581161787081006409e+00	4.418514387623497797e+00	4.331039947392929079e+00	2.589499527349829133e+00	2.355748072670534210e+00	1.550888580564491415e+00	9.163025801474674603e-01	1.130007859964961892e+00	1.146808072469823525e+00	1.117765011876075132e+00	1.272742724834167172e+00	9.403266533423214613e-01	7.107579000880511755e-01
bs_EC_1_5_1_20	1.026524110024422398e-01	6.366287534829298544e-02	5.503380029213473384e-02	6.558810330590070237e-02	5.298474701880773879e-02	2.125987565182902578e-02	2.881557031108566633e-02	1.886632069315341900e-02	1.453991740860035263e-02	1.484133636054388652e-02	1.857754929636971572e-02	1.398987659799336147e-02	2.697086322895814181e-02	1.796926755459962027e-02	1.887282727772158705e-02
bs_EC_1_8_4_9	2.244811485547833912e-02	3.113428914608499035e-02	4.379816018423257629e-02	3.446382507670025380e-02	3.917268949350768970e-02	5.627358287238235640e-02	6.338186461600435473e-02	6.219592439506578530e-02	7.555111558081065160e-02	7.426290196499665819e-02	6.591902778285302356e-02	6.917971915374244996e-02	5.764143885333101319e-02	6.459069599853266286e-02	6.140852646136855247e-02
bs_EC_1_8_5_1	1.699760488525156876e-01	1.180222163269676605e-01	8.522464796957085476e-02	8.466797384643443003e-02	7.072207696739443716e-02	5.327006819689687755e-02	7.122112700288339704e-02	7.829225266193325095e-02	7.304914483266314318e-02	7.450669168652987451e-02	7.400596223988077649e-02	8.706611262573688004e-02	8.696800382951215547e-02	9.227148530406141524e-02	9.353049783465391953e-02
bs_EC_1_8_5_1_chloroplast	8.880214776565985568e-01	2.443480211678226155e+00	4.117873886737716260e-02	2.568503341018692598e+00	2.081065341973157956e+00	1.161046565627208982e-01	1.414133336405658081e+00	1.134033982533906082e+00	1.799520869611520186e-07	1.230626503750643585e-07	3.187823126654881101e+00	6.677393657135152184e-08	2.809530743436810418e+00	2.743621753293538301e+00	2.370816086237061526e+00
bs_EC_2_1_1_103	2.889459267450066038e-03	3.492563287479326221e-04	3.175592079005157319e-04	4.509882732632187335e-04	8.600972245349137622e-04	9.959782235010993662e-04	1.137326019962355472e-03	9.195134712852376727e-04	8.540437621630314396e-04	9.708785510307214829e-04	9.653993747746879859e-04	1.202066136898960816e-03	1.443571447099387941e-03	1.727882452993098573e-03	2.080146253400886377e-03
bs_EC_2_3_1_133	7.951952812925513342e-03	4.832340961186923529e-03	4.002669216869144536e-03	2.960158656345864437e-03	1.011133667692462081e-03	9.311061324132376138e-04	5.684507928632476790e-04	3.362040525280139973e-04	1.980553291935043653e-04	2.147943913985045123e-04	2.484891806666910926e-04	1.859448618353956725e-04	6.742380024180620254e-04	2.155886080215415181e-04	2.440567979458904972e-04
bs_EC_2_3_1_180	1.047769625048308034e-01	6.756504344448240051e-02	4.777049223337254819e-02	5.348170173542107775e-02	3.986571786977661375e-02	2.765134999845818981e-02	3.333849564968259516e-02	3.169523769882227893e-02	2.920833585936261773e-02	2.949116713702981327e-02	3.018695638554345223e-02	3.050251754927551379e-02	3.293726210306319874e-02	3.200715715250954801e-02	3.242918674721492756e-02
bs_EC_2_3_3_8	5.216978195580092015e-01	2.279246134160640425e-01	1.188191380786368517e-01	1.440082102684141496e-01	8.651958919739520526e-02	5.064119652408829303e-02	5.429745698260870362e-02	4.746941156174532689e-02	3.384026663106009386e-02	2.984710382710299009e-02	2.820817383185438010e-02	2.583380749895590120e-02	5.620940390621838312e-02	2.430079353988698690e-02	2.377084826634935991e-02
bs_EC_2_4_1_123	6.069851852265118151e-09	1.345747341994085966e+00	1.616904041200539988e+00	1.445696586006992801e+00	1.553856144902587388e+00	1.518718549636232762e+00	1.645601624879358127e+00	1.519409760364873963e+00	1.601254956043147271e+00	1.711617587100394910e+00	1.618593033151717542e+00	1.912660142447641265e+00	1.617817067113448859e+00	1.719840853436658490e+00	1.740100902748490608e+00
bs_EC_2_4_1_46	8.398581657336166850e-03	5.178542627824253911e-03	3.722221510165905998e-03	3.118110024612822957e-03	2.652018526392974258e-03	1.927793216758985455e-03	1.857542441942420380e-03	2.103078958347604378e-03	2.225197249743815844e-03	2.362225976507256048e-03	2.666180427903473704e-03	2.760977595653236333e-03	3.411110259764218566e-03	3.003066783225040361e-03	3.014042801428267263e-03
bs_EC_2_4_1_82	6.069851852265118151e-09	1.345747341994085966e+00	1.616904041200539988e+00	1.445696586006992801e+00	1.553856144902587388e+00	1.518718549636232762e+00	1.645601624879358127e+00	1.519409760364873963e+00	1.601254956043147271e+00	1.711617587100394910e+00	1.618593033151717542e+00	1.912660142447641265e+00	1.617817067113448859e+00	1.719840853436658490e+00	1.740100902748490608e+00
bs_EC_2_5_1_19	7.864361997085535239e-02	4.927337739051769472e-02	4.168789175551899234e-02	4.653257201931122744e-02	3.597877508877716374e-02	1.325710100037475435e-02	1.938711782708668965e-02	1.537160079896363052e-02	1.216912315406474925e-02	1.206651768734943661e-02	1.278546579821807083e-02	1.089273216835749507e-02	1.709436992508095443e-02	1.173964601099280330e-02	1.162169288580468425e-02
bs_EC_2_7_1_148	4.090343486280757779e-02	5.743582801271532312e-02	4.713636498996939816e-02	5.986400815696319572e-02	5.703059177608262031e-02	2.789934010031490733e-02	3.940350078262390421e-02	3.123498660974332111e-02	2.791737929375061322e-02	2.819665045369486311e-02	3.297385174524917334e-02	2.427729440743404965e-02	3.424497840529489023e-02	2.990187716325452827e-02	2.831529302626531810e-02
bs_EC_2_7_1_150	9.037008448091655988e-02	5.894676809267649503e-02	4.804037465625605324e-02	3.857483163285453653e-02	3.298033638342511703e-02	4.954253881948124383e-02	3.449403627936140776e-02	4.024688123389633804e-02	4.158868522452209560e-02	4.626034314173013001e-02	4.476064313292857366e-02	5.062164132533421984e-02	5.595317487399477374e-02	5.960972566716430526e-02	5.145535726053826475e-02
bs_EC_2_7_1_159	1.223908428714570867e-01	6.664944089035508556e-02	6.922010630788799634e-02	5.528026766935451031e-02	4.212217022983946041e-02	4.548380727383743299e-02	4.543355111931875884e-02	4.921236527127465649e-02	5.909297884979642507e-02	6.269624174647268899e-02	5.694712492982568347e-02	6.795583579273677122e-02	6.667092732761141505e-02	7.169421716837498515e-02	7.013353798929551630e-02
bs_EC_2_7_1_90	2.251583058582848018e+00	3.006925084413177185e+00	2.980220897606668196e+00	2.700981407190924610e+00	2.723867861571356297e+00	2.206157874290626708e+00	2.637893383107619449e+00	2.718368155558576582e+00	2.804304249717872288e+00	2.909813804380941615e+00	2.842968816978373336e+00	3.030386174794116094e+00	2.992912515148809849e+00	2.887445335661593226e+00	2.984836099029293699e+00
bs_EC_2_7_4_22	7.168704878849188611e-02	4.871042769758846674e-02	4.139261984123491361e-02	4.337224586403460452e-02	2.164310354827256658e-02	1.923599915585129383e-02	1.151682397582023606e-02	8.401012414526013578e-03	8.398003912142085192e-03	7.545247589567332172e-03	7.361163312726635814e-03	7.392322303584352751e-03	9.154136475758904712e-03	6.816628901993005384e-03	7.757685676547475435e-03
bs_EC_2_7_7_13	1.213808448726633182e+00	9.341723899075017323e-01	7.707885615960800019e-01	7.267005665468792008e-01	7.021796064167789009e-01	4.647919537579551230e-01	6.076337326904063252e-01	6.009471709621375668e-01	5.335253204298107121e-01	5.112379469946166655e-01	5.171682212745043472e-01	4.844791408659614440e-01	6.392563341621011475e-01	5.175783750238208691e-01	6.033478550056866618e-01
bs_EC_2_7_7_60	4.090343486280757779e-02	5.743582801271532312e-02	4.713636498996939816e-02	5.986400815696319572e-02	5.703059177608262031e-02	2.789934010031490733e-02	3.940350078262390421e-02	3.123498660974332111e-02	2.791737929375061322e-02	2.819665045369486311e-02	3.297385174524917334e-02	2.427729440743404965e-02	3.424497840529489023e-02	2.990187716325452827e-02	2.831529302626531810e-02
bs_EC_2_7_8_11	1.369270230547512020e-02	1.190977259555660826e-02	8.173049149388491100e-03	8.085272925277706135e-03	9.158908962456203603e-03	7.841098276905718312e-03	1.024467983920983663e-02	9.773251660934784493e-03	9.550781152866148066e-03	9.423592240977848519e-03	9.450544521677310683e-03	9.249761581909536623e-03	7.952766799813847098e-03	9.091580922069268308e-03	9.187290484655673967e-03
bs_EC_3_1_3_25	2.426298665454790573e-02	2.784833693593628465e-02	3.668538596038454364e-02	3.175005327052259074e-02	4.416379584655478335e-02	4.756055254148873479e-02	6.726660280345332643e-02	8.544676883153713709e-02	8.050290782504793130e-02	7.375959929655211134e-02	6.696581667088169487e-02	7.054291955456885865e-02	6.301112096632124904e-02	6.840408693574079324e-02	5.873624276883090967e-02
bs_EC_3_5_2_9	8.807422505396284018e-02	1.066450574132674911e-01	1.110796572289365208e-01	1.001430361049156365e-01	1.024360200404851456e-01	9.047013238540460578e-02	1.076984502213543249e-01	1.061194982060323921e-01	1.033474115197419302e-01	1.017827589687276268e-01	9.941289894991812981e-02	1.131942680805760604e-01	1.176298555305463761e-01	1.216071433047213601e-01	1.161395159844600122e-01
bs_EC_4_2_1_59	1.047769625048308034e-01	6.756504344448240051e-02	4.777049223337254819e-02	5.348170173542107775e-02	3.986571786977661375e-02	2.765134999845818981e-02	3.333849564968259516e-02	3.169523769882227893e-02	2.920833585936261773e-02	2.949116713702981327e-02	3.018695638554345223e-02	3.050251754927551379e-02	3.293726210306319874e-02	3.200715715250954801e-02	3.242918674721492756e-02
bs_EC_5_1_1_18	2.838789954571942609e+00	1.675314239516292325e+00	1.183954842618047953e+00	1.005411982262246040e+00	7.009507242916559466e-01	5.609725815171755503e-01	4.933869401937719390e-01	4.088270267806607405e-01	3.331543953091914978e-01	3.104571670457224042e-01	3.288603583652163764e-01	2.168428424236494567e-01	4.137559379441207996e-01	1.853986007631959199e-01	2.718322847840721201e-01
bs_EC_5_1_3_15	2.339398081736924762e-01	1.397003285335778611e-01	8.024147756139402010e-02	7.608630314613175349e-02	5.856147734810145111e-02	5.842572043387025266e-02	4.968859896985461377e-02	2.961317625774564227e-02	3.173231727704630550e-02	5.096446201743296683e-02	3.282184248806645915e-02	5.043058232878090685e-02	3.123632080647959289e-02	1.922290944098287505e-02	2.807076572534296724e-02
bs_EC_5_1_3_15_chloroplast	-5.532775192495361857e-03	-3.549159388521847154e-03	-3.882981216894788347e-03	-3.789646266808977069e-03	-5.492233934333654727e-03	-8.703011375909076516e-03	-1.016723361230893394e-02	-1.248132441070180960e-02	-1.392088275520263901e-02	-1.361453521182132143e-02	-1.210577039059806612e-02	-1.337816066032549746e-02	-1.048483536658111406e-02	-1.184791007914855719e-02	-1.039046039927555252e-02
bs_EC_6_2_1_12	2.275888508479478531e-02	1.430684420921897113e-02	1.297315949288298589e-02	1.208297316049201063e-02	7.398891950290792559e-03	5.623001548643696314e-03	5.378146522434004359e-03	4.540712721848616171e-03	4.079524406082094337e-03	3.911175771230818166e-03	3.941539204674646135e-03	3.344755901550167890e-03	5.653783219305020223e-03	3.652023412826298655e-03	3.582721839314296532e-03
bs_EC_6_2_1_34	9.111610486401819017e-03	4.171857230708784711e-03	9.834188662102129417e-04	6.220785002801939613e-03	8.236947386929861087e-03	9.068511385945809294e-05	2.410976100631298438e-03	1.357359945437842420e-03	9.383763249033009752e-04	9.962165666263943144e-04	1.413924537692924687e-03	9.973045402806453817e-04	2.169022793391627620e-03	1.582843384549399495e-03	1.507246617373085443e-03
bs_EC_6_3_4_16	5.964740251600508802e-02	3.942788959395787662e-02	2.070365922266689807e-02	2.091893991306124218e-02	1.839708245946590146e-02	5.425871576314464546e-03	1.860888391920826820e-02	1.932657436160131748e-02	1.442914207970064956e-02	1.348447008269389354e-02	1.245639182095050965e-02	1.135592791987747457e-02	1.232341708964670816e-02	1.121936166899429460e-02	1.286620872479881002e-02
bs_ETHANOLAMINE_KINASE_RXN	2.889459267450066038e-03	3.492563287479326221e-04	3.175592079005157319e-04	4.509882732632187335e-04	8.600972245349137622e-04	9.959782235010993662e-04	1.137326019962355472e-03	9.195134712852376727e-04	8.540437621630314396e-04	9.708785510307214829e-04	9.653993747746879859e-04	1.202066136898960816e-03	1.443571447099387941e-03	1.727882452993098573e-03	2.080146253400886377e-03
bs_F16ALDOLASE_RXN	8.530113946393969027e-01	6.815891135786289468e-01	5.167290685120776716e-01	6.656434020866585088e-01	4.632178996157743089e-01	4.577315509886781264e-01	3.639694130777725856e-01	-1.726780209583725634e-01	-3.603496283922254517e-01	-3.977151023052806766e-01	-3.764192822766629920e-01	-3.371594413594455331e-01	-3.785321712529347016e-01	-2.675684804533761674e-01	-2.906228400211750551e-01
bs_F16ALDOLASE_RXN_chloroplast	-2.763973946649479485e-01	-2.811530126830176154e-02	-9.555096903532535324e-02	-3.789650014108471212e-03	-3.099688461643559378e-01	-8.814444013383144760e-01	-1.612547098688690062e+00	-2.686714622090389248e+00	-3.795765080696438698e+00	-4.190465057770530244e+00	-4.176806062333719538e+00	-3.892261867167575051e+00	-3.843988009945095818e+00	-3.424271347363519347e+00	-3.447577583722856609e+00
bs_F16BDEPHOS_RXN	1.430803219840056428e+00	2.347864690173261160e+00	2.484456452924977743e+00	2.054839569767060059e+00	2.278524739128966026e+00	1.767147876390020578e+00	2.293387877141231712e+00	2.911397127819253416e+00	3.187099129937224440e+00	3.329889427263578394e+00	3.241492321430921031e+00	3.392998850442103365e+00	3.397037076741787232e+00	3.181649092374037480e+00	3.303351622177881808e+00
bs_F16BDEPHOS_RXN_chloroplast	2.763973946649479485e-01	2.811530126830181012e-02	9.555096903532535324e-02	3.789650014108471212e-03	3.099688461643559378e-01	8.814444013383144760e-01	1.612547098688690062e+00	2.686714622090389248e+00	3.795765080696438698e+00	4.190465057770530244e+00	4.176806062333719538e+00	3.892261867167575051e+00	3.843988009945095818e+00	3.424271347363519347e+00	3.447577583722856609e+00
bs_FARNESYLTRANSTRANSFERASE_RXN	1.522866499486027342e-02	1.653052977829944786e-02	1.252522744039009928e-02	1.546315166574886886e-02	1.460216594505668077e-02	7.068892663808826714e-03	9.984799366598720929e-03	7.898288964949975663e-03	6.979342570779273162e-03	7.049160752714609887e-03	8.298400241499560848e-03	6.100241757662753020e-03	8.820488627757199981e-03	7.569035169741148220e-03	7.264926434577107482e-03
bs_FERREDOXIN__NITRITE_REDUCTASE_RXN	2.063486263422660838e-01	1.228562462911015202e-01	7.357332961846482777e-02	6.017613588860027535e-02	8.804463213229717089e-02	6.085978393231156885e-02	9.760741888485456597e-02	7.355065270002719702e-02	8.688222834760564450e-02	9.112982484246545667e-02	1.055917294881517504e-01	9.442042606518807890e-02	9.129403941363842256e-02	1.107180367579728153e-01	1.251713590324292080e-01
bs_FGAMSYN_RXN	2.251153302244802978e-02	1.347040265938829855e-02	1.012712949432636490e-02	1.020977345906757400e-02	9.125697663703198625e-03	7.254508998810318098e-03	7.732107251237846715e-03	8.400992465341237253e-03	8.397995634884816707e-03	7.545230181159093795e-03	7.361134688402531240e-03	7.392295585803697333e-03	7.135214396351415196e-03	6.816484397314217375e-03	7.017061724709983649e-03
bs_FPPSYN_RXN	1.522866499486027342e-02	1.653052977829944786e-02	1.252522744039009928e-02	1.546315166574886886e-02	1.460216594505668077e-02	7.068892663808826714e-03	9.984799366598720929e-03	7.898288964949975663e-03	6.979342570779273162e-03	7.049160752714609887e-03	8.298400241499560848e-03	6.100241757662753020e-03	8.820488627757199981e-03	7.569035169741148220e-03	7.264926434577107482e-03
bs_FRUCTOKINASE_RXN	7.920023880715326703e-01	5.486380065860466670e-01	4.590720514116728990e-01	4.738575750253525842e-01	3.657881939615084121e-01	4.493453340589568801e-01	3.946501633179285706e-01	1.485312138697944540e-01	1.058403597712529731e-01	1.051781296147395184e-01	1.026361831012547743e-01	1.042954160411129899e-01	8.971295251652523783e-02	1.162353393043344951e-01	1.206522734087042831e-01
bs_FUMHYDR_RXN_mitochondrion	9.707706181125850264e-01	5.504696289233990569e+00	4.089340268862584615e+00	3.566849116844509560e+00	3.183142098867045799e+00	1.943924618014851946e+00	3.772709302877823578e+00	4.742088534977992431e+00	4.598387931654817073e+00	4.645652429571350162e+00	3.606485168560631394e+00	3.787853835081223863e+00	3.180092959434396960e+00	2.208691381450493374e+00	2.087979695776993161e+00
bs_FattyAcidSink	0.000000000000000000e+00	0.000000000000000000e+00	0.000000000000000000e+00	0.000000000000000000e+00	0.000000000000000000e+00	0.000000000000000000e+00	0.000000000000000000e+00	0.000000000000000000e+00	0.000000000000000000e+00	0.000000000000000000e+00	0.000000000000000000e+00	0.000000000000000000e+00	0.000000000000000000e+00	0.000000000000000000e+00	0.000000000000000000e+00
bs_GABATRANSAM_RXN	2.117092532944636618e-02	9.579419682082085732e-03	9.502194604653284304e-03	9.360318660348598135e-03	8.023354711943056494e-03	6.216192935206051214e-03	7.973242790096028709e-03	8.669023632077532335e-03	9.249834917094513359e-03	8.846744684144914467e-03	8.160950644317568198e-03	8.196118016093817751e-03	9.519885659514870299e-03	8.263212152105370648e-03	9.026761534891892397e-03
bs_GALACTOKIN_RXN	1.182338972142663591e+00	2.268040430566997667e+00	2.384592681218289378e+00	2.161971434253584956e+00	2.243250362844886769e+00	1.963224434464743373e+00	2.229512913316326284e+00	2.093040806550946265e+00	2.101301547966568428e+00	2.183195246827351887e+00	2.109717172472806102e+00	2.341629464715618614e+00	2.248693866910848271e+00	2.213303742157269660e+00	2.274654797047265475e+00
bs_GALACTURIDYLYLTRANS_RXN	5.679964973692943619e-01	6.316652575508645562e-01	6.343595163574444751e-01	8.169605336006749985e-01	7.212940988366582928e-01	3.113699350745017247e-01	5.381065025329779816e-01	2.621138213316659415e-01	9.126444320465322557e-02	4.387116081977805032e-02	7.520854147832591041e-02	4.775552550844023442e-02	1.914003161412770326e-01	1.207488650718563511e-01	1.802456612982364648e-01
bs_GAPOXNPHOSPHN_RXN	1.080481100103341952e+01	-5.706288939501966695e+00	-3.382616550850582104e+00	-2.992269239804580039e+00	-2.384076768613272890e+00	2.066855594236402638e+00	2.382708406581003135e+00	2.220325696263729665e+00	1.822379507642742258e+00	1.919529907312438333e+00	1.855477772632167399e+00	1.952503558905177794e+00	2.271500514862781817e+00	2.076937176092961579e+00	2.180977676454702863e+00
bs_GART_RXN	2.251153302244802978e-02	1.347040265938829855e-02	1.012712949432636490e-02	1.020977345906757400e-02	9.125697663703198625e-03	7.254508998810318098e-03	7.732107251237846715e-03	8.400992465341237253e-03	8.397995634884816707e-03	7.545230181159093795e-03	7.361134688402531240e-03	7.392295585803697333e-03	7.135214396351415196e-03	6.816484397314217375e-03	7.017061724709983649e-03
bs_GCVMULTI_RXN_mitochondrion	2.178098815191855386e-01	1.579513506914876908e-01	1.690512588534898442e-01	1.754937285574441341e-01	1.254591574887957695e-01	1.220092335544735451e-01	1.142387873948046279e-01	1.314758472260011413e-01	1.309514602532383387e-01	1.504791821309715560e-01	1.509572437084940877e-01	1.552922257804790485e-01	1.792270454289842108e-01	1.473557524315084466e-01	1.471483685887742809e-01
bs_GDPKIN_RXN	1.793116965387367090e+00	6.255962953518071856e+00	4.739266078016007633e+00	4.195579025368758153e+00	3.794151357359756283e+00	2.338622526961735115e+00	4.290589901979037890e+00	5.255108114785056017e+00	5.044041543124221150e+00	5.066810675674215503e+00	4.038489269167179430e+00	4.183221261839374705e+00	3.729801016466270269e+00	2.635693179108862694e+00	2.593034524554783005e+00
bs_GDPREDUCT_RXN	-3.742426006547465780e-03	-2.042876647140105285e-03	-1.342411132700141408e-03	-1.227051907201661286e-03	-1.195234790758718801e-03	-7.136646825199517187e-04	-9.927223674955681833e-04	-9.640478657039021132e-04	-8.492126039343948036e-04	-8.397318748184094727e-04	-8.620577343218640068e-04	-7.899268471138068751e-04	-8.802408717106664478e-04	-8.593253932232409456e-04	-8.880236106969125734e-04
bs_GLU6PDEHYDROG_RXN	2.215838589542506731e-01	1.248868792927236709e-01	8.344839265345910251e-02	8.046613646380929019e-02	6.327281811747759166e-02	4.383592440044516841e-02	5.535205991705416384e-02	4.742846344002490944e-02	3.869041235725183964e-02	3.654935928783875632e-02	3.731045648703200379e-02	3.169268047267132654e-02	4.038821794947537042e-02	2.962968389539624367e-02	3.126010096202416766e-02
bs_GLUC1PADENYLTRANS_RXN_chloroplast	5.532775192495361857e-03	3.549159388521847154e-03	3.882981216894788347e-03	3.789646266808977069e-03	5.492233934333654727e-03	8.703011375909076516e-03	1.016723361230893394e-02	1.248132441070180960e-02	1.392088275520263901e-02	1.361453521182132143e-02	1.210577039059806612e-02	1.337816066032549746e-02	1.048483536658111406e-02	1.184791007914855719e-02	1.039046039927555252e-02
bs_GLUC1PURIDYLTRANS_RXN	-1.023473839474334790e+00	-6.099357877008494411e-01	-3.780652872215114479e-01	-2.389519927175763614e-01	-2.145015729559798523e-01	-3.776802744190499994e-01	-2.491896420902040277e-01	-2.494387947874936728e-01	-2.548386666063017780e-01	-2.573333009024775797e-01	-2.485652904127593488e-01	-2.478637272977842754e-01	-2.596736406525268492e-01	-2.573097043446498366e-01	-2.494536441493606649e-01
bs_GLURS_RXN	1.218293199588821873e-01	1.322442382263955829e-01	1.002018195231207942e-01	1.237052133259909648e-01	1.168173275604534461e-01	5.655114131047061371e-02	7.987839493278978131e-02	6.318631171959980530e-02	5.583474056623417836e-02	5.639328602171687910e-02	6.638720193199648678e-02	4.880193406130202416e-02	7.056390902205761373e-02	6.055228135792918576e-02	5.811941147661685986e-02
bs_GLUTAMATESYN_RXN	9.062425061438023760e-03	1.145548252152994891e-02	1.029552158705185523e-02	8.636397145332347369e-03	9.094193011798677034e-03	8.227334461697967394e-03	8.314413089599180171e-03	8.459545633032986012e-03	6.345393593954672291e-03	6.837587349938984913e-03	8.368268982759621832e-03	7.365547889896985161e-03	9.571365994139893751e-03	9.905514120109015427e-03	7.589843403463906145e-03
bs_GLUTAMATE_DEHYDROGENASE_RXN	4.891222793700409355e-01	5.134996527104753739e-01	2.736585630454747009e-01	1.387165088443228500e-01	4.183422109925286070e-01	5.109970417478850724e-01	4.901418804491398662e-01	6.022498617465487092e-01	7.437499053584232245e-01	8.869998587985853389e-01	9.047493248186371240e-01	1.029749841191550885e+00	6.420112323567921386e-01	1.229468957381063321e+00	7.595073065067611262e-01
bs_GLUTAMATE_N_ACETYLTRANSFERASE_RXN	8.077911343731224159e-03	3.201127441042141402e-03	2.410646279215622641e-03	1.582421273119240203e-03	1.367624802502217466e-03	1.946117833449001466e-03	7.574205298938991270e-04	2.463515560398841803e-04	1.572464137020047740e-04	1.288725267360717609e-04	3.437101323813431387e-04	4.846455378338945189e-04	1.195325245875059365e-03	7.324879143387829456e-04	1.011075163838828089e-03
bs_GLUTAMATE_SYNTHASE_FERREDOXIN_RXN	1.187173823467570207e-08	1.520783141213744954e-07	9.013570061157148705e-02	1.565760840067112594e-08	3.920266883780944909e-07	2.964635326729289755e+00	6.340604053971554244e+00	8.416957347110152199e+00	9.261553113920449221e+00	9.709512505921608749e+00	8.081468577460773517e+00	9.147496182399894593e+00	6.278224298565963757e+00	6.547632474217957466e+00	6.217494533892491404e+00
bs_GLUTAMATE_SYNTHASE_NADH_RXN	4.222584780240689284e+00	5.462275370488277382e+00	5.741245670567358239e+00	5.818356686995277194e+00	5.874471716304400459e+00	1.263143557123147520e+00	6.688057883477001031e-01	7.748833141254115842e-08	3.814010648013024018e-08	5.202297211337307007e-08	2.160075277615995523e-07	3.550723931050586223e-08	2.619049117087616575e-07	1.365050886912263903e-07	2.442688892314631310e-07
bs_GLUTAMIDOTRANS_RXN	5.882719902131562824e-03	3.820376827534012996e-03	3.097835523739688943e-03	3.162202718149832812e-03	2.579120540562864720e-03	1.041939110575605936e-03	2.110139292956542730e-03	1.863697470578543893e-03	1.420176531577073149e-03	1.496396265350133240e-03	1.392329746329609534e-03	1.294519999919644965e-03	1.562575983131485585e-03	1.445306885735946111e-03	1.338731729429447305e-03
bs_GLUTAMINESYN_RXN	4.346688126188639423e+00	5.538618667671201479e+00	5.891614638650593427e+00	5.876307595774481918e+00	5.928948466995498379e+00	4.271722168556717492e+00	7.052352767631218988e+00	8.460515121709072162e+00	9.301996296041719958e+00	9.746971163642419000e+00	8.119858566716816384e+00	9.184431635041084618e+00	6.318022462546005080e+00	6.585840200575093561e+00	6.257200209532486568e+00
bs_GLUTATHIONE_PEROXIDASE_RXN	1.248204232233505462e-01	8.957009473849861236e-02	7.549618363382512576e-02	6.837309628680987572e-02	6.697900759637409607e-02	6.198227718457877122e-02	9.810733784060975127e-02	9.696077615367575120e-02	1.091307599950404050e-01	1.081140516059498208e-01	1.078160749578955940e-01	1.034935224344946947e-01	8.342839679553863685e-02	1.093699561643675378e-01	1.044365405854032064e-01
bs_GLUTATHIONE_REDUCT_NADPH_RXN	3.172445869313446076e-01	2.387266002115512598e-01	2.045189917876285568e-01	1.875048952099445665e-01	1.768737740572762229e-01	1.715259282538580121e-01	2.327103294594974892e-01	2.374489532106747736e-01	2.577310204085141998e-01	2.568836452574763674e-01	2.477410649806293941e-01	2.597393542139739830e-01	2.280378394783818263e-01	2.662321374669616159e-01	2.593755648814256576e-01
bs_GLUTATHIONE_REDUCT_NADPH_RXN_chloroplast	8.880214776565985568e-01	2.443480211678226155e+00	4.117873886737716260e-02	2.568503341018692598e+00	2.081065341973157956e+00	1.161046565627208982e-01	1.414133336405658081e+00	1.134033982533906082e+00	1.799520869611520186e-07	1.230626503750643585e-07	3.187823126654881101e+00	6.677393657135152184e-08	2.809530743436810418e+00	2.743621753293538301e+00	2.370816086237061526e+00
bs_GLUTATHIONE_SYN_RXN	5.796262214273038144e-02	1.017347609708482148e-01	1.066228747939521049e-01	9.284345145824156320e-02	8.862466762351747795e-02	7.623129464611747008e-02	8.587081124212023187e-02	8.695491056249680939e-02	8.362300594543681242e-02	8.236823086786146386e-02	7.995197391380114149e-02	8.766348960585680639e-02	9.217692953096986996e-02	9.177908924371611099e-02	8.863794163461714837e-02
bs_GLUTCYSLIG_RXN	5.796262214273038144e-02	1.017347609708482148e-01	1.066228747939521049e-01	9.284345145824156320e-02	8.862466762351747795e-02	7.623129464611747008e-02	8.587081124212023187e-02	8.695491056249680939e-02	8.362300594543681242e-02	8.236823086786146386e-02	7.995197391380114149e-02	8.766348960585680639e-02	9.217692953096986996e-02	9.177908924371611099e-02	8.863794163461714837e-02
bs_GLUTDECARBOX_RXN	2.470453243418852321e-02	1.132449768009155186e-02	1.105013761605837426e-02	1.089058269449815278e-02	9.585748441821072621e-03	7.490476272082207711e-03	1.022015270641352634e-02	1.142078271540620735e-02	1.209832414419533854e-02	1.181415151953883400e-02	1.097210882820098821e-02	1.150892493826091191e-02	1.256388001861608213e-02	1.141596419816573969e-02	1.202287338646465358e-02
bs_GLUTDEHYD_RXN	3.368687405824361686e-02	2.482393158516188469e-02	2.040157120081710282e-02	2.133261154209913427e-02	2.103378031373516824e-02	2.028911836774560315e-02	1.987640804170746900e-02	2.268287244534133301e-02	1.612307483456161886e-02	1.789775131935797056e-02	2.005959103676867653e-02	2.693507577037219589e-02	2.562485373361340218e-02	2.858816486727701681e-02	2.425240747827819496e-02
bs_GLUTKIN_RXN	5.843288305383904230e-02	2.370457192211045117e-02	9.314911481357646822e-03	8.714032723669841093e-03	9.390524733786206196e-03	3.659032110649568063e-03	9.107091238868504288e-03	1.062998735531612941e-02	1.004800061650144849e-02	9.526864460006086513e-03	7.393109408927790206e-03	7.900314495454642885e-03	8.112269167002464018e-03	7.875357345904337655e-03	5.882985742526766065e-03
bs_GLUTRNAREDUCT_RXN	1.218293199588821873e-01	1.322442382263955829e-01	1.002018195231207942e-01	1.237052133259909648e-01	1.168173275604534461e-01	5.655114131047061371e-02	7.987839493278978131e-02	6.318631171959980530e-02	5.583474056623417836e-02	5.639328602171687910e-02	6.638720193199648678e-02	4.880193406130202416e-02	7.056390902205761373e-02	6.055228135792918576e-02	5.811941147661685986e-02
bs_GLUTSEMIALDEHYDROG_RXN	5.843288305383904230e-02	2.370457192211045117e-02	9.314911481357646822e-03	8.714032723669841093e-03	9.390524733786206196e-03	3.659032110649568063e-03	9.107091238868504288e-03	1.062998735531612941e-02	1.004800061650144849e-02	9.526864460006086513e-03	7.393109408927790206e-03	7.900314495454642885e-03	8.112269167002464018e-03	7.875357345904337655e-03	5.882985742526766065e-03
bs_GLY3KIN_RXN_chloroplast	5.340131140713159572e-03	5.825720053000069121e-03	4.131579455014129480e-03	2.587927026931678524e-03	3.079392529258857033e-03	3.108131932958134447e-03	3.093475971015941309e-03	3.235279585632093793e-03	3.248033011393390568e-03	3.676596482089491014e-03	3.697835619453851072e-03	4.473771588001745035e-03	4.066451100460951630e-03	4.606220268353521975e-03	5.420686956302394124e-03
bs_GLYC3PDEHYDROGBIOSYN_RXN_GLYCEROL_3P_NADP__DIHYDROXY_ACETONE_PHOSPHATE_NADPH_PROTON_59_	2.036479866483825721e-08	2.731833817676381383e-03	1.077612880824387748e-03	2.909751896785799224e-05	1.143610748129251196e-02	7.422312424666665034e-03	1.134748122247034030e-02	1.183776189054008658e-02	1.189346981692067373e-02	1.229587415178661804e-02	1.261850051696399543e-02	1.284990065149544530e-02	1.149324520921135573e-02	1.344878402292289631e-02	1.396792145887559670e-02
bs_GLYCERATE_DEHYDROGENASE_RXN_peroxisome	5.339740468474751117e-03	7.580054951193467005e-03	8.105246611766181095e-03	9.358423913033882269e-03	1.037135113085813597e-02	9.752252590333541915e-03	1.149520487114183941e-02	1.316408727138561156e-02	1.352580700149444426e-02	1.419479117209607524e-02	1.363111645089248522e-02	1.475879029775722245e-02	1.260184215909558071e-02	1.308522548131341862e-02	1.295617906479613543e-02
bs_GLYCINE_AMINOTRANSFERASE_RXN_peroxisome	5.055662631436185633e-02	0.000000000000000000e+00	4.918567095564888719e-02	4.083850803618371134e-02	7.680939694291455400e-02	8.131315572467397168e-02	1.136821303399492694e-01	1.345600110232067770e-01	1.648111947264336574e-01	2.054372047888938790e-01	2.385377460987115339e-01	2.392444684688438405e-01	2.552438632049288114e-01	2.676860256305674257e-01	2.749591982744951646e-01
bs_GLYCOGENSYN_RXN_mod_chloroplast	5.532775192495361857e-03	3.549159388521847154e-03	3.882981216894788347e-03	3.789646266808977069e-03	5.492233934333654727e-03	8.703011375909076516e-03	1.016723361230893394e-02	1.248132441070180960e-02	1.392088275520263901e-02	1.361453521182132143e-02	1.210577039059806612e-02	1.337816066032549746e-02	1.048483536658111406e-02	1.184791007914855719e-02	1.039046039927555252e-02
bs_GLYOHMETRANS_RXN	1.573006229560173219e-01	9.646693414174370429e-02	7.972830593722729509e-02	9.039690484938732451e-02	7.501049767753571740e-02	3.752449744254521963e-02	4.738264647401347479e-02	3.849605096011833594e-02	3.360529781388144760e-02	3.226792486303061563e-02	3.555420615382624827e-02	3.085891461663421015e-02	4.368410887650312630e-02	3.390686862818723807e-02	3.513370606726791412e-02
bs_GLYOHMETRANS_RXN_mitochondrion	-2.178098815191855386e-01	-1.579513506914876908e-01	-1.690512588534898442e-01	-1.754937285574441341e-01	-1.254591574887957695e-01	-1.220092335544735451e-01	-1.142387873948046279e-01	-1.314758472260011413e-01	-1.309514602532383387e-01	-1.504791821309715560e-01	-1.509572437084940877e-01	-1.552922257804790485e-01	-1.792270454289842108e-01	-1.473557524315084466e-01	-1.471483685887742809e-01
bs_GLYRIBONUCSYN_RXN	2.251153302244802978e-02	1.347040265938829855e-02	1.012712949432636490e-02	1.020977345906757400e-02	9.125697663703198625e-03	7.254508998810318098e-03	7.732107251237846715e-03	8.400992465341237253e-03	8.397995634884816707e-03	7.545230181159093795e-03	7.361134688402531240e-03	7.392295585803697333e-03	7.135214396351415196e-03	6.816484397314217375e-03	7.017061724709983649e-03
bs_GMP_SYN_GLUT_RXN	1.125576651122403224e-02	6.735201329694536117e-03	5.063564747174439072e-03	5.104886729541312229e-03	4.562848831848933043e-03	3.627254499403594762e-03	3.866053625615363271e-03	4.200496232665464763e-03	4.198997817444589768e-03	3.772615090582559245e-03	3.680567344200622905e-03	3.696147792897765127e-03	3.567607198172130598e-03	3.408242198668747815e-03	3.508530862360913737e-03
bs_GPH_RXN_chloroplast	2.590353330623887396e-02	2.918078281157935206e-03	9.448169184301469237e-03	3.306120919154862866e-10	2.661758533093814758e-02	3.617846476010897622e-02	4.323052803342451733e-02	8.874233230864611577e-02	1.747431184983710140e-01	2.103971300721970417e-01	2.473213641154614617e-01	2.185938691464779926e-01	2.403789835056680257e-01	2.435425113494210370e-01	2.533998092920336509e-01
bs_GPPSYN_RXN	1.522866499486027342e-02	1.653052977829944786e-02	1.252522744039009928e-02	1.546315166574886886e-02	1.460216594505668077e-02	7.068892663808826714e-03	9.984799366598720929e-03	7.898288964949975663e-03	6.979342570779273162e-03	7.049160752714609887e-03	8.298400241499560848e-03	6.100241757662753020e-03	8.820488627757199981e-03	7.569035169741148220e-03	7.264926434577107482e-03
bs_GSAAMINOTRANS_RXN	1.218293199588821873e-01	1.322442382263955829e-01	1.002018195231207942e-01	1.237052133259909648e-01	1.168173275604534461e-01	5.655114131047061371e-02	7.987839493278978131e-02	6.318631171959980530e-02	5.583474056623417836e-02	5.639328602171687910e-02	6.638720193199648678e-02	4.880193406130202416e-02	7.056390902205761373e-02	6.055228135792918576e-02	5.811941147661685986e-02
bs_GUANPRIBOSYLTRAN_RXN	0.000000000000000000e+00	0.000000000000000000e+00	0.000000000000000000e+00	0.000000000000000000e+00	0.000000000000000000e+00	0.000000000000000000e+00	0.000000000000000000e+00	0.000000000000000000e+00	0.000000000000000000e+00	0.000000000000000000e+00	0.000000000000000000e+00	0.000000000000000000e+00	0.000000000000000000e+00	0.000000000000000000e+00	0.000000000000000000e+00
bs_GUANYL_KIN_RXN	1.125576651122403224e-02	6.735201329694536117e-03	5.063564747174439072e-03	5.104886729541312229e-03	4.562848831848933043e-03	3.627254499403594762e-03	3.866053625615363271e-03	4.200496232665464763e-03	4.198997817444589768e-03	3.772615090582559245e-03	3.680567344200622905e-03	3.696147792897765127e-03	3.567607198172130598e-03	3.408242198668747815e-03	3.508530862360913737e-03
bs_GalactoseTransfer_mod	0.000000000000000000e+00	0.000000000000000000e+00	0.000000000000000000e+00	0.000000000000000000e+00	0.000000000000000000e+00	0.000000000000000000e+00	0.000000000000000000e+00	0.000000000000000000e+00	0.000000000000000000e+00	0.000000000000000000e+00	0.000000000000000000e+00	0.000000000000000000e+00	0.000000000000000000e+00	0.000000000000000000e+00	0.000000000000000000e+00
bs_GalacturonateTransfer_mod	0.000000000000000000e+00	0.000000000000000000e+00	0.000000000000000000e+00	0.000000000000000000e+00	0.000000000000000000e+00	0.000000000000000000e+00	0.000000000000000000e+00	0.000000000000000000e+00	0.000000000000000000e+00	0.000000000000000000e+00	0.000000000000000000e+00	0.000000000000000000e+00	0.000000000000000000e+00	0.000000000000000000e+00	0.000000000000000000e+00
bs_GammaGlutamyltransferase_mod	8.807422505396284018e-02	1.066450574132674911e-01	1.110796572289365208e-01	1.001430361049156365e-01	1.024360200404851456e-01	9.047013238540460578e-02	1.076984502213543249e-01	1.061194982060323921e-01	1.033474115197419302e-01	1.017827589687276268e-01	9.941289894991812981e-02	1.131942680805760604e-01	1.176298555305463761e-01	1.216071433047213601e-01	1.161395159844600122e-01
bs_GenericATPase_mod	6.335727234868100371e-08	3.505285474838110815e+00	1.480430559673637170e+01	1.456858049813123124e+01	2.090892470251896640e+01	2.907857311353732754e+01	3.006919748622566502e+01	2.835820761976170701e+01	2.780797752861298733e+01	2.290375187060116247e+01	2.374088077948362141e+01	1.844357668816526896e+01	1.555819995270577927e+01	2.001211932173994157e+01	1.714557464908676820e+01
bs_GenericNADOxidase_mod	0.000000000000000000e+00	0.000000000000000000e+00	0.000000000000000000e+00	0.000000000000000000e+00	0.000000000000000000e+00	0.000000000000000000e+00	0.000000000000000000e+00	0.000000000000000000e+00	0.000000000000000000e+00	0.000000000000000000e+00	0.000000000000000000e+00	0.000000000000000000e+00	0.000000000000000000e+00	0.000000000000000000e+00	0.000000000000000000e+00
bs_GenericNADPOxidase_mod	0.000000000000000000e+00	0.000000000000000000e+00	0.000000000000000000e+00	0.000000000000000000e+00	0.000000000000000000e+00	0.000000000000000000e+00	0.000000000000000000e+00	0.000000000000000000e+00	0.000000000000000000e+00	0.000000000000000000e+00	0.000000000000000000e+00	0.000000000000000000e+00	0.000000000000000000e+00	0.000000000000000000e+00	0.000000000000000000e+00
bs_GlucomannanSynthase_mod	1.720998351524405737e-02	5.138618784606256880e-03	2.096218314072307611e-03	1.362263680791002407e-03	1.174612561988697774e-03	9.374082642161836888e-04	9.945778296084576298e-04	8.551850013778793157e-04	6.230386690178269437e-04	5.680236314238812454e-04	5.335938816477960684e-04	5.252770595759364072e-04	6.013259817913511190e-04	5.177033902657988441e-04	5.716185517452979700e-04
bs_GlucoseTransfer_mod	0.000000000000000000e+00	0.000000000000000000e+00	0.000000000000000000e+00	0.000000000000000000e+00	0.000000000000000000e+00	0.000000000000000000e+00	0.000000000000000000e+00	0.000000000000000000e+00	0.000000000000000000e+00	0.000000000000000000e+00	0.000000000000000000e+00	0.000000000000000000e+00	0.000000000000000000e+00	0.000000000000000000e+00	0.000000000000000000e+00
bs_GlucuronateTransfer_mod	0.000000000000000000e+00	0.000000000000000000e+00	0.000000000000000000e+00	0.000000000000000000e+00	0.000000000000000000e+00	0.000000000000000000e+00	0.000000000000000000e+00	0.000000000000000000e+00	0.000000000000000000e+00	0.000000000000000000e+00	0.000000000000000000e+00	0.000000000000000000e+00	0.000000000000000000e+00	0.000000000000000000e+00	0.000000000000000000e+00
bs_GlucuronoxylanSynthesis_mod	-8.543291191652458194e-09	-6.013028381112542298e-09	-6.795658613963480049e-09	-8.191145997850216065e-09	-9.809539767962790667e-09	-6.760119518084879548e-09	-7.546597991154764728e-09	-6.626376631803084685e-09	-7.911754841513077695e-09	-8.047353175377289183e-09	-9.001611417681055419e-09	-7.555658530253333793e-09	-7.561601410227144107e-09	-9.128287210580814277e-09	-8.837343510916987746e-09
bs_Glycerol3POAcyltransferase_mod	3.295371934837378058e-02	2.167714863790468072e-02	1.427099518238237295e-02	1.701559493081488891e-02	1.402785090602789823e-02	1.110453228075777843e-02	1.328636064816165856e-02	1.281550925146318631e-02	1.263183046778171975e-02	1.275843766022990468e-02	1.308411318920017774e-02	1.321489123204157637e-02	1.294021835076143365e-02	1.382480917404574870e-02	1.428388153732879778e-02
bs_HISTAMINOTRANS_RXN	5.882719902131562824e-03	3.820376827534012996e-03	3.097835523739688943e-03	3.162202718149832812e-03	2.579120540562864720e-03	1.041939110575605936e-03	2.110139292956542730e-03	1.863697470578543893e-03	1.420176531577073149e-03	1.496396265350133240e-03	1.392329746329609534e-03	1.294519999919644965e-03	1.562575983131485585e-03	1.445306885735946111e-03	1.338731729429447305e-03
bs_HISTCYCLOHYD_RXN	5.882719902131562824e-03	3.820376827534012996e-03	3.097835523739688943e-03	3.162202718149832812e-03	2.579120540562864720e-03	1.041939110575605936e-03	2.110139292956542730e-03	1.863697470578543893e-03	1.420176531577073149e-03	1.496396265350133240e-03	1.392329746329609534e-03	1.294519999919644965e-03	1.562575983131485585e-03	1.445306885735946111e-03	1.338731729429447305e-03
bs_HISTIDPHOS_RXN	5.882719902131562824e-03	3.820376827534012996e-03	3.097835523739688943e-03	3.162202718149832812e-03	2.579120540562864720e-03	1.041939110575605936e-03	2.110139292956542730e-03	1.863697470578543893e-03	1.420176531577073149e-03	1.496396265350133240e-03	1.392329746329609534e-03	1.294519999919644965e-03	1.562575983131485585e-03	1.445306885735946111e-03	1.338731729429447305e-03
bs_HISTPRATPHYD_RXN	5.882719902131562824e-03	3.820376827534012996e-03	3.097835523739688943e-03	3.162202718149832812e-03	2.579120540562864720e-03	1.041939110575605936e-03	2.110139292956542730e-03	1.863697470578543893e-03	1.420176531577073149e-03	1.496396265350133240e-03	1.392329746329609534e-03	1.294519999919644965e-03	1.562575983131485585e-03	1.445306885735946111e-03	1.338731729429447305e-03
bs_HOMOCYSMETB12_RXN	1.026524110024422398e-01	6.366287534829298544e-02	5.503380029213473384e-02	6.558810330590070237e-02	5.298474701880773879e-02	2.125987565182902578e-02	2.881557031108566633e-02	1.886632069315341900e-02	1.453991740860035263e-02	1.484133636054388652e-02	1.857754929636971572e-02	1.398987659799336147e-02	2.697086322895814181e-02	1.796926755459962027e-02	1.887282727772158705e-02
bs_HOMOSERDEHYDROG_RXN_HOMO_SER_NADP__L_ASPARTATE_SEMIALDEHYDE_NADPH_PROTON_53_	2.554988546632344648e-02	1.444386575759431038e-02	1.203852190322810337e-02	1.324602472619353447e-02	9.748477714294450161e-03	3.002491860481765629e-03	4.539365979275017914e-03	2.114510564326988352e-03	1.213498796509434935e-03	1.426990808234576214e-03	2.225357083761709664e-03	1.317164447147639019e-03	3.854867005036843874e-03	1.639582809996029339e-03	1.665523036354617584e-03
bs_HOMOSERDEHYDROG_RXN_HOMO_SER_NAD__L_ASPARTATE_SEMIALDEHYDE_NADH_PROTON_51_	2.967713418397303904e-02	1.549226329682634046e-02	1.305771979372640640e-02	1.499760305083329588e-02	1.070314923553827673e-02	3.387576406134256649e-03	4.928887617265442604e-03	2.222391074850170543e-03	1.330466030463527951e-03	1.593380939132378127e-03	2.558033306046002698e-03	1.523528595788071994e-03	4.439332784551140894e-03	1.887821343936525991e-03	2.147251715334429906e-03
bs_HOMOSERKIN_RXN	5.522701965029648552e-02	2.993612905442065084e-02	2.509624169695450976e-02	2.824362777702682861e-02	2.045162694983272689e-02	6.390068266616023146e-03	9.468253596540460518e-03	4.336901639177158894e-03	2.543964826972962886e-03	3.020371747366954341e-03	4.783390389807712362e-03	2.840693042935711014e-03	8.294199789587985636e-03	3.527404153932555114e-03	3.812774751689047056e-03
bs_HYDROXYMETHYLGLUTARYL_COA_SYNTHASE_RXN	2.001122511663352282e-02	8.686291100482466596e-03	2.964544771590998506e-03	1.988598506032279722e-03	1.378072004144111204e-03	3.762305549203990413e-04	5.356966837709889418e-04	3.581692500565780701e-04	-9.010633519942218850e-09	-7.442836424637197355e-09	2.197492207490682622e-04	1.236726232169643269e-04	1.036976105733912077e-03	3.742635157100677535e-04	7.444127120431084628e-04
bs_HemicelluloseSink	4.190401712821440423e-13	-3.617113489897976519e-13	2.032753226926604308e-13	-4.042499503911119261e-13	0.000000000000000000e+00	3.469782724650594892e-13	0.000000000000000000e+00	-9.557537125683547992e-15	-2.756476379605073011e-13	1.108333249041889118e-13	-2.726091962564978380e-13	-4.358220516625725243e-13	0.000000000000000000e+00	9.819094309219456199e-14	0.000000000000000000e+00
bs_HomogalacturonanSynthesis_mod	2.728073766491075081e-02	1.288463717635952507e-02	7.175655711626978232e-03	4.347912212417264118e-03	2.410546895666591631e-03	1.937611969605151484e-03	1.550878697945728881e-03	8.628098353857816807e-04	5.889668638022142310e-04	6.527507481301000891e-04	7.542375321313055407e-04	6.103502834684487559e-04	1.676317366300659160e-03	7.396243030370674770e-04	8.075071073226888817e-04
bs_IGPSYN_RXN	9.493413658053367898e-03	5.576641507334796806e-03	3.358271571052538502e-03	2.929658927279927671e-03	2.840891793167923604e-03	2.246313011302512527e-03	2.525651260989387505e-03	2.798211457410401757e-03	2.563479162454282249e-03	2.618027093124477515e-03	2.609330765347483722e-03	2.650010289094886003e-03	2.604739143925788401e-03	2.518246694702279669e-03	2.603255770125945286e-03
bs_IMIDPHOSDEHYD_RXN	5.882719902131562824e-03	3.820376827534012996e-03	3.097835523739688943e-03	3.162202718149832812e-03	2.579120540562864720e-03	1.041939110575605936e-03	2.110139292956542730e-03	1.863697470578543893e-03	1.420176531577073149e-03	1.496396265350133240e-03	1.392329746329609534e-03	1.294519999919644965e-03	1.562575983131485585e-03	1.445306885735946111e-03	1.338731729429447305e-03
bs_IMPCYCLOHYDROLASE_RXN	2.839425292457959174e-02	1.729077948692231068e-02	1.322496501806605385e-02	1.337197617721740638e-02	1.170481820426606291e-02	8.296448109385923600e-03	9.842246544194389879e-03	1.026468993591977963e-02	9.818172166461889422e-03	9.041626446509227685e-03	8.753464434732139907e-03	8.686815585723341865e-03	8.697790379482900347e-03	8.261791283050162402e-03	8.355793454139431170e-03
bs_IMP_DEHYDROG_RXN	1.125576651122403224e-02	6.735201329694536117e-03	5.063564747174439072e-03	5.104886729541312229e-03	4.562848831848933043e-03	3.627254499403594762e-03	3.866053625615363271e-03	4.200496232665464763e-03	4.198997817444589768e-03	3.772615090582559245e-03	3.680567344200622905e-03	3.696147792897765127e-03	3.567607198172130598e-03	3.408242198668747815e-03	3.508530862360913737e-03
bs_INORGPYROPHOSPHAT_RXN_chloroplast	1.233704045742982913e+01	2.657760352841718543e+01	3.061757332761498063e+01	2.419413321866850808e+01	2.696938859419892154e+01	3.191484336210266903e+01	3.615276957882864650e+01	3.787995105356228009e+01	3.602209544124531959e+01	3.640648435081736523e+01	3.716802458958686373e+01	3.912981692608542517e+01	3.723739396874432828e+01	3.873615041459721908e+01	3.932768599901343975e+01
bs_IPPISOM_RXN	-2.567470330443851270e-02	-1.516463880854670467e-02	-9.771471830879023893e-03	-7.309914522267053211e-03	-5.757674288031099791e-03	-6.895468673722102496e-03	-5.695993919149287821e-03	-5.563977934082852198e-03	-5.095526085151106180e-03	-4.957618015177511599e-03	-4.611216056487397671e-03	-4.702925034929977474e-03	-5.613055487749344860e-03	-4.818952131407735866e-03	-5.277021336353254072e-03
bs_ISOCITDEH_RXN	1.413466201225875574e-02	9.186165905269563781e-03	5.253439094056608361e-03	5.251034154173032757e-03	3.348276318281685152e-03	3.438326790452040857e-03	2.392907052972141537e-03	1.873809432839595697e-03	1.108572628979264231e-03	1.099247278380906679e-03	1.330479597972654112e-03	1.430946120653296813e-03	1.674324271274675938e-03	1.580487581106643485e-03	1.207571573914639719e-03
bs_ISOCITRATE_DEHYDROGENASE_NAD__RXN_mitochondrion	1.388457641388673169e-01	1.604874064423282842e-01	1.327359001528624627e-01	1.801252181762333926e-01	1.784523431967509066e-01	1.056451863146931763e-01	1.363694379592917394e-01	1.148408697885104912e-01	9.408795076393106083e-02	9.192200136481028239e-02	1.049139604716181895e-01	7.607114989988110476e-02	1.086530710056835269e-01	9.580908868146019441e-02	9.836677181118201607e-02
bs_ISOCIT_CLEAV_RXN	2.711239981967300539e-01	1.167789717770029573e-01	7.577208920235156686e-02	5.459510595616680340e-02	5.216058033269958816e-02	4.667667351768336331e-02	5.527622247862333527e-02	5.427932973336097727e-02	5.863233947362961329e-02	6.222244160409181463e-02	5.904956629161648568e-02	6.440462901056490108e-02	6.082027824991587811e-02	6.500221394534703989e-02	6.989039201912589094e-02
bs_ISPH2_RXN_DELTA3_ISOPENTENYL_PP_NADP_WATER__HYDROXY_METHYL_BUTENYL_DIP_NADPH_PROTON_74_	1.042171755960800134e-08	1.445250394052526380e-02	1.400795502688857892e-02	2.144507390227321647e-02	2.123322645600831185e-02	6.954758359799406535e-03	1.348589196437570761e-02	9.636171293919384290e-03	8.317303277046370069e-03	8.529408816204965202e-03	1.093632767152663381e-02	6.791815875985277896e-03	1.074220581045844981e-02	9.269580678917250030e-03	8.170242280001802429e-03
bs_ISPH2_RXN_DELTA3_ISOPENTENYL_PP_NAD_WATER__HYDROXY_METHYL_BUTENYL_DIP_NADH_PROTON_72_	5.614179122833121425e-08	1.128815548534390853e-02	1.083171069181169954e-02	1.564586806667405891e-02	1.543752508698651923e-02	6.980220402984569847e-03	1.023681553250018091e-02	8.136548416791112431e-03	7.525207360773862944e-03	7.660462869597775559e-03	9.127907775735582749e-03	6.682311738856041260e-03	9.069228479329893844e-03	8.244309183188391552e-03	7.603102975333156724e-03
bs_LigninSink	0.000000000000000000e+00	0.000000000000000000e+00	0.000000000000000000e+00	0.000000000000000000e+00	0.000000000000000000e+00	0.000000000000000000e+00	0.000000000000000000e+00	0.000000000000000000e+00	0.000000000000000000e+00	0.000000000000000000e+00	0.000000000000000000e+00	0.000000000000000000e+00	0.000000000000000000e+00	0.000000000000000000e+00	0.000000000000000000e+00
bs_LinolenoylLipase_mod	3.769647548704443095e-03	5.089332911781083157e-03	4.684110091794938847e-03	5.370110612652214538e-03	6.338983953559498147e-03	3.856071646180945101e-03	5.233593736165726394e-03	4.975968633879155646e-03	3.100586203652846550e-03	3.175910868874158924e-03	3.262988356889755248e-03	3.477476133585352593e-03	3.841246545646948181e-03	3.690913335818996836e-03	3.165728755100254924e-03
bs_LinoleoylLipase_mod	1.949045341816943791e-02	9.214843190029135128e-03	6.427237833234400455e-03	6.073277180477277409e-03	2.331391196311002542e-03	-8.641842549750815973e-09	-9.802403890304321962e-09	-9.837490382868465650e-09	-9.401135097825774944e-09	-9.580266861670661767e-09	-9.596107768728504757e-09	-9.743969037606126561e-09	5.892971294574825139e-04	-9.769410370362206125e-09	-9.628716827620110348e-09
bs_MALATE_DEHYDROGENASE_NADP__RXN_chloroplast	2.712892225419129277e-02	3.179073266115220453e-02	2.929162458979643266e-02	2.330351368216835445e-02	2.581496705530019961e-02	3.550462639076409216e-02	4.121104484783542216e-02	5.227402087451502033e-02	4.734021375335854820e-02	4.382877751092056212e-02	3.870833073848843620e-02	4.053048188350436704e-02	3.480475486739560698e-02	3.694937498072072696e-02	3.089318238296599739e-02
bs_MALATE_DEH_RXN	-9.195849743129121734e+00	6.808620982107280284e+00	4.113925202662399805e+00	4.466940891695582394e+00	3.985357025579727264e+00	-3.723100368344708144e+00	-4.054730710406287741e+00	-3.844392905494663726e+00	-2.882878875827902032e+00	-3.305365988859994442e+00	-3.251736091769362513e+00	-3.435343678165773351e+00	-3.645144929077097640e+00	-3.497905424332895752e+00	-2.971648523840352052e+00
bs_MALATE_DEH_RXN_mitochondrion	4.882625775630400899e-01	2.521293445069868189e-01	1.323565779021455557e-01	-1.072478135132582111e-01	-9.442263106607774736e-02	-8.857532278679818016e-02	-8.724212728795638361e-02	-8.330932453380793246e-02	-6.143502825810358281e-02	-6.280677707598501802e-02	-6.304961572096086375e-02	-6.046358184134004859e-02	-8.388751450861735293e-02	-6.935596740047143827e-02	-6.764989910321432542e-02
bs_MALATE_DEH_RXN_peroxisome	5.339740468474751117e-03	7.580054951193467005e-03	8.105246611766181095e-03	9.358423913033882269e-03	1.037135113085813597e-02	9.752252590333541915e-03	1.149520487114183941e-02	1.316408727138561156e-02	1.352580700149444426e-02	1.419479117209607524e-02	1.363111645089248522e-02	1.475879029775722245e-02	1.260184215909558071e-02	1.308522548131341862e-02	1.295617906479613543e-02
bs_MALIC_NADP_RXN	1.613897762973779890e-02	1.190290147343872097e-02	7.911160720469932392e-03	7.154787834300176813e-03	5.464186701189391489e-03	3.864392189894334979e-03	4.240349125156052217e-03	4.784986628445645970e-03	4.316912017360109016e-03	4.991368259553571711e-03	4.768905682770993755e-03	5.598993578663905880e-03	5.581406928844222584e-03	5.982186522236860107e-03	5.497386321271473773e-03
bs_MALIC_NADP_RXN_chloroplast	1.228097212330125504e-01	2.622634475505567497e-01	2.064381023164199025e+00	1.994644496351329233e+00	2.610574821267285017e+00	7.154698392537822471e+00	1.246548717648697213e+01	1.454860011371442852e+01	1.548182040012565430e+01	1.598367776398498030e+01	1.384000453584492796e+01	1.417629369133804040e+01	1.266398408652776908e+01	1.093283968312634258e+01	1.044665956741745205e+01
bs_MALONYL_COA_ACP_TRANSACYL_RXN	7.750388435431998513e-01	4.998631483284934340e-01	3.525985626877154444e-01	3.946550625535082957e-01	2.937411439311002903e-01	2.020519686806219184e-01	2.445560248029718109e-01	2.321301651565054747e-01	2.133121952185242365e-01	2.152386618197912327e-01	2.203630660994140567e-01	2.226082378019429153e-01	2.412922228766943289e-01	2.336097339344112289e-01	2.370166928066488876e-01
bs_MALSYN_RXN	2.388911040325799595e-01	6.802370753551610638e-02	2.658668026289893668e-02	0.000000000000000000e+00	0.000000000000000000e+00	0.000000000000000000e+00	0.000000000000000000e+00	0.000000000000000000e+00	0.000000000000000000e+00	0.000000000000000000e+00	0.000000000000000000e+00	0.000000000000000000e+00	0.000000000000000000e+00	0.000000000000000000e+00	0.000000000000000000e+00
bs_MANNPISOM_RXN	1.213808448726633182e+00	9.341723899075017323e-01	7.707885615960800019e-01	7.267005665468792008e-01	7.021796064167789009e-01	4.647919537579551230e-01	6.076337326904063252e-01	6.009471709621375668e-01	5.335253204298107121e-01	5.112379469946166655e-01	5.171682212745043472e-01	4.844791408659614440e-01	6.392563341621011475e-01	5.175783750238208691e-01	6.033478550056866618e-01
bs_MDHFerredoxinReduction_chloroplast	4.831325801595779623e+00	4.093636915687428157e+00	8.789470488490833233e+00	2.886379451617680836e+00	4.157207873635710982e+00	8.284292997042372875e+00	6.210248176604634018e+00	7.189317585149875178e+00	6.905301759541149664e+00	6.180991241100032951e+00	1.639900962625965457e-06	5.218463236273347405e+00	9.632966140936774502e-02	6.412765945011654756e-01	8.345771799844656780e-01
bs_METHENYLTHFCYCLOHYDRO_RXN	5.090578594702761805e-02	3.076118214631060749e-02	2.335209451239242048e-02	2.358174963628498211e-02	2.083051586796925980e-02	1.555095710819624256e-02	1.757435379543223486e-02	1.866568240126101688e-02	1.821616780134670613e-02	1.658685662766831714e-02	1.611459912313467288e-02	1.607911117152703920e-02	1.583300477583431468e-02	1.507827568036437978e-02	1.537285517884941569e-02
bs_METHIONINE_S_METHYLTRANSFERASE_RXN	2.590090544206887779e-01	1.243083175377567712e-01	1.008011489393759730e-01	7.536461418804941970e-02	2.509795827954753450e-02	2.431480880541059611e-02	1.574849690195345708e-02	1.154075349225575781e-02	1.195555608089974957e-02	1.279241771740653559e-02	1.759124321556496465e-02	1.452905851155317229e-02	2.884820362780065456e-02	1.449941413897190556e-02	1.557302727772279585e-02
bs_METHYLENETHFDEHYDROG_NADP_RXN	5.090578594702761805e-02	3.076118214631060749e-02	2.335209451239242048e-02	2.358174963628498211e-02	2.083051586796925980e-02	1.555095710819624256e-02	1.757435379543223486e-02	1.866568240126101688e-02	1.821616780134670613e-02	1.658685662766831714e-02	1.611459912313467288e-02	1.607911117152703920e-02	1.583300477583431468e-02	1.507827568036437978e-02	1.537285517884941569e-02
bs_MEVALONATE_KINASE_RXN	2.001122511663352282e-02	8.686291100482466596e-03	2.964544771590998506e-03	1.988598506032279722e-03	1.378072004144111204e-03	3.762305549203990413e-04	5.356966837709889418e-04	3.581692500565780701e-04	-9.010633519942218850e-09	-7.442836424637197355e-09	2.197492207490682622e-04	1.236726232169643269e-04	1.036976105733912077e-03	3.742635157100677535e-04	7.444127120431084628e-04
bs_MMUM_RXN	2.590090544206887779e-01	1.243083175377567712e-01	1.008011489393759730e-01	7.536461418804941970e-02	2.509795827954753450e-02	2.431480880541059611e-02	1.574849690195345708e-02	1.154075349225575781e-02	1.195555608089974957e-02	1.279241771740653559e-02	1.759124321556496465e-02	1.452905851155317229e-02	2.884820362780065456e-02	1.449941413897190556e-02	1.557302727772279585e-02
bs_MYO_INOSITOL_1_KINASE_RXN	1.057028434907278727e-02	1.593856434037967812e-02	2.851233681099607162e-02	2.366478034524498522e-02	3.500488688409851556e-02	3.971945426458290546e-02	5.702192296424338919e-02	7.567351717060226413e-02	7.095212667218182834e-02	6.433600705557426802e-02	5.751527214920432868e-02	6.129315797265932897e-02	5.505835416650733949e-02	5.931250601367144687e-02	4.954895228417518366e-02
bs_MYO_INOSITOL_1_PHOSPHATE_SYNTHASE_RXN_alpha	6.843615864301142750e-03	5.958426090438771229e-03	4.091749072506701591e-03	4.044675805218837968e-03	4.580947867195846526e-03	3.925958117509050459e-03	5.122972365900987403e-03	4.882914299501252275e-03	4.771743851893694641e-03	4.714405209622347763e-03	4.723009547644907956e-03	4.631117612680051357e-03	3.967307182106226578e-03	4.539286076883223761e-03	4.590240097535109101e-03
bs_MYO_INOSITOL_1_PHOSPHATE_SYNTHASE_RXN_beta	6.849086441173975713e-03	5.951346505117836166e-03	4.081300076881773028e-03	4.040597120058769288e-03	4.577961095260421262e-03	3.915140159396782345e-03	5.121707473308948107e-03	4.890337361433628495e-03	4.779037300972412659e-03	4.709187031355502491e-03	4.727534974032459106e-03	4.618643969229483531e-03	3.985459617707684706e-03	4.552294845186118273e-03	4.597050387120621244e-03
bs_MannoseTransfer_mod	0.000000000000000000e+00	0.000000000000000000e+00	0.000000000000000000e+00	0.000000000000000000e+00	0.000000000000000000e+00	0.000000000000000000e+00	0.000000000000000000e+00	0.000000000000000000e+00	0.000000000000000000e+00	0.000000000000000000e+00	0.000000000000000000e+00	0.000000000000000000e+00	0.000000000000000000e+00	0.000000000000000000e+00	0.000000000000000000e+00
bs_MehlerReaction_chloroplast	6.607368756908977403e+00	8.980597339043880467e+00	8.871827966225588114e+00	8.023386133655067809e+00	8.319338557582028670e+00	8.516502310167812340e+00	9.038514849415950181e+00	9.457385550217688674e+00	6.905302119445323683e+00	6.180991487225333536e+00	6.375647893210723893e+00	5.218463369821220610e+00	5.715391148282987999e+00	6.128520101088243521e+00	5.576209352458588953e+00
bs_NITRATE_REDUCTASE_NADH_RXN	2.063486263422660838e-01	1.228562462911015202e-01	7.357332961846482777e-02	6.017613588860027535e-02	8.804463213229717089e-02	6.085978393231156885e-02	9.760741888485456597e-02	7.355065270002719702e-02	8.688222834760564450e-02	9.112982484246545667e-02	1.055917294881517504e-01	9.442042606518807890e-02	9.129403941363842256e-02	1.107180367579728153e-01	1.251713590324292080e-01
bs_N_ACETYLGLUTPREDUCT_RXN	1.861478593303409618e-02	8.636601106685746002e-03	6.686051239522947630e-03	5.565816616077845329e-03	4.678233643584594863e-03	3.860992281332916755e-03	3.278722904301055452e-03	2.479978978331908411e-03	2.524650953506262473e-03	2.774332303745880024e-03	2.756696559669065752e-03	2.807896022527168328e-03	3.737155297509817380e-03	3.200053018502217999e-03	3.671763101041455347e-03
bs_N_ACETYLTRANSFER_RXN	1.053687458930287375e-02	5.435473665643604166e-03	4.275404960307324122e-03	3.983395342958605777e-03	3.310608841082377397e-03	1.914874447883915289e-03	2.521302374407156325e-03	2.233627422292024448e-03	2.367404539804257753e-03	2.645459777009808236e-03	2.412986427287722776e-03	2.323250484693274026e-03	2.541830051634758232e-03	2.467565104163434945e-03	2.660687937202627258e-03
bs_NitrogenousBiomassSink	0.000000000000000000e+00	0.000000000000000000e+00	0.000000000000000000e+00	0.000000000000000000e+00	0.000000000000000000e+00	0.000000000000000000e+00	0.000000000000000000e+00	0.000000000000000000e+00	0.000000000000000000e+00	0.000000000000000000e+00	0.000000000000000000e+00	0.000000000000000000e+00	0.000000000000000000e+00	0.000000000000000000e+00	0.000000000000000000e+00
bs_NucleicAcidSink	0.000000000000000000e+00	0.000000000000000000e+00	0.000000000000000000e+00	0.000000000000000000e+00	0.000000000000000000e+00	0.000000000000000000e+00	0.000000000000000000e+00	0.000000000000000000e+00	0.000000000000000000e+00	0.000000000000000000e+00	0.000000000000000000e+00	0.000000000000000000e+00	0.000000000000000000e+00	0.000000000000000000e+00	0.000000000000000000e+00
bs_O2_conductivity	4.841000000000000303e-01	4.841000000000000303e-01	4.841000000000000303e-01	4.841000000000000303e-01	4.841000000000000303e-01	4.841000000000000303e-01	4.841000000000000303e-01	4.841000000000000303e-01	4.841000000000000303e-01	4.841000000000000303e-01	4.841000000000000303e-01	4.841000000000000303e-01	4.841000000000000303e-01	4.841000000000000303e-01	4.841000000000000303e-01
bs_OHMETHYLBILANESYN_RXN	1.522866499486027342e-02	1.653052977829944786e-02	1.252522744039009928e-02	1.546315166574887059e-02	1.460216594505668077e-02	7.068892663808826714e-03	9.984799366598722664e-03	7.898288964949975663e-03	6.979342570779272295e-03	7.049160752714609887e-03	8.298400241499560848e-03	6.100241757662753020e-03	8.820488627757201716e-03	7.569035169741148220e-03	7.264926434577107482e-03
bs_ORNCARBAMTRANSFER_RXN	6.483880591006245531e-02	3.860061323830280000e-02	2.186057070364084282e-02	2.153570096216386384e-02	2.046564587401541666e-02	8.378562646813251386e-03	1.656704704480637530e-02	1.528842727234683979e-02	1.020643929196133476e-02	9.154221267285720179e-03	8.359112718601379929e-03	6.777816408673082230e-03	9.010991860256594571e-03	7.548593569566373375e-03	9.138339244037585810e-03
bs_ORNITHINE_GLU_AMINOTRANSFORASE_RXN	5.359685170456937077e-03	4.941546235289058855e-03	4.860624130575944175e-03	5.565825229040964085e-03	4.678243155889436240e-03	2.670362548955367617e-03	2.886112395588812714e-03	2.356527697909204574e-03	1.632775064844706366e-03	1.573735906759398187e-03	1.790447442374581543e-03	1.566110196885596917e-03	2.041497375675380751e-03	1.712087029974812720e-03	1.493034991951777734e-03
bs_OROPRIBTRANS_RXN	2.251153302244839755e-02	1.347040265938900631e-02	1.012712949435127900e-02	1.020977345908345886e-02	9.125697663697465364e-03	7.254508998807252841e-03	7.732107251230751696e-03	8.400992465330398701e-03	8.397995634890395578e-03	7.545230181166162793e-03	7.361134688402173019e-03	7.392295585794804273e-03	7.135214396344041754e-03	6.816484397337697725e-03	7.017061724722098957e-03
bs_OROTPDECARB_RXN	2.251153302244839755e-02	1.347040265938900631e-02	1.012712949435127900e-02	1.020977345908345886e-02	9.125697663697465364e-03	7.254508998807252841e-03	7.732107251230751696e-03	8.400992465330398701e-03	8.397995634890395578e-03	7.545230181166162793e-03	7.361134688402173019e-03	7.392295585794804273e-03	7.135214396344041754e-03	6.816484397337697725e-03	7.017061724722098957e-03
bs_OXALATE_OXIDASE_RXN	3.833556989893673328e-01	2.819850243369868004e-01	2.198074835165676755e-01	2.093052689485763451e-01	1.781687345348834106e-01	1.410914180645201355e-01	1.814462989641861257e-01	1.832340007062789877e-01	1.815192024117790737e-01	1.874570221274519666e-01	1.931943981427410306e-01	2.030845588259807266e-01	1.889781930786219033e-01	2.140039994636754039e-01	2.183089792825607667e-01
bs_OXALOACETASE_RXN_MOD	3.833556989893673328e-01	2.819850243369868004e-01	2.198074835165676755e-01	2.093052689485763451e-01	1.781687345348834106e-01	1.410914180645201355e-01	1.814462989641861257e-01	1.832340007062789877e-01	1.815192024117790737e-01	1.874570221274519666e-01	1.931943981427410306e-01	2.030845588259807266e-01	1.889781930786219033e-01	2.140039994636754039e-01	2.183089792825607667e-01
bs_OrganicAcidsSink	0.000000000000000000e+00	0.000000000000000000e+00	0.000000000000000000e+00	0.000000000000000000e+00	0.000000000000000000e+00	0.000000000000000000e+00	0.000000000000000000e+00	0.000000000000000000e+00	0.000000000000000000e+00	0.000000000000000000e+00	0.000000000000000000e+00	0.000000000000000000e+00	0.000000000000000000e+00	0.000000000000000000e+00	0.000000000000000000e+00
bs_PEPCARBOXYKIN_RXN	1.929311730877364128e-01	7.759255796603036248e-08	8.547986236635707318e-08	1.264980185140565248e-08	1.066898909937083140e+00	2.115513675348796419e+00	3.593873842630330717e+00	3.543111225306107226e+00	4.475876453008268641e+00	5.083581049936570118e+00	6.836923982482558948e+00	4.887721996476026121e+00	5.352491937646099096e+00	5.512965537175798403e+00	6.084841732806021142e+00
bs_PEPCARBOX_RXN	5.891530849852751883e-01	7.618302448307016084e-01	1.709288609833200967e+00	1.595881176960976200e+00	1.948251197116837474e+00	2.623766507872128173e+00	3.823788992731639524e+00	3.706559191963259003e+00	3.955614038092888585e+00	4.318428401052933019e+00	4.362008654370974625e+00	3.822774030338132789e+00	3.409817949489734268e+00	3.489926107697691737e+00	3.671743386997520009e+00
bs_PEPDEPHOS_RXN	1.173314510846726222e+00	2.735980403593657684e+01	3.445882468376740349e+01	3.339487259619906467e+01	3.944306771222152719e+01	3.998058317204613843e+01	4.766847551882471379e+01	4.810179077491364552e+01	4.934278173542839596e+01	4.555391106290707626e+01	4.534586682169227601e+01	3.980999646659017088e+01	3.333445261943764848e+01	3.745768779373754853e+01	3.467477752677584135e+01
bs_PGLUCISOM_RXN	5.506862778267840319e-03	8.862102735736341816e-03	-7.288215168946865843e-03	-8.420430437736294710e-03	-9.289301864636551401e-03	1.067465587402830450e-02	-1.078516842050849557e-02	-2.270562454371290173e-02	-1.173713238117795113e-02	9.705915698238712364e-03	-9.216148972997996805e-03	1.411925788688009158e-02	-1.313735676070346484e-02	-1.495906929959948430e-02	-7.786385623801820796e-03
bs_PGLUCISOM_RXN_chloroplast	-5.532775192495361857e-03	-3.549159388521847154e-03	-3.882981216894788347e-03	-3.789646266808977069e-03	-5.492233934333654727e-03	-8.703011375909076516e-03	-1.016723361230893394e-02	-1.248132441070180960e-02	-1.392088275520263901e-02	-1.361453521182132143e-02	-1.210577039059806612e-02	-1.337816066032549746e-02	-1.048483536658111406e-02	-1.184791007914855719e-02	-1.039046039927555252e-02
bs_PGLYCDEHYDROG_RXN	2.833065046168186996e+00	1.905726422480005233e+00	1.438521670878299963e+00	1.273733901341959518e+00	8.370106734223368150e-01	6.649962472531909530e-01	5.937426478649293626e-01	4.606145997874202536e-01	3.625959038007419699e-01	3.487470081448951764e-01	3.985361158439466589e-01	3.162329225196711113e-01	5.703670889620624518e-01	3.612048793074038033e-01	3.862441054042289879e-01
bs_PGPPHOSPHA_RXN	5.616777891417694749e-03	1.639574983946031402e-03	1.145306947002999688e-03	2.479815983824369425e-03	8.633318380355195108e-04	0.000000000000000000e+00	0.000000000000000000e+00	0.000000000000000000e+00	0.000000000000000000e+00	0.000000000000000000e+00	0.000000000000000000e+00	0.000000000000000000e+00	0.000000000000000000e+00	0.000000000000000000e+00	0.000000000000000000e+00
bs_PHENYLALANINE_AMMONIA_LYASE_RXN	3.725202316783021717e-02	2.376594409930529381e-02	2.229362817276017705e-02	2.649393971318929342e-02	2.115750899014053402e-02	8.692031698686051092e-03	1.156475261860541968e-02	8.626799238389423752e-03	7.192454539635865542e-03	6.884830449536873641e-03	7.429740799672215380e-03	5.937571227148445881e-03	1.063253996639364554e-02	6.695287259438069405e-03	6.663039200402952854e-03
bs_PHOSGLYPHOS_RXN	-1.080481100103341952e+01	5.706288939501966695e+00	3.382616550850582104e+00	2.992269239804580039e+00	2.384076768613272890e+00	-2.066855594236402638e+00	-2.382708406581003135e+00	-2.220325696263729665e+00	-1.822379507642742258e+00	-1.919529907312438333e+00	-1.855477772632167399e+00	-1.952503558905177794e+00	-2.271500514862781817e+00	-2.076937176092961579e+00	-2.180977676454702863e+00
bs_PHOSGLYPHOS_RXN_chloroplast	1.868792781516437129e+00	5.789482462662467466e-01	8.568586448305238745e-01	1.307496187862972725e+00	2.803776551752119151e+00	3.796465821240071037e+00	7.510416117258680302e+00	9.210027375420777318e+00	1.141200856454931944e+01	1.216247045504402813e+01	1.454153570065155243e+01	1.093723607836352585e+01	1.343593434642522766e+01	1.215320194070033821e+01	1.202311858019831625e+01
bs_PHOSMANMUT_RXN	1.213808448726633182e+00	9.341723899075017323e-01	7.707885615960800019e-01	7.267005665468792008e-01	7.021796064167789009e-01	4.647919537579551230e-01	6.076337326904063252e-01	6.009471709621375668e-01	5.335253204298107121e-01	5.112379469946166655e-01	5.171682212745043472e-01	4.844791408659614440e-01	6.392563341621011475e-01	5.175783750238208691e-01	6.033478550056866618e-01
bs_PHOSPHAGLYPSYN_RXN	5.616777891417694749e-03	1.639574983946031402e-03	1.145306947002999688e-03	2.479815983824369425e-03	8.633318380355195108e-04	-9.617364635548002231e-09	-9.887895054361931220e-09	-9.906046694939060355e-09	-9.906486951167873189e-09	-9.907608226189973475e-09	-9.886291404391247329e-09	-9.909923797296677403e-09	-9.698573731854020095e-09	-9.900843399235410649e-09	-9.909013158791589528e-09
bs_PHOSPHASERDECARB_RXN	0.000000000000000000e+00	0.000000000000000000e+00	0.000000000000000000e+00	2.090290380461401823e-03	1.712633463526404189e-04	3.600815802196801873e-04	8.736856416757075449e-05	1.951776230970520552e-04	1.376971390464557931e-04	4.045325346015064371e-04	4.015679606110820251e-04	6.283795713403549999e-04	8.867098947769712228e-04	1.109169602179909363e-03	1.413979547969308487e-03
bs_PHOSPHASERSYN_RXN	1.383334080379764429e-03	1.599599145526315117e-03	3.070538930158237803e-04	2.266874780065564112e-03	0.000000000000000000e+00	0.000000000000000000e+00	0.000000000000000000e+00	0.000000000000000000e+00	0.000000000000000000e+00	0.000000000000000000e+00	0.000000000000000000e+00	0.000000000000000000e+00	0.000000000000000000e+00	0.000000000000000000e+00	0.000000000000000000e+00
bs_PHOSPHATIDATE_PHOSPHATASE_RXN	1.534638768220018268e-01	1.006123402041392972e-01	6.666146777776611743e-02	5.852905499855799026e-02	4.435780911715950237e-02	4.581426516360929957e-02	4.190690760732839609e-02	4.160549660777669578e-02	3.874854629450015520e-02	3.560223296237371299e-02	3.550334556058792890e-02	3.532905683724989199e-02	4.068622263427788821e-02	3.659836680471540565e-02	3.746214159007790062e-02
bs_PHOSPHOGLUCMUT_RXN	1.591470336843629152e+00	1.241601045251713886e+00	1.012424803578956034e+00	1.055912526318251388e+00	9.357956717926381174e-01	6.890502094935517796e-01	7.872961446231819815e-01	5.115526161191595866e-01	3.461031098109549897e-01	3.012044617222556786e-01	3.237738318910852731e-01	2.956192528062245306e-01	4.510739567938039096e-01	3.780585694165061739e-01	4.296993054475971019e-01
bs_PHOSPHOGLUCMUT_RXN_chloroplast	-5.532775192495361857e-03	-3.549159388521847154e-03	-3.882981216894788347e-03	-3.789646266808977069e-03	-5.492233934333654727e-03	-8.703011375909076516e-03	-1.016723361230893394e-02	-1.248132441070180960e-02	-1.392088275520263901e-02	-1.361453521182132143e-02	-1.210577039059806612e-02	-1.337816066032549746e-02	-1.048483536658111406e-02	-1.184791007914855719e-02	-1.039046039927555252e-02
bs_PHOSPHOMEVALONATE_KINASE_RXN	2.001122511663352282e-02	8.686291100482466596e-03	2.964544771590998506e-03	1.988598506032279722e-03	1.378072004144111204e-03	3.762305549203990413e-04	5.356966837709889418e-04	3.581692500565780701e-04	0.000000000000000000e+00	0.000000000000000000e+00	2.197492207490682622e-04	1.236726232169643269e-04	1.036976105733912077e-03	3.742635157100677535e-04	7.444127120431084628e-04
bs_PHOSPHORIBULOKINASE_RXN_chloroplast	8.125938584173577617e-01	7.369842563933989843e-02	2.750039634552916556e-01	1.124189848293480877e-08	9.134298366900668320e-01	2.618224169887216402e+00	4.807139595229143580e+00	8.022699893039062502e+00	1.134553259382370882e+01	1.253055156767612388e+01	1.249410087582936590e+01	1.163665111952174946e+01	1.150050952373554480e+01	1.023727031185311276e+01	1.031156136997074313e+01
bs_PORPHOBILSYNTH_RXN	6.091465997944109367e-02	6.612211911319779145e-02	5.010090976156039710e-02	6.185260666299548238e-02	5.840866378022672306e-02	2.827557065523530686e-02	3.993919746639489066e-02	3.159315585979990265e-02	2.791737028311708918e-02	2.819664301085843955e-02	3.319360096599824339e-02	2.440096703065101208e-02	3.528195451102880686e-02	3.027614067896459288e-02	2.905970573830842993e-02
bs_PRAISOM_RXN	9.493413658053367898e-03	5.576641507334796806e-03	3.358271571052538502e-03	2.929658927279927671e-03	2.840891793167923604e-03	2.246313011302512527e-03	2.525651260989387505e-03	2.798211457410401757e-03	2.563479162454282249e-03	2.618027093124477515e-03	2.609330765347483722e-03	2.650010289094886003e-03	2.604739143925788401e-03	2.518246694702279669e-03	2.603255770125945286e-03
bs_PREPHENATE_TRANSAMINE_RXN	6.915020631280197061e-02	4.369673588318289531e-02	3.832962018446645081e-02	4.360291309203129934e-02	3.313788329560924534e-02	1.101078798907224182e-02	1.686146656609730302e-02	1.257338934155322746e-02	9.605643991610466129e-03	9.448490594224957795e-03	1.017613503287058754e-02	8.242721879262610366e-03	1.448963078115516820e-02	9.221399316290524936e-03	9.018437115678739832e-03
bs_PRIBFAICARPISOM_RXN	5.882719902131562824e-03	3.820376827534012996e-03	3.097835523739688943e-03	3.162202718149832812e-03	2.579120540562864720e-03	1.041939110575605936e-03	2.110139292956542730e-03	1.863697470578543893e-03	1.420176531577073149e-03	1.496396265350133240e-03	1.392329746329609534e-03	1.294519999919644965e-03	1.562575983131485585e-03	1.445306885735946111e-03	1.338731729429447305e-03
bs_PROTOPORGENOXI_RXN	1.522866499486027342e-02	1.653052977829944786e-02	1.252522744039009928e-02	1.546315166574887059e-02	1.460216594505668077e-02	7.068892663808826714e-03	9.984799366598722664e-03	7.898288964949975663e-03	6.979342570779272295e-03	7.049160752714609887e-03	8.298400241499560848e-03	6.100241757662753020e-03	8.820488627757201716e-03	7.569035169741148220e-03	7.264926434577107482e-03
bs_PRPPAMIDOTRANS_RXN	2.251153302244802978e-02	1.347040265938829855e-02	1.012712949432636490e-02	1.020977345906757400e-02	9.125697663703198625e-03	7.254508998810318098e-03	7.732107251237846715e-03	8.400992465341237253e-03	8.397995634884816707e-03	7.545230181159093795e-03	7.361134688402531240e-03	7.392295585803697333e-03	7.135214396351415196e-03	6.816484397314217375e-03	7.017061724709983649e-03
bs_PRPPSYN_RXN	6.039919960508136065e-02	3.633782365364611466e-02	2.671036608346987265e-02	2.651140856358079334e-02	2.367140766113145361e-02	1.779727011949568810e-02	2.010000505641452648e-02	2.146389385866058139e-02	2.077964696380656812e-02	1.920488372079986669e-02	1.872392988848179535e-02	1.872912146061303171e-02	1.843774391975272833e-02	1.759652237509013936e-02	1.797611094898747541e-02
bs_PRTRANS_RXN	9.493413658053367898e-03	5.576641507334796806e-03	3.358271571052538502e-03	2.929658927279927671e-03	2.840891793167923604e-03	2.246313011302512527e-03	2.525651260989387505e-03	2.798211457410401757e-03	2.563479162454282249e-03	2.618027093124477515e-03	2.609330765347483722e-03	2.650010289094886003e-03	2.604739143925788401e-03	2.518246694702279669e-03	2.603255770125945286e-03
bs_PSERTRANSAM_RXN	2.833065046168186996e+00	1.905726422480005233e+00	1.438521670878299963e+00	1.273733901341959518e+00	8.370106734223368150e-01	6.649962472531909530e-01	5.937426478649293626e-01	4.606145997874202536e-01	3.625959038007419699e-01	3.487470081448951764e-01	3.985361158439466589e-01	3.162329225196711113e-01	5.703670889620624518e-01	3.612048793074038033e-01	3.862441054042289879e-01
bs_PYRROLINECARBDEHYDROG_RXN	6.146013876672211385e-02	2.702292602879192984e-02	1.300271920619139494e-02	1.315563019811068213e-02	1.319775450510958861e-02	6.012399984302621916e-03	1.149307766137301103e-02	1.252194601147801553e-02	1.138772350852742914e-02	1.082769675634308836e-02	8.876295859122374995e-03	9.173681132999314189e-03	9.765282080533111558e-03	9.251484183532710653e-03	7.057402119480707392e-03
bs_PYRROLINECARBREDUCT_RXN_PRO_NADP__L_DELTA1_PYRROLINE_5_CARBOXYLATE_NADPH_PROTON_56_	1.037222344338347733e-07	2.475722858260652526e+00	3.720158935641012299e+00	3.443767620060285584e+00	3.470281277672460085e+00	2.038747209495326729e+00	1.631561525478467001e+00	8.826899493467147417e-01	2.678243621095162674e-01	4.709621646289877117e-01	4.564454238321626889e-01	4.548027625601516188e-01	5.469801402368829057e-01	2.090604916487542875e-01	6.455646899375396162e-07
bs_PYRROLINECARBREDUCT_RXN_PRO_NAD__L_DELTA1_PYRROLINE_5_CARBOXYLATE_NADH_PROTON_54_	4.834084353632023934e+00	6.077803789216176938e-07	5.323193501998917976e-07	2.472983124121523602e-01	1.263693221615904701e-06	1.137637769266134136e+00	2.002176122069485142e+00	2.619109346305447783e+00	4.376160142093607597e+00	4.272932453134552055e+00	4.651835035203845337e+00	4.369769826247340561e+00	4.186683544518518652e+00	5.062347436277538471e+00	5.697704241784919077e+00
bs_PYRUVATEORTHOPHOSPHATE_DIKINASE_RXN_chloroplast	1.233150768223733351e+01	2.657405436902866214e+01	3.061369034639808362e+01	2.419034357240169797e+01	2.696389636026458803e+01	3.190614035072676202e+01	3.614260234521633208e+01	3.786746972915157983e+01	3.600817455849011850e+01	3.639286981560554324e+01	3.715591881919626616e+01	3.911643876542510156e+01	3.722690913337775243e+01	3.872430250451807154e+01	3.931729553861416093e+01
bs_PhotosystemII_mod_chloroplast	4.565819392264086396e+00	4.911073015727262181e+00	4.052543443941932999e+00	3.824030687958507535e+00	4.448973073788316412e+00	4.197525057770852719e+00	5.414524740907246780e+00	6.434746152323254975e+00	6.228858777256728096e+00	6.219991003665504614e+00	7.786651158142998241e+00	5.750397702039070857e+00	6.569426863010038531e+00	7.161402220451448031e+00	6.916420109324207033e+00
bs_PhotosystemI_mod_chloroplast	4.808996725029340524e+01	1.067542273047786097e+02	1.285466868233162927e+02	1.002825279638992697e+02	1.173077136775228979e+02	1.469789385246997426e+02	1.775698182646118255e+02	1.946343499169075812e+02	2.018161184386542288e+02	2.088698163385690236e+02	2.145653647058980766e+02	2.185381801017295231e+02	2.130903197802579996e+02	2.125449153725287488e+02	2.162228088366498753e+02
bs_ProteinSink	0.000000000000000000e+00	0.000000000000000000e+00	0.000000000000000000e+00	0.000000000000000000e+00	0.000000000000000000e+00	0.000000000000000000e+00	0.000000000000000000e+00	0.000000000000000000e+00	0.000000000000000000e+00	0.000000000000000000e+00	0.000000000000000000e+00	0.000000000000000000e+00	0.000000000000000000e+00	0.000000000000000000e+00	0.000000000000000000e+00
bs_RIB5PISOM_RXN	-1.403419593784229202e-01	-8.227863466351120758e-02	-5.951900552530594440e-02	-6.000717520342736810e-02	-4.886480284283922088e-02	-3.089585521327043588e-02	-3.831306261898996535e-02	-3.524261731876990322e-02	-3.080627647964324228e-02	-2.900854813892930761e-02	-2.918126068740455395e-02	-2.668121852075162892e-02	-3.145269190468726050e-02	-2.552079155218977755e-02	-2.627800524860126816e-02
bs_RIB5PISOM_RXN_chloroplast	2.708646194724525502e-01	2.456614187977996383e-02	9.166798781843055188e-02	3.747299494311602923e-09	3.044766122300222588e-01	8.727413899624054672e-01	1.602379865076381193e+00	2.674233297679687205e+00	3.781844197941236274e+00	4.176850522558708256e+00	4.164700291943121968e+00	3.878883706507249673e+00	3.833503174578514638e+00	3.412423437284370920e+00	3.437187123323581339e+00
bs_RIBULOSE_BISPHOSPHATE_CARBOXYLASE_RXN_chloroplast	7.866903251111188045e-01	7.078034735818196366e-02	2.655557942709901864e-01	1.091128639101932279e-08	8.868122513591287781e-01	2.582045705127107293e+00	4.763909067195719160e+00	7.933957560730416247e+00	1.117078947532533739e+01	1.232015443760392692e+01	1.224677951171390333e+01	1.141805725037526997e+01	1.126013054022987703e+01	9.993727800503691583e+00	1.005816156067870892e+01
bs_RIBULP3EPIM_RXN	8.124189957582776678e-02	4.260824462921247724e-02	2.392938712815315117e-02	2.045896126038192556e-02	1.440801527463836731e-02	1.294006918717473600e-02	1.703899729806419155e-02	1.218584612125500968e-02	7.884135877608600823e-03	7.540811148909447835e-03	8.129195799627448107e-03	5.011461951919699356e-03	8.935526044788108177e-03	4.108892343206468727e-03	4.982095713422896900e-03
bs_RIBULP3EPIM_RXN_chloroplast	-5.417292389449051004e-01	-4.913228375955992766e-02	-1.833359756368611038e-01	-7.494598988623205845e-09	-6.089532244600445177e-01	-1.745482779924810934e+00	-3.204759730152762387e+00	-5.348466595359374409e+00	-7.563688395882472548e+00	-8.353701045117416513e+00	-8.329400583886243936e+00	-7.757767413014499347e+00	-7.667006349157029277e+00	-6.824846874568741839e+00	-6.874374246647162678e+00
bs_RNAPolymerase_mod	7.513340504676377374e-03	4.692324682554377922e-03	3.721153614474866003e-03	3.877834822340014802e-03	3.367614041090271054e-03	2.913589816883561945e-03	2.873331258119884643e-03	3.236448366961281083e-03	3.349785213510645017e-03	2.932883215764797366e-03	2.818509609879326153e-03	2.906220945783505923e-03	2.687366326461383594e-03	2.548916805445913553e-03	2.620507251664161517e-03
bs_RXN0_1132	2.284099561511449827e-01	1.212369326628892352e-01	7.516332117195609341e-02	7.017417334356219893e-02	5.428113803994536607e-02	3.465308329845569885e-02	4.267726930803340119e-02	3.627036094488424872e-02	3.147189118001208347e-02	3.143332578533611366e-02	3.253757590788972087e-02	2.818146578112733225e-02	3.214192173458998991e-02	3.065717383891427769e-02	3.063226938189196266e-02
bs_RXN0_1132_mitochondrion	9.458022439058653141e-01	5.143771575406648200e-01	3.325805665279074619e-01	3.839795685549873272e-01	3.204807890451273900e-01	2.064013831469168614e-01	2.483360244734959255e-01	2.184634205164563692e-01	1.876691294976000346e-01	1.850907940743860003e-01	1.935021801930617014e-01	1.677405325300551919e-01	2.273570774330924693e-01	1.866925837478008721e-01	1.932355836705718921e-01
bs_RXN0_1133	2.284099561511449827e-01	1.212369326628892352e-01	7.516332117195609341e-02	7.017417334356219893e-02	5.428113803994536607e-02	3.465308329845569885e-02	4.267726930803340119e-02	3.627036094488424872e-02	3.147189118001208347e-02	3.143332578533611366e-02	3.253757590788972087e-02	2.818146578112733225e-02	3.214192173458998991e-02	3.065717383891427769e-02	3.063226938189196266e-02
bs_RXN0_1133_mitochondrion	9.458022439058653141e-01	5.143771575406648200e-01	3.325805665279074619e-01	3.839795685549873272e-01	3.204807890451273900e-01	2.064013831469168614e-01	2.483360244734959255e-01	2.184634205164563692e-01	1.876691294976000346e-01	1.850907940743860003e-01	1.935021801930617014e-01	1.677405325300551919e-01	2.273570774330924693e-01	1.866925837478008721e-01	1.932355836705718921e-01
bs_RXN0_1134	2.284099561511449827e-01	1.212369326628892352e-01	7.516332117195609341e-02	7.017417334356219893e-02	5.428113803994536607e-02	3.465308329845569885e-02	4.267726930803340119e-02	3.627036094488424872e-02	3.147189118001208347e-02	3.143332578533611366e-02	3.253757590788972087e-02	2.818146578112733225e-02	3.214192173458998991e-02	3.065717383891427769e-02	3.063226938189196266e-02
bs_RXN0_1134_mitochondrion	9.458022439058653141e-01	5.143771575406648200e-01	3.325805665279074619e-01	3.839795685549873272e-01	3.204807890451273900e-01	2.064013831469168614e-01	2.483360244734959255e-01	2.184634205164563692e-01	1.876691294976000346e-01	1.850907940743860003e-01	1.935021801930617014e-01	1.677405325300551919e-01	2.273570774330924693e-01	1.866925837478008721e-01	1.932355836705718921e-01
bs_RXN0_1461	1.522866499486027342e-02	1.653052977829944786e-02	1.252522744039009928e-02	1.546315166574887059e-02	1.460216594505668077e-02	7.068892663808826714e-03	9.984799366598722664e-03	7.898288964949975663e-03	6.979342570779272295e-03	7.049160752714609887e-03	8.298400241499560848e-03	6.100241757662753020e-03	8.820488627757201716e-03	7.569035169741148220e-03	7.264926434577107482e-03
bs_RXN0_2381	9.493413658053367898e-03	5.576641507334796806e-03	3.358271571052538502e-03	2.929658927279927671e-03	2.840891793167923604e-03	2.246313011302512527e-03	2.525651260989387505e-03	2.798211457410401757e-03	2.563479162454282249e-03	2.618027093124477515e-03	2.609330765347483722e-03	2.650010289094886003e-03	2.604739143925788401e-03	2.518246694702279669e-03	2.603255770125945286e-03
bs_RXN0_2382	9.493413658053367898e-03	5.576641507334796806e-03	3.358271571052538502e-03	2.929658927279927671e-03	2.840891793167923604e-03	2.246313011302512527e-03	2.525651260989387505e-03	2.798211457410401757e-03	2.563479162454282249e-03	2.618027093124477515e-03	2.609330765347483722e-03	2.650010289094886003e-03	2.604739143925788401e-03	2.518246694702279669e-03	2.603255770125945286e-03
bs_RXN0_302	4.090343486280757779e-02	5.743582801271532312e-02	4.713636498996939816e-02	5.986400815696319572e-02	5.703059177608262031e-02	2.789934010031490733e-02	3.940350078262390421e-02	3.123498660974332111e-02	2.791737929375061322e-02	2.819665045369486311e-02	3.297385174524917334e-02	2.427729440743404965e-02	3.424497840529489023e-02	2.990187716325452827e-02	2.831529302626531810e-02
bs_RXN0_366	0.000000000000000000e+00	0.000000000000000000e+00	0.000000000000000000e+00	0.000000000000000000e+00	0.000000000000000000e+00	0.000000000000000000e+00	0.000000000000000000e+00	0.000000000000000000e+00	0.000000000000000000e+00	0.000000000000000000e+00	0.000000000000000000e+00	0.000000000000000000e+00	0.000000000000000000e+00	0.000000000000000000e+00	0.000000000000000000e+00
bs_RXN0_5055	4.186248789760704109e-02	3.174097186871650128e-02	3.989820882855703299e-02	5.010673881051676964e-02	3.204170851740260201e-02	1.624150915087115704e-02	1.672855792923187701e-02	1.383598139638578250e-02	9.548179066041344656e-03	7.747586617549978051e-03	7.987289893453472511e-03	6.801689623316604580e-03	9.171592643157307906e-03	7.310282259681816393e-03	6.490420890907694189e-03
bs_RXN0_5114	2.833065046168186996e+00	1.905726422480005011e+00	1.438521670878299963e+00	1.273733901341959518e+00	8.370106734223368150e-01	6.649962472531909530e-01	5.937426478649293626e-01	4.606145997874202536e-01	3.625959038007419699e-01	3.487470081448951764e-01	3.985361158439466589e-01	3.162329225196711113e-01	5.703670889620624518e-01	3.612048793074038033e-01	3.862441054042289879e-01
bs_RXN0_5224	1.414452173779646937e+00	1.288640222119074474e+00	2.084656482240050845e+00	2.013109265568570727e+00	2.262172604846846458e+00	2.843132848205886187e+00	4.081959873604025901e+00	3.950982715000163292e+00	4.180242535941095738e+00	4.544294540615173794e+00	4.593158807635869145e+00	4.055991388217858429e+00	3.663240873364699723e+00	3.734842754802563114e+00	3.919697454793432012e+00
bs_RXN0_6491_mod_mitochondrion	2.251153302244839755e-02	1.347040265938900631e-02	1.012712949435127900e-02	1.020977345908345886e-02	9.125697663697465364e-03	7.254508998807252841e-03	7.732107251230751696e-03	8.400992465330398701e-03	8.397995634890395578e-03	7.545230181166162793e-03	7.361134688402173019e-03	7.392295585794804273e-03	7.135214396344041754e-03	6.816484397337697725e-03	7.017061724722098957e-03
bs_RXN0_882	4.090343486280757779e-02	5.743582801271532312e-02	4.713636498996939816e-02	5.986400815696319572e-02	5.703059177608262031e-02	2.789934010031490733e-02	3.940350078262390421e-02	3.123498660974332111e-02	2.791737929375061322e-02	2.819665045369486311e-02	3.297385174524917334e-02	2.427729440743404965e-02	3.424497840529489023e-02	2.990187716325452827e-02	2.831529302626531810e-02
bs_RXN0_884_CPD_4211_NADP_WATER__HYDROXY_METHYL_BUTENYL_DIP_NADPH_PROTON_61_	8.403221448790942558e-03	8.072973124726557856e-03	6.600372184550265010e-03	6.932129885414524233e-03	6.619040536682679714e-03	5.494799390520684230e-03	5.005178288154575605e-03	4.876441412415988969e-03	4.859807592675948959e-03	4.868028085886618936e-03	5.054716713923427217e-03	4.753406493561567435e-03	5.337679695769881501e-03	5.091170711198721339e-03	4.878875004381516382e-03
bs_RXN0_884_CPD_4211_NAD_WATER__HYDROXY_METHYL_BUTENYL_DIP_NADH_PROTON_59_	3.250014685050783836e-02	2.362219546211959120e-02	1.569632708671885729e-02	1.584093630260139871e-02	1.374079969640509997e-02	8.469561947010244979e-03	1.067561499759343314e-02	8.585825486616837157e-03	7.215061063254430383e-03	7.138750682005502550e-03	7.854899584063530435e-03	6.049760299031163926e-03	9.095864419736664208e-03	7.296816589950163613e-03	7.663072766548846039e-03
bs_RXN1F_10	1.522866499486027342e-02	1.653052977829944786e-02	1.252522744039009928e-02	1.546315166574887059e-02	1.460216594505668077e-02	7.068892663808826714e-03	9.984799366598722664e-03	7.898288964949975663e-03	6.979342570779272295e-03	7.049160752714609887e-03	8.298400241499560848e-03	6.100241757662753020e-03	8.820488627757201716e-03	7.569035169741148220e-03	7.264926434577107482e-03
bs_RXN1F_20	1.522866499486027342e-02	1.653052977829944786e-02	1.252522744039009928e-02	1.546315166574887059e-02	1.460216594505668077e-02	7.068892663808826714e-03	9.984799366598722664e-03	7.898288964949975663e-03	6.979342570779272295e-03	7.049160752714609887e-03	8.298400241499560848e-03	6.100241757662753020e-03	8.820488627757201716e-03	7.569035169741148220e-03	7.264926434577107482e-03
bs_RXN1F_66	-3.032247741408739591e-03	-3.538892046306450073e-03	-3.370298946089366442e-03	-3.245619446646504005e-03	-2.754597874624464121e-03	-1.256250519793099827e-03	-1.335167766335107302e-03	-1.099587118589248841e-03	6.896025475073106360e-04	5.977449950366422625e-04	6.770052779830256504e-04	4.824267241504026659e-04	8.054316386010477004e-04	5.710253057152978734e-04	5.311166516011656992e-04
bs_RXN1F_72	1.522866499486027342e-02	1.653052977829944786e-02	1.252522744039009928e-02	1.546315166574887059e-02	1.460216594505668077e-02	7.068892663808826714e-03	9.984799366598722664e-03	7.898288964949975663e-03	6.979342570779272295e-03	7.049160752714609887e-03	8.298400241499560848e-03	6.100241757662753020e-03	8.820488627757201716e-03	7.569035169741148220e-03	7.264926434577107482e-03
bs_RXN3O_1380	4.680433393182429659e-03	3.207523199509965724e-03	2.165600902860695658e-03	1.598415622312121705e-03	1.099597399714602897e-03	-2.764691837898588414e-09	2.462769607336038084e-04	3.472371663935899503e-09	1.541433181244164656e-09	-2.008521272697259870e-09	3.042945467185881766e-08	-7.202552804381467937e-09	2.351136152264789842e-04	-6.805195617332913653e-09	-7.894877875140839992e-09
bs_RXN4FS_2	2.889459267450066038e-03	3.492563287479326221e-04	3.175592079005157319e-04	4.509882732632187335e-04	8.600972245349137622e-04	9.959782235010993662e-04	1.137326019962356339e-03	9.195134712852376727e-04	8.540437621630314396e-04	9.708785510307214829e-04	9.653993747746879859e-04	1.202066136898960816e-03	1.443571447099387941e-03	1.727882452993098573e-03	2.080146253400886377e-03
bs_RXN4FS_3	2.889459267450066038e-03	3.492563287479326221e-04	3.175592079005157319e-04	4.509882732632187335e-04	8.600972245349137622e-04	9.959782235010993662e-04	1.137326019962355472e-03	9.195134712852376727e-04	8.540437621630314396e-04	9.708785510307214829e-04	9.653993747746879859e-04	1.202066136898960816e-03	1.443571447099387941e-03	1.727882452993098573e-03	2.080146253400886377e-03
bs_RXN4FS_4	2.889459267450066038e-03	3.492563287479326221e-04	3.175592079005157319e-04	4.509882732632187335e-04	8.600972245349137622e-04	9.959782235010993662e-04	1.137326019962354605e-03	9.195134712852376727e-04	8.540437621630314396e-04	9.708785510307214829e-04	9.653993747746879859e-04	1.202066136898960816e-03	1.443571447099387941e-03	1.727882452993098573e-03	2.080146253400886377e-03
bs_RXN66_1	1.297811671110587484e-01	1.282282501180015410e-01	1.153461611925312852e-01	1.172886425778511682e-01	1.054288420234454071e-01	8.512526192959715687e-02	8.843382160628554534e-02	7.749246289742756089e-02	8.052892130048022734e-02	8.468771259187202194e-02	8.598386246307629377e-02	8.158634666566788596e-02	8.154375214977517550e-02	7.941287233098061338e-02	8.213469352637715881e-02
bs_RXN66_3	7.308846420046084813e-02	4.800554122151491632e-02	3.620094820297993510e-02	4.479627142636233295e-02	3.007386367075687988e-02	1.243173441523017994e-02	1.088983042867811522e-02	7.351376939975255362e-03	4.140673585421427577e-03	4.532925900055679441e-03	5.804428732773635538e-03	5.076802858566260672e-03	9.499349734072163112e-03	6.855251317591304523e-03	7.481112507310355014e-03
bs_RXNQT_4141	1.425949913857743785e-02	6.740682549983612916e-03	1.003703264258216108e-03	9.063454619495849018e-03	1.161077591249092683e-02	1.934866066522819561e-02	2.272786642382980393e-02	2.646093977468738645e-02	3.285568983737204019e-02	3.909226363623567735e-02	2.551048807176792277e-02	5.498454153840832276e-02	7.778208382910242573e-03	2.359778291294400976e-02	6.822234215516659317e-02
bs_RXNQT_4142	1.425949913857743785e-02	6.740682549983612916e-03	1.003703264258216108e-03	9.063454619495849018e-03	1.161077591249092683e-02	1.934866066522819561e-02	2.272786642382980393e-02	2.646093977468738645e-02	3.285568983737204019e-02	3.909226363623567735e-02	2.551048807176792277e-02	5.498454153840832276e-02	7.778208382910242573e-03	2.359778291294400976e-02	6.822234215516659317e-02
bs_RXN_1063	6.106244853223745384e-03	4.071561108064816227e-03	3.351238883622470639e-03	2.385079526315851597e-03	5.561897029599308356e-04	3.413213913431732065e-04	4.238381369410169062e-04	2.704200244465466778e-04	1.885662275165296607e-04	2.095959866004965867e-04	1.810211498741398054e-04	1.319433084096124714e-04	6.829632393088889758e-04	1.291907838051622418e-04	1.373522719985760694e-04
bs_RXN_10938	9.037008448091655988e-02	5.894676809267649503e-02	4.804037465625605324e-02	3.857483163285453653e-02	3.298033638342511703e-02	4.954253881948124383e-02	3.449403627936140776e-02	4.024688123389633804e-02	4.158868522452209560e-02	4.626034314173013001e-02	4.476064313292857366e-02	5.062164132533421984e-02	5.595317487399477374e-02	5.960972566716430526e-02	5.145535726053826475e-02
bs_RXN_1101	6.854979458943760359e-03	4.642162286845124934e-03	4.967821059144697689e-03	6.162655847800282624e-03	5.376624614905868398e-03	3.760789283817221086e-03	4.241244936707508351e-03	3.868304616792588718e-03	3.683413747695085932e-03	3.481586988433808816e-03	3.444560843341264167e-03	2.972866177879376383e-03	4.305307214468896172e-03	3.220846196783215890e-03	3.094608243422515646e-03
bs_RXN_1102	6.854979458943760359e-03	4.642162286845124934e-03	4.967821059144697689e-03	6.162655847800282624e-03	5.376624614905868398e-03	3.760789283817221086e-03	4.241244936707508351e-03	3.868304616792588718e-03	3.683413747695085932e-03	3.481586988433808816e-03	3.444560843341264167e-03	2.972866177879376383e-03	4.305307214468896172e-03	3.220846196783215890e-03	3.094608243422515646e-03
bs_RXN_1103	1.449313808303543186e-02	9.459099890086322682e-03	9.320468679877189425e-03	1.441096655269728105e-02	1.375861703984974233e-02	3.069030150042354778e-03	6.186606096171415325e-03	4.086086516540806714e-03	3.112930133553770771e-03	2.973654678306055475e-03	3.488201594997568811e-03	2.592815325598278424e-03	4.978756747088625319e-03	3.043263846611770750e-03	3.080317361088655888e-03
bs_RXN_1104	9.111610486401819017e-03	4.171857230708784711e-03	9.834188662102129417e-04	6.220785002801939613e-03	8.236947386929861087e-03	9.068511385945809294e-05	2.410976100631298438e-03	1.357359945437842420e-03	9.383763249033009752e-04	9.962165666263943144e-04	1.413924537692924687e-03	9.973045402806453817e-04	2.169022793391627620e-03	1.582843384549399495e-03	1.507246617373085443e-03
bs_RXN_1106	9.292936552486578961e-03	5.723679097094928198e-03	6.427956951205860900e-03	7.784986349055974045e-03	7.096636333830690438e-03	4.484291564683532197e-03	4.608733977352891600e-03	3.594413670583220758e-03	3.509027908754362192e-03	3.403253148482981733e-03	3.834289317547871952e-03	2.964714957718680641e-03	4.601791016079406944e-03	3.474450900947360140e-03	3.568440840850657311e-03
bs_RXN_1125	5.037552406064915028e-03	2.897292433485975944e-03	3.486419629095041835e-03	4.295951248271499823e-03	3.828291415982790040e-03	2.246037789392309539e-03	2.305503746430358908e-03	1.609935988935916936e-03	1.489406106431085709e-03	1.476300344308551123e-03	1.913970198586622705e-03	1.318733358979114981e-03	2.351645977539249064e-03	1.742136948960049028e-03	1.784086890601625048e-03
bs_RXN_1126	5.381527596633612839e-03	5.287242659377537103e-03	8.337049813666978434e-03	8.190181549895340571e-03	5.521669652919880371e-03	2.978345036182896820e-03	3.775629995540116454e-03	2.728726571102964293e-03	2.174553808650469579e-03	1.977438111679660944e-03	2.074277057304643908e-03	1.595510785317633042e-03	2.809733953696998132e-03	1.460420462062371255e-03	1.573070743715570445e-03
bs_RXN_1142	5.037552406064915028e-03	2.897292433485975944e-03	3.486419629095041835e-03	4.295951248271499823e-03	3.828291415982790040e-03	2.246037789392309539e-03	2.305503746430358908e-03	1.609935988935916936e-03	1.489406106431085709e-03	1.476300344308551123e-03	1.913970198586622705e-03	1.318733358979114981e-03	2.351645977539249064e-03	1.742136948960049028e-03	1.784086890601625048e-03
bs_RXN_1143	5.037552406064915028e-03	2.897292433485975944e-03	3.486419629095041835e-03	4.295951248271499823e-03	3.828291415982790040e-03	2.246037789392309539e-03	2.305503746430358908e-03	1.609935988935916936e-03	1.489406106431085709e-03	1.476300344308551123e-03	1.913970198586622705e-03	1.318733358979114981e-03	2.351645977539249064e-03	1.742136948960049028e-03	1.784086890601625048e-03
bs_RXN_11501	6.069851852265098298e-09	1.345747341994085966e+00	1.616904041200539988e+00	1.445696586006992801e+00	1.553856144902587388e+00	1.518718549636232762e+00	1.645601624879358127e+00	1.519409760364873963e+00	1.601254956043147271e+00	1.711617587100395133e+00	1.618593033151717542e+00	1.912660142447641265e+00	1.617817067113448859e+00	1.719840853436658712e+00	1.740100902748490608e+00
bs_RXN_11654	4.255384146421664800e-03	2.826386663608952254e-03	2.941537322110819065e-03	3.489035100784473355e-03	3.268344917847899964e-03	2.238253775291223525e-03	2.303230230922532693e-03	1.984477681647303822e-03	2.019621802323276049e-03	1.926952804174430611e-03	1.920319118961249030e-03	1.645981598739565442e-03	2.250145038540157880e-03	1.732313951987311113e-03	1.784353950249032263e-03
bs_RXN_12195	1.185376086062120138e-01	5.416639376154133712e-02	3.170581576080773456e-02	2.121249362259763210e-02	2.284902780946269571e-02	1.217255668858426183e-02	2.128378949925213703e-02	2.397761401561045863e-02	1.786076595442112266e-02	1.527511712951916054e-02	1.931281129124462828e-02	1.923753116714803021e-02	1.561913444235119193e-02	1.772423632707189819e-02	1.747646576310977334e-02
bs_RXN_12196	4.056733902226015154e+00	2.070410515920827255e+00	8.588724115245349733e-01	9.603774232183303061e-01	7.894615204913824069e-01	6.550103608007583345e-02	3.710702156494352644e-01	2.795481808674106228e-01	1.229132460691084932e-05	3.807940552610757799e-07	1.298616563246101390e-06	2.073292985260395273e-07	1.280166395553050053e-06	6.811516828549118309e-07	8.145846640526307729e-07
bs_RXN_12199	4.917551576604348856e-02	3.524002503819945870e-02	3.126549034688363288e-02	3.316247240495114740e-02	1.251740588457509948e-02	1.198149015704404186e-02	3.784716724589483935e-03	1.994919561364392232e-08	8.277251688593114269e-09	1.740840117006775645e-08	2.862432446312021654e-08	2.671778954884401808e-08	2.018922079414863825e-03	1.445046553075193632e-07	7.406239518253764781e-04
bs_RXN_12200	6.375612464673459379e-02	1.051069770500643805e-02	2.779760295287028813e-03	2.728957132927851158e-09	7.702020751042316305e-09	2.994620004590328472e-03	4.669638534958574759e-08	4.801176795533085469e-03	8.803165594927527329e-03	8.696021678809699382e-03	4.808554422367225870e-04	6.320000393030628973e-03	6.111170846068103568e-03	5.028525393937047748e-03	7.824685835742851286e-03
bs_RXN_1223	9.728641463149767781e-04	1.000402956303539891e-03	6.058044749086413184e-04	6.145329437712085266e-04	4.935024672677851667e-04	3.396818166152541936e-04	4.683212746311042119e-05	1.968497513973251168e-05	1.828119405410892824e-06	1.760709857420477113e-06	2.008641932960669815e-06	2.105739695814071203e-06	1.327892892704485967e-04	2.298821075940339366e-06	2.421818260169958436e-06
bs_RXN_1224	9.728641463149767781e-04	1.000402956303539891e-03	6.058044749086413184e-04	6.145329437712085266e-04	4.935024672677851667e-04	3.396818166152541936e-04	4.683212746311042119e-05	1.968497513973251168e-05	1.828119405410892824e-06	1.760709857420477113e-06	2.008641932960669815e-06	2.105739695814071203e-06	1.327892892704485967e-04	2.298821075940339366e-06	2.421818260169958436e-06
bs_RXN_1225	2.788511712099099767e-03	2.508728865338648827e-03	2.620152019186565689e-03	2.677539894122111033e-03	2.652026178499500807e-03	1.927802894305483778e-03	1.857552341203647095e-03	2.103088878389050217e-03	2.225207172633442577e-03	2.362235902487925393e-03	2.666190343052906100e-03	2.760987526983818031e-03	3.411120117195349036e-03	3.003076710754465188e-03	3.014052733740476067e-03
bs_RXN_13158	5.254044633805314904e-03	3.337636371370226399e-03	2.656252727571407641e-03	2.434876924137751013e-03	2.316250568479698378e-03	8.782554062973530612e-04	1.884667465143739307e-03	1.494735343990541204e-03	1.310527322264096834e-03	1.128080358979466217e-03	1.012081262792665411e-03	8.999332647206145742e-04	1.180548017513512139e-03	9.163477268025714420e-04	8.659138751729935930e-04
bs_RXN_13163	-5.254044633805314904e-03	-3.337636371370226399e-03	-2.656252727571407641e-03	-2.434876924137751013e-03	-2.316250568479698378e-03	-8.782554062973530612e-04	-1.884667465143739307e-03	-1.494735343990541204e-03	-1.310527322264096834e-03	-1.128080358979466217e-03	-1.012081262792665411e-03	-8.999332647206145742e-04	-1.180548017513512139e-03	-9.163477268025714420e-04	-8.659138751729935930e-04
bs_RXN_13191	1.522866499486027342e-02	1.653052977829944786e-02	1.252522744039009928e-02	1.546315166574887059e-02	1.460216594505668077e-02	7.068892663808826714e-03	9.984799366598722664e-03	7.898288964949975663e-03	6.979342570779272295e-03	7.049160752714609887e-03	8.298400241499560848e-03	6.100241757662753020e-03	8.820488627757201716e-03	7.569035169741148220e-03	7.264926434577107482e-03
bs_RXN_13398	3.032238580803203309e-03	3.786257629568912098e-03	3.685658787906973249e-03	3.963468015562217686e-03	4.573586917373209659e-03	4.670604347427653562e-03	5.710030436247640930e-03	5.825437297675781743e-03	5.606882625010464055e-03	6.087198125195779352e-03	6.299986016645502292e-03	5.614982175721212887e-03	5.830520552661313909e-03	5.979394794415782144e-03	5.841406995801895312e-03
bs_RXN_13462	7.386404164462756841e-03	5.439482430570051659e-03	4.419817682707303380e-03	4.920434161983789668e-03	4.728020164766054412e-03	1.405033920828622097e-03	2.735045958045724968e-03	2.166249995439307238e-03	1.611135881821523438e-03	1.427314886970094216e-03	1.478696672302369855e-03	1.165659506857981463e-03	1.722606229631141799e-03	1.316734737215454008e-03	1.204013858792557122e-03
bs_RXN_1382	-1.383342340559813068e-03	-1.599607931506229208e-03	-3.070618597331037391e-04	-1.765843996041622350e-04	1.712714590121376462e-04	3.600912158783242147e-04	8.737845668857206652e-05	1.951875312945334736e-04	1.377070489561894862e-04	4.045424451366235017e-04	4.015778514079341392e-04	6.283894835325324040e-04	8.867196413897029646e-04	1.109179506654105673e-03	1.413989459372340775e-03
bs_RXN_1461	3.828348279317012048e-02	2.250091055102359031e-02	1.162547509054862038e-02	8.759372163356161575e-03	7.500447270536734004e-03	4.162463724990991647e-03	5.675529185618360430e-03	5.209537601902560107e-03	4.590979632510162542e-03	4.214686866844241826e-03	4.558468306830240450e-03	3.598373932071595015e-03	4.455126286714503926e-03	3.808091634947520770e-03	4.320448842898388410e-03
bs_RXN_1685	3.828348279317012048e-02	2.250091055102359031e-02	1.162547509054862038e-02	8.759372163356161575e-03	7.500447270536734004e-03	4.162463724990991647e-03	5.675529185618360430e-03	5.209537601902560107e-03	4.590979632510162542e-03	4.214686866844241826e-03	4.558468306830240450e-03	3.598373932071595015e-03	4.455126286714503926e-03	3.808091634947520770e-03	4.320448842898388410e-03
bs_RXN_1781	0.000000000000000000e+00	0.000000000000000000e+00	0.000000000000000000e+00	0.000000000000000000e+00	0.000000000000000000e+00	0.000000000000000000e+00	0.000000000000000000e+00	0.000000000000000000e+00	0.000000000000000000e+00	0.000000000000000000e+00	0.000000000000000000e+00	0.000000000000000000e+00	0.000000000000000000e+00	0.000000000000000000e+00	0.000000000000000000e+00
bs_RXN_1841	0.000000000000000000e+00	0.000000000000000000e+00	0.000000000000000000e+00	0.000000000000000000e+00	0.000000000000000000e+00	0.000000000000000000e+00	0.000000000000000000e+00	0.000000000000000000e+00	0.000000000000000000e+00	0.000000000000000000e+00	0.000000000000000000e+00	0.000000000000000000e+00	0.000000000000000000e+00	0.000000000000000000e+00	0.000000000000000000e+00
bs_RXN_1841_1_KESTOTRIOSE_WATER__BETA_D_FRUCTOSE_SUCROSE_45_	0.000000000000000000e+00	0.000000000000000000e+00	0.000000000000000000e+00	0.000000000000000000e+00	0.000000000000000000e+00	0.000000000000000000e+00	0.000000000000000000e+00	0.000000000000000000e+00	0.000000000000000000e+00	0.000000000000000000e+00	0.000000000000000000e+00	0.000000000000000000e+00	0.000000000000000000e+00	0.000000000000000000e+00	0.000000000000000000e+00
bs_RXN_1882	1.196598465211389239e+00	9.290337711228954243e-01	7.686923432820076396e-01	7.253383028660882470e-01	7.010049938547903148e-01	4.638545454937389456e-01	6.066391548607978912e-01	6.000919859607596329e-01	5.329022817607929063e-01	5.106699233631928347e-01	5.166346273928565935e-01	4.839538638063854981e-01	6.386550081803097356e-01	5.170606716335550690e-01	6.027762364539414053e-01
bs_RXN_1884	1.425949913857743785e-02	6.740682549983612916e-03	1.003703264258216108e-03	9.063454619495849018e-03	1.161077591249092683e-02	1.934866066522819561e-02	2.272786642382980393e-02	2.646093977468738645e-02	3.285568983737204019e-02	3.909226363623567735e-02	2.551048807176792277e-02	5.498454153840832276e-02	7.778208382910242573e-03	2.359778291294400976e-02	6.822234215516659317e-02
bs_RXN_2121	6.106244853223745384e-03	4.071561108064816227e-03	3.351238883622470639e-03	2.385079526315851597e-03	5.561897029599308356e-04	3.413213913431732065e-04	4.238381369410169062e-04	2.704200244465466778e-04	1.885662275165296607e-04	2.095959866004965867e-04	1.810211498741398054e-04	1.319433084096124714e-04	6.829632393088889758e-04	1.291907838051622418e-04	1.373522719985760694e-04
bs_RXN_2122	6.106244853223745384e-03	4.071561108064816227e-03	3.351238883622470639e-03	2.385079526315851597e-03	5.561897029599308356e-04	3.413213913431732065e-04	4.238381369410169062e-04	2.704200244465466778e-04	1.885662275165296607e-04	2.095959866004965867e-04	1.810211498741398054e-04	1.319433084096124714e-04	6.829632393088889758e-04	1.291907838051622418e-04	1.373522719985760694e-04
bs_RXN_2581	7.951952812925513342e-03	4.832340961186923529e-03	4.002669216869144536e-03	2.960158656345864437e-03	1.011133667692462081e-03	9.311061324132376138e-04	5.684507928632476790e-04	3.362040525280139973e-04	1.980553291935043653e-04	2.147943913985045123e-04	2.484891806666910926e-04	1.859448618353956725e-04	6.742380024180620254e-04	2.155886080215415181e-04	2.440567979458904972e-04
bs_RXN_2601	7.951952812925513342e-03	4.832340961186922662e-03	4.002669216869144536e-03	2.960158656345864437e-03	1.011133667692462081e-03	9.311061324132376138e-04	5.684507928632476790e-04	3.362040525280139973e-04	1.980553291935043653e-04	2.147943913985045394e-04	2.484891806666910926e-04	1.859448618353956725e-04	6.742380024180620254e-04	2.155886080215415452e-04	2.440567979458904972e-04
bs_RXN_2621	7.951952812925513342e-03	4.832340961186923529e-03	4.002669216869144536e-03	2.960158656345864437e-03	1.011133667692462081e-03	9.311061324132376138e-04	5.684507928632476790e-04	3.362040525280139973e-04	1.980553291935043653e-04	2.147943913985045123e-04	2.484891806666910926e-04	1.859448618353956725e-04	6.742380024180620254e-04	2.155886080215415181e-04	2.440567979458904972e-04
bs_RXN_2622	7.951952812925513342e-03	4.832340961186922662e-03	4.002669216869144536e-03	2.960158656345864437e-03	1.011133667692462081e-03	9.311061324132376138e-04	5.684507928632476790e-04	3.362040525280139973e-04	1.980553291935043653e-04	2.147943913985045394e-04	2.484891806666910926e-04	1.859448618353956725e-04	6.742380024180620254e-04	2.155886080215415452e-04	2.440567979458904972e-04
bs_RXN_2944	2.600900363820696226e-02	1.809831880993343495e-02	1.545666365977760998e-02	1.646923141077859601e-02	2.112014843922632376e-02	1.540384368252431524e-02	2.363473372789133900e-02	2.466016741442055363e-02	2.555462493963153031e-02	2.472718367998082839e-02	2.318507305042893582e-02	1.740851410922644379e-02	1.584355953138319797e-02	1.593545407380961287e-02	1.613291647093294257e-02
bs_RXN_2981	2.600900363820696226e-02	1.809831880993343495e-02	1.545666365977760998e-02	1.646923141077859601e-02	2.112014843922632376e-02	1.540384368252431524e-02	2.363473372789133900e-02	2.466016741442055363e-02	2.555462493963153031e-02	2.472718367998082839e-02	2.318507305042893582e-02	1.740851410922644379e-02	1.584355953138319797e-02	1.593545407380961287e-02	1.613291647093294257e-02
bs_RXN_3521	1.766562452682081119e-01	1.259017777985571573e-01	9.322381116085555475e-02	9.235990857345889593e-02	7.813216586479375392e-02	6.388457536740624332e-02	7.978052853818817791e-02	8.698566690691358905e-02	8.244755991984145660e-02	8.397955147614762084e-02	8.376054324473511392e-02	9.948294972722307450e-02	1.002923336939265386e-01	1.060904396507917208e-01	1.080267475850930914e-01
bs_RXN_3521_chloroplast	3.303684378454488701e+00	4.490298669521940234e+00	4.435913983112794057e+00	4.011693066827533904e+00	4.159669278791014335e+00	4.258251155083906170e+00	4.519257424707975090e+00	4.728692775108844337e+00	3.452651059722661842e+00	3.090495743612666768e+00	3.187823946605361947e+00	2.609231684910610305e+00	2.857695574141493999e+00	3.064260050544121761e+00	2.788104676229294476e+00
bs_RXN_3522	6.680196415692427753e-03	7.879561471589508967e-03	7.999163191284693053e-03	7.691934727024452891e-03	7.410088897399314152e-03	1.061450717050936923e-02	8.559401535304782607e-03	8.693414244980341571e-03	9.398415087178301278e-03	9.472859789617763676e-03	9.754581004854337434e-03	1.241683710148619446e-02	1.332432986441438143e-02	1.381895434673029860e-02	1.449624975043917879e-02
bs_RXN_3523	1.699760488525156876e-01	1.180222163269676605e-01	8.522464796957085476e-02	8.466797384643443003e-02	7.072207696739443716e-02	5.327006819689687755e-02	7.122112700288339704e-02	7.829225266193325095e-02	7.304914483266314318e-02	7.450669168652987451e-02	7.400596223988077649e-02	8.706611262573688004e-02	8.696800382951215547e-02	9.227148530406141524e-02	9.353049783465391953e-02
bs_RXN_3523_chloroplast	8.880214776565990009e-01	2.443480211678226155e+00	4.117873886737762057e-02	2.568503341018693042e+00	2.081065341973158400e+00	1.161046565627196353e-01	1.414133336405658303e+00	1.134033982533906082e+00	1.799520867732736258e-07	1.230626503145216727e-07	3.187823126654881101e+00	6.677393640912921438e-08	2.809530743436810418e+00	2.743621753293538745e+00	2.370816086237061526e+00
bs_RXN_5641	4.272801608009879105e-03	1.948864260254161776e-03	6.246210676336194168e-04	6.275726728673810227e-04	6.888257655227760347e-04	6.358870076227751515e-04	1.049947563273783378e-03	7.243259399907041448e-04	7.163367132068419263e-04	5.663361058940979270e-04	5.638215233667537383e-04	5.736766533664283034e-04	5.568518057096850851e-04	6.187029463389928999e-04	6.661567940285453848e-04
bs_RXN_5642	2.889459267450066038e-03	3.492563287479326221e-04	3.175592079005157319e-04	4.509882732632187335e-04	8.600972245349137622e-04	9.959782235010993662e-04	1.137326019962355472e-03	9.195134712852376727e-04	8.540437621630314396e-04	9.708785510307214829e-04	9.653993747746879859e-04	1.202066136898960816e-03	1.443571447099387941e-03	1.727882452993098573e-03	2.080146253400886377e-03
bs_RXN_5682	2.675047734989494108e-02	1.701705318484305132e-02	1.361264271342698534e-02	1.547127628185550850e-02	1.096530066034345600e-02	1.622432714420036625e-03	4.346864658098197227e-03	2.679913854423217421e-03	1.267542870662413234e-03	1.278560846245487079e-03	1.478845569162826794e-03	1.153894673134236212e-03	2.950486931547581255e-03	1.241055251244870634e-03	1.278558780014474186e-03
bs_RXN_6161	7.308846420046086201e-02	4.800554122151494407e-02	3.620094820297993510e-02	4.479627142636233295e-02	3.007386367075689029e-02	1.243173441523017647e-02	1.088983042867811175e-02	7.351376939975257097e-03	4.140673585421434516e-03	4.532925900055678574e-03	5.804428732773641610e-03	5.076802858566259805e-03	9.499349734072159643e-03	6.855251317591311462e-03	7.481112507310359351e-03
bs_RXN_6182	1.388970395598805530e+00	1.118443201178720869e+00	9.397170520356039614e-01	9.845409195302567973e-01	8.801536938478775607e-01	6.308609946671634994e-01	7.381601024730447547e-01	4.822660631638153172e-01	3.141900283145251938e-01	2.497402813620445972e-01	2.907874481622041984e-01	2.441559267968351488e-01	4.203254550919325316e-01	3.581044655335876015e-01	4.013587484676174322e-01
bs_RXN_6902	3.533607104742159631e-03	1.745077998009465694e-03	1.547943011405090823e-03	1.530264034149555292e-03	1.562393729878015910e-03	1.274283336876156497e-03	2.246909916317498066e-03	2.751759083328675880e-03	2.848489227100825614e-03	2.967406835393920396e-03	2.811158183883420009e-03	3.312806922167094159e-03	3.043994359101211827e-03	3.152752046060368612e-03	2.996111851572760311e-03
bs_RXN_743	0.000000000000000000e+00	0.000000000000000000e+00	0.000000000000000000e+00	0.000000000000000000e+00	0.000000000000000000e+00	0.000000000000000000e+00	0.000000000000000000e+00	0.000000000000000000e+00	0.000000000000000000e+00	0.000000000000000000e+00	0.000000000000000000e+00	0.000000000000000000e+00	0.000000000000000000e+00	0.000000000000000000e+00	0.000000000000000000e+00
bs_RXN_7609	0.000000000000000000e+00	0.000000000000000000e+00	0.000000000000000000e+00	0.000000000000000000e+00	0.000000000000000000e+00	0.000000000000000000e+00	0.000000000000000000e+00	0.000000000000000000e+00	0.000000000000000000e+00	0.000000000000000000e+00	0.000000000000000000e+00	0.000000000000000000e+00	0.000000000000000000e+00	0.000000000000000000e+00	0.000000000000000000e+00
bs_RXN_7658	-9.160605536138402698e-09	2.473655832624616991e-04	3.153598418176070781e-04	7.178485689157138982e-04	1.818989042748745321e-03	3.414353827634553518e-03	4.374862669912533628e-03	4.725850179086533119e-03	6.296485172517774474e-03	6.684943120232421723e-03	6.976991294628528267e-03	6.097408899871615932e-03	6.635952191262361501e-03	6.550420100131080017e-03	6.372523647403060577e-03
bs_RXN_7659	0.000000000000000000e+00	2.473655832624616991e-04	3.153598418176070781e-04	7.178485689157138982e-04	1.818989042748745321e-03	3.414353827634553518e-03	4.374862669912533628e-03	4.725850179086533119e-03	6.296485172517774474e-03	6.684943120232421723e-03	6.976991294628528267e-03	6.097408899871615932e-03	6.635952191262361501e-03	6.550420100131080017e-03	6.372523647403060577e-03
bs_RXN_7660	-9.160605536138402698e-09	2.473655832624616991e-04	3.153598418176070781e-04	7.178485689157138982e-04	1.818989042748745321e-03	3.414353827634553518e-03	4.374862669912533628e-03	4.725850179086533119e-03	6.296485172517774474e-03	6.684943120232421723e-03	6.976991294628528267e-03	6.097408899871615932e-03	6.635952191262361501e-03	6.550420100131080017e-03	6.372523647403060577e-03
bs_RXN_7663	1.522867415546580970e-02	1.628316419503698584e-02	1.220986759857249290e-02	1.474530309683315561e-02	1.278317690230793523e-02	3.654538836174272762e-03	5.609936696686188169e-03	3.172438785863442978e-03	6.828573982614981460e-04	3.642176324821874592e-04	1.321408946871033231e-03	2.832857791137273446e-06	2.184536436494838915e-03	1.018615069610067769e-03	8.924027871740461458e-04
bs_RXN_7664	1.522867415546580970e-02	1.628316419503698584e-02	1.220986759857249290e-02	1.474530309683315561e-02	1.278317690230793523e-02	3.654538836174272762e-03	5.609936696686188169e-03	3.172438785863442978e-03	6.828573982614981460e-04	3.642176324821874592e-04	1.321408946871033231e-03	2.832857791137273446e-06	2.184536436494838915e-03	1.018615069610067769e-03	8.924027871740461458e-04
bs_RXN_7665	1.522867415546580970e-02	1.628316419503698584e-02	1.220986759857249290e-02	1.474530309683315561e-02	1.278317690230793523e-02	3.654538836174272762e-03	5.609936696686188169e-03	3.172438785863442978e-03	6.828573982614981460e-04	3.642176324821874592e-04	1.321408946871033231e-03	2.832857791137273446e-06	2.184536436494838915e-03	1.018615069610067769e-03	8.924027871740461458e-04
bs_RXN_7666	1.522867415546580970e-02	1.628316419503698584e-02	1.220986759857249290e-02	1.474530309683315561e-02	1.278317690230793523e-02	3.654538836174272762e-03	5.609936696686188169e-03	3.172438785863442978e-03	6.828573982614981460e-04	3.642176324821874592e-04	1.321408946871033231e-03	2.832857791137273446e-06	2.184536436494838915e-03	1.018615069610067769e-03	8.924027871740461458e-04
bs_RXN_7674	3.032238580803203309e-03	3.786257629568912098e-03	3.685658787906973249e-03	3.963468015562217686e-03	4.573586917373209659e-03	4.670604347427653562e-03	5.710030436247640930e-03	5.825437297675781743e-03	5.606882625010464055e-03	6.087198125195779352e-03	6.299986016645502292e-03	5.614982175721212887e-03	5.830520552661313909e-03	5.979394794415782144e-03	5.841406995801895312e-03
bs_RXN_7710_mod_chloroplast	5.227748668779917673e-03	3.450847924163230693e-03	3.158146195140256948e-03	3.789654824920757076e-03	5.492242874041841118e-03	6.407652055317485627e-03	6.878133261370578642e-03	8.563348174166362028e-03	7.475364552999977374e-03	6.110971301504462654e-03	5.523500982021002474e-03	5.976351416755021524e-03	5.463167016447231274e-03	5.476008133451241468e-03	4.988949915145490972e-03
bs_RXN_7737	7.386404164462756841e-03	5.439482430570052526e-03	4.419817682707303380e-03	4.920434161983789668e-03	4.728020164766054412e-03	1.405033920828622097e-03	2.735045958045724968e-03	2.166249995439307238e-03	1.611135881821523222e-03	1.427314886970094216e-03	1.478696672302369855e-03	1.165659506857981463e-03	1.722606229631141799e-03	1.316734737215454008e-03	1.204013858792557122e-03
bs_RXN_7903	6.232005569949473217e-02	4.005287625955450403e-02	2.873357260544482511e-02	3.084405262681148147e-02	2.325440638728787368e-02	1.530190770914217034e-02	1.894377301909995481e-02	1.806187843343639784e-02	1.592096407884763254e-02	1.614392568285934193e-02	1.652810384600359242e-02	1.682429231660235655e-02	1.883042892998833262e-02	1.764489459848905470e-02	1.758694471116637251e-02
bs_RXN_8001	5.882719902131562824e-03	3.820376827534012996e-03	3.097835523739688943e-03	3.162202718149832812e-03	2.579120540562864720e-03	1.041939110575605936e-03	2.110139292956542730e-03	1.863697470578543893e-03	1.420176531577073149e-03	1.496396265350133240e-03	1.392329746329609534e-03	1.294519999919644965e-03	1.562575983131485585e-03	1.445306885735946111e-03	1.338731729429447305e-03
bs_RXN_821_mod	4.831752027896684787e+00	2.474100273912423820e+00	3.718986651554620604e+00	3.689941704717838000e+00	3.469411527981115739e+00	3.176067984086158535e+00	3.633237521574868012e+00	3.501334726610414894e+00	4.643691452030305200e+00	4.743621714153118063e+00	5.107973198043827878e+00	4.824279845248151233e+00	4.733275200293257434e+00	5.271071967733946373e+00	5.697386268734610404e+00
bs_RXN_8287	6.069851852265096644e-09	1.345747341994085966e+00	1.616904041200539988e+00	1.445696586006992801e+00	1.553856144902587388e+00	1.518718549636232762e+00	1.645601624879358127e+00	1.519409760364873963e+00	1.601254956043147271e+00	1.711617587100395133e+00	1.618593033151717542e+00	1.912660142447641265e+00	1.617817067113448859e+00	1.719840853436658712e+00	1.740100902748490608e+00
bs_RXN_8389_mod	0.000000000000000000e+00	0.000000000000000000e+00	0.000000000000000000e+00	0.000000000000000000e+00	0.000000000000000000e+00	0.000000000000000000e+00	0.000000000000000000e+00	0.000000000000000000e+00	0.000000000000000000e+00	0.000000000000000000e+00	0.000000000000000000e+00	0.000000000000000000e+00	0.000000000000000000e+00	0.000000000000000000e+00	0.000000000000000000e+00
bs_RXN_8730	1.223908428714570867e-01	6.664944089035508556e-02	6.922010630788799634e-02	5.528026766935451031e-02	4.212217022983946041e-02	4.548380727383743299e-02	4.543355111931875884e-02	4.921236527127465649e-02	5.909297884979642507e-02	6.269624174647268899e-02	5.694712492982568347e-02	6.795583579273677122e-02	6.667092732761141505e-02	7.169421716837498515e-02	7.013353798929551630e-02
bs_RXN_9514	1.047769625048308034e-01	6.756504344448240051e-02	4.777049223337254819e-02	5.348170173542107775e-02	3.986571786977661375e-02	2.765134999845818981e-02	3.333849564968259516e-02	3.169523769882227893e-02	2.920833585936261773e-02	2.949116713702981327e-02	3.018695638554345223e-02	3.050251754927551379e-02	3.293726210306319874e-02	3.200715715250954801e-02	3.242918674721492756e-02
bs_RXN_9516	1.047769625048308034e-01	6.756504344448240051e-02	4.777049223337254819e-02	5.348170173542107775e-02	3.986571786977661375e-02	2.765134999845818981e-02	3.333849564968259516e-02	3.169523769882227893e-02	2.920833585936261773e-02	2.949116713702981327e-02	3.018695638554345223e-02	3.050251754927551379e-02	3.293726210306319874e-02	3.200715715250954801e-02	3.242918674721492756e-02
bs_RXN_9518	1.047769625048308034e-01	6.756504344448240051e-02	4.777049223337254819e-02	5.348170173542107775e-02	3.986571786977661375e-02	2.765134999845818981e-02	3.333849564968259516e-02	3.169523769882227893e-02	2.920833585936261773e-02	2.949116713702981327e-02	3.018695638554345223e-02	3.050251754927551379e-02	3.293726210306319874e-02	3.200715715250954801e-02	3.242918674721492756e-02
bs_RXN_9520	1.047769625048308034e-01	6.756504344448240051e-02	4.777049223337254819e-02	5.348170173542107775e-02	3.986571786977661375e-02	2.765134999845818981e-02	3.333849564968259516e-02	3.169523769882227893e-02	2.920833585936261773e-02	2.949116713702981327e-02	3.018695638554345223e-02	3.050251754927551379e-02	3.293726210306319874e-02	3.200715715250954801e-02	3.242918674721492756e-02
bs_RXN_9523	1.047769625048308034e-01	6.756504344448240051e-02	4.777049223337254819e-02	5.348170173542107775e-02	3.986571786977661375e-02	2.765134999845818981e-02	3.333849564968259516e-02	3.169523769882227893e-02	2.920833585936261773e-02	2.949116713702981327e-02	3.018695638554345223e-02	3.050251754927551379e-02	3.293726210306319874e-02	3.200715715250954801e-02	3.242918674721492756e-02
bs_RXN_9524	1.047769625048308034e-01	6.756504344448240051e-02	4.777049223337254819e-02	5.348170173542107775e-02	3.986571786977661375e-02	2.765134999845818981e-02	3.333849564968259516e-02	3.169523769882227893e-02	2.920833585936261773e-02	2.949116713702981327e-02	3.018695638554345223e-02	3.050251754927551379e-02	3.293726210306319874e-02	3.200715715250954801e-02	3.242918674721492756e-02
bs_RXN_9527	1.047769625048308034e-01	6.756504344448240051e-02	4.777049223337254819e-02	5.348170173542107775e-02	3.986571786977661375e-02	2.765134999845818981e-02	3.333849564968259516e-02	3.169523769882227893e-02	2.920833585936261773e-02	2.949116713702981327e-02	3.018695638554345223e-02	3.050251754927551379e-02	3.293726210306319874e-02	3.200715715250954801e-02	3.242918674721492756e-02
bs_RXN_9528	1.047769625048308034e-01	6.756504344448240051e-02	4.777049223337254819e-02	5.348170173542107775e-02	3.986571786977661375e-02	2.765134999845818981e-02	3.333849564968259516e-02	3.169523769882227893e-02	2.920833585936261773e-02	2.949116713702981327e-02	3.018695638554345223e-02	3.050251754927551379e-02	3.293726210306319874e-02	3.200715715250954801e-02	3.242918674721492756e-02
bs_RXN_9531	1.047769625048308034e-01	6.756504344448240051e-02	4.777049223337254819e-02	5.348170173542107775e-02	3.986571786977661375e-02	2.765134999845818981e-02	3.333849564968259516e-02	3.169523769882227893e-02	2.920833585936261773e-02	2.949116713702981327e-02	3.018695638554345223e-02	3.050251754927551379e-02	3.293726210306319874e-02	3.200715715250954801e-02	3.242918674721492756e-02
bs_RXN_9532	1.047769625048308034e-01	6.756504344448240051e-02	4.777049223337254819e-02	5.348170173542107775e-02	3.986571786977661375e-02	2.765134999845818981e-02	3.333849564968259516e-02	3.169523769882227893e-02	2.920833585936261773e-02	2.949116713702981327e-02	3.018695638554345223e-02	3.050251754927551379e-02	3.293726210306319874e-02	3.200715715250954801e-02	3.242918674721492756e-02
bs_RXN_9533	1.047769625048308034e-01	6.756504344448240051e-02	4.777049223337254819e-02	5.348170173542107775e-02	3.986571786977661375e-02	2.765134999845818981e-02	3.333849564968259516e-02	3.169523769882227893e-02	2.920833585936261773e-02	2.949116713702981327e-02	3.018695638554345223e-02	3.050251754927551379e-02	3.293726210306319874e-02	3.200715715250954801e-02	3.242918674721492756e-02
bs_RXN_9535	1.047769625048308034e-01	6.756504344448240051e-02	4.777049223337254819e-02	5.348170173542107775e-02	3.986571786977661375e-02	2.765134999845818981e-02	3.333849564968259516e-02	3.169523769882227893e-02	2.920833585936261773e-02	2.949116713702981327e-02	3.018695638554345223e-02	3.050251754927551379e-02	3.293726210306319874e-02	3.200715715250954801e-02	3.242918674721492756e-02
bs_RXN_9536	1.047769625048308034e-01	6.756504344448240051e-02	4.777049223337254819e-02	5.348170173542107775e-02	3.986571786977661375e-02	2.765134999845818981e-02	3.333849564968259516e-02	3.169523769882227893e-02	2.920833585936261773e-02	2.949116713702981327e-02	3.018695638554345223e-02	3.050251754927551379e-02	3.293726210306319874e-02	3.200715715250954801e-02	3.242918674721492756e-02
bs_RXN_9537	1.047769625048308034e-01	6.756504344448240051e-02	4.777049223337254819e-02	5.348170173542107775e-02	3.986571786977661375e-02	2.765134999845818981e-02	3.333849564968259516e-02	3.169523769882227893e-02	2.920833585936261773e-02	2.949116713702981327e-02	3.018695638554345223e-02	3.050251754927551379e-02	3.293726210306319874e-02	3.200715715250954801e-02	3.242918674721492756e-02
bs_RXN_9539	1.047769625048308312e-01	6.756504344448245603e-02	4.777049223337251349e-02	5.348170173542106387e-02	3.986571786977657211e-02	2.765134999845818287e-02	3.333849564968267148e-02	3.169523769882228587e-02	2.920833585936264548e-02	2.949116713702981327e-02	3.018695638554348346e-02	3.050251754927547909e-02	3.293726210306315016e-02	3.200715715250953414e-02	3.242918674721494837e-02
bs_RXN_9540	1.047769625048308312e-01	6.756504344448245603e-02	4.777049223337251349e-02	5.348170173542106387e-02	3.986571786977657211e-02	2.765134999845818287e-02	3.333849564968267148e-02	3.169523769882228587e-02	2.920833585936264548e-02	2.949116713702981327e-02	3.018695638554348346e-02	3.050251754927547909e-02	3.293726210306315016e-02	3.200715715250953414e-02	3.242918674721494837e-02
bs_RXN_9548	1.837359144555380033e-03	1.158670613707490525e-03	9.568131924720869224e-04	1.185589324649291088e-03	4.127151760378592249e-04	2.977825661025078233e-04	1.673679286790341440e-04	1.321353356362966092e-04	7.388990667020057092e-05	6.906255441457960444e-05	4.949913403246984401e-05	6.125864360317142404e-05	2.088710565811428333e-04	7.593614090578272796e-05	7.362361028006486933e-05
bs_RXN_9549	7.665828312406937524e-03	4.676347933315776195e-03	3.809111253073230782e-03	4.436464853145401753e-03	2.170745400422935661e-03	9.471274424557260020e-04	9.409940537420236452e-04	6.857146782864063450e-04	5.816514060630912242e-04	5.197412395259870402e-04	5.252402163072472391e-04	4.020753570283752362e-04	9.577437657322364567e-04	4.615172390689469234e-04	4.847368884397119785e-04
bs_RXN_9550	0.000000000000000000e+00	0.000000000000000000e+00	0.000000000000000000e+00	0.000000000000000000e+00	0.000000000000000000e+00	0.000000000000000000e+00	0.000000000000000000e+00	0.000000000000000000e+00	0.000000000000000000e+00	0.000000000000000000e+00	0.000000000000000000e+00	0.000000000000000000e+00	0.000000000000000000e+00	0.000000000000000000e+00	0.000000000000000000e+00
bs_RXN_9588	0.000000000000000000e+00	0.000000000000000000e+00	0.000000000000000000e+00	0.000000000000000000e+00	0.000000000000000000e+00	0.000000000000000000e+00	0.000000000000000000e+00	0.000000000000000000e+00	0.000000000000000000e+00	0.000000000000000000e+00	0.000000000000000000e+00	0.000000000000000000e+00	0.000000000000000000e+00	0.000000000000000000e+00	0.000000000000000000e+00
bs_RXN_961_chloroplast	2.590353330623887396e-02	2.918078281157935206e-03	9.448169184301469237e-03	3.306120919154862866e-10	2.661758533093814758e-02	3.617846476010897622e-02	4.323052803342451733e-02	8.874233230864611577e-02	1.747431184983710140e-01	2.103971300721970417e-01	2.473213641154614617e-01	2.185938691464779926e-01	2.403789835056680257e-01	2.435425113494210370e-01	2.533998092920336509e-01
bs_RXN_9623	7.665837815712699642e-03	4.676356901832268154e-03	3.809119966126068603e-03	4.436472848002958984e-03	2.170755048094029100e-03	9.471353891526390319e-04	9.410037920877154481e-04	6.857243625803022312e-04	5.816610835309227656e-04	5.197508925345370847e-04	5.252499230038709102e-04	4.020849570623015695e-04	9.577531384589795145e-04	4.615268575044560858e-04	4.847464903168699339e-04
bs_RXN_9627	4.144556677144536905e-02	2.438785830798062201e-02	2.069188381955599024e-02	2.503371969903038854e-02	1.156475481411259852e-02	4.852208023778887061e-03	5.215893446516255486e-03	3.788413337299770169e-03	3.054228844549399143e-03	2.632882363789037540e-03	2.804402807637108776e-03	1.925122133297084773e-03	4.550702962701005071e-03	2.121068936674402796e-03	2.232180844405362314e-03
bs_RXN_9632	2.255730883466601153e-02	1.430370265614542939e-02	1.148526874380922241e-02	1.174649154590001743e-02	8.986002720661731558e-03	7.107171583830077834e-03	7.924585692585488575e-03	7.930512504323181111e-03	7.141009782531943136e-03	7.412496376691381401e-03	7.523231579426225765e-03	7.794936003191149307e-03	8.307911831317462206e-03	8.161196872550397288e-03	7.648182745302063885e-03
bs_RXN_9633	6.415741484405010353e-02	4.121154687326199911e-02	2.969038579791690932e-02	3.202964195146076887e-02	2.366712156332573258e-02	1.559969027524467887e-02	1.911114094777898939e-02	1.819401376907269288e-02	1.599485398551783386e-02	1.621298823727392382e-02	1.657760298003605956e-02	1.688555096020552884e-02	1.903929998656947453e-02	1.772083073939484041e-02	1.766056832144643693e-02
bs_RXN_9634	6.415741484405010353e-02	4.121154687326199911e-02	2.969038579791690932e-02	3.202964195146076887e-02	2.366712156332573258e-02	1.559969027524467887e-02	1.911114094777898939e-02	1.819401376907269288e-02	1.599485398551783386e-02	1.621298823727392382e-02	1.657760298003605956e-02	1.688555096020552884e-02	1.903929998656947453e-02	1.772083073939484041e-02	1.766056832144643693e-02
bs_RXN_9635	6.415741484405010353e-02	4.121154687326199911e-02	2.969038579791690932e-02	3.202964195146076887e-02	2.366712156332573258e-02	1.559969027524467887e-02	1.911114094777898939e-02	1.819401376907269288e-02	1.599485398551783386e-02	1.621298823727392382e-02	1.657760298003605956e-02	1.688555096020552884e-02	1.903929998656947453e-02	1.772083073939484041e-02	1.766056832144643693e-02
bs_RXN_9644	2.326010096687387840e-02	1.430417610181021829e-02	1.111134792502934017e-02	1.144338779312949195e-02	8.670375149870500689e-03	3.856063004338395814e-03	5.233583933761836934e-03	4.975958796388773447e-03	3.100576802517748722e-03	3.175901288607297420e-03	3.262978760781986166e-03	3.477466389616315143e-03	4.430543675104430153e-03	3.690903566408626751e-03	3.165719126383427159e-03
bs_RXN_9655	1.047769625048308034e-01	6.756504344448240051e-02	4.777049223337254819e-02	5.348170173542107775e-02	3.986571786977661375e-02	2.765134999845818981e-02	3.333849564968259516e-02	3.169523769882227893e-02	2.920833585936261773e-02	2.949116713702981327e-02	3.018695638554345223e-02	3.050251754927551379e-02	3.293726210306319874e-02	3.200715715250954801e-02	3.242918674721492756e-02
bs_RXN_9657	1.047769625048308034e-01	6.756504344448240051e-02	4.777049223337254819e-02	5.348170173542107775e-02	3.986571786977661375e-02	2.765134999845818981e-02	3.333849564968259516e-02	3.169523769882227893e-02	2.920833585936261773e-02	2.949116713702981327e-02	3.018695638554345223e-02	3.050251754927551379e-02	3.293726210306319874e-02	3.200715715250954801e-02	3.242918674721492756e-02
bs_RXN_9658	1.047769625048308034e-01	6.756504344448240051e-02	4.777049223337254819e-02	5.348170173542107775e-02	3.986571786977661375e-02	2.765134999845818981e-02	3.333849564968259516e-02	3.169523769882227893e-02	2.920833585936261773e-02	2.949116713702981327e-02	3.018695638554345223e-02	3.050251754927551379e-02	3.293726210306319874e-02	3.200715715250954801e-02	3.242918674721492756e-02
bs_RXN_9659	1.047769625048308034e-01	6.756504344448240051e-02	4.777049223337254819e-02	5.348170173542107775e-02	3.986571786977661375e-02	2.765134999845818981e-02	3.333849564968259516e-02	3.169523769882227893e-02	2.920833585936261773e-02	2.949116713702981327e-02	3.018695638554345223e-02	3.050251754927551379e-02	3.293726210306319874e-02	3.200715715250954801e-02	3.242918674721492756e-02
bs_RXN_9660	1.047769625048308034e-01	6.756504344448240051e-02	4.777049223337254819e-02	5.348170173542107775e-02	3.986571786977661375e-02	2.765134999845818981e-02	3.333849564968259516e-02	3.169523769882227893e-02	2.920833585936261773e-02	2.949116713702981327e-02	3.018695638554345223e-02	3.050251754927551379e-02	3.293726210306319874e-02	3.200715715250954801e-02	3.242918674721492756e-02
bs_RXN_9661	1.047769625048308034e-01	6.756504344448240051e-02	4.777049223337254819e-02	5.348170173542107775e-02	3.986571786977661375e-02	2.765134999845818981e-02	3.333849564968259516e-02	3.169523769882227893e-02	2.920833585936261773e-02	2.949116713702981327e-02	3.018695638554345223e-02	3.050251754927551379e-02	3.293726210306319874e-02	3.200715715250954801e-02	3.242918674721492756e-02
bs_RXN_9662	1.047769625048308034e-01	6.756504344448240051e-02	4.777049223337254819e-02	5.348170173542107775e-02	3.986571786977661375e-02	2.765134999845818981e-02	3.333849564968259516e-02	3.169523769882227893e-02	2.920833585936261773e-02	2.949116713702981327e-02	3.018695638554345223e-02	3.050251754927551379e-02	3.293726210306319874e-02	3.200715715250954801e-02	3.242918674721492756e-02
bs_RXN_9663	1.047769625048308312e-01	6.756504344448245603e-02	4.777049223337251349e-02	5.348170173542106387e-02	3.986571786977657211e-02	2.765134999845818287e-02	3.333849564968267148e-02	3.169523769882228587e-02	2.920833585936264548e-02	2.949116713702981327e-02	3.018695638554348346e-02	3.050251754927547909e-02	3.293726210306315016e-02	3.200715715250953414e-02	3.242918674721494837e-02
bs_RXN_9667	3.769647548704443095e-03	5.089332911781083157e-03	4.684110091794938847e-03	5.370110612652214538e-03	6.338983953559498147e-03	3.856071646180945101e-03	5.233593736165726394e-03	4.975968633879155646e-03	3.100586203652846550e-03	3.175910868874158924e-03	3.262988356889755248e-03	3.477476133585352593e-03	3.841246545646948181e-03	3.690913335818996836e-03	3.165728755100254924e-03
bs_RXN_9669	2.326010096687387840e-02	1.430417610181021829e-02	1.111134792502934017e-02	1.144338779312949195e-02	8.670375149870500689e-03	3.856063004338395814e-03	5.233583933761836934e-03	4.975958796388773447e-03	3.100576802517749156e-03	3.175901288607297420e-03	3.262978760781986166e-03	3.477466389616315143e-03	4.430543675104431020e-03	3.690903566408626751e-03	3.165719126383427159e-03
bs_RXN_9670	2.326010096687387840e-02	1.430417610181021829e-02	1.111134792502934017e-02	1.144338779312949195e-02	8.670375149870500689e-03	3.856063004338395814e-03	5.233583933761836934e-03	4.975958796388773447e-03	3.100576802517748722e-03	3.175901288607297420e-03	3.262978760781986166e-03	3.477466389616315143e-03	4.430543675104430153e-03	3.690903566408626751e-03	3.165719126383427159e-03
bs_RXN_969_peroxisome	5.589636678283661092e-02	7.580046696541567486e-03	5.729091756741507002e-02	5.019693194921759360e-02	8.718074807377268476e-02	9.106540831500752053e-02	1.251773352110911175e-01	1.477240982945924042e-01	1.783370017279280739e-01	2.196319959609899508e-01	2.521688625496039671e-01	2.540032587666010699e-01	2.678457053640244112e-01	2.807712511118808374e-01	2.879153773392912896e-01
bs_RXN_9952	2.215838589542506731e-01	1.248868792927236709e-01	8.344839265345910251e-02	8.046613646380929019e-02	6.327281811747759166e-02	4.383592440044516841e-02	5.535205991705416384e-02	4.742846344002490944e-02	3.869041235725183964e-02	3.654935928783875632e-02	3.731045648703200379e-02	3.169268047267132654e-02	4.038821794947537042e-02	2.962968389539624367e-02	3.126010096202416766e-02
bs_RXN_MG_PROTOPORPHYRIN_METHYLESTER_SYN	1.522866499486027342e-02	1.653052977829944786e-02	1.252522744039009928e-02	1.546315166574887059e-02	1.460216594505668077e-02	7.068892663808826714e-03	9.984799366598722664e-03	7.898288964949975663e-03	6.979342570779272295e-03	7.049160752714609887e-03	8.298400241499560848e-03	6.100241757662753020e-03	8.820488627757201716e-03	7.569035169741148220e-03	7.264926434577107482e-03
bs_SAICARSYN_RXN	2.251153302244802978e-02	1.347040265938829855e-02	1.012712949432636490e-02	1.020977345906757400e-02	9.125697663703198625e-03	7.254508998810318098e-03	7.732107251237846715e-03	8.400992465341237253e-03	8.397995634884816707e-03	7.545230181159093795e-03	7.361134688402531240e-03	7.392295585803697333e-03	7.135214396351415196e-03	6.816484397314217375e-03	7.017061724709983649e-03
bs_SEDOBISALDOL_RXN_chloroplast	2.708646194724525502e-01	2.456614187977996383e-02	9.166798781843055188e-02	3.747299494311602923e-09	3.044766122300222588e-01	8.727413899624054672e-01	1.602379865076381193e+00	2.674233297679687205e+00	3.781844197941236274e+00	4.176850522558708256e+00	4.164700291943121968e+00	3.878883706507249673e+00	3.833503174578514638e+00	3.412423437284370920e+00	3.437187123323581339e+00
bs_SEDOHEPTULOSE_BISPHOSPHATASE_RXN_chloroplast	2.708646194724525502e-01	2.456614187977996383e-02	9.166798781843055188e-02	3.747299494311602923e-09	3.044766122300222588e-01	8.727413899624054672e-01	1.602379865076381193e+00	2.674233297679687205e+00	3.781844197941236274e+00	4.176850522558708256e+00	4.164700291943121968e+00	3.878883706507249673e+00	3.833503174578514638e+00	3.412423437284370920e+00	3.437187123323581339e+00
bs_SERINE_C_PALMITOYLTRANSFERASE_RXN	7.665837815712651070e-03	4.676356901832308052e-03	3.809119966126086818e-03	4.436472848003050924e-03	2.170755048094072902e-03	9.471353891526671127e-04	9.410037920877247723e-04	6.857243625802930155e-04	5.816610835309272108e-04	5.197508925345389278e-04	5.252499230038378420e-04	4.020849570623279156e-04	9.577531384589937176e-04	4.615268575044409612e-04	4.847464903168605555e-04
bs_SERINE_GLYOXYLATE_AMINOTRANSFERASE_RXN_peroxisome	5.339740468474751117e-03	7.580054951193467005e-03	8.105246611766181095e-03	9.358423913033882269e-03	1.037135113085813597e-02	9.752252590333541915e-03	1.149520487114183941e-02	1.316408727138561156e-02	1.352580700149444426e-02	1.419479117209607524e-02	1.363111645089248522e-02	1.475879029775722245e-02	1.260184215909558071e-02	1.308522548131341862e-02	1.295617906479613543e-02
bs_SERINE_O_ACETTRAN_RXN	1.925910908049409398e-02	1.801037720660928626e-02	1.650936555984993878e-02	1.152236864063207328e-02	1.011440391168014208e-02	7.239882630131519448e-03	8.414041567440046915e-03	7.666201063038080056e-03	5.899276370160039078e-03	6.084329966765592360e-03	6.446137342452745202e-03	6.000078685629965831e-03	7.683825886713683412e-03	6.426234004215681909e-03	6.911881532527005059e-03
bs_SHIKIMATE_5_DEHYDROGENASE_RXN	7.864361997085535239e-02	4.927337739051769472e-02	4.168789175551899234e-02	4.653257201931122744e-02	3.597877508877716374e-02	1.325710100037475435e-02	1.938711782708668965e-02	1.537160079896363052e-02	1.216912315406474925e-02	1.206651768734943661e-02	1.278546579821807083e-02	1.089273216835749507e-02	1.709436992508095443e-02	1.173964601099280330e-02	1.162169288580468425e-02
bs_SHIKIMATE_KINASE_RXN	7.864361997085535239e-02	4.927337739051769472e-02	4.168789175551899234e-02	4.653257201931122744e-02	3.597877508877716374e-02	1.325710100037475435e-02	1.938711782708668965e-02	1.537160079896363052e-02	1.216912315406474925e-02	1.206651768734943661e-02	1.278546579821807083e-02	1.089273216835749507e-02	1.709436992508095443e-02	1.173964601099280330e-02	1.162169288580468425e-02
bs_SPHINGANINE_KINASE_RXN	2.985411441599135612e-03	1.468841762135370032e-03	1.643501409444409487e-03	1.573273013126739311e-03	1.071131412271167415e-03	9.471457521864803508e-04	6.947336077843293796e-04	6.857280289418601167e-04	5.816661653444534039e-04	5.197603056312168112e-04	5.252258520047768837e-04	4.021002141676575286e-04	7.226402430065916082e-04	4.615414887769321139e-04	4.847629981016469232e-04
bs_SPONTPRO_RXN	6.379256822429597851e-02	2.864611815739950829e-02	1.417553561193359186e-02	1.427985795271080605e-02	1.406876788967564330e-02	6.329394659604935247e-03	1.199320363445731570e-02	1.298651505322533269e-02	1.168077568134615399e-02	1.110060036676548297e-02	9.183556851302371316e-03	9.466424692340240019e-03	1.015376654267784520e-02	9.587444375879149508e-03	7.376020734478544449e-03
bs_SUCCCOASYN_RXN_mitochondrion	1.579657239309843059e-02	7.423564951190047417e-03	5.773979040755079263e-03	4.617329773074664925e-03	3.200289652919144356e-03	3.207413192566314561e-03	2.830935366230286684e-03	1.774507335580267822e-03	1.886395629245789501e-03	2.276539535441268747e-03	2.240707751014199816e-03	1.934269110292017235e-03	2.705278931549026048e-03	2.342238060503915205e-03	2.844867105222977088e-03
bs_SUCCINATE_SEMIALDEHYDE_DEHYDROGENASE_RXN	2.470453243418852321e-02	1.132449768009155186e-02	1.105013761605837426e-02	1.089058269449815278e-02	9.585748441821072621e-03	7.490476272082207711e-03	1.022015270641352634e-02	1.142078271540620735e-02	1.209832414419534027e-02	1.181415151953883400e-02	1.097210882820098647e-02	1.150892493826091191e-02	1.256388001861608213e-02	1.141596419816573969e-02	1.202287338646465358e-02
bs_SUCROSE_PHOSPHATASE_RXN	2.009017026584033749e-01	1.027900516435858030e-01	1.279126452983260498e-01	7.809305674471726799e-02	8.566309518683465352e-02	1.812975490406896484e-01	1.674609489003506257e-01	1.920083486073866919e-01	2.430016995446237782e-01	2.586422931345961906e-01	2.515877390922465762e-01	2.202623631702323448e-01	2.451124139833759652e-01	2.134797333110843576e-01	2.064817169814311959e-01
bs_SUCROSE_PHOSPHATE_SYNTHASE_RXN	2.009017026584033749e-01	1.027900516435858030e-01	1.279126452983260498e-01	7.809305674471726799e-02	8.566309518683465352e-02	1.812975490406896484e-01	1.674609489003506257e-01	1.920083486073866919e-01	2.430016995446237782e-01	2.586422931345961906e-01	2.515877390922465762e-01	2.202623631702323448e-01	2.451124139833759652e-01	2.134797333110843576e-01	2.064817169814311959e-01
bs_SUCROSE_SYNTHASE_RXN	-7.537189052783626053e-01	-5.261370960350230108e-01	-4.474465763211242786e-01	-4.650982028619964348e-01	-3.582877466909716868e-01	-4.451828703339659188e-01	-3.889746341323102041e-01	-1.433216762678918843e-01	-1.012493801387428088e-01	-1.009634427478952740e-01	-9.807771479442453644e-02	-1.006970421090414014e-01	-8.525782622981073477e-02	-1.124272476693869705e-01	-1.163318245658058886e-01
bs_SULFATE_ADENYLYLTRANS_RXN	2.244811485547833912e-02	3.113428914608499035e-02	4.379816018423257629e-02	3.446382507670025380e-02	3.917268949350768970e-02	5.627358287238235640e-02	6.338186461600435473e-02	6.219592439506578530e-02	7.555111558081065160e-02	7.426290196499665819e-02	6.591902778285302356e-02	6.917971915374244996e-02	5.764143885333101319e-02	6.459069599853266286e-02	6.140852646136855247e-02
bs_SULFITE_OXIDASE_RXN	2.216141628669268584e-03	1.212350898317216333e-02	2.668299014947399239e-02	2.232692349229697254e-02	2.856478311455976082e-02	4.869401842563557403e-02	5.492099092110119124e-02	5.451003835688796734e-02	6.965001109124520362e-02	6.817681128837364823e-02	5.947088179846732325e-02	6.317753472841666773e-02	4.982482367734687723e-02	5.816216317324103546e-02	5.449422311058137181e-02
bs_SULFITE_REDUCTASE_FERREDOXIN_RXN	1.925910908049409398e-02	1.801037720660928626e-02	1.650936555984993878e-02	1.152236864063207328e-02	1.011440391168014208e-02	7.239882630131519448e-03	8.414041567440046915e-03	7.666201063038080056e-03	5.899276370160039078e-03	6.084329966765592360e-03	6.446137342452745202e-03	6.000078685629965831e-03	7.683825886713683412e-03	6.426234004215681909e-03	6.911881532527005059e-03
bs_SUPEROX_DISMUT_RXN_chloroplast	3.303684378454488701e+00	4.490298669521940234e+00	4.435913983112794057e+00	4.011693066827533904e+00	4.159669278791014335e+00	4.258251155083906170e+00	4.519257424707975090e+00	4.728692775108844337e+00	3.452651059722661842e+00	3.090495743612666768e+00	3.187823946605361947e+00	2.609231684910610305e+00	2.857695574141493999e+00	3.064260050544121761e+00	2.788104676229294476e+00
bs_S_ADENMETSYN_RXN	3.183406933328506438e-01	1.639076905482461655e-01	1.350912807461781551e-01	1.168079657872484467e-01	6.188959168942641254e-02	4.154891634398386047e-02	3.877428575676751532e-02	2.856601348159419976e-02	2.649547683653998009e-02	2.763375792862492533e-02	3.468499173630616023e-02	2.851893708816099701e-02	5.067828532632001615e-02	3.246867467930725226e-02	3.443091032008462754e-02
bs_THIOESTER_RXN_BUTYRYL_COA_WATER__BUTYRIC_ACID_CO_A_PROTON_44_	4.144556677144526496e-02	2.438785830798055609e-02	2.069188381955593473e-02	2.503371969903031916e-02	1.156475481411256730e-02	4.852208023778873183e-03	5.215893446516241608e-03	3.788413337299759761e-03	3.054228844549390903e-03	2.632882363789030167e-03	2.804402807637101404e-03	1.925122133297079352e-03	4.550702962700992928e-03	2.121068936674396724e-03	2.232180844405355809e-03
bs_THIOREDOXIN_REDUCT_NADPH_RXN	1.496970402618986139e-02	8.171506588560422876e-03	5.369644530800565634e-03	4.908207628806645142e-03	4.780939163034875206e-03	2.854658730079806875e-03	3.970889469982273601e-03	3.856191462815608453e-03	3.396850415737579214e-03	3.358927499273637457e-03	3.448230937287456027e-03	3.159707388455227500e-03	3.520963486842665791e-03	3.437301572892963782e-03	3.552094442787650293e-03
bs_THREDEHYD_RXN	1.190624390619378012e-02	5.872635603772831392e-03	3.778275567338543542e-03	3.380610648914354147e-03	3.219221816392192105e-03	1.419440629148831668e-03	2.408151453958220709e-03	1.789467923890903115e-03	1.112995633647715981e-03	1.031088541422427608e-03	1.207019086813063396e-03	8.656514821844281784e-04	1.563864443292737249e-03	1.167854664703201406e-03	1.266009862694672441e-03
bs_THRESYN_RXN	1.190624756001609601e-02	5.872626716617075290e-03	4.352573211621915510e-03	4.098876070325167126e-03	4.258513340903860057e-03	2.364300153360259990e-03	3.678472140268852428e-03	2.495840935362177940e-03	2.543968174012841647e-03	3.020375598041459293e-03	3.299589614179191353e-03	2.840695021550168620e-03	3.153418259149212786e-03	3.527397139668281105e-03	3.797830516329290824e-03
bs_THYMIDYLATESYN_RXN	3.742426006547465780e-03	2.042876647140105285e-03	1.342411132700141408e-03	1.227051907201661286e-03	1.195234790758718801e-03	7.136646825199517187e-04	9.927223674955681833e-04	9.640478657039021132e-04	8.492126039343948036e-04	8.397318748184094727e-04	8.620577343218640068e-04	7.899268471138068751e-04	8.802408717106664478e-04	8.593253932232409456e-04	8.880236106969125734e-04
bs_TRANSALDOL_RXN	7.994275977334155958e-02	4.594081100986508598e-02	3.280863944183607522e-02	3.349576663984657476e-02	2.519339518170776726e-02	1.309858509377474431e-02	1.821305756257544234e-02	1.377872346010932010e-02	1.002662951583667417e-02	9.803664418129442656e-03	1.045733079892275860e-02	7.952097060138597212e-03	1.301494798493453217e-02	7.924269177099636449e-03	8.301894299613791009e-03
bs_TRANS_CINNAMATE_4_MONOOXYGENASE_RXN	3.725202316783021717e-02	2.376594409930529381e-02	2.229362817276017705e-02	2.649393971318929342e-02	2.115750899014053402e-02	8.692031698686051092e-03	1.156475261860541968e-02	8.626799238389423752e-03	7.192454539635865542e-03	6.884830449536873641e-03	7.429740799672215380e-03	5.937571227148445881e-03	1.063253996639364554e-02	6.695287259438069405e-03	6.663039200402952854e-03
bs_TRIOSEPISOMERIZATION_RXN	1.426506284803624514e+00	2.172296059348770569e+00	1.907569055010537307e+00	1.995879836596161194e+00	-1.663168703592978526e+00	-2.436086152501220070e+00	-4.138021043712842406e+00	-7.048846513208614439e+00	-6.643115617344425239e+00	-7.537771686764453527e+00	-7.634008251575678194e+00	-7.137975220599459547e+00	-7.198810622806393056e+00	-6.265286425453063579e+00	-6.500500250920175915e+00
bs_TRIOSEPISOMERIZATION_RXN_chloroplast	-1.159327401541419444e+00	-1.566705112540074385e+00	-1.593475245481600799e+00	-1.353521499185550203e+00	1.497049962070311047e+00	1.128527389525785019e+00	1.273777142265277273e+00	1.502405073134749580e+00	-1.307475110246770544e+00	-1.240017423622688852e+00	-1.097001488280735959e+00	-9.835446757569288323e-01	-8.701529416223411362e-01	-8.528016389214049253e-01	-6.891711677757521581e-01
bs_TYRAMINE_N_FERULOYLTRANSFERASE_RXN	2.110410715639987611e-02	1.340010271536523981e-02	1.089785016240961760e-02	1.254629751633303675e-02	8.684248041403974314e-03	4.469508501852974291e-04	2.714773704545018432e-03	1.164080951013614059e-03	1.288318641729388010e-08	-9.687379917121356208e-09	1.508906387830789906e-04	-9.908449610624962418e-09	1.725441735845342208e-03	-9.838292506277919436e-09	-9.883870220695174849e-09
bs_TYROSINE_DECARBOXYLASE_RXN	2.110410715639987611e-02	1.340010271536523981e-02	1.089785016240961760e-02	1.254629751633303675e-02	8.684248041403974314e-03	4.469508501852974291e-04	2.714773704545018432e-03	1.164080951013614059e-03	1.288318641729388010e-08	-9.687379917121356208e-09	1.508906387830789906e-04	-9.908449610624962418e-09	1.725441735845342208e-03	-9.838292506277919436e-09	-9.883870220695174849e-09
bs_TotalBiomassSink	0.000000000000000000e+00	-4.345947874563377541e-13	1.459342465268984705e-13	-2.519335940431816800e-13	1.711208189390118302e-13	-4.421717228854537333e-13	-4.354793776247190277e-13	0.000000000000000000e+00	0.000000000000000000e+00	1.902079649340606047e-13	-2.501848292570211146e-13	-4.343983600467423076e-13	-3.335372550693145255e-13	0.000000000000000000e+00	0.000000000000000000e+00
bs_UDPGLUCEPIM_RXN_mod	1.171151872703376284e+00	9.146058170797489728e-01	7.613462664883969833e-01	7.104791983278572198e-01	6.840901732374068400e-01	4.406502887174463812e-01	5.801961936538220233e-01	5.694248783493358612e-01	4.955961875010436168e-01	4.668531978479620870e-01	4.857917685501326188e-01	4.234473571453399310e-01	6.240545694204400196e-01	4.874567452266316825e-01	5.285257987636057253e-01
bs_UDPKIN_RXN	3.715547160306993391e+00	3.143517452286559433e+00	2.271090497872402025e+00	2.108581525110496457e+00	2.117364080301145535e+00	1.358197595524598844e+00	1.823811085950904465e+00	1.868473335848019667e+00	1.762759520788427459e+00	1.888696681613900807e+00	1.792443744776689440e+00	2.052612814695162324e+00	1.805895085887488483e+00	1.841203157401216206e+00	1.851825968250182530e+00
bs_UDPREDUCT_RXN	3.742426006547465780e-03	2.042876647140105285e-03	1.342411132700141408e-03	1.227051907201661286e-03	1.195234790758718801e-03	7.136646825199517187e-04	9.927223674955681833e-04	9.640478657039021132e-04	8.492126039343948036e-04	8.397318748184094727e-04	8.620577343218640068e-04	7.899268471138068751e-04	8.802408717106664478e-04	8.593253932232409456e-04	8.880236106969125734e-04
bs_UDP_ARABINOSE_4_EPIMERASE_RXN	2.381178375911569001e-02	1.731648378677581174e-02	1.216267847072815232e-02	2.838522159200449271e-03	-9.869821144365849610e-09	9.551167282882810222e-04	5.553902614758189768e-04	2.269889973522827543e-04	-3.724530759092349018e-09	-7.198721820119393569e-09	-9.058578782153535261e-09	-5.775038070321280083e-09	-8.782378186859572848e-11	-9.246041770952643519e-09	-8.451242452598640236e-09
bs_UDP_GLUCURONATE_4_EPIMERASE_RXN	2.728073766491075081e-02	1.288463717635952507e-02	7.175655711626978232e-03	4.347912212417264118e-03	2.410546895666591631e-03	1.937611969605151484e-03	1.550878697945728881e-03	8.628098353857816807e-04	5.889668638022142310e-04	6.527507481301000891e-04	7.542375321313055407e-04	6.103502834684487559e-04	1.676317366300659160e-03	7.396243030370674770e-04	8.075071073226888817e-04
bs_UDP_GLUCURONATE_DECARBOXYLASE_RXN	7.862473286108426218e-02	6.003003651611606151e-02	4.254819284295477400e-02	2.287819087070463650e-02	8.457487238606758995e-03	6.899947285789580394e-03	6.599503001161965976e-03	3.417403867555065394e-03	1.780693005216675692e-03	1.597642064031561115e-03	1.833592979377997745e-03	1.229190861641214771e-03	4.711624908338636272e-03	1.426755463500641984e-03	1.425597527355992444e-03
bs_UGD_RXN	1.059054619827038135e-01	7.291466767944719540e-02	4.972384175892313740e-02	2.722609489197590216e-02	1.086802432473358247e-02	8.837552495275213457e-03	8.150374152509702944e-03	4.280207076564215320e-03	2.369651957264048373e-03	2.250384764808485878e-03	2.587821509897885765e-03	1.839533589451133487e-03	6.387934713037885306e-03	2.166370638250498821e-03	2.233095797335170590e-03
bs_UREASE_RXN	5.158370514748529534e-02	3.490555836690611285e-02	2.003514359469383763e-02	2.153570957512698086e-02	2.046565538632025630e-02	7.187932914435700947e-03	1.617443653609413126e-02	1.516497599192413379e-02	9.314563403299778652e-03	7.953624870299238342e-03	7.392863601306895287e-03	5.536030583031511035e-03	7.315333938422157942e-03	6.060627581038967662e-03	6.959611134947907111e-03
bs_UROGENDECARBOX_RXN	1.522866499486027342e-02	1.653052977829944786e-02	1.252522744039009928e-02	1.546315166574887059e-02	1.460216594505668077e-02	7.068892663808826714e-03	9.984799366598722664e-03	7.898288964949975663e-03	6.979342570779272295e-03	7.049160752714609887e-03	8.298400241499560848e-03	6.100241757662753020e-03	8.820488627757201716e-03	7.569035169741148220e-03	7.264926434577107482e-03
bs_UROGENIIISYN_RXN	1.522866499486027342e-02	1.653052977829944786e-02	1.252522744039009928e-02	1.546315166574887059e-02	1.460216594505668077e-02	7.068892663808826714e-03	9.984799366598722664e-03	7.898288964949975663e-03	6.979342570779272295e-03	7.049160752714609887e-03	8.298400241499560848e-03	6.100241757662753020e-03	8.820488627757201716e-03	7.569035169741148220e-03	7.264926434577107482e-03
bs_UTPHEXPURIDYLYLTRANS_RXN	6.143424747733691182e-01	1.636375173016133333e+00	1.750233164860844681e+00	1.345010900652909847e+00	1.521956264008228477e+00	1.651854499390241759e+00	1.691406410783348413e+00	1.830926985219280434e+00	2.010037104761915216e+00	2.139324086007574177e+00	2.034508630994480427e+00	2.293873939207178303e+00	2.057293550769571322e+00	2.092554877085413434e+00	2.094409135749028650e+00
bs_XylanSynthase_mod	2.381176686763715467e-02	2.221541956131547341e-02	1.789729736248067693e-02	1.353693769739445704e-02	6.046950281431322412e-03	3.374070980815114303e-03	3.579925271553574193e-03	1.566125215633604314e-03	9.104167825742217257e-04	8.335768312125713640e-04	1.129859412985663881e-03	5.774424698908334425e-04	2.156008444477095810e-03	7.148637105694699524e-04	6.738417206890211578e-04
bs_XylogalacturonanSynthesis_mod	8.851112180781096211e-03	8.968992824429349725e-03	7.175664345224213800e-03	4.347922100753574479e-03	2.410556657367925182e-03	1.343909162722437206e-03	1.550888160260370562e-03	8.628176413649701285e-04	5.531539575685171222e-04	5.717363027642675304e-04	7.037493600363756456e-04	4.920234779083926171e-04	1.636789117013770023e-03	7.119095475526333785e-04	6.786841753852910705e-04
bs_XyloglucanSynthesis_mod	2.215007005355032477e-02	1.152914034359542317e-02	5.312552664521726607e-03	2.154808913356154841e-03	0.000000000000000000e+00	1.226850413963747211e-03	9.132993078722022448e-04	7.614720132042083599e-04	3.171259896046960645e-04	1.923361287765422553e-04	0.000000000000000000e+00	1.597306888800590794e-04	9.188274346715521058e-04	0.000000000000000000e+00	7.308008252413292476e-05
bs_XyloseTransfer_mod	0.000000000000000000e+00	0.000000000000000000e+00	0.000000000000000000e+00	0.000000000000000000e+00	0.000000000000000000e+00	0.000000000000000000e+00	0.000000000000000000e+00	0.000000000000000000e+00	0.000000000000000000e+00	0.000000000000000000e+00	0.000000000000000000e+00	0.000000000000000000e+00	0.000000000000000000e+00	0.000000000000000000e+00	0.000000000000000000e+00
bs__1TRANSKETO_RXN	-7.994275977334155958e-02	-4.594081100986508598e-02	-3.280863944183607522e-02	-3.349576663984657476e-02	-2.519339518170776726e-02	-1.309858509377474431e-02	-1.821305756257544234e-02	-1.377872346010932010e-02	-1.002662951583667417e-02	-9.803664418129442656e-03	-1.045733079892275860e-02	-7.952097060138597212e-03	-1.301494798493453217e-02	-7.924269177099636449e-03	-8.301894299613791009e-03
bs__1TRANSKETO_RXN_chloroplast	2.708646194724525502e-01	2.456614187977996383e-02	9.166798781843055188e-02	3.747299494311602923e-09	3.044766122300222588e-01	8.727413899624054672e-01	1.602379865076381193e+00	2.674233297679687205e+00	3.781844197941236274e+00	4.176850522558708256e+00	4.164700291943121968e+00	3.878883706507249673e+00	3.833503174578514638e+00	3.412423437284370920e+00	3.437187123323581339e+00
bs__1acylglycerol3POAcyltransferase_mod	3.295371934837378058e-02	2.167714863790468072e-02	1.427099518238237295e-02	1.701559493081488891e-02	1.402785090602789823e-02	1.110453228075777843e-02	1.328636064816165856e-02	1.281550925146318631e-02	1.263183046778171975e-02	1.275843766022990468e-02	1.308411318920017774e-02	1.321489123204157637e-02	1.294021835076143365e-02	1.382480917404574870e-02	1.428388153732879778e-02
bs__2OXOGLUTARATEDEH_RXN_mitochondrion	1.579657239309843059e-02	7.423564951190047417e-03	5.773979040755079263e-03	4.617329773074664925e-03	3.200289652919144356e-03	3.207413192566314561e-03	2.830935366230286684e-03	1.774507335580267822e-03	1.886395629245789501e-03	2.276539535441268747e-03	2.240707751014199816e-03	1.934269110292017235e-03	2.705278931549026048e-03	2.342238060503915205e-03	2.844867105222977088e-03
bs__2PGADEHYDRAT_RXN	-1.051742629197544465e+00	-4.220684258629772700e-01	-2.593377146592283911e-01	-2.431042291594819604e-01	1.708893791465077583e-01	1.599275508050611583e-01	1.700054632792762366e-01	1.750895436029080710e-01	1.625162066374486181e-01	1.599346305709206939e-01	1.385130140704611823e-01	1.549018154191206531e-01	-1.600079161974015396e-01	1.417478133797621942e-01	1.341539126921066916e-01
bs__2TRANSKETO_RXN	1.299139802486209364e-03	-3.332566380652606571e-03	-8.879252313682920589e-03	-1.303680537946465094e-02	-1.078537990706939821e-02	-1.585159066000082779e-04	-1.174060264511250784e-03	-1.592877338854310201e-03	-2.142493638228073777e-03	-2.262853269219994388e-03	-2.328134999295310929e-03	-2.940635108218898723e-03	-4.079421940146423994e-03	-3.815376833893167723e-03	-3.319798586190893241e-03
bs__2TRANSKETO_RXN_chloroplast	-2.708646194724525502e-01	-2.456614187977996383e-02	-9.166798781843055188e-02	-3.747299494311602923e-09	-3.044766122300222588e-01	-8.727413899624054672e-01	-1.602379865076381193e+00	-2.674233297679687205e+00	-3.781844197941236274e+00	-4.176850522558708256e+00	-4.164700291943121968e+00	-3.878883706507249673e+00	-3.833503174578514638e+00	-3.412423437284370920e+00	-3.437187123323581339e+00
bs__2_ISOPROPYLMALATESYN_RXN	5.254044633805314904e-03	3.337636371370226399e-03	2.656252727571407641e-03	2.434876924137751013e-03	2.316250568479698378e-03	8.782554062973530612e-04	1.884667465143739307e-03	1.494735343990541204e-03	1.310527322264096834e-03	1.128080358979466217e-03	1.012081262792665411e-03	8.999332647206145742e-04	1.180548017513512139e-03	9.163477268025714420e-04	8.659138751729935930e-04
bs__3PGAREARR_RXN	-1.051742629197544465e+00	-4.220684258629772700e-01	-2.593377146592283911e-01	-2.431042291594819604e-01	1.708893791465077583e-01	1.599275508050611583e-01	1.700054632792762366e-01	1.750895436029080710e-01	1.625162066374486181e-01	1.599346305709206939e-01	1.385130140704611823e-01	1.549018154191206531e-01	-1.600079161974015396e-01	1.417478133797621942e-01	1.341539126921066916e-01
bs__3_1_2_14_RXN_mod	2.936633635112095159e-02	1.837572762164982679e-02	1.446257742306245042e-02	1.382845769599659082e-02	9.226555481259971978e-03	4.197375428384393647e-03	5.657412370938297123e-03	5.246369181973211532e-03	3.289133611065913655e-03	3.385488022629438987e-03	3.443990656803413812e-03	3.609401084560780616e-03	5.890210579226900708e-03	3.820085424443305563e-03	3.303063173837576024e-03
bs__3_DEHYDROQUINATE_DEHYDRATASE_RXN	7.864361997085535239e-02	4.927337739051769472e-02	4.168789175551899234e-02	4.653257201931122744e-02	3.597877508877716374e-02	1.325710100037475435e-02	1.938711782708668965e-02	1.537160079896363052e-02	1.216912315406474925e-02	1.206651768734943661e-02	1.278546579821807083e-02	1.089273216835749507e-02	1.709436992508095443e-02	1.173964601099280330e-02	1.162169288580468425e-02
bs__3_DEHYDROQUINATE_SYNTHASE_RXN	7.864361997085535239e-02	4.927337739051769472e-02	4.168789175551899234e-02	4.653257201931122744e-02	3.597877508877716374e-02	1.325710100037475435e-02	1.938711782708668965e-02	1.537160079896363052e-02	1.216912315406474925e-02	1.206651768734943661e-02	1.278546579821807083e-02	1.089273216835749507e-02	1.709436992508095443e-02	1.173964601099280330e-02	1.162169288580468425e-02
bs__3_DEHYDROSPHINGANINE_REDUCTASE_RXN	7.665837815712651070e-03	4.676356901832308052e-03	3.809119966126086818e-03	4.436472848003050924e-03	2.170755048094072902e-03	9.471353891526671127e-04	9.410037920877247723e-04	6.857243625802930155e-04	5.816610835309272108e-04	5.197508925345389278e-04	5.252499230038378420e-04	4.020849570623279156e-04	9.577531384589937176e-04	4.615268575044409612e-04	4.847464903168605555e-04
bs__3_OXOACYL_ACP_SYNTH_RXN_Palmitoyl_ACPs_MALONYL_ACP__3_oxo_stearoyl_ACPs_CARBON_DIOXIDE_ACP_67_	4.160010600938409547e-02	2.690784421711656452e-02	1.820511705410768344e-02	2.028315040556075838e-02	1.468111884266400102e-02	8.492518691414600168e-03	1.118655525519350082e-02	1.026350126474951177e-02	8.853844202985891587e-03	8.800491860582539821e-03	9.054371400609835530e-03	9.090614957014379535e-03	1.073138815525201406e-02	9.559633866844443120e-03	1.001238557614437391e-02
bs__4_2_1_58_RXN	1.047769625048308034e-01	6.756504344448240051e-02	4.777049223337254819e-02	5.348170173542107775e-02	3.986571786977661375e-02	2.765134999845818981e-02	3.333849564968259516e-02	3.169523769882227893e-02	2.920833585936261773e-02	2.949116713702981327e-02	3.018695638554345223e-02	3.050251754927551379e-02	3.293726210306319874e-02	3.200715715250954801e-02	3.242918674721492756e-02
bs__4_2_1_61_RXN	1.047769625048308312e-01	6.756504344448245603e-02	4.777049223337251349e-02	5.348170173542106387e-02	3.986571786977657211e-02	2.765134999845818287e-02	3.333849564968267148e-02	3.169523769882228587e-02	2.920833585936264548e-02	2.949116713702981327e-02	3.018695638554348346e-02	3.050251754927547909e-02	3.293726210306315016e-02	3.200715715250953414e-02	3.242918674721494837e-02
bs__6PFRUCTPHOS_RXN	3.223155589660541692e-02	2.252871933871297694e-02	2.096462383038716348e-02	1.950156466279409292e-02	1.787477717338429445e-02	1.872155308807224930e-02	1.946390711138499402e-02	2.035095130230426749e-02	2.244525182712685599e-02	2.236052057735637283e-02	2.210422217588508403e-02	2.545323428854160200e-02	2.559239034004304886e-02	2.663527625906804766e-02	2.789268312741287337e-02
bs__6PGLUCONOLACT_RXN	2.215838589542506731e-01	1.248868792927236709e-01	8.344839265345910251e-02	8.046613646380929019e-02	6.327281811747759166e-02	4.383592440044516841e-02	5.535205991705416384e-02	4.742846344002490944e-02	3.869041235725183964e-02	3.654935928783875632e-02	3.731045648703200379e-02	3.169268047267132654e-02	4.038821794947537042e-02	2.962968389539624367e-02	3.126010096202416766e-02
bs_active_pepc	6.104383220361083717e-01	7.970614854138498018e-01	1.782014315737568078e+00	1.651918354723586724e+00	2.012056277202468380e+00	2.664578655756231651e+00	3.859139352250872790e+00	3.745662374692092289e+00	4.009050125630994721e+00	4.380618466820986434e+00	4.428440837646357764e+00	3.884551373278441133e+00	3.468713199488445031e+00	3.556650872233715344e+00	3.744377196309767175e+00
bs_active_rubisco	1.114526907281951473e+00	1.082925679494742138e-01	3.927043863622324826e-01	1.526111486612122523e-08	1.222366350426696391e+00	3.043719410735765685e+00	5.283477677672368422e+00	8.946024059851444221e+00	1.305062944481521825e+01	1.454884120673344583e+01	1.468747199377268942e+01	1.373506484099384473e+01	1.373962980524007804e+01	1.245731290043717721e+01	1.262278132257588936e+01
bs_chloroplast_CO2_exchange	6.638806038781062124e-01	-1.914831001923747722e-01	-1.798825228893208950e+00	-1.994644485440042914e+00	-1.723762569908156239e+00	-4.572652687410715622e+00	-7.701578109291252972e+00	-6.614642552984012269e+00	-4.311030924800315134e+00	-3.663523326381052936e+00	-1.593225024131023959e+00	-2.758236440962769542e+00	-1.403853546297892496e+00	-9.391118826226515504e-01	-3.884980067387428515e-01
bs_chloroplast_O2_exchange	-1.236231480503358959e+00	-4.178562679241623612e-01	3.928187083551613057e-01	1.876623791996390178e-01	-2.626862096663639123e-01	9.690456207316187898e-02	-8.520367881658480469e-01	-1.617311044905764827e+00	-2.601464599035695269e+00	-2.919098129980640888e+00	-4.351505847422175499e+00	-2.922572147981982837e+00	-3.471352305362875867e+00	-3.853599658557905538e+00	-3.874915623802878351e+00
bs_chloroplast_TPT_DHAP_exchange	-6.120653874040189457e-01	-1.514023669391992399e+00	-1.406256288627845130e+00	-1.349731845424142040e+00	2.111495420464689410e+00	2.882713180826505184e+00	4.488704106030348306e+00	6.863352992904825811e+00	6.270134168390904428e+00	7.127298156706550536e+00	7.244504865996105991e+00	6.787600897917895892e+00	6.807338242901270320e+00	5.983893145726485230e+00	6.195593539270685568e+00
bs_chloroplast_TPT_G3P_exchange	2.641684668472474851e-01	4.286437532157248986e-01	3.121673076492278431e-01	1.304908238682856103e+00	1.000455071173664834e+00	-1.406912185707211327e+00	-2.063726021137199051e+00	-6.749865357934332621e+00	-1.110756153761111875e+01	-1.269191214671811530e+01	-1.020304252251117205e+01	-1.212194606312149681e+01	-9.328772168640654172e+00	-8.082402391924819796e+00	-8.352025037407438290e+00
bs_chloroplast_TPT_GAP_exchange	1.086612536348355446e-01	1.065004451301689192e+00	1.015503545323263701e+00	4.981496883128491704e-02	-3.381904443198029853e+00	-2.298066029502730423e+00	-3.966886430682505349e+00	-2.677251231105762574e+00	1.254920022276362346e+00	1.621713071466607925e+00	-9.383275661508524434e-01	1.696337877575478270e+00	-1.054787045700760650e+00	-1.051282079846671547e+00	-1.011995582052544584e+00
bs_chloroplast_abstract_ferredoxin_exchange	1.502316090163159812e+00	9.861463220676049968e-01	8.229793508043102834e-01	5.770400741362641250e-01	7.191817849089411352e-01	6.402551500561758147e+00	1.340878929355800508e+01	1.739681094369593950e+01	1.914977411378221106e+01	2.007273810307141204e+01	1.691482985506032222e+01	1.896171833069588075e+01	1.323341512594446634e+01	1.387394541451988594e+01	1.329855734205200335e+01
bs_chloroplast_glycolate_exchange	2.590353330623887396e-02	2.918078281157935206e-03	9.448169184301469237e-03	3.306120919154862866e-10	2.661758533093814758e-02	3.617846476010897622e-02	4.323052803342451733e-02	8.874233230864611577e-02	1.747431184983710140e-01	2.103971300721970417e-01	2.473213641154614617e-01	2.185938691464779926e-01	2.403789835056680257e-01	2.435425113494210370e-01	2.533998092920336509e-01
bs_chloroplast_glycolate_glycerate_exchange	5.340131140713159572e-03	5.825720053000069121e-03	4.131579455014129480e-03	2.587927026931678524e-03	3.079392529258857033e-03	3.108131932958134447e-03	3.093475971015941309e-03	3.235279585632093793e-03	3.248033011393390568e-03	3.676596482089491014e-03	3.697835619453851072e-03	4.473771588001745035e-03	4.066451100460951630e-03	4.606220268353521975e-03	5.420686956302394124e-03
bs_chloroplast_light_exchange	7.296061357625873711e+01	1.353791167067315371e+02	1.536286885653096022e+02	1.236020368493883694e+02	1.434229445302581780e+02	1.722855410659509516e+02	2.082664320776567308e+02	2.298307200764183165e+02	2.336368556671264685e+02	2.399307718404563730e+02	2.520876172316807811e+02	2.467582342797070112e+02	2.450834183805811506e+02	2.473190443554227897e+02	2.494646986264053226e+02
bs_chloroplast_malate_exchange	9.568079897882125762e-02	2.304727148894045174e-01	2.035089398574402519e+00	1.971340982669161024e+00	2.584759854211984731e+00	7.119193766147058788e+00	1.242427613163913769e+01	1.449632609283991336e+01	1.543448018637229602e+01	1.593984898647405934e+01	1.380129620510643917e+01	1.413576320945453624e+01	1.262917933166037443e+01	1.089589030814562243e+01	1.041576638503448748e+01
bs_chloroplast_oxaloacetate_exchange	2.712892225419129277e-02	3.179073266115220453e-02	2.929162458979643266e-02	2.330351368216835445e-02	2.581496705530019961e-02	3.550462639076409216e-02	4.121104484783542216e-02	5.227402087451502033e-02	4.734021375335854820e-02	4.382877751092056212e-02	3.870833073848843620e-02	4.053048188350436704e-02	3.480475486739560698e-02	3.694937498072072696e-02	3.089318238296599739e-02
bs_chloroplast_pep_exchange	-1.233150768223733351e+01	-2.657405436902866214e+01	-3.061369034639808362e+01	-2.419034357240169797e+01	-2.696389636026458803e+01	-3.190614035072676202e+01	-3.614260234521633208e+01	-3.786746972915157983e+01	-3.600817455849011850e+01	-3.639286981560554324e+01	-3.715591881919626616e+01	-3.911643876542510156e+01	-3.722690913337775243e+01	-3.872430250451807154e+01	-3.931729553861416093e+01
bs_chloroplast_proton_exchange	-1.130368529055926663e+00	-2.887823201409043250e-01	1.552135371496711214e+00	2.728890233861070769e+00	2.873802148664618361e+00	-6.791326151823677826e-01	-3.036997956658300080e+00	-9.671101916228176165e+00	-1.493308945399944676e+01	-1.697407848418284360e+01	-1.350938559983195475e+01	-1.710811263937748095e+01	-1.012403090509596204e+01	-1.125059650432025471e+01	-1.144151147397845136e+01
bs_chloroplast_pyruvate_exchange	1.220869796100432048e+01	2.631179092147810294e+01	2.854930932323388504e+01	2.219569907605037073e+01	2.435332153899730301e+01	2.475144195818894133e+01	2.367711516872936173e+01	2.331886961543715131e+01	2.052635415836446953e+01	2.040919205162056116e+01	2.331591428335133642e+01	2.494014507408707004e+01	2.456292504684998335e+01	2.779146282139172897e+01	2.887063597119671243e+01
bs_chloroplast_water_exchange	-1.113410855313788694e+01	-2.626459819978919086e+01	-3.205420269217158591e+01	-2.587196279126824194e+01	-2.857769925615698625e+01	-3.407298070722518446e+01	-3.865065034228241814e+01	-3.830767770995910126e+01	-3.429340644234503088e+01	-3.393271076669675068e+01	-3.416199157811514198e+01	-3.600467100744488391e+01	-3.556595616864274234e+01	-3.585113154102421618e+01	-3.620443923253251484e+01
bs_mitochondrion_ATP_ADP_exchange	6.715299642311936879e+00	3.951141641228717916e+00	2.786884060181161527e+00	2.294511988446655604e+00	1.936318600168572379e+00	1.307657642337835879e+00	1.551878541606666717e+00	1.448650759460528681e+00	1.363019991571121636e+00	1.419260574405488029e+00	1.473709656261418477e+00	1.344319519023613685e+00	1.621189915348645760e+00	1.398706879607848785e+00	1.478362457254861484e+00
bs_mitochondrion_CO2_exchange	-1.318254461957016455e+00	-8.402394796256708043e-01	-6.401417045750148471e-01	-7.442158450617395449e-01	-6.275925793835931410e-01	-4.372632162086498853e-01	-5.017751851938225816e-01	-4.665546448665482404e-01	-4.145949361440151582e-01	-4.297685171056090936e-01	-4.516140921241882378e-01	-4.010381773207074008e-01	-5.179424727993092725e-01	-4.321996629212734309e-01	-4.415955911757512009e-01
bs_mitochondrion_O2_exchange	1.077456587352549677e+00	6.240534718751572507e-01	4.381126605474674474e-01	3.631721390254000759e-01	3.094265201605717608e-01	2.163328130341095334e-01	2.566601710660969538e-01	2.427909361785527687e-01	2.335153263026223946e-01	2.449561832530489092e-01	2.468492410171145568e-01	2.403996278313441370e-01	2.625289091350135884e-01	2.360091895175501775e-01	2.669716142316195251e-01
bs_mitochondrion_ammonia_exchange	-2.178098815191855386e-01	-1.579513506914876908e-01	-1.690512588534898442e-01	-1.754937285574441341e-01	-1.254591574887957695e-01	-1.220092335544735451e-01	-1.142387873948046279e-01	-1.314758472260011413e-01	-1.309514602532383387e-01	-1.504791821309715560e-01	-1.509572437084940877e-01	-1.552922257804790485e-01	-1.792270454289842108e-01	-1.473557524315084466e-01	-1.471483685887742809e-01
bs_mitochondrion_cisaconitate_exchange	0.000000000000000000e+00	0.000000000000000000e+00	0.000000000000000000e+00	0.000000000000000000e+00	0.000000000000000000e+00	0.000000000000000000e+00	0.000000000000000000e+00	0.000000000000000000e+00	0.000000000000000000e+00	0.000000000000000000e+00	0.000000000000000000e+00	0.000000000000000000e+00	0.000000000000000000e+00	0.000000000000000000e+00	0.000000000000000000e+00
bs_mitochondrion_citrate_exchange	-5.216978195580092015e-01	-2.279246134160640425e-01	-1.188191380786368517e-01	-1.440082102684141496e-01	-8.651958919739520526e-02	-5.064119652408829303e-02	-5.429745698260870362e-02	-4.746941156174532689e-02	-3.384026663106009386e-02	-2.984710382710299009e-02	-2.820817383185438010e-02	-2.583380749895590120e-02	-5.620940390621838312e-02	-2.430079353988698690e-02	-2.377084826634935991e-02
bs_mitochondrion_fumarate_exchange	6.591455150885680014e-01	5.369169254825705728e+00	3.996744063003419889e+00	3.496746098420770110e+00	3.118195480439605927e+00	1.886550055032520046e+00	3.704381992326556183e+00	4.674613915193644331e+00	4.525770872407745671e+00	4.569339296912278137e+00	3.534222785689799640e+00	3.710006012022105892e+00	3.104003522234315859e+00	2.129930965246476404e+00	2.003221563266179839e+00
bs_mitochondrion_glycine_exchange	4.356197630383710773e-01	3.159027013829753816e-01	3.381025177069796883e-01	3.509874571148882683e-01	2.509183149775915389e-01	2.440184671089470902e-01	2.284775747896092557e-01	2.629516944520022825e-01	2.619029205064766774e-01	3.009583642619431121e-01	3.019144874169881754e-01	3.105844515609580969e-01	3.584540908579684215e-01	2.947115048630168932e-01	2.942967371775485619e-01
bs_mitochondrion_isocitrate_exchange	-2.852586602089887680e-01	-1.259651376822725211e-01	-8.102552829640817522e-02	-5.984614011033983355e-02	-5.550885665098127808e-02	-5.011500030813540590e-02	-5.766912953159547550e-02	-5.615313916620057189e-02	-5.974091210260887297e-02	-6.332168888247272087e-02	-6.038004588958913871e-02	-6.583557513121819638e-02	-6.249460252119055231e-02	-6.658270152645368034e-02	-7.109796359304053348e-02
bs_mitochondrion_malate_exchange	-4.825080405495449920e-01	-5.252566944727004028e+00	-3.956983690960439226e+00	-3.674096930357767743e+00	-3.277564729933123644e+00	-2.032499940801649974e+00	-3.859951430165779573e+00	-4.825397859511800114e+00	-4.659822959912919949e+00	-4.708459206647335193e+00	-3.669534784281592188e+00	-3.848317416922563794e+00	-3.263980473943013827e+00	-2.278047348850964493e+00	-2.155629594880207556e+00
bs_mitochondrion_orotate_exchange	2.251153302244839755e-02	1.347040265938900631e-02	1.012712949435127900e-02	1.020977345908345886e-02	9.125697663697465364e-03	7.254508998807252841e-03	7.732107251230751696e-03	8.400992465330398701e-03	8.397995634890395578e-03	7.545230181166162793e-03	7.361134688402173019e-03	7.392295585794804273e-03	7.135214396344041754e-03	6.816484397337697725e-03	7.017061724722098957e-03
bs_mitochondrion_oxaloacetate_exchange	4.575396663428252242e-01	2.622478130336780011e-01	2.002239886257619061e-01	4.912273820682455661e-01	4.149034201112051234e-01	2.949767059337150554e-01	3.355781517614522813e-01	3.017727450502643571e-01	2.491041577557036035e-01	2.478975711503710044e-01	2.565517959140225512e-01	2.282041143713952613e-01	3.112445919417097806e-01	2.560485511482722965e-01	2.608854827737862037e-01
bs_mitochondrion_oxoglutarate_exchange	-1.230491917457688794e-01	-1.530638414911382472e-01	-1.269619211121073843e-01	-1.755078884031587017e-01	-1.752520535438317484e-01	-1.024377731221268600e-01	-1.335385025930614367e-01	-1.130663624529302247e-01	-9.220155513468526742e-02	-8.964546182936901364e-02	-1.026732527206039858e-01	-7.413688078958909078e-02	-1.059477920741345031e-01	-9.346685062095629049e-02	-9.552190470595903204e-02
bs_mitochondrion_proton_exchange	6.882664404727960594e+00	4.125110412771013202e+00	2.921627366862539876e+00	2.492764115861881180e+00	2.137992495190303988e+00	1.452000149982985766e+00	1.733703712413617648e+00	1.616413508798414389e+00	1.522819322009796306e+00	1.589367103042769180e+00	1.629644592876572151e+00	1.530359752000312046e+00	1.745399403120150073e+00	1.541711534115196125e+00	1.713173913376376145e+00
bs_mitochondrion_pyruvate_exchange	9.458022439058653141e-01	5.143771575406648200e-01	3.325805665279074619e-01	3.839795685549873272e-01	3.204807890451273900e-01	2.064013831469168614e-01	2.483360244734959255e-01	2.184634205164563692e-01	1.876691294976000346e-01	1.850907940743860003e-01	1.935021801930617014e-01	1.677405325300551919e-01	2.273570774330924693e-01	1.866925837478008721e-01	1.932355836705718921e-01
bs_mitochondrion_serine_exchange	-2.178098815191855386e-01	-1.579513506914876908e-01	-1.690512588534898442e-01	-1.754937285574441341e-01	-1.254591574887957695e-01	-1.220092335544735451e-01	-1.142387873948046279e-01	-1.314758472260011413e-01	-1.309514602532383387e-01	-1.504791821309715560e-01	-1.509572437084940877e-01	-1.552922257804790485e-01	-1.792270454289842108e-01	-1.473557524315084466e-01	-1.471483685887742809e-01
bs_mitochondrion_succinate_exchange	2.958285306309185736e-01	1.281034694570944987e-01	8.682222681840992551e-02	6.548568865066495270e-02	6.174632877452066598e-02	5.416714978976557016e-02	6.549637518503687028e-02	6.570011244876718115e-02	7.073066361782495703e-02	7.403659312363064515e-02	7.002167511981748083e-02	7.591355394882581820e-02	7.338415826853196544e-02	7.641817814351278826e-02	8.191326540559054625e-02
bs_mitochondrion_water_exchange	-6.720033501086301264e+00	9.851997774383001172e-01	9.336366920086407450e-01	1.110083477232560289e+00	1.077110694564172189e+00	5.352193795027536671e-01	2.072916166373493851e+00	3.159569678238395962e+00	3.088844272858534357e+00	3.074326004400563583e+00	1.985777161917553935e+00	2.287702087815748353e+00	1.443134627609349963e+00	6.743566970473574562e-01	4.189028294234619088e-01
bs_oxygen	1.888404593115361507e+01	1.847160819613172933e+01	1.732644714659131324e+01	1.787957778281355203e+01	1.898964516627673760e+01	1.866431802109955029e+01	2.033842630311215771e+01	2.196797286502231472e+01	2.399306093540308282e+01	2.457075787593164407e+01	2.747501365000551132e+01	2.454626102040240099e+01	2.560909182108887450e+01	2.640989234521813600e+01	2.638829689208236218e+01
bs_oxygen_chloroplast	1.888404593115361507e+01	1.847160819613172933e+01	1.732644714659131324e+01	1.787957778281355203e+01	1.898964516627673760e+01	1.866431802109955029e+01	2.033842630311215771e+01	2.196797286502231472e+01	2.399306093540308282e+01	2.457075787593164407e+01	2.747501365000551132e+01	2.454626102040240099e+01	2.560909182108887450e+01	2.640989234521813600e+01	2.638829689208236218e+01
bs_pepc_vmax	6.660273498819124143e+02	6.660586251974469860e+02	6.662238339637717672e+02	6.662019986332323924e+02	6.662624546761628608e+02	6.663720762427170712e+02	6.665730365358491554e+02	6.665539308897383535e+02	6.665982813728509200e+02	6.666608776093897859e+02	6.666689365353486210e+02	6.665773154975150874e+02	6.665073157566500868e+02	6.665221150260813374e+02	6.665537145282228266e+02
bs_peroxisome_O2_exchange	2.794818339141830893e-02	3.790023348270783743e-03	2.864545878370753848e-02	2.509846597460879680e-02	4.359037403688633544e-02	4.553270415750376027e-02	6.258866760554555875e-02	7.386204914729620208e-02	8.916850086396403696e-02	1.098159979804949754e-01	1.260844312748019835e-01	1.270016293833005350e-01	1.339228526820122056e-01	1.403856255559403909e-01	1.439576886696456448e-01
bs_peroxisome_OAA_MAL_exchange	5.339740468474751117e-03	7.580054951193467005e-03	8.105246611766181095e-03	9.358423913033882269e-03	1.037135113085813597e-02	9.752252590333541915e-03	1.149520487114183941e-02	1.316408727138561156e-02	1.352580700149444426e-02	1.419479117209607524e-02	1.363111645089248522e-02	1.475879029775722245e-02	1.260184215909558071e-02	1.308522548131341862e-02	1.295617906479613543e-02
bs_peroxisome_glutamate_exchange	5.055662631436185633e-02	-8.254651898771257954e-09	4.918567095564888719e-02	4.083850803618371134e-02	7.680939694291455400e-02	8.131315572467397168e-02	1.136821303399492694e-01	1.345600110232067770e-01	1.648111947264336574e-01	2.054372047888938790e-01	2.385377460987115339e-01	2.392444684688438405e-01	2.552438632049288114e-01	2.676860256305674257e-01	2.749591982744951646e-01
bs_peroxisome_glycerate_exchange	-5.339740468474751117e-03	-7.580054951193467005e-03	-8.105246611766181095e-03	-9.358423913033882269e-03	-1.037135113085813597e-02	-9.752252590333541915e-03	-1.149520487114183941e-02	-1.316408727138561156e-02	-1.352580700149444426e-02	-1.419479117209607524e-02	-1.363111645089248522e-02	-1.475879029775722245e-02	-1.260184215909558071e-02	-1.308522548131341862e-02	-1.295617906479613543e-02
bs_peroxisome_glycine_exchange	-5.589636678283661092e-02	-7.580046696541567486e-03	-5.729091756741507002e-02	-5.019693194921759360e-02	-8.718074807377268476e-02	-9.106540831500752053e-02	-1.251773352110911175e-01	-1.477240982945924042e-01	-1.783370017279280739e-01	-2.196319959609899508e-01	-2.521688625496039671e-01	-2.540032587666010699e-01	-2.678457053640244112e-01	-2.807712511118808374e-01	-2.879153773392912896e-01
bs_peroxisome_glycolate_exchange	5.589636678283661092e-02	7.580046696541567486e-03	5.729091756741507002e-02	5.019693194921759360e-02	8.718074807377268476e-02	9.106540831500752053e-02	1.251773352110911175e-01	1.477240982945924042e-01	1.783370017279280739e-01	2.196319959609899508e-01	2.521688625496039671e-01	2.540032587666010699e-01	2.678457053640244112e-01	2.807712511118808374e-01	2.879153773392912896e-01
bs_peroxisome_oxoglutarate_exchange	-5.055662631436185633e-02	8.254651898771257954e-09	-4.918567095564888719e-02	-4.083850803618371134e-02	-7.680939694291455400e-02	-8.131315572467397168e-02	-1.136821303399492694e-01	-1.345600110232067770e-01	-1.648111947264336574e-01	-2.054372047888938790e-01	-2.385377460987115339e-01	-2.392444684688438405e-01	-2.552438632049288114e-01	-2.676860256305674257e-01	-2.749591982744951646e-01
bs_peroxisome_serine_exchange	5.339740468474751117e-03	7.580054951193467005e-03	8.105246611766181095e-03	9.358423913033882269e-03	1.037135113085813597e-02	9.752252590333541915e-03	1.149520487114183941e-02	1.316408727138561156e-02	1.352580700149444426e-02	1.419479117209607524e-02	1.363111645089248522e-02	1.475879029775722245e-02	1.260184215909558071e-02	1.308522548131341862e-02	1.295617906479613543e-02
bs_peroxisome_water_exchange	-5.589636678283661092e-02	-7.580046696541567486e-03	-5.729091756741507002e-02	-5.019693194921759360e-02	-8.718074807377268476e-02	-9.106540831500752053e-02	-1.251773352110911175e-01	-1.477240982945924042e-01	-1.783370017279280739e-01	-2.196319959609899508e-01	-2.521688625496039671e-01	-2.540032587666010699e-01	-2.678457053640244112e-01	-2.807712511118808374e-01	-2.879153773392912896e-01
bs_rubisco_vcmax	6.661118478746025175e+02	6.659432410322300484e+02	6.659908719156184134e+02	6.659251104512709389e+02	6.661299327865708619e+02	6.664358198970298872e+02	6.668131231281836335e+02	6.674328417386095680e+02	6.681314145190227691e+02	6.683874716119248660e+02	6.684111938708631442e+02	6.682483189815103515e+02	6.682490990994781441e+02	6.680301705578277733e+02	6.680583971534501870e+02
bs_sink_1_3_beta_D_glucan_monomer_equivalent	3.470350137534554576e-03	1.739577855118798868e-03	1.169798038858105424e-03	8.551156364224134004e-04	6.081537779305288627e-04	3.348854838407241486e-04	4.400900222640978152e-04	4.175681671727939429e-04	4.260370173014256870e-04	4.362115092632253281e-04	4.147973286652249249e-04	5.367382271617768394e-04	6.487203233411197034e-04	6.225884703060710883e-04	5.806734210468894944e-04
bs_sink_1_4_alpha_D_Glucan_monomer_equivalent_chloroplast	3.050265237154438586e-04	9.831146435861689431e-05	7.248350217545317239e-04	0.000000000000000000e+00	0.000000000000000000e+00	2.295359320591590889e-03	3.289100350938355729e-03	3.917976236535448444e-03	6.445518202202662507e-03	7.503563910316858772e-03	6.582269408577062775e-03	7.401809243570474199e-03	5.021668350133882790e-03	6.371901945697315724e-03	5.401510484130060685e-03
bs_sink_1_4_beta_D_xylan_monomer_equivalent	0.000000000000000000e+00	4.898941787568043306e-03	5.734625687411140302e-03	1.069842372934000536e-02	6.046969960792234963e-03	2.418961012646351268e-03	3.024542556675746154e-03	1.339142844657953369e-03	9.104284188598222791e-04	8.335920772875669415e-04	1.129877473175863560e-03	5.774558005874340675e-04	2.156016093902287604e-03	7.148820848984514592e-04	6.738590092749847113e-04
bs_sink_ARG	1.325510076257716170e-02	3.695054871396689748e-03	1.825427108947003888e-03	0.000000000000000000e+00	0.000000000000000000e+00	1.190629732377550005e-03	3.926105087122407316e-04	1.234512804227050841e-04	8.918758886615556734e-04	1.200596396986482054e-03	9.662491172944844258e-04	1.241785825641571629e-03	1.695657921834436196e-03	1.487965988527405930e-03	2.178728109089677831e-03
bs_sink_ASCORBATE	1.425949913857741010e-02	6.740682549983633733e-03	1.003703264258216108e-03	9.063454619495849018e-03	1.161077591249091816e-02	1.934866066522819908e-02	2.272786642382980393e-02	2.646093977468737951e-02	3.285568983737204019e-02	3.909226363623565653e-02	2.551048807176792277e-02	5.498454153840833664e-02	7.778208382910259053e-03	2.359778291294399241e-02	6.822234215516657929e-02
bs_sink_ASN	4.427248051916288056e-03	2.436315115282613412e-03	1.816217186950293532e-03	1.766788415887554902e-03	1.390808650592234271e-03	4.569785952619452867e-04	1.106135900891444404e-03	8.704265322944895094e-04	7.448070332795951164e-04	6.559045367814316007e-04	6.725912372242714207e-04	6.334668954533018495e-04	8.307963364072483772e-04	7.433557121595492281e-04	7.741844022498679898e-04
bs_sink_Arabinoxylan_monomer_equivalent	2.381178375911569001e-02	1.731648378677581174e-02	1.216267847072815232e-02	2.838522159200449271e-03	0.000000000000000000e+00	9.551167282882810222e-04	5.553902614758189768e-04	2.269889973522827543e-04	0.000000000000000000e+00	0.000000000000000000e+00	0.000000000000000000e+00	0.000000000000000000e+00	0.000000000000000000e+00	0.000000000000000000e+00	0.000000000000000000e+00
bs_sink_CELLULOSE_monomer_equivalent	0.000000000000000000e+00	9.168027385007288671e-03	1.164339699502767514e-02	1.072126574135926283e-02	8.949482209345384701e-03	4.746430307475967697e-03	4.863138652490513365e-03	3.706657658600456644e-03	4.626115200632084819e-03	5.089192626299804748e-03	5.503291615794497424e-03	5.724675032735685939e-03	5.037753112749914289e-03	5.554440787375255172e-03	5.787329781216996386e-03
bs_sink_CHLOROPHYLL_A	1.219642641405706968e-02	1.274427214873053577e-02	8.839568652483125594e-03	1.149968365018665117e-02	1.002857902768347284e-02	2.398288316381173152e-03	4.274768930351080867e-03	2.072851667274193919e-03	1.372459945768808674e-03	9.619626275188296674e-04	1.998414224854058990e-03	4.852595819415399703e-04	2.989968075095886940e-03	1.589640375325365642e-03	1.423519438775211953e-03
bs_sink_CHLOROPHYLL_B	3.032238580803203309e-03	3.786257629568912098e-03	3.685658787906973249e-03	3.963468015562217686e-03	4.573586917373209659e-03	4.670604347427653562e-03	5.710030436247640930e-03	5.825437297675781743e-03	5.606882625010464055e-03	6.087198125195779352e-03	6.299986016645502292e-03	5.614982175721212887e-03	5.830520552661313909e-03	5.979394794415782144e-03	5.841406995801895312e-03
bs_sink_CONIFERYL_ALCOHOL	4.255384146421664800e-03	2.826386663608952254e-03	2.941537322110819065e-03	3.489035100784473355e-03	3.268344917847899964e-03	2.238253775291223525e-03	2.303230230922532693e-03	1.984477681647303822e-03	2.019621802323276049e-03	1.926952804174430611e-03	1.920319118961249030e-03	1.645981598739565442e-03	2.250145038540157880e-03	1.732313951987311113e-03	1.784353950249032263e-03
bs_sink_COUMARYL_ALCOHOL	6.854979458943760359e-03	4.642162286845124934e-03	4.967821059144697689e-03	6.162655847800282624e-03	5.376624614905868398e-03	3.760789283817221086e-03	4.241244936707508351e-03	3.868304616792588718e-03	3.683413747695085932e-03	3.481586988433808816e-03	3.444560843341264167e-03	2.972866177879376383e-03	4.305307214468896172e-03	3.220846196783215890e-03	3.094608243422515646e-03
bs_sink_CPD_13612	0.000000000000000000e+00	0.000000000000000000e+00	1.765382098210279235e-08	1.264784212564190342e-03	2.623610830272578901e-08	0.000000000000000000e+00	0.000000000000000000e+00	0.000000000000000000e+00	0.000000000000000000e+00	0.000000000000000000e+00	0.000000000000000000e+00	0.000000000000000000e+00	0.000000000000000000e+00	0.000000000000000000e+00	0.000000000000000000e+00
bs_sink_CPD_440	2.110410715639987611e-02	1.340010271536523981e-02	1.089785016240961760e-02	1.254629751633303675e-02	8.684248041403974314e-03	4.469508501852974291e-04	2.714773704545018432e-03	1.164080951013614059e-03	1.288318641729388010e-08	0.000000000000000000e+00	1.508906387830789906e-04	0.000000000000000000e+00	1.725441735845342208e-03	0.000000000000000000e+00	0.000000000000000000e+00
bs_sink_CPD_649	2.985411441599135612e-03	1.468841762135370032e-03	1.643501409444409487e-03	1.573273013126739311e-03	1.071131412271167415e-03	9.471457521864803508e-04	6.947336077843293796e-04	6.857280289418601167e-04	5.816661653444534039e-04	5.197603056312168112e-04	5.252258520047768837e-04	4.021002141676575286e-04	7.226402430065916082e-04	4.615414887769321139e-04	4.847629981016469232e-04
bs_sink_CYS	6.484687414829111429e-03	3.125208825592942080e-03	2.462579489418238905e-03	2.807264203250639696e-03	2.651059443621752061e-03	1.026346376919011656e-03	1.307236794765401309e-03	1.170681221222361198e-03	9.619448214945142909e-04	8.753924191972101577e-04	1.107272749867875116e-03	8.724649245466563428e-04	1.322608365612578914e-03	1.079827661873518450e-03	1.109510819543639516e-03
bs_sink_DNA_base_equivalent	1.496970402618986312e-02	8.171506588560421142e-03	5.369644530800565634e-03	4.908207628806645142e-03	4.780939163034875206e-03	2.854658730079806875e-03	3.970889469982272733e-03	3.856191462815608453e-03	3.396850415737579214e-03	3.358927499273637891e-03	3.448230937287456027e-03	3.159707388455227500e-03	3.520963486842665791e-03	3.437301572892963782e-03	3.552094442787650293e-03
bs_sink_GLN	0.000000000000000000e+00	0.000000000000000000e+00	0.000000000000000000e+00	0.000000000000000000e+00	0.000000000000000000e+00	0.000000000000000000e+00	0.000000000000000000e+00	0.000000000000000000e+00	7.908088920601451588e-09	1.854339982239970463e-08	0.000000000000000000e+00	8.012275924575511925e-07	0.000000000000000000e+00	0.000000000000000000e+00	3.059038647733899104e-03
bs_sink_GLT	1.909601913412192591e-03	2.364385163628617264e-03	1.456148382064020603e-03	1.100962725672957089e-03	8.244414505852721946e-04	5.706337077159715160e-04	5.006423465008039966e-04	6.869721106105492522e-04	1.791644419781097041e-04	2.098843660283803466e-04	1.899508844226762447e-04	2.333866802561624938e-04	3.462253789635003098e-04	3.141445928047084581e-04	1.737946909759202358e-04
bs_sink_GLY	1.037773799031677623e-02	3.905253971580480155e-03	1.959303265597499635e-03	1.762496765749311297e-03	1.153490913350911033e-03	8.803229208855213056e-09	6.253069225087146609e-04	1.895394379899030968e-04	7.151166414599621486e-05	6.702294334103200805e-05	7.116646897311606763e-05	1.038302219660948679e-05	3.507421231721690488e-04	1.437747483436474082e-04	1.184299239897867426e-04
bs_sink_Glucomannan_monomer_equivalent	1.720998351524405737e-02	5.138618784606256880e-03	2.096218314072307611e-03	1.362263680791002407e-03	1.174612561988697774e-03	9.374082642161836888e-04	9.945778296084576298e-04	8.551850013778793157e-04	6.230386690178269437e-04	5.680236314238812454e-04	5.335938816477960684e-04	5.252770595759364072e-04	6.013259817913511190e-04	5.177033902657988441e-04	5.716185517452979700e-04
bs_sink_Glucuronoxylan_monomer_equivalent	0.000000000000000000e+00	0.000000000000000000e+00	0.000000000000000000e+00	0.000000000000000000e+00	0.000000000000000000e+00	0.000000000000000000e+00	0.000000000000000000e+00	0.000000000000000000e+00	0.000000000000000000e+00	0.000000000000000000e+00	0.000000000000000000e+00	0.000000000000000000e+00	0.000000000000000000e+00	0.000000000000000000e+00	0.000000000000000000e+00
bs_sink_HIS	5.882719902131562824e-03	3.820376827534012996e-03	3.097835523739688943e-03	3.162202718149832812e-03	2.579120540562864720e-03	1.041939110575605936e-03	2.110139292956542730e-03	1.863697470578543893e-03	1.420176531577073149e-03	1.496396265350133240e-03	1.392329746329609534e-03	1.294519999919644965e-03	1.562575983131485585e-03	1.445306885735946111e-03	1.338731729429447305e-03
bs_sink_Homogalacturonan_monomer_equivalent	1.842962548412965459e-02	3.915644351930175349e-03	0.000000000000000000e+00	0.000000000000000000e+00	0.000000000000000000e+00	5.937028068827143864e-04	0.000000000000000000e+00	0.000000000000000000e+00	3.581290623369710202e-05	8.101444536583245030e-05	5.048817209492986800e-05	1.183268055600561659e-04	3.952824928688894739e-05	2.771475548443416289e-05	1.288229319373978383e-04
bs_sink_ILE	1.190624390619378012e-02	5.872635603772831392e-03	3.778275567338543542e-03	3.380610648914354147e-03	3.219221816392192105e-03	1.419440629148831668e-03	2.408151453958220709e-03	1.789467923890903115e-03	1.112995633647715981e-03	1.031088541422427608e-03	1.207019086813063396e-03	8.656514821844281784e-04	1.563864443292737249e-03	1.167854664703201406e-03	1.266009862694672441e-03
bs_sink_LEU	5.254044633805314904e-03	3.337636371370226399e-03	2.656252727571407641e-03	2.434876924137751013e-03	2.316250568479698378e-03	8.782554062973530612e-04	1.884667465143739307e-03	1.494735343990541204e-03	1.310527322264096834e-03	1.128080358979466217e-03	1.012081262792665411e-03	8.999332647206145742e-04	1.180548017513512139e-03	9.163477268025714420e-04	8.659138751729935930e-04
bs_sink_LINOLEIC_ACID	1.949045341816943791e-02	9.214843190029135128e-03	6.427237833234400455e-03	6.073277180477277409e-03	2.331391196311002542e-03	0.000000000000000000e+00	0.000000000000000000e+00	0.000000000000000000e+00	0.000000000000000000e+00	0.000000000000000000e+00	0.000000000000000000e+00	0.000000000000000000e+00	5.892971294574825139e-04	0.000000000000000000e+00	0.000000000000000000e+00
bs_sink_LINOLENIC_ACID	3.769647548704443095e-03	5.089332911781083157e-03	4.684110091794938847e-03	5.370110612652214538e-03	6.338983953559498147e-03	3.856071646180945101e-03	5.233593736165726394e-03	4.975968633879155646e-03	3.100586203652846550e-03	3.175910868874158924e-03	3.262988356889755248e-03	3.477476133585352593e-03	3.841246545646948181e-03	3.690913335818996836e-03	3.165728755100254924e-03
bs_sink_LYS	7.386404164462756841e-03	5.439482430570052526e-03	4.419817682707303380e-03	4.920434161983789668e-03	4.728020164766054412e-03	1.405033920828622097e-03	2.735045958045724968e-03	2.166249995439307238e-03	1.611135881821523222e-03	1.427314886970094216e-03	1.478696672302369855e-03	1.165659506857981463e-03	1.722606229631141799e-03	1.316734737215454008e-03	1.204013858792557122e-03
bs_sink_L_1_PHOSPHATIDYL_ETHANOLAMINE	1.383334080379764429e-03	1.599599145526315117e-03	3.070538930158237803e-04	2.266874780065564112e-03	-8.112659497230852664e-09	-9.635658644015787275e-09	-9.892521001308807337e-09	-9.908197481409198656e-09	-9.909909733698168588e-09	-9.910535117043116092e-09	-9.890796852136522773e-09	-9.912192177350125320e-09	-9.746612731643698529e-09	-9.904474196466861296e-09	-9.911403032493568188e-09
bs_sink_L_1_PHOSPHATIDYL_GLYCEROL	5.616777891417694749e-03	1.639574983946031402e-03	1.145306947002999688e-03	2.479815983824369425e-03	8.633318380355195108e-04	-9.617364635548002231e-09	-9.887895054361931220e-09	-9.906046694939060355e-09	-9.906486951167873189e-09	-9.907608226189973475e-09	-9.886291404391247329e-09	-9.909923797296677403e-09	-9.698573731854020095e-09	-9.900843399235410649e-09	-9.909013158791589528e-09
bs_sink_L_ALPHA_ALANINE	3.333191160274048045e-03	1.738778517289307811e-03	1.244623409813143747e-03	1.370248884449574251e-03	1.082838721553483442e-03	7.479433366579624036e-04	8.104993604818492388e-04	6.586056895442921489e-04	5.025959103550424294e-04	5.605047298495037219e-04	5.943446573397407045e-04	5.900906231971906127e-04	7.373484802567016778e-04	7.023872235839514382e-04	6.732421622246128690e-04
bs_sink_L_ASPARTATE	4.786816478202192415e-03	1.984690045329794931e-03	1.288683011403239783e-03	1.281714994298809290e-03	1.008981238107523005e-03	6.122030604334209288e-04	5.166099074124610481e-04	3.689386217713977391e-04	3.140902690776801640e-04	2.950452485440729282e-04	3.051869881403868317e-04	2.880118023446060285e-04	3.847590246754719321e-04	3.164579030298422238e-04	3.159568529374708100e-04
bs_sink_MET	4.332077209028033227e-02	2.406350233780359116e-02	2.074366848533256563e-02	2.414475170670165455e-02	1.619311360892887117e-02	4.025768113255753615e-03	5.789781456271603753e-03	1.841060703814977485e-03	0.000000000000000000e+00	0.000000000000000000e+00	1.483800775628516888e-03	0.000000000000000000e+00	5.140781530438776753e-03	7.014264277923433560e-09	1.494423535975361796e-05
bs_sink_OCTADEC_9_ENE_118_DIOIC_ACID	6.106244853223745384e-03	4.071561108064816227e-03	3.351238883622470639e-03	2.385079526315851597e-03	5.561897029599308356e-04	3.413213913431732065e-04	4.238381369410169062e-04	2.704200244465466778e-04	1.885662275165296607e-04	2.095959866004965867e-04	1.810211498741398054e-04	1.319433084096124714e-04	6.829632393088889758e-04	1.291907838051622418e-04	1.373522719985760694e-04
bs_sink_OLEATE_CPD	0.000000000000000000e+00	0.000000000000000000e+00	0.000000000000000000e+00	0.000000000000000000e+00	0.000000000000000000e+00	0.000000000000000000e+00	0.000000000000000000e+00	0.000000000000000000e+00	0.000000000000000000e+00	0.000000000000000000e+00	0.000000000000000000e+00	0.000000000000000000e+00	7.767036648135811462e-04	0.000000000000000000e+00	0.000000000000000000e+00
bs_sink_PALMITATE	0.000000000000000000e+00	0.000000000000000000e+00	0.000000000000000000e+00	0.000000000000000000e+00	0.000000000000000000e+00	0.000000000000000000e+00	0.000000000000000000e+00	0.000000000000000000e+00	0.000000000000000000e+00	0.000000000000000000e+00	0.000000000000000000e+00	0.000000000000000000e+00	0.000000000000000000e+00	0.000000000000000000e+00	0.000000000000000000e+00
bs_sink_PHE	5.147705795076818434e-03	2.913738599034551482e-03	2.423349298279285375e-03	1.637697096986501753e-03	1.015073645125250329e-03	6.963235759661536711e-04	9.498492893936875134e-04	1.266676248740587589e-03	1.145646581312188220e-03	1.285099298442598159e-03	1.267548664035544935e-03	1.151255978979926972e-03	9.066038832139414021e-04	1.285056805607584680e-03	1.076839135261312358e-03
bs_sink_PHOSPHATIDYLCHOLINE	2.889459267450066038e-03	3.492563287479326221e-04	3.175592079005157319e-04	4.509882732632187335e-04	8.600972245349137622e-04	9.959782235010993662e-04	1.137326019962356339e-03	9.195134712852376727e-04	8.540437621630314396e-04	9.708785510307214829e-04	9.653993747746879859e-04	1.202066136898960816e-03	1.443571447099387941e-03	1.727882452993098573e-03	2.080146253400886377e-03
bs_sink_PHYTOSPINGOSINE	4.680433393182429659e-03	3.207523199509965724e-03	2.165600902860695658e-03	1.598415622312121705e-03	1.099597399714602897e-03	0.000000000000000000e+00	2.462769607336038084e-04	3.472371663935899503e-09	1.541433181244164656e-09	0.000000000000000000e+00	3.042945467185881766e-08	0.000000000000000000e+00	2.351136152264789842e-04	0.000000000000000000e+00	0.000000000000000000e+00
bs_sink_PRO	2.332429457573669072e-03	1.623192128607455278e-03	1.172816405742001114e-03	1.124227754599921606e-03	8.710133845658894584e-04	3.169946753022518022e-04	5.001259730844209023e-04	4.645690417475264599e-04	2.930521728188173881e-04	2.729036104222405993e-04	3.072609921798603611e-04	2.927435593409636141e-04	3.884844621449799209e-04	3.359601923458932840e-04	3.186186149984655152e-04
bs_sink_RNA_base_equivalent	3.005336201870550950e-02	1.876929873021751169e-02	1.488461445789946401e-02	1.551133928936005921e-02	1.347045616436108421e-02	1.165435926753424778e-02	1.149332503247953857e-02	1.294579346784512433e-02	1.339914085404258007e-02	1.173153286305918946e-02	1.127403843951730461e-02	1.162488378313402369e-02	1.074946530584553438e-02	1.019566722178365421e-02	1.048202900665664607e-02
bs_sink_SER	2.796671869229865742e-03	1.756046952009362224e-03	1.258900195930180797e-03	1.286758982329845331e-03	1.172511790941963613e-03	7.629060274380089404e-04	9.199710763331509595e-04	8.133230327230880387e-04	5.896521462970332698e-04	6.391739347233019479e-04	6.931211179347156973e-04	6.481597906499223091e-04	8.095181889752174837e-04	8.184449831538800164e-04	7.551714147918564719e-04
bs_sink_SINAPYL_ALCOHOL	5.037552406064915028e-03	2.897292433485975944e-03	3.486419629095041835e-03	4.295951248271499823e-03	3.828291415982790040e-03	2.246037789392309539e-03	2.305503746430358908e-03	1.609935988935916936e-03	1.489406106431085709e-03	1.476300344308551123e-03	1.913970198586622705e-03	1.318733358979114981e-03	2.351645977539249064e-03	1.742136948960049028e-03	1.784086890601625048e-03
bs_sink_STEARIC_ACID	1.837359144555380033e-03	1.158670613707490525e-03	9.568131924720869224e-04	1.185589324649291088e-03	4.127151760378592249e-04	2.977825661025078233e-04	1.673679286790341440e-04	1.321353356362966092e-04	7.388990667020057092e-05	6.906255441457960444e-05	4.949913403246984401e-05	6.125864360317142404e-05	2.088710565811428333e-04	7.593614090578272796e-05	7.362361028006486933e-05
bs_sink_SUCROSE	0.000000000000000000e+00	0.000000000000000000e+00	0.000000000000000000e+00	0.000000000000000000e+00	0.000000000000000000e+00	0.000000000000000000e+00	0.000000000000000000e+00	0.000000000000000000e+00	0.000000000000000000e+00	0.000000000000000000e+00	0.000000000000000000e+00	0.000000000000000000e+00	0.000000000000000000e+00	0.000000000000000000e+00	0.000000000000000000e+00
bs_sink_SULFOQUINOVOSYLDIACYLGLYCEROL	9.728641463149767781e-04	1.000402956303539891e-03	6.058044749086413184e-04	6.145329437712085266e-04	4.935024672677851667e-04	3.396818166152541936e-04	4.683212746311042119e-05	1.968497513973251168e-05	1.828119405410892824e-06	1.760709857420477113e-06	2.008641932960669815e-06	2.105739695814071203e-06	1.327892892704485967e-04	2.298821075940339366e-06	2.421818260169958436e-06
bs_sink_THR	3.653822315672524904e-09	0.000000000000000000e+00	5.742976442833715341e-04	7.182654214108128701e-04	1.039291524511667952e-03	9.448595242114284304e-04	1.270320686310631719e-03	7.063730114712749334e-04	1.430972540365125448e-03	1.989287056619031685e-03	2.092570527366127957e-03	1.975043539365740550e-03	1.589553815856475536e-03	2.359542474965079482e-03	2.531820653634618383e-03
bs_sink_TRP	9.493413658053367898e-03	5.576641507334796806e-03	3.358271571052538502e-03	2.929658927279927671e-03	2.840891793167923604e-03	2.246313011302512527e-03	2.525651260989387505e-03	2.798211457410401757e-03	2.563479162454282249e-03	2.618027093124477515e-03	2.609330765347483722e-03	2.650010289094886003e-03	2.604739143925788401e-03	2.518246694702279669e-03	2.603255770125945286e-03
bs_sink_TYR	5.646370193495064103e-03	3.616950469477809779e-03	2.714792551017368612e-03	2.924978765522471755e-03	2.281052618939481691e-03	1.175481864234739033e-03	1.632090953553178361e-03	1.515832903409603145e-03	1.267529987475996033e-03	1.278570533625404205e-03	1.327954930379747966e-03	1.153904581583846704e-03	1.225045195702239263e-03	1.241065089537376825e-03	1.278568663884694940e-03
bs_sink_VAL	1.022027453497647426e-02	4.701781536286970924e-03	2.872420418384451311e-03	2.533885457127405851e-03	2.161873447887484832e-03	1.017698266208107031e-03	1.394657729016390759e-03	9.600474902107044997e-04	4.940761459669797996e-04	4.994236074680721881e-04	7.760580081048298927e-04	6.272903670106753969e-04	1.077156156798382775e-03	8.800206548852467468e-04	1.051201949467806982e-03
bs_sink_Xylogalacturonan_monomer_equivalent	8.851112180781096211e-03	8.968992824429349725e-03	7.175664345224213800e-03	4.347922100753574479e-03	2.410556657367925182e-03	1.343909162722437206e-03	1.550888160260370562e-03	8.628176413649701285e-04	5.531539575685171222e-04	5.717363027642675304e-04	7.037493600363756456e-04	4.920234779083926171e-04	1.636789117013770023e-03	7.119095475526333785e-04	6.786841753852910705e-04
bs_sink_Xyloglucan_monomer_equivalent	2.215007005355032477e-02	1.152914034359542317e-02	5.312552664521726607e-03	2.154808913356154841e-03	-9.830371344910418340e-09	1.226850413963747211e-03	9.132993078722022448e-04	7.614720132042083599e-04	3.171259896046960645e-04	1.923361287765422553e-04	-6.735065259492883242e-09	1.597306888800590794e-04	9.188274346715521058e-04	-8.548579690402495672e-09	7.308008252413292476e-05
bs_sink__D_Galactosyl_12_diacyl_glycerols_	5.610069945237067084e-03	2.669813762485605084e-03	1.102069490979340743e-03	4.405701304907117606e-04	0.000000000000000000e+00	0.000000000000000000e+00	0.000000000000000000e+00	0.000000000000000000e+00	0.000000000000000000e+00	0.000000000000000000e+00	0.000000000000000000e+00	0.000000000000000000e+00	0.000000000000000000e+00	0.000000000000000000e+00	0.000000000000000000e+00
bs_sink__Galactosyl_galactosyl_diacyl_glycerols_	2.788511712099099767e-03	2.508728865338648827e-03	2.620152019186565689e-03	2.677539894122111033e-03	2.652026178499500807e-03	1.927802894305483778e-03	1.857552341203647095e-03	2.103088878389050217e-03	2.225207172633442577e-03	2.362235902487925393e-03	2.666190343052906100e-03	2.760987526983818031e-03	3.411120117195349036e-03	3.003076710754465188e-03	3.014052733740476067e-03
bs_sink__L_1_phosphatidyl_inositols_	1.369270230547512020e-02	1.190977259555660826e-02	8.173049149388491100e-03	8.085272925277706135e-03	9.158908962456203603e-03	7.841098276905718312e-03	1.024467983920983663e-02	9.773251660934784493e-03	9.550781152866148066e-03	9.423592240977848519e-03	9.450544521677310683e-03	9.249761581909536623e-03	7.952766799813847098e-03	9.091580922069268308e-03	9.187290484655673967e-03
bs_sink_amylopectin_monomer_equivalent_chloroplast	5.227748668779917673e-03	3.450847924163230693e-03	3.158146195140256948e-03	3.789654824920757076e-03	5.492242874041841118e-03	6.407652055317485627e-03	6.878133261370578642e-03	8.563348174166362028e-03	7.475364552999977374e-03	6.110971301504462654e-03	5.523500982021002474e-03	5.976351416755021524e-03	5.463167016447231274e-03	5.476008133451241468e-03	4.988949915145490972e-03
bs_tx_ARG	0.000000000000000000e+00	0.000000000000000000e+00	0.000000000000000000e+00	0.000000000000000000e+00	0.000000000000000000e+00	0.000000000000000000e+00	0.000000000000000000e+00	0.000000000000000000e+00	0.000000000000000000e+00	0.000000000000000000e+00	0.000000000000000000e+00	0.000000000000000000e+00	0.000000000000000000e+00	0.000000000000000000e+00	0.000000000000000000e+00
bs_tx_ASN	0.000000000000000000e+00	0.000000000000000000e+00	0.000000000000000000e+00	0.000000000000000000e+00	0.000000000000000000e+00	0.000000000000000000e+00	0.000000000000000000e+00	0.000000000000000000e+00	0.000000000000000000e+00	0.000000000000000000e+00	0.000000000000000000e+00	0.000000000000000000e+00	0.000000000000000000e+00	0.000000000000000000e+00	0.000000000000000000e+00
bs_tx_CPD_397	0.000000000000000000e+00	0.000000000000000000e+00	0.000000000000000000e+00	0.000000000000000000e+00	0.000000000000000000e+00	0.000000000000000000e+00	0.000000000000000000e+00	0.000000000000000000e+00	0.000000000000000000e+00	0.000000000000000000e+00	0.000000000000000000e+00	0.000000000000000000e+00	0.000000000000000000e+00	0.000000000000000000e+00	0.000000000000000000e+00
bs_tx_GLT	0.000000000000000000e+00	0.000000000000000000e+00	0.000000000000000000e+00	0.000000000000000000e+00	0.000000000000000000e+00	0.000000000000000000e+00	0.000000000000000000e+00	0.000000000000000000e+00	0.000000000000000000e+00	0.000000000000000000e+00	0.000000000000000000e+00	0.000000000000000000e+00	0.000000000000000000e+00	0.000000000000000000e+00	0.000000000000000000e+00
bs_tx_GLUTATHIONE	6.113641091163198038e-02	1.784852041043007848e-02	1.061750558815959325e-02	2.232863551223390405e-02	8.915645912098417447e-03	-8.927597955364220683e-03	-9.219403921106541014e-03	-1.451557818636173280e-02	-1.314509838233914041e-02	-1.377719427904914098e-02	-1.215156040956947951e-02	-1.342433189867102937e-02	-7.522967182103559858e-03	-1.350088674061024167e-02	-1.466209937937889250e-02
bs_tx_GLY	3.834903817969185225e-01	2.497543296839495330e-01	1.862151114168008326e-01	1.268051173891681649e-01	-9.543468975339912397e-03	5.777999736849352003e-02	-3.478783722654778254e-02	-1.749718944705185367e-02	-8.805066821197640725e-02	-1.142112578432652875e-01	-1.614661901027329982e-01	-1.292444774819202502e-01	-1.043231480332893202e-01	-1.653954070690088207e-01	-1.795252932641978605e-01
bs_tx_HIS	0.000000000000000000e+00	0.000000000000000000e+00	0.000000000000000000e+00	0.000000000000000000e+00	0.000000000000000000e+00	0.000000000000000000e+00	0.000000000000000000e+00	0.000000000000000000e+00	0.000000000000000000e+00	0.000000000000000000e+00	0.000000000000000000e+00	0.000000000000000000e+00	0.000000000000000000e+00	0.000000000000000000e+00	0.000000000000000000e+00
bs_tx_ILE	0.000000000000000000e+00	0.000000000000000000e+00	0.000000000000000000e+00	0.000000000000000000e+00	0.000000000000000000e+00	0.000000000000000000e+00	0.000000000000000000e+00	0.000000000000000000e+00	0.000000000000000000e+00	0.000000000000000000e+00	0.000000000000000000e+00	0.000000000000000000e+00	0.000000000000000000e+00	0.000000000000000000e+00	0.000000000000000000e+00
bs_tx_LEU	0.000000000000000000e+00	0.000000000000000000e+00	0.000000000000000000e+00	0.000000000000000000e+00	0.000000000000000000e+00	0.000000000000000000e+00	0.000000000000000000e+00	0.000000000000000000e+00	0.000000000000000000e+00	0.000000000000000000e+00	0.000000000000000000e+00	0.000000000000000000e+00	0.000000000000000000e+00	0.000000000000000000e+00	0.000000000000000000e+00
bs_tx_LYS	0.000000000000000000e+00	0.000000000000000000e+00	0.000000000000000000e+00	0.000000000000000000e+00	0.000000000000000000e+00	0.000000000000000000e+00	0.000000000000000000e+00	0.000000000000000000e+00	0.000000000000000000e+00	0.000000000000000000e+00	0.000000000000000000e+00	0.000000000000000000e+00	0.000000000000000000e+00	0.000000000000000000e+00	0.000000000000000000e+00
bs_tx_L_ALPHA_ALANINE	0.000000000000000000e+00	0.000000000000000000e+00	0.000000000000000000e+00	0.000000000000000000e+00	0.000000000000000000e+00	0.000000000000000000e+00	0.000000000000000000e+00	0.000000000000000000e+00	0.000000000000000000e+00	0.000000000000000000e+00	0.000000000000000000e+00	0.000000000000000000e+00	0.000000000000000000e+00	0.000000000000000000e+00	0.000000000000000000e+00
bs_tx_L_ASPARTATE	0.000000000000000000e+00	0.000000000000000000e+00	0.000000000000000000e+00	0.000000000000000000e+00	0.000000000000000000e+00	0.000000000000000000e+00	0.000000000000000000e+00	0.000000000000000000e+00	0.000000000000000000e+00	0.000000000000000000e+00	0.000000000000000000e+00	0.000000000000000000e+00	0.000000000000000000e+00	0.000000000000000000e+00	0.000000000000000000e+00
bs_tx_MET	0.000000000000000000e+00	0.000000000000000000e+00	0.000000000000000000e+00	0.000000000000000000e+00	0.000000000000000000e+00	0.000000000000000000e+00	0.000000000000000000e+00	0.000000000000000000e+00	0.000000000000000000e+00	0.000000000000000000e+00	0.000000000000000000e+00	0.000000000000000000e+00	0.000000000000000000e+00	0.000000000000000000e+00	0.000000000000000000e+00
bs_tx_MG_2	3.045314003539962081e-02	3.534498442853247629e-02	2.812007277151384876e-02	3.629540772056651099e-02	3.456463817722829623e-02	1.683323976758791668e-02	2.408765164602389569e-02	1.886896886723321912e-02	1.598473961326010717e-02	1.571685656648270230e-02	1.859555825659801875e-02	1.269678369049337223e-02	1.902543067702501534e-02	1.598195539000202281e-02	1.495573024700253342e-02
bs_tx_NITRATE	4.122547404136946425e-01	3.007432429422883802e-01	2.351080592471792852e-01	2.843502790392546387e-01	3.953168751596538022e-01	1.921245766840875835e-01	3.978734070748480289e-01	3.248339938703981855e-01	3.660928757968704983e-01	3.878298848984280678e-01	4.427171716572244065e-01	3.922324436221584221e-01	3.957946094541254234e-01	4.437793521351643955e-01	4.744371724812329605e-01
bs_tx_PHE	0.000000000000000000e+00	0.000000000000000000e+00	0.000000000000000000e+00	0.000000000000000000e+00	0.000000000000000000e+00	0.000000000000000000e+00	0.000000000000000000e+00	0.000000000000000000e+00	0.000000000000000000e+00	0.000000000000000000e+00	0.000000000000000000e+00	0.000000000000000000e+00	0.000000000000000000e+00	0.000000000000000000e+00	0.000000000000000000e+00
bs_tx_PROTON	9.525743737166383340e-01	6.637215372668562319e-01	5.139907079814022284e-01	4.829708603911960219e-01	5.499354143504564529e-01	3.207412265074234825e-01	5.467870052663644787e-01	4.574540012899737107e-01	4.916393330716439802e-01	5.142659373983022864e-01	5.682318276257420919e-01	5.265537291483902704e-01	5.354347479165270096e-01	5.727094271312472840e-01	6.160796082370698645e-01
bs_tx_SER	0.000000000000000000e+00	0.000000000000000000e+00	0.000000000000000000e+00	0.000000000000000000e+00	0.000000000000000000e+00	0.000000000000000000e+00	0.000000000000000000e+00	0.000000000000000000e+00	0.000000000000000000e+00	0.000000000000000000e+00	0.000000000000000000e+00	0.000000000000000000e+00	0.000000000000000000e+00	0.000000000000000000e+00	0.000000000000000000e+00
bs_tx_SUCROSE	1.179234204691734567e+00	8.559566921714762966e-01	5.827503364103550076e-01	6.539770197365507576e-01	4.946672426659512456e-01	1.242853260749552657e-01	6.445678903982063335e-02	-2.475564189580610752e-01	-5.274733662508845899e-01	-6.261442535849308655e-01	-6.135859657768114594e-01	-5.630636177024316291e-01	-5.333972567232916351e-01	-4.425017517906794096e-01	-4.016049800037533313e-01
bs_tx_SULFATE	4.041846766147416670e-02	4.019592165276919538e-02	3.638589458339593075e-02	2.939222002943615158e-02	2.680715419157171653e-02	1.858007577164461771e-02	2.150714921914720357e-02	1.981425428288264429e-02	1.552926790554975608e-02	1.602624688763415808e-02	1.702904639380333623e-02	1.553365926668143215e-02	1.888944850290002683e-02	1.607636359169551526e-02	1.733433545219183886e-02
bs_tx_THR	0.000000000000000000e+00	0.000000000000000000e+00	0.000000000000000000e+00	0.000000000000000000e+00	0.000000000000000000e+00	0.000000000000000000e+00	0.000000000000000000e+00	0.000000000000000000e+00	0.000000000000000000e+00	0.000000000000000000e+00	0.000000000000000000e+00	0.000000000000000000e+00	0.000000000000000000e+00	0.000000000000000000e+00	0.000000000000000000e+00
bs_tx_TYR	0.000000000000000000e+00	0.000000000000000000e+00	0.000000000000000000e+00	0.000000000000000000e+00	0.000000000000000000e+00	0.000000000000000000e+00	0.000000000000000000e+00	0.000000000000000000e+00	0.000000000000000000e+00	0.000000000000000000e+00	0.000000000000000000e+00	0.000000000000000000e+00	0.000000000000000000e+00	0.000000000000000000e+00	0.000000000000000000e+00
bs_tx_VAL	0.000000000000000000e+00	0.000000000000000000e+00	0.000000000000000000e+00	0.000000000000000000e+00	0.000000000000000000e+00	0.000000000000000000e+00	0.000000000000000000e+00	0.000000000000000000e+00	0.000000000000000000e+00	0.000000000000000000e+00	0.000000000000000000e+00	0.000000000000000000e+00	0.000000000000000000e+00	0.000000000000000000e+00	0.000000000000000000e+00
bs_tx_WATER	-5.679461799680422196e+00	-4.195877227922251151e+00	-2.654198820713747242e+00	-2.996492707789130350e+00	-1.620476079124828717e+00	9.351389414565317582e-01	2.546386958214099216e+00	5.611321953858880107e+00	8.665746786685000203e+00	9.815655005609382755e+00	9.757611121364600848e+00	9.150274197790167818e+00	8.747896398471045387e+00	7.805439034126622211e+00	7.721114599446591065e+00
bs_tx__Light_	7.296061357625873711e+01	1.353791167067315371e+02	1.536286885653096022e+02	1.236020368493883694e+02	1.434229445302581780e+02	1.722855410659509516e+02	2.082664320776567308e+02	2.298307200764183165e+02	2.336368556671264685e+02	2.399307718404563730e+02	2.520876172316807811e+02	2.467582342797070112e+02	2.450834183805811506e+02	2.473190443554227897e+02	2.494646986264053226e+02
bs_tx__Pi_	1.430030123753300297e-01	8.376775172820494220e-02	5.798569978387314861e-02	6.127894316717755196e-02	5.433080660112062782e-02	4.137883513917793576e-02	5.127326996364869188e-02	5.244497853567352957e-02	5.153515729341770490e-02	4.912912280623982220e-02	4.953185920989192081e-02	5.118858408971044965e-02	4.954749324496154211e-02	5.195120653766737567e-02	5.353119290151646392e-02
ms_ACETATE__COA_LIGASE_RXN	4.800753123369056463e-01	3.502640915965916091e-01	2.794165499265751640e-01	2.743001585009662291e-01	2.521461008223415678e-01	1.727017719298115928e-01	2.261775901784003062e-01	2.296803529283482359e-01	2.300999212548615058e-01	2.311827208448698767e-01	2.240559961544868472e-01	2.355792646361885567e-01	2.255514223223718251e-01	2.374944396386098888e-01	2.476233733003031789e-01
ms_ACETOLACTREDUCTOISOM_RXN	1.547045942484346660e-02	7.636894395438351309e-03	5.130491417808158774e-03	4.557914169004935630e-03	4.348270517880443824e-03	2.090781119266405669e-03	3.521332288449704941e-03	2.697669612662076648e-03	2.043109375132779425e-03	1.650812786364075834e-03	1.673819152524472871e-03	1.354778469066058623e-03	1.845692398627019754e-03	1.353176526006927022e-03	1.402470198007514093e-03
ms_ACETOLACTSYN_RXN	1.547045942484346660e-02	7.636894395438351309e-03	5.130491417808158774e-03	4.557914169004935630e-03	4.348270517880443824e-03	2.090781119266405669e-03	3.521332288449704941e-03	2.697669612662076648e-03	2.043109375132779425e-03	1.650812786364075834e-03	1.673819152524472871e-03	1.354778469066058623e-03	1.845692398627019754e-03	1.353176526006927022e-03	1.402470198007514093e-03
ms_ACETOOHBUTREDUCTOISOM_RXN	1.190367958580299673e-02	5.601209569857684700e-03	3.485562132222426359e-03	3.148297325616788295e-03	3.128230637098752299e-03	1.567089623922528902e-03	2.604453905493012665e-03	1.977397452367246622e-03	1.259923716743172007e-03	9.770685326807215711e-04	9.873294780499040305e-04	6.278956181099601928e-04	1.026783388723002000e-03	6.355796209279684873e-04	6.525428157272220855e-04
ms_ACETOOHBUTSYN_RXN	1.190367958580299673e-02	5.601209569857684700e-03	3.485562132222426359e-03	3.148297325616788295e-03	3.128230637098752299e-03	1.567089623922528902e-03	2.604453905493012665e-03	1.977397452367246622e-03	1.259923716743172007e-03	9.770685326807215711e-04	9.873294780499040305e-04	6.278956181099601928e-04	1.026783388723002000e-03	6.355796209279684873e-04	6.525428157272220855e-04
ms_ACETYLGLUTKIN_RXN	1.862740085710938923e-02	9.363820379060102880e-03	8.027426296138819029e-03	8.355697344066255125e-03	6.573073193670433446e-03	4.996150872066954657e-03	4.379901900114458943e-03	4.247902277222785974e-03	3.535654479424128055e-03	3.602873320889039659e-03	3.382705027458458424e-03	3.079355129291165213e-03	3.882276745288116421e-03	2.987689213999876817e-03	3.401927931690670696e-03
ms_ACETYLORNDEACET_RXN	1.054034773641628585e-02	5.886591556364108475e-03	4.892561672384275993e-03	4.981912704746848351e-03	4.239489473221653634e-03	2.798529746063040894e-03	3.297200390495614274e-03	2.972426510147061114e-03	3.097701644620650275e-03	2.978739351675688783e-03	2.658926603133186881e-03	2.479440435285746105e-03	2.679501733321907470e-03	2.318455400407077368e-03	2.407673245867209336e-03
ms_ACETYLORNTRANSAM_RXN	1.862740085710938923e-02	9.363820379060102880e-03	8.027426296138819029e-03	8.355697344066255125e-03	6.573073193670433446e-03	4.996150872066954657e-03	4.379901900114458943e-03	4.247902277222785974e-03	3.535654479424128055e-03	3.602873320889039659e-03	3.382705027458458424e-03	3.079355129291165213e-03	3.882276745288116421e-03	2.987689213999876817e-03	3.401927931690670696e-03
ms_ACETYL_COA_ACETYLTRANSFER_RXN	1.999944861075287142e-02	8.593165595734480675e-03	3.311306082331787626e-03	2.251409691663750368e-03	1.735610068059474350e-03	5.495601365465259749e-04	1.121072389362070881e-03	9.800322485335501155e-04	2.252548758110332428e-04	2.565020255592847555e-04	3.989581221571996501e-04	0.000000000000000000e+00	5.781379359555377344e-04	1.087317744880204282e-04	1.505259574297927142e-04
ms_ACETYL_COA_CARBOXYLTRANSFER_RXN	7.511088852300237262e-01	4.782908100547785257e-01	2.913042634588167146e-01	3.174088672218984275e-01	2.791912881713217165e-01	1.877930339531366788e-01	2.393552404984291559e-01	2.331684841563580746e-01	2.255784570239268427e-01	2.190560024626145852e-01	2.122755247311831350e-01	2.171380998042249100e-01	2.145651633250421630e-01	2.119765731139547360e-01	2.178274759715987108e-01
ms_ACONITATEDEHYDR_RXN_mitochondrion	4.159545292314761888e-01	2.359549667805151962e-01	1.611060290525882233e-01	1.327233653662154012e-01	1.254746267542769522e-01	7.422916137233069589e-02	1.169827522882723736e-01	9.212925495410527466e-02	9.239861244546977714e-02	9.819441978395691828e-02	1.025064070968484120e-01	9.096011008868384873e-02	1.055085383368300905e-01	9.896240461046279524e-02	1.052130158379342567e-01
ms_ACONITATEHYDR_RXN_mitochondrion	4.159545292314761888e-01	2.359549667805151962e-01	1.611060290525882233e-01	1.327233653662154012e-01	1.254746267542769522e-01	7.422916137233069589e-02	1.169827522882723736e-01	9.212925495410527466e-02	9.239861244546977714e-02	9.819441978395691828e-02	1.025064070968484120e-01	9.096011008868384873e-02	1.055085383368300905e-01	9.896240461046279524e-02	1.052130158379342567e-01
ms_ACSERLY_RXN	1.921678952375031196e-02	2.005569376041571594e-02	1.850357968412414886e-02	1.640671870449045971e-02	1.543691459909665546e-02	1.037895352621920689e-02	1.254925228852906034e-02	1.160212484043630227e-02	9.340962952842512754e-03	9.719207539957964298e-03	1.033912549315002191e-02	9.391993360653744238e-03	1.078673741254763258e-02	9.531989102996463181e-03	1.029594354841677044e-02
ms_ACYLCOASYN_RXN_BUTYRIC_ACID_CO_A_ATP__BUTYRYL_COA_PPI_AMP_43_	4.144083297181423708e-02	2.635719621918343122e-02	2.196217674366779740e-02	2.985058975676629575e-02	1.518674911843575712e-02	5.663752602132720616e-03	5.897077564141774662e-03	4.393054108526867584e-03	3.368794743048037638e-03	3.074642031110035815e-03	3.551164916219729743e-03	2.370180981450721418e-03	5.465371971047243600e-03	2.873328269397037310e-03	3.065913638191314870e-03
ms_ACYLCOASYN_RXN_DODECANOATE_CO_A_ATP__LAUROYLCOA_CPD_PPI_AMP_45_	4.144083297181434811e-02	2.635719621918350755e-02	2.196217674366785638e-02	2.985058975676637902e-02	1.518674911843579875e-02	5.663752602132736229e-03	5.897077564141789408e-03	4.393054108526879727e-03	3.368794743048047612e-03	3.074642031110044055e-03	3.551164916219739284e-03	2.370180981450728790e-03	5.465371971047257478e-03	2.873328269397043815e-03	3.065913638191323110e-03
ms_ADENOSINE_KINASE_RXN	9.981367559857377003e-01	4.127235555424386138e-01	1.681196460012126248e-01	1.000678520522915588e-01	4.572361292366423913e-02	3.033151836272176410e-02	2.732707690123214669e-02	2.080717494895225478e-02	1.786750849244684441e-02	1.971064657452993585e-02	2.576796493060489260e-02	2.379119220526247983e-02	4.887604103599527822e-02	3.208089325998814134e-02	3.644933389924854411e-02
ms_ADENOSYLHOMOCYSTEINASE_RXN	3.181788584066776449e-01	1.628424875524621951e-01	1.112150006418060888e-01	8.050932028007402874e-02	4.572358259543159859e-02	3.033151370507814609e-02	2.732705329699299315e-02	2.080712517032791767e-02	1.786748811644672114e-02	1.971062959160765210e-02	2.576795544761295575e-02	2.379118041451470586e-02	4.039942052705193520e-02	3.208088709885600215e-02	3.644933256887184642e-02
ms_ADENYLOSUCCINATE_SYNTHASE_RXN	3.590482842852700252e-01	5.206629798631566608e+00	4.481002862752844429e+00	5.356108079370978992e+00	5.546475746252823136e+00	3.659322332256284227e+00	6.325161380348003348e+00	7.483682002274316680e+00	7.213518565519803083e+00	7.129605167081918715e+00	6.092127270817637275e+00	6.353996723397681734e+00	5.203595685951706074e+00	4.754254086391473066e+00	4.813833034042377612e+00
ms_ADENYL_KIN_RXN	1.277481884476402652e+00	8.860758321662431936e-01	6.918589682121061291e-01	7.029153437435345930e-01	6.012563815719046412e-01	3.722996104168407872e-01	4.827097932004424385e-01	4.469881261936114458e-01	4.256476382720180696e-01	4.225565895783728321e-01	4.300519755636984520e-01	4.090388963956942403e-01	4.472377614167628024e-01	4.315463020558268359e-01	4.448373668008911430e-01
ms_ADENYL_KIN_RXN_chloroplast	1.245643158686463714e+01	2.986460461724770354e+01	3.572681940589304617e+01	3.662336637318060184e+01	4.126050974570419783e+01	4.351290135959972361e+01	5.003775268794823461e+01	5.013406690911439512e+01	5.403539800314604946e+01	5.116212861144052226e+01	4.937550684465953310e+01	4.225246702115387620e+01	3.483711727418534565e+01	3.897576007890487659e+01	3.440978079578842852e+01
ms_ADPREDUCT_RXN	-3.742388621281068396e-03	-2.124162432944092221e-03	-1.623106275570955839e-03	-1.772658082748370311e-03	-1.903729950194689912e-03	-1.541621358201301049e-03	-1.805568743613930431e-03	-1.860962323086039552e-03	-1.713714713254245242e-03	-1.651139624308067518e-03	-1.660207848755004345e-03	-1.591533078256103214e-03	-1.464521408571555806e-03	-1.646602482187654003e-03	-1.712270186001827116e-03
ms_AICARSYN_RXN	2.251004752706364451e-02	1.227213882351435061e-02	8.967286527512389332e-03	8.387103692349311482e-03	7.702085336071726879e-03	4.114466205528720562e-03	6.423646258201148700e-03	6.459765059488099467e-03	6.263052418718688050e-03	6.206351258017512446e-03	6.588407402291511852e-03	7.307907709519865375e-03	7.406573192015141263e-03	7.881823667623591434e-03	8.063906058493587603e-03
ms_AICARTRANSFORM_RXN	2.839117246626420010e-02	1.593437076459316634e-02	1.189897903308819414e-02	1.104848175895616069e-02	9.868974842527035093e-03	5.181689309003119706e-03	8.421353499190103661e-03	8.401746478775439300e-03	8.009733435618974703e-03	7.843361262962053257e-03	7.943705687699290433e-03	8.478203125513365454e-03	8.705156328801462104e-03	8.915926070724625174e-03	8.955415961694095442e-03
ms_AIRCARBOXY_RXN	2.251004752706364451e-02	1.227213882351435061e-02	8.967286527512389332e-03	8.387103692349311482e-03	7.702085336071726879e-03	4.114466205528720562e-03	6.423646258201148700e-03	6.459765059488099467e-03	6.263052418718688050e-03	6.206351258017512446e-03	6.588407402291511852e-03	7.307907709519865375e-03	7.406573192015141263e-03	7.881823667623591434e-03	8.063906058493587603e-03
ms_AIRS_RXN	2.251004752706364451e-02	1.227213882351435061e-02	8.967286527512389332e-03	8.387103692349311482e-03	7.702085336071726879e-03	4.114466205528720562e-03	6.423646258201148700e-03	6.459765059488099467e-03	6.263052418718688050e-03	6.206351258017512446e-03	6.588407402291511852e-03	7.307907709519865375e-03	7.406573192015141263e-03	7.881823667623591434e-03	8.063906058493587603e-03
ms_ALANINE_AMINOTRANSFERASE_RXN	3.346971460638282769e-01	2.353115586884357568e-01	1.798504371464118290e-01	8.678596583317683966e-02	9.046367091911497460e-02	-3.692257636876300486e-01	2.042740791834954384e-01	-4.079941031770342730e-01	-5.004257094236794767e-01	-5.753007329337929132e-01	-5.077140883810177252e-01	-6.366924584346078664e-01	-5.421194237588200515e-01	-5.625779102023461542e-01	-4.364931951265587640e-01
ms_ALANINE__GLYOXYLATE_AMINOTRANSFERASE_RXN	3.247705095928651170e-02	3.345165668763667305e-02	2.379954477556231809e-02	1.733903162665352896e-02	1.243596278000502417e-02	1.595510892342440548e-02	1.858050192670409467e-02	1.663718076577201666e-02	1.899957043379187430e-02	1.985262448470088287e-02	2.157335830874448565e-02	2.202278613518991388e-02	1.975035405835017660e-02	2.328730018347671682e-02	2.461155065732051686e-02
ms_ALCOHOL_DEHYDROG_RXN	1.288049456959504957e-01	1.270117123417910943e-01	1.070834341799091899e-01	1.068116502466224665e-01	1.079449151474427687e-01	5.830008387290142036e-02	8.141681792114320582e-02	6.781813805125576355e-02	6.244240178167612815e-02	6.230481642416559052e-02	5.676121222358358753e-02	5.708839988237369295e-02	5.482461279623855599e-02	5.050542068717753935e-02	5.966108143490998772e-02
ms_ALDOSE1EPIM_RXN	1.180853955605845051e+00	9.544114037459556776e-01	8.703234172814409142e-01	8.491871359410914089e-01	8.234104992675818080e-01	5.504219725045724765e-01	8.266404788643517687e-01	8.293351117708976927e-01	7.041360259252097409e-01	6.483052692104761539e-01	6.664952429292848590e-01	5.548060689985656602e-01	8.254681594968412695e-01	6.538343096097463114e-01	6.507151363397685184e-01
ms_AMPSYN_RXN	3.590482842852700252e-01	5.206629798631566608e+00	4.481002862752844429e+00	5.356108079370978992e+00	5.546475746252823136e+00	3.659322332256284227e+00	6.325161380348003348e+00	7.483682002274316680e+00	7.213518565519803083e+00	7.129605167081918715e+00	6.092127270817637275e+00	6.353996723397681734e+00	5.203595685951706074e+00	4.754254086391473066e+00	4.813833034042377612e+00
ms_AMP_DEAMINASE_RXN	3.419121355825364694e-01	5.196831497278729728e+00	4.473587526983511253e+00	5.349253149458199630e+00	5.540457814078331822e+00	3.656197876050045981e+00	6.319951849977915259e+00	7.478510138325281886e+00	7.208640358293542327e+00	7.124864981447964318e+00	6.087477768831082159e+00	6.349172474126929089e+00	5.198593816218912700e+00	4.749279072154566350e+00	4.808909571109930781e+00
ms_AMP_DEPHOSPHORYLATION_RXN	6.799578975790601110e-01	2.498810679899764464e-01	5.690464535940654295e-02	1.955853177221753003e-02	3.032823264171891046e-08	4.657643617901832029e-09	2.360423915374306516e-08	4.977862433639563885e-08	2.037600012269412526e-08	1.698292228588656894e-08	9.482991938159349123e-09	1.179074777599774004e-08	8.476620508943343013e-03	6.161132142976955012e-09	1.330376698531002602e-09
ms_ANTHRANSYN_RXN	9.492072537831070314e-03	5.666437914552224613e-03	3.574832959614747917e-03	3.104035030562327189e-03	3.012147162113629120e-03	2.685041017899836551e-03	2.710760487742574620e-03	2.981025938819733753e-03	2.475119707705398207e-03	2.458308358783094574e-03	2.337518422684246779e-03	2.495198290996358641e-03	2.307314643593779812e-03	2.197633391104538998e-03	2.541945009707391456e-03
ms_ARGINASE_RXN	5.155420483348709809e-02	2.970434639088015416e-02	1.415273238907535473e-02	1.223922948158331046e-02	1.215747859406654877e-02	5.384543322448723419e-03	1.849263293848596700e-08	7.232165238618021644e-03	4.279983141009424848e-03	3.865281554183570053e-03	4.201482012017961586e-03	3.391883851117870677e-03	5.049179908916253887e-03	4.488196242641907287e-03	4.865479043477256328e-03
ms_ARGSUCCINLYA_RXN	6.482309470909006222e-02	3.385394232738110631e-02	1.672695305439210120e-02	1.383455866556284122e-02	1.223181058055092252e-02	6.606559696848628843e-03	9.031514001984840279e-03	7.232156156914522176e-03	4.485087921251879918e-03	4.383582626330626703e-03	4.329360273856717664e-03	3.704345114688530321e-03	5.504854958747433871e-03	4.786201907725181823e-03	5.864000501596167668e-03
ms_ARGSUCCINSYN_RXN	6.482309470909006222e-02	3.385394232738110631e-02	1.672695305439210120e-02	1.383455866556284122e-02	1.223181058055092252e-02	6.606559696848628843e-03	9.031514001984840279e-03	7.232156156914522176e-03	4.485087921251879918e-03	4.383582626330626703e-03	4.329360273856717664e-03	3.704345114688530321e-03	5.504854958747433871e-03	4.786201907725181823e-03	5.864000501596167668e-03
ms_ASNSYNB_RXN	4.427149391211285603e-03	2.408482497724071143e-03	1.841577158299936585e-03	1.888120272519518529e-03	1.520772299822068744e-03	5.742192506084643723e-04	1.585932167633661910e-03	1.446147590174778896e-03	1.291158620278778577e-03	1.041147320991240395e-03	1.000266306484915227e-03	8.381035986102412186e-04	1.049930679141135824e-03	8.387467039929259347e-04	8.690420611474366066e-04
ms_ASPAMINOTRANS_RXN	-1.043481573065670887e+01	-3.498118292871203572e+00	-3.086232949815049142e+00	-3.470657984918673833e+00	-4.409834963677142561e+00	-9.212532749023237599e+00	-1.440397121273151271e+01	-1.636047210685388364e+01	-1.561100289287630538e+01	-1.624176867595176788e+01	-1.584018347017582329e+01	-1.503272935317466086e+01	-1.441100051020767303e+01	-1.291556966507409854e+01	-1.271821777188085356e+01
ms_ASPARTATEKIN_RXN	6.261119549143341623e-02	3.636332984450103833e-02	2.888585665444748721e-02	3.016331874838806132e-02	2.317114263709543071e-02	8.324007354607188686e-03	1.156104016684574021e-02	6.375908447321807643e-03	5.726399500567547554e-03	6.010845226845416486e-03	7.067515278191905184e-03	5.359867855326571652e-03	9.151053077833263411e-03	6.316124192502057047e-03	6.665895068996425567e-03
ms_ASPARTATE_SEMIALDEHYDE_DEHYDROGENASE_RXN	6.261119549143341623e-02	3.636332984450103833e-02	2.888585665444748721e-02	3.016331874838806132e-02	2.317114263709543071e-02	8.324007354607188686e-03	1.156104016684574021e-02	6.375908447321807643e-03	5.726399500567547554e-03	6.010845226845416486e-03	7.067515278191905184e-03	5.359867855326571652e-03	9.151053077833263411e-03	6.316124192502057047e-03	6.665895068996425567e-03
ms_ASPCARBTRANS_RXN	2.251004752706006751e-02	1.227213882351198618e-02	8.967286527509442037e-03	8.387103692352322962e-03	7.702085336071691317e-03	4.114466205530265333e-03	6.423646258202760258e-03	6.459765059478778798e-03	6.263052418714818749e-03	6.206351258015141946e-03	6.588407402286458603e-03	7.307907709523072011e-03	7.406573192015874184e-03	7.881823667635007649e-03	8.063906058496403059e-03
ms_ATPPHOSPHORIBOSYLTRANS_RXN	5.881124939200552994e-03	3.662231941078814435e-03	2.931692505575806112e-03	2.661378066606849210e-03	2.166889506455308215e-03	1.067223103474399578e-03	1.997707240988955395e-03	1.941981419287339833e-03	1.746681016900286654e-03	1.637010004944539944e-03	1.355298285407777713e-03	1.170295415993499646e-03	1.298583136786320190e-03	1.034102403101034174e-03	8.915099032005077305e-04
ms_AbstractFreeGalactoseSynthesis	1.180853955605845051e+00	9.544114037459556776e-01	8.703234172814409142e-01	8.491871359410914089e-01	8.234104992675818080e-01	5.504219725045724765e-01	8.266404788643517687e-01	8.293351117708976927e-01	7.041360259252097409e-01	6.483052692104761539e-01	6.664952429292848590e-01	5.548060689985656602e-01	8.254681594968412695e-01	6.538343096097463114e-01	6.507151363397685184e-01
ms_AminoAcidSink	0.000000000000000000e+00	0.000000000000000000e+00	0.000000000000000000e+00	0.000000000000000000e+00	0.000000000000000000e+00	0.000000000000000000e+00	0.000000000000000000e+00	0.000000000000000000e+00	0.000000000000000000e+00	0.000000000000000000e+00	0.000000000000000000e+00	0.000000000000000000e+00	0.000000000000000000e+00	0.000000000000000000e+00	0.000000000000000000e+00
ms_ArabinoseTransfer_mod	0.000000000000000000e+00	0.000000000000000000e+00	0.000000000000000000e+00	0.000000000000000000e+00	0.000000000000000000e+00	0.000000000000000000e+00	0.000000000000000000e+00	0.000000000000000000e+00	0.000000000000000000e+00	0.000000000000000000e+00	0.000000000000000000e+00	0.000000000000000000e+00	0.000000000000000000e+00	0.000000000000000000e+00	0.000000000000000000e+00
ms_ArabinoxylanSynthesis_mod	2.377313540022010785e-02	1.477667420177457974e-02	7.433308671023766516e-03	-9.747974208340823480e-09	-9.907333488309750290e-09	-7.971905391912876640e-09	-9.306212003020758213e-09	-9.259610254725939798e-09	-9.694194051379951139e-09	-9.541815559963928421e-09	-9.425644753237533216e-09	1.105365516078950894e-04	2.360403453904355955e-04	3.243442896358243407e-04	1.093438138104156979e-03
ms_AscorbateProduction_mod_mitochondrion	1.426295712315441000e-02	7.531174500636613617e-03	3.961124782303993507e-04	1.436327611626056489e-02	1.750527640473787186e-02	1.733008868421560128e-02	3.209261479477681228e-02	3.520819174927702910e-02	4.284203435486189093e-02	4.832524850816405371e-02	3.472204445430453201e-02	5.958657978443555187e-02	1.111959473476132471e-02	3.555079116791379223e-02	6.928874943826554555e-02
ms_BIOTIN_CARBOXYL_RXN	4.184458849427547672e-02	3.505305690992733397e-02	4.860564848551428979e-02	6.769733492217226700e-02	4.845710126205080015e-02	2.716908360112289464e-02	3.216540572595536635e-02	3.002834612379212328e-02	2.319377268992025773e-02	1.847603898093700889e-02	1.929313710338501422e-02	1.722928318247817989e-02	2.351628404016441534e-02	1.825422428171324246e-02	1.655976666378287249e-02
ms_BRANCHED_CHAINAMINOTRANSFERILEU_RXN	-1.190367958580299673e-02	-5.601209569857684700e-03	-3.485562132222426359e-03	-3.148297325616788295e-03	-3.128230637098752299e-03	-1.567089623922528902e-03	-2.604453905493012665e-03	-1.977397452367246622e-03	-1.259923716743172007e-03	-9.770685326807215711e-04	-9.873294780499040305e-04	-6.278956181099601928e-04	-1.026783388723002000e-03	-6.355796209279684873e-04	-6.525428157272220855e-04
ms_BRANCHED_CHAINAMINOTRANSFERLEU_RXN	-5.252380052118596834e-03	-3.245417864585127890e-03	-2.554676285585837613e-03	-2.406814366729935657e-03	-2.343420008679878135e-03	-8.680610182837933658e-04	-1.921013942520780884e-03	-1.564380045514236241e-03	-1.421006958852726867e-03	-1.133625184462650967e-03	-9.912559929280725761e-04	-8.608096422309552973e-04	-1.104749716974373673e-03	-8.143688303706320564e-04	-7.621898881995238344e-04
ms_BRANCHED_CHAINAMINOTRANSFERVAL_RXN	-1.021807937272487150e-02	-4.391476530853223419e-03	-2.575815132222321596e-03	-2.151099802275000406e-03	-2.004850509200566122e-03	-1.222720100982612303e-03	-1.600318345928923840e-03	-1.133289567147840408e-03	-6.221024162800524492e-04	-5.171876019014248673e-04	-6.825631595964002946e-04	-4.939688268351032172e-04	-7.409426816526461885e-04	-5.388076956362948576e-04	-6.402803098079903671e-04
ms_CAFFEOYL_COA_O_METHYLTRANSFERASE_RXN	2.127888302099731690e-02	1.420097596350867672e-02	1.299007487271232331e-02	9.620493854920905696e-03	7.113940447151996006e-03	3.860678078131030058e-03	5.692666707981733007e-03	4.664003011251000030e-03	4.183922583661231834e-03	4.040058524755604438e-03	3.383392591044851339e-03	2.690359079099399579e-03	4.993961973594608465e-03	2.737334518792705097e-03	2.912741923420875730e-03
ms_CARBOXYCYCLOHEXADIENYL_DEHYDRATASE_RXN	4.238714815629623933e-02	2.587898755464100586e-02	2.237566609824238884e-02	2.348854771529968258e-02	1.884855497405992300e-02	8.613809012033376081e-03	1.315485102949007397e-02	1.151458681774061681e-02	1.049733408713989999e-02	9.963388607470681502e-03	9.594457340287588717e-03	7.440333705785264796e-03	1.088608884509985678e-02	7.115886178394890092e-03	7.107686677590653937e-03
ms_CARBPSYN_RXN	2.760593387923394523e-02	1.090132525126039260e-02	8.673596456053572074e-03	7.283847138590242125e-03	7.880517994785826708e-03	6.825993097876866152e-03	4.366300920970747623e-03	3.804868497864992601e-03	3.705905499443114693e-03	2.897749391033212565e-03	2.861254732497849410e-03	2.481099686808332493e-03	3.403894469718244092e-03	2.764249951479621960e-03	2.922321061990311615e-03
ms_CATAL_RXN_peroxisome	2.799489329141668231e-02	3.191689543178019648e-03	6.910045912525332283e-03	2.615030121942551935e-03	1.590135599480289180e-02	1.555742117678854744e-02	1.811617473729841207e-02	2.422907457707619908e-02	3.811362575845213957e-02	5.145752977075040979e-02	5.857727154822282845e-02	5.151753986664157209e-02	4.620290266679055735e-02	4.898766025659558737e-02	5.029226578680345144e-02
ms_CDPDIGLYSYN_RXN	2.052142685999164273e-02	1.349710477568122867e-02	6.524753202303919600e-03	7.599985035101960475e-03	6.993031814392364556e-03	7.028248315674828252e-03	9.085600914427841707e-03	9.746764687596644328e-03	9.821951672661954555e-03	9.395127715488700917e-03	9.559580117854394460e-03	9.770557893538910424e-03	9.033147746167613859e-03	1.009592168134088377e-02	1.022226884263665800e-02
ms_CDPKIN_RXN	2.428231967712913553e-01	1.467752982815817842e-01	1.176794241984973344e-01	1.344152447930779259e-01	1.468603915619352274e-01	1.149721002945540554e-01	1.386420912788936810e-01	1.446489955384920589e-01	1.341057795076597836e-01	1.285608571935276112e-01	1.290588031413023307e-01	1.268758689234328607e-01	1.254656668637549599e-01	1.302723815148313646e-01	1.349255800800635008e-01
ms_CDPREDUCT_RXN	3.742388621281068396e-03	2.124162432944092221e-03	1.623106275570955839e-03	1.772658082748370311e-03	1.903729950194689912e-03	1.541621358201301049e-03	1.805568743613930431e-03	1.860962323086039552e-03	1.713714713254245242e-03	1.651139624308067518e-03	1.660207848755004345e-03	1.591533078256103214e-03	1.464521408571555806e-03	1.646602482187654003e-03	1.712270186001827116e-03
ms_CELLULOSE_SYNTHASE_mod	2.213894907756663519e-02	2.086954938083536090e-02	1.669852914483282297e-02	1.307536326116585761e-02	1.202354140331582388e-02	1.343828301908108966e-02	1.459112790071605270e-02	1.416391171159946290e-02	1.785139782372349368e-02	1.908416729064374429e-02	1.808316259595826869e-02	2.092040660311134809e-02	1.705442154480307435e-02	1.876318112142855155e-02	2.019520688398646069e-02
ms_CHORISMATEMUT_RXN	6.912541634488522657e-02	4.264391561971409006e-02	3.572684303835840791e-02	3.777781194342501314e-02	2.893405230545944076e-02	1.120269715408535316e-02	1.957938751931015062e-02	1.634735840542260107e-02	1.453287842671130946e-02	1.405289538303563547e-02	1.324735162675191869e-02	9.885507009237569018e-03	1.651453453707795241e-02	9.658935737765413435e-03	9.715545487798123853e-03
ms_CHORISMATE_SYNTHASE_RXN	7.861748888271628821e-02	4.831035353426631901e-02	3.930167599797314976e-02	4.088184697398734857e-02	3.194619946757307205e-02	1.388773817198519014e-02	2.229014800705272567e-02	1.932838434424233309e-02	1.700799813441670680e-02	1.651120374181873005e-02	1.558487004943616590e-02	1.238070530023392853e-02	1.882184918067172918e-02	1.185656912886995200e-02	1.225749049750551531e-02
ms_CITSYN_RXN_mitochondrion	9.384246985854511891e-01	4.594928121834080392e-01	2.520693423979549208e-01	2.584814296253157284e-01	2.181811303487022347e-01	1.270528677666202810e-01	1.777239575298626972e-01	1.429421452220539790e-01	1.276414462941383721e-01	1.253021660587252673e-01	1.278328059672793615e-01	1.130157277352964312e-01	1.457591120335126889e-01	1.159921909108262150e-01	1.245672633724257683e-01
ms_CMPKI_RXN	1.279422348577460011e-01	9.932212119501503123e-02	9.546674131847703026e-02	1.194623584157173818e-01	1.326058939214496968e-01	1.068585643737115787e-01	1.234487336660251566e-01	1.261522620073247947e-01	1.169367126629647646e-01	1.140821510118703586e-01	1.107220126341636746e-01	1.083537011471369521e-01	1.110794084236423618e-01	1.138239503841804168e-01	1.188416703387479983e-01
ms_CTPSYN_RXN	1.125502376353062703e-02	6.136069411756067682e-03	4.483643263754848521e-03	4.193551846176213523e-03	3.851042668035829612e-03	2.057233102765224607e-03	3.211823129101322449e-03	3.229882529739277509e-03	3.131526209357666981e-03	3.103175629007548422e-03	3.294203701143438336e-03	3.653953854761583277e-03	3.703286596008241536e-03	3.940911833817823881e-03	4.031953029248284796e-03
ms_CYSPH_RXN	4.332216259593795610e-02	2.561991318592924533e-02	2.003497179102308248e-02	2.064121484942774837e-02	1.296888463818502563e-02	2.603959313835192951e-03	3.325044549000023483e-03	2.395113351942910291e-04	-6.972811904437494170e-09	-6.976670515170811948e-09	6.995304001507053962e-04	-6.756558916155577425e-09	2.851910160404569003e-03	-2.036321677352078943e-09	-7.304326702869492726e-11
ms_CYSTATHIONINE_BETA_LYASE_RXN	4.332216259593795610e-02	2.561991318592924533e-02	2.003497179102308248e-02	2.064121484942774837e-02	1.296888463818502563e-02	2.603959313835192951e-03	3.325044549000023483e-03	2.395113351942910291e-04	-6.972811904437494170e-09	-6.976670515170811948e-09	6.995304001507053962e-04	-6.756558916155577425e-09	2.851910160404569003e-03	-2.036321677352078943e-09	-7.304326702869492726e-11
ms_CalloseSynthesis_mod	3.470300624480538842e-03	1.716598811765000874e-03	1.113575982643015029e-03	7.759203081296525825e-04	5.585240706493836086e-04	2.859191294611229586e-04	4.079634146848498373e-04	3.576376528403696050e-04	3.850527584665860720e-04	4.027945948868610101e-04	3.702454598657356640e-04	4.668723217840128046e-04	5.546573092141660576e-04	5.030040448050065310e-04	4.738733135018582433e-04
ms_CarbohydratesSink	0.000000000000000000e+00	0.000000000000000000e+00	0.000000000000000000e+00	0.000000000000000000e+00	0.000000000000000000e+00	0.000000000000000000e+00	0.000000000000000000e+00	0.000000000000000000e+00	0.000000000000000000e+00	0.000000000000000000e+00	0.000000000000000000e+00	0.000000000000000000e+00	0.000000000000000000e+00	0.000000000000000000e+00	0.000000000000000000e+00
ms_ChloroplasticATPase_mod_chloroplast	9.064606430237056145e+00	2.042769768674466135e+01	2.513274521921294280e+01	2.554015528729401652e+01	2.882581700887187992e+01	3.156048943014630481e+01	3.624611273471861494e+01	3.705733855983746139e+01	4.136222351479610637e+01	4.028614152770200718e+01	3.831827263084257851e+01	3.433192634476158389e+01	2.825352493474632709e+01	3.079801750225125900e+01	2.778943255156941916e+01
ms_CombinedBiomassReaction	0.000000000000000000e+00	0.000000000000000000e+00	0.000000000000000000e+00	0.000000000000000000e+00	0.000000000000000000e+00	0.000000000000000000e+00	0.000000000000000000e+00	0.000000000000000000e+00	0.000000000000000000e+00	0.000000000000000000e+00	0.000000000000000000e+00	0.000000000000000000e+00	0.000000000000000000e+00	0.000000000000000000e+00	0.000000000000000000e+00
ms_ComplexIII_mod_mitochondrion	2.133425558578697423e+00	1.038283200821992214e+00	5.833560103800272678e-01	4.100978999045031270e-01	3.577084535097173057e-01	2.750534842235216604e-01	3.062854560766267165e-01	2.981563782907537541e-01	2.718612041297551740e-01	2.775013468864814259e-01	2.824946786263191068e-01	2.591470965737450727e-01	3.125340729569021092e-01	2.750036448201697015e-01	2.923478975245834000e-01
ms_ComplexII_mod_mitochondrion	3.109370911078198074e-01	1.061716064930984388e-01	5.823176560238559757e-02	2.838050300525676167e-02	2.306951958426818258e-02	2.463882485090345548e-02	2.884303378791341563e-02	2.700688657394560710e-02	3.014583295157838641e-02	3.452901580413107047e-02	3.213871417104564865e-02	3.539596182548032655e-02	3.659127609210480192e-02	3.759402197460923883e-02	4.683717403307051386e-02
ms_ComplexIV_mod_mitochondrion	1.073844257850925965e+00	5.229071876613144987e-01	2.918760614291288080e-01	2.122305880103818321e-01	1.876068649572275870e-01	1.461917864538685996e-01	1.691890354357017678e-01	1.666822850200153916e-01	1.573516192423085325e-01	1.629132976973227398e-01	1.586083615403118263e-01	1.593668381790903088e-01	1.618268338458317135e-01	1.552772179940417330e-01	1.808183234814245144e-01
ms_ComplexI_mod_mitochondrion	1.799978419943817576e+00	9.198394555053818200e-01	5.161569582501321918e-01	3.733302932068940927e-01	3.269368485893774379e-01	2.463001931670879274e-01	2.710187760305105553e-01	2.646897266573293717e-01	2.354523187594620148e-01	2.367659798243352265e-01	2.437675570529869440e-01	2.164432270387416646e-01	2.685362236727814045e-01	2.295277991779254567e-01	2.374468174330164882e-01
ms_ComplexV_mod_mitochondrion	6.676330981831255507e+00	3.308039791984917599e+00	1.855185373412384431e+00	1.327545041495705513e+00	1.163002889408429663e+00	8.900606184593041759e-01	9.953243567237853862e-01	9.727045199574647638e-01	8.862201895087009618e-01	9.029074992108525599e-01	9.131607962928238731e-01	8.466095490554360614e-01	9.905295073006868956e-01	8.797448826561824475e-01	9.474840512520326108e-01
ms_CyclicElectronFlowPSI_mod_chloroplast	1.794651891575925262e+01	5.274313812193156537e+01	6.585266153179838966e+01	6.623282715707775026e+01	7.435543554236760144e+01	8.084728084366520307e+01	9.164406600685089188e+01	8.936367487074727478e+01	1.045264260291444174e+02	9.890214264267901001e+01	8.958725178959858226e+01	8.235958136256998330e+01	5.811344849613039543e+01	7.021400563435497588e+01	6.196353911330078290e+01
ms_CytochromeBF6Complex_mod_chloroplast	2.713292130913955091e+01	6.524567397638139710e+01	8.059395935542966072e+01	8.167130472271195174e+01	9.204538486815691556e+01	1.005902356182297694e+02	1.151222850499603965e+02	1.162550149298698301e+02	1.313539968775723707e+02	1.269683777788643511e+02	1.192717200684988796e+02	1.075610219253003521e+02	8.529604101311822717e+01	9.526670938337126415e+01	8.549652232476223901e+01
ms_DADPKIN_RXN	3.742388621281068396e-03	2.124162432944092221e-03	1.623106275570955839e-03	1.772658082748370311e-03	1.903729950194689912e-03	1.541621358201301049e-03	1.805568743613930431e-03	1.860962323086039552e-03	1.713714713254245242e-03	1.651139624308067518e-03	1.660207848755004345e-03	1.591533078256103214e-03	1.464521408571555806e-03	1.646602482187654003e-03	1.712270186001827116e-03
ms_DAHPSYN_RXN	7.861748888271628821e-02	4.831035353426631207e-02	3.930167599797315670e-02	4.088184697398734857e-02	3.194619946757307205e-02	1.388773817198519014e-02	2.229014800705272567e-02	1.932838434424233309e-02	1.700799813441670680e-02	1.651120374181873005e-02	1.558487004943616590e-02	1.238070530023392853e-02	1.882184918067172918e-02	1.185656912886995200e-02	1.225749049750551531e-02
ms_DCDPKIN_RXN	3.742388621281068396e-03	2.124162432944092221e-03	1.623106275570955839e-03	1.772658082748370311e-03	1.903729950194689912e-03	1.541621358201301049e-03	1.805568743613930431e-03	1.860962323086039552e-03	1.713714713254245242e-03	1.651139624308067518e-03	1.660207848755004345e-03	1.591533078256103214e-03	1.464521408571555806e-03	1.646602482187654003e-03	1.712270186001827116e-03
ms_DGDPKIN_RXN	3.742388621281068396e-03	2.124162432944092221e-03	1.623106275570955839e-03	1.772658082748370311e-03	1.903729950194689912e-03	1.541621358201301049e-03	1.805568743613930431e-03	1.860962323086039552e-03	1.713714713254245242e-03	1.651139624308067518e-03	1.660207848755004345e-03	1.591533078256103214e-03	1.464521408571555806e-03	1.646602482187654003e-03	1.712270186001827116e-03
ms_DIACYLGLYKIN_RXN	1.412188364179849109e-01	9.324046532147019228e-02	6.285484836513716145e-02	5.550254452289859336e-02	4.103811543170632348e-02	2.121485703311874749e-02	3.865589154556255819e-02	4.075539843666427242e-02	3.536795069800124230e-02	3.311279170696725116e-02	3.380456079546364373e-02	3.580844306723756504e-02	3.988089173323035308e-02	3.795094400633330922e-02	3.893598707048681606e-02
ms_DIAMINOPIMDECARB_RXN	7.385349238500150439e-03	5.142215832302767832e-03	4.300891610051332629e-03	4.030861416166438282e-03	4.014346284545610398e-03	1.748718670552982515e-03	3.064784259932974535e-03	2.607970733722010919e-03	2.214684496075876308e-03	1.852411999571668046e-03	1.818234731366086135e-03	1.396905371295578853e-03	1.888804136582865681e-03	1.432437541909039073e-03	1.383516585934649323e-03
ms_DIAMINOPIMEPIM_RXN	7.385349238500150439e-03	5.142215832302767832e-03	4.300891610051332629e-03	4.030861416166438282e-03	4.014346284545610398e-03	1.748718670552982515e-03	3.064784259932974535e-03	2.607970733722010919e-03	2.214684496075876308e-03	1.852411999571668046e-03	1.818234731366086135e-03	1.396905371295578853e-03	1.888804136582865681e-03	1.432437541909039073e-03	1.383516585934649323e-03
ms_DIHYDRODIPICSYN_RXN	7.385349238500150439e-03	5.142215832302766965e-03	4.300891610051332629e-03	4.030861416166438282e-03	4.014346284545610398e-03	1.748718670552982515e-03	3.064784259932974535e-03	2.607970733722011353e-03	2.214684496075876308e-03	1.852411999571667829e-03	1.818234731366086135e-03	1.396905371295578853e-03	1.888804136582865681e-03	1.432437541909039073e-03	1.383516585934649323e-03
ms_DIHYDROFOLATEREDUCT_RXN	3.742388621281068396e-03	2.124162432944092221e-03	1.623106275570955839e-03	1.772658082748370311e-03	1.903729950194689912e-03	1.541621358201301049e-03	1.805568743613930431e-03	1.860962323086039552e-03	1.713714713254245242e-03	1.651139624308067518e-03	1.660207848755004345e-03	1.591533078256103214e-03	1.464521408571555806e-03	1.646602482187654003e-03	1.712270186001827116e-03
ms_DIHYDROOROT_RXN	2.251004752706006751e-02	1.227213882351198618e-02	8.967286527509442037e-03	8.387103692352322962e-03	7.702085336071691317e-03	4.114466205530265333e-03	6.423646258202760258e-03	6.459765059478778798e-03	6.263052418714818749e-03	6.206351258015141946e-03	6.588407402286458603e-03	7.307907709523072011e-03	7.406573192015874184e-03	7.881823667635007649e-03	8.063906058496403059e-03
ms_DIHYDROPICRED_RXN_DELTA1_PIPERIDEINE_2_6_DICARBOXYLATE_NADP__2_3_DIHYDRODIPICOLINATE_NADPH_PROTON_80_	1.332158124762152169e-03	1.110513498677338827e-03	8.632288964810836589e-04	8.239315911882483896e-04	9.252679426197947359e-04	3.204882790328378089e-04	6.994760458424622955e-04	6.160422610985368018e-04	4.690455464256206453e-04	3.429228247361732970e-04	2.859272867620117620e-04	1.845315178177416872e-04	2.484221812356295729e-04	1.576304368013681809e-04	1.472659355218888181e-04
ms_DIHYDROPICRED_RXN_DELTA1_PIPERIDEINE_2_6_DICARBOXYLATE_NAD__2_3_DIHYDRODIPICOLINATE_NADH_PROTON_78_	6.053191113737997620e-03	4.031702333625428354e-03	3.437662713570249513e-03	3.206929824978189784e-03	3.089078341925815662e-03	1.428230391520144598e-03	2.365308214090512239e-03	1.991928472623474226e-03	1.745638949650255662e-03	1.509489174835494749e-03	1.532307444604074373e-03	1.212373853477837111e-03	1.640381955347236216e-03	1.274807105107671028e-03	1.236250650412760478e-03
ms_DIHYDROXYISOVALDEHYDRAT_RXN	1.547045942484346660e-02	7.636894395438351309e-03	5.130491417808158774e-03	4.557914169004935630e-03	4.348270517880443824e-03	2.090781119266405669e-03	3.521332288449704941e-03	2.697669612662076648e-03	2.043109375132779425e-03	1.650812786364075834e-03	1.673819152524472871e-03	1.354778469066058623e-03	1.845692398627019754e-03	1.353176526006927022e-03	1.402470198007514093e-03
ms_DIHYDROXYMETVALDEHYDRAT_RXN	1.190367958580299673e-02	5.601209569857684700e-03	3.485562132222426359e-03	3.148297325616788295e-03	3.128230637098752299e-03	1.567089623922528902e-03	2.604453905493012665e-03	1.977397452367246622e-03	1.259923716743172007e-03	9.770685326807215711e-04	9.873294780499040305e-04	6.278956181099601928e-04	1.026783388723002000e-03	6.355796209279684873e-04	6.525428157272220855e-04
ms_DIPHOSPHOMEVALONTE_DECARBOXYLASE_RXN	1.999944861075287142e-02	8.593165595734480675e-03	3.311306082331787626e-03	2.251409691663750368e-03	1.735610068059474350e-03	5.495601365465259749e-04	1.121072389362070881e-03	9.800322485335501155e-04	2.252548758110332428e-04	2.565020255592847555e-04	3.989581221571996501e-04	-8.706109289693192691e-09	5.781379359555377344e-04	1.087317744880204282e-04	1.505259574297927142e-04
ms_DNAPolymerase_mod	3.742388621281068396e-03	2.124162432944092221e-03	1.623106275570955839e-03	1.772658082748370311e-03	1.903729950194689912e-03	1.541621358201301049e-03	1.805568743613930431e-03	1.860962323086039552e-03	1.713714713254245242e-03	1.651139624308067518e-03	1.660207848755004345e-03	1.591533078256103214e-03	1.464521408571555806e-03	1.646602482187654003e-03	1.712270186001827116e-03
ms_DSERDEAM_RXN	2.838789954573909480e+00	1.654907549575912684e+00	1.135016175680831463e+00	9.472774520727939018e-01	6.516458298014632389e-01	5.248417474533177973e-01	4.494254481822630432e-01	3.510785395242276841e-01	3.069273728346538221e-01	3.372162004640666400e-01	4.145225193907702277e-01	3.928237947346685521e-01	6.448746645794386501e-01	5.128831219766946115e-01	4.621331699893823641e-01
ms_DTDPKIN_RXN	3.742388621281068396e-03	2.124162432944092221e-03	1.623106275570955839e-03	1.772658082748370311e-03	1.903729950194689912e-03	1.541621358201301049e-03	1.805568743613930431e-03	1.860962323086039552e-03	1.713714713254245242e-03	1.651139624308067518e-03	1.660207848755004345e-03	1.591533078256103214e-03	1.464521408571555806e-03	1.646602482187654003e-03	1.712270186001827116e-03
ms_DTMPKI_RXN	3.742388621281068396e-03	2.124162432944092221e-03	1.623106275570955839e-03	1.772658082748370311e-03	1.903729950194689912e-03	1.541621358201301049e-03	1.805568743613930431e-03	1.860962323086039552e-03	1.713714713254245242e-03	1.651139624308067518e-03	1.660207848755004345e-03	1.591533078256103214e-03	1.464521408571555806e-03	1.646602482187654003e-03	1.712270186001827116e-03
ms_DUDPKIN_RXN	3.742388621281068396e-03	2.124162432944092221e-03	1.623106275570955839e-03	1.772658082748370311e-03	1.903729950194689912e-03	1.541621358201301049e-03	1.805568743613930431e-03	1.860962323086039552e-03	1.713714713254245242e-03	1.651139624308067518e-03	1.660207848755004345e-03	1.591533078256103214e-03	1.464521408571555806e-03	1.646602482187654003e-03	1.712270186001827116e-03
ms_DUTP_PYROP_RXN	3.742388621281068396e-03	2.124162432944092221e-03	1.623106275570955839e-03	1.772658082748370311e-03	1.903729950194689912e-03	1.541621358201301049e-03	1.805568743613930431e-03	1.860962323086039552e-03	1.713714713254245242e-03	1.651139624308067518e-03	1.660207848755004345e-03	1.591533078256103214e-03	1.464521408571555806e-03	1.646602482187654003e-03	1.712270186001827116e-03
ms_DXPREDISOM_RXN	4.089845155140451466e-02	6.666465300519763826e-02	5.906807524216321770e-02	8.107761452760682552e-02	7.811427886062698167e-02	3.850782827856984170e-02	5.529033672833862101e-02	4.290268736059942023e-02	3.579633329411229664e-02	3.441428122951309398e-02	4.078967393823662579e-02	2.638617643743176866e-02	4.024163026111571284e-02	3.354294910655546830e-02	3.061268929227191349e-02
ms_DXS_RXN	4.089845155140451466e-02	6.666465300519763826e-02	5.906807524216321770e-02	8.107761452760682552e-02	7.811427886062698167e-02	3.850782827856984170e-02	5.529033672833862101e-02	4.290268736059942023e-02	3.579633329411229664e-02	3.441428122951309398e-02	4.078967393823662579e-02	2.638617643743176866e-02	4.024163026111571284e-02	3.354294910655546830e-02	3.061268929227191349e-02
ms_EC_1_14_13_36	7.951158759630948258e-03	4.787057540201281221e-03	3.424068684991479067e-03	1.932021360924871282e-03	9.547007769569619334e-04	7.322439029849088944e-04	6.722136876312060543e-04	4.806133336932664471e-04	3.927587816224045454e-04	3.967322531299136861e-04	4.153708209746892477e-04	3.404186409595961549e-04	9.439518534828031512e-04	4.006165395977354863e-04	4.688395374346910715e-04
ms_EC_1_18_1_2_chloroplast	2.668543693871446632e+00	4.129119859344318577e+00	6.465587477176828024e+00	5.915223542459195016e+00	6.590879821430831953e+00	8.586062951822734490e+00	1.007216169155729979e+01	1.209880067723484309e+01	1.676443830849638772e+01	1.835881609344229304e+01	1.603741436448375524e+01	1.762004266462649582e+01	1.483223883692649103e+01	1.387918944923379883e+01	1.387872534103128608e+01
ms_EC_1_1_1_34	1.999944861075287142e-02	8.593165595734480675e-03	3.311306082331787626e-03	2.251409691663750368e-03	1.735610068059474350e-03	5.495601365465259749e-04	1.121072389362070881e-03	9.800322485335501155e-04	2.252548758110332428e-04	2.565020255592847555e-04	3.989581221571996501e-04	-8.706109289693192691e-09	5.781379359555377344e-04	1.087317744880204282e-04	1.505259574297927142e-04
ms_EC_1_1_1_39	2.191546325769270706e-02	8.962223912024315509e-03	5.529163285756145442e-03	3.117869014740541362e-03	2.604145378653754169e-03	3.827280050368296518e-03	3.531235115954560813e-03	3.216849075311049421e-03	3.022109358750671351e-03	3.347889380828960541e-03	3.477544526652039635e-03	4.049716375459942730e-03	4.633463881717398737e-03	4.743854285959534303e-03	4.466253537461103290e-03
ms_EC_1_1_1_8	3.822764160710519915e-02	1.634602119413549118e-02	9.005694255005733395e-03	8.700762124661590852e-03	2.272479826354094953e-03	2.979299031592676748e-03	1.598032075409046944e-03	9.568358400145327144e-04	8.188906574203736344e-04	5.803879327790460859e-04	6.708611109077661791e-04	5.904316676515500252e-04	2.960561582629228292e-03	8.330875473725111828e-04	6.694501826871203506e-04
ms_EC_1_2_1_13_chloroplast	1.849999438558163511e+00	1.488931373676408709e+00	3.631479019667152919e+00	3.089539161210987483e+00	3.490473426989015415e+00	7.221033980945357200e+00	8.068523455696787750e+00	1.035922257809681390e+01	1.560574137452375965e+01	1.796541507284289096e+01	1.558771441518955925e+01	1.779231455235225567e+01	1.448117906217856365e+01	1.376137559589938597e+01	1.386914035437303561e+01
ms_EC_1_2_1_9	1.352452795616271519e+00	2.894625142974555310e+00	6.094359770300576074e+00	5.983533432479163139e+00	4.878991488416508204e+00	2.650790000993826112e+00	3.033879671033813619e+00	1.735838618841955006e+00	7.683990201531435416e-01	8.716964975084716682e-01	1.021921583352179308e+00	9.767411032821163852e-01	3.167831935255899456e+00	1.123975370785925465e+00	1.006656211249773669e+00
ms_EC_1_5_1_20	1.026388091461382934e-01	6.652029930191910578e-02	5.443000217924772594e-02	6.208171600407911411e-02	5.047433084174528933e-02	2.130487415589102027e-02	3.050007722085451220e-02	2.104664312095828535e-02	1.786748926587283792e-02	1.705399344471070222e-02	1.884680341735900377e-02	1.260700737350102518e-02	2.324973697880119636e-02	1.431791511376628509e-02	1.439611535716806695e-02
ms_EC_1_8_4_9	2.248963385227301451e-02	2.359780942550118721e-02	2.643676072969826721e-02	1.725530925919617833e-02	1.812375518467836816e-02	2.933949939926227407e-02	3.123044894274658312e-02	3.202395249091826573e-02	3.855918753975135643e-02	3.689677650954522464e-02	3.225914537847491409e-02	3.704220442345197706e-02	2.737213291702465801e-02	3.209309176666375746e-02	3.360749853595372538e-02
ms_EC_1_8_5_1	1.682458825284345316e-01	1.161918138090803493e-01	8.145242385103812488e-02	7.612274761439020987e-02	6.150680112101138131e-02	4.710586070457679908e-02	5.933824480730508222e-02	6.527352331105454319e-02	6.103326960566572701e-02	6.462886437519951843e-02	6.625451227128548171e-02	7.966929743461828584e-02	8.171637933037249890e-02	9.030844550024230699e-02	9.004642279790457671e-02
ms_EC_1_8_5_1_chloroplast	7.915843651460298114e-01	2.592891026013164346e+00	2.764916114828236182e+00	3.119894264341094292e+00	3.544332725501249115e+00	1.945848241634043907e+00	2.500365365349380031e+00	2.138325938752348776e+00	1.344122918450993742e+00	7.555651332348020111e-01	9.788249770533165028e-01	6.567224911465103787e-01	9.915466964513991455e-01	1.237964809779263708e+00	1.070512902634285002e+00
ms_EC_2_1_1_103	2.889383624664310871e-03	3.313324258447568013e-04	2.519945569129889372e-04	3.746705388114757044e-04	8.130020456230168183e-04	8.918782986412878344e-04	1.138405417629024564e-03	8.593860224612884322e-04	7.458681003299941041e-04	7.481386334435367446e-04	6.291153764497070967e-04	6.506530944432663104e-04	7.207663529443454793e-04	7.068830719761473201e-04	8.826832298964757632e-04
ms_EC_2_3_1_133	7.951158759630948258e-03	4.787057540201281221e-03	3.424068684991479067e-03	1.932021360924871282e-03	9.547007769569619334e-04	7.322439029849088944e-04	6.722136876312060543e-04	4.806133336932664471e-04	3.927587816224045996e-04	3.967322531299136861e-04	4.153708209746892477e-04	3.404186409595962091e-04	9.439518534828032596e-04	4.006165395977354321e-04	4.688395374346910715e-04
ms_EC_2_3_1_180	1.041663733515955093e-01	6.747537528380490035e-02	4.452566573629038182e-02	5.070266559285666053e-02	4.302919025870782094e-02	2.833318509358464382e-02	3.571609122257570629e-02	3.464509667082987798e-02	3.280702508369225112e-02	3.131297852366684425e-02	3.057179217492719120e-02	3.091115917702430896e-02	3.138909702039081179e-02	3.042587402572211400e-02	3.098609843445999587e-02
ms_EC_2_3_3_8	5.224701693539749447e-01	2.235378454028928707e-01	9.096331334536671143e-02	1.257580642591003273e-01	9.270650359442529631e-02	5.282370639428957820e-02	6.074120524159030976e-02	5.081289026794870434e-02	3.524283384866858104e-02	2.710774627476834550e-02	2.532639887043096685e-02	2.205561764661258251e-02	4.025057369668259832e-02	1.702978630036341284e-02	1.935424753449152199e-02
ms_EC_2_4_1_123	5.928608199311549682e-09	1.529910266861859602e+00	2.453286281885167952e+00	2.149541048165182655e+00	2.425392845760311111e+00	2.677859625189830339e+00	2.455815391681682058e+00	2.230334453756042112e+00	2.459919003555287365e+00	2.813190124879217269e+00	2.582139080158618150e+00	3.180132255493419269e+00	2.724369529768735365e+00	3.126839811576784811e+00	3.091560243450844236e+00
ms_EC_2_4_1_46	8.344764506459368542e-03	6.508732953124307490e-03	4.566580291716117179e-03	6.326886841990217447e-03	5.173608174969453535e-03	1.996539909931466846e-03	2.328879443756662337e-03	1.937572925743162719e-03	1.889496357000616409e-03	1.842989140812264582e-03	1.859978516166000328e-03	1.845726178674781358e-03	1.890336912236774023e-03	1.665573169933508291e-03	1.651452340749579029e-03
ms_EC_2_4_1_82	5.928608199311544719e-09	1.529910266861859602e+00	2.453286281885167952e+00	2.149541048165182655e+00	2.425392845760311111e+00	2.677859625189830339e+00	2.455815391681682058e+00	2.230334453756042112e+00	2.459919003555287365e+00	2.813190124879217269e+00	2.582139080158618150e+00	3.180132255493419269e+00	2.724369529768735365e+00	3.126839811576784811e+00	3.091560243450844236e+00
ms_EC_2_5_1_19	7.861748888271628821e-02	4.831035353426631901e-02	3.930167599797314976e-02	4.088184697398734857e-02	3.194619946757307205e-02	1.388773817198519014e-02	2.229014800705272567e-02	1.932838434424233309e-02	1.700799813441670680e-02	1.651120374181873005e-02	1.558487004943616590e-02	1.238070530023392853e-02	1.882184918067172918e-02	1.185656912886995200e-02	1.225749049750551531e-02
ms_EC_2_7_1_148	4.089845155140451466e-02	6.666465300519763826e-02	5.906807524216321770e-02	8.107761452760682552e-02	7.811427886062698167e-02	3.850782827856984170e-02	5.529033672833862101e-02	4.290268736059942023e-02	3.579633329411229664e-02	3.441428122951309398e-02	4.078967393823662579e-02	2.638617643743176866e-02	4.024163026111571284e-02	3.354294910655546830e-02	3.061268929227191349e-02
ms_EC_2_7_1_150	9.032518108465041606e-02	5.865678418099753988e-02	4.737193622124365872e-02	3.708958967663830708e-02	3.164327610677291486e-02	5.165479392574223033e-02	3.398402525553018833e-02	3.989508513811811097e-02	4.105146428846590673e-02	4.679999467290784504e-02	4.501458135574220448e-02	5.258183581595659434e-02	5.888887067120892466e-02	6.355652788505686268e-02	5.339808987727250739e-02
ms_EC_2_7_1_159	1.223645957431130360e-01	6.323883825275142256e-02	6.029904806029123820e-02	4.250969460136949651e-02	3.276408904932970323e-02	3.558150269197103005e-02	3.457043846523868286e-02	3.494947169050338642e-02	3.784645379194267328e-02	3.887921698286438132e-02	3.624320703406470889e-02	3.994031233653590196e-02	4.030207451688532644e-02	4.095902300807584273e-02	4.182075281775643472e-02
ms_EC_2_7_1_90	2.246195523725599941e+00	3.274311561185606845e+00	3.995301217992266896e+00	3.706727779900818920e+00	3.880207163871193465e+00	3.890158888821403149e+00	4.133989295774015638e+00	3.888522771944534107e+00	4.151003777908853998e+00	4.530894898053323239e+00	4.318263362883934420e+00	4.763282754296908728e+00	4.530611887354421441e+00	4.720576900439228396e+00	4.698580314702438976e+00
ms_EC_2_7_4_22	7.159625217600844305e-02	4.875741708098998289e-02	4.017970953129050560e-02	4.215690959020323980e-02	2.555277053139196758e-02	2.158885876155771863e-02	1.869345751238038478e-02	9.270056336078847520e-03	6.263135594029833539e-03	7.284668646018448157e-03	8.156037786571845513e-03	7.941001005457564571e-03	1.254267960740500579e-02	8.143349310556050741e-03	9.231264226470454679e-03
ms_EC_2_7_7_13	1.212326728195771475e+00	9.673224988000028723e-01	8.732115104140333317e-01	8.653025323324518014e-01	8.424523022322341070e-01	5.690773896974058443e-01	8.602692884019557118e-01	8.660217319342385922e-01	7.481613296939930713e-01	6.977467202849919614e-01	7.023005333293966812e-01	6.154342146255262769e-01	8.378593420289209837e-01	6.904146523416805348e-01	7.211230169399787115e-01
ms_EC_2_7_7_60	4.089845155140451466e-02	6.666465300519763826e-02	5.906807524216321770e-02	8.107761452760682552e-02	7.811427886062698167e-02	3.850782827856984170e-02	5.529033672833862101e-02	4.290268736059942023e-02	3.579633329411229664e-02	3.441428122951309398e-02	4.078967393823662579e-02	2.638617643743176866e-02	4.024163026111571284e-02	3.354294910655546830e-02	3.061268929227191349e-02
ms_EC_2_7_8_11	1.365291600208177504e-02	1.069246450051758619e-02	6.272439797455012928e-03	5.134714093753493976e-03	5.649313668997189668e-03	7.028267460725968162e-03	9.085619321850655142e-03	9.746784026806747450e-03	9.821970907544779958e-03	9.395147208323260946e-03	9.559599655170839677e-03	9.770577640326218172e-03	9.033167302070635798e-03	1.009594144998018916e-02	1.022228862228654299e-02
ms_EC_3_1_3_25	2.424544096905447560e-02	2.093246081828855493e-02	2.029314583166751465e-02	1.340836706808814192e-02	1.761755140124276683e-02	1.908495600390920643e-02	2.320274376198550037e-02	2.701305991838112708e-02	2.398489963159187305e-02	2.206861766243112949e-02	2.010616776723521057e-02	2.136119583146785933e-02	1.941982193734681506e-02	2.087157908344933199e-02	1.824651925513409018e-02
ms_EC_3_5_2_9	8.804372047729801254e-02	8.676939343420345119e-02	7.480634066473611232e-02	5.033039407085652256e-02	3.576195761317409183e-02	3.046282729058108485e-02	2.933943872425359006e-02	2.413802876480140858e-02	2.289453704712431092e-02	2.255325544028629475e-02	2.426253833592465631e-02	2.431253949431119027e-02	3.360744805131143237e-02	2.805537782985009082e-02	2.781667035134498603e-02
ms_EC_4_2_1_59	1.041663733515955093e-01	6.747537528380490035e-02	4.452566573629038182e-02	5.070266559285666053e-02	4.302919025870782094e-02	2.833318509358464382e-02	3.571609122257570629e-02	3.464509667082987798e-02	3.280702508369225112e-02	3.131297852366684425e-02	3.057179217492719120e-02	3.091115917702430896e-02	3.138909702039081179e-02	3.042587402572211400e-02	3.098609843445999587e-02
ms_EC_5_1_1_18	2.838789954573909480e+00	1.654907549575912684e+00	1.135016175680831463e+00	9.472774520727939018e-01	6.516458298014632389e-01	5.248417474533177973e-01	4.494254481822630432e-01	3.510785395242276841e-01	3.069273728346538221e-01	3.372162004640666400e-01	4.145225193907702277e-01	3.928237947346685521e-01	6.448746645794386501e-01	5.128831219766946115e-01	4.621331699893823641e-01
ms_EC_5_1_3_15	2.332666006991985230e-01	1.221171879121787651e-01	5.829813157439132226e-02	4.314282895757544367e-02	2.889743506611879356e-02	1.510925390063347709e-02	2.296629446612759307e-02	7.297381639581742956e-03	1.186172994844849130e-02	1.481274574032046508e-02	1.821198071692470624e-02	1.040976629780432892e-02	2.265573482612494305e-02	1.581074955830836376e-02	2.391703967880130788e-02
ms_EC_5_1_3_15_chloroplast	-5.590981180867806051e-03	-2.858164223138397360e-03	-2.319490385220434117e-03	-1.432318619847904040e-03	-1.995660145806431827e-03	-3.040032210077560620e-03	-3.183535791450895630e-03	-4.019164098401824432e-03	-4.088043085397143755e-03	-3.820782431496882927e-03	-3.390978118069318432e-03	-4.015317796431458995e-03	-3.354122898385112576e-03	-3.605877235888246823e-03	-3.604954893690037829e-03
ms_EC_6_2_1_12	2.275697516560530251e-02	1.389058772984159626e-02	1.077657473751428285e-02	8.147942577773419418e-03	5.723879627235175550e-03	4.348068627592785104e-03	4.368807406447790080e-03	4.103400481713230172e-03	3.895146670211333852e-03	3.580240045498966298e-03	3.432207899936227588e-03	2.982568032204650083e-03	4.197960583984581759e-03	2.867654225569441894e-03	3.152733560624508199e-03
ms_EC_6_2_1_34	9.107190897541493635e-03	4.207569526238227019e-03	2.550482945079209519e-03	7.017227371800107208e-03	5.145729623846948854e-03	7.058968990649337402e-04	2.151780845857225247e-03	1.225040872891175513e-03	1.114495519402551420e-03	9.633691994356489291e-04	1.231357813868373067e-03	4.906599123859153606e-04	1.675111693945173421e-03	2.888022220288152049e-04	3.164444167023185194e-04
ms_EC_6_3_4_16	5.972720835691618796e-02	3.522475589963269815e-02	1.702064312584796943e-02	1.493781521932492293e-02	1.205337792183678799e-02	3.895032804502028458e-03	1.108885933921685378e-02	9.887052718528308373e-03	7.042234840523583540e-03	7.692184493312556083e-03	8.056512943645326857e-03	8.531153137403270706e-03	9.507533681045064397e-03	9.903775623880567078e-03	1.100558549810225911e-02
ms_ETHANOLAMINE_KINASE_RXN	2.889383624664310871e-03	3.313324258447568013e-04	2.519945569129889372e-04	3.746705388114757044e-04	8.130020456230168183e-04	8.918782986412878344e-04	1.138405417629024564e-03	8.593860224612884322e-04	7.458681003299941041e-04	7.481386334435367446e-04	6.291153764497070967e-04	6.506530944432663104e-04	7.207663529443454793e-04	7.068830719761473201e-04	8.826832298964757632e-04
ms_F16ALDOLASE_RXN	8.475116568265775863e-01	6.171887427803519621e-01	3.714536031668050353e-01	4.037211802318360632e-01	3.348512890430601074e-01	-3.619515301675749197e-01	-4.278464081708533429e-01	-5.068557555613941723e-01	-8.844091909961906417e-01	-1.055158574489739598e+00	-1.026191972456037549e+00	-1.016799575942973766e+00	-8.382196897494216259e-01	-7.901296445400745050e-01	-7.681534901171612750e-01
ms_F16ALDOLASE_RXN_chloroplast	-1.455994588585792227e-01	-2.084368604221177937e-02	-1.027272283776352185e-01	-9.168600879646898738e-02	-1.523982124490541878e-01	-1.430797183034695219e-01	-1.956187489157197035e-01	-1.789672983863619671e-01	-1.340635608660294686e-01	-1.864383895747906694e-01	-2.020511270698409911e-01	-2.294492413459987279e-01	-1.985467099110053701e-01	-2.237633304741727114e-01	-2.235931253978037103e-01
ms_F16BDEPHOS_RXN	1.430912382296984919e+00	2.680560577741982087e+00	3.649179223910193226e+00	3.332104377725812139e+00	3.572998674809029218e+00	4.276753536463308691e+00	4.590472670859940152e+00	4.421904185474961224e+00	5.061288139615652604e+00	5.609744608778711061e+00	5.366798923957992073e+00	5.802379756456439885e+00	5.390709764476888211e+00	5.532319504508260266e+00	5.489259225131074338e+00
ms_F16BDEPHOS_RXN_chloroplast	1.455994588585792227e-01	2.084368604221177937e-02	1.027272283776351908e-01	9.168600879646898738e-02	1.523982124490541878e-01	1.430797183034695219e-01	1.956187489157197035e-01	1.789672983863619671e-01	1.340635608660294686e-01	1.864383895747906694e-01	2.020511270698409911e-01	2.294492413459987279e-01	1.985467099110053701e-01	2.237633304741727114e-01	2.235931253978037103e-01
ms_FARNESYLTRANSTRANSFERASE_RXN	1.522447504053934739e-02	1.881445465023302843e-02	1.559484533112375296e-02	2.083225605481764039e-02	1.996247223217161720e-02	9.764347103779090833e-03	1.410285227942517303e-02	1.097067990228324172e-02	9.005397042480833142e-03	8.667695813768095878e-03	1.029715801509845444e-02	6.596541932830620077e-03	1.020494204926781362e-02	8.412920220260872856e-03	7.690803812425426808e-03
ms_FERREDOXIN__NITRITE_REDUCTASE_RXN	2.059061140714285587e-01	1.778869966511868461e-01	1.615347296287144574e-01	2.241741431506543702e-01	3.072722430273566174e-01	1.312647927517760216e-01	3.002659881899934491e-01	2.512833411703709885e-01	2.792106474492648260e-01	2.967000600559625556e-01	3.371254421690726422e-01	2.978120175569703432e-01	3.045005700404869731e-01	3.330613153771915802e-01	3.492658134488037525e-01
ms_FGAMSYN_RXN	2.251004752706364451e-02	1.227213882351435061e-02	8.967286527512389332e-03	8.387103692349311482e-03	7.702085336071726879e-03	4.114466205528720562e-03	6.423646258201148700e-03	6.459765059488099467e-03	6.263052418718688050e-03	6.206351258017512446e-03	6.588407402291511852e-03	7.307907709519865375e-03	7.406573192015141263e-03	7.881823667623591434e-03	8.063906058493587603e-03
ms_FPPSYN_RXN	1.522447504053934739e-02	1.881445465023302843e-02	1.559484533112375296e-02	2.083225605481764039e-02	1.996247223217161720e-02	9.764347103779090833e-03	1.410285227942517303e-02	1.097067990228324172e-02	9.005397042480833142e-03	8.667695813768095878e-03	1.029715801509845444e-02	6.596541932830620077e-03	1.020494204926781362e-02	8.412920220260872856e-03	7.690803812425426808e-03
ms_FRUCTOKINASE_RXN	7.887335628573609592e-01	4.982429321258509680e-01	4.202348626214115201e-01	3.208920505230873355e-01	2.406528115862066608e-01	1.490431677377703490e-01	8.105396859488998851e-02	6.306350520474129917e-02	2.730199556315553947e-03	1.685928707605461804e-02	3.912119643541504821e-02	3.184177376379619673e-02	4.972021111245886887e-02	5.864444096472856000e-02	7.372661449654822896e-02
ms_FUMHYDR_RXN_mitochondrion	7.573185176292435150e-01	5.358927486275559815e+00	4.564928867937133816e+00	5.406710244734147963e+00	5.589479161753714287e+00	3.694682183009565080e+00	6.369459574396103108e+00	7.524380810064665859e+00	7.254412538811352285e+00	7.174724116770398119e+00	6.135183752664830514e+00	6.400404938047369541e+00	5.253098390194573142e+00	4.804516133941431733e+00	4.874598114635537272e+00
ms_FattyAcidSink	0.000000000000000000e+00	0.000000000000000000e+00	0.000000000000000000e+00	0.000000000000000000e+00	0.000000000000000000e+00	0.000000000000000000e+00	0.000000000000000000e+00	0.000000000000000000e+00	0.000000000000000000e+00	0.000000000000000000e+00	0.000000000000000000e+00	0.000000000000000000e+00	0.000000000000000000e+00	0.000000000000000000e+00	0.000000000000000000e+00
ms_GABATRANSAM_RXN	2.115981887819714732e-02	8.127717720055707348e-03	6.866910940653130416e-03	5.453865513662690956e-03	6.156156629332279299e-03	4.269819704016063547e-03	5.519371552549947983e-03	6.540739163377002306e-03	7.051222182640677974e-03	6.505992493189378598e-03	6.089480010984573040e-03	6.389407490809905464e-03	5.999848476995765269e-03	6.449663613200743231e-03	6.826536002497141618e-03
ms_GALACTOKIN_RXN	1.180853961534453322e+00	2.484321670607815502e+00	3.323609699166609310e+00	2.998728184106274064e+00	3.248803345027893030e+00	3.228281597694402372e+00	3.282455870546033605e+00	3.059669565526939472e+00	3.164055029480497883e+00	3.461495394089693534e+00	3.248634323087903120e+00	3.734938324491984929e+00	3.549837689265576302e+00	3.780674121186530900e+00	3.742275379790612533e+00
ms_GALACTURIDYLYLTRANS_RXN	5.637541181778848998e-01	6.430911112523923778e-01	6.744176823755263506e-01	8.211009991234280436e-01	7.728073655618796778e-01	1.421542601263932046e-07	3.347376621827030108e-01	2.855128575800648938e-01	6.204161737750446548e-01	4.573888232040877466e-01	4.488789307372198500e-01	3.411229767167659466e-01	6.657537442846441778e-01	5.170104804361640438e-01	5.349324018591735674e-01
ms_GAPOXNPHOSPHN_RXN	-8.612092838732182898e+00	3.523729550490860785e+00	-2.149740792265576239e+00	-1.538841543087441810e+00	-1.411097667729932725e+00	-1.274295767154235204e+00	-1.449668203843953451e+00	-1.681901812572657251e+00	1.328985906498322933e+00	1.373935099380016123e+00	1.347168506615062045e+00	1.336440273291612746e+00	-1.506024723147500355e+00	1.369993308360122120e+00	1.472812221865447802e+00
ms_GART_RXN	2.251004752706364451e-02	1.227213882351435061e-02	8.967286527512389332e-03	8.387103692349311482e-03	7.702085336071726879e-03	4.114466205528720562e-03	6.423646258201148700e-03	6.459765059488099467e-03	6.263052418718688050e-03	6.206351258017512446e-03	6.588407402291511852e-03	7.307907709519865375e-03	7.406573192015141263e-03	7.881823667623591434e-03	8.063906058493587603e-03
ms_GCVMULTI_RXN_mitochondrion	2.172045561729528118e-01	1.040486524559614684e-01	6.844847707205811704e-02	3.878471816977615422e-02	2.904003957889154941e-02	2.397206361986538650e-02	2.092264469682975775e-02	1.652803134190149181e-02	1.079834351343020304e-02	1.334842462243396137e-02	1.541248056375753121e-02	1.814171802991287191e-02	1.986560988353206630e-02	2.255120220924506855e-02	2.372601135621279014e-02
ms_GDPKIN_RXN	1.578887647623290924e+00	6.177964204410381299e+00	5.357074910155061431e+00	6.223831505466859149e+00	6.390875361202898119e+00	4.228915333698253676e+00	7.186836923135446753e+00	8.351072654415208518e+00	7.963097706709899803e+00	7.828803923371610018e+00	6.796061799999422171e+00	6.971493358799713214e+00	6.043693793168063877e+00	5.446963048084783487e+00	5.537275733825602231e+00
ms_GDPREDUCT_RXN	-3.742388621281068396e-03	-2.124162432944092221e-03	-1.623106275570955839e-03	-1.772658082748370311e-03	-1.903729950194689912e-03	-1.541621358201301049e-03	-1.805568743613930431e-03	-1.860962323086039552e-03	-1.713714713254245242e-03	-1.651139624308067518e-03	-1.660207848755004345e-03	-1.591533078256103214e-03	-1.464521408571555806e-03	-1.646602482187654003e-03	-1.712270186001827116e-03
ms_GLU6PDEHYDROG_RXN	2.209110330475761164e-01	1.069507949033260547e-01	6.409990370892856837e-02	5.012470636336398971e-02	3.615865475966481557e-02	2.313081307447179338e-02	2.981714692949508777e-02	2.564007653521676103e-02	1.819913994119325834e-02	1.954706440686451371e-02	2.302952406908716568e-02	1.986065746588051850e-02	3.242877950023553141e-02	2.715826500916908651e-02	2.797215778102815631e-02
ms_GLUC1PADENYLTRANS_RXN_chloroplast	5.590981180867806051e-03	2.858164223138397360e-03	2.319490385220434117e-03	1.432318619847904040e-03	1.995660145806431827e-03	3.040032210077560620e-03	3.183535791450895630e-03	4.019164098401824432e-03	4.088043085397143755e-03	3.820782431496882927e-03	3.390978118069318432e-03	4.015317796431458995e-03	3.354122898385112576e-03	3.605877235888246823e-03	3.604954893690037829e-03
ms_GLUC1PURIDYLTRANS_RXN	-1.023427554413231189e+00	-5.966006086119290952e-01	-3.622595178176651332e-01	-2.258518891000861617e-01	-2.187245590025896358e-01	-3.726982308074869299e-01	-2.900747845007282666e-01	-3.075859617222764242e-01	3.400619196590375370e-01	3.162960199595050148e-01	2.824456411950402313e-01	2.692473457011889115e-01	2.580411451739083040e-01	2.434855325667830972e-01	2.389879671418741469e-01
ms_GLURS_RXN	1.217958003243147652e-01	1.505156372018642275e-01	1.247587626489900098e-01	1.666580484385411232e-01	1.596997778573729099e-01	7.811477683023272667e-02	1.128228182354013842e-01	8.776543921826593375e-02	7.204317633984666513e-02	6.934156651014476702e-02	8.237726412078764937e-02	5.277233546264495367e-02	8.163953639414250896e-02	6.730336176208698284e-02	6.152643049940341446e-02
ms_GLUTAMATESYN_RXN	9.034218302942582587e-03	1.272062311913604513e-02	1.382779365718821325e-02	1.401481611601616134e-02	1.512916214166753516e-02	1.568299055391350616e-02	1.755672147639279063e-02	2.356896318496191217e-02	2.234766918477450875e-02	2.335060288934755202e-02	2.321909772753726758e-02	2.650119685298891678e-02	2.571654527997156714e-02	2.922564560400551376e-02	2.240195550280564898e-02
ms_GLUTAMATE_DEHYDROGENASE_RXN	4.433772236545915901e-01	1.004265936407018317e-07	1.518410319481848791e-01	2.345329311432438335e-01	1.135866176892763533e-06	2.519322882103015256e-06	8.210790348765006907e-02	8.288334839355779859e-08	5.755675147756803541e-08	7.996914175381834938e-08	3.080506730347372067e-07	1.004082513630674963e-07	3.889885854750557148e-01	5.565378254674207100e-07	3.418323115091013210e-07
ms_GLUTAMATE_N_ACETYLTRANSFERASE_RXN	8.087053120693105113e-03	3.477228822695993971e-03	3.134864623754543903e-03	3.373784639319407207e-03	2.333583720448780680e-03	2.197621126003914196e-03	1.082701509618844669e-03	1.275475767075724210e-03	4.379528348034775090e-04	6.241339692133507670e-04	7.237784243252714340e-04	5.999146940054191079e-04	1.202775011966208734e-03	6.692338135927993403e-04	9.942546858234613608e-04
ms_GLUTAMATE_SYNTHASE_FERREDOXIN_RXN	1.122859200785205478e-08	5.636088377076372171e-08	1.958395846933373865e-05	2.427288051942437295e-08	1.043434174019616245e+00	7.922663799728502099e-01	3.133787276960705803e+00	5.278024378697481644e+00	4.137350077852745223e+00	3.957182826990933489e+00	3.740604185645692414e+00	3.008418637011396335e+00	4.644901612542047253e+00	2.767870120088816943e+00	2.636854612782742802e+00
ms_GLUTAMATE_SYNTHASE_NADH_RXN	4.209537916628253384e+00	9.554786121663294551e+00	5.892885124241933781e+00	5.938839819563843214e+00	4.126153124275291795e+00	2.428189908748876302e+00	1.907284254294948633e+00	2.363297808979465398e-01	1.635052484665198980e-01	4.696000776613583338e-02	4.468768324958170732e-07	1.115551579762436502e-07	1.068632152258955553e-07	1.781213123272995965e-07	2.450006346998702971e-07
ms_GLUTAMIDOTRANS_RXN	5.881124939200552994e-03	3.662231941078814435e-03	2.931692505575806112e-03	2.661378066606849210e-03	2.166889506455308215e-03	1.067223103474399578e-03	1.997707240988955395e-03	1.941981419287339833e-03	1.746681016900286654e-03	1.637010004944539944e-03	1.355298285407777713e-03	1.170295415993499646e-03	1.298583136786320190e-03	1.034102403101034174e-03	8.915099032005077305e-04
ms_GLUTAMINESYN_RXN	4.333508561406052451e+00	9.626961689694045532e+00	5.950656052625231673e+00	5.992953342559754759e+00	5.222403034004987177e+00	3.259635146820276663e+00	5.088559885978293451e+00	5.567476434688455988e+00	4.351211027959002386e+00	4.054146728399179445e+00	3.791143283057448521e+00	3.065439063923316887e+00	4.700897699449010148e+00	2.827576144023585147e+00	2.691904433824392484e+00
ms_GLUTATHIONE_PEROXIDASE_RXN	1.215996695962628799e-01	9.131249118602749459e-02	8.615328344733214072e-02	8.839313030979852048e-02	9.050004203051968676e-02	8.435579553722301338e-02	1.129925397481145039e-01	1.217216362950427899e-01	1.409919285252512200e-01	1.355290031754810831e-01	1.296034151113814870e-01	1.242729809769295701e-01	1.066018003389010427e-01	1.203779579583144493e-01	1.183762229424043938e-01
ms_GLUTATHIONE_REDUCT_NADPH_RXN	3.123351859769704642e-01	2.311021144206090450e-01	1.940424680280685432e-01	1.817711871833848913e-01	1.701305983362094432e-01	1.608011556410620935e-01	2.035612334981661831e-01	2.190191120970156058e-01	2.405843856706683104e-01	2.370546440602258331e-01	2.281170727611418758e-01	2.409844828349998469e-01	2.156903125862981996e-01	2.427794952252204930e-01	2.420301442762627098e-01
ms_GLUTATHIONE_REDUCT_NADPH_RXN_chloroplast	7.915843651460298114e-01	2.592891026013164346e+00	2.764916114828236182e+00	3.119894264341094292e+00	3.544332725501249115e+00	1.945848241634043907e+00	2.500365365349380031e+00	2.138325938752348776e+00	1.344122918450993742e+00	7.555651332348020111e-01	9.788249770533165028e-01	6.567224911465103787e-01	9.915466964513991455e-01	1.237964809779263708e+00	1.070512902634285002e+00
ms_GLUTATHIONE_SYN_RXN	5.701891247689831049e-02	7.383116946619262821e-02	6.864561751156089686e-02	3.530134320529674380e-02	4.065766411804332126e-02	5.362926298523249674e-02	6.038648162459421542e-02	5.781819459469873107e-02	5.576404100376861767e-02	5.574497782020160219e-02	5.587502378161116057e-02	6.326764986770148924e-02	6.658334123299140817e-02	7.138431863146554868e-02	6.998034408056673372e-02
ms_GLUTCYSLIG_RXN	5.701891247689831049e-02	7.383116946619262821e-02	6.864561751156089686e-02	3.530134320529674380e-02	4.065766411804332126e-02	5.362926298523249674e-02	6.038648162459421542e-02	5.781819459469873107e-02	5.576404100376861767e-02	5.574497782020160219e-02	5.587502378161116057e-02	6.326764986770148924e-02	6.658334123299140817e-02	7.138431863146554868e-02	6.998034408056673372e-02
ms_GLUTDECARBOX_RXN	2.469268981617780273e-02	9.485035425714343285e-03	7.743370205238463665e-03	6.053579399916654384e-03	6.797279549388732245e-03	4.777899316719941454e-03	6.330125344586051347e-03	7.503825582641947267e-03	8.052886724565810547e-03	7.633497817277743250e-03	7.281193595988474758e-03	7.933108504275344919e-03	7.531449436776360695e-03	8.278667149394637256e-03	8.579383246799148280e-03
ms_GLUTDEHYD_RXN	3.369323609016875581e-02	2.302998209008655026e-02	1.752547754577503392e-02	1.556592341260411294e-02	1.608614159619700668e-02	1.463444832287828443e-02	1.692922986941220592e-02	2.225137981021278050e-02	2.016171861434047641e-02	2.156273462288021969e-02	2.314703245874479703e-02	2.996463972466178322e-02	3.048842807462799273e-02	3.691806064322451786e-02	3.019815950815461086e-02
ms_GLUTKIN_RXN	5.839500819051415825e-02	2.134980988855766926e-02	9.468056925483074593e-03	1.140364915106795683e-02	1.017650083873589476e-02	2.966453054908062877e-03	1.343492619968285860e-02	8.464807002869119412e-03	6.371074560221600888e-03	5.284892012727025398e-03	3.287833836528010912e-03	2.967973042288412841e-03	2.404809619193478114e-03	1.781236342709061928e-03	1.328485007824855907e-03
ms_GLUTRNAREDUCT_RXN	1.217958003243147652e-01	1.505156372018642275e-01	1.247587626489900098e-01	1.666580484385411232e-01	1.596997778573729099e-01	7.811477683023272667e-02	1.128228182354013842e-01	8.776543921826593375e-02	7.204317633984666513e-02	6.934156651014476702e-02	8.237726412078764937e-02	5.277233546264495367e-02	8.163953639414250896e-02	6.730336176208698284e-02	6.152643049940341446e-02
ms_GLUTSEMIALDEHYDROG_RXN	5.839500819051415825e-02	2.134980988855766926e-02	9.468056925483074593e-03	1.140364915106795683e-02	1.017650083873589476e-02	2.966453054908062877e-03	1.343492619968285860e-02	8.464807002869119412e-03	6.371074560221600888e-03	5.284892012727025398e-03	3.287833836528010912e-03	2.967973042288412841e-03	2.404809619193478114e-03	1.781236342709061928e-03	1.328485007824855907e-03
ms_GLY3KIN_RXN_chloroplast	5.340264209726134845e-03	8.137722381815887945e-03	9.575121823091331877e-03	1.200056510765909988e-02	1.275479116266726998e-02	1.147249980384938348e-02	1.382019739836112295e-02	1.579571622449659277e-02	1.611856714518837205e-02	1.707868352071851420e-02	1.671836304571567428e-02	1.821335117963067407e-02	1.622930975349232488e-02	1.707851609390034428e-02	1.602624235233565675e-02
ms_GLYC3PDEHYDROGBIOSYN_RXN_GLYCEROL_3P_NADP__DIHYDROXY_ACETONE_PHOSPHATE_NADPH_PROTON_59_	2.643139899632618488e-09	6.624353318512132827e-03	3.201121329603312006e-03	8.914633923951469086e-03	1.281322110162464584e-02	7.558915732272675041e-03	1.145186787814899375e-02	1.211312154892324466e-02	1.192561635949662691e-02	1.162680649624158423e-02	1.161957805861722585e-02	1.181597710873059752e-02	8.969775579101548976e-03	1.175112215699197077e-02	1.221103289510903391e-02
ms_GLYCERATE_DEHYDROGENASE_RXN_peroxisome	5.340654881964543299e-03	6.383387483622490928e-03	5.601454666339280263e-03	5.230068221556897004e-03	5.462832561067992344e-03	4.828379146473975141e-03	5.418468498235225715e-03	5.866908538743074129e-03	5.840793155087318361e-03	6.560488830711929537e-03	6.785082214277039260e-03	7.928332469875195784e-03	7.693918694857695799e-03	8.599510880940446772e-03	8.490750243841917178e-03
ms_GLYCINE_AMINOTRANSFERASE_RXN_peroxisome	5.064913170086882133e-02	0.000000000000000000e+00	8.218637158711383436e-03	0.000000000000000000e+00	2.633987942853779213e-02	2.628646320710311887e-02	3.081388097636160103e-02	4.259124061540932316e-02	7.038645836181696425e-02	9.635457071078890046e-02	1.103694608821686185e-01	9.510674726340795360e-02	8.471188663872342151e-02	8.937580963225072450e-02	9.209378132976499265e-02
ms_GLYCOGENSYN_RXN_mod_chloroplast	5.590981180870569466e-03	2.858164223130707764e-03	2.319490385212397577e-03	1.432318619851345081e-03	1.995660145807422355e-03	3.040032210074370030e-03	3.183535791439577427e-03	4.019164098377320596e-03	4.088043085397175848e-03	3.820782431488906668e-03	3.390978118070822004e-03	4.015317796428967932e-03	3.354122898376750775e-03	3.605877235882899105e-03	3.604954893695222051e-03
ms_GLYOHMETRANS_RXN	1.572824177607472229e-01	9.685097132297071365e-02	7.691937401541926178e-02	8.328995953813296549e-02	6.994912097053873623e-02	3.214265102862415985e-02	4.715064572185969499e-02	3.776911698230786540e-02	3.385398983346474266e-02	3.275484558999833262e-02	3.503912435610481019e-02	2.998465128679035988e-02	4.082598790818935813e-02	3.276226733430216004e-02	3.312770756335757516e-02
ms_GLYOHMETRANS_RXN_mitochondrion	-2.172045561729528118e-01	-1.040486524559614684e-01	-6.844847707205811704e-02	-3.878471816977615422e-02	-2.904003957889154941e-02	-2.397206361986538650e-02	-2.092264469682975775e-02	-1.652803134190149181e-02	-1.079834351343020304e-02	-1.334842462243396137e-02	-1.541248056375753121e-02	-1.814171802991287191e-02	-1.986560988353206630e-02	-2.255120220924506855e-02	-2.372601135621279014e-02
ms_GLYRIBONUCSYN_RXN	2.251004752706364451e-02	1.227213882351435061e-02	8.967286527512389332e-03	8.387103692349311482e-03	7.702085336071726879e-03	4.114466205528720562e-03	6.423646258201148700e-03	6.459765059488099467e-03	6.263052418718688050e-03	6.206351258017512446e-03	6.588407402291511852e-03	7.307907709519865375e-03	7.406573192015141263e-03	7.881823667623591434e-03	8.063906058493587603e-03
ms_GMP_SYN_GLUT_RXN	1.125502376353068601e-02	6.136069411755638338e-03	4.483643263755394091e-03	4.193551846177335021e-03	3.851042668035320471e-03	2.057233102765170830e-03	3.211823129101575719e-03	3.229882529740452351e-03	3.131526209357855632e-03	3.103175629007977766e-03	3.294203701144020769e-03	3.653953854761495239e-03	3.703286596007620071e-03	3.940911833817214993e-03	4.031953029247987291e-03
ms_GPH_RXN_chloroplast	8.598262005943109465e-02	1.104534750173967114e-02	6.166284020816426709e-02	5.542699186249060161e-02	9.236587473244031732e-02	8.600178590847563920e-02	1.181791566522634174e-01	1.074399151400986796e-01	7.982113474646136686e-02	1.121499254302937565e-01	1.220020415305882039e-01	1.384444693534062076e-01	1.198725271919375002e-01	1.352040602756509613e-01	1.351000996208645555e-01
ms_GPPSYN_RXN	1.522447504053934739e-02	1.881445465023302843e-02	1.559484533112375296e-02	2.083225605481764039e-02	1.996247223217161720e-02	9.764347103779090833e-03	1.410285227942517303e-02	1.097067990228324172e-02	9.005397042480833142e-03	8.667695813768095878e-03	1.029715801509845444e-02	6.596541932830620077e-03	1.020494204926781362e-02	8.412920220260872856e-03	7.690803812425426808e-03
ms_GSAAMINOTRANS_RXN	1.217958003243147652e-01	1.505156372018642275e-01	1.247587626489900098e-01	1.666580484385411232e-01	1.596997778573729099e-01	7.811477683023272667e-02	1.128228182354013842e-01	8.776543921826593375e-02	7.204317633984666513e-02	6.934156651014476702e-02	8.237726412078764937e-02	5.277233546264495367e-02	8.163953639414250896e-02	6.730336176208698284e-02	6.152643049940341446e-02
ms_GUANPRIBOSYLTRAN_RXN	0.000000000000000000e+00	0.000000000000000000e+00	0.000000000000000000e+00	0.000000000000000000e+00	0.000000000000000000e+00	0.000000000000000000e+00	0.000000000000000000e+00	0.000000000000000000e+00	0.000000000000000000e+00	0.000000000000000000e+00	0.000000000000000000e+00	0.000000000000000000e+00	0.000000000000000000e+00	0.000000000000000000e+00	0.000000000000000000e+00
ms_GUANYL_KIN_RXN	1.125502376353068601e-02	6.136069411755638338e-03	4.483643263755394091e-03	4.193551846177335021e-03	3.851042668035320471e-03	2.057233102765170830e-03	3.211823129101575719e-03	3.229882529740452351e-03	3.131526209357855632e-03	3.103175629007977766e-03	3.294203701144020769e-03	3.653953854761495239e-03	3.703286596007620071e-03	3.940911833817214993e-03	4.031953029247987291e-03
ms_GalactoseTransfer_mod	0.000000000000000000e+00	0.000000000000000000e+00	0.000000000000000000e+00	0.000000000000000000e+00	0.000000000000000000e+00	0.000000000000000000e+00	0.000000000000000000e+00	0.000000000000000000e+00	0.000000000000000000e+00	0.000000000000000000e+00	0.000000000000000000e+00	0.000000000000000000e+00	0.000000000000000000e+00	0.000000000000000000e+00	0.000000000000000000e+00
ms_GalacturonateTransfer_mod	0.000000000000000000e+00	0.000000000000000000e+00	0.000000000000000000e+00	0.000000000000000000e+00	0.000000000000000000e+00	0.000000000000000000e+00	0.000000000000000000e+00	0.000000000000000000e+00	0.000000000000000000e+00	0.000000000000000000e+00	0.000000000000000000e+00	0.000000000000000000e+00	0.000000000000000000e+00	0.000000000000000000e+00	0.000000000000000000e+00
ms_GammaGlutamyltransferase_mod	8.804372047729801254e-02	8.676939343420345119e-02	7.480634066473611232e-02	5.033039407085652256e-02	3.576195761317409183e-02	3.046282729058108485e-02	2.933943872425359006e-02	2.413802876480140858e-02	2.289453704712431092e-02	2.255325544028629475e-02	2.426253833592465631e-02	2.431253949431119027e-02	3.360744805131143237e-02	2.805537782985009082e-02	2.781667035134498603e-02
ms_GenericATPase_mod	6.134635226298638439e-08	7.478027361950426055e+00	7.051750369610124913e+00	2.256091599618766708e+00	3.655016889330275465e+00	1.075244524281646541e+01	3.282953252731942495e+00	1.176437067457821062e+00	6.071455501136988175e+00	6.828199763012380963e+00	9.313010732053538021e+00	8.665661358775031076e+00	4.148161528764857664e+00	1.190928849458276062e+01	1.139241532408687085e+01
ms_GenericNADOxidase_mod	0.000000000000000000e+00	0.000000000000000000e+00	0.000000000000000000e+00	0.000000000000000000e+00	0.000000000000000000e+00	0.000000000000000000e+00	0.000000000000000000e+00	0.000000000000000000e+00	0.000000000000000000e+00	0.000000000000000000e+00	0.000000000000000000e+00	0.000000000000000000e+00	0.000000000000000000e+00	0.000000000000000000e+00	0.000000000000000000e+00
ms_GenericNADPOxidase_mod	0.000000000000000000e+00	0.000000000000000000e+00	0.000000000000000000e+00	0.000000000000000000e+00	0.000000000000000000e+00	0.000000000000000000e+00	0.000000000000000000e+00	0.000000000000000000e+00	0.000000000000000000e+00	0.000000000000000000e+00	0.000000000000000000e+00	0.000000000000000000e+00	0.000000000000000000e+00	0.000000000000000000e+00	0.000000000000000000e+00
ms_GlucomannanSynthase_mod	1.720981546677193691e-02	5.379920553410622724e-03	2.491980654361988616e-03	1.752120275099847005e-03	1.536526559914422633e-03	1.325328508617778719e-03	1.536194742827131244e-03	1.478428414063846959e-03	1.183269413921440990e-03	1.116202566351697043e-03	1.083245945807234439e-03	1.041565842525019525e-03	1.271587797318403813e-03	1.029551564020484040e-03	1.119131161944605718e-03
ms_GlucoseTransfer_mod	0.000000000000000000e+00	0.000000000000000000e+00	0.000000000000000000e+00	0.000000000000000000e+00	0.000000000000000000e+00	0.000000000000000000e+00	0.000000000000000000e+00	0.000000000000000000e+00	0.000000000000000000e+00	0.000000000000000000e+00	0.000000000000000000e+00	0.000000000000000000e+00	0.000000000000000000e+00	0.000000000000000000e+00	0.000000000000000000e+00
ms_GlucuronateTransfer_mod	0.000000000000000000e+00	0.000000000000000000e+00	0.000000000000000000e+00	0.000000000000000000e+00	0.000000000000000000e+00	0.000000000000000000e+00	0.000000000000000000e+00	0.000000000000000000e+00	0.000000000000000000e+00	0.000000000000000000e+00	0.000000000000000000e+00	0.000000000000000000e+00	0.000000000000000000e+00	0.000000000000000000e+00	0.000000000000000000e+00
ms_GlucuronoxylanSynthesis_mod	-8.526071093307874799e-09	-6.198836166712147491e-09	-6.518169818826019848e-09	-6.160243836575711694e-09	-9.842655743723192517e-09	-7.072346318372377833e-09	-7.486332095691143381e-09	-7.737179636680699980e-09	-9.337362467090195063e-09	-9.014176786175023334e-09	-9.232663963205779930e-09	2.021092695148073756e-04	-7.551331999918210900e-09	-6.615944017687827865e-09	1.070494595859494138e-04
ms_Glycerol3POAcyltransferase_mod	3.272527990203012022e-02	2.146661788409094662e-02	1.211047291544623157e-02	1.515014215644605415e-02	1.374197524851197144e-02	1.053822432292621410e-02	1.304990901152850748e-02	1.306996704006962301e-02	1.274451659313434460e-02	1.220720416079768521e-02	1.229044892673770810e-02	1.240641864735886161e-02	1.193034692571699751e-02	1.258421958665796939e-02	1.288049296627060206e-02
ms_HISTAMINOTRANS_RXN	5.881124939200552994e-03	3.662231941078814435e-03	2.931692505575806112e-03	2.661378066606849210e-03	2.166889506455308215e-03	1.067223103474399578e-03	1.997707240988955395e-03	1.941981419287339833e-03	1.746681016900286654e-03	1.637010004944539944e-03	1.355298285407777713e-03	1.170295415993499646e-03	1.298583136786320190e-03	1.034102403101034174e-03	8.915099032005077305e-04
ms_HISTCYCLOHYD_RXN	5.881124939200552994e-03	3.662231941078814435e-03	2.931692505575806112e-03	2.661378066606849210e-03	2.166889506455308215e-03	1.067223103474399578e-03	1.997707240988955395e-03	1.941981419287339833e-03	1.746681016900286654e-03	1.637010004944539944e-03	1.355298285407777713e-03	1.170295415993499646e-03	1.298583136786320190e-03	1.034102403101034174e-03	8.915099032005077305e-04
ms_HISTIDPHOS_RXN	5.881124939200552994e-03	3.662231941078814435e-03	2.931692505575806112e-03	2.661378066606849210e-03	2.166889506455308215e-03	1.067223103474399578e-03	1.997707240988955395e-03	1.941981419287339833e-03	1.746681016900286654e-03	1.637010004944539944e-03	1.355298285407777713e-03	1.170295415993499646e-03	1.298583136786320190e-03	1.034102403101034174e-03	8.915099032005077305e-04
ms_HISTPRATPHYD_RXN	5.881124939200552994e-03	3.662231941078814435e-03	2.931692505575806112e-03	2.661378066606849210e-03	2.166889506455308215e-03	1.067223103474399578e-03	1.997707240988955395e-03	1.941981419287339833e-03	1.746681016900286654e-03	1.637010004944539944e-03	1.355298285407777713e-03	1.170295415993499646e-03	1.298583136786320190e-03	1.034102403101034174e-03	8.915099032005077305e-04
ms_HOMOCYSMETB12_RXN	1.026388091461382934e-01	6.652029930191910578e-02	5.443000217924772594e-02	6.208171600407911411e-02	5.047433084174528933e-02	2.130487415589102027e-02	3.050007722085451220e-02	2.104664312095828535e-02	1.786748926587283792e-02	1.705399344471070222e-02	1.884680341735900377e-02	1.260700737350102518e-02	2.324973697880119636e-02	1.431791511376628509e-02	1.439611535716806695e-02
ms_HOMOSERDEHYDROG_RXN_HOMO_SER_NADP__L_ASPARTATE_SEMIALDEHYDE_NADPH_PROTON_53_	2.553897454988088636e-02	1.487792708850439564e-02	1.171783015661567902e-02	1.221343319210345044e-02	9.041327275237117864e-03	3.049984717132786689e-03	4.069403480920664486e-03	1.843678133458339502e-03	1.445078417520434923e-03	1.926506336628129156e-03	2.451004714956186385e-03	1.834420207626007550e-03	3.475554120659681522e-03	2.295043626360195564e-03	2.453575577682868495e-03
ms_HOMOSERDEHYDROG_RXN_HOMO_SER_NAD__L_ASPARTATE_SEMIALDEHYDE_NADH_PROTON_51_	2.968687170305237683e-02	1.634318692369387746e-02	1.286713488778047990e-02	1.391902414011817260e-02	1.011546907731270158e-02	3.525303966921419698e-03	4.426852425992100319e-03	1.924259580141457005e-03	2.066636586971236974e-03	2.231926890645618850e-03	2.798275831869632014e-03	2.128542276404985466e-03	3.786694820590715774e-03	2.588643024232822627e-03	2.828802905378907748e-03
ms_HOMOSERKIN_RXN	5.522584625293325972e-02	3.122111401219827484e-02	2.458496504439615718e-02	2.613245733222162304e-02	1.915679635254981944e-02	6.575288684054205954e-03	8.496255906912764805e-03	3.767937713599796290e-03	3.511715004491671680e-03	4.158433227273748006e-03	5.249280546825818398e-03	3.962962484030992799e-03	7.262248941250397730e-03	4.883686650593017757e-03	5.282378483061776243e-03
ms_HYDROXYMETHYLGLUTARYL_COA_SYNTHASE_RXN	1.999944861075287142e-02	8.593165595734480675e-03	3.311306082331787626e-03	2.251409691663750368e-03	1.735610068059474350e-03	5.495601365465259749e-04	1.121072389362070881e-03	9.800322485335501155e-04	2.252548758110332428e-04	2.565020255592847555e-04	3.989581221571996501e-04	-8.706109289693192691e-09	5.781379359555377344e-04	1.087317744880204282e-04	1.505259574297927142e-04
ms_HemicelluloseSink	4.519440404575394467e-13	-3.277145813323473276e-13	3.711290266825308018e-13	-7.397460203433216444e-14	3.874854300218251940e-13	0.000000000000000000e+00	-4.354793776247190277e-13	-3.553565982142866625e-13	2.386826739859344051e-13	1.902079649340606047e-13	-4.021238785300730563e-13	3.372916464357217181e-13	0.000000000000000000e+00	-5.547658176234854379e-14	2.425413297643655006e-13
ms_HomogalacturonanSynthesis_mod	2.727948408971612657e-02	1.352673761750386797e-02	8.307334106111471592e-03	6.890398858149381252e-03	4.382571909075158936e-03	3.242826460223425643e-03	2.609123059748088072e-03	1.574785542598582588e-03	1.042916848031253362e-03	1.191083853993772082e-03	1.469782859206189042e-03	1.119417966149508642e-03	2.373559304592128341e-03	1.198638352224522903e-03	1.235264968370091820e-03
ms_IGPSYN_RXN	9.492072537831070314e-03	5.666437914552224613e-03	3.574832959614747917e-03	3.104035030562327189e-03	3.012147162113629120e-03	2.685041017899836551e-03	2.710760487742574620e-03	2.981025938819733753e-03	2.475119707705398207e-03	2.458308358783094574e-03	2.337518422684246779e-03	2.495198290996358641e-03	2.307314643593779812e-03	2.197633391104538998e-03	2.541945009707391456e-03
ms_IMIDPHOSDEHYD_RXN	5.881124939200552994e-03	3.662231941078814435e-03	2.931692505575806112e-03	2.661378066606849210e-03	2.166889506455308215e-03	1.067223103474399578e-03	1.997707240988955395e-03	1.941981419287339833e-03	1.746681016900286654e-03	1.637010004944539944e-03	1.355298285407777713e-03	1.170295415993499646e-03	1.298583136786320190e-03	1.034102403101034174e-03	8.915099032005077305e-04
ms_IMPCYCLOHYDROLASE_RXN	2.839117246626420010e-02	1.593437076459316634e-02	1.189897903308819414e-02	1.104848175895616069e-02	9.868974842527035093e-03	5.181689309003119706e-03	8.421353499190103661e-03	8.401746478775439300e-03	8.009733435618974703e-03	7.843361262962053257e-03	7.943705687699290433e-03	8.478203125513365454e-03	8.705156328801462104e-03	8.915926070724625174e-03	8.955415961694095442e-03
ms_IMP_DEHYDROG_RXN	1.125502376353068601e-02	6.136069411755638338e-03	4.483643263755394091e-03	4.193551846177335021e-03	3.851042668035320471e-03	2.057233102765170830e-03	3.211823129101575719e-03	3.229882529740452351e-03	3.131526209357855632e-03	3.103175629007977766e-03	3.294203701144020769e-03	3.653953854761495239e-03	3.703286596007620071e-03	3.940911833817214993e-03	4.031953029247987291e-03
ms_INORGPYROPHOSPHAT_RXN_chloroplast	1.246202256804550501e+01	2.986746278147084510e+01	3.572913889627827189e+01	3.662479869180045711e+01	4.126250540584999982e+01	4.351594139180979681e+01	5.004093622373968486e+01	5.013808607321279709e+01	5.403948604623144547e+01	5.116594939387201890e+01	4.937889782277759565e+01	4.225648233895030614e+01	3.484047139708373209e+01	3.897936595614076083e+01	3.441338575068211725e+01
ms_IPPISOM_RXN	-2.567391094087601022e-02	-1.533391207463711409e-02	-9.936472382027956157e-03	-7.475180863276404027e-03	-5.809798929588144006e-03	-7.164263601653313683e-03	-5.751835038532135229e-03	-5.608338635710348116e-03	-5.113300173138220217e-03	-5.154468854850346483e-03	-4.978584517727362158e-03	-5.240634213916571180e-03	-6.489342819561019250e-03	-5.748502757789764051e-03	-6.301994955501735024e-03
ms_ISOCITDEH_RXN	1.412068375619424283e-02	6.270972091285938535e-03	2.498495988144702230e-03	1.830605566280207961e-03	1.468887521977599048e-03	9.470089168327864996e-04	9.433342753394815660e-04	6.733543025281921992e-04	3.212658099258369499e-04	3.772533496479582929e-04	6.458177259575083274e-04	5.574537301817571438e-04	1.003355475563340706e-03	7.832562969635493153e-04	5.703164185814040953e-04
ms_ISOCITRATE_DEHYDROGENASE_NAD__RXN_mitochondrion	1.313843245778197333e-01	1.407064478290072362e-01	1.143291618745989890e-01	1.135537338095490151e-01	1.115697829189908896e-01	5.732704868169301998e-02	9.745892273355118152e-02	7.481872440042559858e-02	7.307775634449786839e-02	7.435225313896327848e-02	8.028158415100095091e-02	6.572715607490570155e-02	7.894809638992003609e-02	7.180654484577515817e-02	6.973756371550171584e-02
ms_ISOCIT_CLEAV_RXN	2.704495208974622145e-01	8.897754686022200932e-02	4.427837118984452591e-02	1.733902599038617681e-02	1.243595631330844491e-02	1.595510377380488995e-02	1.858049527938171117e-02	1.663717625115147813e-02	1.899959029104608677e-02	2.346491329534568585e-02	2.157900521988995526e-02	2.467550028359639241e-02	2.555708647134671482e-02	2.637260346772409350e-02	3.490513570385112008e-02
ms_ISPH2_RXN_DELTA3_ISOPENTENYL_PP_NADP_WATER__HYDROXY_METHYL_BUTENYL_DIP_NADPH_PROTON_74_	1.024685895145798482e-08	1.842670748072825979e-02	1.907879538321576723e-02	3.069151643364715493e-02	3.043927462897434710e-02	1.120848069825500920e-02	2.043660153826455314e-02	1.458063336856270029e-02	1.128228494690335267e-02	1.101644369879314390e-02	1.423868190972896880e-02	7.483629582601616578e-03	1.327147931485050600e-02	1.073322598714430802e-02	9.074093514867822077e-03
ms_ISPH2_RXN_DELTA3_ISOPENTENYL_PP_NAD_WATER__HYDROXY_METHYL_BUTENYL_DIP_NADH_PROTON_72_	5.532313021202037388e-08	1.408957879959923595e-02	1.445796214579574482e-02	2.207866117586561663e-02	2.190273306989288377e-02	1.037073687488242711e-02	1.499904787211676048e-02	1.174303545404312837e-02	1.039535113158989582e-02	9.575672862101510321e-03	1.127524949568183520e-02	7.065370708082961693e-03	1.027586607743637657e-02	8.648300141360525106e-03	7.545797009476931314e-03
ms_LigninSink	0.000000000000000000e+00	0.000000000000000000e+00	0.000000000000000000e+00	0.000000000000000000e+00	0.000000000000000000e+00	0.000000000000000000e+00	0.000000000000000000e+00	0.000000000000000000e+00	0.000000000000000000e+00	0.000000000000000000e+00	0.000000000000000000e+00	0.000000000000000000e+00	0.000000000000000000e+00	0.000000000000000000e+00	0.000000000000000000e+00
ms_LinolenoylLipase_mod	3.770095120071210570e-03	6.238170844050482632e-03	6.981679322538382471e-03	9.877068452034768256e-03	1.082226831204689994e-02	5.244841545125396298e-03	7.010392668040695517e-03	6.571325768437018267e-03	5.568155303391499403e-03	5.381868737718984580e-03	4.526694795431969801e-03	5.045987732103335462e-03	5.542183862337292724e-03	4.066658942435835006e-03	4.037800781043900805e-03
ms_LinoleoylLipase_mod	1.935683700806070662e-02	8.101078862667625974e-03	4.708458206171764991e-03	1.153074225156765220e-03	-9.472861856712469415e-09	-9.402345348286866424e-09	-9.871031497712284410e-09	-9.880500690475002598e-09	-9.839340390461913310e-09	-9.850995881942923854e-09	-9.764221312953021407e-09	-9.884619816720423836e-09	-9.750394009255503689e-09	-9.873923073592559950e-09	-9.870946510580145276e-09
ms_MALATE_DEHYDROGENASE_NADP__RXN_chloroplast	2.696046525529547516e-02	4.729809516969253613e-02	6.919263134347986011e-02	9.402417850783421904e-02	1.001192868250406071e-01	1.316952249632753202e-01	1.458661273345540632e-01	1.773117554616646385e-01	1.528935037308704892e-01	1.458696409451506748e-01	1.327201637175425830e-01	1.431957388508373619e-01	1.266926363396801425e-01	1.378975082233218075e-01	1.152525010900334185e-01
ms_MALATE_DEH_RXN	1.025986275532341097e+01	3.473776517540952735e+00	2.364904459224690836e+00	2.343517518191381210e+00	1.844958262130037774e+00	1.678869072419133079e+00	1.348796034448985104e+00	1.225982718786992498e+00	-8.876995545048741443e-01	-1.175672332304293244e+00	-1.335283207317677467e+00	-1.341709054142169899e+00	-1.167861362281866988e+00	-1.495433534824893052e+00	-1.525612302484307570e+00
ms_MALATE_DEH_RXN_mitochondrion	4.971699602134139750e-01	2.078825188298430160e-01	7.509995269821759245e-02	-4.247748601270073809e-02	-3.569038797877827768e-02	3.404239133853063926e-02	-2.901916209367870134e-02	2.753494095279614487e-02	2.084141667142910478e-02	2.033253131270507802e-02	1.696217101578188086e-02	1.677127216101808108e-02	2.046066518183489030e-02	1.623510985458851905e-02	1.606332390645594244e-02
ms_MALATE_DEH_RXN_peroxisome	5.340654881964543299e-03	6.383387483622490928e-03	5.601454666339280263e-03	5.230068221556897004e-03	5.462832561067992344e-03	4.828379146473975141e-03	5.418468498235225715e-03	5.866908538743074129e-03	5.840793155087318361e-03	6.560488830711929537e-03	6.785082214277039260e-03	7.928332469875195784e-03	7.693918694857695799e-03	8.599510880940446772e-03	8.490750243841917178e-03
ms_MALIC_NADP_RXN	1.608156714449080968e-02	1.452933404811140167e-02	1.190983206240547876e-02	1.430751406741907414e-02	1.294926762514116321e-02	6.632939194332641147e-03	9.520250849771953391e-03	1.018652271630148334e-02	9.170730593051833537e-03	9.497150881265809669e-03	9.495076866985939501e-03	9.096079835690079607e-03	9.904954305707126816e-03	9.926482303716616454e-03	9.405475890795432156e-03
ms_MALIC_NADP_RXN_chloroplast	5.750880422340900895e-07	6.355149477574372991e-07	2.886620408762621820e-07	3.882340616007214917e-01	5.440456178844735868e-01	7.125144957199414097e-01	6.425932568234216102e-01	5.760595950759852535e-01	3.383194882092358524e-01	5.080337535805500293e-01	6.618451914766646516e-01	9.721901177231073721e-01	7.671795580431522987e-01	1.258048464668172439e+00	1.176180417066067019e+00
ms_MALONYL_COA_ACP_TRANSACYL_RXN	7.705064441571856104e-01	4.996943503630325578e-01	3.300194616316766694e-01	3.751222761247792192e-01	3.185538647195564899e-01	2.080317951039968305e-01	2.633370078502581535e-01	2.546917892513152482e-01	2.406464677512332728e-01	2.298196236490985533e-01	2.244179528074385088e-01	2.272001435995838758e-01	2.311948181771560640e-01	2.236784854741711570e-01	2.279874147849272614e-01
ms_MALSYN_RXN	2.379724699381756681e-01	5.552589017258533627e-02	2.047882641428221129e-02	0.000000000000000000e+00	0.000000000000000000e+00	0.000000000000000000e+00	0.000000000000000000e+00	0.000000000000000000e+00	1.985725421368505343e-08	3.612288810644805146e-03	5.646911145470260169e-06	2.652714148406480274e-03	5.806732412996537356e-03	3.085303284247375814e-03	1.029358504653060495e-02
ms_MANNPISOM_RXN	1.212326728195771475e+00	9.673224988000028723e-01	8.732115104140333317e-01	8.653025323324518014e-01	8.424523022322341070e-01	5.690773896974058443e-01	8.602692884019557118e-01	8.660217319342385922e-01	7.481613296939930713e-01	6.977467202849919614e-01	7.023005333293966812e-01	6.154342146255262769e-01	8.378593420289209837e-01	6.904146523416805348e-01	7.211230169399787115e-01
ms_MDHFerredoxinReduction_chloroplast	4.976878257019382801e+00	5.110266238760029722e+00	4.912159110555642805e+00	5.596414659808360170e+00	5.462367747468137580e+00	7.954678728674103638e+00	6.775883786208897419e+00	6.541757111569446614e+00	3.675431694341316557e+00	4.037517441963769826e+00	7.842619003561446256e+00	2.964582498508973707e+00	5.725978076349385937e+00	6.103627508811161562e+00	4.835771374293909908e+00
ms_METHENYLTHFCYCLOHYDRO_RXN	5.090121999332784808e-02	2.820650958810751521e-02	2.086626556060057827e-02	1.943558545130547391e-02	1.757106017859876718e-02	9.296155514531839401e-03	1.484499975739124976e-02	1.486151153826354050e-02	1.427278585433766275e-02	1.404971252097956570e-02	1.453211308999080055e-02	1.578611083503323256e-02	1.611172952081660337e-02	1.679774973834821661e-02	1.701932202018768131e-02
ms_METHIONINE_S_METHYLTRANSFERASE_RXN	2.588622118564772867e-01	1.219421014364723277e-01	7.681997025358143494e-02	3.906881912542265606e-02	8.218136391871338348e-03	1.163059886302232095e-02	1.520206251385045721e-04	-6.615436078820257194e-09	-8.122238021316328217e-09	2.656629170226432971e-03	7.620682430404657377e-03	1.118416628445476589e-02	2.000159370865530611e-02	1.776296994876803981e-02	2.205321713866051359e-02
ms_METHYLENETHFDEHYDROG_NADP_RXN	5.090121999332784808e-02	2.820650958810751521e-02	2.086626556060057827e-02	1.943558545130547391e-02	1.757106017859876718e-02	9.296155514531839401e-03	1.484499975739124976e-02	1.486151153826354050e-02	1.427278585433766275e-02	1.404971252097956570e-02	1.453211308999080055e-02	1.578611083503323256e-02	1.611172952081660337e-02	1.679774973834821661e-02	1.701932202018768131e-02
ms_MEVALONATE_KINASE_RXN	1.999944861075287142e-02	8.593165595734480675e-03	3.311306082331787626e-03	2.251409691663750368e-03	1.735610068059474350e-03	5.495601365465259749e-04	1.121072389362070881e-03	9.800322485335501155e-04	2.252548758110332428e-04	2.565020255592847555e-04	3.989581221571996501e-04	-8.706109289693192691e-09	5.781379359555377344e-04	1.087317744880204282e-04	1.505259574297927142e-04
ms_MMUM_RXN	2.588622118564772867e-01	1.219421014364723277e-01	7.681997025358143494e-02	3.906881912542265606e-02	8.218136391871338348e-03	1.163059886302232095e-02	1.520206251385045721e-04	0.000000000000000000e+00	0.000000000000000000e+00	2.656629170226432971e-03	7.620682430404657377e-03	1.118416628445476589e-02	2.000159370865530611e-02	1.776296994876803981e-02	2.205321713866051359e-02
ms_MYO_INOSITOL_1_KINASE_RXN	1.059252496697270056e-02	1.023999631777090455e-02	1.402070603421250172e-02	8.273652974334896881e-03	1.196823773224540456e-02	1.205668854318323567e-02	1.411712444013505686e-02	1.726627589157439871e-02	1.416292872404724748e-02	1.267347045410768119e-02	1.054656811206410028e-02	1.159061819114151105e-02	1.038665463527624691e-02	1.077563763346879762e-02	8.024230632847564534e-03
ms_MYO_INOSITOL_1_PHOSPHATE_SYNTHASE_RXN_alpha	6.823684802174127470e-03	5.349821151359124283e-03	3.138104761076407258e-03	2.567598763847690323e-03	2.824715286088298229e-03	3.510413916366165663e-03	4.542469775282002159e-03	4.871704964799782739e-03	4.909739754273756938e-03	4.696679490486893767e-03	4.779793601782603846e-03	4.883373211972263407e-03	4.517628032230739873e-03	5.047767657839460735e-03	5.112565053907490789e-03
ms_MYO_INOSITOL_1_PHOSPHATE_SYNTHASE_RXN_beta	6.829231199907646703e-03	5.342643349158525228e-03	3.134335036378605669e-03	2.567115329905556020e-03	2.824598382909063177e-03	3.517853544359804234e-03	4.543149546568441347e-03	4.875079062006949966e-03	4.912231153270869496e-03	4.698467717836555396e-03	4.779806053388506448e-03	4.887204428354084002e-03	4.515539269839830006e-03	5.048173792141075374e-03	5.109723568379033118e-03
ms_MannoseTransfer_mod	0.000000000000000000e+00	0.000000000000000000e+00	0.000000000000000000e+00	0.000000000000000000e+00	0.000000000000000000e+00	0.000000000000000000e+00	0.000000000000000000e+00	0.000000000000000000e+00	0.000000000000000000e+00	0.000000000000000000e+00	0.000000000000000000e+00	0.000000000000000000e+00	0.000000000000000000e+00	0.000000000000000000e+00	0.000000000000000000e+00
ms_MehlerReaction_chloroplast	6.560046987311442201e+00	1.029604829078635930e+01	1.044199134021211428e+01	1.183620318849054875e+01	1.255103319847063403e+01	1.184637521194219190e+01	1.177661451690765659e+01	1.081840898907414505e+01	6.363677531243312480e+00	5.548647708433374071e+00	9.800268957668079040e+00	4.278027480801994464e+00	7.709071469252184450e+00	8.579557128369689423e+00	6.976797179562479023e+00
ms_NITRATE_REDUCTASE_NADH_RXN	2.059061140714285587e-01	1.778869966511868461e-01	1.615347296287144574e-01	2.241741431506543702e-01	3.072722430273566174e-01	1.312647927517760216e-01	3.002659881899934491e-01	2.512833411703709885e-01	2.792106474492648260e-01	2.967000600559625556e-01	3.371254421690726422e-01	2.978120175569703432e-01	3.045005700404869731e-01	3.330613153771915802e-01	3.492658134488037525e-01
ms_N_ACETYLGLUTPREDUCT_RXN	1.862740085710938923e-02	9.363820379060102880e-03	8.027426296138819029e-03	8.355697344066255125e-03	6.573073193670433446e-03	4.996150872066954657e-03	4.379901900114458943e-03	4.247902277222785974e-03	3.535654479424128055e-03	3.602873320889039659e-03	3.382705027458458424e-03	3.079355129291165213e-03	3.882276745288116421e-03	2.987689213999876817e-03	3.401927931690670696e-03
ms_N_ACETYLTRANSFER_RXN	1.054034773641628585e-02	5.886591556364108475e-03	4.892561672384275126e-03	4.981912704746848351e-03	4.239489473221653634e-03	2.798529746063040894e-03	3.297200390495614274e-03	2.972426510147061114e-03	3.097701644620650275e-03	2.978739351675688783e-03	2.658926603133186448e-03	2.479440435285746105e-03	2.679501733321907470e-03	2.318455400407077368e-03	2.407673245867209336e-03
ms_NitrogenousBiomassSink	4.190401712821440423e-13	2.054319053497225049e-13	1.551347974443437443e-13	0.000000000000000000e+00	0.000000000000000000e+00	1.249753009034516245e-13	-4.538512027337496970e-13	-3.984548488793245144e-13	-3.341839537177124266e-13	1.885417629883547109e-13	0.000000000000000000e+00	-3.245403353464325402e-13	0.000000000000000000e+00	-6.155078647355307278e-14	2.605158139496322344e-14
ms_NucleicAcidSink	0.000000000000000000e+00	0.000000000000000000e+00	0.000000000000000000e+00	0.000000000000000000e+00	0.000000000000000000e+00	0.000000000000000000e+00	0.000000000000000000e+00	0.000000000000000000e+00	0.000000000000000000e+00	0.000000000000000000e+00	0.000000000000000000e+00	0.000000000000000000e+00	0.000000000000000000e+00	0.000000000000000000e+00	0.000000000000000000e+00
ms_OHMETHYLBILANESYN_RXN	1.522447504053934565e-02	1.881445465023302843e-02	1.559484533112375122e-02	2.083225605481764039e-02	1.996247223217161373e-02	9.764347103779090833e-03	1.410285227942517303e-02	1.097067990228324172e-02	9.005397042480833142e-03	8.667695813768095878e-03	1.029715801509845617e-02	6.596541932830619209e-03	1.020494204926781362e-02	8.412920220260872856e-03	7.690803812425426808e-03
ms_ORNCARBAMTRANSFER_RXN	6.482309470909006222e-02	3.385394232738110631e-02	1.672695305439210120e-02	1.383455866556284122e-02	1.223181058055092252e-02	6.606559696848628843e-03	9.031514001984840279e-03	7.232156156914522176e-03	4.485087921251879918e-03	4.383582626330626703e-03	4.329360273856717664e-03	3.704345114688530321e-03	5.504854958747433871e-03	4.786201907725181823e-03	5.864000501596167668e-03
ms_ORNITHINE_GLU_AMINOTRANSFORASE_RXN	5.358510981506425103e-03	5.214224442559149859e-03	5.453205630822074296e-03	6.760368160086724365e-03	6.498741207186059694e-03	3.774134497667049233e-03	-4.651593609237442487e-03	4.247911358926286310e-03	3.330549699181672551e-03	3.084572248741983009e-03	3.254826765619701912e-03	2.766893865720505136e-03	3.426601695456936870e-03	2.689683548916602281e-03	2.403406473571759357e-03
ms_OROPRIBTRANS_RXN	2.251004752706006751e-02	1.227213882351198618e-02	8.967286527509442037e-03	8.387103692352322962e-03	7.702085336071691317e-03	4.114466205530265333e-03	6.423646258202760258e-03	6.459765059478778798e-03	6.263052418714818749e-03	6.206351258015141946e-03	6.588407402286458603e-03	7.307907709523072011e-03	7.406573192015874184e-03	7.881823667635007649e-03	8.063906058496403059e-03
ms_OROTPDECARB_RXN	2.251004752706006751e-02	1.227213882351198618e-02	8.967286527509442037e-03	8.387103692352322962e-03	7.702085336071691317e-03	4.114466205530265333e-03	6.423646258202760258e-03	6.459765059478778798e-03	6.263052418714818749e-03	6.206351258015141946e-03	6.588407402286458603e-03	7.307907709523072011e-03	7.406573192015874184e-03	7.881823667635007649e-03	8.063906058496403059e-03
ms_OXALATE_OXIDASE_RXN	3.773313757158187065e-01	2.820171433481984402e-01	2.258391057212490727e-01	2.125473519084979945e-01	2.013468414198860135e-01	1.465803315649492622e-01	1.965355584116225685e-01	2.049198464036642853e-01	2.114005789110841027e-01	2.124070030551977739e-01	2.031791530331354956e-01	2.175498834095714318e-01	2.003608244844529707e-01	2.176667178601902342e-01	2.263169516942713511e-01
ms_OXALOACETASE_RXN_MOD	3.773313757158187065e-01	2.820171433481984402e-01	2.258391057212490727e-01	2.125473519084979945e-01	2.013468414198860135e-01	1.465803315649492622e-01	1.965355584116225685e-01	2.049198464036642853e-01	2.114005789110841027e-01	2.124070030551977739e-01	2.031791530331354956e-01	2.175498834095714318e-01	2.003608244844529707e-01	2.176667178601902342e-01	2.263169516942713511e-01
ms_OrganicAcidsSink	0.000000000000000000e+00	0.000000000000000000e+00	0.000000000000000000e+00	0.000000000000000000e+00	0.000000000000000000e+00	0.000000000000000000e+00	0.000000000000000000e+00	0.000000000000000000e+00	0.000000000000000000e+00	0.000000000000000000e+00	0.000000000000000000e+00	0.000000000000000000e+00	0.000000000000000000e+00	0.000000000000000000e+00	0.000000000000000000e+00
ms_PEPCARBOXYKIN_RXN	1.794057227356661011e-01	8.118869474634334992e-08	1.158685234630204428e-07	9.387549700359974589e-08	1.567263443787568766e-01	2.771139173012163726e-01	2.331111126003101719e-01	1.783372878769511061e-01	1.586459966169908031e-01	2.372865815970008341e-01	3.352130000824718459e-01	4.340256523623901574e-01	4.300675795749218655e-01	5.932264578545172196e-01	7.020396406103305287e-01
ms_PEPCARBOX_RXN	6.720944531761732232e-01	3.753461555038863362e-01	1.096764965211641574e+00	1.603682874176481921e+00	3.178771356342775523e+00	8.124411541320872843e+00	1.377127142251272929e+01	1.575378568327173667e+01	1.708735892925908217e+01	1.808430563349395115e+01	1.792533814819344329e+01	1.723547018739742143e+01	1.641333686734873254e+01	1.543392166771195484e+01	1.536809810944743226e+01
ms_PEPDEPHOS_RXN	2.030770663981494550e+01	2.686161115303611169e+01	2.835769197800610542e+01	2.404200465084024785e+01	2.508852261700893038e+01	2.696027441042980044e+01	2.507603042717383701e+01	2.452704820680598985e+01	2.467768764615245303e+01	2.528895155645954063e+01	2.639237833669567834e+01	2.617648365832634738e+01	2.474427630458736971e+01	2.776973628088889612e+01	2.712547814505584398e+01
ms_PGLUCISOM_RXN	5.526336451714757361e-03	9.823749659694179168e-03	-8.936107170915847872e-03	-9.548992735694102063e-03	-1.008581807645508518e-02	-1.153941271819812139e-02	-1.139400200993593605e-02	-2.321777395764196630e-02	-1.124964114601563654e-02	-9.432786384380602296e-03	-9.597349405550965884e-03	-1.433809559643027358e-02	-1.428858394395042530e-02	-1.639568924300180072e-02	-9.164841670605879814e-03
ms_PGLUCISOM_RXN_chloroplast	-5.590981180867806051e-03	-2.858164223138397360e-03	-2.319490385220434117e-03	-1.432318619847904040e-03	-1.995660145806431827e-03	-3.040032210077560620e-03	-3.183535791450895630e-03	-4.019164098401824432e-03	-4.088043085397143755e-03	-3.820782431496882927e-03	-3.390978118069318432e-03	-4.015317796431458995e-03	-3.354122898385112576e-03	-3.605877235888246823e-03	-3.604954893690037829e-03
ms_PGLYCDEHYDROG_RXN	2.821664993891527029e+00	1.436141731265711208e+00	8.673155069543689866e-01	7.032913663289225292e-01	5.632905866128022909e-01	3.877841363530465379e-01	3.587992789925655290e-01	2.776251941677438939e-01	2.477402325624332713e-01	2.466677926542086841e-01	2.960751555458330242e-01	2.286031765562982210e-01	4.236585196517598795e-01	2.816638986847584403e-01	2.948019258199829351e-01
ms_PGPPHOSPHA_RXN	5.502364348214978593e-03	1.503756628556676949e-03	9.634266916281361386e-05	2.465253892167005353e-03	1.343725679466768698e-03	-9.559060862681525963e-09	-9.057970467322770519e-09	-9.651131845660730982e-09	-9.576217343922910656e-09	-9.731777055896553649e-09	-9.757212715581305987e-09	-9.870976713152557568e-09	-9.763986219580990856e-09	-9.882293489491852856e-09	-9.888474447777791328e-09
ms_PHENYLALANINE_AMMONIA_LYASE_RXN	3.724073156488221653e-02	2.272501813918594016e-02	1.946899518532285711e-02	2.092162108264469106e-02	1.607414814432019459e-02	7.450155798818931113e-03	1.086882758502433557e-02	9.031217698468872387e-03	8.408047210030307472e-03	7.790203263430393703e-03	7.216216662900073499e-03	5.482749741770772713e-03	8.979130544558757560e-03	5.092557887195491712e-03	5.444240825878320089e-03
ms_PHOSGLYPHOS_RXN	8.612092838732182898e+00	-3.523729550490860785e+00	2.149740792265576239e+00	1.538841543087441810e+00	1.411097667729932725e+00	1.274295767154235204e+00	1.449668203843953451e+00	1.681901812572657251e+00	-1.328985906498322933e+00	-1.373935099380016123e+00	-1.347168506615062045e+00	-1.336440273291612746e+00	1.506024723147500355e+00	-1.369993308360122120e+00	-1.472812221865447802e+00
ms_PHOSGLYPHOS_RXN_chloroplast	1.849999438558163511e+00	1.488931373676408709e+00	3.631479019667152919e+00	3.089539161210987483e+00	3.490473426989015415e+00	7.221033980945357200e+00	8.068523455696787750e+00	1.035922257809681390e+01	1.560574137452375965e+01	1.796541507284289096e+01	1.558771441518955925e+01	1.779231455235225567e+01	1.448117906217856365e+01	1.376137559589938597e+01	1.386914035437303561e+01
ms_PHOSMANMUT_RXN	1.212326728195771475e+00	9.673224988000028723e-01	8.732115104140333317e-01	8.653025323324518014e-01	8.424523022322341070e-01	5.690773896974058443e-01	8.602692884019557118e-01	8.660217319342385922e-01	7.481613296939930713e-01	6.977467202849919614e-01	7.023005333293966812e-01	6.154342146255262769e-01	8.378593420289209837e-01	6.904146523416805348e-01	7.211230169399787115e-01
ms_PHOSPHAGLYPSYN_RXN	5.502364348214978593e-03	1.503756628556676949e-03	9.634266916281361386e-05	2.465253892167005353e-03	1.343725679466768698e-03	-9.559060862681525963e-09	-9.057970467322770519e-09	-9.651131845660730982e-09	-9.576217343922910656e-09	-9.731777055896553649e-09	-9.757212715581305987e-09	-9.870976713152557568e-09	-9.763986219580990856e-09	-9.882293489491852856e-09	-9.888474447777791328e-09
ms_PHOSPHASERDECARB_RXN	0.000000000000000000e+00	0.000000000000000000e+00	0.000000000000000000e+00	1.575985294368065679e-05	4.271325462004040138e-04	5.429213474226189141e-04	5.740794257787960268e-04	4.791011878123963919e-04	3.779542952079110204e-04	4.395141394450469878e-04	3.030130314163783766e-04	2.989811752367936928e-04	3.638723185001536075e-04	2.830190962139563665e-04	4.244962346822296595e-04
ms_PHOSPHASERSYN_RXN	1.366146509694888015e-03	1.300883646606963576e-03	1.559707356860932210e-04	1.704918146119293004e-08	-7.534071594142382854e-09	-9.585990277552214895e-09	-9.349452345090283675e-09	-9.688078258459256594e-09	-9.658665481907568066e-09	-9.761057503144890053e-09	-9.780103729375316548e-09	-9.875810593367630513e-09	-9.791916801603531852e-09	-9.886345815902315037e-09	-9.891175435787231710e-09
ms_PHOSPHATIDATE_PHOSPHATASE_RXN	1.534226894600233815e-01	1.012099784298799016e-01	6.844056807827947342e-02	6.305270164424268964e-02	4.778705886582593210e-02	2.472483304037013940e-02	4.262019964266322569e-02	4.407860078913725110e-02	3.829051561847363061e-02	3.592486815227623892e-02	3.653542960434695563e-02	3.844430382105751276e-02	4.277809091277973846e-02	4.043924191165038790e-02	4.159421119412076012e-02
ms_PHOSPHOGLUCMUT_RXN	1.587181672591116088e+00	1.239691719864321362e+00	1.036677200193191428e+00	1.046952888223514400e+00	9.915319245644693691e-01	3.726983729617470709e-01	6.248124466834312773e-01	5.930988193023413180e-01	2.803542541160071733e-01	1.410928032445827041e-01	1.664332895421796465e-01	7.187563101557704892e-02	4.077125991107358738e-01	2.735249478693809744e-01	2.959444347172994205e-01
ms_PHOSPHOGLUCMUT_RXN_chloroplast	-5.590981180867806051e-03	-2.858164223138397360e-03	-2.319490385220434117e-03	-1.432318619847904040e-03	-1.995660145806431827e-03	-3.040032210077560620e-03	-3.183535791450895630e-03	-4.019164098401824432e-03	-4.088043085397143755e-03	-3.820782431496882927e-03	-3.390978118069318432e-03	-4.015317796431458995e-03	-3.354122898385112576e-03	-3.605877235888246823e-03	-3.604954893690037829e-03
ms_PHOSPHOMEVALONATE_KINASE_RXN	1.999944861075287142e-02	8.593165595734480675e-03	3.311306082331787626e-03	2.251409691663750368e-03	1.735610068059474350e-03	5.495601365465259749e-04	1.121072389362070881e-03	9.800322485335501155e-04	2.252548758110332428e-04	2.565020255592847555e-04	3.989581221571996501e-04	-8.706109289693192691e-09	5.781379359555377344e-04	1.087317744880204282e-04	1.505259574297927142e-04
ms_PHOSPHORIBULOKINASE_RXN_chloroplast	4.200254330331338881e-01	5.395656545721624897e-02	3.012232139772561545e-01	2.707610705823452757e-01	4.512076569097531187e-01	4.201190582801758167e-01	5.773056393727894475e-01	5.248444028638697967e-01	3.899265533418824203e-01	5.478528214298808985e-01	5.959804468553286938e-01	6.763017706486905700e-01	5.855777610378485321e-01	6.604723597148542957e-01	6.599645115123351502e-01
ms_PORPHOBILSYNTH_RXN	6.089790016215738261e-02	7.525781860093211373e-02	6.237938132449500489e-02	8.332902421927056158e-02	7.984988892868645494e-02	3.905738841511636333e-02	5.641140911770069211e-02	4.388271960913296688e-02	3.602158816992333257e-02	3.467078325507238351e-02	4.118863206039382469e-02	2.638616773132247684e-02	4.081976819707125448e-02	3.365168088104349142e-02	3.076321524970170723e-02
ms_PRAISOM_RXN	9.492072537831070314e-03	5.666437914552224613e-03	3.574832959614747917e-03	3.104035030562327189e-03	3.012147162113629120e-03	2.685041017899836551e-03	2.710760487742574620e-03	2.981025938819733753e-03	2.475119707705398207e-03	2.458308358783094574e-03	2.337518422684246779e-03	2.495198290996358641e-03	2.307314643593779812e-03	2.197633391104538998e-03	2.541945009707391456e-03
ms_PREPHENATE_TRANSAMINE_RXN	6.912541634488522657e-02	4.264391561971409006e-02	3.572684303835840791e-02	3.777781194342501314e-02	2.893405230545944076e-02	1.120269715408535316e-02	1.957938751931015062e-02	1.634735840542260107e-02	1.453287842671130946e-02	1.405289538303563547e-02	1.324735162675191869e-02	9.885507009237569018e-03	1.651453453707795241e-02	9.658935737765413435e-03	9.715545487798123853e-03
ms_PRIBFAICARPISOM_RXN	5.881124939200552994e-03	3.662231941078814435e-03	2.931692505575806112e-03	2.661378066606849210e-03	2.166889506455308215e-03	1.067223103474399578e-03	1.997707240988955395e-03	1.941981419287339833e-03	1.746681016900286654e-03	1.637010004944539944e-03	1.355298285407777713e-03	1.170295415993499646e-03	1.298583136786320190e-03	1.034102403101034174e-03	8.915099032005077305e-04
ms_PROTOPORGENOXI_RXN	1.522447504053934565e-02	1.881445465023302843e-02	1.559484533112375122e-02	2.083225605481764039e-02	1.996247223217161373e-02	9.764347103779090833e-03	1.410285227942517303e-02	1.097067990228324172e-02	9.005397042480833142e-03	8.667695813768095878e-03	1.029715801509845617e-02	6.596541932830619209e-03	1.020494204926781362e-02	8.412920220260872856e-03	7.690803812425426808e-03
ms_PRPPAMIDOTRANS_RXN	2.251004752706364451e-02	1.227213882351435061e-02	8.967286527512389332e-03	8.387103692349311482e-03	7.702085336071726879e-03	4.114466205528720562e-03	6.423646258201148700e-03	6.459765059488099467e-03	6.263052418718688050e-03	6.206351258017512446e-03	6.588407402291511852e-03	7.307907709519865375e-03	7.406573192015141263e-03	7.881823667623591434e-03	8.063906058493587603e-03
ms_PRPPSYN_RXN	6.039329253115533619e-02	3.387294750265738147e-02	2.444109852021238843e-02	2.253962048187081041e-02	2.058320734071235683e-02	1.198119653243322202e-02	1.755576024513543984e-02	1.784253747707395185e-02	1.674790556203919339e-02	1.650802087976029064e-02	1.686963151266999625e-02	1.828130912603279784e-02	1.841904416441111567e-02	1.899538312946417312e-02	1.956126702989788996e-02
ms_PRTRANS_RXN	9.492072537831070314e-03	5.666437914552224613e-03	3.574832959614747917e-03	3.104035030562327189e-03	3.012147162113629120e-03	2.685041017899836551e-03	2.710760487742574620e-03	2.981025938819733753e-03	2.475119707705398207e-03	2.458308358783094574e-03	2.337518422684246779e-03	2.495198290996358641e-03	2.307314643593779812e-03	2.197633391104538998e-03	2.541945009707391456e-03
ms_PSERTRANSAM_RXN	2.821664993891527029e+00	1.436141731265711208e+00	8.673155069543689866e-01	7.032913663289225292e-01	5.632905866128022909e-01	3.877841363530465379e-01	3.587992789925655290e-01	2.776251941677438939e-01	2.477402325624332713e-01	2.466677926542086841e-01	2.960751555458330242e-01	2.286031765562982210e-01	4.236585196517598795e-01	2.816638986847584403e-01	2.948019258199829351e-01
ms_PYRROLINECARBDEHYDROG_RXN	6.142107685509275855e-02	2.492694313426980710e-02	1.369644938274738356e-02	1.692601339361590046e-02	1.559429557183727826e-02	6.314166821520321785e-03	8.036929934449604448e-03	1.196229120858048785e-02	9.186224291450112087e-03	7.922225840563018248e-03	6.070201628385465085e-03	5.322334293808428721e-03	5.310030282933891899e-03	4.061182110198021701e-03	3.338640515765530035e-03
ms_PYRROLINECARBREDUCT_RXN_PRO_NADP__L_DELTA1_PYRROLINE_5_CARBOXYLATE_NADPH_PROTON_56_	1.007816165978224923e-07	1.732506622674540253e+00	5.166548042435539223e+00	4.860973494692825803e+00	3.838854354197176466e+00	1.996943245424050772e+00	2.166453169648861365e+00	9.327895062243549695e-01	2.355571351913682045e-07	1.301999329058290689e-01	2.673464965197881460e-01	2.859530496867210281e-01	2.430452121728937431e+00	4.043737293717045156e-01	3.115156302159183821e-01
ms_PYRROLINECARBREDUCT_RXN_PRO_NAD__L_DELTA1_PYRROLINE_5_CARBOXYLATE_NADH_PROTON_54_	4.834084369242002133e+00	9.298528180814831234e-01	9.190999187006367870e-07	1.679242891968293350e+00	1.283747361878149418e+00	1.722910301805171240e+00	2.133666284162883287e+00	2.698097014103019387e+00	4.211876614074983038e+00	3.672279945386963451e+00	3.350748775221310094e+00	2.721374537717256903e+00	1.839232093710521931e-01	2.113827671494109328e+00	2.412123245253429804e+00
ms_PYRUVATEORTHOPHOSPHATE_DIKINASE_RXN_chloroplast	1.245643158686463714e+01	2.986460461724770354e+01	3.572681940589304617e+01	3.662336637318060184e+01	4.126050974570419783e+01	4.351290135959972361e+01	5.003775268794823461e+01	5.013406690911439512e+01	5.403539800314604946e+01	5.116212861144052226e+01	4.937550684465953310e+01	4.225246702115387620e+01	3.483711727418534565e+01	3.897576007890487659e+01	3.440978079578842852e+01
ms_PhotosystemII_mod_chloroplast	4.593201196690147370e+00	6.251267927224917642e+00	7.370648911815632864e+00	7.719238782817106959e+00	8.844974662894658834e+00	9.871477387282288518e+00	1.173910952155475407e+01	1.344567002956128121e+01	1.341378542421398201e+01	1.403311756809267230e+01	1.484223413945014336e+01	1.260072028136518796e+01	1.359129625849391765e+01	1.252635187450814769e+01	1.176649160573072983e+01
ms_PhotosystemI_mod_chloroplast	4.770579563096765696e+01	1.201952996619764349e+02	1.507459273706471947e+02	1.515064062569333601e+02	1.715397365378431687e+02	1.893340960245173505e+02	2.184679555830131505e+02	2.216916208706655311e+02	2.563443162239014441e+02	2.483881078492953236e+02	2.287431711793296643e+02	2.108440163697987373e+02	1.628830105569842601e+02	1.819538616383728424e+02	1.640162474699619963e+02
ms_ProteinSink	0.000000000000000000e+00	0.000000000000000000e+00	0.000000000000000000e+00	0.000000000000000000e+00	0.000000000000000000e+00	0.000000000000000000e+00	0.000000000000000000e+00	0.000000000000000000e+00	0.000000000000000000e+00	0.000000000000000000e+00	0.000000000000000000e+00	0.000000000000000000e+00	0.000000000000000000e+00	0.000000000000000000e+00	0.000000000000000000e+00
ms_RIB5PISOM_RXN	-1.401050356642010164e-01	-7.433568114763570989e-02	-5.076125891577549371e-02	-4.536193143369765535e-02	-3.642375630288752913e-02	-2.032698143710780919e-02	-2.907293847560623104e-02	-2.688451194453566478e-02	-2.290098306656278282e-02	-2.302476996940127155e-02	-2.411788571462110745e-02	-2.293466033939334583e-02	-2.936290566990983064e-02	-2.566853346565579549e-02	-2.645072744610981602e-02
ms_RIB5PISOM_RXN_chloroplast	1.400084776777112405e-01	1.798552181907143652e-02	1.004077379924206981e-01	9.025369020286209965e-02	1.504025523032526679e-01	1.400396860933919574e-01	1.924352131242603459e-01	1.749481342879547763e-01	1.299755177806250495e-01	1.826176071432935588e-01	1.986601489517784980e-01	2.254339235495616267e-01	1.951925870126141327e-01	2.201574532382849503e-01	2.199881705041107083e-01
ms_RIBULOSE_BISPHOSPHATE_CARBOXYLASE_RXN_chloroplast	3.340428129737028073e-01	4.291121795547657436e-02	2.395603737690918944e-01	2.153340787198546602e-01	3.588417821773127736e-01	3.341172723717001913e-01	4.591264827205260857e-01	4.174044877237710338e-01	3.101054185954210118e-01	4.357028959995871698e-01	4.739784053247404483e-01	5.378573012952843069e-01	4.657052338459109486e-01	5.252682994392033899e-01	5.248644118914705947e-01
ms_RIBULP3EPIM_RXN	8.080599738337511384e-02	3.261511375569035170e-02	1.333864479315306599e-02	4.762774929666338704e-03	-2.651015432227134564e-04	2.803831637363985059e-03	7.442084538888572723e-04	-1.244435409318904841e-03	-4.701843125369526213e-03	-3.477705562536759568e-03	-1.088361645533941335e-03	-3.074002873512830802e-03	3.065873830325704669e-03	1.489731543513291012e-03	1.521430334918337903e-03
ms_RIBULP3EPIM_RXN_chloroplast	-2.800169553554226476e-01	-3.597104363814481592e-02	-2.008154759848354565e-01	-1.805073803794831622e-01	-3.008051046065004508e-01	-2.800793721867839148e-01	-3.848704262485291294e-01	-3.498962685759149371e-01	-2.599510355612573709e-01	-3.652352142865873397e-01	-3.973202979035501681e-01	-4.508678470991289156e-01	-3.903851740252343716e-01	-4.403149064765693455e-01	-4.399763410082244142e-01
ms_RNAPolymerase_mod	7.512635142249542153e-03	4.011906978811974160e-03	2.860536988183910029e-03	2.420893763427852102e-03	1.947312717841129942e-03	5.156117445638995966e-04	1.406254385487388115e-03	1.368920206653269182e-03	1.417811496103442773e-03	1.452036004699466159e-03	1.633995852388442664e-03	2.062420776505460331e-03	2.238765187436687031e-03	2.294309351630169445e-03	2.319682843246448356e-03
ms_RXN0_1132	2.275546984677335460e-01	1.175103953901800724e-01	7.041927671205136519e-02	6.630031419155189842e-02	5.305162309379349295e-02	3.346404387432914962e-02	4.144861916927886775e-02	3.642770738176086265e-02	3.077195573501242606e-02	2.876791981099917697e-02	2.794988835140587921e-02	2.302859134917533204e-02	2.578068345024998875e-02	2.220875742390238106e-02	2.260668983635036322e-02
ms_RXN0_1132_mitochondrion	9.384246985854511891e-01	4.594928121834080392e-01	2.520693423979549208e-01	2.584814296253157284e-01	2.181811303487022347e-01	1.270528677666202810e-01	1.777239575298626972e-01	1.429421452220539790e-01	1.276414462941383721e-01	1.253021660587252673e-01	1.278328059672793615e-01	1.130157277352964312e-01	1.457591120335126889e-01	1.159921909108262150e-01	1.245672633724257683e-01
ms_RXN0_1133	2.275546984677335460e-01	1.175103953901800724e-01	7.041927671205136519e-02	6.630031419155189842e-02	5.305162309379349295e-02	3.346404387432914962e-02	4.144861916927886775e-02	3.642770738176086265e-02	3.077195573501242606e-02	2.876791981099917697e-02	2.794988835140587921e-02	2.302859134917533204e-02	2.578068345024998875e-02	2.220875742390238106e-02	2.260668983635036322e-02
ms_RXN0_1133_mitochondrion	9.384246985854511891e-01	4.594928121834080392e-01	2.520693423979549208e-01	2.584814296253157284e-01	2.181811303487022347e-01	1.270528677666202810e-01	1.777239575298626972e-01	1.429421452220539790e-01	1.276414462941383721e-01	1.253021660587252673e-01	1.278328059672793615e-01	1.130157277352964312e-01	1.457591120335126889e-01	1.159921909108262150e-01	1.245672633724257683e-01
ms_RXN0_1134	2.275546984677335460e-01	1.175103953901800724e-01	7.041927671205136519e-02	6.630031419155189842e-02	5.305162309379349295e-02	3.346404387432914962e-02	4.144861916927886775e-02	3.642770738176086265e-02	3.077195573501242606e-02	2.876791981099917697e-02	2.794988835140587921e-02	2.302859134917533204e-02	2.578068345024998875e-02	2.220875742390238106e-02	2.260668983635036322e-02
ms_RXN0_1134_mitochondrion	9.384246985854511891e-01	4.594928121834080392e-01	2.520693423979549208e-01	2.584814296253157284e-01	2.181811303487022347e-01	1.270528677666202810e-01	1.777239575298626972e-01	1.429421452220539790e-01	1.276414462941383721e-01	1.253021660587252673e-01	1.278328059672793615e-01	1.130157277352964312e-01	1.457591120335126889e-01	1.159921909108262150e-01	1.245672633724257683e-01
ms_RXN0_1461	1.522447504053934565e-02	1.881445465023302843e-02	1.559484533112375122e-02	2.083225605481764039e-02	1.996247223217161373e-02	9.764347103779090833e-03	1.410285227942517303e-02	1.097067990228324172e-02	9.005397042480833142e-03	8.667695813768095878e-03	1.029715801509845617e-02	6.596541932830619209e-03	1.020494204926781362e-02	8.412920220260872856e-03	7.690803812425426808e-03
ms_RXN0_2381	9.492072537831070314e-03	5.666437914552224613e-03	3.574832959614747917e-03	3.104035030562327189e-03	3.012147162113629120e-03	2.685041017899836551e-03	2.710760487742574620e-03	2.981025938819733753e-03	2.475119707705398207e-03	2.458308358783094574e-03	2.337518422684246779e-03	2.495198290996358641e-03	2.307314643593779812e-03	2.197633391104538998e-03	2.541945009707391456e-03
ms_RXN0_2382	9.492072537831070314e-03	5.666437914552224613e-03	3.574832959614747917e-03	3.104035030562327189e-03	3.012147162113629120e-03	2.685041017899836551e-03	2.710760487742574620e-03	2.981025938819733753e-03	2.475119707705398207e-03	2.458308358783094574e-03	2.337518422684246779e-03	2.495198290996358641e-03	2.307314643593779812e-03	2.197633391104538998e-03	2.541945009707391456e-03
ms_RXN0_302	4.089845155140451466e-02	6.666465300519763826e-02	5.906807524216321770e-02	8.107761452760682552e-02	7.811427886062698167e-02	3.850782827856984170e-02	5.529033672833862101e-02	4.290268736059942023e-02	3.579633329411229664e-02	3.441428122951309398e-02	4.078967393823662579e-02	2.638617643743176866e-02	4.024163026111571284e-02	3.354294910655546830e-02	3.061268929227191349e-02
ms_RXN0_366	0.000000000000000000e+00	0.000000000000000000e+00	0.000000000000000000e+00	0.000000000000000000e+00	0.000000000000000000e+00	0.000000000000000000e+00	0.000000000000000000e+00	0.000000000000000000e+00	0.000000000000000000e+00	0.000000000000000000e+00	0.000000000000000000e+00	0.000000000000000000e+00	0.000000000000000000e+00	0.000000000000000000e+00	0.000000000000000000e+00
ms_RXN0_5055	4.184458849427547672e-02	3.505305690992733397e-02	4.860564848551428979e-02	6.769733492217226700e-02	4.845710126205080015e-02	2.716908360112289464e-02	3.216540572595536635e-02	3.002834612379212328e-02	2.319377268992025773e-02	1.847603898093700889e-02	1.929313710338501422e-02	1.722928318247817989e-02	2.351628404016441534e-02	1.825422428171324246e-02	1.655976666378287249e-02
ms_RXN0_5114	2.821664993891527029e+00	1.436141731265711208e+00	8.673155069543689866e-01	7.032913663289225292e-01	5.632905866128022909e-01	3.877841363530465379e-01	3.587992789925655290e-01	2.776251941677438939e-01	2.477402325624332713e-01	2.466677926542086841e-01	2.960751555458330242e-01	2.286031765562982210e-01	4.236585196517598795e-01	2.816638986847584403e-01	2.948019258199829351e-01
ms_RXN0_5224	1.492653860779706410e+00	8.995913477198526076e-01	1.445348473612026119e+00	1.996072923459142778e+00	3.514300263770933963e+00	8.346199651973007505e+00	1.404715836965808684e+01	1.602078738204975039e+01	1.733983706447237338e+01	1.832473542432853364e+01	1.815976806476050598e+01	1.747231867007093342e+01	1.665482220918365996e+01	1.566691671505910222e+01	1.560540767314480526e+01
ms_RXN0_6491_mod_mitochondrion	2.251004752706006751e-02	1.227213882351198618e-02	8.967286527509442037e-03	8.387103692352322962e-03	7.702085336071691317e-03	4.114466205530265333e-03	6.423646258202760258e-03	6.459765059478778798e-03	6.263052418714818749e-03	6.206351258015141946e-03	6.588407402286458603e-03	7.307907709523072011e-03	7.406573192015874184e-03	7.881823667635007649e-03	8.063906058496403059e-03
ms_RXN0_882	4.089845155140451466e-02	6.666465300519763826e-02	5.906807524216321770e-02	8.107761452760682552e-02	7.811427886062698167e-02	3.850782827856984170e-02	5.529033672833862101e-02	4.290268736059942023e-02	3.579633329411229664e-02	3.441428122951309398e-02	4.078967393823662579e-02	2.638617643743176866e-02	4.024163026111571284e-02	3.354294910655546830e-02	3.061268929227191349e-02
ms_RXN0_884_CPD_4211_NADP_WATER__HYDROXY_METHYL_BUTENYL_DIP_NADPH_PROTON_61_	8.396324709442352235e-03	8.719661930716228124e-03	7.751345565294576537e-03	8.934028207557946633e-03	8.539963936612698231e-03	6.995405431358254350e-03	6.423631932011436736e-03	6.171428616768836160e-03	5.917745635139591391e-03	5.679255014242291615e-03	5.647336841356227072e-03	4.882806385294844592e-03	5.380036027635264236e-03	4.809032878320283234e-03	4.623993313369817795e-03
ms_RXN0_884_CPD_4211_NAD_WATER__HYDROXY_METHYL_BUTENYL_DIP_NADH_PROTON_59_	3.250206127197300537e-02	2.542870479415391266e-02	1.777997214785713084e-02	1.937340871053610039e-02	1.723230722514706298e-02	9.933205274074152769e-03	1.343105538594586978e-02	1.040758992122475281e-02	8.200951580479462835e-03	8.142909654376149012e-03	9.628405691469591257e-03	6.954369761452346664e-03	1.131424884119357037e-02	9.352390099730352804e-03	9.368805454557344037e-03
ms_RXN1F_10	1.522447504053934565e-02	1.881445465023302843e-02	1.559484533112375122e-02	2.083225605481764039e-02	1.996247223217161373e-02	9.764347103779090833e-03	1.410285227942517303e-02	1.097067990228324172e-02	9.005397042480833142e-03	8.667695813768095878e-03	1.029715801509845617e-02	6.596541932830619209e-03	1.020494204926781362e-02	8.412920220260872856e-03	7.690803812425426808e-03
ms_RXN1F_20	1.522447504053934565e-02	1.881445465023302843e-02	1.559484533112375122e-02	2.083225605481764039e-02	1.996247223217161373e-02	9.764347103779090833e-03	1.410285227942517303e-02	1.097067990228324172e-02	9.005397042480833142e-03	8.667695813768095878e-03	1.029715801509845617e-02	6.596541932830619209e-03	1.020494204926781362e-02	8.412920220260872856e-03	7.690803812425426808e-03
ms_RXN1F_66	-3.032421761774589577e-03	-3.376714848233481128e-03	-3.145804879804623994e-03	-2.929639918656266016e-03	-2.654833920216038458e-03	-1.328716159992366979e-03	-1.464035498652310231e-03	-1.285378758554617121e-03	-1.149370376389213886e-03	8.086866583928118161e-04	-1.090139265790888165e-03	6.859181524403387686e-04	-1.317651257864827776e-03	-1.050548656436552791e-03	8.001967307425747206e-04
ms_RXN1F_72	1.522447504053934565e-02	1.881445465023302843e-02	1.559484533112375122e-02	2.083225605481764039e-02	1.996247223217161373e-02	9.764347103779090833e-03	1.410285227942517303e-02	1.097067990228324172e-02	9.005397042480833142e-03	8.667695813768095878e-03	1.029715801509845617e-02	6.596541932830619209e-03	1.020494204926781362e-02	8.412920220260872856e-03	7.690803812425426808e-03
ms_RXN3O_1380	4.670893965837033361e-03	3.505346627299456633e-03	2.301652323675275336e-03	1.740520207885353204e-03	1.391442898502950973e-03	1.909425171306564008e-04	4.971532503283641186e-04	1.551470607226306019e-04	6.471166468421013550e-05	1.011739225776646427e-04	2.123127816169894299e-04	2.423061318814330074e-06	5.099501181490991280e-04	1.211893450158570379e-04	1.089430108672877049e-04
ms_RXN4FS_2	2.889383624664310871e-03	3.313324258447568013e-04	2.519945569129889372e-04	3.746705388114757044e-04	8.130020456230168183e-04	8.918782986412878344e-04	1.138405417629024564e-03	8.593860224612884322e-04	7.458681003299941041e-04	7.481386334435367446e-04	6.291153764497070967e-04	6.506530944432663104e-04	7.207663529443454793e-04	7.068830719761473201e-04	8.826832298964757632e-04
ms_RXN4FS_3	2.889383624664310871e-03	3.313324258447568013e-04	2.519945569129889372e-04	3.746705388114757044e-04	8.130020456230168183e-04	8.918782986412878344e-04	1.138405417629024564e-03	8.593860224612884322e-04	7.458681003299941041e-04	7.481386334435367446e-04	6.291153764497070967e-04	6.506530944432663104e-04	7.207663529443454793e-04	7.068830719761473201e-04	8.826832298964757632e-04
ms_RXN4FS_4	2.889383624664310871e-03	3.313324258447568013e-04	2.519945569129889372e-04	3.746705388114757044e-04	8.130020456230168183e-04	8.918782986412878344e-04	1.138405417629024564e-03	8.593860224612884322e-04	7.458681003299941041e-04	7.481386334435367446e-04	6.291153764497070967e-04	6.506530944432663104e-04	7.207663529443454793e-04	7.068830719761473201e-04	8.826832298964757632e-04
ms_RXN66_1	1.288049456959504957e-01	1.270117123417910943e-01	1.070834341799091899e-01	1.068116502466224665e-01	1.079449151474427687e-01	5.830008387290142036e-02	8.141681792114320582e-02	6.781813805125576355e-02	6.244240178167612815e-02	6.230481642416559052e-02	5.676121222358358753e-02	5.708839988237369295e-02	5.482461279623855599e-02	5.050542068717753935e-02	5.966108143490998772e-02
ms_RXN66_3	7.298679936092035414e-02	4.230466293161334879e-02	3.018130284881763783e-02	4.036417518323094644e-02	3.112285533013727998e-02	1.294395709258008668e-02	1.379557908775307790e-02	1.018595517410058986e-02	6.260677746314246596e-03	6.077770898038452330e-03	7.878791025068158926e-03	6.157947430677638938e-03	1.172435869204935602e-02	7.977277275016110211e-03	8.602804811747813418e-03
ms_RXNQT_4141	1.426295712315441000e-02	7.531174500636613617e-03	3.961124782303993507e-04	1.436327611626056489e-02	1.750527640473787186e-02	1.733008868421560128e-02	3.209261479477681228e-02	3.520819174927702910e-02	4.284203435486189093e-02	4.832524850816405371e-02	3.472204445430453201e-02	5.958657978443555187e-02	1.111959473476132471e-02	3.555079116791379223e-02	6.928874943826554555e-02
ms_RXNQT_4142	1.426295712315441000e-02	7.531174500636613617e-03	3.961124782303993507e-04	1.436327611626056489e-02	1.750527640473787186e-02	1.733008868421560128e-02	3.209261479477681228e-02	3.520819174927702910e-02	4.284203435486189093e-02	4.832524850816405371e-02	3.472204445430453201e-02	5.958657978443555187e-02	1.111959473476132471e-02	3.555079116791379223e-02	6.928874943826554555e-02
ms_RXN_1063	6.101885515540953278e-03	4.043632416368129340e-03	3.387302486011911726e-03	2.554677537102001753e-03	1.284253155731327747e-03	4.447881582469045102e-04	1.048461128024213073e-03	6.347812877635802776e-04	4.754753200389058554e-04	4.713135653787671377e-04	5.139345517275438219e-04	3.116653353721797123e-04	5.313368547846178533e-04	3.761233376738195872e-04	3.466616664363276253e-04
ms_RXN_10938	9.032518108465041606e-02	5.865678418099753988e-02	4.737193622124365872e-02	3.708958967663830708e-02	3.164327610677291486e-02	5.165479392574223033e-02	3.398402525553018833e-02	3.989508513811811097e-02	4.105146428846590673e-02	4.679999467290784504e-02	4.501458135574220448e-02	5.258183581595659434e-02	5.888887067120892466e-02	6.355652788505686268e-02	5.339808987727250739e-02
ms_RXN_1101	6.854657646343405991e-03	4.316472649439033818e-03	3.928437367531324720e-03	4.283899855923678154e-03	3.814478073321251467e-03	2.883580821622967749e-03	3.024380031185377755e-03	3.142173814326697494e-03	3.109629106966524652e-03	2.786775539239139034e-03	2.601466257986849093e-03	2.301730750285457556e-03	2.310056877018975240e-03	2.066421146373971247e-03	2.215054485755125948e-03
ms_RXN_1102	6.854657646343405991e-03	4.316472649439033818e-03	3.928437367531324720e-03	4.283899855923678154e-03	3.814478073321251467e-03	2.883580821622967749e-03	3.024380031185377755e-03	3.142173814326697494e-03	3.109629106966524652e-03	2.786775539239139034e-03	2.601466257986849093e-03	2.301730750285457556e-03	2.310056877018975240e-03	2.066421146373971247e-03	2.215054485755125948e-03
ms_RXN_1103	1.448375639927691402e-02	8.834430409344342164e-03	8.692420447808575992e-03	1.277367850487126991e-02	1.035026851708502164e-02	3.102087171226146009e-03	6.500020178576546362e-03	4.927817216755642216e-03	4.512900539818973621e-03	4.209963217931426104e-03	3.784008762963845911e-03	2.500181709566122630e-03	4.781169960574175801e-03	2.224903661626049817e-03	2.291507265253811456e-03
ms_RXN_1104	9.107190897541493635e-03	4.207569526238227019e-03	2.550482945079209519e-03	7.017227371800107208e-03	5.145729623846948854e-03	7.058968990649337402e-04	2.151780845857225247e-03	1.225040872891175513e-03	1.114495519402551420e-03	9.633691994356489291e-04	1.231357813868373067e-03	4.906599123859153606e-04	1.675111693945173421e-03	2.888022220288152049e-04	3.164444167023185194e-04
ms_RXN_1106	9.293659442782438440e-03	5.292783164369997337e-03	4.892220947374101986e-03	5.487637471110503977e-03	4.970781662675113205e-03	3.415912626166685891e-03	3.669017129143357144e-03	3.208166670292587203e-03	3.141336774538037654e-03	2.752397856846127647e-03	2.886612516126033610e-03	2.315922170221592236e-03	2.728691730439406545e-03	2.116630665648369745e-03	2.302876865160274292e-03
ms_RXN_1125	5.037946717129261100e-03	2.683388698475702282e-03	2.503643568570382023e-03	2.846512256678292597e-03	2.844297763520648153e-03	1.694357865156902133e-03	1.812516585703284827e-03	1.369249931954715557e-03	1.326076792150143041e-03	1.138460983091257265e-03	1.348018467847494775e-03	8.774939224142063463e-04	1.361512042755996712e-03	7.582109730771326985e-04	8.280755879732837246e-04
ms_RXN_1126	5.376565501735420388e-03	4.626860883106116012e-03	6.141937502729366907e-03	5.756451133071162699e-03	5.204538893238071923e-03	2.396190272161212269e-03	4.348239332719321115e-03	3.702776343864467353e-03	3.398405020416422635e-03	3.246594018495777608e-03	2.552650949095472844e-03	2.009521797180207053e-03	3.106058266629002380e-03	1.936101439597234450e-03	1.975062848551493045e-03
ms_RXN_1142	5.037946717129261100e-03	2.683388698475702282e-03	2.503643568570382023e-03	2.846512256678292597e-03	2.844297763520648153e-03	1.694357865156902133e-03	1.812516585703284827e-03	1.369249931954715557e-03	1.326076792150143041e-03	1.138460983091257265e-03	1.348018467847494775e-03	8.774939224142063463e-04	1.361512042755996712e-03	7.582109730771326985e-04	8.280755879732837246e-04
ms_RXN_1143	5.037946717129261100e-03	2.683388698475702282e-03	2.503643568570382023e-03	2.846512256678292597e-03	2.844297763520648153e-03	1.694357865156902133e-03	1.812516585703284827e-03	1.369249931954715557e-03	1.326076792150143041e-03	1.138460983091257265e-03	1.348018467847494775e-03	8.774939224142063463e-04	1.361512042755996712e-03	7.582109730771326985e-04	8.280755879732837246e-04
ms_RXN_11501	5.928608199311544719e-09	1.529910266861859824e+00	2.453286281885167952e+00	2.149541048165182655e+00	2.425392845760311111e+00	2.677859625189830339e+00	2.455815391681682058e+00	2.230334453756042112e+00	2.459919003555287809e+00	2.813190124879217269e+00	2.582139080158618150e+00	3.180132255493419269e+00	2.724369529768735365e+00	3.126839811576784811e+00	3.091560243450844236e+00
ms_RXN_11654	4.255712725653176473e-03	2.609394465894294621e-03	2.388577378803719529e-03	2.641125214432210946e-03	2.126483899154465052e-03	1.721554761009783975e-03	1.856500543440072317e-03	1.838916738337871429e-03	1.815259982387894397e-03	1.613936873754870599e-03	1.538594048278538835e-03	1.438428247807385565e-03	1.367179687683409833e-03	1.358419692571237155e-03	1.474801277186990568e-03
ms_RXN_12195	1.186233505348264355e-01	4.957733951951084905e-02	2.383578915559125475e-02	1.672554446010889387e-02	1.615822759068022765e-02	9.655157279043799501e-03	1.699892635648244874e-02	2.035769585425329514e-02	1.888278155794927138e-02	1.612984580596532949e-02	1.999699835589366717e-02	2.011370085455201073e-02	1.585077984868414960e-02	1.809503361283861314e-02	1.779617992731731893e-02
[truncated: 309 more rows]
