# Supplementary material for: Multiscale Metabolic Modeling of C4 Plants: Connecting Nonlinear Genome-Scale Models to Leaf-Scale Metabolism in Developing Maize Leaves
Source: PLoS One. 2016 Mar 18;11(3):e0151722. doi: 10.1371/journal.pone.0151722 (PMC4807923; doi:10.1371/journal.pone.0151722)
Supplement: S3 Table — (TXT) [file pone.0151722.s017.txt]

bs_tx_GLUTATHIONE_lower_bound	2.976528230738329298e-02	-4.430551895183773049e-03	-1.228290924812040254e-02	2.384481637198066373e-03	-1.014694794439825569e-02	-2.068495165217643095e-02	-2.065433449127017720e-02	-1.904974216352959410e-02	-1.541567877956905724e-02	-1.607310396904701802e-02	-1.674110844383629518e-02	-1.569697177129714821e-02	-1.879860259218977744e-02	-1.570982142549565488e-02	-1.700804472917153559e-02
bs_tx_GLUTATHIONE_upper_bound	1.026689134545050452e-01	4.509614018259570228e-02	3.766477532854124038e-02	4.751135083782079271e-02	2.809654595194553336e-02	1.239769894646189190e-02	8.340730509673445134e-03	2.894823184292597603e-03	1.929602817041189359e-03	1.311030208186677237e-03	5.037514299542284954e-03	2.209515773145596593e-03	1.225589572092079631e-02	2.824994020219343070e-03	3.097629753296552053e-03
ms_PhotosystemII_mod_chloroplast_lower_bound	2.984567440798850946e+00	3.659668619178342297e+00	4.123051957118702759e+00	4.784647644454611104e+00	5.575892657529711194e+00	3.651810143806982101e+00	8.223033069412313267e+00	1.008119135129193999e+01	1.100600352684935679e+01	1.144072918809962403e+01	1.131786822651657864e+01	1.046393623930166861e+01	9.797810279210523277e+00	9.503111016436161407e+00	9.165918384793622309e+00
ms_PhotosystemII_mod_chloroplast_upper_bound	6.980896371249813548e+00	1.018254214212987918e+01	1.221705054761288345e+01	1.248145394869301761e+01	1.394145699221671109e+01	1.888079876769636911e+01	1.717172404789102913e+01	1.873397307377220500e+01	1.700585402094757725e+01	1.746556614535341012e+01	1.993424083263780844e+01	1.542583375090294595e+01	1.895411265380229082e+01	1.703208092571187748e+01	1.554656893110555771e+01
bs_PEPCARBOXYKIN_RXN_lower_bound	1.374856280392742042e-05	9.025759817018946725e-06	3.119920219075321887e-05	8.874384488941890217e-06	3.915019227019855830e-01	9.644162601094119860e-06	1.771384183431585990e+00	1.677138160396267397e+00	2.238572170091893465e+00	2.585488544198844441e+00	3.466647803574141484e+00	2.428894815392101503e+00	1.597086395018801008e+00	2.698144190093924255e+00	3.259838575129061056e+00
bs_PEPCARBOXYKIN_RXN_upper_bound	4.530822883567647841e-01	5.765042771256769782e-01	1.799099145437281777e+00	6.587488624958977024e-01	1.910738594484074016e+00	4.450677112781366240e+00	5.889722925713343216e+00	6.241978683353100799e+00	7.542018250480050590e+00	8.404597584025692569e+00	1.087975407800194816e+01	7.991888127376153506e+00	9.582965569182274379e+00	8.933172750738396672e+00	9.437202265205183238e+00
ms_PEPCARBOX_RXN_lower_bound	2.221368346454827836e-01	6.363862946606305734e-05	6.494509248371191433e-05	7.667132717925364549e-01	2.291427604541870444e+00	6.170499975421300576e+00	1.146761898762194321e+01	1.303260010457604601e+01	1.483512759846007434e+01	1.553003702534541652e+01	1.538018441937072467e+01	1.483583490767271229e+01	1.350037155336313610e+01	1.319025877032693117e+01	1.319553102804105293e+01
ms_PEPCARBOX_RXN_upper_bound	1.190446791850799046e+00	1.004510857458166484e+00	2.503591069018348048e+00	2.306074844856333517e+00	3.971815699061889582e+00	9.766063842421370822e+00	1.504684795462912028e+01	1.888031714519540216e+01	1.987232170547573773e+01	2.120925100589059298e+01	2.088123750516600907e+01	2.015830501336848712e+01	1.973067885747360251e+01	1.804593501831601543e+01	1.792954102755602364e+01
ms_EC_1_2_1_13_chloroplast_lower_bound	8.890100645620153674e-01	9.199894127808792987e-06	9.315838846153166758e-06	1.294172756872334462e+00	1.521496461379042708e+00	3.385831088424961610e+00	4.889844097711900872e+00	7.545883185889013411e+00	1.299892644309739254e+01	1.460393250243896190e+01	1.211404365406180794e+01	1.464598821051290756e+01	1.065245449864759664e+01	1.079538315098553447e+01	1.102512891511764970e+01
ms_EC_1_2_1_13_chloroplast_upper_bound	2.748110223368457561e+00	2.758264357414597079e+00	4.488686124940042710e+00	4.650476264885307742e+00	5.451113954474714696e+00	1.072843838341276523e+01	1.132020725184188059e+01	1.323716573667608998e+01	1.833228728486626125e+01	2.172209903659086550e+01	1.946410854750739716e+01	2.111328581469080490e+01	1.852746759489978956e+01	1.690468253592887748e+01	1.688852085169951067e+01
ms_tx_CARBON_DIOXIDE_lower_bound	-5.137153718179945372e+00	-3.451079848800695071e+00	-2.079020543730173198e+00	-2.177570654941225481e+00	-8.474906856259638577e-01	1.141297024203572263e+00	3.398009259398116821e+00	6.617989500450616625e+00	9.653817755434900505e+00	1.023345866387529135e+01	1.002166793817404589e+01	9.565233263628902804e+00	8.681946405293997415e+00	8.115949216575847558e+00	8.166847014415390404e+00
ms_tx_CARBON_DIOXIDE_upper_bound	-3.370506501667104970e+00	-2.533194686868961210e+00	-1.177999288932652489e+00	-1.673917258990484713e+00	-7.500214953506365023e-02	2.359178254531797414e+00	4.130610538289443134e+00	7.403383502001478433e+00	1.069627299582685609e+01	1.276144629283598597e+01	1.304432679804654782e+01	1.213264925343311873e+01	1.212255705167850550e+01	1.054373067419231447e+01	1.055158477522892824e+01
bs_PEPCARBOX_RXN_lower_bound	1.523086912306848006e-01	6.391946336995794572e-05	6.531920016937748166e-05	7.383488554872762455e-01	9.785323469563209642e-01	5.739367987810375382e-01	2.221054104847505428e+00	2.175908569362212219e+00	2.336277108873519914e+00	2.563098598592134625e+00	2.401984870530868843e+00	2.325389860371433581e+00	1.301218624340887864e+00	2.069580028139155203e+00	2.201087440898573444e+00
bs_PEPCARBOX_RXN_upper_bound	1.068824907373621125e+00	1.210267437670582868e+00	2.974187693607580396e+00	2.575804063991338655e+00	3.000167066260808646e+00	4.812024174253496156e+00	5.594210490034636329e+00	5.474091863902122768e+00	5.908469154236044574e+00	6.439108630572261127e+00	6.682350576570243561e+00	5.679379655097146262e+00	5.765005559485775422e+00	5.244432063265184851e+00	5.491000088233070286e+00
ms_RIBULOSE_BISPHOSPHATE_CARBOXYLASE_RXN_chloroplast_lower_bound	2.704262911736066144e-01	1.569745145108306604e-04	6.774919435971828163e-02	1.598234547993199750e-01	2.560190560808575100e-01	1.128453460845394163e-01	3.490168517402472692e-01	3.206946699866741746e-01	2.472219439633855098e-01	3.482850202667941431e-01	3.692311930226482297e-01	4.225651399728047597e-01	2.418146111936086418e-01	4.043880711800340033e-01	4.019792779840085650e-01
ms_RIBULOSE_BISPHOSPHATE_CARBOXYLASE_RXN_chloroplast_upper_bound	3.921550005090295721e-01	6.909926786264643239e-02	3.346172080709719499e-01	2.153055161938207673e-01	4.657580241029288248e-01	5.593034964745208226e-01	5.770976778136497343e-01	5.225865124816654328e-01	3.807979219040616425e-01	5.344990140373828691e-01	5.924536875040590234e-01	6.690055430291225180e-01	6.139833684811747405e-01	6.633693658991693942e-01	6.652119013371393663e-01
bs_PhotosystemII_mod_chloroplast_lower_bound	2.956556372980192471e+00	2.875426480391473305e+00	1.877938059924088909e+00	2.212666652101972442e+00	2.597219855234268238e+00	5.343034300862299357e-01	3.063985076024460241e+00	3.990328138452192253e+00	4.023481591988272932e+00	4.134601722037133165e+00	5.801545089017757562e+00	3.929764911195858801e+00	4.443590593554049839e+00	5.283038797801451913e+00	5.103819729355993040e+00
bs_PhotosystemII_mod_chloroplast_upper_bound	6.964999300242007862e+00	8.020563004028753440e+00	7.084827513707180557e+00	6.319242492785297927e+00	7.221778771336950342e+00	8.616315616664591559e+00	8.789037088899149808e+00	1.008267452997936964e+01	9.381165107920450552e+00	9.158084935557832651e+00	1.094532228268757557e+01	8.341365728490220732e+00	9.964884031519128271e+00	1.030434863886965857e+01	9.813437071609927287e+00
plasmodesmata_ms_G3P_bs_G3P_lower_bound	6.317215360209304187e+00	-7.565199181293519537e+00	-4.368440604778832892e+00	-3.911068554900140271e+00	-2.642712960085768614e+00	2.478531507543755841e-01	2.964732562151013884e+00	6.831271568900319835e+00	1.069298528694363704e+01	1.188930793970526700e+01	9.043703718874686714e+00	1.160207707999742155e+01	8.340483920726573075e+00	7.639563263934842752e+00	7.905416319133252934e+00
plasmodesmata_ms_G3P_bs_G3P_upper_bound	1.373144117821456156e+01	-1.235072685217665445e+00	3.543114589488196575e+00	1.934177352318949605e+00	2.451884415290603858e+00	1.063014940813279807e+01	9.164172651219791632e+00	1.301904291899286115e+01	1.607531599501838571e+01	1.869648485007336092e+01	1.624345299368243900e+01	1.796566409563597944e+01	1.683730335034517012e+01	1.370351015052565380e+01	1.369737124929480210e+01
bs_tx_GLY_lower_bound	6.683693334524443141e-02	1.126134789664627878e-01	2.936502978406450859e-02	7.680368432727477900e-03	-7.140852625785974739e-02	-1.845428331048015458e-01	-1.366679296289916579e-01	-1.066912796638846278e-01	-1.770504557005745661e-01	-2.138609801490381490e-01	-2.769307056416133728e-01	-2.344840808461291781e-01	-2.424680638251527631e-01	-2.802012599579587482e-01	-3.054511783651460144e-01
bs_tx_GLY_upper_bound	5.976901315247334923e-01	3.938786274643911733e-01	3.137026612206105791e-01	2.457506946548476123e-01	8.280616386376540849e-02	2.748943465421487264e-01	6.536567580004606914e-02	6.372006606480483393e-02	2.088848821167393552e-03	-1.317341121974053599e-02	-5.682138250013387543e-02	-2.248952740773794978e-02	3.046208892872996621e-02	-5.898734759775681874e-02	-6.191595015204898189e-02
bs_RIBULOSE_BISPHOSPHATE_CARBOXYLASE_RXN_chloroplast_lower_bound	5.990698304888827375e-01	2.770931644329241230e-05	2.830610107038213191e-05	8.109234379962608572e-05	5.456476404717384154e-01	1.783849538207073149e+00	4.301236226135147334e+00	7.471580908261400644e+00	1.057620820694891783e+01	1.099031100546242889e+01	1.077992473519816485e+01	1.016517114578165959e+01	9.605501797956627286e+00	8.806798276101972078e+00	8.887641352165962516e+00
bs_RIBULOSE_BISPHOSPHATE_CARBOXYLASE_RXN_chloroplast_upper_bound	9.823539801348832867e-01	2.029945188217325280e-01	7.783666448712017738e-01	1.916215495785093537e-01	1.210889429036614118e+00	3.340768496492515727e+00	5.155972269237035555e+00	8.359736973348690370e+00	1.159449954619433498e+01	1.357665037476372127e+01	1.381617803014423274e+01	1.278629902173133104e+01	1.307525701520246741e+01	1.128350584667355783e+01	1.136704723406809059e+01
bs_tx_SUCROSE_lower_bound	1.076312323329047249e+00	7.889721726578591277e-01	5.484364197496908178e-01	6.071850527134871056e-01	4.555624305294684873e-01	3.844455144683786574e-02	2.593075022100258670e-02	-2.819885331069219569e-01	-5.673639040295076486e-01	-6.992903624357603709e-01	-7.319291860329006916e-01	-6.616499365402428445e-01	-6.703156898085907978e-01	-5.426083411952263846e-01	-4.685637280081174083e-01
bs_tx_SUCROSE_upper_bound	1.315377416638703556e+00	9.310380106301023861e-01	6.571600655996978624e-01	7.074396913865836911e-01	5.396371188452133705e-01	2.123822489060992191e-01	1.078331179056177536e-01	-2.085617175379081978e-01	-4.809101436060838619e-01	-5.304551601690160600e-01	-5.018789264632289582e-01	-4.718695674450025246e-01	-4.003215888882435958e-01	-3.478481868116293230e-01	-3.129094095550445931e-01
total_production_all_biomass_lower_bound	2.360148617062413079e-01	1.606400432143339219e-01	1.157034484721437134e-01	1.255069659778588198e-01	1.074457324311103440e-01	5.926022028596817509e-02	8.923113166876725511e-02	8.032364934032092119e-02	7.698842647364767533e-02	7.753317581226819299e-02	7.020566107987995241e-02	7.854134425858914914e-02	6.960775952584019599e-02	6.598403560336260631e-02	8.300262938042929362e-02
total_production_all_biomass_upper_bound	2.611978999880468222e-01	1.753884444341070048e-01	1.308790135256664988e-01	1.339978248785838044e-01	1.130455640729337297e-01	7.286173056012980320e-02	9.507317005969112556e-02	8.503444049789886383e-02	8.291506984482631404e-02	8.410324361976630192e-02	8.571727518351476838e-02	8.752108778530676148e-02	8.887244803793292736e-02	8.596271565082203026e-02	9.904412623984223951e-02
bs_CO2_lower_bound	1.548675173455717813e+00	7.496704101345474935e-01	1.121185635749887693e-01	1.171727804816504070e+00	1.618033669813501829e+00	3.318709874815580996e+00	6.491378160336046754e+00	5.264696040230356644e+00	4.282900613410401292e+00	3.772685702896935833e+00	3.740388088203761896e+00	3.380041180435882531e+00	3.187716683434145715e+00	2.947853184253781844e+00	2.849739753664565445e+00
bs_CO2_upper_bound	2.975693146204660966e+00	2.741779054640258284e+00	3.672752133316002698e+00	3.264140045965248316e+00	3.288239845572327180e+00	6.921478983838777133e+00	9.998925181331037138e+00	1.046869183636396272e+01	8.317599580035246021e+00	8.193449316813421035e+00	7.364241523094192665e+00	7.296070935827974502e+00	6.859108310926135488e+00	6.005968843575168137e+00	5.819936024198870683e+00
bs_oxygen_lower_bound	1.751826990074407320e+01	1.717997875336252633e+01	1.581506909355419843e+01	1.602186519563943889e+01	1.686442545714104924e+01	1.256106480230802802e+01	1.647451801050600650e+01	1.816675751362877023e+01	2.048831259281133299e+01	2.118519181903500126e+01	2.412284173491623918e+01	2.165924264110745767e+01	2.145939106374700245e+01	2.355424221459053413e+01	2.357217022685474106e+01
bs_oxygen_upper_bound	2.008808573939093023e+01	2.076199155558798637e+01	2.097019453949856072e+01	1.978487005523891540e+01	2.172810027289872892e+01	2.290556662080686579e+01	2.417305127947455645e+01	2.564253417617465658e+01	2.746243671455539825e+01	2.798546106012543078e+01	3.104484035945990783e+01	2.745697237013480319e+01	2.968346017991461849e+01	2.940333370237666699e+01	2.927973468874331076e+01
bs_MALIC_NADP_RXN_chloroplast_lower_bound	3.244127283429582888e-05	3.180448926703345895e-05	9.359803747854019998e-06	1.096920592316846799e+00	1.682475978107254244e+00	4.764669390375603442e+00	1.002005842479096565e+01	1.178161088093011166e+01	1.306206080617928222e+01	1.310360415801788747e+01	1.074410013647820783e+01	1.148504050238925167e+01	9.072995111458487472e+00	8.110644192382446604e+00	7.683670646026832252e+00
bs_MALIC_NADP_RXN_chloroplast_upper_bound	8.741867134433769504e-01	6.700266760377210362e-01	2.456663225839654796e+00	2.614573086428725102e+00	3.414799642735834251e+00	9.470758820576321568e+00	1.434788973333541051e+01	1.747339296942756448e+01	1.792412824425286288e+01	1.900252894190849773e+01	1.688399019279916047e+01	1.702463198641581599e+01	1.625529611012039055e+01	1.375532861062960066e+01	1.314580673183738924e+01
plasmodesmata_ms_GAP_bs_GAP_lower_bound	-1.338581724601577072e+01	6.283318275971350175e-01	-3.735992203738070394e+00	-1.708792831227634146e+00	-2.322878035943661157e+00	-9.798040691912861533e+00	-7.699013258789301872e+00	-1.147006369052412111e+01	-1.377855787162115320e+01	-1.592737834208013936e+01	-1.347680247179986956e+01	-1.531801581965895309e+01	-1.437604210950712691e+01	-1.146507473602619598e+01	-1.150498440174297343e+01
plasmodesmata_ms_GAP_bs_GAP_upper_bound	-6.429250482433628733e+00	7.609716500892663937e+00	4.289028110126618998e+00	4.094125023497583449e+00	2.688452488152757169e+00	6.218562525568442911e-01	-1.518111053158946344e+00	-5.295833124652228108e+00	-8.395921747162615745e+00	-9.416978124416594653e+00	-6.674052957480208548e+00	-9.320649116486102059e+00	-6.019518842896818711e+00	-5.681795487506592579e+00	-5.987092707118943480e+00
