# Supplementary material for: Multiscale Metabolic Modeling of C4 Plants: Connecting Nonlinear Genome-Scale Models to Leaf-Scale Metabolism in Developing Maize Leaves
Source: PLoS One. 2016 Mar 18;11(3):e0151722. doi: 10.1371/journal.pone.0151722 (PMC4807923; doi:10.1371/journal.pone.0151722)
Supplement: S4 Table — Sheet 1, RNA-seq data (FPKM) from the experiments of Wang et al [31] (nonconsecutive segment order present in original.) Sheet 2, RNA-seq data (in RPKM) from the experiments of Tausta et al [32]. Sheet 3, cell-type-specific expression estimates (in FPKM) obtained by combining the data of sheets 1 and 2 as described in section 3 of S2 Appendix. Sheet 4, estimated standard deviations (in FPKM) for the expression estimates of sheet 3, obtained as described in section 3 of S2 Appendix. Sheet 5, data associated with reactions in the model by combining the data from their associated genes in sheet 3 and rescaling, as described in section 3 of S2 Appendix. (These are the values dij in Eq 3). Note in some cases this data is not associated with a reaction rate, but instead a parameter in a kinetic law constraint (for example, expression data for PEP carboxylase in the mesophyll is associated with ms_active_pepc, the model’s internal term for vp,max of Eq 6). Sheet 6, standard deviations associated with the data of sheet 3, obtained from the standard deviations in the expression estimates of genes associated with each reaction (sheet 4) as described in section 3 of S2 Appendix. (These are the values δij in Eq 3). Sheet 7, enzyme activity data from Wang et al [31], rescaled as described in section 4 of S2 Appendix. Units are micromole per second per square meter of leaf surface area. These are the values Ejk in Eq 4. Sheet 8, table of reactions in the model constrained by the activity data for each enzyme. Note that in some cases reaction rates are not constrained directly; instead, the constraint is applied to parameters in kinetic law constraints. For example, data for rubisco is used to constrain the sum of ms_active_rubisco and bs_active_rubisco, the model’s internal variables corresponding to vc,max in Eq 5 in mesophyll and bundle sheath compartments. (XLSX) [file pone.0151722.s018.xlsx]

## Sheet: Sheet1
Gene	rep1sec10	rep2sec10	rep3sec10	rep4sec10	rep6sec10	rep1sec11	rep2sec11	rep3sec11	rep4sec11	rep6sec11	rep1sec12	rep2sec12	rep3sec12	rep4sec12	rep6sec12	rep1sec13	rep2sec13	rep3sec13	rep4sec13	rep6sec13	rep1sec14	rep2sec14	rep3sec14	rep4sec14	rep6sec14	rep1sec15	rep2sec15	rep3sec15	rep4sec15	rep6sec15	rep1sec16	rep2sec16	rep3sec16	rep4sec16	rep6sec16	rep1sec1	rep2sec1	rep3sec1	rep4sec1	rep6sec1	rep1sec2	rep2sec2	rep3sec2	rep4sec2	rep6sec2	rep1sec3	rep2sec3	rep3sec3	rep4sec3
AC147602.5_FG004	4141.07	4884.78	4103.52	4739.21	4138	3847.97	4032.44	3873.19	4522.19	3826.44	3661.33	3674.56	3357.65	3137.02	3240.93	3094.48	3296.95	3008.35	3160.47	3648.79	2632.35	1748.98	2905.23	2981.63	2702.38	2555.21	2648.08	2584.38	2849.11	2533.43	2553.14	2814.16	2592.94	2809.36	2402.31	591.823	524.552	505.446	514.511	647.385	958.202	961.875	919.087	875.4	2148.58	1373.63	1355.77	1339.11	1511.81
AC148152.3_FG001	0	0	0	0.242677	0	0	0.299615	0.132345	0	0	0	0.426896	0	0	0	0.188354	0.17189	0.318395	0	0	0	0	0.174353	0	1.16678	0	0	0	0	0	0	0	0.294347	0	0	0	0	0	0	0	0	0	0.222289	0	0	0	0	0	0
AC148152.3_FG005	10.516	6.52109	9.55089	11.1157	8.57985	6.26349	6.86187	5.00115	10.01	7.35039	8.14839	6.35499	5.70005	11.5975	9.77	6.03922	4.13351	4.73979	4.26747	4.92939	4.21557	11.9092	5.59031	4.80011	3.34025	4.06221	3.65256	3.17394	7.22445	3.75099	5.52112	7.40207	6.40417	5.70388	2.33288	50.6695	26.828	52.6451	60.9236	46.5612	40.9232	38.1259	33.0911	33.1768	13.6899	21.8896	21.4805	26.0996	17.0005
AC148152.3_FG006	0	0	0	0	0	0	0	0	0	0	0	0	0	0	0	0	0	0	0	0	0	0	0	0	0	0	0	0	0	0	0	0	0	0	1.68426	0	0	0	0	0	0	0	0	0	0	1.55445	1.63244	0.400915	0
AC148152.3_FG008	27.8318	26.3305	27.3129	30.0917	28.4657	25.5915	24.5581	28.9272	23.2395	26.0087	32.1448	27.0655	29.475	19.7718	26.8969	33.2521	30.1048	31.3392	27.3679	25.332	40.1588	22.0655	23.0853	28.1915	29.0177	34.4102	34.6358	35.5342	22.4455	32.1269	34.0184	36.2276	27.2194	32.4027	31.3986	8.33297	16.4128	6.23367	4.98709	9.76638	14.6044	9.78131	11.5238	10.333	15.7353	15.8065	11.758	12.0603	11.094
AC148167.6_FG001	13.5956	13.2674	14.5998	10.8728	13.4277	15.579	11.5444	13.4007	11.649	8.7054	13.6319	11.2846	12.7439	18.0295	16.4665	16.5402	14.7864	16.2623	16.8119	11.4177	17.9074	18.3719	19.0603	15.1749	20.3876	14.4266	13.6784	15.3987	16.5163	17.9373	12.6525	13.5152	14.1109	13.7089	20.0806	34.1072	41.9865	34.2189	26.5226	20.8199	29.3544	25.3429	30.2763	25.2533	24.996	23.0257	23.4438	18.9024	21.285
AC149475.2_FG002	6.1572	5.8545	9.97047	2.49487	11.8505	6.02489	6.16045	10.2044	3.45646	8.02585	6.30643	4.38875	3.04607	9.02377	3.37358	10.6501	5.3014	6.54659	10.569	7.96592	5.40665	15.274	8.06603	10.3427	8.99643	4.20804	3.51342	6.41138	5.72291	7.48347	3.54054	5.53786	7.56517	5.4866	15.7081	347.29	421.498	333.514	342.813	250.81	48.4765	79.1307	74.2712	86.6486	31.6575	37.0489	12.6873	29.9128	25.4378
AC149475.2_FG003	10.7163	15.2842	9.83343	6.15145	9.02352	11.3599	9.82846	6.70943	7.01843	7.50166	8.04909	3.81921	7.42214	9.66488	7.82874	9.54888	6.66382	8.78289	7.66449	6.93215	14.115	27.0267	7.01927	6.25031	6.08917	10.5789	7.81354	6.8192	8.85373	8.14038	5.13511	4.81919	9.87511	5.8356	12.1507	165.299	192.133	188.513	163.129	159.366	82.1506	73.132	87.5028	67.5493	45.9152	42.0533	34.5946	42.6617	44.2733
AC149475.2_FG005	0.766264	0.364296	0.49633	0.776216	0.737396	0.687315	0.862501	0.634968	0.932004	1.05431	0.706352	1.16063	0.682349	1.20939	1.15456	1.32541	1.20956	1.0184	0.822067	0.881207	1.00928	2.09093	0.892282	1.23351	1.11961	1.30923	1.16599	0.930878	1.3453	1.51339	1.32186	1.72297	1.41223	1.82082	0.325812	6.39172	14.9873	5.57364	6.11184	5.57381	3.81025	1.83215	3.12842	2.7801	2.89689	2.7063	3.31577	3.25731	2.21602
AC149475.2_FG007	1.75842	0	1.13898	0.712504	0.846088	1.72064	1.75935	1.55427	0.658081	0.509352	0	1.88006	0.695935	3.96473	0	0.553009	0	1.86963	1.50918	0	4.63221	8.72413	3.07141	2.95374	3.42569	1.60235	0.668927	1.62757	4.35838	0	2.02227	0	2.59262	1.0446	0	99.1817	68.7856	97.9689	96.8032	61.3957	20.4021	25.2265	20.8846	33.2521	12.7637	13.8009	14.4934	22.0687	29.0589
AC149810.2_FG003	0	0	0	0	0	0	0	0	0	0	0	0	0	0	0	0	0	0	0	0	0	0	0	0	0	0	0	0	0	0	0	0	0	0	0	0	0	0	0	0	0	0	0	0	0	0	0	0	0
AC149810.2_FG004	0	0	0	0	0	0	0	0	0	0	0	0	0	0	0	0	0	0	0	0	0	0	0	0	0	0	0	0	0	0	0	0	0	0	0	0	0	0	0	0	0	0	0	0	0	0	0	0	0
AC149810.2_FG008	0	0	0	0	0	0	0.290868	0	0	0.16842	0	0	0.115057	0	0	0	0	0.15455	0	0	0	0	0	0	0	0	0	0	0.120093	0	0	0	0	0	0	0	0	0	0	0	0	0	0	0.511394	0	0.608445	0.47923	0	0
AC149818.2_FG001	0	0	0	0.565052	0.335495	0.227425	0	0.154076	0	0.201971	0	0	0	0.157212	0.764067	0.438564	0.200115	0	0.448822	0.200463	1.22453	0.691868	0.405964	0.585616	0	0.317687	0.530493	0.161343	0.288035	0.423724	0.40094	1.25424	0.685361	1.24264	1.18588	3.87741	0	3.02145	2.18096	1.3525	2.88927	2.91753	2.5879	1.83981	2.10881	4.74276	5.74699	4.79882	5.7613
AC149818.2_FG004	0	0	3.81332	0	5.66544	0	0	0	0	0	0	0	0	2.6548	0	0	3.3793	3.12977	0	3.38517	0	5.84171	6.85543	0	0	5.3647	0	0	0	0	0	0	0	0	0	271.262	460.591	298.846	449.319	388.269	9.75809	21.1147	21.8507	10.3562	14.2444	0	0	9.53372	0
AC149818.2_FG005	0	0	0	0	0	0	0	0.256834	0.434977	0.336671	0.476179	0.414227	0	0.262061	0	0.365527	0	0	0	0.334157	0	1.15329	0	0	1.13216	0	0.884293	0.537893	0.240066	0	0	0	0	1.38092	0	8.31004	22.7329	9.35356	5.8168	9.01806	0	2.08427	0.862769	1.02228	0	0.608141	0.957981	0.941092	0
AC149818.2_FG006	3.72362	3.86243	1.97337	4.52638	0.977276	2.98113	1.01607	2.46848	1.52023	4.70662	0.832117	2.17157	2.0096	2.06076	2.78209	2.87439	2.33169	1.88958	1.74318	1.7518	2.67522	4.53457	1.47818	2.55879	3.95685	3.2389	6.56749	3.05487	2.09756	5.86283	2.33582	3.65353	4.24237	2.41314	1.7272	16.942	0	19.4885	10.8001	11.8192	15.9909	12.7478	9.04606	10.7185	7.37139	7.97039	8.3703	2.46682	5.03469
AC149818.2_FG007	0.769054	1.46249	0.498137	0.623234	0.370041	0.752528	0	0.169941	0	0.445535	0.315077	0.274084	0.456556	0	1.26411	0	0	0	0.165012	0	0.675307	0	0.671648	0	0	0.350398	0.585117	0	0.158846	0	0	0	0.377965	0	0	4.27666	0	4.7608	3.84885	5.96705	1.27471	2.29853	1.14175	1.35284	0.93038	2.01197	0.633875	0.622699	2.54181
AC149818.2_FG008	0.959051	1.09428	0.372722	0.932647	0.553752	1.12613	0.863601	1.01724	0.430704	0.833409	0.707252	1.64063	0.11387	0.648715	1.57641	1.08581	1.15605	1.07069	0.246935	0.992622	0.505286	1.14196	0.670065	0.805491	0.560517	0.786537	1.75121	0.932066	1.06969	1.39876	0.330886	1.0351	0.848418	1.02552	0.978682	1.82853	0	4.27462	1.43992	2.23237	1.43067	1.71983	2.13573	2.02447	1.74035	0.90325	1.42286	1.39777	1.90187
AC149818.2_FG009	0	0	0	0	0	0	0	0	0	0	0	0	0.333257	0.379712	0	0	0.483335	0	0	0	0	0	0	0	0	0	0	0	0	0	0	0	0	1.00044	0	0	0	0	0	0	0	0	0	0	0	0	0	0	0
AC149828.2_FG002	5.03865	3.5932	11.6268	2.29684	6.36409	7.39556	6.61671	5.42789	2.82854	3.83123	4.64469	4.0404	4.86077	5.53834	6.21161	5.9423	4.8806	7.5337	5.27045	4.34585	4.9775	15.9365	6.05065	1.58695	5.52156	2.58269	4.31273	4.80943	6.6346	4.01886	6.51902	0	6.96469	5.61234	12.8545	159.111	258.695	159.077	115.839	135.609	54.8071	63.2494	59.6099	68.9686	16.001	19.7728	23.3606	25.2436	31.225
AC149828.2_FG004	2.92235	16.6721	7.09832	7.10473	2.10919	10.0084	8.77167	2.90594	18.0456	6.34875	10.7754	9.37351	7.80696	5.93015	0	5.51433	11.3227	10.4867	10.3461	6.30134	0	8.69926	5.10443	12.2722	12.8097	7.98892	10.0053	7.1003	4.52704	3.9958	7.56189	23.6555	7.54027	5.20813	7.45541	0	0	0	2.74225	34.0115	7.26569	2.62027	1.62696	1.92775	13.2577	11.468	14.4521	5.32398	0
AC149828.2_FG005	0	0	0	0	0	0	0	0	0	0	0	0	0.579078	0	0	0	0	0	0.627885	0	0	0	0	0	0	0	0	0.338568	0.604424	0	0	0	0	0	0	0	0	0	0	0	0	0	0	0	0.885043	0	0	0	0
AC149829.2_FG002	0	0	4.22668	0	0	8.51359	0	0	4.88421	3.78036	0	0	0	0	0	4.10438	0	3.46904	0	3.75213	0	0	0	0	0	0	4.96471	0	0	0	0	0	3.20703	15.5059	0	0	0	0	16.3287	0	0	7.80119	4.84386	5.73939	0	0	0	0	0
AC149829.2_FG003	0.0970642	0	0.28292	0.11799	0.140111	0.0949784	0.145673	0.128692	0	0	0.3579	0.415115	0.115246	0.131311	0	0.183155	0.334292	0.38701	0.249919	0	0.255696	0.722353	0.169541	0.163045	0	0.265348	0.221547	0.134761	0.180436	0.0884789	0	0.523804	0.35778	0.34597	0.495255	13.6484	17.0862	15.6828	7.28659	9.60223	2.41326	2.95905	3.89078	3.45758	1.05683	1.52361	1.44005	1.061	0.481213
AC149829.2_FG004	39.2482	89.5648	41.9465	52.4805	39.6581	61.4477	47.1226	36.426	39.6588	23.8745	28.9436	46.1595	25.6301	15.9288	12.9026	29.6238	30.4137	28.1679	30.3166	33.8517	20.6783	0	3.42772	9.88917	57.3464	16.0941	8.95832	10.8982	17.0239	35.7767	13.5412	21.1802	28.9339	6.99471	20.0258	37.4155	0	14.5779	44.1953	0	9.75809	7.03824	4.37013	20.7123	21.3666	6.16076	0	9.53372	19.458
AC149829.2_FG006	13.1101	14.6654	15.2352	14.374	13.7294	13.583	11.9596	13.1217	10.9672	14.9667	16.1134	9.34465	10.6824	18.2573	9.29579	8.24602	8.6319	11.8893	11.0864	5.98632	10.1576	55.0957	15.9396	9.49963	9.01432	9.48691	8.21429	9.45774	13.5393	10.7789	7.98205	12.485	13.4549	11.4531	10.4929	139.682	181.001	135.581	145.696	146.597	141.245	158.576	153.417	149.902	64.3738	84.3327	89.6235	99.5952	80.2885
AC150739.3_FG001	0.622207	0	0.362718	0.151269	0.17963	0.243535	0.373521	0.0824951	0.27943	0.324416	0	0	0.369379	0.505043	0	0.234815	0.21429	0	0	0.214662	0	0.926094	0.43472	0.104516	0	0.680379	0	0.518314	0.385547	0	0.21467	2.01463	0.275215	0.221776	0	3.55891	0	3.23547	3.26963	4.3449	1.54696	0.892625	1.66273	1.31342	0	0.586005	0.615407	0.906836	0
AC152495.1_FG002	0	0	0.0733253	0	0	0.147695	0	0.100061	0	0	0	0	0.134409	0.102097	0	0	0.0649797	0.180545	0	0	0.198809	0	0.131821	0	0	0.206313	0.0861287	0.10478	0.0467641	0.137588	0	0	0.0556362	0.268999	0.385071	0	0	0	0	0	0	0	0	0	0	0	0	0	0
AC152495.1_FG003	0.0598658	0	0	0	0	0.0585794	0	0	0	0	0.0735801	0	0	0	0	0	0	0.0477389	0	0.0516345	0	0	0	0	0.174943	0	0.0683213	0.0415581	0	0	0	0	0.0441332	0	0	0	0	0	0	0.348372	0	0	0	0	0	0	0	0	0
AC152495.1_FG010	0.151431	0	0.147128	0	0	0.0740883	0	0	0	0	0	0.0809529	0.0449491	0.10243	0	0.214307	0.130383	0.0603777	0	0.0653047	0	0	0	0	0	0.103493	0.0864093	0.210242	0	0.0690183	0.130614	0	0.111635	0.269875	0	0	0	0	0	0	0	0	0	0	0	0.11885	0	0	0
AC152495.1_FG011	0	0	0	0	0	0.234058	0	0	0	0	0	0	0	0	0.393176	0	0	0.381488	0	0	0	0	0	0	0.698997	0	0	0	0	0	0	0	0	0	0	1.14014	0	0.444224	0	0	0	0.428946	0	0	0	0	0	0.290517	0
AC152495.1_FG012	0	0	0.157995	0.395344	0.234732	0	0	0.215602	0	0	0	0.173863	0.0965376	0.109995	0.267293	0.153423	0.280025	0.259348	0.314022	0.280511	0	0	0.142018	0.136577	0.950399	0.222272	0	0.67731	0	0.148231	0.280522	0	0.359639	0.289807	0	1.16266	0	2.41598	3.66223	2.83886	0.4043	1.16644	0.905325	1.28724	0.59018	0.51051	0.402094	0.592507	0.80619
AC152495.1_FG013	0	0	0	0	0	0	0	0	0	0	0	0	0	0	0	0	0	0	0	0	0	0	0	0	0	0	0	0	0	0	0	0	0	0	0	0.52456	0	0.20438	0	0	0	0	0	0	0	0	0	0	0
AC152495.1_FG015	0	0	0	0	0	0	0	0	0	0	0	0	0	0	0	0	0	0	0	0	0	0	0	0	0	0	0	0	0	0	0	0	0	0	0	0	0	0	0	0	0	0	0	0	0	0	0	0	0
AC152495.1_FG017	0.0923391	0	0	0	0	0.0903549	0	0.306069	0	0.080242	0.226985	0.0987267	0.054818	0.124919	0.15178	0.174239	0.0795047	0.220902	0.178315	0.398214	0.243249	0	0.0806438	0.0775541	0	0.378646	0.210762	0.0641006	0	0.168343	0	0	0.136145	0	0	0.220068	0	0	0	0	0.229578	0.165588	0.308448	0	0	0.289888	0	0	0
AC155352.2_FG001	0	0	0	0	0	0	0	0	0	0	0	0	0	0	0	0	0	0	0	0	0	0	0	0	0	0	0	0	0	0	0	0	0	0	0	0	0	0	0	0	0	0	0	0	0	0	0	0	0
AC155352.2_FG010	0	0	0	0	0	0	0	0	0	0	0	0	0	0	0	0	0	0	0	0	0	0	0	0	0	0	0	0	0	0	0	0	0	0	0	0	0	0	0	0	0	0	0	0	0	0	0	0	0
AC155376.2_FG002	0	0	0	0	0	0	0	0	0	0	0	0	0	0	0	0	0	0	0	0	0	0	0	0	0	0	0	0	0	0	0	0	0	0	0	0	0	0	0	0	0	0	0	0	0	0	0	0	0
AC155376.2_FG004	0.391704	0	0.951439	0.238075	0.28271	0.57493	0.293933	1.03868	0	0.510582	0.962874	0.6282	0.465077	2.64954	0	0	0.16863	1.09325	0.252138	0.337846	0	18.0734	1.88151	0.328986	0.572328	0.535407	0.223514	0.271916	2.06309	0.178529	0.337859	0	0.866295	0	0.999304	70.9484	103.428	85.4752	84.1722	85.4778	73.0406	61.8137	64.7678	66.1481	29.1432	28.2833	30.5096	30.6853	22.3323
AC155376.2_FG005	3.58715	3.83715	3.70307	2.99784	5.17802	2.63255	3.7012	4.45877	3.27228	4.28617	2.20446	3.59559	3.72671	2.57805	2.57963	5.92269	3.47464	3.9332	4.76238	4.83427	6.49663	4.00435	2.15381	6.40218	4.58611	9.19342	5.88484	7.1592	3.88982	4.90481	10.0557	4.83949	5.45419	5.99337	8.00751	2.13728	0	5.41274	1.68304	5.2186	1.11482	4.02045	2.99562	1.77472	1.22052	1.7596	2.21747	2.17838	0
AC155377.1_FG001	3.17123	1.53322	3.18558	2.28681	3.18107	2.9979	2.25868	2.74366	2.11213	1.86832	2.77464	1.95391	2.23363	3.78113	2.47379	2.58629	1.7586	2.22881	2.49108	1.99345	3.68141	5.36008	2.86346	3.29547	3.76967	3.30609	2.94438	3.47005	2.43131	3.91964	3.70888	0.870175	2.89258	2.2032	3.83949	9.22316	9.46156	9.58277	10.3901	10.6345	9.35446	6.93989	10.8325	7.80042	4.77933	5.90594	8.50596	7.50735	6.66183
AC155377.1_FG002	2.32591	0	2.67071	2.57031	2.44176	1.65522	2.53869	1.68207	1.18699	1.65371	1.8192	2.26073	1.63185	4.0047	2.78047	2.39393	1.2744	2.36059	2.44992	2.00611	2.22805	5.66491	2.40065	1.42072	0.617898	2.02313	2.1718	2.49532	4.06166	2.50567	4.37712	2.28213	2.49406	1.88417	2.15774	32.2516	0	33.7709	32.5401	33.2222	24.7083	17.0631	25.4272	18.6906	10.7437	13.6081	16.208	13.0973	12.5794
AC155390.2_FG002	0	0.885873	0	0.188755	0	0.303885	0.466084	0.102938	0.174338	0.134937	0.190851	0	0.368732	0.105033	0.765709	0.293005	0.534787	0	0.0999526	0.535716	1.22716	0.693355	0.135612	0.652083	0.453765	0	1.24048	0.538965	0.384872	0.141545	0.803604	0.83796	0.457889	0	1.58458	1.85036	0	1.1535	2.9142	0.903603	1.15819	0.278457	0.69159	0.409726	0.563558	0.243741	0.383956	0	0
AC155434.2_FG001	14.1772	13.1159	11.5407	12.1101	12.7213	13.1227	10.351	10.4144	12.4757	9.32315	5.65134	6.55477	6.82412	18.6609	5.66839	5.42264	5.93838	7.02764	8.13922	7.27063	9.08441	9.69522	13.7201	4.18361	2.23942	6.28486	4.37286	4.78782	14.2456	3.84204	5.94892	4.1355	12.9937	4.09722	11.7303	22.8297	44.966	21.3478	23.7305	22.2973	18.1004	20.6136	16.639	17.6932	19.4689	14.4349	21.7914	15.8227	13.2973
AC155434.2_FG003	0.19063	0	0	0	0	0	0	0.126373	0.428054	0	0	0	0.226339	0	0	0.179855	0	0	0	0	0	0	0	0.160107	0	0	0.217555	0	0	0.173769	0.32885	0	0	0	0	0	0	0	0.357764	0	0	0	0.212259	0	0	0	0	0	0
AC155434.2_FG004	0.0557039	0.317792	0.162364	0.135426	0.241224	0.109014	0.0835999	0.221565	0.125082	0.242032	0.13693	0.238229	0.0661383	0.33911	0.0915618	0.367887	0.095923	0.26652	0.107569	0.288269	0	0.16582	0.291892	0.0935696	0.488342	0.456839	0.381429	0.425358	0.310649	0.304662	0.576559	0.901813	0.410651	0.49637	0.568441	3.58444	3.26852	4.44834	3.76351	4.21399	1.24645	1.09881	1.05441	1.17586	0.606502	0.524629	0.68869	0.811858	0.552324
AC155434.2_FG005	0.618459	1.76416	1.20178	1.12768	0.89274	2.42068	1.85635	1.63996	4.1662	1.88103	1.14021	0.991862	2.75365	1.255	1.52486	0.875252	1.59749	1.72612	1.1943	1.60027	1.62921	5.98335	0.810191	1.03887	1.80729	2.53605	1.41162	1.50264	1.91612	0.281878	2.66722	0	0.911859	1.1022	1.5778	25.7941	18.1446	32.7341	31.3386	17.9947	11.5323	11.0906	10.3295	8.56741	7.2949	6.79554	6.88163	9.01374	7.6653
AC155434.2_FG006	57.587	61.8419	61.8752	57.6486	57.6994	64.5257	70.8354	70.8123	67.1904	67.901	79.1062	71.9531	75.8818	52.5478	77.9529	67.7551	73.8881	69.3327	64.5427	70.5105	82.0973	49.0747	66.4659	78.3345	67.9733	83.9613	84.277	79.1685	60.8717	81.5192	85.3169	80.4336	67.4257	84.1163	78.3543	74.8118	39.7531	79.2666	70.7792	81.4779	53.9014	59.1264	54.0627	47.075	42.2101	50.6915	35.1797	43.0622	47.0231
AC155496.2_FG009	0.852156	0	1.34541	0.776901	1.38384	1.66769	0.799317	1.4829	1.07634	1.48104	1.44014	0.911104	1.01178	1.36897	0.875443	1.20598	0.45857	1.35907	0.685661	0.826862	0.841814	3.48797	1.30239	0.357856	1.24511	1.01919	1.33721	1.331	1.5181	0.873881	0.918769	1.72449	1.02084	0.569509	0	18.532	12.5004	14.6388	17.1923	10.5376	10.0637	9.35986	5.81166	10.3994	5.21901	7.35693	7.63827	5.04553	5.28089
AC155610.2_FG007	0.687517	0	2.22661	0.557157	0.330808	0.224248	3.43939	2.88655	0	1.99149	2.25337	0.245025	0.408151	1.24012	0	0.216218	0.197319	0.730996	0.295034	0	1.81113	271.857	1.20088	0.192478	2.00909	1.56624	1.3077	2.54541	1.56206	0.208902	0.395338	7.42032	1.52052	0.816849	0	2.73088	13.4471	4.25604	5.16117	5.3344	49.5708	55.0695	40.5727	60.4702	14.1396	414.769	473.736	505.464	543.085
AC155610.2_FG009	168.544	0	94.8061	172.53	89.6339	164.922	159.758	70.5676	159.352	138.755	130.835	132.781	131.655	90.0044	116.648	142.279	129.842	120.255	108.491	206.579	163.578	171.642	61.9777	67.0535	77.7675	72.7508	111.36	153.949	104.437	113.206	153.027	430.836	98.093	205.52	181.046	2135.27	3123.04	1614.47	1348.5	1342.14	396.988	334.06	414.844	468.133	257.558	194.941	197.411	269.348	219.891
AC155622.2_FG001	2.24933	3.20812	3.00497	3.41782	3.65275	5.50249	3.79775	2.79588	2.20973	2.93198	2.76462	2.10431	3.00451	3.04296	1.84864	2.12219	2.90504	3.81158	2.89577	0.727522	2.22203	13.3916	3.43777	3.5422	4.92983	4.22749	5.45493	2.53737	5.05247	4.10076	2.42516	4.55192	4.56008	5.01087	7.17304	93.1429	82.4896	96.6005	78.0963	91.6253	53.1278	53.4458	55.7261	47.8523	29.0826	25.598	13.2095	24.5872	18.1211
AC155622.2_FG004	5.3369	5.53585	3.77112	2.35908	4.20206	5.22222	4.36886	2.57306	2.17888	2.10806	4.17423	2.07494	2.59225	4.59449	5.58243	0	1.67095	2.70824	1.87382	1.67385	1.27809	20.2197	3.38978	2.03744	1.4178	5.9685	4.42959	3.36801	2.10444	3.98034	2.51087	2.61822	3.21904	4.32331	2.47552	70.5339	56.9367	84.6971	84.6808	104.463	48.2505	40.022	46.459	42.2464	15.8476	25.1319	17.9952	27.6954	21.648
AC155624.2_FG006	1.88966	0.89838	1.22398	1.72278	2.95502	1.69497	1.18166	1.98344	0.707196	1.6421	1.16128	1.01019	0.841361	1.49122	1.55304	1.33714	1.89818	2.13474	1.31773	1.49402	1.24448	2.81258	1.65032	1.19032	0.920342	2.58291	1.97684	2.9515	1.07334	1.29189	1.90155	2.54937	1.85742	2.24513	1.60695	14.2612	18.4798	15.2072	9.16156	8.24725	8.61331	7.90687	5.96151	6.0249	2.57182	2.71901	2.72564	4.01638	0.780694
AC155624.2_FG011	35.9237	68.3151	34.4722	52.2941	38.4115	36.0197	42.5986	32.0469	49.2956	49.3312	38.1571	43.6247	40.5465	31.199	37.9077	40.588	48.496	45.2688	59.9508	52.7881	36.2179	23.7639	32.923	51.4036	37.5846	47.8904	47.0712	46.181	37.3746	52.1514	48.9647	50.2602	45.1192	46.6334	38.4693	21.1396	52.0465	27.1803	25.8025	20.6467	20.9505	28.6314	26.1726	21.6494	27.3634	21.581	15.3529	23.7007	17.5899
AC159612.1_FG007	0.24106	0	0.702633	0	1.39187	0.707639	0	0.159804	0.541292	0.209479	0.296282	0.773205	0.286214	0.326112	0	0.227434	0.207554	0.192228	0.310338	0.207915	0.635024	3.22914	0.842111	0	0	0	0	0.334681	0.597484	0.878952	1.24753	1.30087	1.24397	0.42961	2.45994	28.1509	28.2892	24.1748	32.5733	19.6389	14.9834	14.6976	13.1521	14.9476	6.12417	8.70296	11.3252	9.07609	4.78038
AC165171.2_FG002	0	0	0	0	0	0	0	0	0	0	0	0	0	0	0	0	0	0.82179	0	0	0	0	0	0	0	0	0	0	0	0	0	1.85377	0	0	0	36.0222	0	34.4496	39.9708	43.9778	4.27033	1.84804	1.52997	2.26603	1.24673	0.539214	0	0.417214	0
AC165178.2_FG004	1.4711	5.0356	1.14345	3.21885	3.82234	1.43949	1.76625	1.56037	1.98199	1.27838	3.25459	0.943719	1.39733	0.398029	0.967234	1.38795	0.759978	1.1731	1.51511	1.77636	0.775065	2.62751	0.770866	0.741332	2.57935	1.20648	1.00733	1.02122	1.45849	1.34098	2.0302	3.1755	1.7352	2.09741	1.50121	12.6217	0	18.0315	10.4913	13.697	6.58355	10.5523	4.91404	9.70425	4.80518	4.61836	5.09259	6.43218	10.2105
AC166636.1_FG007	2.15436	0	2.09315	1.3094	1.5549	3.68911	1.61662	0.357044	0	2.80818	0.661972	0.575847	0.639478	5.82895	0	0.508146	2.31865	0.429488	2.08013	1.39361	0	24.8508	4.70374	2.26176	3.14778	1.47236	0	1.12165	5.33974	0.490952	0	5.81297	1.98525	0	2.74807	53.9112	31.6027	56.0132	72.7773	31.3417	38.833	42.4967	35.3822	39.0814	22.4792	39.7348	50.6069	37.9401	42.7224
AC166636.1_FG008	0.374924	0	0	1.82301	1.0824	1.1006	1.68805	0.248546	0.841881	0.325806	1.84325	0.40086	0.890309	1.01441	0	0.353732	1.29125	0.597952	1.44802	0.323374	1.97533	0.558038	0.654875	0.944677	1.09562	1.02494	1.71151	1.30134	0.464639	1.02529	0.646771	0	1.10558	0	0	0	0	0.696286	0	0	0	0	0	0.989288	0.680359	1.17703	2.7812	0	0
AC166636.1_FG009	0	0	0.111916	0	0	0	0	0.076361	0	0	0	0	0	0.15583	0	0	0	0	0.074146	0	0	0	0.100599	0	0	0.157447	0	0	0.0713756	0	0	0	0	0.205285	0	0	0	0	0	0	0	0.206563	0	0.15197	0.209027	0.18081	0	0.279802	0
AC177831.3_FG004	1.33552	2.53972	1.08131	1.35286	2.24911	1.52462	0.668111	1.0329	0.499811	2.51454	2.4622	1.18992	1.98211	2.40897	1.46348	0.210005	1.53319	1.77497	0.716389	0.767926	1.17272	3.31298	2.13834	1.30863	0.650452	1.52123	0.762073	0.9271	1.51717	1.62319	0.767955	0	2.95364	0.793375	1.13571	4.24385	0	0.826747	0	2.59055	3.32043	3.99156	1.98273	3.52395	4.03918	3.49392	1.10077	3.24409	1.10351
AC177833.2_FG001	0	0	0	0	0	0	0	0	0	0	0	0	0	0	0	0	0	0	0	0	0	0	0	0	0	0	0	0	0	0	0	0	0	0	0	0	0	0	0	0	0	0	0	0	0	0	0	0	0
AC177837.3_FG002	0	0	0	0	0	0	0	0	0	0	0	0	0	0	0	0	0	0	0	0	0	0	0	0	0	0	0	0	0	0	0	0	0	0	0	0	0	0	0	0	0	0	0	0	0	0	0	0	0
AC177838.2_FG015	2.88096	13.6966	4.19867	5.25308	4.85175	4.22858	10.0887	6.04788	5.39093	4.58982	2.36063	6.67388	3.99072	3.89744	3.94625	6.79529	6.20132	6.50921	4.63615	6.62624	6.32444	1.42934	5.87083	6.04918	1.40315	5.25052	6.02776	6.99974	2.97528	7.00304	3.31324	5.18234	4.95565	3.42291	4.89988	17.1652	28.1742	19.6179	20.7262	30.7357	3.5814	10.3326	5.3464	5.06787	6.97062	7.53705	5.93641	5.83175	4.76096
AC177844.2_FG003	0	0	0	0	0	0	0	0	0	0	0	0	0	0	0	0	0	0	0	0	0	0	0	0	0	0	0	0	0	0	0	0	0	0	0	0	0	0	0	0	0	0	0	0	0	0	0	0	0
AC177850.2_FG003	0	0	0	0	0	0	0	0	0	0	0	0	0	0	0	0	0	0	0	0	0	0	0	0	0	0	0	0	0	0	0	0	0	0	0	0	0	0	0	0	0	0	0	0	0	0	0	0	0
AC177850.2_FG005	0.906145	0	2.64121	3.30449	2.61602	4.43337	0	2.40282	5.08681	2.3623	2.22746	0	1.07588	6.12929	2.97891	2.56478	4.68119	2.89035	4.08297	5.47088	4.77412	20.2306	3.95688	3.04423	5.29596	12.3858	5.17065	4.40324	5.05339	2.47799	7.81583	4.88999	8.68416	9.68945	4.62347	120.936	106.339	134.627	105.437	137.099	31.5407	32.4992	33.2956	37.0603	13.1548	18.4908	22.4061	18.7094	22.4619
AC177860.4_FG002	0	0	0.277374	0	0	0	0	0	0	0	0	0	0	0	0	0	0	0	0	0	0	0	0	0	0	0	0	0.19818	0	0	0	0	0	0	0	0	0	0	0	0	0	0	0	0	0	0	0.705912	0	0
AC177890.3_FG005	0	0	0.925517	0	0	0	0	0	0	0.827785	0	0	0	0	0	0	0	0	0.613171	0.821604	0	0	0.83193	0.800056	0	0	0	0	0	0	0	0	0	1.69766	0	0	0	1.76907	0	0	0	1.70823	1.06066	0	0	1.49526	2.35542	1.15695	0
AC177893.3_FG003	0	0	0	0	0	0	0	0	0	0	0	0	0	0	0	0	0	0	0	0	0	0	0	0	0	0	0	0.458993	0	0	0	0	0	0	0	0	0	0	0	0	0	0	0	0	0	0	0	0	0
AC177893.3_FG006	0	0	0	0	0	0	0	0	0	0	0	0	0	0	0	0	0	0	0	0	0	0	0	0	0	0	0	0	0	0	0	0	0	0	0	0	0	0	0	0	0	0	0	0	0	0	0	0	0
AC177897.2_FG002	0	0	0.604914	0	0	0	0	0	0	0	0	0	0	0	0	0	0.536065	0	0	0.536997	0.820061	0	0.543745	0	0	0	0.355269	0.216101	0.385791	0	0.537016	0	0	0	0	1.48382	0	1.15626	0	0	0.773972	0.558245	1.73311	0	0	0	0	0.756177	0
AC177897.2_FG022	0	0	0	0	0	0	0	0	0	0	0	0	0	0	0	0	0	0	0	0	0	0	0	0	0	0	0	0	0	0	0	0	0	0	0	0	0	0	0	0	0	0	0	0	0	0	0	0	0
AC177897.2_FG029	0	0	0	0	0	0	0	0	0	0	0	0	0	0	0	0	0	0	0	0	0	0	0	0	0	0	0	0	0	0	0	0	0	0	0	0	0	0	0	0	0	0	0	0	0	0	0	0	0
AC177899.2_FG009	0.145325	0	0	0.176655	0.209775	0	0	0.0963395	0.326323	0.252573	0.178617	0	0.0862736	0.1966	0	0.274221	0.125126	0.231774	0.18709	0	0.38283	0	0.126919	0	0.424676	0.19864	0.165851	0.201766	0.270149	0	0.250696	0	0.107134	0	0	2.07809	0	1.07956	0.272738	1.69136	0.72263	0.781819	0.970884	0.38346	0.263716	0.456232	0.359343	0.176504	0
AC177899.2_FG012	0	0	0	0	0	0	0	0	0	0	0	0	0	0	0	0	0	0	0	0	0	0	0	0	0	0	0	0	0	0	0	0	0	0	0	0	0	0	0	0	0	0	0	0	0	0	0	0	0
AC177900.4_FG001	0	0	0	0	0	0	0	0	0	0	0	0	0	0	0	0	0	0	0	0	0	0	0	0	0	0	0	0	0	0	0	0	0	0	0	0	0	0	0	0	0	0	0	0	0	0	0	0	0
AC177905.2_FG001	0	0	0	0	0	0	0	0	0	0	0	0	0	0	0	0	0	0	0	0	0	0	0	0	0	0	0	5.50289	0	0	0	0	0	0	0	0	0	0	0	0	0	0	8.82651	0	0	0	0	0	0
AC177905.2_FG003	0	0	0	0	0	0	0	0	0	0	0	0	0	0	0	0	0	0	0	0	0	0	0	0	0	0	0	0	0	0	0	0	0	0	0	0	0	0	0	0	0	0	0	0	0	0	0	0	0
AC177908.3_FG002	0.636117	0.725813	0.865264	0.618604	0.367292	0.497959	0.763743	0.168679	0.142838	0.110556	0.93821	0.136024	0.528692	0.860557	0	0.120032	0.219081	0.608712	0.245679	0.219462	0.67029	5.30207	0.666659	0.213706	0	0.173898	0.435578	0.441585	0.630666	0.579853	0	0.686558	0.656526	0	0.649138	20.3148	22.3952	21.2644	14.0872	20.7295	13.9176	13.6887	15.8657	11.4137	5.54081	9.58569	10.0667	10.5073	8.83026
AC177908.3_FG003	0	0	0	0	0	0	0	0	0	0	0	0	0	0	0	0	0	0	0	0	0	0	0	0	0	0	0	0	0	0	0	0	0	0	0	0	0	0	0	0	0	0	0	0	0	0	0	0	0
AC177908.3_FG006	0	0	0	0	0	0	0	0	0	0	0	0	0	0	0	0	0	0	0	0	0	0	0	0	0	0	0	0	0	0	0	0	0	0	0	0	0	0	0	0	0	0	0	0	0	0	0	0	0
AC177911.4_FG005	0	0	0	0	0	0	0	0.511028	0	0	0	0	0	0	0	0	0	0	0	0	0	0	0	0	0	0	0	0.535128	0	0	0	0	0	0	0	0	0	0	2.89345	4.48585	0	0	0.858333	1.01702	0	0	0	0	0
AC177920.3_FG008	0	0	0	0	0	0	0	0	0	0	0	0	0	0	0	0	0	0	0	0	0	0	0	0	0	0	0	0	0	0	0	0	0	0	0	0	0	0	0	0	0	0	0	0	0	0	0	0	0
AC177922.2_FG002	0	0	0	0	0	0	0	0	0	0	0	0	0	0	0	0	0	0	0.428657	0	0	0	0	0	0	0	0	0	0	0	0	0	0	0	0	0	0	0	0	0	0	0	0	0	0	0	0	0	0
AC177924.2_FG001	0	0	0	0	0	0	0	0	0	0	0.547715	0	0	0	0	0.42044	0	0	0	0.384356	0	0	0	0	0	0	0	0	0	0	0	0	0	0	0	0	0	0	0	0	0	0	0	0	0	0	0	0	0
AC177924.2_FG003	12.3932	11.7839	18.0616	22.5974	14.9079	18.1903	9.29978	15.0622	16.2333	12.5645	10.1548	11.0421	7.35732	22.3544	13.5806	3.89755	8.89218	6.58847	15.9548	10.6892	0	6.14868	21.647	3.46961	0	2.8233	14.1436	2.86773	35.837	5.6485	14.2527	0	15.2271	7.36226	0	0	0	0	0	0	0	3.70404	0	0	22.4894	0	5.10739	10.0347	10.2402
AC177926.2_FG003	0	0	0	0	0	0	0	0	0	0	0	0	0	0	0	0	0	0	0	0	0	0	0	0	0	0	0	0	0	0	0	0	0	0	0	0	0	0	0	0	0	0	0	0	0	0	0	0	0
AC177930.2_FG001	0	0	0	0	0	0	0	0	0	0	0	0	0	0	0	0	0	0	0	0	0	0	0	0	0	0	0	0	0	0	0	0	0	0	0	0	0	0	0	0	0	0	0.971089	0	0	0	0	1.05925	0
AC177930.2_FG002	0	0	0	0	0	0	0	0	0	0	0	0	0	0	0	0	0	0	0	0	0	0	0	0	0	0	0	0	0	0	0	0	0	0	0	0	0	0	0	0	0	2.17669	1.35153	0	0	0	0	0	0
AC177936.6_FG008	3.81032	0	4.62759	2.31588	0	4.66055	1.42962	2.52595	5.34748	3.31114	1.1708	4.0739	2.26203	5.79904	4.69733	6.29115	0.820178	0.759617	1.83951	0.821604	0	4.25347	1.66386	1.60011	5.56735	3.90615	0	3.30634	3.54156	0	3.28654	0	1.40449	3.39532	9.72078	11.3512	55.8942	15.9216	14.302	11.0865	7.10506	8.54114	10.6066	15.0811	1.72861	4.48578	7.06627	12.7264	0
AC177941.3_FG001	0	0	0	0	0	0	0	0	0	0	0	0	0	0	0	0	0	0	0	0	0	0.181891	0	0	0	0	0	0	0	0	0	0	0	0	0	0	0	0	0	0	0	0	0	0	0	0	0	0	0
AC177941.3_FG006	0	0	0	0	0	0	0	0	0	0	0	0	0	0	0	0	0	0	0	0	0	0	0	0	0	0	0	0	0	0	0	0	0	0	0	0	0	0	0	0	0	0	0	0	0	0	0	0	0
AC177946.2_FG004	10.1499	23.1623	10.8477	9.8705	7.32567	5.9591	4.56988	3.36432	3.41871	3.52809	4.99005	6.51124	2.41024	30.895	0	1.91524	5.24351	4.04694	4.57343	2.62631	0	51.3645	17.7288	2.55743	2.96606	5.54945	3.47506	0.704596	23.2706	2.77566	0	5.47739	8.97907	7.23558	0	336.24	178.67	358.147	523.843	324.856	224.594	225.699	155.962	218.273	92.0934	74.8818	100.39	112.181	120.768
AC177947.2_FG003	0	0	0.661225	0	0	0	1.02138	0	0	0	0	0	0.40402	0	0	0	0.585967	0	0	0	0	0	0.594362	0	0	0	0	0.472436	0.843409	0	0	0	0.50171	0	0	1.62195	0	0	1.27724	0	0	2.44085	0.757777	0	0	1.06827	0	1.65314	0
AC182105.3_FG006	0	0	0	0	0	0	0	0	0	0	0	0	0	0	0	0	0	0	0	0	0	0	0	0	0	0	0	0	0	0	0	0	0	0	0	0	0	0	0	0	0	0	0	0	0	0	0	0	0
AC182413.4_FG002	0	0	0	0	0	0	0	0	0	0	0	0	0	0	0	0	0	0	0	0	0	0	0	0	0	0	0	0	0	0	0	0	0	0	0	0	0	0	0	0	0	0	0	0.76846	0	0	0	0	0
AC182439.4_FG004	0	0	0	0	0	0	0	0	0	0	0	0	0	0	0	0	0	0	0	0	0	0	0	0	0	0	0	0	0	0	0	0	0	0	0	0	0	0	0	0	0	0	0	0	0	0	0	0	0
AC182482.3_FG003	11.125	18.6028	13.9771	11.8912	13.5669	11.6367	12.954	12.8427	17.2282	13.8346	12.259	14.5606	12.0702	7.13587	12.296	16.1062	14.3681	12.3894	13.7049	14.7239	9.60044	4.85334	9.21339	13.6933	12.3314	12.0602	14.8853	16.9103	10.6969	10.3158	13.8972	15.5265	10.888	11.6225	9.78682	0	0	0.356218	0	0	0.476888	0.343966	0.213573	0.253059	1.39228	2.10758	0.474285	0.465923	0
AC182615.4_FG001	0	0	0	0	0	0	0	0	0	0	0	0	0	0	0	0	0	0	0	0	0	0	0	0	0	0	0	0	0	0	0	0	0	0	0	0	0	0	0	0	0	0	0	0	0	0	0	0	0
AC182617.3_FG001	7.1354	7.40139	5.98732	7.88517	5.14994	9.52101	6.32789	3.87019	5.09802	5.35508	4.78364	4.50804	5.39127	15.1376	1.06624	5.50806	5.02661	3.87954	4.59302	3.91638	3.4176	25.1026	9.63074	3.81367	7.58233	5.76322	6.29248	5.85391	11.2545	3.25214	5.03553	1.75027	9.80316	5.78024	3.30975	75.7518	76.124	69.2688	64.5218	69.8331	58.0595	51.7643	41.8918	50.9204	23.5424	43.7834	48.1188	50.0279	56.2784
AC182627.2_FG003	0	0	0	0	0	0	1.68932	0	1.26378	0	0	0	0	0	0	0	0	0	0	0	0	1.67538	0	0	0	0	0	0	0	0	0	0	0	0	0	0	0	0	0	0	0	0	0	0	0	0	0	0	0
AC182831.3_FG004	0	0	0	0	0	0	0	0	0	0	0	0	0	0	0	0	0	0	0	0	0	0	0	0	0	0	0	0	0	0	0	0	0	0	0	0	0	0	0	0	0	0	0	0	0	0	0	0	0
AC182838.3_FG006	16.3983	18.7106	15.9324	21.9269	9.46832	6.41838	29.5325	13.045	23.9343	15.675	14.1084	10.5196	12.6555	13.3105	5.39086	12.3771	18.3548	13.0765	6.33331	19.8011	0	9.76292	14.3214	15.1499	23.96	4.48286	11.2286	11.3835	14.2256	14.9479	14.1441	17.6986	13.2978	5.84493	16.734	35.1733	96.2199	63.9533	46.1632	85.8827	28.5392	38.2285	36.5178	12.9808	35.7088	15.4442	12.1643	17.9248	24.3893
AC183315.4_FG006	5.84637	2.38241	5.68028	2.53813	4.82239	5.31212	3.76036	4.70621	4.68852	5.44335	5.64589	3.57188	5.45404	3.38963	6.86416	5.12192	3.236	5.32809	4.03209	3.24162	6.60048	16.1604	5.83531	6.3132	3.66097	4.56641	5.24238	5.79783	4.39895	4.56794	7.20387	4.50711	6.15708	10.4192	4.26146	0.995245	0	2.32661	2.35117	9.72036	5.19127	8.98636	8.83461	9.36606	6.06238	5.24401	15.4888	12.1726	8.28126
AC183319.3_FG001	16.5706	19.9022	16.9472	14.8422	11.3303	10.2407	11.78	17.3448	14.6877	9.09455	5.35964	4.66233	9.83727	11.2086	4.30065	8.22838	7.50915	9.04108	11.2278	6.01776	6.8924	3.89426	8.37841	9.52239	5.09719	10.7288	5.97189	11.5031	11.3487	11.1299	6.01798	18.8258	7.71528	12.4344	4.44993	2.07852	0	0	0	0	0	0	1.94218	2.30125	3.16526	0	0	2.11849	4.32376
AC183372.4_FG006	0	0	0	0	0	0	0	0	0	0	0	0	0	0	0	0	0	0	0	0	0	0	0.398746	0	0	0	0	0	0	0	0	0	0	0	0	0	0	0	0	0	0	0	0	0	0	0	0	0	0
AC183412.5_FG005	0.0940204	0	0	0.11429	0	0	0	0.124657	0	0	0	0.100524	0.0558161	0.0635967	0	0	0	0	0	0	0	0	0	0	0	0	0	0.0652678	0	0	0	0.507378	0	0	0	0.672225	0	0.523827	0.529357	0	0	0.168603	0.104688	0	0	0	0	0	0
AC183413.3_FG006	0	0	0	0	0	0	0	0	0	0	0	0	0	0	0	0	0	0	0	0	0	0	0	0	0	0	0	0	0	0	0	0	0	0	0	0	0	0	0	0	0	0	0	0	0	0	0	0	0
AC183509.1_FG001	0	0	0	0	0	0	0	0.333831	0	0	0.618934	0	0	0.340624	0	0	0.43358	0	0.324148	0	0	0	0	0	0	0	0	0	0	0	0.8687	0	0	0	0	1.20015	0	0.935205	1.89016	5.8608	0	0.90304	0.560709	0.664373	0	0.790456	0	0.611612	2.49655
AC183514.3_FG006	0	0	0	0	0	0	0	0	0	0	0	0	0	0	0	0	0	0	0	0	0	0	0	0	0	0	0	0	0	0	0	0	0	0	0	0	0	0	0	0	0	0	0	0	0	0	0	0	0
AC183817.2_FG002	0	0	0	0	0	0	0	0	0	0	0	0	0	0	0	0	0	0	0	0	0	0	0	0	0	0	0	0	0	0	0	0	0	0	0	0	0	0	0	0	0	0	0	0	0	0	0	0	0
AC183888.4_FG006	3.2596	0	4.43379	5.54724	5.64623	1.27582	3.91358	7.34694	4.3916	3.39908	4.80758	2.78806	1.54807	4.85064	0	3.69042	5.05176	4.15888	5.03565	5.06055	5.15206	1.94064	3.4161	4.38029	11.4304	1.78217	4.46398	2.26277	4.84749	7.72534	3.37382	0	1.92238	0	6.65263	7.76846	0	9.68563	3.67046	3.79365	3.24167	7.01438	4.35532	6.02062	8.28107	6.13988	3.22397	7.91784	3.232
AC183888.4_FG008	0	0	0	0	0	0	0	0	0	0	0	0	0	0	0	0	0	0	0	0	0	0	0	0	0	0	0	0	0	0	0	0	0	0	0	0	0	0	0.626177	0	0	0	0	0	0	0	0	0	0
AC183914.3_FG004	0	0	0	0	0	0	0	0	0	0	0	0	0	0	0	0	0	0	0	0	0	0	0	0	0	0	0	0	0	0	0	0	0	0	0	0	0	0	0	0	0	0	0	0	0	0	0	0	0
AC183915.4_FG001	0	0	0	0	0	0	0	0	0	0	0	0	0	0	0	0	0	0	0	0	0	0	0	0	0	0	0	0	0	0	0	0	0	0	0	0	0	0	0	0	0	0	0	0	0	0	0	0	0
AC183927.3_FG004	0.492892	2.81196	0	0.599152	0	0.9646	0.739727	0.653499	0	0	0	3.16193	0.877829	1.0002	1.62036	0.930062	2.12192	0.393047	0	0	0	1.46724	0.860928	0.827943	0	0	1.12502	1.36864	1.22167	0.449296	0.850273	2.65987	1.09008	2.63525	0	9.39751	0	4.57684	7.40025	2.86824	8.57817	5.30331	3.84171	7.15309	0	2.32107	1.21876	2.99319	0
AC183928.4_FG001	0	0	0	0	0.248194	0	0	0	0	0	0	0.183834	0	0	0	0	0	0	0	0	0	0	0	0	0	0	0	0	0	0	0	0	0	0	0	0	10.0889	0	0	0	0	0.308334	0	0	0	0	0	0	0
AC183932.3_FG007	0.150016	0	0.437263	0.364715	0	0.880756	0.225143	0.198899	0	0.260726	0.184383	0.320787	0.178117	0.405892	0.246585	0.42461	0.387495	0.358883	0.289694	0.12939	0.395188	5.13555	0.131016	0	0	0.410105	0.342409	0.312418	0.371827	0.136747	0	0.809558	0.442369	0.267355	0	46.1211	61.6172	48.7552	43.6391	43.6488	14.5461	19.1003	17.706	14.2502	6.80571	6.35795	2.96754	4.00843	3.71866
AC183938.4_FG011	0	0	0	0	0.646359	0.876307	0.672017	0	0	0	0	0	0.265826	0	0	0	0	0	0.288231	0	0	0	0	0.376079	0	0	0	0	0	0.40817	0	0	0	0.798013	0	0	0	0	0	0	1.11328	0	0	0	0	0	0	0	0
AC183944.4_FG003	0	0	0	0	0	0	0	0	0	0	0	0	0	0	0	0	0	0	0	0	0	0	0	0	0	0	0	0	0	0	0	0	0	0	0	0	0	0	0	0	0	0	0	0	0	0	0	0	0
AC183950.2_FG002	0	0	0	0	0	0	0	0	0	0	0	0	0	0	0	0	0	0	0	0	0	0	0	0	0	0	0	0	0	0	0	0	0	0	0	0	0	0	0	0	0	0	0	0	0	0	0	0	0
AC183950.2_FG003	0	0	0	0	0	0	0	0	0	0	0	0	0	0	0	0	0	0	0	0	0	0	0	0	0	0	0	0	0	0	0	0	0	0	0	0	0	0	0	0	0	0	0	0	0	0	0	0	0
AC183950.2_FG004	0	0	0	0	0	0	0	0	0	0	0	0	0	0	0	0	0	0.16305	0	0	0	0.912996	0	0	0	0.279482	0	0	0	0	0	0	0	0	0	1.94921	11.9976	6.83509	6.52351	2.3797	1.52508	3.3	2.04901	3.23711	0.742083	0.641907	0.505586	0.993345	2.02738
AC183950.2_FG005	0.220474	0	0.428422	0.536011	0.636505	1.07868	0.330886	0.730789	0.742603	0.957954	0.270981	0.471452	0.523547	1.04392	0.724798	0.832049	0.75932	0	0.141918	0.19016	0	0.656309	0.57765	0.185173	0	0	1.00646	0.765253	0.546462	0.602921	0	3.56935	0.487603	0.392924	0	1.57634	0	4.09451	2.48264	2.56597	1.64446	2.37221	0.490979	1.45438	1.60034	0.692155	0.545163	0.803327	0
AC183968.2_FG001	0	0	0	0	0.640191	0	0	0	0	0	0.545101	0	0	0	0	0	0	0	0	0	0	0	0.38733	0.74498	0	0	0	0	0.274813	0	0	0	0	0	0	3.17094	0	1.64729	1.66468	5.16166	0	1.59063	0.493822	1.17024	0	0	1.09664	0.538652	0
AC184112.4_FG010	0	0	0	0	0	0	0	0	0	0	0	0	0	0	0	0	0	0	0	0	0	0	0	0	0	0	0	0	0	0	0	0	0	0	0	0	0	0	1.10702	0	0	0	0	0	0	0	0	0	0
AC184116.3_FG001	0	0	0	0	0	0	0	0	0	0	0	0	0	0	0	0	0	0	0	0	0	0	0	0	0	0	0	0	0	0	0	0	0	0	0	0	0	0	0	0	0	1.03801	0	0	0	0	0	0	0
AC184127.3_FG003	0.95258	0	2.77655	0	2.75008	0.93211	0	1.26298	0	0.827785	2.3416	1.01847	0	1.28868	0	0	0	0	0	1.64321	0	0	1.66386	0.800056	0	0	0	0.661269	0	0	0	0	0.702244	1.69766	0	2.27024	0	0	1.78775	0	0	0	1.06066	1.25676	0	1.49526	0	0	4.72258
AC184130.4_FG005	0	0	0	0	0	0	0	0	0	0	0	0	0	0	0	0	0	0	0	0	0	0.599989	0	0	0	0	0	0	0	0	0	0	0	0	0	0	0	0.748629	0	0	0	0	1.34654	0.531829	0	0	0	0	0
AC184130.4_FG012	0	0	0	0	0	0	0	0	0	0	0	0	0	0	0	0	0	0	0	0	0	0	0	0	0	0	0	0	0	0	0	0	0	0	0	0	0	0	0	0	0	0	0	0	0	0	0	0.380638	0
AC184133.3_FG001	0	0	0	0.865293	0	0	0	0.47189	0	0	0	0	0	0	0	0	0	0.567637	0	0.613958	0	0	0	0	0	0	0	0	0	0	0	0	0	0	0	0	0	0	0	0	0	0	0	0	0	0	0	0	0
AC184164.2_FG004	0	0	0	0	0	0	0	0	0	0	0	0	0	0	0	0	0	0	0	0	0	0	0	0	0	0	0	0	0	0	0	0	0	0	0	0	0	0	0	0	0	0	0	0	0	0	0	0	0
AC184164.2_FG006	0	0	0	0	0	0	0	0	0	0	0	0	0	0	0	0	0	0	0	0	0	0	0	0	0	0	0	0	0	0	0	0	0	0	0	0	0	0	0	0	0	0	0	0	0	0	0	0	0
AC184169.3_FG001	0.675613	0	1.31284	0.821265	0.97524	2.64438	0	2.2394	0.758534	0	0	0	0.802167	1.37098	0	1.91227	0.581708	0	0.434889	1.74816	0	10.0558	1.18008	0.567436	1.97431	0.923472	2.31311	0.938004	2.51183	0.615855	2.33096	0	2.49032	0	0	24.1524	39.6427	31.3676	32.9668	35.3838	16.7974	10.904	12.7886	11.5875	3.67802	11.6656	16.7057	11.4878	13.3979
AC184170.4_FG002	0	0	0	0	0	0	0	0	0	0	0	0	0	0.423159	0	0	0	0	0	0	0	0	0	0	0	0	0	0	0.387644	0	0	0	0	0	0	0	0	0	0	0	0	0	0	0	0	0.981988	0	0	3.10148
AC184171.4_FG002	0	0	0	0	0	0	0	0	0	0	0	0	0.364038	0	0	0	0	0	0	0	0	0	0	0	0	0	0	0	0	0	0	0	0	0	0	0	0	0	0	0	1.52459	0	0	0.809019	1.11277	0	0	0	0
AC184172.3_FG001	0	0	0	0	0	0	0	0	0	0	0	0	0	0	0	0	0	0	0	0	0	0	0	0	0	0	0	0	0	0	0	0	0	0	0	0	0	0	0	0	0	0	0	0	0	0	0	0	0
AC184699.3_FG005	0	0.842253	0.430318	1.25623	0.426215	1.15569	1.10783	0.782958	0.331507	0.51317	0.362908	0.631384	0.350576	0.599168	0.728006	0.557154	0.381341	0.353183	0.665217	0.891341	0.777822	1.09869	0.773609	0.619974	1.72569	0.605386	0.673941	0.409941	0.27444	0.269151	0.254678	0	0.544179	0.789325	0.753277	1.05555	0	0.822527	0.831211	0.85911	1.10116	0	0.328768	0.584326	1.07162	0.231739	1.4602	0.717229	0.731919
AC184764.3_FG003	0	0	0	0	0	0	0	0	0	0	0	0	0	0	0	0	0	0	0	0	0	0	0	0	0	0	0	0	0	0	0	0	0	0	0	0	0	0	0	0	0	0	0	0	0	0	0	0	0
AC184764.3_FG006	0	0	0	0	0	0	0	0	0	0	0	0	0	0	0	0	0	0	0	0	0	0	0	0	0	0	0	0	0	0	0	0	0	0	0	0	0	0	0	0	0	0	0	0	0	0	0	0	0
AC184765.4_FG005	0	0	0	0	0	0	0	0	0	0	0	0	0	0	0	0	0	0	0	0	0	0	0	0	0	0	0	0	0	0	0	0	0	0	0	0	0	0.635607	0	0	0	0.613746	0	0	0	0	0	0	0
AC184771.4_FG003	0	0	0	0	0	0	0	0	0	0	0	0	0	0	0	0	0	0	0	0	0	0	0	0	0	0	0	0	0	0	0	0	0	0	0	0	0	0	0	0	0	0	0	0	0	0	0	0	0
AC184775.2_FG002	0	0	0	0	0	0	0	0	0	0	0	0	0	0	0	0	0	0	0	0	0	0	0	0	0	0	0	0	0	0	0	0	0	0	0	0	0	0	0	0	0	0	0	0	0	0	0	0	0
AC184788.2_FG001	0	0	0	0	0	0	0	0	0	0	0	0	0	0	0	0	0	0.414284	0	0	0	0.77326	0	0	0	0	0	0	0	0	0	0	0.382994	0	0	0	0	0.964827	0	0	0	0	0	0	0	0	0	0	0
AC184789.4_FG002	0	0	0	0	0	0	0	0	0	0	0	0	0	0	0	0	0	0	0	0	0	0	0	0	0	0	0	0	0	0	0	0	0	0	0	0	0	0	0	0	0	0	0	0	0	0	0	0	0
AC184794.2_FG003	0	0	0	0	0	0	0	0	0	0	0	0	0	0	0	0	0	0	0	0	0	0	0	0	0	0	0	0	0	0	0	0	0	0	0	0	0	0	0	0	0	0	0	0	0	0	0	0	0
AC184831.3_FG003	1.63369	2.33006	0	0.992946	0	0	0.612957	0.541508	0.917223	1.06475	1.00397	0.43668	0.969874	1.10505	0.671335	0.770674	0	1.30276	0.788703	0.352376	0	1.21604	1.78347	0	0	0	0	0.850566	0.253077	0.372298	0.704559	0	1.80654	0.72788	0	0.973378	0	3.03408	3.06602	0	0	3.66205	1.81905	0	1.4823	0	1.0099	4.46443	4.04981
AC184831.3_FG005	0	0	0	0	0	0	0	0	0	0	0	0	0	0	0	0	0	0	0	0	0	0	0	0	0	0	0	0	0	0	0	0	0	0	0	0	0	0	0	0	0	0	0	0	0	0	0	0	0
AC184831.3_FG008	0	0	0	0	0	0	0	0	0	0	0	0	0	0	0	0	0	0	0	0	0	0	0	0	0	0	0	0	0	0	0	0	0	0	0	0	0	0	0	0	0	0	0	0	0	0	0	0	0
AC184836.3_FG002	0	0	0	0	0	0	0	0	0	0	0	0	0	0	0	0	0	0	0	0	0	0	0	0	0	0	0	0	0	0	0	0	0	0	0	0	0	0	0	0	0	0	0	0	0	0	0	0	0
AC184857.2_FG006	0	0	0	0	0	0	0	0	0	0	0	0	0	0	0	0	0	0	0	0	0	0	0	0	0	0	0	0	0	0	0	0	0	0	0	0	0	0	0	0	0	0	0	0	0	0	0	0	0
AC184871.2_FG009	0	0	0	0	0	0	0	0	0	0	0	0	0	0	0	0	0	0	0	0	0	0	0	0	0	0	0	0	0	0	0	0	0	0	0	0	0	0	0	0	0	0	0	0	0	0	0	0	0
AC185108.3_FG006	0	0	0	0	0	0	0	0	0	0	0	0	0	0	0	0	0	0	0	0	0	0	0	0	0	0	0	0	0	0	0	0	0	0	0	0	0	0	0	0	0	0	0	0	0	0	0	0	0
AC185108.3_FG010	0.850481	0	0.826319	0.516916	0.61383	0	0.638197	0.563804	1.4323	1.84765	1.04531	1.36397	1.26224	0.287638	0	0.802408	1.09841	0.6782	0.54745	1.10031	1.12021	0	0.371381	0.357152	0	1.16249	0	0.590393	0.526995	0.387628	0	4.58959	0	0	2.16972	4.05383	24.9517	1.57946	3.19227	2.47456	3.17176	3.05027	0.946977	1.68308	1.54333	4.00498	1.05148	1.03295	0
AC185108.3_FG011	0	0	0	0	0	0	0	0	0	0	0	0	0	0	0	0	0	0	0	0	0	0	0	0	0	0	0	0	0	0	0	0	0	0	0	0	0	0	0	0	0	0	0	0.931995	0	0	0	0	0
AC185122.3_FG009	0	0	0	0	0	0	0	0	0	0	0	0	0	0	0	0	0	0	0	0	0	0	0	0	0	0	0	0	0	0	0	0	0	0	0	0	0	0	0	0	0	0	0	0	0	0	0	0	0
AC185126.3_FG006	0	0	0	0	0	0	0	0	0	0	0	0	0	0	0	0	0	0	0	0	0	1.37553	0	0	0	0	0	0	0	0	0	0	0	0	0	0	0	0	0	0	0	0	0	0	0	0	0	0	0
AC185130.2_FG004	0	0	0	0	0	0	0	0	0	0	0	0	0	0	0	0	0	0	0	0	0	0	0	0	0	0	0	0	0	0	0	0	0	0	0	0	0	0	0	0	0	0	0	0	0	0	0	0	0
AC185130.2_FG005	0	0	0	0	0	0	0	0	0	0	0	0	0	0	0	0	0	0	0	0	0	0	0	0	0	0	0	0	0	0	0	0	0	0	0	0	0	0	0	0	0	0	0	0	0	0	0	0	0
AC185217.3_FG004	0	0	0	0	0	0	0	0	0	0	0	0	0	0	0	0	0	0	0	0	0	0	0	0	0	0	0	0	0	0	0	0	0	0	0	0	0	0	0	0	0	0	0	0	0	0	0	0	0
AC185217.3_FG007	0	0	0	0	0	0.477239	0	0.32332	0.547579	0.423824	1.19889	0.521457	0.289539	0	0.801675	0	0	0	0	0	1.2848	0.725922	0.425946	0.819254	0	0	0	0.677137	0.906636	0.44458	0	0	0	0	0	1.16236	0	5.43457	1.83065	0	1.21259	3.49844	0.543056	2.57383	1.77009	3.06228	4.82389	0.592356	2.41795
AC185226.4_FG001	0.538772	0.614742	1.04693	0.785908	0.933255	2.00334	0	0.71433	0.483919	0.187276	0.794635	1.03688	0.575725	0.874639	0.354237	0.609982	0.649441	0.859267	0.971054	0.743509	1.987	1.60382	1.12928	0.81451	0.944655	1.62015	0.860816	0.897621	0.934771	1.08046	1.1153	0.581493	1.27099	1.15222	1.6494	8.73143	12.6453	9.60551	7.48242	10.0327	5.8939	3.67141	4.79921	3.98054	2.93306	2.70626	4.26307	2.22483	3.20527
AC185252.4_FG002	0	0	0	0	0	0	0	0	0	0	0	0	0	0	0	0	0	0	0	0	0	0	0	0	0	0	0	0	0	0	0	0	0	0	0	0	0	0	0	0	0	0	0	0	0	0	0	0	0
AC185254.4_FG002	0	0	0	0	0	0	1.06831	0	0	0	0	0	0	0	0	0	0	0	0	0	0	0	0	0	0	0	0	0	0	0	0	0	0	0	0	1.69648	0	0	0	0	0	0	0.792597	0	0	1.11736	0	0	0
AC185256.3_FG002	0	0	0	0.45453	0	0.731767	0	0.247879	0	0	0	0	0.22198	0	0	0.352783	0.321947	0.894523	0.481379	0	0	1.66962	0	0	0	0	0	0	0.231696	0	0	0	0.275654	0.666388	0	0	0	2.08325	0.70175	6.52773	0	1.34107	0.832688	1.47995	1.35707	0.586938	0	0.45414	0
AC185256.3_FG003	0	0	0	0	0	0	0	0	0	0	0	0	0	0	0	0	0	0	0	0	0	0	0	0	0	0	0	0	0.0788332	0	0	0	0	0	0.649138	0	0	0	0	0	0	0	0	0	0	0	0	0	0
AC185261.4_FG002	0	0	0	0	0	0	0	0	0	0	0	0	0	0	0	0	0	0	0	0	0	0	0	0	0	0	0	0	0	0	0	0	0	0	0	0	0	0	0	0	0	0	0	0	0	0	0	0	0
AC185265.3_FG003	0	0	0	0	0	0	0	0	0	0	0	0	0	0	0	0	0	0	0	0	0	0	0	0	0	0	0	0	0	0	0	0	0	0	0	0	0	0	0	0	0	0	0	0	0	0	0	0	0
AC185276.2_FG004	7.87829	0	5.74085	3.9903	8.52917	5.13933	6.89713	7.83406	8.10813	6.84618	7.26231	7.01939	5.06677	11.102	9.71229	7.43297	7.34854	7.32945	6.33902	7.36131	5.18845	0.977172	5.73371	6.06544	1.91852	1.79476	5.24476	5.46901	8.94984	7.77991	4.5302	14.1716	5.80789	9.36031	6.69962	0	0	1.21926	0	0	3.26457	1.17732	0.731014	0.866164	3.5741	2.06108	0	0.797376	3.25483
AC185276.2_FG006	0	0	0	0	0	0	0	0	0	0	0	0	0	0	0	0	0	0	0	0	0	0	0	0	0	0	0	0	0	0	0	0	0	0	0	0	0	0	0	0	0	0	0	0	0	0	0	0	0
AC185281.5_FG006	0.661194	0	0	0.803738	0	0	0	0	0	0.574573	0	0	0	0	1.08682	0	0.569293	0	0.851215	1.14057	0	0.984123	0.57745	0	0	0.903764	0	0	0	0	0	0	0	1.17836	0	0	0	1.22793	0	0	0	0	0	0	0	1.03787	0	0	0
AC185300.4_FG002	1.91265	0	1.85831	2.32499	2.30074	2.4954	3.3489	1.90191	2.1474	1.38506	0.783601	1.3633	1.13546	1.72499	0	0.300756	0.823402	1.0168	0.615581	1.37472	1.6795	4.74465	1.9488	0.8032	0.931538	0.435722	0.727597	1.77031	0.987633	1.74347	2.19964	0	1.88001	3.40867	0	25.8306	18.7046	27.8244	25.1269	20.4052	8.71809	7.43141	7.4538	7.57017	4.62774	3.50265	5.51759	3.48449	3.16076
AC185305.3_FG003	5.23693	0	0	6.36593	0	10.2488	15.7191	3.47168	11.7594	9.10171	0	5.5992	3.10895	0	0	0	4.50903	0	6.74197	9.03374	0	7.79466	0	4.39841	0	0	0	0	9.73509	0	0	0	3.86068	27.9993	0	37.4429	0	48.6285	19.6568	0	13.0203	9.3912	5.83112	27.6367	0	0	38.8477	6.36047	25.963
AC185415.3_FG005	2.19433	2.50375	5.11678	2.93414	3.1675	2.57662	3.29323	4.21856	3.20275	3.43235	2.69702	4.22303	2.4751	2.96855	1.44275	3.93357	4.34548	3.84963	2.11872	2.83893	5.20248	5.87889	3.25789	4.05456	1.28248	4.79898	4.00682	3.96052	2.71941	5.00061	4.54246	8.28916	3.07357	3.51961	3.35887	12.5512	12.8756	16.7082	14.0019	7.66157	5.45566	10.6246	7.81858	7.52706	5.17656	5.16665	3.79812	4.7972	5.4394
AC185422.3_FG005	2.55947	2.92037	1.49205	3.11125	0.738914	3.50626	3.07298	3.39346	4.02305	2.66899	3.1458	0	2.73501	4.15502	0.841412	3.38071	2.20372	1.2246	2.63603	3.97359	5.39393	3.80952	3.57647	3.86938	0	2.79876	3.50516	2.8428	3.48911	1.86647	0.883053	0	2.64158	4.56141	2.61186	9.7598	0	8.55591	1.92139	0	2.54539	3.67184	3.98982	1.3507	1.85782	2.41055	2.5315	2.48687	2.5378
AC185427.5_FG004	0	0	0	1.22048	0	0	0	0.665595	1.12726	0	0	0	0.596052	0.67914	0	0	0	0	0.646289	0	0	0	0.876863	0	0	0	0	0	0	0	0	0	0	0	0	0	0	1.86462	0	5.84266	2.49627	3.60098	1.11795	3.9739	1.82197	0	0	0	4.97765
AC185443.3_FG004	0	0	0	0	0	0	0	0	0	0	0	0	0	0	0	0	0	0	0	0	0	0	0	0	0	0	0	0	0	0	0	0	0	0	0	0	0	0	0	0	0	0	0	0	0	0	0	0	0
AC185460.3_FG004	0	0	0	0	0	0	0	0	0	0	0	0.409673	0	0	0.629821	0	0	0	0	0	0	0	0	0	0	0	0	0	0	0	0	0	0	0	0	0	0	0	0	0	0	0	0	0	0	0	0	0	0
AC185466.3_FG001	0	0	0	0	0.996981	0	0	0	0	0	0	0	0.410025	0	0	0	0	0	0	0	0	0	0	0	0	0	0	0.479457	0	0	0	0	0.509166	0	0	0	0	2.56535	1.29622	0	0	0	0	0.911218	1.25334	0	0	0	0
AC185471.3_FG005	1.45299	0	0	0.588745	0.699126	0.947846	0.726878	0.321074	0	0	0	1.03567	0	0.982823	0	0	0	0	0.311761	0	0	5.04615	0.422987	0	0	0	0	0	1.20045	0	0	0	0.714099	0	0	0	0	2.6984	0.908964	0	13.2458	7.81679	10.2464	8.30681	2.63668	12.9243	19.1615	15.8825	31.215
AC185473.3_FG005	0	0	0	0	0	0	0	0	0	0	0	0	0	0	0	0	0	0	0	0	0	0	0	0	0	0	0	0	0	0	0	0	0	0	0	0	0	0	0	0	0	0	0	0	0	0	0	0	0
AC185475.3_FG001	0	0	0.647013	1.61899	0.961266	1.95487	0.999424	0.882924	0.747665	1.73607	0	0	0.395336	1.35134	1.09461	1.25658	0.573372	0.531034	2.14328	0	0	0	0.581587	1.67791	1.94602	0	0.759988	1.38684	1.23792	0.60703	0	0	0.490926	0	0	4.76126	0	6.18363	2.49957	0	3.31135	0	1.48298	5.27145	1.20844	4.18123	0	2.42641	0
AC185478.4_FG005	0	0	0	0.602346	0	0	0.743671	0.328492	0	0	0	0	0.29417	0	0	0	0	0	0	0	0	0	0	0	0	0	0	0	0	0	0	0	0	0	0	0	0	0	0	0	0	0	0	0.653748	0	0	0	0	0
AC185478.4_FG007	0	0	0	0	0	0	0	0	0	0	0	0	0	0	0	0	0	0	0	0	0	0	0	0	0	0	0	0	0	0	0	0	0	0	0	0	0	0	0	0	0	0	0	0	0	0	0	0	0
AC185487.4_FG001	0	0	0	0	0	0	0	0	0	0	0	0	0	0	0	0	0	0	0	0	0	0	0	0	0	0	0	0	0	0	0	0	0	2.45073	0	3.27731	0	0	0	0	0	0	0	0	0	0	0	0	0
AC185500.3_FG001	0	0	0	0	0	0	0	0	0	0	0.947463	0	0	0	0	0.727297	0	0	0	0	0	0	0	0	0	1.05368	0.879747	0	0	0	0	0	0.568287	0	0	0	0	0	0	0	0	0	0.858333	1.01702	1.39887	0	0	0	0
AC185501.3_FG001	0.906145	0	0	0	0	0	0	0	0	0	0	0	0	0	0	0	0	0	0	0	0	0	0	0	0	0	0	0	0	0	0	0	0	0	0	0	0	0	0	0	0	0	0	0	0	0	0	0	0
AC185501.3_FG006	0	0	1.24426	0	1.8486	1.25313	1.92198	0	0	0	0	0	0.760267	0	0	0	1.10265	1.02123	0.824345	0	0	0	3.35533	1.07559	0	0	0	0	1.58709	2.33475	0	0	0	0	0	3.05211	0	2.37834	2.40344	7.45234	0	0	1.42595	0	0	6.03066	3.16663	0	0
AC185504.4_FG002	0	0	0	0	0	0	0	0	0	0	0	0	0	0	0	0	0	0	0	0	0	0	0	0	0	0	0	0	0	0	0	0	0	0	0	0	0	0	0	0	0	0	0	0	0	0	0	0	0
AC185522.2_FG002	0	0	0	0	0	0	0	0	0	0.978159	0	0	0.668236	0	0	0	0	0	0	0	0	0	0	0	0	0	0	0	0	0	0	0	0	0	0	0	0	0	0	6.55024	0	0	1.25334	5.94022	2.04262	0	0	1.36712	5.58047
AC185530.2_FG004	0	0	0	0	0	0	0	0	0	0	0	0	0	0	0	0	0	0	0	0	0	0	0	0	0	0	0	0	0	0	0	0	0	0	0	0	0	0	0	0	0	0	0	0	0	0	0	0	0
AC185586.4_FG003	0	0	0	0	0	0	0	0	0	0	0	0	0	0	0	0	0	0	0	0	0	0	0	0	0	0	0	0	0	0	0	0	0	0	0	0	0	0	0	0	0	0	0	0	0	0	0	0	0
AC185587.3_FG003	0	0	0	0	0	0	0	0	0	0	0	0	0	0	0	0	0	0	0	0	0	0	0	0	0	0	0	0	0	0	0	0	0	0	0	0	0	0	0	0	0	0	0	0	0	0	0	0	0
AC185588.2_FG002	0	0	0	0.703629	0	0	0	0	0.649884	0	0	0.618881	0	0	0	0	0	0	0	0	1.52484	0	0	0	0	1.58239	0	0	0	0.527642	0.99854	0	0	0	0	0	0	0	0	0	0	1.03801	0.644516	0	0	0	0	0	0
AC185593.3_FG003	1.53291	0	1.48936	0	0	1.49997	0	2.0324	0	0	0	1.63895	0	1.03688	2.51967	4.33878	0	0	0.986725	0	0	0	1.33875	0	4.47953	0	1.74941	0	0.949856	1.39732	0	0	1.13006	2.73191	7.82142	0	0	0	2.87687	0	0	5.49781	0	2.02239	0	4.81239	0	0	0
AC185605.3_FG003	0	0	0	0	0	0	0	0	0	0	0	0	0	0	0	0	0	0	0	0	0	0	0	0	0	0	0	0	0	0	0	0	0	0	0	0	0	0	0	0	0	0	0	0	0	0	0	0	0
AC185610.3_FG001	0	0	0	0	0	0	0	0	0	0	0	0	0	0	0	0	0	0	0	0	0	0	0	0	0	0	0	0	0	0	0	0	0	0	0	0	0	0	0	0	0	0	0	0	0	0	0	0	0
AC185611.3_FG001	0	0	0	0	0	0	0	0	0	0	0	0	0	0	0	0	0	0	0	0	0	0	0	0	0	0	0	0	0	0	0	0	0	0	0	0	0	0	0	0	0	0	0	0	0	0	0	0	0
AC185623.4_FG010	0	0	0	0	0	0	0	0	0	0	0	0	0	0	0	0	0	0	0	0	0	0	0	0	0	0	0	0	0	0	0	0	0	0	0	0	0	0	0	0	0	0	0	0	0	0	10.0369	0	0
AC185623.4_FG012	0	0	0	0	0	0	0	0	0	0	0	0	0	0	0	0	0	0	0	0	0	0	0	0	0	0	0	0	0	0	0	0	0	0	0	0	0	0	0	0	0	0	0	0	0	0	0	0	0
AC185628.3_FG010	0	0	0	0	0	0	0	0	0	0	0	0	0	0	0	0	0	0	0	0	0	0	0	0	0	0	0	0	0	0	0	0	0	0	0	0	0	0	0	0	0	0	0	0	0	0	0	0	0
AC185642.4_FG001	0	0	0	0	0	0	0	0	0	0	0	0	0	0	0	0	0	0	0	0	0	0	0	0	0	0	0	0	0	0	3.80451	0	0	0	0	0	0	0	0	0	0	0	0	0	0	0	0	0	0
AC185648.3_FG007	0	0	0	0	0	0	0	0	0	0	0	0	0	0	0	0	0	0	0	0	0	0	0	0	0	0	0	0	0	0	0	0	0	0	0	0	0	0	0	0	0	0	0	0	0	0	0	0	0
AC185649.2_FG003	0	0	0	0	0	0	0	0	0	0	0	0	0	0	0	0	0	0	0	0	0	0	0	0	0	0	0	0	0	0	0	0	0	0	0	0	0	0	0	0	0	0	0	0	0	0	0	0	0
AC185655.3_FG004	0	0	0	0	0	0	0	0	0	0	0	0	0	0	0	0	0	0	0	0	0	0	0	0	0	0	0	0	0	0	0	0	0	0	0	0	0	0	0	0	0	0	0	0	0	0	0	0	0
AC185655.3_FG005	0	0	0	0	0	0	0	0	0	0	0	0	0	0	0	0	0	0	0	0	0	0	0	0	0	0	0	0	0	0	0	0	0	0	0	0	0	0	0	0	0	0	0	0	0	0	0	0	0
AC185656.3_FG002	0	0	0	0	0	0	0	0	0	0	0	0	0	0	0	0	0	0	0	0	0	0	0	0	0	0	0	0	0	0	0	0	0	0	0	0	0	0	0	0	0	0	0	0	0	0	0	0	0
AC185660.3_FG003	0	0	0	0	0	0	0	0	0	0	0	0	0	0	0	0	0	0	0	0	0	0	0	0	0	0	0	0	0	0	0	0	0	0	0	0	0	0	0	0	0	0	0	0	0	0	0	0	0
AC186009.3_FG001	0	0	0	0.498664	0	0	0	0	0	0	0	0	0	0	0	0	0	0	0	0	0	0	0	0	0	0	0	0	0.254194	0	0	0	0	0	0	0.977674	0	0	0	0	0	0	0	0	0	1.28786	0	0	0
AC186013.3_FG001	0	0	0	0	0	0	0	0	0	0	0	0	0	0	0	0	0	0	0	0	0	0	0	0	0	0	0	0	0	0	0	0	0	0	0	0	0	1.00024	0	0	0	0	0	0.710571	0	0	0	0	0
AC186145.3_FG002	0.50086	5.71484	0.486631	1.82651	0	1.47029	0.751686	1.32813	2.24933	2.61146	3.07799	1.60652	2.9734	1.35515	1.64655	1.41765	3.8812	0.798802	0.967203	4.75193	6.59708	0	1.74969	2.52398	1.46364	0.684609	1.7148	1.39076	0.620709	2.28279	1.72804	0	0.73847	0.892619	7.66668	4.77472	0	1.86033	5.63992	0	1.24526	3.5927	0.557688	1.98238	1.81778	0.786197	0	1.82495	0
AC186147.3_FG008	0	0	0.239174	0.299237	0	0.240877	0.73889	0.16319	0	0	0.90768	0	0.146139	0.499532	0	0.232253	0	0.196301	0	0	0.648479	19.0526	0	0	0	0.336478	0	0	1.06775	0	0	0	0.36295	0	0	54.5613	14.4443	47.5453	48.5092	42.9749	58.7552	70.6308	60.8496	69.5013	20.1019	30.9126	36.5215	32.8879	53.6983
AC186156.3_FG004	0	0	0	0	0	0	0	0	0	0	0	0	0	0	0	0	0	0	0	0	0	0	0	0	0	0	0	0	0	0	0	0	0	0	0	0	0	0	0	0	0	0	0	0	0	0	0	0	0
AC186156.3_FG005	0	0	0	0	0	0	0	0	0	0	0	0	0	0	0	0	0	0	0	0	0	0	0	0	0	0	0	0	0	0	0	0	0	0	0	0	0	0	0	0	0	0	0	0	0	0	0	0	0
AC186164.3_FG001	0	0	0	0	0	0	1.38698	0	1.03759	0	0	0.988095	0.548639	2.50047	0	0	0.795713	0	0	0	0	5.50212	0	0	0	0	0	0	1.14531	0	0	4.98723	0.681297	0	0	2.20253	0	3.4326	8.67211	10.7558	0	4.97182	0	1.21927	1.67704	0	4.57033	0	0
AC186166.3_FG008	0	3.16435	0.538902	0.674237	1.6013	2.17097	0	0.735399	0.622737	1.44599	0	0	0	3.37663	0.911708	0	0.477566	0.442303	0.357033	0.956793	0	0	1.93764	0.931699	0	0	0	0.385038	2.74953	0	0	0	0.40891	0	0	0	0	0	0	0	0	0	0	0	2.01304	0	1.3715	0.673659	0
AC186189.3_FG004	0	0	0	0	0	0	0	0	0	0	0	0	0	0	0	0	0	0	0	0	0	0	0	0	0	0	0	0	0	0	0	0	0	0	0	0	0	0	0	0	0	0	0	0	0	0	0	0	0
AC186189.3_FG005	0	0	0	0	0	0	0	0	0	0	0	0	0	0	0	0	0	0	0	0	0	0	0	0	0	0	0	0	0	0	0	0	0	0	0	0	0	0	0	0	0	0	0	0	0	0	0	0	0
AC186195.4_FG001	0	0	0	0	0	0	0	0	0	0	0	0	0	0	0	0	0	0	0	0	0	0	0	0	0	0	0	0	0	0	0	0	0	0	0	0	0	0	0	0	0	0	0	0	0	0	0	0	0
AC186231.4_FG002	0	0	0	0	0	0	0	0	0	0	0	0	0	0	0	0	0	0	0	0	0	0	0	0	0	0	0	0	0	0	0	0	0	0	0	0	0	1.62404	0.820593	0	0	0	0	0	0	0	1.08116	0	0
AC186233.3_FG007	0	0	0	0	0	0	0.188358	0	0	0.109063	0.154257	0	0	0	0	0	0	0	0	0	0	0	0	0	0	0.171549	0	0	0	0	0	0	0	0	0	0	0	0	0	0	0.312038	0	0	0	0.4555	0	0	0	0
AC186283.4_FG002	0	0	0	0	0	0	0	0	1.01736	0	0	0	0	0	0	0.854926	0	0	0	0	0	0	0	0	0	0	0	0	0	0	0	0	0	0	0	0	0	0	0	0	0	0	1.00896	0	0	0	0	0	0
AC186284.3_FG007	0	0	0	0	0	0	0	0	0	0	0	0	0	0	0	0	0	0	0	0	0	0	0	0	0	0	0	0	0	0	0	0	0.141112	0	0	0.456192	0	0	0	1.11389	0	0	0	0	0	0	0	0.232482	0
AC186287.7_FG005	0.219433	0	0	0	0	0	0.329323	0	0.492731	0.190686	0	0	0.651343	0	1.08206	0.41406	0.188934	0.174983	0	0	0	0	0.383282	0.184298	0	0	0.250426	0.456984	0.271941	0.200025	0.378538	0	0	0	0	0	0	0	0	0	0	0	0	0	0	0	0	0	0
AC186309.3_FG002	0	0	0	0	0	0	0	0	0	0	0	0	0	0	0	0	0	0	0	0	0	0	0	0	0	0	0	0	0	0	0	0	0	0	0	0	0	0	0	0	0	0	0	0	0	0	0	0	0
AC186309.3_FG006	0	0	0	0	0	0	0	0	0	0	0	0	0	0	0	0	0	0	0	0	0	0	0	0	0	0	0	0	0	0	0	0	0	0	0	0	0	0	0	0	0	0	0	0	0	0	0	0	0
AC186310.4_FG004	0	0	0	0	0	0	0	0	0	0	0	0	0.0932738	0	0	0	0	0	0	0	0	0	0	0	0	0	0	0	0	0	0	0	0	0	0	0	0	0	0	0	0	0	0	0	0	0	0	0	0
AC186322.4_FG003	0	0	0	0	0	0	0	0	0	0	0	0	0	0	0	0	0	0	0	0	0	0	0	0	0	0	0	0	0	0	0	0	0	0	0	0	0	0	0	0	0	0	0	0	0	0	0	0	0
AC186322.4_FG005	0	0	0	0	0	0	0	0	0	0	0	0	0.433497	0	0	0	0	0	0	0	0	0	0	0	0	0	0	0	0.452471	0	0	0	0.269157	0	0	0	0	0	0	0	0	0	0	0	0	0	0	0	0
AC186329.3_FG006	0	0	0	0	0	0	0	0	0	0	0	0	0	0	0	0	0	0	0	0	0	0	0	0	0	0	0	0	0	0	0	0	0	0	0	2.65055	0	0	0	0	2.76509	0	0	0	0	0	0	0	0
AC186337.3_FG003	0	0	0	0	0	0	0	0	0	0	0	0	0	0	0	0	0	0	0	0	0	0	0	0	0	0	0	0	0	0	0	0	0	0	0	0	0	0	0	0	0	0	0	0	0	0	0	0	0
AC186375.3_FG001	0	0	0	0	0	0	0	0	0	0	0	0	0	0	0	0	0	0	0	0	0	0	0	0	0	0	0	0	0	0	0	0	0	0	0	0	0	0	0	0	0	0	0	0	0	0	0	0	0
AC186404.3_FG002	0	0	0	0	0	0	0	0	0	0	0	0	0	0	0	0	0	0	0	0	0	0	0	0	0	0	0	0	0	0	0	0	0	0	0	0	0	0	0	0	0	0	0	0	0	0	0	0	0
AC186406.4_FG006	0	0	0	0	0	0	0	0	0	0	0	0	0	0	0	0	0	0	0	0	0	0	0	0	0	0	0	0	0	0	0	0	0	0	0	0	0	0	0	0	0	0	0	0	0	0	0	0	0
AC186408.5_FG005	0	0	0	0	0	0	0	0	0	0	0	0	0	0	0	0	0	0	0	0	0	0	0	0	0	0	0	0	0	0	0	0	0	0	0	0	0	0	0	0	0	0	0	0	0	0	0	0	0
AC186412.4_FG011	0	0	0	0	0	0	0	0	0	0	0	0	0	0	0	0	0	0	0	0	0	0	0	0	0	0	0	0	0	0	0	0	0	0	0	0	0	0	0	0	0	0	0	0	0	0	0	0	0
AC186417.3_FG004	0	0	0	0	0	0	0	0	0	0	0	0	0	0	0	0	0	0	0	0	0	0	0	0	0	0	0	0	0	0	0	0	0	0	0	0	0	0	0	0	0	0	0	0	0	0	0	0	0
AC186417.3_FG006	0	0	0	0	0	0	0	0	0	0	0	0	0	0	0	0	0	0	0	0	0	0	0	0	0	0	0	0	0	0	0	0	0	0	0	0	0	0	0	0	0	0	0	0	0	0	0	0	0
AC186424.4_FG009	0	0	0	0	0	0	0	0	0	0	0	0	0	0	0	0	0	0	0	0	0	0	0	0	0	0	0	0	0	0	0	0	0	0	0	0	0	0	0	0	0	0	0	0	0	0	0	0	0
AC186431.5_FG001	0	0	0	0	0	0	0	0	0	0	0	0	0	0	0	0	0	0	0	0	0	0	0	0	0	0	0	0	0	0	0	0	0	0	0	0	0	0	0	0	0	0	0	0	0	0	0	0	0
AC186433.4_FG001	2.04168	0	1.32245	0	0	0.665935	1.02138	0	0	0.591402	0	0	0.808041	0	0	0	1.17193	0.542699	0	0	0	1.01295	0.594362	0.57159	0	0	2.33005	0	0.421704	0	0	3.67262	1.00342	2.42575	0	1.62195	0	1.26389	5.10895	3.96032	0	2.44085	1.51555	0.897874	0	2.13654	3.36561	0	3.37399
AC186493.4_FG002	0	0	0	0	0	0	0	0	0	0	0	0	0	0	0	0	0	0	0	0	0	0	0	0	0	0	0	0	0	0	0	0	0	0	0	0	0	0	0	0	0	0	0	0	0	0	0	0	0
AC186500.3_FG001	0	0	0.555477	0	0	0	0	0	0	0	0	0	0.339406	0.386718	0	0.539403	0	0	0	0	0	0	0	0	0	0	0	0	0	0	0.986256	0	0	0	0	0	0	0	0	0	0	0	0	0.754279	0	0	0	0	0
AC186506.3_FG001	0	0	0	0	0	0	0	0	0	0	0	0	0	0	0	0	0	0	0	0	0	0	0	0	0	0	0	0	0	0	0	0	0	0	0	0	0	0	0	0	0	0	0	0	0	0	0	0	0
AC186512.3_FG007	30.1852	24.8974	16.9606	19.4515	27.2982	33.8069	30.0192	28.9308	27.7653	27.4949	29.9483	33.8286	31.5214	39.3594	25.107	31.224	30.9997	28.1307	33.71	34.504	43.1116	36.267	33.032	36.0427	43.5729	42.2533	36.5238	38.8789	32.9011	44.4223	48.9348	33.3637	43.1647	34.3512	33.4009	48.5373	0	47.9533	48.4596	38.0936	56.0599	47.6083	56.2867	63.8142	36.9572	46.2398	52.1569	50.354	52.2868
AC186519.4_FG002	0	0	0	0	0	0	0	0	0	0	0	0	0	0	0	0	0	0	0	0	0	0	0	0	0	0	0	0	0	0	0	0	0	0	0	0	0	0	0	0	0	0	0	0	0	0	0	0	0
AC186524.3_FG005	0	0	0	0	0	0	0	0	0	0	0	0	0	0	0	0	0	0	0	0	0	0	0	0	0	0	0	0	0	0	0	0	0	0	0	0	0	0	0	0	0	0	0	0	0	0	0	0	0
AC186524.3_FG006	0	0	0	0	0	0	1.52329	0	0	0	0	0	0	0	0	0	0	0	0	0	0	0	0	0	0	0	0	0	0	0	0	0	0	0	0	0	0	0	0	0	0	0	0	0	0	0	0	0	0
AC186563.4_FG004	0	0	0	0	0	0	0	2.15437	0	0	0	0	1.92927	0	0	0	0	0	0	0	0	0	0	0	0	0	0	0	0	0	0	0	0	0	0	7.74511	0	6.03532	0	0	0	0	0	0	0	0	0	3.94702	0
AC186577.3_FG006	0	0	0.520274	0.65093	0	0	0	0	0	0.465334	0.658158	0	0.317897	0	0.880192	0	0	0.854028	0	0	0	8.76722	0	0	1.56482	0	0	0	0.663622	0	0	0	0	0	0	24.2479	62.8412	35.801	44.2188	12.4644	27.9584	34.5697	28.0235	36.7368	8.74553	9.24605	11.9168	8.45483	10.6191
AC186579.3_FG007	0	0	0	0	0	0	0	0	0	0	0	0	0	0	0	0	0	0	0	0	0	0	0	0	0	0	0	0	0	0	0	0	0	0	0	0	0	0	0	0	0	0	0	0	0	0	0	0	0
AC186581.3_FG003	0	0	0	0	0	0	0	0	0	0	0	0	0	0	0	0	0	0	0	0	0	0	0	0	0	0	0.917808	0	0	0	0	0	0	0	0	0	0	0	0	0	0	0	0	0	0	0	0	0	0
AC186583.3_FG004	0	0	0	0	0	0	0	0	0	0	0	0	0	0	0	0	0	0	0	0	0	0	0	0	0	0	0	0	0	0	0	0	0	0	0	0	0	0	0	0	0	0	0	0	0	0	0	0	0
AC186585.4_FG002	0	0	0	0	0	0	0	0	0	0	0	0	0	0	0	0	0	0	0	0	0	0	0	0	0	0	0	0	0	0	0	0	0	0	0	0	0	0	0	0	0	0	0	0	0	0	0	0	0
AC186590.3_FG005	0	0	0	0	0	0	0	0	0	0	0	0	0	0	0	0	0	0	0	0	0	0	0	0	0	0	0	0	0	0	0	0	0	0	0	0	0	0	0	0	0	0	0	0	0	0	0	0	0
AC186590.3_FG006	0	0	0	0	0	0	0	0	0	0	0	0	0	0	0	0	0	0	0	0	0	0	0	0	0	0	0	0	0	0	0	0	0	0	0	0	0	0	0	0	0	0	0	0	0	0	0	0	0
AC186592.3_FG002	0	0	0	0.280854	0	0.22608	0.173375	0.0765824	0	0	0	0.123514	0	0	0	0	0	0.092121	0.148722	0.199277	0	0	0.100891	0	0	0	0	0.0801941	0	0.105304	0	0.623412	0	0	0	0	0	0.214541	0.216806	0	0.287217	0	0	0	0	0	0	0.140307	0
AC186592.3_FG003	0	0	0	0	0	0	0	0	0	0	0	0	0	0	0	0	0	0	0	0	0	0	0	0	0	0	0	0	0	0	0	0	0	0	0	0	0	0	0	0	0	0	0	0	0	0	0	0	0
AC186602.4_FG003	0	0	0	0	0	0	0	0	0	0	0	0	0	0	0	0	0	0	0	0	0	0	0	0	0	0	0	0	0	0	0	0	0	0	0	0	0	0	0	0	0	0	0	0	0	0	0	0	0
AC186603.6_FG003	0.223658	0	0.651911	0.54375	0	0	0.335663	0.148268	0.753325	0.194357	0.274894	0.717388	0.663882	0.151285	1.10289	0.422031	0.962854	0.356703	0.431902	0.964528	0.589182	0	0	0.939231	0.653583	0	1.27624	0.310521	0	0.203875	0	0	0	0.797193	0	0	0	0.415363	0	0	0	0	0	0.590151	0	0	0	0	0
AC186606.4_FG003	0.395673	6.77197	0	0.480974	0.57115	0	1.78147	0.786903	0.888472	0.687674	1.45895	0.423044	0.46979	0.535277	0	0.373308	0.340677	0.315522	0.509385	0.341269	0	2.35568	0.345558	0.332319	0	0.540832	0.903115	0.824013	0.735528	0.721351	0.682564	0	0	0	0	1.88598	0	2.20446	1.48515	0	2.95123	1.41909	3.52453	1.56605	0.718011	0.621085	0.978372	0.480562	0
AC186611.4_FG005	0	0	0	0	0	0	0	0	0	0	0	0	0	0	0	0	0	0	0	0	0	0	0	0	0	0	0	0	0	0	0	0	0	0	0	0	0	0	0	0	0	0	0	0	0	0	0	0	0
AC186613.4_FG003	0	0	0	0	0	0	0	0	0	0	0	0	0	0	0	0	0	0	0	0	0	0	0	0	0	0	0	0	0	0	0	0	0	0	0	0	0	0	0	0	0	0	0	0	0	0	0	0	0
AC186619.3_FG001	0	0	0	0	0	0	0	0	0	0	0	0	0	0.246962	0	0	0	0	0	0	0	0	0	0	0	0	0	0	0	0	0	0	0	0	0	0	21.4232	0	0	0	0	0	0	0	0	0	0	0	0
AC186647.3_FG001	0	0	0	0	0	0	0	0	0	0	0	0	0	0	0	0	0	0	0	0	0	0	0	0	0	0	0	0	0	0	0	0	0	0	0	0	0	0	0	0	0	0	0	0	0	0	0	0	0
AC186653.4_FG005	0	0	0	0	0	0	0	0	0	0	0	0	0	0	0	0	0	0	0	0	0	0	0	0	0	0	0	0	0	0	0	0	0	0	0	0	0	0	0	0	0	0	0	0	0	0	0	0	0
AC186656.4_FG004	2.20542	0	4.28554	0	0	2.15803	0	1.46203	0	0	2.71065	0	1.30927	0	0	0	0	0	0	0	0	0	1.92609	0	0	0	0	0	0	0	0	0	1.62584	0	0	5.2561	0	4.09578	4.13902	0	0	0	0	0	0	0	0	0	0
AC186656.4_FG012	0	0	0.309718	0	0	0	0	0	0	0	0	0	0	0	0	0	0	0	0	0	0	0	0	0	0	0	0	0	0	0	0	0	0	0	0	0	0	0	0	0	0	0	0	0	0	0	0	0	0
AC186663.3_FG006	0	0	0	0	0	0	0	0	0	0	0	0	0	0	0	0	0	0	0	0	0	0	0	0	0	0	0	0	0	0	0	0	0	0	0	0	0	0	0	0	0	0	0	0	0	0	0	0	0
AC186667.3_FG007	0	0	0	0	0	0	0	0	0	0	0	0	0	0	0	0	0	0	0	0	0	0	0	0	0	0	0	0	0	0	0	0	0	0	0	0	0	0	0	0	0	0	0	0	0	0	0	0	0
AC186669.3_FG002	0.156852	0	0	0.381333	0	0	0	0	0	0	0	0	0	0.106097	0	0.147986	0	0	0	0	0	0	0.136985	0	0	0.214395	0.179005	0	0.194384	0	0	0	0	0	0	0.373818	0	0	0	0	0	0	0.349296	0.413874	0	0.246209	0.387844	0.190503	0
AC186684.4_FG001	0	0	0	0	0	0	0	0	0	0	0	0	0	0	0	0	0	0	0	0	0	0	0	0	0	0	0	0	0	0	1.19146	0	0	0	0	0	0	0	0	0	0	0	0	0	0	0	0	0	0
AC186691.4_FG006	0	0	0	0	0	0	0	0	0	0	0	0	0	0	0	0	0	0	0	0	0	0	0	0	0	0	0	0	0	0	0	0	0	0	0	0	0	0	0	0	0	0	0	0	0	0	0	0	0
AC186743.4_FG003	0	0	2.00685	2.51083	0	0	0	0	2.31904	1.79493	5.07742	0	1.22622	0	0	0	1.77844	0	1.32957	0	0	0	0	0	0	0	0	0	0	0	0	0	1.52271	0	0	0	0	0	0	0	0	0	0	0	0	3.24225	0	2.50867	0
AC186781.4_FG006	0	0	0	0	0	0	0	0	0	0	0	0	0	0	0	0	0	0	0	0	0	0.815821	0	0	0	0	0	0	0	0	0	0	0	0	0	0	0	0	0	0	1.36276	0	0.610308	0	0	0	1.35532	0	0
AC186782.4_FG003	0	0	0	0	0	0	0	0.184716	0	0	0	0	0	0	0	0	0	0	0	0	0	0	0	0	0	0	0	0	0	0	0	0	0	0	0	0	0	0	0.522932	0	0	0	0	0	0	0	0	0	0
AC186785.4_FG002	0	0	0	0	0	0	0	0	0	0	0	0	0	0	0	0	0	0	0	0	0	0	0	0	0	0	0	0	0	0	0	0	0	0	0	0	0	0	0	0	0	0	0	0	0	0	0	0	0
AC186789.4_FG001	0	0	0	0	0	0	0	0	0	0	0	0	0	0	0	0	0	0	0	0	0	0	0	0	0	0	0	0	0	0	0	0	0	0	0	0	0	0	0	0	0	0	0	0	0	0	0	0	0
AC186800.3_FG005	0	0	0	0	0	0	0	0	0	0	0	0	0	0	0	0	0	0	0	0	0	0	0	0	0	0	0	0	0	0	0	0	0	0	0	0	0	0	0	4.93619	0	0	0	0	0	0	0	0	0
AC186807.4_FG002	0	0	0	0	0	0	0	0	0	0	0	0	0	0	0	0	0	0	0	1.74436	0	0	0	0	0	0	0	0	0	0	0	0	0	0	0	0	0	3.75594	0	0	0	0	0	0	0	0	0	0	0
AC186815.3_FG003	0	0	0	0	0	0	0	0.247879	0	0	0	0	0	0	0	0	0	0	0	0	0	0	0	0	0	0	0	0	0	0	0	0	0	0	0	0	0	0	0	0	0	0	0	0	0	0	0	0	0
AC186828.3_FG001	0	0	0	0	0	0	0	0	0	0	0	0	0	0	0	0	0	0	0	0	0	0	0	0	0	0	0	0	0.762078	0	0	0	0.90666	0	0	0	0	0	0	0	0	0	0	0	0	0	0	0	0
AC186845.4_FG009	0	0	0	0	0	0	0	0	0	0	0	0	0	0	0	0	0	0	0	0	0	0	0	0	0	0	0	0	0	0	0	0	0	0	0	0	0	0	0	0	0	0	0	0	0	0	0	0	0
AC186897.4_FG016	0	0	0	0	0	0	0	0	0	0	0	0	0	0	0	0	0	0	0	0	0	0	0	0	0	0	0	0	0	0	0	0	0	0	0	0	0	0	0	0	0	2.17669	0	0	0	0	0	2.94846	6.01769
AC186902.4_FG006	0	0	0	0	0	0	0	0	0	0	0	0	0	0	0	0	0	0	0	0	0	0	0	0	0	0	0	0	0	0	0	0	0	0	0	0	0	0	0	0	0	0	0	0	0	0	0	0	0
AC186902.4_FG009	0	0	0	0	0	0	0	0	0	0	0	0	0	0	0	0	0	0	0	0	0	0	0	0	0	0	0	0	0	0	0	0	0	0	0	0	0	0	0	0	0	0	0	0	0	0	0	0	0
AC186904.4_FG007	0	0	0	0	0	0	0	0	0	0	0	0	0	0	0	0	0	0	0	0	0	0	0	0	0	0	0	0	0	0	0	0	0	0	0	0	0	0	0	0	0	0	0	0	0	0	0	0	0
AC186905.3_FG013	0	0	0	0	0	0	0	0	0	0	0	0	0	0	0	0	0	0	0	0	0	0	0	0	0	0	0	0	0	0	0	0	0	0	0	0	0	0	0	0	0	0	0	0	0	0	0	0	0
AC187037.4_FG008	0	0	1.53962	1.92626	2.28741	0	2.3782	0	0	0	3.8953	3.38851	1.88147	3.21561	2.6047	0	2.72876	2.52727	2.04004	0	0	0	4.15179	2.66182	0	0	1.80845	4.40013	1.96382	0	0	0	1.1682	0	0	3.7766	0	0	0	0	3.9398	0	0	4.18127	2.87557	4.97478	3.91829	1.92461	15.7122
AC187046.3_FG009	0	0	0	0	0	0	0	0	0	0	0	0	0	0	0	0	0	0	0	0	0	0	0	0	0	0	0	0	0	0	0	0	0	0	0	0	0	0	0	0	0	0	0	0	0	0	0	0	0
AC187056.3_FG002	0	0	0	0	0	0	0	0	0	0	0	0	0	0	0	0	0	0	0	0	0	0	0	0	0	0	0	0	0	0	0	0	0	0	0	0	0	0	0	0	0	0	0	0	0	0	0	0	0
AC187065.3_FG003	0	0	0	0	0	0	0	0	0	0	0	0	0	0	0	0	0	0	0	0	0	0	0	0	0	0	0	0	0	0	0	0	0	0	0	0	0	0	0	0	0	1.54943	0	0	0	0	0	0	0
AC187067.4_FG001	0	0	0	0	0	0	0	0	0	0	0	0	0	0	0	0	0	0	0	0	0	0	0	0	0	0	0	0	0	0	0	0	0	0	0	0	0	0	0	0	0	0	0	0	0	0	0	0	0
AC187072.4_FG001	0	0	0	0	0	0	0	0	0	0	0	0	0	0	0	0	0	0	0	0	0	0	0	0	0	0	0	0	0	0	0	0	0	0	0	0	0	0	0	0	0	0	0	0	0	0	0	0	0
AC187072.4_FG002	0	0	0	0	0	0	0	0	0	0	0	0	0	0	0	0	0	0	0	0	0	0	0	0	0	0	0	0	0	0	0	0	0	0	0	0	0	0	0	0	0	0	0	0	0	0	0	0	0
AC187080.3_FG006	0	0	0	0.130985	0	0	0.161717	0	0	0	0.132439	0.115208	0.0639694	0.145773	0	0.101664	0.0927774	0	0	0	0	0	0	0	0	0	0	0.0748018	0.0667693	0	0	0	0.0794368	0	0	0.256807	0	0	0	0.627046	0.267905	0.193232	0.479921	0.142162	0.195537	0	0	0	0
AC187080.3_FG007	0	0	0	0	0	0	0	0	0	0	0	0	0	0	0	0	0	0	0.098472	0	0	0	0	0	0	0	0	0	0	0	0	0	0.112777	0	0	0	0	0	0.287103	0	0	0	0	0	0	0	0.378269	0	0
AC187082.3_FG003	0	0	0	0	0	0	0	0	0	0	0	0	0	0	0	0	0	0	0	0	0	0	0	0	0	0	0	0	0	0	0	0	0.307854	0	0	0	0	0	0	0	0	0	0	0	0	0	0	0	0
AC187086.3_FG004	0	0	0	0	0	0	0	0	0	0	0	0	0	0	0	0	0	0	0	0	0	0	0	0	0	0	0	0	0	0	0	0	0	0	0	0	0	0	0	0	0	0	0	0	0	0	0	0	0
AC187088.3_FG002	0	0	0	0	0	0	0	0	0	0	0	0	0	0	0	0	0	0	0	0	0	0	0	0	0	0	0	0	0	0	0	0	0	0	0	0	0	0	0	0	0	0	0	0	0	0	0	0	0
AC187090.3_FG003	0	0	0	0	0	0	0	0	0	0	0	0	0	0	0	0	0	0	0	0	0	0	0	0	0	0	0	0	0	0	0	0	0	0	0	0	0	0	0	0	0	0	0	0	0	0	0	0	0
AC187090.3_FG011	0	0	0	0	0	0	0.379841	0	0.284157	0.439873	0.311073	0.270602	0	0.513588	0	0	0	0	0	0.218294	0	1.13012	0.221038	0	0	0	0	0.351389	0.627312	0.230708	0.87321	0	0.186581	0.451057	0	7.23826	0	7.99051	9.49984	4.41842	2.51702	3.63091	1.69086	2.67129	1.83711	0.794559	0	3.07393	5.01903
AC187092.6_FG003	0	0	0	0	0	0	0	0	0	0	0	0	0	0	0	0	0	0	0	0	0	0	0	0	0	0	0	0	0	0	0	0	0	0	0	0	0	0	0	0	0	0	0	0	0	0	0	0	0
AC187096.5_FG001	0	0	0	0	0	0	0	0	0	0	0	0	0	0	0	0	0	0	0	0	0	0	0	0	0	0	0	0	0	0	0	0	0	0	0	0	0	0.955922	0.966014	0	0	0	0	0.67909	0	0	0	0	0
AC187098.4_FG011	1.33991	0	1.48782	1.16341	1.38153	1.68572	2.01092	1.90341	1.28945	1.82972	1.64686	3.2745	2.49998	3.36637	1.8878	2.16715	1.6481	1.06848	1.97141	1.81606	2.01698	3.13393	2.50757	2.25073	1.11872	2.61639	1.96606	3.05619	2.37218	2.44278	2.31143	3.0989	3.10446	2.04681	1.95333	25.0906	22.4632	27.7278	20.4765	21.1638	9.99403	9.95448	9.16474	9.59642	5.2103	6.00927	7.57293	6.97446	7.59179
AC187099.5_FG005	1.6661	4.75258	0.809385	3.03794	0	2.44545	3.75071	1.65675	0	1.44783	4.09556	2.67203	0.989097	1.12697	0	0	0	2.6572	1.07246	0.71851	0	2.47983	0.72754	0.699666	0	0	1.90142	1.15659	1.54859	0.759368	0	4.49554	2.45651	2.96928	0	5.95613	0	3.09418	6.2537	4.8477	2.07118	1.49388	3.71028	0	0	0	2.05987	7.08244	0
AC187142.3_FG007	0	0	0	0	0	0	0	0	0	0	0	0	0	0	0	0	0	0	0	0	0	0	0	0	0	0	0	0	0	0	0	0	0	0	0	0	0	0	0	0	0	0	0	0	0	0	0	0	0
AC187157.4_FG001	0	0	0.402121	0	0	0.809971	0	0.548741	0	0.719316	1.01738	0	0.245703	0.559907	0.680303	0.390485	0	0	0.532824	0	0	0	0.361459	0	1.20946	0	0.944671	0	0	0	0	0	0	0	0	0	0	0	0	0	0	0.742194	1.38251	0.546038	0	0	0	1.50802	4.10376
AC187157.4_FG002	0.456095	2.60203	1.77255	1.66327	1.64592	0.446294	1.02675	1.3606	1.28019	2.17989	2.52261	1.21911	1.89536	1.54255	2.99878	2.58189	0.589052	2.72778	1.76152	2.557	1.80224	2.37599	2.58913	2.48993	1.33282	2.8054	1.56154	2.37462	2.11962	2.91028	1.1802	6.15326	1.68117	2.0321	1.16358	41.3057	26.7622	33.4578	41.0868	42.4658	9.07174	6.54319	9.1412	6.91995	5.7936	5.36947	2.25555	4.70855	3.39176
AC187157.4_FG005	8.68904	12.0579	8.89852	6.56573	8.64419	8.50232	9.33976	9.80786	10.151	9.48941	11.2568	11.1732	9.13163	6.11566	9.65025	9.4165	8.89671	7.49071	9.97686	8.50708	9.58887	3.49535	7.28087	8.77706	6.86257	8.34583	9.11226	10.841	5.67514	6.95719	6.68438	10.1384	7.61744	8.78899	13.1805	2.51857	13.7796	6.10579	5.06842	4.78302	2.04354	1.05282	1.83039	2.16879	4.90075	1.65881	1.16136	1.99655	1.74638
AC187160.3_FG003	0	0	0	1.23381	0	0	0	0	0	0	0	0	0	0	0	0	0	0	0	0	0	0	0	0	0	0	0	0	0	0	0	0	0	0	0	0	0	0	0	0	0	0	0	0	0	0	0	0	0
AC187207.3_FG006	0	0	0.184082	0	0	0	0	0	0	0.164647	0	0	0	0.128156	0	0	0	0	0	0	0	0	0.165473	0	0	0	0.216224	0.131528	0	0	0	0	0.139673	0	0	0.451543	0	1.05558	0	0	0	0.339759	0	0	0	0	0	0	0
AC187209.5_FG003	0	0	0	0	0	0	0	0	0	0	0	0	0	0	0	0	0	0	0	0	0	0	0	0	0	0	0	0	0	0	0	0	0	0	0	0	0	0	0	0	0	0	0	0	0	0	0	0	0
AC187209.5_FG010	0	0	0	0	0	0	0	0	0	0	0	0.638772	0	0	0	0.563673	0	0	0	0	0	0	0.521773	0	0	0	0	0	0	0	0	0	0	0	0	0	0	0	0	0	0	0	0	0	0	0	0	0	0
AC187212.3_FG011	0	0	0	0	0	0	0	0	0	0	0	0	0	0	0	0	0	0	0	0	0	0	0	0	0	0	0	0	0	0	0	0	0	0	0	0	0	0	0	0	0	0	0	0	0	0	0	0	0
AC187217.4_FG004	0	0	0	0	0	0	0	0	0	0	0	0	0	0	0	0	0	0	0	0	0	0	0	0	0	0	0	0	0	0	0	0	0	0	0	0	0	0	0	0	0	0	0	0	0	0	0	0	0
AC187222.4_FG001	0	0	0	0	0	0	0	0	0	0	0	0	0	0	0	0	0	0	0	0	0	0	0	0	0	0	0	0	0	0	0	0	0	0	0	0	0	0	0	0	0	0	0	0	0	0	0	0	0
AC187235.3_FG003	0	0	0	0	0	0	0	0	0	0	0	0	0	0	0	0	0	0	0	0	0	0	0	0	0	0	0	0	0	0	0	0	0	0	0	0	0	0	0	0	0	0	0	0	0	0	0	0	0
AC187241.4_FG009	0	0	0	0	0	0	0	0	0	0	0	0	0	0	0	0	0	0	0	0	0	0	0	0	0	0	0	0	0	0	0	0	0	0	0	0	0	0	0	0	0	0	0	0	0	0	0	0	0
AC187243.3_FG005	0	0	0	0	0	0	0	0	0	0	0	0	0	0	1.31057	0	0	0	0	0	0	0	0	0	0	0	0	0.55349	0.494055	0	0	0	0	0	4.0682	0	0	0	0	0	0	0	0.887786	0	0	0	0	0	0
AC187262.4_FG007	0.924165	0	4.48955	0	1.33402	1.80861	1.38698	3.06326	1.03759	0.803093	6.81526	0.988095	3.84047	8.12653	6.07629	2.61578	0	10.3174	1.18976	1.59419	2.43453	133.426	5.6498	0	0	8.84247	0	0.641544	3.43592	0	0	0	4.08778	0	9.43082	1554.98	1247.22	1683.69	1871.44	1403.63	714.587	692.74	641.081	744.972	224.724	255.316	287.931	269.385	238.249
AC187263.4_FG001	11.9598	13.6462	10.8454	18.415	17.2639	15.6037	10.7695	15.8569	16.1132	13.1645	19.5995	26.4267	12.7801	20.4941	10.4846	12.036	10.2975	15.2594	15.3969	13.7538	6.30115	30.8551	15.3194	12.0538	18.6397	15.2576	10.9192	9.40933	12.8454	10.902	4.12631	12.9081	10.5802	12.7887	20.341	68.408	46.7842	56.2679	64.3438	46.3978	27.7528	40.0346	34.6236	39.9729	21.703	27.5341	21.6867	27.1146	35.5757
AC187279.3_FG003	0	0	0	0	0	0	0	1.46203	2.47611	0	0	0	0	1.49178	0	0	0	0	1.41962	0	0	0	0	0	0	0	0	0	0	0	0	11.9015	0	0	0	0	0	0	0	38.5015	0	3.95491	4.91131	5.81931	4.00209	3.46184	10.9066	2.67858	10.9338
AC187279.3_FG004	0	0	0	0	0	0	0	0	0	0	0	0	0	0	0	0	0	0	0	0	0	0	0	0	0	0	0	0	0	0	0	0	0	0	0	0	0	0	0	0	0	0	0	0	0	0	0	0	0
AC187283.3_FG005	0	0	0	0	0	0	0	0	0	0	0	0	0	0	0	0	0	0	0	0	0	0	0	0	0	0	0	0	0	0	0	0	0	0	0	0	0	0	0	0	0	0	0	0	0	0	0	0	0
AC187393.3_FG001	0	0	0	0	0	0	0	0	0	0	0	0	0	0	0	0	0	0	0	0	0	0	0	0	0	0	0	0	0	0	0	0	0	0	0	0	0	0	0	0	0	0	0	0	0	0	0	0	0
AC187404.3_FG003	0	0	0	0	0	0	0	0	0	0	0	0	0	0.193701	0	0	0	0	0	0	0	0	0	0	0	0	0	0	0	0	0	0	0	0	0	0	0	0	0	0	0	0	0	0	0	0	0	0	0
AC187404.3_FG006	0	0	0	0	0	0	0	0	0	0	0	0	0	0	0	0	0	0	0	0	0	0	0	0	0	0	0	0	0	0	0	0	0	0	0	0	0	0	0	0	0	0	0	0	0	0	0	0	0
AC187460.4_FG002	0	0	0	0	0	0	0	0	0	0	0	0	0	0	0	0	0	0	0	0	0	0	0	0	0	0	0	0	0	0	0	0	0	0	0	0	0	0	0	0	0	0	0	0	0	0	0	0	0
AC187469.3_FG005	0	0	0	0	0	0	0	0	0	0	0	0	0	0	0	0	0	0	0	0	0	0	0	0	0	0	0	0	0	0	0	0	0	0	0	0	0	0	0	0	0	0	0	0	0	0	0	0	0
AC187485.3_FG001	0	0	0	0	0	0	0	0	0	0	0	0	0	0	0	0	0	0	0	0	0	0	0	0	0	0	0	0	0	0	0	0	0	0	0	0	0	0	0	0	0	0	0	0	0	0	0	0	0
AC187551.3_FG002	0.162899	0	0.316543	0.198018	0.940575	0.796995	1.22239	0.21598	0.548679	0.566234	0.800868	0	0.386827	1.763	0.267762	0.461075	0.280515	0.129901	0.524288	0.421504	0.429126	2.66706	0.995871	0.273633	0	0.890648	1.11544	0.452331	1.21128	0.593964	1.12405	0.879082	0.36027	0.870945	0.831169	10.094	28.6752	13.6137	10.3945	7.58357	8.10018	7.59517	5.80423	5.80274	3.84289	3.83554	4.83358	3.56127	2.42281
AC187560.5_FG003	0	0	0	0	0	0	0	0	0	0	0	0	0	0	0	0	0	0	0	0	0	0	0	0	0	0	0	0	0	0	0	0	0	0	0	0	0	0	0	0	0	0	0	0	0	0	0	0	0
AC187567.4_FG004	0	0	0	0	0	0	0	0	0	0	0	0	0	0	0	0	0	0	0.73344	0	0	0	0	0	3.32967	1.55744	0	0	0.706036	0	0	0	0	2.03065	0	2.71554	0	8.46425	0	0	2.83289	0	1.2687	0	0	1.78854	0	0	0
AC187782.4_FG009	0	0	0	0	0	0	0	0	0	7.70862	0	0	0	6.00029	0	0	7.63778	0	0	7.65106	0	0	0	0	0	0	0	0	0	0	0	0	0	0	0	0	0	0	0	0	0	0	0	0	0	0	21.9345	0	0
AC187789.3_FG001	0	0	0	0	0	0	0	2.78478	0	0	0	0	0	0	0	0	0	0	0	0	0	0	0	0	0	0	0	0	0	0	0	0	0	0	0	0	0	0	0	0	0	0	0	0	0	0	0	0	0
AC187800.4_FG003	0	0	0	0	0	0	4.60141	0	0	0	0	0	0	0	0	0	5.27968	2.44492	1.97356	0	0	0	0	0	0	4.1908	0	2.12837	0	0	0	0	0	0	0	0	0	5.69397	5.75408	0	0	0	3.41386	0	0	9.62533	0	7.44755	0
AC187802.3_FG008	0	0	0	0	0	0	0	0	0	0	0	0	0	0	0	0	0	0	0	0	0	0	0	0	0	0	0	0	0	0	0	0	0	0	0	0	0	0	0	0	0	0	0	0	0	0	0	0	0
AC187809.3_FG005	0	0	0	0	0	0	0	0	0	0	0	0	0	0	0	0	0	0	0	0	0	0	0	0	0	0	0	0	0	0	0	0	0	0	0	0	0	0	0	0	0	0	0	0	0	0	0	0	0
AC187813.3_FG002	0	0	0	0	0	0	0	0	0	0	0	0	0	0	0	0	0	0	0	0	0	0	0	0	0	0	0	0	0	0	0	0	0	0	0	3.32632	0	0	2.61938	0	3.47007	0	0	1.84138	0	0	0	0	0
AC187818.3_FG004	0	0	0	0	0	0	0	0	0	0	0	0	0	0	0	0	0	0	0	0	0	0	0	0	0	0	0	0	0	0	0	0	0	0	0	0	0	0	0	0	0	0	0	0	0	0	0	0	0
AC187826.3_FG007	0	0	0	0	0	0	0	0	0	0	0	0	0	0	0	0	0	0	0	0	0	0	0	0	0	0	0	0	0	0	0	0	0	0	0	0	0	0	0	0	0	0	0	0	0	0	0	0	0
AC187843.3_FG001	0	0	0	0	0	0	0	0	0	0	0	0	0	0	0	0	0	0	0	0	0	0	0	0	0	0	0	0	0	0	0	0	0	0	0	0	0	0	0	0	0	0	0	0	0	0	0	0	0
AC187843.3_FG006	0	0	0	0	0	0	0	0	0	0.901717	0	1.10944	0	2.10566	0	0	0	0	0	0	0	0	1.81246	0	0	0	0	0	0	0	0	0	0.764963	0	0	39.5681	121.773	53.958	46.738	42.2684	43.8579	33.4943	24.2632	26.011	18.8299	6.51522	10.2632	13.8631	10.2887
AC187843.3_FG010	0	0	0	0	0	0	0	0	0	0	0	0	0	0	0	0	0	0	0	0	0	0	0	0	0	0	0	0	0	0	0	0	0	0	0	0	0	0	0	0	0	0	0	0	0	0	0	0	0
AC187870.3_FG002	0	0	0	0	0	0	0	0	0	0	0	0	0	0	0	0	0	0	0	0	0	0	0	0	0	0	0	0	0	0	0	0	0	0	0	0	0	0	0	0	0	0	0	0	0	0	0	0	0
AC187872.3_FG005	0	0	0	0	0	0	0	0	0	0	0	0	0	0	0	0	0	0	0	0	0	0	0	0	0	0	0	0	0	0	0	0	0	0	0	0	0	0	3.0249	0	0	0	0	0	0	0	0	0	0
AC187879.3_FG001	0	0	0	0	0	0	0	0	0	0	0	0	0	0	0	0	0	0	0	0	0	0	0	0	0	0	0	0	0	0	0	0	0	0	0	0	0	0	0.999215	0	0	0	0	0	0	0	0	0	0
AC187885.3_FG002	0	0	0	0	0	0	0	0	0	0	0	0	0	0	0	0	0	0	0	0	0	0	0	0	0	0	0	0	0	1.10645	0	0	0	0	0	0	0	0	0	0	0	0	0	0	0	0	0	0	0
AC187887.3_FG008	0	0	0	0	0	0	0	0	0	0	0	0	0	0	0	0	0	0	0	0	0	0	0	0	0	0	0	0	0	0	0	0	0	0	0	0	0	0	0	0	0	0	0	0	0	0	0	0	0
AC187891.3_FG006	0.472832	0	0.459399	0	0	0	0	0.940355	0.530866	0.821776	0.58115	0	0	2.23881	0	0	0	0.754102	0.30436	0.40782	0	1.40753	1.23884	0	0	0	0	0	1.46494	0	0.815669	0	0.348573	0	0	14.6495	0	14.928	25.7342	24.7636	0	1.69583	3.68536	4.36671	1.71606	2.96881	2.33833	3.44565	7.03245
AC187895.2_FG001	0	0	0	0	0	0	0	0	0	0	0	0	0	0	0	0	0	0	0	0	0	0	0	0	0	0	0	0	0	0	0	0	0	0	0	0	0	0	0	0	0	0	0	0	0	0	0	0	0
AC187895.2_FG002	0	0	0	0	0	0	0	0	0	0	0	0	0	0	0	0	0	0	0	0	0	0	0	0	0	0	0	0	0	0	0	0	0	0	0	0	0	0	0	0	0	0	0	0	0	0	0	0	0
AC187896.3_FG006	0	0	0	0	0	0	0	0	0	0	0	0	0	0	0	0	0	0	0	0	0	0	0	0	0	0	0	0	0	0	0	0	0	0	0	0	0	0	0	0	0	0	0	0	0	0	0	0	0
AC187899.3_FG002	0	0	0	0	0	0	0	0	0	0	0	0	0	0	0	0	0	0	0	0	0	0	0	0	0	0	0	0	0	0	0	0	0	0	0	0	0	0	0	0	0	0	0	0	0	0	0	0	0
AC187901.4_FG004	0	0	0	0	0	0	0	0	0	0	0	0	0	0	0	0	0	0	0	0	0	0	0	0	0	0	0	0	0	0	0	0	0	0	0	0	0	0	0	0	0	0	0	0	0	0	0	0	0
AC187903.3_FG004	0	0	0	0	0	0	0	0	0	0	0	0	0	0	0	0	0	0	0	0	0	0	0	0	0	0	0	0	0	0	0	0	0	0	0	0	0	0	0	0	0	0	0	0	0	0	0	0	0
AC187910.5_FG002	0	0	0	0	0	0	0	0	0	0	0	0	0	0	0	0	0	0	0	0	0	0	0	0	0	0	0	0	0	0	0	0	0	0	0	0	0	0	0	0	0	0	0	0	0	0	0	0	0
AC188000.3_FG003	0	0	0	0	0	0	0	0	0	0	0	0	0	0	0	0	0	0	0.286849	0	0	0	0	0	0	0	0	0	0	0	0	0	0	0.794187	0	0	0	0	0.836331	0	0	0	0	0	0	0	0	0.541235	0
AC188001.3_FG009	0	0	0	0	0	0	0	0	0	0	0	0	0	0	0	0	0	0	0	0	0	0	0	0	0	0	0	0	0	0	0	3.28748	0	0	0	1.45186	0	0	0	0	0	0	0	0	0	0	0	0	0
AC188003.3_FG012	0	0	0	0	0	0	0	0	0	0	0	0	0	0	0	0	0	0	0	0	0	0	0	0	0	0	0	0	0	0	0	0	0	0	0	0	0	0	0	0	0	0	0	0	0	0	0	0	0
AC188023.3_FG005	19.5393	26.0893	24.2352	23.2464	18.0031	23.1874	28.0766	18.465	19.137	20.2309	17.8839	18.6685	16.5357	34.3071	15.0336	18.0426	17.8973	20.2225	17.3942	19.3627	17.5225	38.9828	24.6891	14.3158	13.3635	23.2982	19.9268	13.8525	28.8517	19.7059	25.8179	17.9478	27.2765	31.1179	16.9696	96.1069	24.3937	107.318	106.11	104.027	73.3863	97.6623	100.449	78.4327	36.2116	69.1723	93.5451	85.3319	100.992
AC188023.3_FG011	0	0	0.558914	0.699274	0.830379	0.562896	0.863341	0.381352	0	0.999789	0	0.615051	0	0	0	0	0.495301	0	0	0	0	0	0	0.483149	0	0	0	0.399336	1.06936	0	0.99236	0	0	1.02521	0	1.37099	0	2.13666	2.15922	0	1.43023	3.09477	0.640527	3.03579	1.0439	0.902978	0	0.698675	0
AC188036.3_FG003	0	0	0	0	0	0	0	0	0	0	0	0	0.276482	0	0	0	0	0	0	0	0	0	0	0	0	0	0	0	0.288583	0	0	0	0	0	0	0	0	0	0	0	0	0	0	0	0	0	0	0	0
AC188128.3_FG002	0	0	0	0	0	0	0	0	0	0	0	0	0	0	0	0	0	0	0	0.687692	0	0	0	0	0	0	0	0	0	0	0	0	0	0	0	0	0	0	0	0	0	0	0	0	0	0	0	0	0
AC188134.2_FG011	1.07097	0	0	0	0	0.52398	0	0.709974	0.60121	0	0	0	0	0	0	0	0	0.854028	0.34469	0.46186	0	0	0	0.449746	0	0	0	0.371728	0	1.46437	0	2.88974	0	0	2.73224	0	0	0.994473	0	0	0	0	0.596244	0.706477	0	0	0	0	2.65477
AC188195.2_FG003	0	0	0	0	0	0	0	0	0	0	0	0	0	0	0	0	0	0	0	0	0	0	0	0	0	0	0	0	0	0	0	0	0	0	0	0	0	0	0	0	0	0	0	0	0	0	0	0	0
AC188195.2_FG004	0	0	0	0	0	0	0	0	0	0	0	0	0	0	0	0	0	0	0	0	0	0	0	0	0	0	0	0	0	0	0	0	0	0	0	0	0	0	0	0	0	0	0	0	0	0	0	0	0
AC188195.2_FG005	0	0	0	0	0	0	0	0	0	0	0	0	0	0	0	0	0	0	0	0	0	0	0	0	0	0	0	0	0	0	0	0	0	0	0	0	0	0	0	0	0	0	0	0	0	0	0	0	0
AC188296.3_FG004	0	0	1.09364	0	0	0	0	0	0	0	0	0	0.668236	0	0	0	0	0	0.724558	0	0	0	0	1.89078	0	1.53858	0	0	0	0	0	0	0	0	0	0	0	0	0	0	0	2.01854	2.50667	0	0	0	0	0	5.58047
AC188582.3_FG002	0	0	0	0	0	0	0	0	0	0	0	0	0	0	0	0	0	0	0	0	0	0	0	0	0	0	0	0	0	0	0	0	0	0	0	0	0	0	0	0	0	0	0	0	0	0	0	0	0
AC188583.4_FG003	0	0	0	0	0	0	0	0	0	0	0	0	0	0	0	0	0	0	0	0	0	0	0	0	0	0	0	0	0	0	0	0	0	0	0	0	0	0	0	0	0	0	0	0	0	0	0	0	0
AC188612.3_FG009	0	0	0	0	0	0	0	0	0	0	0	0	0	0	0	0	0	0	0	0	0	0	0	0	0	0	0	0	0	0	0	0	0	0	0	0	0	0	0	0	0	0	0	0	0	0	0	0	0
AC188710.4_FG006	1.40688	1.67214	1.08214	1.06886	1.43849	1.08984	0.967737	1.43784	0.789775	0.815044	1.51302	0.940124	1.91401	1.86361	1.15626	1.16143	1.56464	1.30887	0.754666	1.46624	1.54422	1.83225	1.02391	1.37855	0.856508	1.20188	0.735893	0.854556	1.30764	1.229	0.707864	0.949021	1.29644	1.46259	0	1.81618	0	0.979786	1.21016	1.36448	1.74892	0.420483	0.652709	0.928059	1.91475	2.02433	0.72474	1.21034	2.32495
AC188718.3_FG005	0	0	0	0	0	0	0	0	0	0	0	0	0	0	0	0	0	0	0	0	0	0	0	0	0	0	0.245216	0	0	0	0	0	0	0	0	0	0	0	0	0	0	0	0	0	0	0	0	0	0
AC188718.3_FG011	0	0	0	0	0	0	0	0	0	0	0	0	0	0	0	0	0	0	0	0	0	0	0	0	0	0	0	0	0	0	0	0	0	0	0	0	0	0	0	0	0	0	0	0	0	0	0	0	0
AC188718.3_FG015	0	0	0	0	0	0	0	0	0	0	0	0	0	0	0	0	0	0	0	0	0	0	0	0	0	0	0	0	0	0	0	0	0	0	0	0	0	0	0	0	0	0	0	0	0	0	0	0	0
AC188721.3_FG001	0	0	0	0	0	0	0	0	0	0	0	0	0	0	0	0	0	0	0	0	0	0	0	0	0	0	0	0	0	0	0	0	0	0	0	0	0	1.64729	0.83234	0	2.20531	1.59063	0	0.58512	0	0.696162	1.09664	0.538652	0
AC188722.3_FG002	0	0	0	0	0	0	0	0	0	0	0	0	0	0	0	0	0	0	0	0	0	0	0	0	0	0	0	0	0	0	0	0	0	0	0	0	0	0	0	0	0	0	0	0	0	0	0	0	0
AC188723.3_FG001	0	0	0	0	0	0	0	0	0	0	0	0	0	0	0	0	0	0	0	0	0	0	0	0	0	0	0	0	0	0	0	0	0	0	0	0	0	0	0	0	0	0	0	0	0	0	0	0	0
AC188724.3_FG006	0	0	0	0	0	0	0	0	0	0	0	0	0.241403	0	0	0	0	0	0	0	0	0	0	0	0	0	0	0.282282	0.25197	0	0	0	0	0	0	0	0	0	0	0	0	0	0	0	0	0	0	0	0
AC188727.3_FG003	0	0	0	0	0	0	0	0	0	0	0	0	0	0	0	0	0	0	0	0	0	0	0	0	0	0	0	0	0	0	0	0	0	0	0	0	0	0	0	0	0	0	0	0	0	0	0	0	0
AC188735.3_FG001	0	0	0	0	0	0	0	0	0	0	0	0	0	0	0	0	0	0	0	0	0	0	0	0	0	0	0	0	0	0	0	0	0	0	0	0	0	0	0	0	0	0	0	0	0	0	0	0	0
AC188744.3_FG009	0	0	0	0	0	0	0	0	0	0	0	0	0	0	0	0	0	0	0	0	0	0	0	0	0	0	0	0	0	0	0	0	0.406471	0	0	0	0	0	0	0	0	0	0	0	0	0	0	0	0
AC188745.3_FG001	0	0	0	0	0	0	0	0	0	0	0	0	0	0	0	0	0	0	0	0	0	0	0	0	0	0	0	0	0	0	0	0	0	0	0	0	0	0	0	0	0	0	0	0	0	0	0	0	0
AC188752.3_FG008	0	0	0	0	0	0	0	0	0	0	0	0	0	0	0	0	0	0.132455	0	0	0	0	0	0	0	0	0	0	0	0	0	0	0	0	0	0	0	0.308474	0	0	0	0	0.184948	0	0	0	0	0.201738	0
AC188753.3_FG004	0	0	0	0	0.700343	0	0	0	0	0	0	0.518735	0	0	0	0	0	0	0.312303	0	0	0	0	0.407489	0	0	0	0	0.601269	0	0	0	0	0.864662	0	0	0	0	0	2.82332	0	0.870043	0	0.640097	0	0	0	0.589264	2.40533
AC188755.3_FG001	0	0	0	0	0	0	0	0	0	0	0	0	0	0	0	0	0	0	0	0	0	0	0	0	0	0	0	0	0	0	0	0	0	0	0	0	0	0	0	0	0	0	0	0	0	0	0	0	0
AC188756.2_FG004	0	0	0	0	0	0	0	0.230278	0	0	0	0	0	0.234964	0	0.327732	0	0	0	0	0	0	0	0	0	0	0	0	0	0	0	0	0.25608	0	0	0	0	0	0	0	0.863642	0	0	0	0	0.54526	0	0	0
AC188757.4_FG004	0	0	0	0	0	0	0	0	0	0	0	0	0	0	0	0	0	0	0	0	0	0	0	0	0	0	0	0	0	0	0	0	0	0	0	0	0	0	0	0	0	0	0	0	0	0	0	0	0
AC188831.3_FG005	0	0	0	0	0	0	0	0.720042	1.21947	0	0	1.1613	0	0.734694	0	0	0	0	0	0	0	0	0.948592	0	0	0	0	0	0	0	0	0	0	1.93573	0	18.1202	0	8.0686	18.346	6.3206	2.70047	11.6866	0	2.86598	0	0	5.37146	0	0
AC188838.3_FG005	2.53539	1.11265	2.46336	2.37076	1.68914	2.86259	1.7562	1.2929	2.84657	2.71168	3.35592	5.21303	4.39969	2.24266	2.5646	1.28804	1.17546	1.86628	2.5108	2.69143	1.5413	7.83765	2.89558	1.96563	1.70978	2.39922	4.00637	3.65546	2.65868	2.48892	4.37373	6.31484	3.59441	4.86608	1.99022	18.5923	0	22.4563	30.7458	20.4286	19.3957	18.5362	14.5496	17.4968	5.66261	12.5516	13.5029	18.476	23.2055
AC188964.3_FG002	0	0	0	0	0	0	0	0	0	0	0	0	0	0	0	0	0	0	0	0	0	0	0	0	0	0	0	0	0	0	0	0	0	0	0	0	0	0	0	0	0	0	0	0	0	0	0	0	0
AC188978.3_FG008	0	0	0	0	0	0	0	0	0	0	0	0	0	0	0	0	0	0	0	0	0	0	0	0	0	0	0	0	0	0	0	0	0	0	0	0	0	0	0	0	0	0	0	0	0	0	0	0	0
AC189044.2_FG005	0	0	0	0	0	0	0	0	0	0	0	0	0	0	0	0	0	0	0	0	0	0	0	0	0	0	0	0	0	0	0	0	0	0	0	0	0	0	0	0	0	0	0	0	0	0	0	0	0
AC189048.2_FG001	0	0	0	0	0	0	0	0	0	0	0	0	0	0	0	0	0	0	0	0	0	0	0	0	0	0	0	0	0	0	0	0	0	0	0	0	0	0	0	0	0	0	0	0	0	0	0	0	0
AC189052.3_FG003	0	0	0	0	0	0	0	0	0	0	0	0	0	0	0	0	0	0	0	0	0	0	0	0	0	0	0	0	0	0	0	0	0	0	0	0	0	0	0	0	0	0	0	0	0	0	0	0	0
AC189056.3_FG001	0	0	0	0	0	0	0	0	0	0	0	0	0	0	0	0	0	0	0	0	0	0	0	0	0	0	0	0	0	0	0	0	0	0	0	0	0	0	0	0	0	0	0	0	0	0	0	0	0
AC189060.4_FG007	0	0	0	0	0	0	0	0	0	0	0	0	0	0	0	0	0	0	0	0	0	0	0	0	0	0	0	0	0	0	0	0	0	0	0	0	0	0	0	0	0	0	0	0	0	0	0	0	0
AC189078.3_FG004	0	0	0	0	0	0	0	0	0	0	0	0	0	0	0	0	0	0	0	0	0	0	0	0	0	0	0	0	0	0	0	0	0	0	0	0	0	0	0	0	0	0	0	0	0	0	0	0	0
AC189084.3_FG002	0	0	0	0	0	0	0	0	0	0	0	0	0	0	0	0	0	0	0	0	0	0	0	0	0	0	0	0	0	0	0	0	0	0	0	0	0	0	0	0	0	0	0	0	0	0	0	0	0
AC189280.3_FG001	0	0	0	0	0	0	0	0	0	0	0	0	0	0	0	0	0	0	0	0	0	0	0	0	0	0	0	0	0	0	0	0	0	0	0	0	0	0	0	0	0	0	0	0	0	0	0	0	0
AC189694.3_FG003	0	0	0	0	0	0.63791	0	0	0	0	0	0	0	0	0	0	0	0	0	0	0	0	0	0	0	0	0	0	0	0	0	0	0	0	0	0	0	0	0	0	0	0	0	0	0	0	0	0	0
AC189750.4_FG004	359.706	401.915	382.1	443.298	343.662	383.606	438.467	356.725	402.226	360.297	501.956	492.034	465.341	267.837	433.225	471.917	536.996	466.116	464.549	549.546	423.024	200.462	360.654	467.611	429.906	501.016	549.318	500.126	370.541	478.614	546.171	704.447	459.934	648.813	562.444	67.1596	60.7902	62.7234	55.6082	61.4939	35.0309	33.0698	33.4534	31.984	123.329	106.03	60.9695	55.8681	54.4442
AC189752.3_FG003	0	0	0	0	0	0	0	0	0	0	0	0	0	0	0	0	0	0	0	0	0	0	0	0	0	0	0	0	0	0	0	0	0	0	0	0	0	0	0	0	0	0	0	0	0	0	0	0	0
AC189753.3_FG002	0	0	0	0	0	0	0	0	0	0	0	0	0	0	0	0	0	0	0	0	0	0	0	0	0	0	0	0	0	0	0	0	0	0	0	0	0	0	0	0	0	0	0	0	0	0	0	0	0
AC189770.3_FG002	0	0	0	0	0	0	0	0	0	0	0	0	0	0	0	0	0	0	0	0	0	0	0	0	0	0	0	0	0	0	0	0	0	0	0	0	0	0	0	0	0	0	0	0	0	0	0	0	0
AC189771.3_FG001	0	0	0	0	0	0	0	0	0	0	0	0	0	0	0	0	0	0	0	0	0	0	0	0	0	0	0	0	0	0	0	0	0	0	0	0	0	0	0	0	0	0	0	0	0	0	0	0	0
AC189792.3_FG005	0	0	0	0	0	0	0	0	0	0	0	0	0	0	0	0	0	0	0	0	0	0	0	0	0	0	0	0	0	0	0	0	0	0	0	1.64606	0	0	2.59244	4.01918	1.71719	1.23856	0.769039	1.82244	0	0	0	0.838853	0
AC189795.3_FG001	0	0	0	0	0	0	0	0	0	0	0	0	0	0	0	0	0	0	0	0	0	0	0	0	0	0	0	0	0	0	0	0	0	0	0	0	31.6027	0	0	0	0	0	0	0	0	0	0	0	0
AC189796.3_FG004	0	0	0	0	0	0	0	0	0	0	0	0	0	0	0	0	0	0	0.322401	0	0	0.745481	0	0	1.46364	0	0	0	0	0	0	0	0	0	0	0	0	0	0	0	0	0.898174	0	0	0	0	0	0	0
AC189879.3_FG003	0.709069	1.73368	0.492089	0.7388	0.292438	0.198238	0.152023	0.470059	0.454912	0.264075	0	0.541514	0.24054	0.548141	0.499506	0.28671	0.174432	0.161552	0.326017	0.524207	0.266843	0.603074	0.353863	0.170153	0.296011	0.415372	0	0.421908	0.43937	0.184672	0.349484	1.09328	0.298701	0.361052	0	26.0727	23.7748	26.9011	26.4247	18.8627	8.31092	7.08434	6.42895	6.01385	2.75725	2.54405	1.7533	3.44478	3.51533
AC189883.3_FG002	0	0	0	0	0	0	0	0	0	0	0	0	0	0	0	0	0	0	0	0	0	0	0	0	0	0	0	0	0	0	0	0	0	0	0	0	0	0	0	0	0	0	0	0	0	0	0	0	0
AC190035.1_FG005	0	0	0	0	0	0	0	0	0	0	0	0	0	0	0	0	0	0	0	0	0	0	0	0	0	0	0	0	0	0	0	0	0	0	0	0	0	0	0	0	0	0	0	0	0	0	0	0	0
AC190225.2_FG001	0	0	0	0	0	0	0	0	0	0	0	0	0	0	0	0	0	0	0	0	0	0	0	0	0	0	0	0	0	0	0	0	0	0	0	0	0	0	0	0	0	0	0	0	0	0	0	0	0
AC190480.1_FG007	0	0	0	0	0	0	0	0	0	0	0	0	0	0	0	0	0	0	0	0	0	0	0	0	0	0	0.228818	0	0	0	0	1.08199	0	0	0	0	0	0.372355	0	0	0	0.359548	0	0	0	0	0	0	0
AC190485.1_FG004	0	0	0	0	0	0	0	0	0	0	0	0	0	0	0	0	0	0	0	0	0	0	0	0	0	0	0	0	0	0	0	0	0	0	0	0	0	0	0	0	0	0	0	0	0	0	0	0	0
AC190491.1_FG002	0	0	0	0	0	0	0	0	0	0	0	0	0	0	0	0	0	0	0	0	0	0	0	0	0	0	0	0	0	1.66792	0	0	1.3489	0	0	0	0	0	0	0	0	0	0	0	0	0	0	2.22232	0
AC190498.1_FG007	0	0	0	0	0	0	0	0	0	0	0	0	0	0	0	0	0	0	0	0	0	0	0	0	0	0	0	0	0	0	0	0	0	0	0	0	0	0	0	0	0	0	0	2.72509	0	0	0	0	0
AC190507.1_FG007	0	0	0	0	0	0	0	0	0	0	0	0	0	0	0	0	0	0	0	0	0	0	0	0	0	0	0	0	0	0	0	0	0	0	0	0	0	0	0	0	0	0	0	0	0	0	0	0	0
AC190526.3_FG004	0	0	0	2.44601	0.968203	0	1.00664	0.889295	1.50612	0.582866	0	0	0.398189	0.453696	1.10251	0	0	0.534867	0	0	0	0	0	0	0	1.83362	0.765472	0	0	0.611411	0	3.61961	0.988938	0	0	1.59854	0	0	1.2588	3.90316	0	0	0	0.884915	0	0	0	0.814639	0
AC190544.2_FG004	7.01424	0	6.81497	8.52641	0	6.86352	0	0	0	12.1907	8.62109	0	4.16407	18.9781	0	6.61777	0	0	0	0	0	20.88	6.12584	5.89114	0	0	0	0	4.34633	0	0	37.8521	0	0	0	267.468	411.573	312.634	236.951	122.452	87.1958	125.784	124.961	166.572	38.1854	66.0613	34.6879	76.6719	173.872
AC190549.3_FG004	0	0	0	0	0	0	0	0	0	0	0	0	0	0	0	0	0	0	0	0	0	0	0	0	0	0	0	0	0	0	0	0	0	0	0	0	0	0	0	0	0	0	0	0	0	0	0	0	0
AC190560.2_FG002	0	0	0	0	0	0	0	0	0	0	0	0	0	0	0	0	0	0	0	0	0	0	0	0	0	0	0	0	0	0	0	0	0	0	0	0	0	0	0	0	0	0	0	0	0	0	0	0	0
AC190565.2_FG003	0	0	0	0	0	0	0	0	0	0	0	0	0	0	0	0	0	0	0	0	0	0	0	0	0	0	0	0	0	0	0	0	0	0	0	0	0	0	0	0	0	0	0	0	0	0	0	0	0
AC190570.3_FG003	0.498175	0	0	0	0.719111	0	0	0.330252	0.559319	0.432911	0	0.532637	0	0	0.818862	0.940032	0.857865	0.39726	0.962019	0	0	0.741485	0.870157	1.67364	0	1.36188	0.568538	0.345827	0.617382	0.454112	0	0	0.367256	0.887835	2.54186	2.37456	0	2.77554	0.934948	0	1.23859	2.68008	0	1.3145	0	0	0	0	0
AC190572.4_FG001	0	0	0	0	0	0	0	0	0	0	0	0	0	0	0	0	0	0	0	0	0	0	0	0	0	0	0	0	0	0	0	0	0	0	0	0	0	0	0	0	0	0	0	0	0	0	0	0	0
AC190576.2_FG002	0	0	0	0	0	0	0	0	0	0	0	0	0	0	0	0	0	0	0	0	0	0	0	0	0	0	0	0	0	0	0	0	0	0	0	0	0	0	0	0	0	0	1.25334	0	0	0	0	0	0
AC190587.3_FG005	0.119687	0	0.116287	0	0	0.117116	0	0.0793437	0	0	0.147106	0.383901	0.0710536	0.161916	0.196733	0.112922	0.103052	0	0.154084	0	0.315293	0.178143	0.104528	0	0	0.163597	0.136592	0.166171	0.148327	0	0	0	0	0	0	0.570493	0	1.55593	0.449246	0.696486	0.595146	0	0.399802	0.157906	0.217192	0.375745	0.591897	0.145366	0
AC190589.2_FG002	0	0	0	0	0	0	0	0	0	0	0	0	0	0	0	0	0	0	0	0	0	0	0	0	0	0	0	0	0	0	0	0	0	0	0	0	0	0	0	0	0	0	0	0	0	0	0	0	0
AC190590.3_FG001	0	0	0	0	0	0	0	0	0	0	0	0	0	0	0	0	0	0	0	0	0	0	0	0	0	0	0	0	0	0	0	0	0	0	0	0	0	0	0	0	0	0	0	0	0	0	0	0	0
AC190609.3_FG001	0	1.5708	0	0	0	0	0	0	0.30913	0.957061	0	0	0.163456	0	0	0.259773	0.237066	0	0.531698	0.237479	0	0	0	0.23125	0	0	0.314225	0.191135	0.17061	0.501966	0.474975	0	0.608935	0.490697	0	0.656198	0	0	0	0	0	0	0	0	0	0	0	0.334408	0
AC190609.3_FG002	24.6576	18.5095	40.3488	22.0857	36.5297	31.7471	21.4245	27.5303	21.1273	20.2996	28.7112	15.9568	22.3426	80.3214	21.3317	29.9981	22.3478	41.3953	45.1099	25.7446	23.931	135.212	62.337	31.6093	37.924	23.9474	19.9944	32.8827	57.4971	27.2086	32.4618	24.5118	65.0569	35.8492	26.4867	966.538	1256.46	952.004	1071.66	1166.78	487.214	417.74	483.358	464.854	240.211	221.025	279.18	274.258	225.187
AC190609.3_FG003	1.901	0	1.84699	1.15541	0	1.86015	2.13975	2.20538	1.60074	1.65196	0.584122	1.52438	1.69282	4.17905	0	3.13871	2.45516	1.51592	2.14141	2.04952	1.25195	8.48836	3.32045	1.59662	0	1.94881	7.05087	2.30939	4.41728	3.46571	0.81984	7.69401	4.20426	3.38791	7.27466	37.3773	27.8861	37.952	36.5688	41.4837	11.8159	11.9315	10.0543	10.0321	4.31208	7.45997	10.5763	13.2759	4.71227
AC190609.3_FG004	0.592416	0.844937	1.87065	1.6203	2.35165	1.73906	0.889092	1.86545	1.99538	1.67312	1.27423	1.58349	1.84639	1.20215	1.70409	1.11786	0.765112	1.41723	1.14401	1.66062	1.5606	1.98394	1.03477	1.49268	0.865593	1.01219	1.35218	0.822495	1.2848	0.540017	0.76647	0	1.09183	1.31973	0	3.88267	0	7.42634	5.83702	6.89478	4.05046	5.57738	2.96834	3.51713	1.07503	2.55726	3.66214	1.79879	2.20275
AC190609.3_FG005	0	0	0	0	0	0	0	0	0	0	0	0	0	0	0	0	0	0	0	0	0	0	1.18352	0	0	0	0	0	0	0	0	0	0	0	0	0	0	0	0	0	0	0	0	1.78788	2.45915	0	0	4.93769	0
AC190613.3_FG001	0.105432	0	0.512184	0.384485	0	0	0	0.139787	0	0.0916197	0	0	0	0.0713157	0	0	0	0.0840748	0	0	0	0	0.276235	0.0885506	0	0	0	0	0.130661	0	0	0.568961	0.155449	0	0	0.251272	0	0.783207	0.197869	0	0	0	0.234789	0.556394	0	0	0	0.128052	0
AC190614.3_FG004	0	0	0	0	0	0	0	0	0	0	0	0	0.571364	0	1.58199	0	0	0.767482	1.23904	0	0	0	0	0.80834	0	0	3.29514	0	0	0	1.66028	0	0	0	0	0	0	0	0	0	0	0	0	0	0	0	0	0	0
AC190623.3_FG001	6366.17	7361.27	6420.58	6451.7	6313.78	6306.64	6585.47	5797.27	6775.83	5911.85	6138.01	6176.18	6180.49	5012.78	5947.42	6229.83	6397.39	5966.06	6253.74	7497.2	5405.24	4715.08	5340.71	5538.92	5508.93	5262.28	5616.55	5264.28	4925.51	5297.64	5290.26	5728.96	5167.47	5215.19	5055.6	2459.01	2162.2	2230.09	2316.21	2222.63	3565.79	3822.19	3697.29	3589.87	3965.44	4508.94	4613.69	4583.5	4607.78
AC190623.3_FG002	0	0	0	0.15878	0	0	0	0	0	0	0	0	0	0	0	0	0	0	0	0	0	0	0	0	0	0	0	0	0	0	0	0	0.0962938	0	0	0	0	0	0	0	0	0	0	0	0	0	0	0	0
AC190628.4_FG007	7.24926	11.6317	7.15336	8.26134	8.01168	6.98265	7.64973	7.20856	5.46839	6.98857	8.77073	6.29747	5.44673	9.27068	5.58552	5.23649	6.24167	5.50981	5.75998	4.59169	3.58064	12.9815	8.80418	4.5664	5.29603	5.10921	6.20486	5.66139	6.87831	6.19506	4.29876	4.27879	7.26473	5.04665	5.20147	40.4927	59.8166	41.8611	34.6503	42.185	30.4146	30.2652	28.7557	28.3934	18.2936	20.0913	25.7673	23.5246	24.1468
AC190630.2_FG001	0	0	0	0	0	0	0	0	0	0	0	0	0	0	0	0	0	0	0	0	0	0	0	0	0	0	0	0	0	0	0	0	0	0	0	0	0	0	0	0	0	0	0	0	0	0	0	0	0
AC190632.2_FG004	0	0	0	0	0	0	0	0	0	0	0	0	0	0	0	0	0	0	0	0	0	0	0	0	0	0	0	0	0	0	0	0	0	0	0	0	0	0	0	0	0	0	0	0	0	0	0	0	0
AC190634.1_FG005	0	0	0	0	0	0	0	0	0	0	0	0	0	0	0	0	0	0	0	0	0	0	0	0	0	0	0	0	0	0	0	0	0	0	0	0	0	0	0	0	0	0	0	0	0	0	0	0	0
AC190636.3_FG005	0.312347	0	0.303473	0.379684	0.45087	0.61127	0.937535	0.621187	0	0	0	0.333954	0.185428	0.633827	0.513412	0.294692	0.537866	0	0	0	0	11.1576	0.272786	0	0	0	0	0	0	0	0	0	0.230263	0	0	0	0	0	0.586196	1.81761	9.31888	7.28157	8.34687	9.89004	4.53443	14.7087	22.3977	18.9679	34.0673
AC190638.3_FG001	0	0	0	0	0	0	0	0	0	0	0	0	0	0	0	0	0	0	0	0	0	0	0	0	0	0	0	0	0	0	0	0	0	0	0	0	0	0	0	0	0	0	0	0	0	0	0	0	0
AC190643.4_FG011	0	0	0	0	0	0	0	0	0	0	0	0	0	0	0	0	0	0	0	0	0	0	0	0	0	0	0	0	0	0	0	0	0	0	0	0	0	0	0	0	0	0	0	0	0	0	0	0	0
AC190652.3_FG001	0	0	0.484022	0	0	0	0	0	0	0	0	0	0	0	0	0	0	0	0	0	0	0	0	0	0	0	0	0	0	0	0	0	0	0	0	0	0	0	0	0	0	0	0	0	0	0	0	0	0
AC190665.3_FG006	0	0	0	0	0	0	0	0	0	0	0	0	0	0	0	0	0	0	0	0	0	0	0	0	0	0	0	0	0	0	0	0	0	0	0	0	0	0	0	0	0	0	0	0	0	0	0	0	0
AC190671.4_FG003	0	0	0	0	0	0	0	0	0	0	0	0	0	0	0	0	0	0	0	0	0	0	0	0	0	0	0	0	0	0	0	0	0	0	0	0	0	0	0	0	0	0	0	0	0	0	0	0	0
AC190677.3_FG003	0	0	0	0	0	0	0	0	0	0	0	0	0	0	0	0	0	0	0	0	0	0	0	0	0	0	0	0	0	0	0	0	0	0	0	0	0	0	0	0	0	0	0	0	0	0	0	0	0
AC190685.3_FG005	0	0	0	0	0	0	0	0	0	0	0	0	0	0	0	0	0	0	0	0	0	0	0	0	0	0	0	0	0	0	0	0	0	0	0	0	0	0	0	0	0	0	0	0	0	0	0	0	0
AC190688.3_FG006	0	0	0	0	0	0	0	0	0	0	0	0	0	0	0	0	0	0	0	0	0	0	0	0	0	0	0	0	0	0	0	0	0	0	0	0	0	0	0	0	0	0	0	0	0	0	0	0	0
AC190693.1_FG009	0	0	0	0	0	0	0	0	0	0	0	0	0	0	0	0	0	0	0	0	0	0	0	0	0	0	0	0	0	0	0	0	0	0	0	0	0	0	0	0	0	0	0	0	0	0	0	0	0
AC190695.3_FG003	0	0	0	0	0	0	0	0	0	0	0	0	0	0	0	0	0	0	0	0	0	0	0	0	0	0	0	0	0	0	0	0	0	0	0	0	0	0	0	0	0	0	0	0	0	0	0	0	0
AC190701.3_FG001	0	0	0	0	0	0	0	0	0	0	0	0	0	0	0	0	0	0	0	0	0	0	0	0	0	0	0	0	0	0	0	0	0	0	0	0	0	0	0	0	0	0	0	0	0	0	0	0	0
AC190716.3_FG001	0	0	0	0	0	0	0	0	0	0	0	0	0	0	0	0	0	0	0	0	0	0	0	0	0	0	0	0	0	0	0	0	0	0	0	0	0	0	0	0	0	0	0	0	0	0	0	0	0
AC190734.2_FG003	0	0	0	0	0	0	0	0	0	0	0	0	0	0	0	0	0	0	0	0	0	0	0	0	0	0	0	0	0	0	0	0	0	0	0	0	0	0	0	0	0	0	0	0	0	0	0	0	0
AC190740.2_FG004	0	0	0.380117	0	0	0.382825	0	0	0	0	0	0	0	0.264634	0	0.369117	0	0.31198	0.251834	0	0	0	0.34168	0	0	0.534761	0	0.271588	0.242424	0	0	0	0	0	0	0	0	0	0	0	0	0	0	0	0	0.614114	0.96739	0	0
AC190743.3_FG012	0	0	4.83394	0	14.3636	0	7.46687	3.29824	0	4.32349	6.11505	0	5.90725	3.36535	0	0	0	0	3.20257	4.29121	0	0	0	4.17866	0	0	0	0	0	4.53523	0	0	11.0034	0	0	23.7148	0	18.4796	0	0	12.3698	8.92201	5.53979	0	9.02845	15.6194	12.3023	6.0427	0
AC190744.2_FG010	0	0	0	0	0	0	0	0	0	0	0	0	0	0	0	0	0	0	0	0	0	0	0	0	0	0	0	0	0	0	0	0	0	0	0	0	0	0	0	0	0	0	0	0	0	0	0	0	0
AC190749.3_FG006	0	0	0	0	0	0	0	0	0	0	0	0	0	0	0	0	0	0	0	0	0	0	0	0	0	0	0	0	0	0	0	0	0	0	0	0	0	0	0	0	0	0	0	0	0	0	0	0	0
AC190750.2_FG014	0.871561	1.24307	0.2117	0.264864	0	0.213208	0	0.144445	0.489266	0.37869	0.53561	0.232963	0.51741	0.589535	1.07445	0.205574	0.938025	0.695009	0.420764	0.563793	1.14798	0	0.190293	0.366005	0.636729	0.297827	0.49733	0.45377	0.405043	0.397236	0	0	0.963775	0	2.2235	2.07716	12.7851	2.02326	3.27139	2.5359	1.62519	1.1722	0.970449	0.862399	0.790792	0.342021	1.07754	0.529274	1.08023
AC190751.4_FG008	0	0	0	0	0	0	0	0	0	0	0	0	0	0	0	0	0	0	0	0	0	0	0	0	0	0	0	0	0	0	0	0	0	0	0	0	0	0	0	0	0	0	0	0	0	0	0	0	0
AC190756.4_FG007	0	0	0	0	0	0	0	0	0	0	0	0	0	0	0	0	0	0	0	0	0	0	0	0	0	0	0	0	0	0	0	0	0	0	0	0	0	0	0	0	0	0	0	0	0	0	0	0	0
AC190757.3_FG001	0	0	0	0	0	0	0	0	0	0	0	0	0	0	0	0	0	0	0	0	0	0	0	0	0	0	0	0	0	0	0	0	0	0	0	0	0	0	0	0	0	0	0	0	0	0	0	0	0
AC190763.3_FG002	0	0	0	0	0	0	0	0	0	0	0	0	0	0	1.61545	0	0	0	0	0	0	0	0	0	0	0	0	0	0	0	0	0	0	0	0	0	0	0	1.84446	0	0	0	0	1.29662	1.78344	0	0	0	0
AC190771.2_FG003	1.07361	0	1.04311	0	0	1.05054	0	0	0	0.932964	0	0	0	1.45242	0	0	0	0	0	0	0	0	0.937635	0.901711	6.27474	0	0	0	0.665259	0.978654	0	0	0	0	0	2.5587	0	5.98155	6.0447	0	0	0	3.58629	1.41644	0	0	0	0	5.32263
AC190772.4_FG011	0	0	0	0	0	0	0	0	0	0	0	0	0	0	0	0	0	0	0	0	0	0	0	0	0	0	0	0	0	0	0	0	0	0	0	0	0	0	0	0	0	0	0	0	0	0	0	0	0
AC190788.2_FG004	0.924165	0	1.79582	0	0	0	0	0	1.03759	0	1.13588	0	0.548639	0	0	0	0	0	0.594881	0	0	1.37553	0	0	0	0	0	0	0.572653	0	1.59425	0	0.681297	0	0	0	0	1.7163	0	5.37791	0	0	0	0	0	1.45066	0	0	0
AC190788.2_FG005	0	0	0	0	0	0	0	0	0	0	0	0	0.543238	0	0	0	0	0	0	0	0	0	0.799168	0	0	0	0	0	0	0	0	0	0	0	0	0	0	0	1.71735	0	0	1.64096	0	0	0	0	0	0	0
AC190789.3_FG005	0	0	0	0	0	0	0	0	0	0	0	0	0	0	0	0	0	0	0	0	0	0	0	0	0	0	0	0	0	0	0	0	0	0	0	0	0	0	0	0	0	0	0	0	0	0	0	0	0
AC190792.2_FG006	1.40219	3.99976	4.08705	1.70448	2.02404	2.74411	5.26097	1.85909	2.36143	4.26472	2.58511	2.24878	2.08105	1.42269	2.30481	2.64586	1.20729	1.67722	3.15903	4.23287	5.54068	8.34807	3.06148	2.94418	0	3.8332	2.40035	3.40683	2.17214	4.47357	0	3.78343	3.10109	4.99788	3.57722	8.35444	0	7.81216	10.5262	12.2394	3.48619	6.28623	3.12256	0	3.81674	7.70351	5.20074	8.51508	0
AC190799.2_FG010	0	0	0	0	0	0	0	0	0	0	0	0	0	0	0	0	0	0	0	0	0	0	0	0	0	0	0	0	0	0	0	0	0	0	0	0	0	0	0	0	0	0	0	0	0	0	0	0	0
AC190807.2_FG001	0	0	0	0	0	0	0	0	0	0	0	0	0	0	0	0	0	0	0	0	0	0	0	0	0	0	0	0	0.535389	0	0	0	0	0	0	0	0	0	0	0	0	0	0	0	0	0	0	0	0
AC190809.2_FG002	0	0	0	0	0	0	0	0	0	0	0	0	0	0	0	0	0	0	0	0	0	0	0	0	0	0	0	0	0	1.80575	0	0	0	0	0	0	0	0	0	0	0	0	0	0	0	0	0	0	0
AC190811.1_FG003	0	0	0	0	0	0	0	0	0	0	0	0	0	0	0	0	0	0	0	0	0	0	0	0	0	0	0	0	0	0	0	0	0	0	0	0	0	0	0	0	0	0	0	0	0	0	0	0	0
AC190812.3_FG006	0	0	0	0	0	0	0	0	0	0	0	0	0	0	0	0	0	0	0	0	0	0	0	0	0	0	0	0	0	0	0	0	0	0	0	0	0	0	0	0	0	0	0	0	0	0	0	0	0
AC190816.3_FG007	0.257264	0	0.124978	0	0.185679	0	0.19305	0.341093	0	0.11178	0.474299	0.27506	0	0	0.211436	0.121361	0.221506	0.20515	0.0827998	0	0.338856	0.765825	0.44936	0.108036	0	0.527469	0.1468	0.0892947	0.239118	0.469018	0.221899	0	0.379311	0.458489	0	0.613127	0	0.238887	0.241409	0	0.319812	0	0	0.169707	0.233423	0.403826	0.954198	0.312458	0.637716
AC190832.2_FG003	0	0	0	0	0	0	0	0	0	0	0.824392	0	0	0	0	0	0	0	0	0	0	0	0	0	0	0	0	0	0	0	0	0	0	0	0	0	0	0	0	0	0	0	0	0	0	0	0	0	0
AC190832.2_FG006	0	0	0	0	0	0	0	0	0	0	0	0	0	0	0	0	0	0	0	0	0	0	0	0	0	0	0	0	0	0	0	0	0	0	0	0	0	0	0	0	0	0	0	0	0	0	0	0	0
AC190834.3_FG005	0	0	0	0	0	0	0	0	0	0	0	0	0	0	0	0	0	0	0	0	0	0	0	0	0	0	0	0	0	0	0	0	0	0	0	0	0	0	0	0	0	0	0	0	0	0.450893	0	0	0
AC190841.2_FG007	2.25592	12.8701	4.38365	2.74226	0	2.20744	0	0	0	1.96038	2.77271	0	1.33925	0	3.7081	0	0	1.79894	4.35637	0	0	13.4309	1.97019	0	0	0	0	0	4.19359	2.05638	0	12.174	0	0	0	0	0	8.3791	4.23378	0	0	4.04545	7.53563	11.9051	8.18744	10.6233	0	5.47982	22.3682
AC190851.3_FG003	0	0	0	0	0	0	0	0	0	0	0	0	0	0	0	0	0	0	0	0	0	0	0	0	0	0	0	0	0	0	0	0	0	0	0	0	0	0	0	0	0	0	0	0	0	0	0	0	0
AC190858.3_FG004	0	0	0	0	0	0	0	0	0	0	0	0	0	0	0	0	0	0	0	0	0	0	0	0	0	0	0	0	0	0	0	0	0	0	0	0	0	0	0	0	0	0	0	0	0	0	0	0	0
AC190858.3_FG005	0	0	0	0	0	0	0	0	0	0	0	0	0	0	0	0	0	0	0	0	0	0	0	0	0	0	0	0	0	0	0	0	0	0	0	0	0	0	0	0	0	0	0	0	0	0	0	0	0
AC190882.3_FG003	0	0	0	0	0	0	0	0	0	0	0	0	0	0	0	0	0	0	3.0094	0	0	0	0	3.92662	0	0	0	0	2.89695	0	0	0	0	0	0	11.1422	0	17.365	8.77414	0	0	0	0	0	0	7.33862	23.1205	5.67822	0
AC190883.2_FG005	0	0	0	0	0	0	0	0	0	0	0	0	0	0	0	0	0	0	0	0	0	0	0	0	0	0	0	0	0	0	0	0	0	0	0	0	0	0	0	0	0	0	0	0	0	0	0	0	0
AC190885.4_FG006	0.529387	0	0	1.28703	1.52833	1.03602	0.794499	0.350943	0	1.84013	1.95198	3.39605	1.88565	1.07425	0.870166	0.998927	2.73484	3.3772	2.38535	2.73959	4.1837	0	0.462337	2.22312	1.547	2.1708	1.81247	1.10248	1.64016	2.41281	1.82646	0	0.780531	1.88692	2.70111	0	0	3.93258	4.96762	0	0	1.89866	2.35781	2.79372	1.92131	1.66195	0	1.28593	2.62453
AC190909.3_FG004	0.601498	0	0.779213	0.487448	0.289419	0.784763	0.902722	0.265831	0.450215	0.69693	0.24643	0	0.714169	0.813723	0.329565	1.89166	0.690525	1.27907	0.645302	0.345863	1.05635	1.79054	0.175105	0.168396	0	0.548112	0.686453	0.974288	0.621191	1.27936	0.691751	2.16398	1.47809	1.07197	0	7.16763	0	6.70239	4.51543	12.8342	3.48944	2.51684	2.23248	3.96783	1.45535	1.88833	2.97462	0.243515	3.97604
AC190913.3_FG002	0	0	0	0	0	0	0	0	0	0	0	0	0	0	0	0	0	0	0	0	0	0	0	0	0	0	0	0	0	0	0	0	0	0	0	0	0	0	0	0	0	0	0	0	0	0	0	0	0
AC190915.3_FG007	0	0	0	0	0	0	0	0	0	0.711168	0	0	0	0	0	0	0	0	0	0	0	0	0	0	0	0	0	0	0	0	0	0	0.603313	0	0	3.90083	0	3.0397	0	0	0	1.46757	0.911236	0	0	0	0	0	0
AC190922.3_FG007	1.92489	0	0	1.16993	0	0	0	0	0	0.836357	0	0	0.571364	1.30202	3.16398	0.908042	1.65734	0.767482	0.61952	0	0	0	1.68109	0	0	0	1.09838	0	0.596372	0.877316	0	5.1938	2.12855	1.71524	0	2.29375	0	5.36217	3.61252	0	0	1.72592	0	1.26977	0	0	2.37981	0	0
AC190925.2_FG002	0	0	0	0	0	0	0	0	0	0	0	0	0	0	0	0	0	0	0	0	0	0	0	0	0	0	0	0	0	0	0	0	0	0	0	2.39286	0	0	0	0	0	0	0	0	0	0	0	0	0
AC190932.3_FG008	0	0	0	0	0	0	0	0	0	0	0	0	0	0	0	0	0	0	0	0	0	0	0	0	0	0	0	0	0	0	0	0	0	0	0	0	0	0	0	0	0	0	0	0	0	0	0	0	0
AC190933.3_FG004	0	0	2.83466	2.36435	1.40381	2.85485	1.45954	0.644703	3.27563	0	1.1953	1.03979	0.577342	0.657822	0	1.83509	0	0	0	0.838797	0	0	0.849339	0.816798	0	1.3293	0	0.675107	0.602612	0	0	0	0	0	0	0	0	5.41828	0	0	0	0	0	0	0	0	0	0	0
AC190934.3_FG003	0	0	0	0	0	0	0	0	0	0	0	0	0	0	0	0	0	0	0	0	0	0	0	0	0	0	0	0	0	0	0	0	0	0	0	0	0	0	0	0	0	0	0	0	0	0	0	0	0
AC190978.3_FG007	0	0	0	0	0	0	0	0	0	0	0	0	0	0	0	0	0	0	0	0	0	0	0	0	0	0	0	0	0	0	0	0	0	0	0	0	0	0	0	0	0	0	0	0	0	0	0	0	0
AC190985.3_FG006	0	0	0	0	0	0	0.629556	0	0	0	0	0	0	0	0	0	0	0	0	0	1.10504	0	0	0	0	0.573377	0	0	0	0	0	0	0	0	0	0.999736	0	0	0	0	0	0	0	0.553431	0	0	0	0	0
AC190990.2_FG005	0	0	0	0	0	0	0	0	0	0	0	0	0	0	0	0	0	0	0	0	0	0	0	0	0	0	0	0	0	0	0	0	0	0	0	0	0	0	0	0	0	0	0	0	0	0	0	0	0
AC190999.2_FG004	0.167837	0	0.0815346	0.408041	0.242272	0.164231	0.251889	0.111263	0.0942185	0.145849	0.103143	0.0897238	0.0996382	0.227055	0.275878	0	0.289018	0.200758	0.108036	0	0.221067	0.999238	0.21987	0.281927	0.245231	0.114706	0.0957714	0	0.259998	0.0764961	0	0	0.309325	0.149558	0.428182	1.8	4.92407	3.58452	2.04742	2.4417	1.87779	1.20391	1.96224	1.32858	0.304567	0.526906	0.622512	0.917305	0
AC191009.3_FG004	19.4124	24.6107	37.7217	13.1097	21.7945	31.6587	29.1339	22.8781	14.53	31.8641	26.5105	20.7552	37.1339	51.0642	24.8178	24.4201	18.5713	17.2	29.1565	18.6036	17.046	211.885	45.2098	12.681	25.2123	32.4306	14.7694	17.9678	61.4803	23.5938	18.6043	23.2796	44.5226	19.2201	22.0108	606.581	506.246	588.84	501.952	615.029	418.288	429.342	453.913	389.857	238.759	375.815	346.671	330.08	384.961
AC191012.2_FG001	0	4.32607	1.4735	0	0	0	0	0	0	0	0	0	0	0	0	0	0	0	0	1.30806	0	1.12864	0	0	0	0	0	0	0	0.691221	0	0	0	0	0	5.42162	0	2.8165	4.26936	0	0	0	0	0	1.37604	0	1.87501	0.920978	0
AC191040.2_FG002	0	0	0	0	0	0	0	0	0	0	0	0	0	0	0	0	0	0	0	0	0	0	0	0	0	0	0	0	0	0	0	0	0	0	0	0	0	0.887141	0	0	0	0	0	0	0	0	0	0	0
AC191042.4_FG001	0	0	0	0	0	0	0	0	0	0	0	0	0	0	0	0	0	0	0	0	0	0	0	0	0	0	0	0	0	0	0	0	0	0	0	0	0	0	0	0	0	0	0	0	0	0	0	0	0
AC191048.2_FG006	0.582467	0	0.56592	0	0	0.569951	1.74832	0	0.653957	0.50616	0.715901	1.24552	0.345787	0.393989	0.957415	0.549544	1.00302	1.39343	0.749863	2.00952	0	0.866946	1.01739	0.489204	0	0.796155	0	0.404341	0.721844	0	0	3.14327	0	2.07612	0	23.5989	0	20.5527	33.8874	13.558	10.1371	11.4897	7.78266	9.22151	2.11396	4.57148	4.32077	6.36688	2.88768
AC191049.3_FG007	0	0	0	0	0	0	0	0.953745	1.61527	0	0	0	0	0	2.36482	0	0	1.14726	0	0	0	2.14136	0	1.20834	0	0	0	0	0.891478	0	0	0	0	0	0	0	0	0	0	0	0	0	0	1.8981	0	0	0	0	0
AC191050.3_FG003	0	0	0	0	0	0	0	0	0	0	0	0	0	0	0	0	0	0	0	0	0	0	0	0	0	0	0	0	0	0	0	0	0	0	0	0	0	0	0	0	0	0	0	0	0	0	0	0	0
AC191064.3_FG007	0	0	0	0	0	0	0	0	0	0	0	0	0	0	0	0	0	0	0	0	0	0	0	0	0	0	0	0	0	0	0	0	0	0	0	0	0	0.511337	0	0	0	0	0	0	0	0	0	0	0
AC191067.3_FG005	0	0	0	0	0	0	0	0	0	0	0	0	0	0	0	0	0	0	0	0	0	0	0	0	0	0	0	0	0	0	0	0	0	0	0	0	0	0	0	0	0	0	0	0	0	0	0	0	0
AC191069.3_FG004	1.11375	0	1.08211	0.67693	2.41153	1.63473	0	0.738332	1.25045	0.483921	2.05334	0.595398	0.661189	0.376678	0.915349	0	1.9179	0.88814	1.43383	1.92123	0	1.65771	1.94538	0.935421	1.62733	0	1.27106	0.386576	3.10558	2.03048	0.96065	3.00516	1.23159	0.992449	0	39.8154	0	46.5388	45.985	22.684	6.92266	6.99037	6.82065	8.08165	6.06323	3.4965	4.13092	4.73444	16.5648
AC191069.3_FG007	0	0	0	0	0	0	0	0	0	0	0	0	0	0	0	0	0	0	0	0	0	0	0	0	0	0	0	0	0	0	0	0	0	0	0	0	0	0	0	0	0	0	0	0	0	0	0	0	0
AC191070.3_FG006	1.03055	0	1.33503	0.417573	1.98345	0.672268	1.03109	2.04952	1.54271	2.08959	2.11105	1.10184	1.83538	0.929435	1.12929	1.62049	1.47885	2.7393	2.65343	2.66655	0.904924	0.51129	0.600014	1.44256	3.01151	1.40862	2.74424	2.62311	0.851429	4.07071	3.55553	1.85377	2.78565	0.612204	3.50547	0	0	0.637956	0	0	0.854066	1.23203	1.52997	0	0	0.539214	0	0	1.70304
AC191071.3_FG001	0	0	0	0	0	0	0	0	0	0	0	0	0	0	0	0	0	0	0	0	0	0	0	0	0	0	0	0	0	0	0	0	0	0	0	0	0	0	0	0	0	0	0	0	0	0	0	0	0
AC191073.2_FG001	0	0	0	0	0	0	0	0	0	0	0	0	0	0	0	0	0	0	0	0	0	0	0	0	0	0	0	0	0	0	0	0	0	0	0	0	0	0	0	0	0	0	0	0	0	0	0	0	0
AC191073.2_FG003	0	0	0	0	0	0	0	0	0	0	0	0	0	0	0	0	0	0	0	0	0	0	0	0	0	0	0	0	0	0	0	0	0	0	0	0	0	0	0	0	0	0	0	0	0	0	0	0	0
AC191097.3_FG007	21.4613	16.1102	17.0105	16.4767	25.2725	18.7896	27.1233	28.08	25.3635	31.901	38.1783	33.2112	28.1636	20.629	32.4915	24.511	21.8823	22.5183	26.5384	35.0724	19.3411	11.7685	20.716	23.7171	14.8536	13.1234	30.9379	27.0519	23.0971	24.1964	22.4082	21.3344	29.5609	37.2414	34.5799	13.46	0	10.4886	18.0188	19.7191	12.6375	4.05114	12.577	8.19624	12.2984	6.20562	0	2.05783	0
AC191098.3_FG002	0	0	0	0	0	0	0	0	0	0	0	0	0	0	0	0	0	0	0	0	0	0	0	0	0	0	0	0	0	0	0	0	0	0	0	0	0	0	0	0	0	0	0	0	0	0	0	0	0
AC191107.4_FG001	0	0	0	0	0	0	0	0	0	0	0	0	0	0	0	0	0	0	0	0	0	0	0	0	0	0	0	0	0	0	0	0	0	0	0	0	0	0	0	0	0	0	0	0	0	0	0	0	0
AC191107.4_FG002	0.56136	0	0	0	0	0	0	0	0	0	0	0	0	0	0	0	0	0	0	0	0	0	0	0	0	0	0.640647	0	0	0	0	0	0	0	0	0	0	0	0	0	0	0	0	0	0	0	0	0	0
AC191113.2_FG002	20.7394	16.1344	22.44	17.953	22.2261	21.8312	22.6367	19.5814	17.9929	17.4763	18.1523	18.3104	19.7741	31.2451	16.5284	19.1224	16.9098	19.6705	16.8896	14.3645	18.2113	40.9243	23.4641	15.0434	19.7428	16.9659	17.7515	20.723	26.2862	16.7567	21.683	19.5011	26.5243	17.6406	23.2482	153.15	129.067	137.432	117.947	141.716	93.361	101.431	94.1196	86.4387	47.899	47.8453	49.7279	51.5228	53.7464
AC191115.3_FG002	0	0	0	0	0	0	0	0	0	0	0	0	0	0	0	0	0	0	0	0	0	0	0	0	0	0	0	0	0	0	0	0	0	0	0	0	0	0	0	0	0	0	0	0	0	0	0	0	0
AC191147.3_FG002	0	0	0	0	0	0	0	0	0	0	0	0	0	0	0	0	0	0	0	0	0	0	0	0	0	0	0	0	0	0	0	0	0	0	0	0	0	0	0	0	0	0	0	0	0	0	0	0	0
AC191246.3_FG004	0	0	0	0	0	0	0	0	0	0	0	0	0	0	0	0	0	0	0	0	0	0	0	0	0	0	0	0	0	0	0	0	0	0	0	0	0	0	0	0	0	0	0	0	0	0	0	0	0
AC191246.3_FG006	0	0	0	0	0	0.167934	0	0	0	0	0	0	0.101885	0.116088	0	0	0	0	0.110472	0	0	0	0	0	0	0	0	0	0.212689	0	0	0	0.12652	0	0	2.0451	0	1.27497	1.61046	0.998707	0	0.615529	0.573285	0.226424	0.311441	0.538789	0	0.208443	0
AC191251.3_FG005	0.25195	0	0.734377	0.306267	0.363688	0	0.378125	0.167024	0.282874	1.09472	0.619336	0.269379	0.149573	0.511268	0.828273	0	0.650793	0.803652	0.324358	0	0	3.00003	0.440078	1.05804	0.736261	0	0.862607	0.349801	0.624478	0	0	0	0.185738	0.449019	0	9.60741	0	8.42232	9.92977	2.9323	7.51694	10.3917	7.29396	7.31285	0.457204	4.35033	3.73795	4.89607	2.49817
AC191253.3_FG004	0	0	0	0	0	0	0	0	0	0	0	0	0	0	0	0	0	0	0	0	0	0	0	0	0	0	0	0	0	0	0	0	0	0	0	0	0	0	0	0	0	0	0	0	0	0	0	0	0
AC191254.3_FG001	0	0	0	0	0	0	0	0	0	0	0	0	0	0	0	0	0	0	0	0	0	0	0	0	0	0	0	0	0	0	0	0	0	0	0	0	0	0	0	0	0	0	0	0	1.31183	0	0	0	0
AC191264.3_FG002	0	0	0	0	0	0	0	0	0	0	0	0	0	0	0	0	0	0	0	0	0	0	0	0	0	0	0	0	0	0	0	0	0	0	0	0	0	0	0	0	0	0	0	0	0	0	0	0	0
AC191264.3_FG003	0	0	0	0	0	0	0	0	0	0	0	0	0	0	0	0	0	0	0	0	0	0	0	0	0	0	0	0	0	0	0	0	0	0	0	0	0	1.9058	0	0	0	0	0	0	0	0	0	0	0
AC191279.2_FG001	0	0	0	0	0	0	0	0	0	0	0	0	0	0	0	0	0	0	0	0	0	0	0	0	0	0	0	0	0	0	0	0	0	0	0	0	0	0	0	0	0	0	0	0	0	0	0	0	0
AC191279.2_FG003	0	0	0	0	0	0	0	0	0	0	0	0	0	0	0	0	0	0	0	0	0	0	0	0	0	0	0	0	0	0	0	0	0	0	0	0	0	0	0	0	0	0	0	0	0	0	0	0	0
AC191283.3_FG004	0	0	0	0	0	0.364418	0	0	0	0.323631	0	0	0	1.00764	0	0	0	0	0	0	0	0	0	0	0	0	0	0	0.692304	0	0	0	0.274549	0	0	0	0	0	0	0	0	0	0.414676	0.491341	0	2.33834	0	1.35696	0
AC191297.3_FG004	0	0	0	0	0	0	0	0	0	0	0	0	0	0	0	0	0	0	0	0	0	0	0	0	0	0	0	0	0	0	0	0	0	0	0	0	0	0	0	0	0	0	0	0	0	0	0	0	0
AC191305.3_FG002	0	0	0	0	0	0	0	0	0	0	0	0	0	0	0	0	0	0	0	0	0	0	0	0	0	0	0	0	0	0	0	0	0	0	0	0	0	0	0	0	0	0	0	0	0	0	0	0	0
AC191317.3_FG009	5.9378	4.83933	2.47247	3.09339	2.4489	4.98018	2.54611	2.81165	4.76184	5.89704	5.21289	4.53468	2.51788	1.14755	1.3943	2.40093	4.38213	2.70571	2.18408	5.12138	6.7037	6.31274	2.22246	4.27462	0	1.15945	5.80839	5.29964	2.10247	5.4126	2.92661	0	3.12668	6.04696	0	6.06485	0	11.0273	4.77588	19.7447	8.43592	9.12689	4.72251	3.35736	1.5393	3.99451	8.38987	3.09073	4.20538
AC191328.3_FG002	40.264	76.569	39.1201	81.5738	38.7471	78.7975	80.5704	26.6919	52.7401	40.8206	41.2398	35.8744	23.9031	31.7743	33.0914	31.6567	40.4455	21.4052	34.557	34.7278	35.3558	19.9763	58.6071	22.5447	39.2204	18.3452	53.6093	41.9261	24.9493	42.8197	11.5764	0	39.5769	35.8787	0	47.9797	0	62.3131	88.1594	0	33.3688	48.1359	37.3603	17.707	24.3551	21.0674	66.3733	57.0527	33.2693
AC191330.3_FG001	0	0	0	0	0	0	0	0	0	0	0	0	0	0	0	0	0	0	0	0	0	0	0	0	0	0	0	0	0.0752292	0	0	0	0.0895016	0	0	0	0	0	0	0	0	0	0.135182	0.160175	0.220313	0.571716	0.900603	0.294908	0
AC191338.3_FG002	0	0	0	0	0	0	0	0	0	0	0	0	0	0	0	0	0	0	0	0	0	0	0	0	0	0	0	0	0	0	0	0	0	0	0	0	0	0	0	0	0	0	0	0	0	0	0	0	0
AC191360.3_FG004	0	0	0	1.19467	0	0	0	0	0	0.854044	0	0	0	0	0	0.927245	0	1.56743	0.632622	0.847666	0	0	0	0	0	0	0	0	0	0.895869	0	0	0.72452	0	0	0	0	1.82519	0	0	0	0	2.18861	0	0	0	0	0	0
AC191360.3_FG015	0	0	0	0.885641	0	0	0	0	0	0	0	0	0	0	0	0	0	0	0	0	0	0	0	0	0	0	0	0	0	0	0	0	0	0	0	0	0	2.70612	0	0	0	0	0	0	0	0	0	0	0
AC191361.4_FG006	0	0	0	0	0	0	0	0	0	0	0	0	0	0	0	0	0	0	0	0	0	0	0	0	0	0	0	0	0	0	0	0	0	0	0	0	0	0	0	0	0	0	0	0	0	0	0	0	0
AC191362.3_FG002	7.68364	0	0	0	0	0	0	0	0	6.67703	0	8.21516	0	0	0	0	0	0	0	0	0	0	0	0	0	0	0	5.33389	0	0	0	0	0	0	0	0	0	14.2696	28.8405	0	0	0	8.55544	0	0	0	0	0	0
AC191380.3_FG001	0	0	0	0	0	0	0	0	0	0	0	0	0	0	0	0	0	0	0	0	0	0	0	0	0	0	0	0	0	0	0	0	0	0	0	0	0	0	0	0	0	0	0	0	0	0	0	0	0
AC191401.3_FG009	0	0	0	0	0	0	0	0	0	0	0	0	0	0	0	0	0.417738	0.386892	0.312303	0	1.27809	0.722133	0	0.407489	0	0	0	0	0	0.884519	0	0	0.357671	0.864662	0	0	0	0	0	0	1.20626	0	0	0	0	0	0	0	0
AC191401.3_FG013	0	0	0	0	0	0	0	0	0	0	0	0	0	0	0	0	0	0	0	0	0	0	0	0	0	0	0	0	0	0	0	0	0	0	0	0	0	0	0	0	0	0	0	0	0	0	0	0	0
AC191410.4_FG004	0	0	0	0	0	0	0	0.388566	0	0	0	0	0	0	0	0	0	0	0	0	0	0	0	0	0	0	0	0	0	0	0	0	0	0	0	0	0	0	0	0	0	0	0	0	0	0	0	0	0
AC191412.3_FG005	0	0	0	0	0	0	0	0	0	0	0	0	0	0	0	0	0	0	0	0	0	0	0	0	0	0	0	0	0	0	0	0	0	0	0	0	0	0	0	0	0	0	0	0	0	0	0	0	0
AC191418.3_FG003	0	0	0	0	0	0	0	0	0	0	0	0	0	0	0	0	0	0	0	0	0	0	0	0	0	0	0	0	0	0	0	0	0	0	0	0	0	0	0	0	0	0	0	0	0	0	0	0	0
AC191421.3_FG001	14.1201	6.19658	5.27652	13.2032	14.1108	7.43975	13.0408	8.6405	12.1947	18.8773	6.67491	12.7743	10.9618	5.87755	19.6388	19.4706	11.2223	13.8582	12.5848	12.1786	2.86128	9.69987	10.4345	13.6837	12.6961	10.3925	19.8331	10.556	8.74943	20.7919	13.1159	11.7229	6.40576	11.6144	22.1679	7.76581	63.7324	8.0686	2.03845	0	2.70047	3.89555	8.46579	5.73197	3.94202	6.81976	5.37146	6.59595	0
AC191523.3_FG001	0	0	0	0	0	0	0	0	0	0	0	0	0	0	0	0	0	0	0	0	0	0	0	0	0	0	0	0	0	0	0	0	0	0	0	0	0	0	0	0	0	0	0	0	0	0	0	0	0
AC191526.3_FG001	0	0	0	0	0	0	0	0	0	0	0	0	0	0	0	0	0	0	0	0	0	0	0	0	0	0	0	0	0	0	0	0	0	0	0	0	0	0	0	0	0	0	0	0	0	0	0	0	0
AC191526.3_FG004	0	0	0	0	0	3.95795	0	1.34072	2.27066	0	0	0	0	0	0	0	0	1.61275	0	0	5.32771	0	0	1.69861	5.91006	5.5288	0	0	1.25319	3.6871	3.48885	0	0	7.20866	0	0	0	3.75594	0	0	0	0	0	0	0	0	0	0	0
AC191534.3_FG003	0	0	0	0	0	0	0	0	0	0	0	0	0	0	0	0	0	0	0	0	0	0	0	0	0	0	0	0	0	0	0	0	0	0	0	0	0	0	0	0	0	0	0	0	0	0	0	0	0
AC191539.4_FG001	0	0	0	0	0	0	0	0	0	0	0	0	0	0	0	0	0	0	0	0	0	0	0	0	0	0	0	0	0	0	0	0	0	0	0	1.95042	0	1.51985	3.07179	0	0	0	0	1.07971	0	0	0	0	0
AC191541.4_FG005	0	0	0	0	0	0	0	0	0	0	0	0	0	0	0	0	0	0	0	0	0	0	0	0	0	0	0	0	0	0	0	0	0	0	0	0	0	0	0	0	0	0	0	0	0	0	0	0	0
AC191548.3_FG005	0	0	0	0	0	0	0	0	0	0	0	1.03979	0	0	0	0	0	0	0	0	0	1.44749	0	0	0	0	0	0	0	0	0	0	0	0	0	2.31775	0	0	1.82516	0	0	0	0	0	1.76478	0	0	1.18116	0
AC191551.3_FG003	5.35837	8.04465	5.20614	4.79946	7.32767	6.89899	6.77204	5.23481	5.38277	6.3719	4.85276	6.93515	6.86437	5.15057	6.95343	6.38589	8.98438	6.97163	7.62445	6.56756	5.20047	2.51855	8.6205	8.29022	7.41718	11.5645	9.97742	12.5296	9.78609	13.3679	10.7031	3.04382	9.14784	10.5548	4.31688	0	0	0	0	0	0	0	0	0	1.53531	0.885369	0	0	0
AC191562.3_FG008	0	0	0	0	0	0	0	0	0	0	0	0	0	0	0	0	0	0	0	0	0	0	0	0	0	0	0	0	0	0	0	0	0	0	0	0	0	0	0	0	0	0	0	0	0	0	0	0	0
AC191564.3_FG003	0	0	0	0	0	0.608056	0	0	0	0.54	0	0	0.368905	0	0	0	0	0	0	0	0	0	0	0	0	0	0	0	0.385052	0	0	0	0	0	0	0	0	1.15404	0	0	0	0	0.691915	0	0	0	0	0	0
AC191568.3_FG010	0	0	0	0	0	0	0	0	0	0	0	0	0	0	0	0	0	0	0	0	0	0	0	0	0	0	0	0	0	0	0	0	0	0	0	0	0	0	0	0	0	0	0	0	0	0	0	0	0
AC191575.2_FG001	0.944638	0	0.917802	0.574144	0	0.693255	1.06328	0.782779	0.265145	0.410442	0.29026	0.252496	0.700992	0.319483	0.388181	1.33687	1.01668	1.50657	1.36813	0.203689	1.24423	1.406	1.44374	2.18181	1.38023	0.645597	1.07806	1.47545	0.439004	1.72217	1.62957	1.27443	1.39278	0.841755	0	0	0	0.438581	0	0	0	0	0	0	0	0.370698	0	0.573652	0
AC191577.3_FG004	0	0	0	0	0	0	0	0	0	0	0	0	0	0	0	0	0	0	0	0	0	0	0	0	0	0	0	0	0	0	0	0	0	0	0	0	0	0	0	0	0	0	0	0	0	0	0	0	0
AC191578.3_FG003	0	0	0	0	0	0	0	0	0	0	0	0	0	0	0	0	0	0	0	0	0	0	0	0	0	0	0	0	0	0	0	0	0	0	0	0	0	0	0	0	0	0	0	0	0	0	0	0	0
AC191589.3_FG003	0	0	0	0	0	0	0	0	0	0	0	0	0	0	0	0	0	0	0	0	0	0	0	0	0	0	0	0	0	0	0	0	0	0	0	0	0	0	0	0	0	0	0	0	0	0	0	0	0
AC191598.3_FG007	0	0	1.01956	0	0	0	0	0	2.35634	0	0	0	0	0	0	0	0.903517	0	0	0	2.76436	0	0	0	0	0	1.19759	0.728461	1.30047	0	0	0	0.7736	0	0	0	0	0	0	0	0	0	0	0	0	0	0	0	0
AC191601.1_FG003	0.191415	0	0.185977	0	0.276306	0	0.287274	0.126894	0	0	0	0	0	0	0	0	0.32962	0	0.123213	0.165096	0	0.284903	0	0	0	0	0.218451	0.132878	0.237218	0.348969	0.330205	0	0.141112	0	0.976666	0	0	0	0.718475	1.11389	0.475906	0.343258	0	0	0	0	0.473308	0.232482	0
AC191622.3_FG003	0	0	0	0	0	0	0	0	0	0	0	0	0	0	0	0	0	0	0	0	0	0	0	0	0	0	0	0	0	0	0	0	0	0	0	0	0	0	0	0	0	0	0	0	0	0	0	0	0
AC191622.3_FG005	1.08616	0	0	0	0	0	0	0	0	0	0	0	0	0	0	0	0	0	0	0	0	0	0	0	0	0	0	0	0	0	0	0	0	1.93573	0	5.17721	0	0	2.03845	0	0	1.94777	1.2094	1.43299	0	1.70494	0	0	0
AC191650.3_FG003	0	0	0	0	0	0	0	0	0	0	0	0	0	0	0	0	0	0	0	0	0	0	0	0	0	0	0	0	0	0	0	0	0	0	0	0	0	0	0	0	0	0	0	0	0	0	0	0	0
AC191654.3_FG004	0	0	0	0	0	0	0	0	0	0	0	0	0	0	0	0	0	0	0	0	0	0	0	0	0	0	0	0	0	0	0	0	0	0	0	0	0	0	0	0	0	0	0	0	0	0	0	0	0
AC191676.3_FG011	0	0	0	0	0	0.469842	0	0	0	0	0	0	0	0	0	0	0	0	0	0	0	0	0	0	0	0	0	0	0.595056	0	0	0	0.70795	0	0	5.72173	0	7.13379	2.70341	2.79415	4.7752	6.02738	5.88104	7.60181	0	7.53705	5.93641	4.6654	0
AC191686.3_FG002	2.00806	0	0.975506	0	0	0	0	0.665595	0	0	2.46807	0	1.78815	0.67914	4.95104	0	0	0	0	0.86598	0	7.472	0.876863	0	0	1.37238	0	0.696985	2.48856	0	0	0	0.740173	0	0	14.3572	0	14.917	9.42154	5.84266	12.4814	14.4039	7.82564	9.27244	1.82197	3.15204	9.93058	9.7555	4.97765
AC191691.3_FG011	0	0	0	0	0	0	0	0	0	0	0	0	0	0	0	0	0	0	0	0	0	0	0	0	0	0	0	0	0	0	0	0	0	0	0	0	0	0	0	0	0	0	0	0	0	0	0	0	0
AC191692.3_FG001	0	0	0	0	0	0	0	0	0	0	0	0	0	0	0	0	0	0	0	0	0	0	0	0	0	0	0	0	0	0	0	0	0	0	0	0	0	0	0	0	0	0	0	0	0	0	0	0	0
AC191704.3_FG007	0	0	0	0	0	0	0	0	0	0	0	0	0	0	0	0	0	0	0	0	0	0	0	0	0	0	0	0	0	0	0	0	0	0	0	0	0	0	0	0	0	0	0	9.68118	0	0	0	8.91234	0
AC191708.3_FG001	0	0	0	0	0	0	0	0	0	0	0	0	0	0	0	0	0	0	0	0	0	0	0	0	0	0	0	0	0	0	0	0	0	0	0	0	0	0	0	0	0	0	0	0	0	0	0	0	0
AC191708.3_FG002	0	0	0	0	0	0	0	0	0	0	0	0	0	0	0	0	0	0	0	0	0	0	0	0	0	0	0	0	0	0	0	0	0	0	0	0	0	0	0	0	0	0	0	0	0	0	0	0	0
AC191731.3_FG001	0	0	0	0	0	0	0	0	0	0	0	0	0	0	0	0	0	0	0	0	0	0	0	0	0	0	0	0	0	0	0	0	0	0	0	0	0	0	0	0	0	0	0	0	0	0	0	0	0
AC191735.3_FG009	0	0	0	0	0	0	0	0	0	0	0	0	0	0	0	0	0	0	0	0	0	0	0	0	0	0	0	0	0	0	0	0	0	0	0	0	0	0	0	0	0	0	0	0	0	0	0	0	0
AC191748.3_FG001	0	0	0	0	0	0	0	0	0	0	0	0	0	0	0	0	0	0	0	0	0	0	0	0	0	0	0	0	0	0	0	0	0	0	0	0	0	0	0	0	0	0	0	0	0	0	0	0	0
AC191771.3_FG008	0	0	1.44218	0	0	0	0	1.96802	0	3.86967	3.64878	3.17406	1.7624	0	0	1.40045	1.27804	4.73466	0	1.28026	3.91022	4.41862	2.59269	0	0	6.08672	1.694	5.15208	2.7593	0	0	0	2.18853	5.29073	7.57366	10.6128	0	13.7832	11.143	17.2755	3.69046	5.32366	1.65277	5.87498	0	4.65995	0	5.40842	0
AC191778.3_FG001	0.880396	0	0	0	0	0	0	0.583636	0	0.765058	0	0	0	0.595512	0	0	0	0	0	0	0	0	0.768889	0	0	0	0	0	1.09106	0	0	0	0	0	0	0	0	0	0	0	0	0	0.980287	0	0	1.38195	2.17694	3.20784	4.36472
AC191782.3_FG001	0	0	0	0	0	0	0	0	0	0	0	0	0	0	0	0	0	0	0	0	0	0	0	0	0	0	0	0	0	0	0	0	0	0	0	0	0	0	0	0	0	0	0	0	0	0	0	0	0
AC191790.3_FG005	0	0	0	0	0	0	0	0	0	0	0	0	0	0	0	0	0	0	0	0	0	0	0	0	0	0	0	0	0	0	0	0	0	0	0	0	0	0	0	0	0	0	0	0	0	0	0	0	0
AC191804.4_FG002	0	1.91264	0	0.407531	0	0	0	0.222249	0	0	0	0	0	0.226771	0	0	0.288657	0.267343	0.431604	0	0.883164	0	0	0	0	0	0	0	1.03869	0	0	0	0.247151	0	0	0.799	0	0.622615	0	0	1.66706	1.2024	1.11988	1.76923	1.21675	0.526248	0.828979	1.22155	0
AC191927.2_FG002	0	0	0	0	0	0	0	0	0	0	0	0	0	0	0	0	0	0	0	0	0	0	0	0	0	0	0	0	0	0	0	0	0	0	0	0	0	0	0	0	0	0	0	0	0	0	0	0	0
AC191961.3_FG009	0	0	0	0	0	0	0	0	0	0	0	0	0	0	0	0	0	0	0	0	0	0	0	0	0	0	0	0	0	0	0	0	0	0	0	0	0	0	0	0	0	0	0	0	0	0	0	0	0
AC192175.3_FG001	0	0	0	0	0	0	0	0	0	0	0	0	0	0	0	0	0	0	0	0	0	0	0	0	0	0	0	0	0	0	0	0	0	0	0	0	0	0	0	0	0	0	0	0	0	0	0	0	0
AC192177.3_FG008	0	0	0	0	0	0	0	0	0	0	0	0	0	0	0	0	0	0	0	0	0	0	0	0	0	0	0	0	0	0	0	0	0	0	0	0	0	0	0	0	0	0	0	0	0	0	0	0	0
AC192204.3_FG005	4.55685	0	8.85478	4.92377	7.30863	7.92699	3.0395	6.37734	4.54768	8.35973	6.84536	6.4961	5.10985	5.82215	5.82571	2.38849	2.17971	4.84503	7.1701	8.2973	1.33379	8.28963	4.42188	7.65444	1.47958	3.46034	5.77829	4.9207	5.96098	5.07686	6.11403	5.46464	5.97212	5.41406	7.7502	6.03342	0	10.3433	7.60181	11.7855	12.5883	6.35572	6.76517	6.67993	3.67517	7.94762	8.76371	3.68966	15.0609
AC192240.3_FG005	0	0	0	0	0	0	0	0	0	0	0	0	0	0	0	0	0	0	0	0	0	0	0	0	0	0	0	0	0	0	0	0	0	0	0	0	0	0	0	0	0	0	0	0	0	0	0	0	0
AC192244.3_FG001	45.2096	54.5604	59.1301	58.1267	48.9447	53.5962	50.8876	50.7194	42.9495	50.6196	45.9491	50.1961	46.9684	51.1634	32.8688	45.115	38.9258	38.8248	41.9729	47.992	36.6449	119.052	40.2428	48.1937	58.4349	41.5931	26.7897	42.8512	53.8728	45.966	44.9941	75.0684	48.0702	52.6813	48.7966	704.495	612.174	775.02	866.418	703.245	343.692	339.882	373.671	407.198	149.881	174.684	180.582	199.573	237.065
AC192244.3_FG007	25.5681	15.6286	19.5185	20.5352	17.1356	21.8914	34.2611	18.1604	24.0927	24.5991	20.7632	19.0381	18.4313	22.5448	24.0154	19.8152	21.2281	23.3015	18.2214	20.0836	15.6358	30.5804	19.9373	19.9404	20.0133	23.0908	17.716	18.6999	18.9552	21.2257	18.1153	32.0305	24.9074	25.2245	30.2847	6.5288	26.7902	7.63128	5.9981	10.6276	6.81094	12.2814	16.2681	20.4804	24.0272	43.7175	64.3507	56.5619	40.7438
AC192330.1_FG004	0	0	0	0	0	0	0	0	0	0	0	0	0	0	0	0	0	0	0	0	0	0	0	0	0	0	0	0	0	0	0	0	0	0	0	0	0	0	0	0	0	0	0	0	0	0	0	0	0
AC192356.3_FG003	0	0	0	0	0	0	0	0	0	0	0	0	0	0	0	0	0	0	0	0	0	0	0	0	0	0	0	0	0	0	0	0	0	0	0	0	0	0	0	0	0	0	0	0	0	0	0	0	0
AC192362.3_FG002	0.95258	5.43449	0.925517	0	0	1.86422	0	0.631488	2.13899	0	1.1708	0	0.565508	1.93301	3.13156	0.898736	1.64036	1.51923	0	0	2.50938	0	4.99158	0	2.78367	0	1.08712	0	1.18052	0.868324	1.64327	0	2.80898	1.69766	9.72078	2.27024	0	0	0	0	0	0	1.06066	3.77027	1.72861	0	2.35542	0	0
AC192362.3_FG003	1.98511	2.83128	1.44653	0.301634	1.43274	2.42807	0.744808	2.13846	1.11438	1.50942	1.52492	1.59182	1.91503	1.34276	2.44723	1.40468	1.2819	1.58299	2.23616	1.49814	0	0.738661	1.73368	0.625222	2.17537	1.35669	2.54867	2.23931	2.15261	0.904764	4.70863	1.33907	1.09757	3.98003	0	0.591379	0	0.921656	3.25985	2.88794	1.23387	2.22489	1.65776	1.96424	1.35086	0.779004	0	0.60275	1.23019
AC192367.2_FG002	0	0	0	0	0	0	0	0	0	0	0	0	0	0	0	0	0.730356	0	0	0	0	0	0	0	0	0	0	0	0	0	0	0	0	0	0	8.08647	0	3.15066	0	14.8086	2.10898	1.52115	4.72251	0	4.61789	0	0	0	0
AC192368.3_FG009	0	0	0	0	0	0	0	0	0	0	0	0	0	0	0	0	0	0	0	0	0	0	0	0	0	0	0	0	0	0	0	0	0	0	0	0	0	0	0	0	0	0	0	0	0	0	0	0	0
AC192372.3_FG003	1.90257	0	1.84852	2.31274	0	0	0	0	2.13608	1.65332	4.67684	4.06836	0	1.28692	0	1.79503	1.63813	0	1.22468	3.28195	0	0	1.6616	1.59794	0	0	4.34258	1.32074	2.35783	0	3.28207	0	2.80516	3.39071	0	9.06864	0	7.06667	7.14128	0	0	3.41181	12.7106	5.02019	3.45252	2.98645	0	4.62151	0
AC192381.3_FG004	0	0	0	0	0	0	0	0	0	0	0	0	0	0	0	0	0	0	0	0	0	0	0	0	0	0	0	0	0	0	0	0	0	0	0	0	0	0	0	0	0	0	0	0	0	0	0	0	0
AC192405.3_FG001	0	0	0	0	0	0	0	0	0	0	0	0	0	0	0	0	0	0	0	0	3.42066	0	0	0	0	0	0	0	0	0	0	0	0	0	0	0	0	0	0	0	0	0	0	0	0	0	0	0	0
AC192451.3_FG001	21.6873	18.7939	23.205	14.0157	21.3986	16.9233	20.6001	18.1988	13.8698	22.1859	19.2325	19.6654	17.7641	12.0699	23.4645	22.7925	17.0184	19.9211	18.3777	18.7054	18.8026	20.8386	12.9467	20.751	20.0556	29.6437	23.8105	25.5364	15.1395	21.771	26.0464	29.6291	20.6427	20.0591	28.0142	13.7394	0	10.1965	11.3346	3.19501	22.5236	12.7996	20.7856	17.747	13.9486	18.9603	22.4006	21.3389	28.5809
AC192608.3_FG004	0	0	0	0	0	0	0	0	0	0	0	0	0	0	0	0	0	0	0	0	0	0	0	0	0	0	0	0	0	0	0	0	0	0	0	0	0	0	0	0	0	0	0	0	0	0	0	0	0
AC193318.3_FG006	0	0	0	0	0	0	0	0	0	0	0	0	0	0	0	0	0	0	0	0	0	0	0	0	0	0	0	0	0	0	0	0	0	0	0	0	0	0	0	0	0	0	0	0	0	0	0	0	0
AC193319.3_FG004	0	0	0	0	0	0	0	0	0	0	0	0	0	0	0	0	0	0	0	0	0	0	0	0	0	0	0	0	0	0	0	0	0	1.73319	0	0	0	0	1.82516	0	0	0	1.08286	0	0	0	0	0	4.82141
AC193324.3_FG002	0	0	0	0	0	0.160464	0.123056	0.0543557	0	0	0	0	0	0.0554618	0	0	0.0705973	0.0653845	0.0527791	0	0	0.12204	0	0	0.239606	0	0	0	0	0	0	0	0	0	0	0.390825	0	0.152274	0	0	0	0.294073	0	0	0	0.128705	0.202745	0	0
AC193335.3_FG001	0	0	0	0	0	0	0	0	0	0	0	0	0	0	0	0	0	0	0	0	0	0	0	0	0	0	0	0	0	0	0	0	0	0	0	0	0	0	0	0	0	0	0	0	0	0	0	0	0
AC193353.3_FG002	0	0	0	0	0	0	0	0	0	0	0	0	0	0	0	0	0	0	0	0	0	0	0	0.332791	0	0	0	0	0	0	0	0	0	0	0	0	0	0.735863	0	0	0	0	0.441192	0	0	0	0	0	0
AC193379.3_FG001	0	0.58106	0.098957	0	0.441061	0.298986	0	0.135038	0	0	0.250366	0.217792	0.120929	0	0	0.0960935	0	0.0812188	0.131121	0	0.268305	0	0	0.171085	0	0.139216	0.116236	0.141407	0.063111	0.185684	0.175699	0	0	0	0	0	0	0.567451	0.191147	0.59269	0	0	0.453626	0	0	0.159874	0	0	0
AC193402.3_FG004	1.03602	0	0.603952	0.503748	0	0	0.621939	0.274721	0.46527	0	0.509342	0.221537	0.492034	1.2614	0.340586	0	0.356808	0.330462	0.800257	0.178714	0	0.925208	1.44768	0.348054	0	0.84966	0	0.143838	0.770355	0	0	0	0	0	0	0.987641	0	0.769612	1.55547	4.82305	2.06064	2.97257	2.99927	0.820103	0.752008	1.95148	1.53705	2.01326	4.109
AC193423.3_FG003	0	0	0	0	0	0	0	0	0	0	0	0	0	0	0	0	0	0	0	0	0	0	0	0	0	0	0	0	0	0	0	0	0	0	0	0	0	0	0	0	0	0	0	0	0	0	0	0	0
AC193430.3_FG008	0	0	0	0	0	0	0	0	0	0	0	0	0	0	0	0	0	0	0	0	0	0	0	0	0	0	0	0	0	0	0	0	0	0	0	0	0	0	0	0	0	0	0	0	0	0	0	0	0
AC193440.3_FG009	0	0	0	0	0	0	0	0	0	0	0	0.6734	0	0	0	0	0	0	0	0	0	0	0	0	0	0	0	0	0	0	0	0	0	0	0	0	0	0	0	0	0	0	0	0	0	0	0	0	0
AC193464.3_FG001	0	0	0	0	0	0	0	0	0	0	0	0	0	0	0	0	0	0	0	0	0	0	0	0	0	0	0	0	0	0	0	0	0	0	0	0	0	0	0	0	0	0	0	0	0	0	0	0	0
AC193466.3_FG001	0.962444	0	4.6755	2.33986	2.77856	2.82529	0	4.46619	1.08057	0.836357	2.36585	1.02902	0.571364	0	3.16398	3.63217	2.48601	3.06993	1.85856	1.66022	2.53537	0	0.840544	1.61668	0	1.31553	3.29514	0.668116	2.98186	2.63195	1.66028	5.1938	2.12855	0	0	2.29375	0	3.57478	5.41878	0	0	0	5.35822	0	0	0	0	0	0
AC193479.2_FG002	0	0	0	1.35192	1.60538	2.17651	0	0.737274	1.24866	0.966454	0	1.18909	0.660241	2.25683	0	1.04929	1.91515	1.77373	0	0.959237	2.92975	13.2427	1.94259	0	0	0	0	0	1.37828	0	0	0	1.63977	0	0	7.95166	0	14.458	29.2212	6.47186	11.0604	19.9439	8.66838	8.80371	6.05454	5.23723	2.75	8.10455	11.0274
AC193499.3_FG004	0	0	0	0	0	0	0	0	0	0	0	0	0	0	0	0	0	0	0	0	0	0	0	0	0	0	0	0	0	0	0	0	0	0	0	0	0	0	0	0	0	0	0	0	0	0	0	0	0
AC193499.3_FG007	0	0	0	0	0	0	2.23953	0.494619	0	0	0.91704	0.79773	0.442939	0	0	0	1.28482	0.594977	0.480272	0.643529	1.9655	0	0	0.626651	0	2.03969	0.851499	2.07178	0.924654	0.680123	1.28711	0	0.550039	0	0	0	0	0	0	0	0	0	0	0	0	0	0	0	0
AC193500.3_FG003	0	0	0	0	0	0	0	0	0	0	0	0	0	0.397191	0	0	0	0	0	0	0	0	0	0	0	0	0	0	0.181928	0	0.506482	0	0	0.523247	0	0	0	0	1.65304	1.70852	0.729965	1.05301	0.980739	0.774705	0	0	0	1.06977	0
AC193502.3_FG004	0	0	0	0	0	0	0	0	0	0	0	0	0	0	0	0	0	0	0	0	0	0	0	0	0	0	0	0	0	0	0	0	0	0	0	0	0	0	0	0	0	0	0	0	0	0	0	0	0
AC193503.3_FG004	0	0	0	0	0	0	0	0	0	0	0	0	0	0	0	0	0	0	0	0	0	0	0	0	0	0	0	0	0	0	0	0	0	0	0	0	0	0	0	0	0	0	0	0	0	0	0	0	0
AC193576.3_FG003	0	0	0	0	0	0	0	0	0	0	0	0	0	0	0	0	0	0	0	0	0	0	0	0	0	0	0	0	0	0	0	0	0	0	0	0	0	0	0	0	0	0	0	0	0	0	0	0	0
AC193591.3_FG001	0	0	0	0	0	0	0	0	0	0	0	0	0.543238	0	0	0	0	0.729702	0	0	0	0	0	0	0	0	0	0	0	0	0	0	0	0	0	0	0	0	0	0	0	4.92287	0	1.20726	0	2.87275	0	0	0
AC193592.3_FG001	0	0	0	0	0	0	0	0	0	0	0	0	0	0	0	0	0	0	0	0	0	0	0	0	0	0	0	0	0	0	0	0	0	0	0	0	0	0	0	0	0	0	0	0	0	0	0	0	0
AC193598.3_FG002	0	0	0	0	0	0	0	0	0	0.0656357	0	0	0	0	0	0	0	0	0	0	0	0	0	0	0	0	0	0	0	0	0	0	0	0	0	0	0	0.140271	0	0	0	0	0	0	0	0	0	0	0
AC193606.2_FG001	0	0	0	0	0	0	0	0	0	0	0	0	0	0	0	0	0	0	0	0	0	0	0	0	0	0	0	0	0	0	0	0	0	0	0	0	0	0	0	0	0	0	0	0	0	0	0	0	0
AC193606.2_FG005	0	0	0	0	0	0	0	0	0	0	0	0	0	0	0	0	0	0	0	0	0	0	0	0	0	0	0	0	0	0	0	0	0	0	0	0	0	0	0	0	0	0	0	0	0	0	0	0	0
AC193625.3_FG008	0	0	0	0	0	0	0	0	0	0	0	0	0	0	0	0	0	0	0	0	0	0	0	0	0	0	0	0	0	0	0	0	0	0	0	0	0	0	0	0	0	0	0	0	0	0	0	0	0
AC193625.3_FG010	0	0	0	0	0	0	0	0	0	0	0	0	0	0	0	0	0	0	0	0	0	0	0	0	0	0	0	0	0	0	0	0	0	0	0	0	0	0	0	0	0	0	0	0	0	0	0	0	0
AC193630.3_FG003	0	0	0	0	0	0	0	0	0	0	0	0	0	0	0	0	0	0	0	0	0	0	0	0	0	0	0	0	0	0	0	0	0	0	0	0	0	0	0	0	0	0	0	0	0	0	0	0	0
AC193630.3_FG004	0	0	0	0	0	0	0	0	0.446772	0	0	0	0	0	0	0	0	0	0	0	0	0	0	0.668432	0	0	0	0	0	0	0	0	0	0	0	0.948374	0	0	0.746816	0	0	0	0	0	0.72211	0	0.983957	0	0
AC193632.2_FG002	11.2854	8.77957	7.64212	7.89845	12.3412	10.5409	8.72513	10.5419	9.98284	12.6301	11.3488	10.2379	11.1661	6.82397	10.3993	9.67955	10.0113	10.6356	11.8871	11.5035	11.261	6.87159	8.21336	10.0529	8.9942	14.0233	13.0745	13.6505	7.62865	10.5989	17.9933	15.6867	12.3534	14.932	8.72454	4.07516	0	4.76331	8.02266	1.99006	7.22715	7.35917	8.18685	8.79806	6.2058	4.56286	4.22806	3.73816	4.23859
AC193645.3_FG006	0	0	0	0	0	0	0	0	0	0	0	0	0	0	0	0	0	0	0	0	0	0	0	0	0	0	0	0	0	0	0	0	0	0	0	0	0	0	0	0	0	0	0	0	0	0	0	0	0
AC193646.3_FG002	0	0	0	0	0	0	0	0	0	0	0	0	0	0	0	0	0	0	0	0	0	0	0	0	0	0	0	0	0	0	0	0	0	0	0	0	0	0	0	0	0	0	0	0	0	0	0	0	0
AC193658.3_FG001	0	0	0	0	0	0	0	0	0	0	0	0	0	0	0	0	0	0	0	0	0	0	0	0.956981	3.32967	0	0	0	0	0	0	0	1.67997	0	0	0	0	0	2.1384	0	0	0	0	0	0	0	0	0	0
AC193668.3_FG009	0	0	0	0	0	0	0	0	1.80363	0	0.658158	0	0.317897	0	0.880192	0	0	0.427014	0	0	0	0	0.467664	0	1.56482	0	0	0	0.331811	0	0	0	0	0	0	0	0	0	0	3.11611	0	0	0	0	0	0	0	0	0
AC193744.3_FG009	0	0	0	0	0	0	0	0	0	0	0	0	0	0	0	0	0	0	0	0	0	0	0	0	0	0	0	0	0	0	0	0	0	0	0	0	0	0	0	0	0	0	0	0	0	0	0	0	0
AC193745.3_FG002	0	0	0	0	0	0	0	0	0	0	0	0	0	0	0	0	0	0	0	0	0	0	0	0	0	0	0	0	0	0	0	0	0	0	0	0	0	0	0	0	0	0	0	0	0	0	0	0	0
AC193745.3_FG003	0	0	0	0	0	0	0	0	0	0	0	0	0	0	0	0	0	0	0	0	0	0	0	0	0	0	0	0	0	0	0	0	0	0	0	0	0	0	0	0	0	0	0	0.372074	0	0	0	0	0
AC193754.3_FG005	0	0	0	0	0	0	0	0	0	0	0	0	0	0	0	0	0	0	0	0	0	0	0	0	0	0	0	0	0	0	0	0	0	0	0	0	0	0	0	0	0	0	0	0	0	0	0	0	0
AC193754.3_FG008	0.151731	0	0.29484	0	0.219022	0	0.227716	0.100586	0.51106	0.791117	0	0.324453	0.0900763	0.102633	0.748209	0	0.391923	0.241989	0.293005	0	0	0.225836	0.265026	0.254872	0.443394	0	0.173161	0.105329	0.376076	0.13831	0	0	0.111856	0.54082	0.774181	0.361613	0	1.97249	1.13904	1.7659	0.754481	0.272093	0.675784	0.600543	1.10136	0.714512	0	0.921416	0.752231
AC193756.3_FG001	0	0	0	0	0	0	0	0	0	0	0	0	0	0	0	0	0	0	0	0	0	0	0	0	0	0	0	0	0	0	0	0	0	0	0	0	0	0	2.30814	0	0	0	0	0	0	0	0	1.49372	0
AC193767.3_FG003	0	0	0	0	0	0	0	0	0	0	0	0	0	0	0	0	0	0	0	0	0	0	0	0	0	0	0	0	0	0	0	0	0	0	0	0	0	0	0	0	0	0	0	0	0	0	0	0	0
AC193786.3_FG005	0	0	0	0	0	0	0	0.682451	0	0	0.632644	0.550335	0	0.348169	0	0	0	0	0	0	0	0	0	0	0	0	0	0	0	0	0	0	0	0	0	0	0	0	0	0	0	0	0	0	0	0	0	0	0
AC193787.3_FG008	2.25125	0	6.56187	5.47316	6.4993	7.71005	10.1359	6.71582	8.84644	9.78159	6.91742	4.81395	4.00942	8.37525	3.70043	8.49598	4.84585	0.897607	3.62279	0.970854	11.8609	5.02614	5.89834	4.72696	3.28935	4.61573	6.42303	3.12557	2.78994	3.07819	1.94178	0	6.63849	2.00605	5.74331	29.5092	0	29.2661	31.6876	13.1005	13.9929	12.1112	12.5334	11.8804	10.2131	8.83442	8.34991	5.46847	0
AC194005.3_FG004	18.3751	23.2957	13.2245	21.5092	22.5948	18.6462	23.4917	19.3998	16.0459	23.0647	21.7481	23.2844	24.2412	10.5878	25.729	22.4732	23.4387	18.9945	17.961	23.4794	16.1352	8.10357	13.6703	28.0079	31.8202	26.9768	38.8341	32.1256	16.8682	28.5368	27.0023	18.3631	20.5701	25.4704	17.3622	89.2073	39.933	70.778	80.4659	95.0477	13.5363	13.4247	19.7022	26.0384	11.1148	5.34135	3.36561	4.13284	3.37399
AC194008.3_FG007	0	0	0	0	0.711484	0	0	0	0	0	0	0	0	0	0.810178	0.930062	0	0	0	1.27536	0	0	0	0	0	0	0.562508	0	0	0.898591	0	0	1.09008	0	0	0	0	0	0	0	0	0	0	0	0	0	0	0	0
AC194016.3_FG001	0	0	0	0	0	0	0	0	0	0	0	0	0	0	0	0	0	0	0	0	0	0	0	0	0	0	0	0	0	0	0	0	0	0	0	0	0	0	0	0	0	0	0	0	0	0	0	0	0
AC194022.3_FG013	224.267	314.619	196.464	312.838	164.517	201.461	237.26	185.231	276.559	178.912	234.975	259.435	192.068	87.0395	175.252	156.092	199.427	155.384	201.157	269.536	96.8505	98.4984	112.38	138.953	107.437	115.582	172.027	91.8788	109.35	147.458	114.16	138.881	89.441	163.805	75.0353	52.5725	0	27.3112	48.2991	42.7888	36.5629	26.3718	20.4683	38.8039	26.6865	46.168	27.2725	26.7917	36.4539
AC194022.3_FG014	0.281166	0	0	0.341782	0.405861	0	0.843944	0.186392	0	0.977327	0.691154	0.300616	0	0.570555	0.46216	0.265274	0.726259	0.448422	0.361971	0.485014	0.740678	0.418489	0	0.472294	1.64328	0.384317	0.320879	0.390364	0.348446	1.02519	1.4551	0	0.62183	0	0	0.670093	16.4979	1.56649	2.11071	1.63617	1.3981	0	1.25227	1.11284	0.510221	0	1.39047	0.682978	0
AC194031.3_FG002	0	0	0	0	0	0	0	0	0	0	0	0	0	0	0	0	0	0	0	0	0	0	0	0	0	0	0	0	0	0	0	0	0	0	0	0	0	0.988776	0	0	0	0	0	0	0	0	0	0	0
AC194032.3_FG010	0	0	0	0	0	0	0	0	0	0	0	0	0	0	0	0	0	0	0	0	0	0	0	0	0	0	0	0	0	0	0	0	0	0	0	0	0	0	0	0	0	0	0	0	0	0	0	0	0
AC194039.4_FG009	1.77763	0	0	2.16086	1.283	0	0	0.589217	0	0.772374	0	0.950299	1.05531	0.601207	1.46097	0.838575	0	0	0	0	0	0	0	0.746501	0	0	0	0	0	1.6204	0	0	0	0	0	0	0	1.65065	1.66808	0	0	0	0	1.17263	0	0	2.19775	0	4.40646
AC194045.3_FG001	0	0	0	0	0	0	0	0	1.23389	0	0	0	0	0	0	0	0	0	0	0	0	0	0	0	0	1.50219	0	0	0	0	0	0	0	0	0	0	0	0	0	0	0	0	0	0	0	0	2.71748	0	0
AC194047.3_FG006	0	0	0	0	0	0	0	0	0	0	0	0	0.527653	0	0	0	0	0	0	0	0	0	0.776241	0	0	1.21489	0	0	0	0	1.53327	0	0	0	0	0	0	0	0	0	0	0	0	1.17263	0	0	0	0	0
AC194056.3_FG008	0	0	0	0	0	0	0	0	0	0	0	0	0	2.40915	0	0	3.06661	0	2.29262	0	0	21.2047	3.11055	0	0	0	0	0	0	0	0	0	2.62566	0	0	0	0	6.61448	0	0	26.5655	6.38698	3.96576	9.3979	6.46318	27.9535	70.4546	30.2804	52.9725
AC194072.3_FG005	0	0	0	0	0	0	0	0	0	0	0	0	0	0	0	0	0	0	0	0	0	0	0	0	0	0	0	0	0	0	0	0	0	0	0	0	0	0	0	0	0	0	0	0	0	0	0	0	0
AC194097.3_FG008	0	0	0	0	0	0	0	0	0	0	0	0	0	0	0	0	0	0	0	0	0	0	0	0	0	0	0	0	0	0	0	0	0	0	0	0	0	0	0	0	0	0	0	0	0	0	0	0	0
AC194097.3_FG009	0	0	0	0	0	0	0	0	0	0	0	0	0	0	0	0	0	0	0	0	0	0	0	0	0	0	0	0	0	0	0	0	0	0	0	0	0	0	0	0	0	0	0	0	0	0	0	0	0
AC194101.3_FG001	0	0	0	0	0	0	0	0	0	0	0	0	0	0	0	0	0	0	0	0	0	0	0	0	0	2.32207	0	0	0	0	0	0	0	0	0	0	0	0	0	0	0	0	0	0	0	0	0	0	0
AC194103.3_FG006	0	0	0	0	0	0	0	0	0	0	0	0	0	0	0	0	0	0	0	0	0	1.422	0	0	0	0	0	0	0	0	0	0	0	0	0	3.4154	0	5.32284	5.37904	2.77979	0	1.71326	3.72324	1.89068	0	0.749831	0	1.16036	0
AC194104.3_FG007	0	0	0	0	0	0	0	0	0	0	0	0	0	0	0	0	0	0	0	0	0	0	0	0	0	0	0	0	0	0	0	0	0	0	0	0	0	0	0	0	0	0	0	0	0	0	0	0	0
AC194104.3_FG010	0	0	0	0	0	0	0	0	0	0	0	0	0	0	0	0	0	0	0	0	0	0	0	0	0	0	0	0	0	0	0	0	0	0	0	0	0	0	0	0	0	0	0	0	0	0	0	0	0
AC194112.3_FG001	1.64464	0	0.639166	1.9992	1.89922	0.965578	1.48095	1.96249	1.84649	1.71501	0.808559	0.351681	1.75744	4.44982	0.540666	0.62067	1.98246	1.31149	0.846916	1.70221	0	7.34365	1.14907	1.10504	2.88362	1.7984	2.25231	3.42506	2.85345	1.49917	0.567424	1.77505	2.42486	1.17241	0	35.2764	77.2015	23.8237	35.8042	13.3987	8.99576	16.5159	5.12747	15.6226	4.77513	8.77737	7.31999	9.98742	4.89215
AC194133.3_FG004	0	0	0	0	0	0	0	0	0	0	0	0	0	0	0	0	0	0	0	0	0	0	0	0	0	0	0	0	0	0	0	0	0	0	0	3.37679	0	0	0	0	0	0	0	0	0	0	0	0	0
AC194136.3_FG001	0	0	0	0	0	0	0	0	0	0	0	0	0	0	0	0	0	0	0	0	0	0	0	0	0	0	0	0	0	0	0	0	0	0	0	0	0	0	0	0	0	0	0	0	0	0	0	0	0
AC194157.3_FG001	0	0	0	10.7832	0	0	0	0	0	0	0	0	0	0	0	0	0	0	0	0	0	0	0	0	0	0	0	0	5.4967	0	0	0	0	0	0	0	0	0	0	0	0	15.9076	0	0	0	0	0	0	0
AC194158.3_FG005	0	0	0	0	0	0	0	0	0	0	0	0	0	0	0	0	0	0	0	0	0	2.11899	0	0	0	0	0	0.494145	0.441082	0	0	0	0	0	0	28.8402	0	17.1856	20.0389	24.8538	3.53959	3.82951	3.96299	6.57393	0	3.35208	3.52027	7.78096	7.05806
AC194163.3_FG001	0	0	0	0	0	0	0	0	0	0	0	0	0	0	0	0	0	0	0	0	0	0	0	0	0	0	0	0	0	0	0	0	0	0	0	0	0	0	0	0	0	0	0	0	0	0	0	0	0
AC194163.3_FG002	0	0	0	0	0	0	0	0	0	0	0	0	0	0	0	0	0	0	0	0	0	0	0	0	0	0	0	0	0	0	0	0	0	0	0	0	0	0	0	0	0	0	0	0	0	0	0	0	0
AC194163.3_FG003	0	0	0	0	0	0	0	0	0	0	0	0	0	0	0	0	0	0	0	0	0	0	0	0	0	0	0	0	0	0	0	0	0	0	0	0	0	0	0	2.77979	0	0	0	0	0	0	0	0	0
AC194172.3_FG008	0	0	0	0	0	0	0	0	0	0	0	0	0	0	0	0	0	0	0	0	0	0	0	0	0	0	0	0	0	0	0	0	0	0	0	0	0	0	0	0	0	0	0	0	0	0	0	0	0
AC194174.3_FG003	0	0	0	0	0	0	0	0	0	0	0	0	0	0	0	0	0	0	0	0	0	0	0	0	0	0	0	0	0	0	0	0	0	0	0	0	0	0	0	0	0	0	0	0	0	0	0	0	0
AC194176.3_FG002	0	0	0.696947	0.871971	0	0.701912	0	0	0	0	0	0	0	0	0	0	0	0	0	0	0	0	0	0	0	0	0	0.497959	0.444486	0	0	0	0	0	0	3.41915	0	2.66435	1.34624	4.17427	1.78345	1.28635	1.59743	1.89276	0	1.12598	0	0.871223	0
AC194180.3_FG004	0	0	0	0	0	0	0	0	0	0	0	0	0	0	0	0	0	0	0	0	0	0	0	0	0	0	0	0	0	0	0	0	0	0	0	0	0	0	0	0	0	0	0	0	0	0	0	0	0
AC194203.3_FG003	0	0	0	0	0	0	0	0	0	0	0	0	0	0	0	0	0	0	0	0	0	0	0	0	0	0	0	0	0	0	0	0	0	0	0	3.01069	0	0	2.37082	0	0	2.26537	4.21979	3.33329	0	3.96588	0	0	0
AC194206.3_FG005	0	0	0	0	0	0	0	0	0	0	0	0	0	0	0	0	0.212515	0	0	0	0	0	0	0.207301	0	0	0	0	0.152941	0	0	0	0	0	0	0	0	0	0	0	0	0	0.274825	0	0	0	0	0	0
AC194214.3_FG002	0	0	0	0	0	0	0	0	0	0	0	0	0	0	0	0	0	0	0	0	0	0	0	0	0	0	0	0	0	0	0	0	0	0	0	0	0	0	0	0	0	0	0	0	0	0	0	0	0
AC194219.3_FG002	0	0	0	0	0	0	0	0	0	0	0	0	0	0	0	0	0	0	0	0	0	0	0	0	0	0	0	0	0	0	0	0	0	0	0	0	0	0	0	0	0	0	0	0	0	0	0	0	0
AC194259.3_FG001	0	0	0.561648	0.351347	0	0.848474	0.433782	0	0	0.25117	0	0	0	0.391015	0	0	0	0	0.372102	0	0	0	0.757282	0.242756	0	0.790146	0.659718	0	0.179099	0	0	0	0	0	0	4.82193	16.9597	2.6839	1.08489	0	0	0.518317	0.32183	0.38133	0	0.453697	0.714692	0.702092	2.86589
AC194264.3_FG006	6.06507	3.14558	2.67853	2.01071	1.59179	2.15809	1.65498	1.82758	2.47617	3.83309	3.3884	1.17902	2.61861	4.10249	4.5315	1.04041	2.37367	2.63808	1.77457	0.951117	4.35742	2.46198	1.92614	1.85234	3.22248	4.52189	1.88774	2.29652	4.09983	3.51821	2.85346	0	2.8453	5.89582	2.81328	6.57029	0	6.14382	7.24346	3.20854	2.74169	10.8763	3.68357	3.63716	6.00329	6.05837	5.45344	3.34831	0
AC194272.3_FG003	0	0	0	0	0	0	0	0	0	0	0	0	0	0	0	0	0	0	0	0	0	0	0	0	0	0	0	0	0	0	0	0	0	0	0	0	0	0	0	0	0	0	0	0	0	0	0	0	0
AC194273.3_FG006	0	0	0	0	0	0	0	0	0	0	0	0	0	0	0	0	0	0	0	0	0	0	0	0	0	0	0	0	0	0	0	0	0	0	0	0	0	0	0	0	0	0	0	0	0	0	0	0	0
AC194273.3_FG007	0	0	0	0	0	0	0	0	0	0	0	0	0	0	0	0	0	0	0	0	0	0	0	0	0	0	0	0	0	0	0	0	0	0	0	0	0	0	0	0	0	0	0	0	0	0	0	0	0
AC194298.3_FG005	0	65.5924	33.512	0	0	11.2504	0	7.62183	25.8169	0	14.1312	12.2926	0	23.3308	0	0	9.89926	0	14.8015	0	0	17.1126	20.0822	0	33.5979	0	13.1212	0	7.12423	0	0	0	0	0	0	274.014	0	234.873	280.512	66.9072	171.515	185.559	140.82	242.697	20.8637	18.0472	0	13.964	57.0005
AC194321.3_FG009	0	0	0	0	0	0	0	0	0	0	0	0	0	0	0	0	0	0	0	0	0	2.77869	0	0	2.72776	1.2759	0	0	0	0	0	0	0	0	0	2.22465	0	1.73354	0	0	0	0	2.07871	1.23151	0	2.93045	2.30811	7.93598	4.62772
AC194325.3_FG006	0	0	0	0	0	0	0	0	0	0	0	0	0	0	0	0	0	0	0	0	0	0	0	0	0	0	0	0	0	0	0	0	0	0	0	0	0	0	0	0	0	0	0	0	0	0	0	0	0
AC194335.3_FG001	0	0	0	0	0	0	0	0	0	0	0	0	0	0	0	0	0	0	0	0	0	0	0	0	0	0	0	0	0	0	0	0	0	0	0	0	0	0.645109	0	0	0	0	0	0	0	0	0	0	0
AC194338.3_FG008	0	0	0	0.629181	0	0.506473	0	0	0.581122	0	0	0	0	0	0	0	0	0	0.333173	0	0	0	0	0.434719	0	0	0	0	0	0	0	0	0	0	0	0	0	0	0	0	0	0	0	0	0	0	0	0	0
AC194341.4_FG001	0	0	0	0	0	0	0	0	0	0	0	0	0	0	0	0	0	0	0	0	0	0	0	0	0	0	0	0	0	0	0	0	0	0	0	0	0	0	0	0	0	0	0	0	0	0	0	0	0
AC194341.4_FG002	91.7858	114.249	94.0425	85.2015	86.722	94.7124	97.6781	78.5479	76.82	89.9127	86.1477	85.6452	68.3595	100.465	63.0913	94.4702	117.824	91.8237	92.3829	94.9987	74.7356	141.582	116.597	113.532	121.919	95.805	81.8952	86.8862	92.0333	95.8372	118.033	99.0638	109.494	107.069	119.209	878.975	587.53	830.6	851.897	786.614	356.826	302.258	321.465	356.679	172.617	227.901	202.198	204.714	190.291
AC194341.4_FG003	0	0	0	0	0	0	0	0	0	0	0	0	0	0	0	0	0	0	0	0	0	0	0	0	0	0	0	0	0	0	0	0	0	0	0	0	0	0	0	0	0	0	0	0	0	0	0	0	0
AC194341.4_FG004	0	0	0	1.31814	0	0.636639	0.325481	0.575082	0	0.376923	0.799666	0	0.386247	0.586784	0	0.409229	0.560189	0.518824	0.1396	0.187054	0	0.64559	0.189405	0.546445	0	0	0	0.451652	0.403153	0	0	0	0.479639	0.386506	0	2.58433	0	5.63869	4.47717	5.04813	1.6176	1.55564	1.93184	2.289	1.18065	1.02127	3.21755	1.58041	2.15037
AC194350.3_FG001	0	0	0	0	0	0	0	0	0	0	0	0	0	0	0	0	0	0	0	0	0	0	0	0	0	0	0	0	0	0	0	0	0	0	0	0	0	0	0	0	0	0	0	0	0	0	0	0	0
AC194355.3_FG002	0	0	0	0	0	0	0	0	0	0	0	0	0	0	0	0	0	0.453119	0	0	0	0	0	0	0	0	0	0	0	0	0	0	0	0	0	1.35422	0	0	2.13282	0	0	1.01898	0	0	0	0	0	0	0
AC194356.3_FG002	0	0	0	0	0	0	0	0	0	0	0	0	0	1.08797	0	0.758761	0	0	0.517672	0	0	1.197	0	0.67545	0	0	0	0	0.49833	0	0	0	0.592872	0	0	5.74999	0	2.98709	0	4.67992	1.99949	0	1.79093	2.12204	0	0	0	1.95352	3.98706
AC194357.3_FG003	0	0	0	0	0	0	0	0	0	0	0	0	0	0	0	0	0	0	0	0	0	0	0	0	0	0	0	0	0	0	0	0	0	0	0	0	0	0	0	0	0	0	0	0	0	0	0	0	0
AC194362.3_FG003	0	0	0	0	0	0	0	0	0	0	0	0	0	0	0	0	0	0	0	0	0	0	0	0	0	0	0	0	0	0	0	0	0	0	0	0	0	0	0	0	0	0	0	0	0	0	0	0	0
AC194380.3_FG008	0	0	0	0	0	0	0	0	0	0	0	0	0	0	0	0	0.443185	0	0	0	0	0	0	0	0	0	0	0	0	0	0	0	0	0	0	0	0	0	0	0	0	0	0	0	0	0	0	0	0
AC194389.3_FG001	8.64016	7.04176	11.5927	9.00244	10.0964	10.8701	13.5845	7.90978	11.5484	10.7261	10.6195	10.9974	8.54885	8.90563	12.1732	6.59906	8.50199	7.21802	8.21002	7.45217	10.8385	23.2705	8.98313	8.98452	7.21391	6.74854	7.04321	8.56842	7.64832	7.12585	6.38781	4.44061	10.6159	11.732	12.5957	28.4362	0	32.856	17.7597	19.1539	19.4357	12.5428	21.5316	24.9695	12.6925	32.2914	25.4337	33.9801	34.676
AC194402.2_FG003	0	0	0	0	0	0	0	0	0	0	0	0	0	0	0	0	0	0	0	0	0	0	0	0	0	0	0	0	0	0	0	0	0	0	0	0	0	0	0	0	0	0	0	0	0	0	0	0	0
AC194402.2_FG004	0	0	0.707873	0	0	0	0	0	0	0	0	0	0	0.492816	0	0	0	0.580986	0.468978	0.628396	0	1.08441	1.90888	0	0	0	1.66295	0	0	0	0	0	0	0	0	6.9455	0	10.8245	1.36734	16.9588	1.81141	1.30652	2.43371	0.961217	1.32211	0	3.60305	1.76976	0
AC194405.3_FG009	0	0	0	0	0	0	0	0	0	0	0	0	0	0	0	0	0	0	0	0	0	0	0	0	0	0	0	0	0	0	0	0	0	0	0	0	0	0	0	0	0	0	0	0	0	0	0	0	0
AC194405.3_FG021	0.543884	0.775718	0.132108	0.165284	0.196273	0.266098	0.408128	0.450692	0.610638	0.354473	0.835598	0.726884	0.645763	0.0919726	0.446997	0.897997	1.40486	0.975847	0.875238	0.938204	1.07457	0.607138	0.712496	1.0278	0.794681	1.30098	1.08623	1.32145	1.0953	1.48733	1.40736	0.733763	0.701667	2.66556	0	0	0	0	0	0	0	0	0	0	0	0	0	0	0
AC194410.3_FG002	0	0	0.43716	0	0	0	0	0	0	0	0.553017	0	0	0	0	0	0	0	0	0	0	0	0	0	0	0	0	0	0	0	0	0	0	0	0	0	0	0	0	0	0	0	0	0	0	0	0	0	0
AC194425.3_FG005	2.19679	0	0.533595	1.33519	0	3.22438	0.824231	0.728153	0	0	0.67501	0.587189	0.978109	8.17267	1.80546	0	0.472863	0.437947	0.707032	1.42106	0	44.9585	4.79639	0	1.60489	2.25204	0.626767	0.762492	6.12553	0.500622	0	0	4.85844	1.95753	0	1.30888	0	5.09968	7.21493	6.3918	5.46177	4.92428	8.56115	5.07197	12.9559	78.4486	80.1214	81.377	76.2368
AC194428.3_FG006	0	0	0	0	0	0	0	0	0	0	0	0	0	0	0	0	0	0	0	0	0	0	0	0	0	0	0	0	0	0	0	0	0	0	0	0	0	0	0	0	0	0	0	0	0	0	0	0	0
AC194428.3_FG007	0	0	0	0	0	0	0	0	0	0	0	0	0	0	0	0	0	0	0	0	0	0	0	0	0	0	0	0	0	0	0	0	0	0	0	0	0	0	0	0	0	0	0	0	0	0	0	0	0
AC194438.3_FG005	0	0	0	0	0	0	0	0	0	0	0	0	0	0	0	0	0	0	0	0	0	0	0	0	0	0	0	0	0	0	0	0	0	0	0	0	0	0	0	0	0	0	0	0	0	0	0	0	0
AC194439.3_FG002	0.870391	0	0.845664	0.529017	0.628201	0.851688	0	0.577003	0.48861	0	1.06978	0.930601	1.03343	0.294372	0	0.821193	0.749413	1.04112	0.560267	0.750716	0	1.94324	1.14023	0	1.27175	0	0.496663	0.906322	0.269666	0.396703	1.50149	2.34852	0	0.775594	0	18.6693	0	15.3562	16.335	7.59749	7.57404	2.34126	2.42287	5.16745	2.36919	6.14812	2.1522	3.69995	0
AC194452.3_FG001	0	0	0	0	0	0	0	0	0	0	0	0	0	0	0	0	0	0	0	0	0	0	0	0	0	0	0	0	0	0	0	0	0	0	0	0	0	0	0	0	0	0	0	0	0	0	0	0	0
AC194457.3_FG001	0	0	0.208282	0	0	0	0	0.142113	0.481367	0.186288	0	0.229202	0.127264	0.290009	0	0.202255	0.369152	0.170947	0	0	0.564721	0.638145	0	0.180048	0.626449	0	0	0.148815	0.132834	0	0	0	0	0	0	3.06543	0	0.398119	0.804644	0	0	0.384426	0.716086	0.56565	0.778025	0.336499	0.530074	0.260364	1.06279
AC194467.3_FG006	0	0	0	0	0	0	0	0	0	0	0	0	0	0	0	0	0	0	0	0	0	0	0	0	0	0	0	0	0	0	0	0	0	0	0	0	0	0	0	0	0	0	0	0	0	0	0	0	0
AC194472.3_FG001	0	0	0	0	0	0	0	0	0	0	0	0	0	0	0	0	0	0	0	0	0	0	0	0	0	0	0	0	0	0	0	0	0	0	0	0	0	0	0	0	0	0	0	0	0	0	0	0	0
AC194478.3_FG005	0	0	0	0	0	0	0	0	0	0	0	0	0	0	0	0	0	0	0	0	0	0	0	0	0	0	0	0	0	0	0	0	0	0	0	0	0	0	0	0	0	0	0	0	0	0	0	0	0
AC194480.3_FG001	0	0	0	0	0	0	0	0	0	0	0	0	0	0	0	0	0	0	0	0	0	0	0	0	0	0	0	0	0	0	0	0	0	0	0	0	0	0	0	0	0	0	0	0	0	0	0	0	0
AC194480.3_FG003	0	0	0	0	0	0	0	0	0	0	0	0	0	0	0	0	0	0	0	0	0	0	0	0	0	0	0	0	0	0	0	0	0	0	0	0	0	0	0	0	0	0	0	0	0	0	0	0	0
AC194481.3_FG002	0	0	0	0	0	0	0	0	0	0	0	0	0	0	0	0	0	0	0	0	0	0	0	0	0	0	0	0	0	0	0	0	0	0	0	0	0	0	0	0	0	0	0	0	0	0	0	0	0
AC194485.3_FG002	0	0	3.62771	2.26937	0	0	0	0	0	0.811159	1.14728	0.998018	0.554149	0.631396	3.06866	0.880684	2.41111	1.48872	0.600855	0	0	1.38934	0.81522	0	0	1.2759	0	0.647987	0.578404	0	1.61026	0	0.688139	0	0	6.67394	0	1.73354	5.25552	5.43192	2.32078	6.69566	4.15743	7.38908	1.69389	1.46523	0	6.80226	0
AC194591.2_FG004	0	0	0	0	0	0	0	0	0	0	0	0	0	0	0	0	0	0	0	0	0	0	0	0	0	0	0	0	0	0	0	0	0	0	0	0	0	0	0	0	0	0	0	0	0	0	0	0	0
AC194591.2_FG005	1.00403	0	0.975506	0	2.89862	0.982455	1.50684	0	1.12726	0.872495	2.46807	0	0	2.03742	0	0.947278	0	0	0.646289	0.86598	5.28984	2.9888	0	0	0	0	0	0.696985	0.622141	0	0	0	0	0	0	9.57146	0	0	3.76862	0	4.99254	3.60098	0	5.29854	3.64394	1.57602	2.48264	6.09719	0
AC194592.2_FG001	0	0	0	0	0	0	0	0	0	0	0	0	0	0	0	0	0	0	0	0	0	0	0	0	0	0	0	0	0	0	0	0	0	0	0	0	0	0	0	0	0	0	0	0	0	0	0	0	0
AC194597.2_FG001	0	0	0	0	0	0	0	0	0	0	0	0	0	0	0	0	0	0	0	0	0	0	0	0	0	0	0	0	0	0	0	0	0	0	0	0	0	0	0	0	2.07118	0	0.927571	0	0	0	0	0	0
AC194609.2_FG003	0	0	0	0	0	0	0	0	0	0	0	0	0	0	0	0.529629	0	0.447646	0	0	0	0	0	0	0	0	0	0	0.347843	0	0	0	0	0	0	10.7029	0	5.21261	8.42823	3.26667	0	3.02	1.25011	0.740612	0	0.881163	0	0.681796	2.78304
AC194613.2_FG002	0	0	0	0	0	0	0	0.672864	0	0	0	0	0	0	0	0	0.873918	0	0.653347	0	0	0	0	0.852477	0	0	0	0	0	0	0	0	0.748256	0	0	2.41899	0	3.76997	0	0	0	1.82015	0	0	0	1.59323	0	0	0
AC194633.3_FG014	0	0	0	0.544309	0	0	0	0	0	0	0	0	0	0	0	0	0	0	0	0	0	0	0	0	0	0	0	0	0	0	0	0	0	0	0	0	0	0	0	0	0	0	0	0	0	0	0	0	0
AC194666.2_FG010	0	0	0	0.561309	0	0	0	0	0	0	0	0.246851	0.137064	0.468511	0	0	0.198789	0.184111	0	0.199135	0	0.343642	0.201638	0.193912	0	0.315582	0.526979	0.160274	0.143063	0.210459	0.398285	1.24594	0.680821	0.411468	1.17803	4.40198	13.5473	4.28776	0.433303	0	1.14805	0.414029	1.0283	0.609208	0	0.724822	1.14178	0.280414	0
AC194670.2_FG001	0	0	0.925517	2.31588	1.37504	0	0	0.631488	1.0695	0.827785	0	0	0	0	1.56578	0	0.820178	1.51923	1.22634	0.821604	2.50938	0	1.66386	0.800056	0	3.90615	0	0	0.59026	0	0	0	0.702244	1.69766	0	0	0	0	0	0	2.36835	0	0	0	0	0	0	0	0
AC194705.3_FG004	0	0	0	0	0	0	0	0	0	0	0	0	0	0	0	0	0	0	0	0	0	0	0	0	0	0	0	0	0	0	0	0	0	0	0	0	0	0	0	0	0	0	0	0	0	0	0	0	0
AC194712.3_FG002	0	0	0	0	0	0	0	0	0	0	0	0	0	0	0	0	0	0	0	0	0	0	0	0	0	0	0	0	0	0	0	0	0	0	0	0	0	0	0	0	0	0	0	0	0	0	0	0	0
AC194719.3_FG002	0	0	0	0	0	0	0	0	0	0	0	0	0	0	0	0	0	0	0	0	0	0	0	0	0	0	0	0	0	0	0	0	0	0	0	0	0	0	0	0	0	0	0	0	0	0	0	0	0
AC194734.3_FG004	2.67148	7.62043	3.89338	6.49482	1.92813	6.53519	0	3.54198	1.49968	2.3215	1.64174	1.42814	0.792975	7.2281	0	1.26024	1.15008	1.06516	0	3.45624	3.51874	3.97624	5.8328	1.12187	3.90336	3.65156	0	1.85451	1.65537	1.21759	0	0	1.96942	0	0	3.18342	0	0	0	15.5459	3.32099	0	2.97459	1.76227	7.27174	2.0967	9.90857	3.24463	0
AC194824.2_FG003	0	0	0	0	0	0	0	0	0	0	0	0	0	0	0	0	0	0	0	0	0	0	0	0	0	0	0	0	0	0	0	0	0	0	0	0	0	0	0	0	0	0	0	0	0	0	0	0	0
AC194824.2_FG005	2.09491	5.12208	0.872312	1.09137	0.431997	1.17137	0.449146	1.19037	0.672009	1.82046	2.20699	0.63995	0.88833	0.607297	0.491922	0.564713	0.773028	1.19325	0.577921	1.0325	1.57675	2.67263	0.784104	2.01083	2.62365	1.63626	0.341542	2.07751	0.927212	0.818407	2.06507	3.23003	1.765	1.60007	0	2.13973	0	1.66737	2.24663	3.48306	0	2.68338	0.999686	0.394836	2.17231	2.34883	0.740006	1.09044	2.96739
AC194828.3_FG004	0	0	0	0	0	0	0	0	0	0	0	0	0	0	0	0	0	0	0	0	0	0	0	0	0	0	0	0	0	0	0	0	0	0	0	0	0	0	0	0	0	0	0	0	0	0	0	0	0
AC194828.3_FG012	0	0	0	0	0	0	0	0	0	0	0	0	0.425847	0	0	0	0	0	0	0	0	0	0	0	0	0	0	0	0	0	0	0	0	0	0	0	0	0	0	0	0	0	0	0	0	0	0	0	0
AC194839.3_FG001	0	0	0	0	0	0	0	0	0	0	0	0	0	0	0	0	0	0	0	0	0	0	0	0	0	0	0	0	0	0	0	0	0	0	0	0	0	0	0	0	0	0	0	0	0	0	0	0	0
AC194852.3_FG007	0	0	0.236048	0	0	0	0	0	0	0	0	0	0	0	0	0	0	0	0	0	0	0	0	0	0	0	0	0	0	0	0	0	0	0	0	0	0	0	0	0	0	0	0	0	0.440871	0.381357	0	0	0
AC194853.1_FG002	0	0	0	0	0	0	0	0	0	0	0	0	0	0	0	0	0	0	0	0	0	0	0	0	0	0	0	0	0	0	0	0	0	0	0	7.5208	0	0	0	0	0	0	0	0	0	0	0	0	0
AC194856.3_FG002	0	0	0	0	0	0	0	0	0	0	0	0	0	0	0	0	0	0	0	0	0	0	0	0	0	0	0	0	0	0	0	0	0	0	0	0	0	0	0	0	0	0	0	0	0	0	0	0	0
AC194856.3_FG007	0	0	0	0	0	0	0	0	0	0	0	0	0	0	0	0	0	0	0	0	0	0	0	0	0	0	0	0	0	0	0	0	0	0	0	0	0	0	0	0	0	0	0	0	0	0	0	0	0
AC194863.3_FG004	0	0	0	0	0	0	0	0	0	0	0	0	0	0	0	0	0	0	0	0	0	0	0	0	0	0	0	0	0	0	0	0	0	0	0	0	0	0	0	0	0	0	0	0	0	0	0	0	0
AC194863.3_FG006	0	0	0	0	0	0	0	0	0	0	0	0	0	0	0	0	0	0	0	0	0	0	0	0	0	0	0	0	0	0	0	0	0	0	0	0	0	0	0	0	0	0	0	0	0	0	0	0	0
AC194863.3_FG007	0	0	0	0	0	0	0	0	0	0	0	0	0	0	0	0	0	0	0	0	0	0	0	0	0	0	0	0	0	0	0	0	0	0	0	0	0	0	0	0	0	0	0	0	0	0	0	0	0
AC194878.3_FG001	17.4941	14.2577	17.8065	24.3035	13.2275	19.5636	16.2531	20.4332	22.4471	21.7175	10.2389	30.2831	18.2983	26.4839	13.6931	17.2912	20.8006	16.6075	21.9855	29.4589	8.77804	14.879	25.4639	20.2903	24.3438	4.55468	18.0635	15.6139	18.583	11.3905	14.3707	8.99107	16.5814	10.3925	12.7515	35.7368	0	18.5651	21.8879	24.2385	16.5694	29.8776	13.9136	19.7831	18.1405	22.2298	18.5388	22.2591	20.65
AC194878.3_FG002	17.4941	19.0103	12.1408	22.2782	16.835	12.2273	11.2521	11.5972	14.0295	13.0305	8.19112	11.5788	11.3746	18.0316	13.6931	15.7193	16.4971	12.6217	8.5797	25.1479	10.9725	16.1189	9.45803	17.4916	14.6063	11.3867	15.2114	19.0837	13.9373	10.6312	12.9337	13.4866	13.5108	8.90785	8.50103	27.7953	0	20.1122	21.8879	4.8477	16.5694	11.9511	17.6238	21.9812	12.0936	11.7687	16.479	11.1295	8.26
AC194895.3_FG004	0	0	0	0	0	0	0	0	0	0	0	0	0	0	0	0	0	0	0	0	0	0	0	0	0	0	0	0	0	0	0	0	0	0	0	0	0	0	0	0	0	0	0	0	0	0	0	0	0
AC194897.4_FG003	0	0	0	0	0	0	0	0	0	0	0	0	0	0	0	0	0	0	0	0	0	0	0	0	0	0	0	0	0	0	0	0	0	0	0	0	0	0	0	0	0	0	0	0	0	0	0	0	0
AC194897.4_FG005	0	0	0	0	0	0	0	0	0	0	0	0	0	0	0	0	0	0	0	0	0	0	0	0	0	0	0	0.357318	0	0	0	0	0	0	0	0	0	0	0	0	0	0	0	0	0	0	0	0	0
AC194898.3_FG003	0.279296	0	0	0	0	0.136647	0	0	0	0	0.171639	0	0	0.0944599	0	0	0	0	0	0	0	0	0	0	0	0.19088	0	0	0	0	0.240903	0	0	0	0	0	0	0	0.262084	1.62528	0	0	0	0	0	0	0	0	0
AC194905.2_FG001	0	0	0	0	0	0	0	0	0	0	0	0	0	0	0	0	0	0	0	0	0	0	0	0	0	0	0	0	0	0	0	0	0	0	0	0	0	0	0	0	0	0	0	0	0	0	0	0	0
AC194905.2_FG003	0	0	0	0	0	0	0	0	0	0	0	0	0	0	0	0	0	0	0	0	0	0	0	0	0	0	0	0	0	0	0	0	0	0	0	0	0	0	0	0	0	0	0	0	0	0	0	0	0
AC194912.3_FG003	0	0	0	0	0	0	0	0	0	0	0	0	0	0	0	0	0	0	0	0	0	0	0	0	0	0	0	0	0	0	0	0	0	0	0	0	0	0	0	0	0	0	0	0	0	0	0	0	0
AC194914.3_FG002	5.10787	7.28514	3.72207	7.76132	1.84329	5.62288	7.66585	3.8094	7.88534	6.10322	7.8475	13.653	7.58084	12.5245	6.29695	4.81915	4.39792	3.56403	4.93187	8.81112	3.36392	27.5593	12.2676	4.82627	9.32904	6.98178	11.6586	4.8755	6.33012	6.98413	5.50715	6.89112	13.1794	10.241	6.51553	103.474	37.4641	147.033	165.361	96.6023	57.1476	59.5385	55.4523	61.4925	25.4899	27.0601	33.1541	31.7941	44.3156
AC194937.3_FG004	25.6478	38.82	30.5133	30.5408	35.5112	30.7306	32.2076	37.475	37.6107	43.211	38.5999	49.8073	49.407	15.5783	36.1353	56.7914	62.1928	55.9309	59.2989	63.6553	66.1852	28.8255	52.5699	67.2612	65.7717	81.5615	80.0453	77.7579	49.9478	73.4777	66.8179	70.6161	49.7772	68.0968	56.0845	0	0	2.91621	0	3.04592	0	0	1.16563	0	9.49837	4.9297	1.29426	0	2.59497
AC194940.3_FG001	0	0	0	0	0	0	0	0	0	0	0	0	0	0	0	0	0	0	0	0	0	0	0	0	0	0	0	0	0	0	0	0	0	0	0	0	0	0	0	0	0	0	0	0	0	0	0	0	0
AC194942.3_FG001	0	0	0	0.580676	0	0.467428	0	0.633347	0	0	0.587124	0.510737	0.283587	0.323118	0	0.450691	0	0.380927	0.307488	0.412012	0	0	0	0	2.79187	0	0	0	0	0.870882	0	0	0	0	0	0	0	1.77428	2.68952	0	3.56299	0.856629	1.06378	1.26046	0.866849	0.749831	3.54354	0	0
AC194965.4_FG001	0.375864	0	0.730371	0.456895	0.271278	0.551681	0	0.747507	0.632994	0.816558	0.461968	0.602797	0.44627	0.12712	1.23563	0.531928	0.323622	0.299725	0.846796	0.162092	0.990139	0.559437	0.820646	0.157841	0.549183	0.770634	0.643426	0.52184	0.931607	0.171309	2.26937	1.01417	0.554175	0.669854	0	1.34367	0	0.349015	0	0	0.467246	0.337012	0.41851	0.495884	0	1.17998	0.929391	0.684754	1.86341
AC194965.4_FG004	48.5526	83.0981	55.4285	47.2158	45.5554	54.6356	63.7588	55.522	58.6001	62.233	65.6427	75.2712	73.5004	32.0206	73.8215	74.4383	84.6533	78.4026	77.3513	75.3782	73.5437	36.1329	55.124	97.8683	102.865	109.502	74.8037	59.8256	53.4014	104.007	129.823	91.7043	74.2706	112.488	74.3195	2.89283	0	6.76266	0	7.06344	9.05354	4.35338	1.35153	6.40563	19.8239	19.0532	3.00137	13.2681	18.0531
AC194970.5_FG001	82.8735	84.6798	90.1333	81.5692	82.1321	94.709	80.2873	84.8682	86.4486	90.5581	90.4564	87.9451	90.687	180.093	75.7349	71.1871	72.9522	63.8666	78.4255	76.5463	60.2807	184.103	139.353	65.4486	71.388	61.288	62.8171	63.3257	157.122	70.7515	74.1486	60.0749	129.256	78.8074	78.8898	313.214	217.735	278.527	316.868	264.522	315.217	292.792	267.877	280.277	211.552	260.658	285.205	304.965	292.814
AC194970.5_FG002	0.37242	0	0.72368	0.905417	0	1.45767	0	0.493773	0	0.323631	0.457736	0.796365	0.442182	0.50382	0	0	0.320657	0.890938	0.239725	0.321214	0	2.77156	0.975753	0.31279	0	0.509049	0.425021	0	0.692304	0.33948	0	0	0.274549	0.663717	0	45.2663	0	23.5156	41.9363	10.836	4.62965	12.0213	9.53754	10.3182	1.35163	6.43044	4.60438	6.78481	9.23169
AC194970.5_FG004	2.12992	0	0.827765	0.690428	1.84471	1.25049	0.639314	1.60024	0.956537	1.11053	1.04714	1.06272	0.421483	1.05652	1.167	1.47366	1.34485	1.8117	1.09682	1.10224	1.49623	1.26807	1.36411	1.55037	1.65978	0.970441	1.45845	1.38	1.58375	1.68266	1.95961	1.53254	1.25615	2.27754	0	6.42981	8.3318	11.8667	6.92869	5.78409	4.94249	5.85659	6.48234	4.49607	2.57672	3.12044	3.51108	3.44918	0.703965
AC194970.5_FG005	2.00912	1.91034	2.27738	2.44225	1.93343	1.63829	3.51781	2.88576	1.87976	1.74591	2.46937	1.43206	1.98788	3.17098	1.65122	1.2637	0.864932	2.4032	1.5088	1.73287	2.64631	8.47272	2.33953	1.40619	3.91409	1.3731	1.14644	1.62715	1.45243	0.915705	1.73293	0	1.72798	0.596765	3.41707	122.1	137.536	115.045	108.719	116.915	60.7745	52.8422	49.9613	37.1093	19.4446	14.1916	19.8716	19.5213	19.9211
AC194970.5_FG009	0.225831	0	1.75532	0.274517	0.977956	0.883914	0.338925	0.898254	0.253549	0.588737	0.555131	0.965813	0.4022	1.06929	1.48482	0.852265	0.77777	1.44068	0.436099	1.16868	0	4.70579	0.394457	0.758687	0	1.23472	0.773183	0.940615	1.11948	0.823426	0.77915	1.21869	2.66373	1.60988	4.60907	113.025	79.5062	104.011	98.328	85.4204	10.668	12.9592	18.1047	19.0684	5.73729	7.79869	7.81772	5.21135	5.59799
AC194972.2_FG001	0	0	0	0	0	0	0	0	0	0	0	0	0	0	0	0	0	0	0	0	0	0	0	0	0	0	0	0	0	0	0	0	0	0	0	0	0	0	0	0	0	0	0	0	0	0	0	0	0
AC194974.3_FG001	0	0	0	0	0	0	0	0	0	0	0	0	0	0	0	0	0	0	0	0.546938	0	0	0.553812	0	0	0	0	0	0	0	0	0	0	0	0	1.51129	0	0	0	0	0	2.27432	0	0	0	0	0	0	0
AC194974.3_FG005	1.00965	0	0.686679	0.859125	1.0202	0.790367	1.21222	0.870121	0.90686	0.52643	0.372285	0.971548	0.65933	1.02442	0.995755	0.190517	0.608524	0.644104	0.844882	0.522499	0.531947	1.65305	0.881775	0.254397	1.18018	0.138006	0.230452	0.490622	0.500501	0.644246	0.870863	0	0.669888	0	1.54548	0.240627	0	0.56252	0.378973	1.17508	0.502051	1.2674	1.68632	1.46526	0.183218	1.58485	2.2469	2.82042	3.00332
AC194977.2_FG004	0	0	0	0	0	0	0	0	0	0	0	0	0	0	0	0	0	0	0	0	0	0	0	0	0	0	0	0	0	0	0	0	0	0	0	0	0	0	0	0	0	0	0	0	0	0	0	0	0
AC194980.3_FG002	0	0	0	0	0	0	0	0	0	0	0	0	0	0	0	0	0	0	0	0	0	0	0	0	0	0	0	0	0	0	0	0	0	0	0	0	0	0	0	0	0	0	0	0	0	0	0	0	0
AC194980.3_FG005	0	0	0	0	0	0	0	0	0	0	0	0	0	0	0	0	2.36485	0	0	0	0	0	0	2.30683	0	0	3.13454	0	0	0	0	0	0	0	0	0	0	0	5.15468	0	0	0	0	0	0	0	0	0	0
AC195058.3_FG003	0	0	0	0	0	0	0	0	0	0	0	0	0	0	0	0	0	0	0	0	0	0	0	0	0	0	0	0	0	0	0	0	0	0	0	0	0	0	0	0	0	0	0	0	0	0	0	0	0
AC195135.3_FG002	0	0	0	0	0	0	0	0	0	0	0	0	0	0	0	0	0	0	0	0	0	0	0	0	0	0	0	0	0	0	0	0	0	0	0	0	0	0	0	0	0	0	0	0	0	0	0	0	0
AC195138.3_FG004	0	0	0	0	0	0	0	1.72162	0	0	0	0	0	0.878327	0	0	0	0	0	0	0	9.66349	0	0	0	0	0	0	0	0	0	0	0	2.31416	0	0	0	0	2.43696	0	0	2.32856	5.78334	3.42628	0	22.4208	35.3187	22.0793	12.8751
AC195147.3_FG001	0	0	0	0	0	0	0	0	0	0	0	0	0	0	0	0	0	0	0	0	0	0	0	0	0	0	0	0	0	0	0	0	0	0	0	0	0	0	0	0	0	0	0	0	0	0	0	0	0
AC195147.3_FG008	0	0	0	0	0	1.01536	0	0	0	0	0	0	0	0	0	0	0	0	0	0	0	1.54445	0	0	0	0	0	0	0	0	0	0	0	0	0	0	0	1.92707	0	0	2.57988	1.86079	0	0	0	0	0	0	0
AC195148.3_FG001	0	0	0	0	0	0	0	0	0	0	0	0	0	0	0	0	0	0	0	0	0	0	0	0	0	0	0	0	0	0	0	0	0	0	0	0	0	0	0	0	0	0	0	0	0	0	0	0	0
AC195154.3_FG004	0.667133	0	0.405112	0.608218	0.72225	0.163199	0.250307	0.608105	0.936267	0.4348	0.307486	0.802442	0.792099	0.507665	0.274146	0.472068	0.215402	0.531992	0.42943	0.287702	0.878715	1.48944	0.509807	0.420235	0.487382	0.455941	1.33238	0.521005	0.465058	0.684141	1.29471	0.45002	0.553288	0.743091	0.425493	1.78869	0	1.85844	1.25204	2.91164	1.244	1.34589	1.67136	1.54028	0.453982	1.04719	0.412402	1.41796	1.24029
AC195168.2_FG004	0	0	0	0	0	0	0	0	0	0	0	0	0	0	0	0	0	0	0	0	0	0	0	0	0	0	0	0	0	0	0	0	0	0	0	0	0	0	0	0	0	0	0	0	0	0	0	0	0
AC195172.3_FG001	0.450568	1.28525	0.656651	1.91696	0.975585	0.440886	1.01431	0.74673	1.77054	0.58731	1.10757	0.963472	0.534967	0.152385	0.370304	0.4251	1.3578	0.898242	1.30513	0.194308	1.18693	0.335313	1.1805	0.946061	0	2.46346	0.514206	1.56389	0.279191	1.02679	1.94315	1.21574	1.16256	0.401495	2.29895	0.53691	0	6.27575	4.228	2.62195	0.560112	1.21198	2.00676	0.297221	1.63525	1.06088	0.557055	0.273617	0
AC195174.2_FG007	0	0	0	0	0	0	0	0	0	0	0	0	0	0	0	0	0	0	0	0	0	0	0	0	0	0	0	0	0	0	0	0	0	0	0	0	0	0	0	0	0	0	0	0	0	0	0	0	0
AC195207.2_FG002	0	0	0	0	0	0	0	0	0	0	0	0	0	0	0	0	0	0	0	0	0	0	0	0	0	0	0	0	0	0	0	0	0	0	0	0	0	0	0	0	0	0	0	0	0	0	0	0	0
AC195214.3_FG007	0	0	0	0	0	0	0	0	0	0	0	0	0	0	0	0	0	0	0	0	0	0	0	0	0	0	0	0	0	0	0	0	0	0	0	0	0	0	0	0	0	0	0	0	0	0	0	0	0
AC195220.3_FG003	0	0	0	0	0	0	0	0	0	0	0	0	0	0	0	0	0	0	0	0	0	0	0	0	0	0	0	0	0	0	0	0	0	0	0	0	0	0	0	0	0	0	0	0	0	0	0	0	0
AC195220.3_FG004	0	0	0	0	0	0	0	0	0	0	0	0	0	0	0	0	0	0	0	0	0	0	0	0	0	0	0	0	0	0	0	0	0	0	0	0	0	0	0	0	0	0	0	0	0	0	0	0	0
AC195220.3_FG007	0	0	0	0	0	0	0	0	0	0	0	0	0	0	0	0	0	0	0	0	0	0	0	0	0	0	0	0	0	0	0	0	0	0	0	0	0	0	0	0	0	0	0	0	0	0	0	0	0
AC195230.2_FG003	0	0	0	0	0	0	0	0	0	0	0	0	0	0	0	0	0	0	0	0	0	0	0	0	0	0	0	0	0	0	0	0	0	0	0	0	0	0	0	0	0	0	0	0	0	0	0	0	0
AC195235.3_FG003	0	0	0	0	0	0	0	0	0	0	0	0	0	0	0	0	0	0	0	0	0	0	0	0	0	0	0	0	0	0	0	0	0	0	0	0	0	0	0	0	0	0	0	0	0	0	0	0	0
AC195240.4_FG002	0	0	0	0	0	0	0	0	0	0	0	0	0	0	0	0	0	0	0	0	0	0	0	0	0	0	0	0	0	0	0	0	0	0	0	0	0	0	0	0	0	0	0	0	0	0	0	0	0
AC195244.3_FG008	0	0	0	0	0	0	0	0	0	0	0	0	0	0	0	0	0	0	0	0	0	0	0	0	0	0	0	0	0	0	0	0	0	0	0	0	0	0	0	0	0	0	0	0	0	0	0	0	0
AC195253.3_FG002	0	0	0	0	0	0	0	0	0	0	0	0	0	0	0	0	0	0	0	0	0	0	0	0	0	0	0	0	0	0	0	0	0	0	0	0	0	0	0	0	0	0	0	0	0	0	0	0	0
AC195260.2_FG007	0	0	0	0	0	0	0	0	0	0	0	0	0	0	0	0	0	0	0	0	0	0	0	0	0	0	0	0	0	0	0	0	0	0	0	0	0	0	0	0	0	0	0	0	0	0	0	0	0
AC195307.3_FG001	0	0	0	0	0	0	0	0	0	0	0	0	0	0	0	0	0	0	0	0	0	0	0	0	0	0	0	0	0	0	0	0	0	0	0	0	0	0	0	0	0	0	0	0	0	0	0	0	0
AC195320.3_FG003	0	0	0	0	0	0	0	0	0	0	0	0	0	0	0	0	0	0	0	0	0	0	0	0	0	0	0	0	0	0	0	0	0	0	0	0.42634	0	0	0	0	0	0	0	0	0	0	0	0	0
AC195331.3_FG008	0	0	35.4092	0	0	11.8871	18.2319	8.05332	27.2784	0	0	0	0	32.8688	0	22.923	0	9.68734	7.81973	0	0	216.977	42.4382	10.2031	0	0	13.864	8.43312	0	0	0	0	0	21.6502	0	984.378	712.816	1128.04	1618.73	1272.47	634.272	675.332	500.482	560.956	132.269	209.758	90.1157	191.808	301.134
AC195340.3_FG001	120.189	132.712	142.201	126.07	116.477	149.853	132.738	151.16	142.83	132.239	132.533	147.416	140.976	168.987	148.566	106.537	123.513	135.455	116.827	129.579	120.007	488.34	138.403	117.43	126.751	135.467	120.849	133.561	150.901	129.217	160.517	166.072	157.914	148.556	152.075	2605.12	2559.3	2456.63	2439.37	2174.36	1060.33	1080.69	1052.26	980.497	441.92	650.42	755.555	740.468	691.964
AC195340.3_FG002	32.6495	23.7066	28.8381	22.3698	25.7069	22.654	29.4	22.8247	27.326	20.1185	26.9959	25.3877	17.6206	26.5015	13.6606	23.5231	28.1115	24.6156	24.0733	22.0163	23.4569	40.6436	31.6249	23.9317	31.2251	22.7195	26.4214	21.4286	23.9094	16.2336	26.6253	25.6279	26.695	23.2748	39.3756	128.744	104.496	113.552	91.3552	69.0889	54.6086	61.7428	62.7932	55.606	33.3942	67.0906	51.3748	53.353	58.8603
AC195340.3_FG004	1.03219	1.96288	1.17001	0.731914	0.993301	1.01001	1.16182	0.912348	0.482863	0.896963	1.26864	0.735725	1.12341	2.32728	0.424157	0.811535	0.81466	0.754506	1.10736	0.59351	0.679773	24.1969	1.80291	0.505701	0	1.646	0.490822	0.537398	2.07866	0.548852	1.48383	0	2.40961	0.459884	1.75552	10.4549	10.0942	9.58456	7.91003	6.00651	21.5995	24.3713	26.5297	21.1076	9.05315	38.4801	47.0042	43.9817	34.9678
AC195340.3_FG005	2.22431	0	4.32223	10.8153	1.60538	5.44128	5.00733	5.16091	3.74597	6.76518	1.36693	7.13453	1.32048	3.0091	3.65615	3.14787	3.83029	1.77373	4.29533	0.959237	5.8595	1.65533	3.88517	2.80224	16.2499	10.6412	5.07694	3.86022	6.89139	1.01378	3.83709	0	4.09941	7.9282	5.67459	13.2528	0	14.458	8.34892	6.47186	8.29528	7.97755	8.66838	1.46728	2.01818	1.74574	0	6.7538	0
AC195342.3_FG002	0	0	1.68072	0	0	0	0	0	0	0	0	0	0	0	0	0	0	0	0	0	0	0	0	0	0	0	0	0	0	0	0	0	0	0	0	0	0	0	0	0	0	0	0	0	0	0	0	0	0
AC195343.3_FG002	0	0	0	0	0	0	0	0	0	0	0	0	0	0	0	0	0	0	0	0	0	0	0	0	0	0	0	0	0	0	0	0	0	0	0	0	0	0	0	0	0	3.62676	0	0	0	0	0	0	0
AC195347.4_FG004	18.9653	20.3665	17.1258	19.7992	18.6802	18.9944	20.4263	22.4827	25.0506	20.9402	27.6976	33.1592	28.8758	25.204	30.0734	19.1563	22.6688	21.8846	21.1124	24.0553	25.2741	31.881	27.2806	26.6101	24.7765	22.8733	29.5376	26.6407	24.7477	19.7284	26.943	36.1219	26.6466	33.7994	27.3226	53.7072	13.092	43.5085	48.9927	45.4435	36.0577	40.8117	36.5202	36.2072	25.9128	42.378	39.7229	43.0874	50.8837
AC195348.3_FG004	0	0	0	0	0	0	0	0	0	0	0	0	0	0	0	0	0	0	0	0	0	0	0	0	0	0	0	0	1.30765	0	0	0	0	0	0	0	0	0	0	0	0	0	0	0	0	0	0	0	0
AC195351.3_FG001	0	0	0	0	0	0	0	0	0	0	0	0	0	0	0	0	0	0	0	0	0	0	0	0	0	0	0	0	0	0	0	0	0	0	0	0	0	0	0	0	0	0	0	0.52276	0	0	0	0	0
AC195351.3_FG003	0	0	0	0	0	0	0	0	0	0	0	0	0	0	0	0	0	0	0	0	0	0	0	0	0	0	0	0	0	0	0	0	0	0	0	0	0	0	0	2.80866	0	0	0	0	0	0	0	0	0
AC195367.3_FG001	0	0	0	0	0	0	0	0	3.05209	0.787434	0	0	0	1.22586	0	0	0	0	0.583281	0	0	0	0.791377	0	0	0	0	0	0	0	0	0	0	0	0	0	0	0	0	0	0	1.62496	0	0	0	0	0	0	0
AC195370.3_FG004	0	0	0	0	0	0	0	0	0	0	0	0	0	0	0	0	0	0	0	0	0	0	0	0	0	0	0	0	0	0	0	0	0	0	0	0	0	0	1.04096	3.22768	1.37902	0	0	0	0	0	0	0.673659	0
AC195378.3_FG001	0	0	0	0	0	0	0	0	0	0	0	0	0	0	0	0	0	0	0	0	0	0	0	0	0	0	0	0	0	0	0	0	0	0	0	0	0	0	0	0	0	0	0	0	0	0	0	0	0
AC195389.3_FG001	0	0	0	0	0	0	0	0	0	0	0	0	0	0	0	0	0	0	0	0	0	0	0	0	0	0	0	0	0	0	0	0	0	1.31688	0	0.880518	0	0	0	0	0	0	0	0.487435	0	0	0	0	0
AC195402.3_FG001	0	0	0	0	0	0	0	0	0	0	0	0	0	0	0	0	0	0	0	0	0	0	0	0	0	0	0	0	0	0	0	0	0	0	0	0	0	0	0	0	0	0	0	0	0	0	0	0	0
AC195458.3_FG001	0	0	0	0	0	0	0	0	0	0	0	0	0	0	0	0	0	0	0	0	0	0	0	0	0	0	0	0	0	0	0	0	0	0	0	0	0	0	0	0	0	0	0	0	0	0	0	0	0
AC195484.3_FG003	0	0	0	0	0	0	0	0.0864699	0.146447	0	0	0	0	0	0	0	0	0	0	0	0	0	0	0	0	0	0	0.0905479	0	0	0	0	0.0961586	0	0	0	0	0.24224	0	0	0	0	0	0	0.236699	0	0.322529	0	0
AC195485.3_FG002	0	0	0	0	0	0	0	0	0	0	0	0	0	0	0	0	0	0	0	0	0	0	0	0	0	0	0	0	0	0	0	0	0	0	0	0	0	0	0.494751	0	0	0	0	0	0	0	0	0	0
AC195536.3_FG006	0	0	0	0	0	0	0	0	0	0	0	0	0	0	0	0	0	0	0	0	0	0	0	0	0	0	0	0	0	0	0	0	0	0	0	0	0	0	0	0	0	0	0	0	0	0	0	0	0
AC195545.3_FG003	0	0	0	0	0	0	0	0	0	0	0	0	0	0	0	0	0	0	0	0	0	0	0	0	0	0	0	0	0	0	0	0	0.636963	0	0	0	0	0	0	0	0	0	0	0	0	0	0	0	0
AC195580.2_FG010	0	0	0	0	0	0	0	0	0	0	0	0	0	0	0	0	0	0	0	0	0	0	0	0	0	0	0	0	0	0	0	0	0	0	0	0	0	0	0	0	0	0	0	0	0	0	0	0	0
AC195587.4_FG003	0	0	0	0	0	0	0	0	0	0	0	0	0	0	0	0	0	0	0	0	0	0	0	0	0	0	0	0	0	0	0	0	0	0	0	0	0	0.445754	0	0	0	0	0	0	0	0.376761	0.593498	0	0
AC195587.4_FG004	0.820832	0.425715	0.942515	0.54425	0.538574	0.657159	0.895925	0.79149	0.418899	1.10237	0.366862	0.957397	0.88599	0.100949	0.981252	0.915242	0.770992	0.714062	0.624432	0.707971	0.196575	0.222133	0.325849	0.564057	1.09031	0.611983	1.10709	0.725215	0.416147	0.816251	1.02981	0	0.440087	0.664939	0	0.889207	0	1.24724	0.840269	0	0	0.267631	0.498526	0.295347	0.406236	0.585662	0.553542	0.271892	0.369947
AC195596.3_FG002	0	0	0	0	0	0	0	0	0	0	0	0	0	0	0	0	0	0	0	0	0	0	0	0	0	0	0	0	0	0	0	0	0	0	0	0	0	0	0	0	0	0	0	0	0	0	0	0	0
AC195596.3_FG005	0	0	0	0	0	0	0	0	0	0	0	0	0	0	0	0	0	0	0	0	0	0	0	0	0	0	0	0	0	0	0	0	0	0	0	0	0	0	0	0	0	0	0	0	0	0	0	0	0
AC195608.3_FG005	0	0	0	0	0	0	0	0	0	0	0	0	0	0	0	0	0.517731	0	0	0	0	0	0	0	0	0	0	0	0	0	0	0	0	0	0	0	0	2.23343	0	0	1.495	1.0783	0	0	0	0	0	0	0
AC195608.3_FG006	0	0	0	0	0	0	0	0	0	0	0	0	0	0	0	0	0	0	0	0	0	0	0	0	0	0	0	0	0	0	0	0	0	0	0	0	0	0	0	0	0	0	0	0	0	0	0	0	0
AC195685.3_FG001	0	0	0	0	0	0	0	0.222784	0	0	0	0	0	0	0	0	0	0	0	0	0	0	0	0	0	0	0	0	0	0	0	0	0	0	0	0	0	0	0	0	0	0	0	0	0	0	0	0	0
AC195785.3_FG004	0.473937	0	0.460473	0	0	0	0.284512	0.565532	0.319264	0.0823697	0.116502	0.202689	0.337629	0.57704	0.155804	0.178859	0.244838	0.151173	0	0.327018	0	0.423246	0.331128	0.0796104	0	0	0.108175	0.197401	0.352407	0	0.163515	1.02304	0.139755	0.168928	0.483638	1.35542	0	1.23223	0.177892	1.65476	0.942662	0.509937	0.422169	0.25011	0.860035	0.595149	0.468758	0.34537	0.939851
AC195794.3_FG002	0	0	0	0	0	0	0	0	0	0	0	0	0	0	0	0	0	0	0	0	0	0	0	0	0	0	0	0	0	0	0	0	0	0	0	0	0	0	0	0	0	0	0	0	0	0	0	0	0
AC195796.3_FG001	0	0	0	0	0	0	0	0	1.20539	0.932964	0	0	0	0	0	0	0	0	0	0	0	0	0.937635	0	0	0	0	0	0	0	0	0	0	0	0	0	0	1.99385	0	0	2.66928	0	1.19543	0	0	0	0	1.30395	5.32263
AC195798.3_FG001	0	0	0	0	0	0	0	0	0	1.79493	0	0	0	0	0	0	0	0	0	0	0	0	1.80392	0	0	0	0	0	1.27989	0	0	0	0	0	0	0	0	0	0	0	0	0	0	5.45018	0	0	0	0	0
AC195806.3_FG001	0	0	0	0	0	0	0	0	0	0	0	0.376081	0	0	0.578178	0	0	0	0.226419	0.303385	0	0	0	0	1.0279	0	0.40143	0	0	0.320637	0	0	0	0	0	0	0	0	0	0	0	0	0	0	0	0	0	0	0
AC195807.3_FG004	1.94103	0	3.77178	0	0	0	0	1.28676	0	3.37349	2.38569	2.07531	0	0	0	0	3.34249	0	2.49887	3.3483	10.2265	2.88904	1.69519	0	0	5.30627	0	1.34744	0	0	0	0	2.86187	3.45926	0	4.62599	0	3.60477	7.28565	0	0	6.96158	2.16127	0	0	0	4.79956	0	0
AC195825.3_FG001	0	0	0	0	0	0	0	0	0	0	0	0	0	0	0	0	0	0	0	0	0	0	0	0	0	0	0	0	0	0	0	0	0	0	0	0	0	0	0	0	0	0	0	0	0	0	0	0	0
AC195826.2_FG006	0	0	0	0	0	0	0	0	0	0	0	0	0	0	0	0	0	0	0	0	0	0	0	0	0	0	0	0	0	0	0	0	0	0	0	0	0	0	0	0	0	0	0	0	0	0	0	0	0
AC195860.3_FG002	0	0	0	0	0	0	0	0.113354	0	0	0	0	0	0	0	0	0	0	0	0	0.450442	0	0	0	0	0	0	0	0	0	0	0	0	0	0	0	0	0	0	0	0	0	0	0	0	0	0	0	0
AC195860.3_FG005	2.42052	0	0	0	0	0	3.63269	0	0	0	0	0	1.43696	0	0	0	0	0	0	0	0	0	0	0	0	0	0	1.68029	0	0	0	0	0	0	0	0	0	8.99048	13.6281	0	0	8.68126	0	0	4.39242	0	0	0	0
AC195860.3_FG006	0	0	0.25045	0	0	0.504468	0	0.512652	0.868233	0.224003	1.2673	1.10242	1.07121	1.39489	0.423708	0.243203	0.665834	1.02778	0.663709	0.444661	0.679052	3.06936	0.450249	0.216499	0.753277	1.05702	0.588362	0.536829	1.757	0.469947	2.22339	0	2.09034	0	0	74.3352	60.5011	61.7549	60.9556	64.5016	16.6631	12.4809	12.6289	7.82195	3.74216	8.0925	6.3739	4.38307	6.38978
AC195864.3_FG017	0	0	0	0	0	0	0	0	0	0	0	0	0	0	0	0	0	0.15264	0	0	0	0	0	0.160766	0	0	0	0.132878	0	0.174485	0	0	0	0	0	0	0	1.06645	1.07771	3.34166	0.475909	0.343258	0	0.252537	0	0	0	0	0
AC195864.3_FG020	0	0	0	0	0	0	0	0	0	0	0	0	0	0	0	0	0	0	0	0	0	0	0	0	0	0	0	0	0	0	0	0	0	0	0	0	0	0	0	0	0	0	0	0	0	0	0	0	0
AC195874.2_FG002	3.43334	2.44841	3.75277	6.26027	4.33649	6.29918	1.93227	3.69857	3.37289	4.10238	1.05497	2.29428	4.07647	4.35442	5.64346	5.26382	4.4342	5.81793	6.35382	4.81206	3.39167	13.4142	5.24735	3.96495	6.27066	6.45276	4.89783	4.76676	5.05269	5.86811	4.44207	2.31599	6.96043	3.0594	2.18976	54.2093	50.3642	72.5291	53.9643	89.9069	35.2116	26.9364	25.3266	22.6483	14.7971	11.4522	10.6119	20.8497	12.766
AC195914.2_FG002	0	0	0	0	0	0	0	0	0	0	0	0	0	0	0	0	0	0	0	0	0	0	0	0	0	0	0	0	0	0	0	0	0	0	0	0	0	0	0	0	0	0	0	0	0	0	0	0	0
AC195914.2_FG003	0	0	0	0	0	0	0	0	0	0	0	0	0	0	0	0	0	0	0	0	0	0	0	0	0	0	0	0	0	0	0	0	0	0	0	0	0	0	0	0	0	0	0.276293	0	0	0	0	0	0
AC195920.3_FG006	0	0	0	0	0	0	0	0	0	0	0	0	0	0	0	0	0	0	0	0	0	0	0	0	0	0	0	0	0	0	0	0	0	0	0	0	0	0	0	0	0	0	0	0	0	0	0	0	0
AC195946.3_FG003	0	0	0	0	0	0	0	0	0	0	0	0	0	0	0	0	0	0	0	0	0	0	0	0	0	0	0	0	0	0	0	0	0	0	0	0	0	0	0	0	0	0	0	0	0	0	0	0	0
AC195954.3_FG001	21.8487	20.7745	9.43464	14.7549	22.7777	19.0037	20.0385	24.14	25.8931	23.2055	31.3295	28.5512	21.6178	16.4208	23.9421	20.6137	32.3982	23.2304	27.3464	20.9384	12.7902	9.03322	23.3217	20.3892	31.9236	13.273	20.7788	21.0654	24.0682	24.342	18.8452	19.6509	15.212	21.6323	49.5464	11.5713	71.2226	20.288	18.2241	28.2538	6.03569	23.9436	17.57	17.6155	8.81063	24.7691	15.0069	11.7938	18.0531
AC195957.3_FG003	0	0	0	3.33874	0	0	0	0	0	0	0	2.93661	1.63055	0	0	0	0	0	0	2.36896	0	0	2.39873	0	0	0	0	0	0	0	0	0	0	0	0	13.0918	0	10.2017	15.464	0	0	0	6.11648	0	0	4.31133	0	3.33587	0
AC195959.2_FG004	0	0	0	0	0	0	0	0	0	0	0	0	0	0	0	0	0	0	0	0	0	0	0	0	0	0	0	0	0	0	0	0	0	0	0	0	0	0	0	0	0	0	0	0	0	0	0	0	0
AC195980.2_FG004	0	0	0	0	0	0	0.215741	0	0	0	0	0	0	0	0	0	0	0	0	0	0	0	0	0	0	0	0	0	0.0890749	0	0	0	0	0	0	0.342598	0	0.266967	0.269785	0	0	0.257785	0	0	0	0	0	0	0
AC195989.3_FG004	0	0	0	0	0	0	0	0	0	0	0	0	0	0	0	0	0	0	0	0	0	0	0	0	0	0	0	0	0.697485	0	0	0	0	0	0	0	0	0	0	0	0	0	0	1.48505	0	1.76688	0	0	0
AC195995.3_FG006	0	0	0	0	0	0	0	0	0	0	0	0	0	0	0	0	0	0	0	0	0	0	0	0	0	0	0	0	0	0	0	0	0	0	0	0	0	0	0	0	0	0	0	0	0	0	0	0	0
AC195995.3_FG008	0	0	0	0	0	0	0	0	0	0	0	0	0	0	0	0	0	0	0	0	0	0	0	0	0	0	0	0	0	0	0	0	0	0	0	0	0	0	0	0	0	0	0	0.897874	0	0	0	0	0
AC195999.3_FG005	0	0	0	0	0	0	0	0.335332	0	0	0	0	0	0	0	0.159082	0.145177	0	0	0	0	0	0.147257	0	0	0	0	0	0	0	0	0	0	0	0	0	0	0.313137	0.949329	0	0	0	0.187744	0	0	0	0	0	0
AC196002.2_FG002	0	0	0	0	0	0	0	0	0	0	0	0	0	0	0	0	0	0	0	0	0	0	0	0	0	0	0	0	0	0	0	0	0	0	0	0	0	0	0	0	0	0	0	0	0	0	0	0	0
AC196008.1_FG001	0	0	0	0	0	0	0	0	0.515142	0	0	0	0	0	0	0	0	0	0	0	0	0	0	0	0	0	0	0	0	0	0	0	0	0	0	0	0	0	0	0	0	0	0	0	0	0	0	0	0
AC196008.1_FG004	0	0	0	0	0	0	0	0	0	0	0	0	0	0	0	0	0	0	0	0	0	0	0	0	0	0	0	0	0	0	0	0	0	0	0	0	0	0	0	0	0	0	0	0	0	0	0	0	0
AC196009.2_FG008	0	0	0	0	0	0	0	0	0	0	0	0	0	0	0	0	0	0	0	0	0	0	0	0	0	0	0	0	0	0	0	0	0	0	0	0	0	0	0	0	0	0	0	0	0	0	0	0	0
AC196018.3_FG003	0	0	0	0	0	0	0	0	0	0	0	0	0	0	0	0	0	0	0	0	0	0	0	0	0	0	0	0	0	0	0	0	0	0	0	0	0	0	0	0	0	0	0	0	0	0	0	0	0
AC196019.3_FG001	0	0	0	0	0	0	0	0	0	0	0	0	0	0	0	0	0	0	0	0	0	0	0	0	0	0	0	0	0	0	0	0	0	0	0	0	0	0	0	0	0	0	0	0	0	0	0	0	0
AC196025.3_FG001	0	0	0	0	0	0	0	0.204316	0	0	0	0	0	0	0	0	0	0	0	0	0	0	0	0	0	0	0	0	0	0	0	0	0	0	0	0	0	0.572378	0.57842	0	0	0	0	0	0.559285	0	0	0	0
AC196025.3_FG002	0	0	0	0	0	0	0	0	0	0	0	0	0	0	0	0	0	0	0	0	0	0	0	0	0	0	0	0	0	0	0	0	0	0	0	0	0	0	0	0	0	0	0	0	0	0	0	0	0
AC196025.3_FG008	0	0	0	0	0	0	0	0	0	0	0	0	0	0	0	0	0	0	0	0	0	0	0	0	0	0	0	0	0	0	0	0	0	0	0	0	0	0	0	0	0	0	0	0	0	0	0	0	0
AC196025.3_FG009	0	0	0	0	0	0	0	0	0	0	0	0	0	0	0	0	0	0	0	0	0	0	0	0	0	0	0	0	0	0	0	0	0	0	0	0	0	0	0	0	0	0	0	0	0	0	0	0	0
AC196025.3_FG010	0	0	0	0	0	0	0	0	0	0	0	0	0	0	0	0	0	0	0	0	0	0	0	0	0	0	0	0	0	0	0	0	0	0	0	0	0	0	0	0	0	0	0	0	0	0	0	0	0
AC196025.3_FG011	0	0	0	0	0	0	0	0	0	0	0.337412	0	0	0	0	0	0	0	0	0	0	0	0	0	0	0	0	0	0	0	0	0	0	0	0	0	0	0	0	0	0	0	0	0	0	0	0	0	0
AC196025.3_FG012	0	0	0	0	0	0	0	0	0	0	0	0	0	0	0	0	0	0	0	0	0	0	0	0	0	0	0	0	0	0	0	0	0	0	0	0	0	0	0	0	0	0	0	0	0	0	0	0	0
AC196025.3_FG013	0	0	0	0	0	0	0	0	0	0	0	0	0	0	0	0	0	0	0	0	0	0	0	0	0	0	0	0	0	0	0	0	0	0	0	0	0	0	0	0	0	0	0	0	0	0	0	0	0
AC196025.3_FG015	0	0	0	0	0	0	0	0	0	0	0	0	0	0	0	0	0	0	0	0	0	0	0	0	0	0	0	0.35535	0	0	0	0	0	0	0	1.21998	0	0	0	0	0	0	0	0	0	0	0	0	0
AC196035.3_FG002	0	0	0	0	0	0	0	0	0	0	0	0	0	0	0	0	0	0	0	0	0	0	0	0	0	0	0	0	0	0	0	0	0	0	0	0	0	0	0	0	0	0	0	0	0	0	0	0	0
AC196043.3_FG005	0	0	0	1.1234	0	0	1.38698	0	0	0	0	0	0	0.625118	0	0	0	0.736958	0	0	0	5.50212	0	0	0	0	0	0	0.572653	0	0	0	0	1.64702	0	15.4177	0	10.2978	1.73442	16.1337	13.7862	6.62909	6.17413	7.31561	0	5.80263	11.4258	4.48975	13.7451
AC196048.2_FG001	0	0	0	0	0	0	0	0	0	0	0	0	0	0	0	0	0	0	0	0	0	0	0	0	0	0	0	0	0	0	0	0	0	0	0	0	0	0	0	0	0	0	0	0	0	0	0	0	0
AC196059.3_FG003	80.6459	121.239	82.0608	108.63	95.1744	119.969	90.7745	80.5544	115.015	92.3361	100.46	94.381	76.9901	237.735	73.4452	75.0592	64.7451	72.5655	85.5836	74.2573	60.2887	256.288	135.628	60.8683	63.6939	64.7987	62.8086	60.5226	171.862	54.1412	73.32	32.3462	128.947	72.8336	61.1664	376.608	223.813	366.331	370.198	336.117	365.788	407.475	317.927	381.018	297.634	369.504	417.686	373.923	413.324
AC196065.3_FG001	0	0	0	0	0	0	0	0	0	0	0	0	0	0	0	0	0	0	0	0	0	0	0	0	0	0	0	0	0	0	0	0	0	0	0	0	0	0	0	0	0	0	0	0	0	0	0	0	0
AC196066.3_FG003	23.2987	16.615	18.6753	21.9492	21.0197	19.9483	26.2248	18.5343	27.4662	23.2834	21.477	24.9104	25.2425	19.6994	23.9354	20.3331	21.0634	18.5791	25.1204	21.1	10.7408	25.1414	18.8217	26.417	13.6169	20.7	26.5894	19.4084	30.3175	17.5213	21.1008	12.5731	17.6052	29.0656	20.8036	37.4806	0	43.2689	41.5394	27.116	37.6522	35.5136	38.9133	46.1076	24.3105	32.9146	48.9687	44.5682	63.529
AC196082.3_FG001	0	0	0	0	0	0	0	0	0	0	0	0	0	0	0	0	0	0	0	0	0	0	0	0	0	0	0	0	0	0	0	0	0	0	0	0	0	0	0	0	0	0	0	0	0	0	0	0	0
AC196090.3_FG006	0.13637	0.777994	0.662478	0.663077	0.984243	0.400319	0.409325	0.452014	0.765537	0.592523	1.00566	0.583213	0.323829	1.75261	0.448309	0.385985	0.234831	0.434982	0.614464	0.705718	0	2.02973	0.833685	0.458139	0.797013	0.559198	0.155631	0.75733	1.35201	0.124308	0.705744	2.94366	1.10585	0.48607	2.78322	57.8509	80.0174	59.2623	65.2625	46.0268	12.2058	14.1837	11.3882	11.3347	5.44423	1.71247	1.3488	2.31878	1.35216
AC196096.3_FG005	0	0	0	0	0	0	0	0	0	0	0	0	0	0	0	0	0	0	0	0	0	0	0	0	0	0	0	0	0	0	0	0	0	0	0	0	0	0	0	0	0	0	0	0	0	0	0	0	0
AC196105.3_FG002	0.783872	0	0	0	0	0	0	0	0	0	0	0	0	0.530222	0	0	0	0	0	0	0	0	0	0	0	0	0	0	0	0	0	0	0	0	0	0	0	0	0	0	0	0	0	1.03418	0	0	0	0	0
AC196106.2_FG001	0	0	0	0	0	0	0	0	0	0	0	0	0	0	0	0	0	0	0	0	0	0	0	0	0	0	0	0	0	0	0	0	0	0	0	0	0	0	0	0	0	0	0	0	0	0	0	0	0
AC196110.4_FG004	1.0262	0	0.997047	0	0	0	1.54011	0.680293	1.15215	0	5.04515	2.19438	1.82764	0.694136	1.68679	0	0.883566	0.818324	1.32112	1.7702	2.70332	3.0548	3.5849	1.72378	2.99881	0	2.34228	0	0.635879	0.935434	0	0	1.51303	0	0	2.4457	0	1.9058	1.92592	0	0	0	3.4279	5.41554	0	3.22164	0	0	0
AC196123.3_FG001	0	0	0	0	0	0	0	0	0	0	0	0	0	0	0	0	0	0	0	0	0	0	0	0	0	0	0	0	0	0	0	0	0	0	0	0	0	0	0	0	0	0	0	0	0	0	0	0	0
AC196130.3_FG002	0	0	0	0	0	0	0	0	0	0	0	0	0	0	0	0	0	0	0	0	0	0	0	0	0	0	0	0	0	0	0	0	0	0	0	0	0	0	0	0	0	0	0	0	0	0	0	0	0
AC196135.3_FG006	0	0	0	0	0	0	0	0	0	0	0	0	0	0	0	0	0	0	0	0	0	0	0	0	0	0	0	0	0	0	0	0	0	0	0	0	0	0	0	0	0	0	0	0	0	0	0	0	0
AC196143.2_FG003	0	0	0	0	0	0	0	0	0	0	0	0	0	0	0	0	0	0	0	0	0	0	0	0	0	0	0	0	0	0	0	0	0	0	0	0	0	0	0	0	0	0	0	0	0	0	0	0	0
AC196154.3_FG014	0	0	0	0	0	0	0	0	0	0	0	0	0	0	0	0	0	0	0	0	0	0	0	0	0	0	0	0	0	0	0	0	0	0	0	0	0	0	0	0	0	0	0	0	0	0	0	0	0
AC196154.3_FG018	0	0	0	0	0	0	0	0	0	0	0	0	0	0	0	0	0	0	0.192022	0	0	0	0	0	0	0	0	0	0	0	0	0	0	0	0	0	0	0	0	0	0	0	0	0	0	0	0	0	0
AC196156.3_FG003	25.9984	37.0803	31.5747	11.8512	37.5284	31.7996	43.8954	34.4699	18.2433	28.2405	39.9427	10.4238	32.7976	28.5767	21.3671	30.661	27.981	20.7319	27.1944	28.0296	25.6828	43.533	17.0291	27.2945	28.4901	22.2102	14.8352	38.3514	24.1646	23.6988	50.4552	35.0748	26.3533	17.3751	33.1631	92.9413	190.687	84.4945	146.377	37.8225	105.038	110.727	94.0816	68.6002	53.0754	76.5178	64.2856	47.3642	96.6686
AC196158.3_FG002	0	0	0.248383	0	0	0	0	0.169474	0.287023	0	0	0.273331	0	0	0	0	0	0	0	0	0	0	0	0	0	0	0	0	0	0	0	0	0	0	0	0	0	0	0	0	0.635601	0	0	0	0	0	0	0.310493	0
AC196161.3_FG002	0	0	0	0	0	0	0	0	0	0	0	0	0	0	0	0	0	0	0	0	0	0	0	0	0	0	0	0	0	0	0	0	0	0	0	0	0	0	0	0	0	0	0	0	0	0	0	0	0
AC196161.3_FG004	0	0	0	0	0	0	0	0	0	0	0	0	0	0	0	0	0	0	0	0	0	0	0	0	0	0	0	0	0	0	0	0	0	0	0	0	0	0	0	0	0	0	0	0	0	0	0	0	0
AC196170.2_FG003	0	0	0	0	0	0	0	0	0	0	0	0	0	0	0	0	0	0	0	0	0	0	0	0	0	0	0	0	0	0	0	0	0	0	0	0	0	0	0	0	0	0	0	0	0	0	0	0	0
AC196171.6_FG002	0	0	0	0	0	0.386075	0	0	0	0	0	0	0	0	0	0	0	0	0	0	0	0	0	0	0	0	0	0	0	0	0	0	0	0	0	1.88064	0	0	1.48095	0	3.92383	0.707538	1.31796	2.6027	0	0.619328	2.92681	0.479202	0
AC196202.3_FG007	0	0	0	0	0	0	0	0	0	0	0	0	0	0	0	0	0	0	0	0	0	2.83151	0.553812	0	0	0	0	0	0	0	0	0	0	0	0	6.04517	37.2085	5.88832	13.0911	3.69012	6.30641	2.27432	3.53039	2.50985	1.15073	0.995387	3.13599	3.0807	3.1438
AC196206.3_FG007	0	0	0	0	0	0	0	0	0	0	0	0	0	0	0	0	0	0	0	0	0	0	0	0	0	0	0	0	0	0	0	0	0	0	0	0	0	0	0	0	0	0	0	0	0	0	0	0	0
AC196212.3_FG001	0	0	0	9.63605	0	0	0	0	0	0	0	0	0	5.36199	0	0	0	0	0	0	0	0	0	0	0	0	9.04671	0	0	0	0	0	0	0	0	0	0	0	0	0	0	0	0	0	0	0	0	0	0
AC196213.3_FG001	0	0	0	0	0	0	0	0	0	0	0	0	0	0	0	0	0	0	0	0	0	0	0	0	0	0	0	0	0	0	0	0	0	0	0	0	0	0	0	0	0	0	0	0	0	0	0	0	0
AC196259.2_FG010	0	0	0	0	0	0	0	0	0	0	0	0	0	0	0	0	0	0	0	0	0	0	0	0	0	0	0	0	0	0	0	0	0	0	0	0	0	0	0	0	0	0	0	0	0	0	0	0	0
AC196262.4_FG006	0	0	0	0	0	0	0	0	0	0	0	0	0	0	0	0	0	0	0	0	0	0	0	0	0	0	0	0	0	0	0	0	0	0	0	0	0	0	0	0	0	0	0	0	0	0	0	0	0
AC196278.2_FG003	0	0	0	0	0	0.4823	0.739727	0	0.553387	0	0	0	0	0	0	0	0	0	0	0	0	0	0	0	0	0	0.562508	0	0.305417	0.449296	0	0	0	0	0	10.5722	0	4.57684	15.7255	22.9459	2.4509	1.76777	0	2.60112	0	0.773689	0	0.598638	0
AC196278.2_FG004	0	0	0	0	0	0	0	0	0	0	0	0	0	0	0	0	0	0	0	0	0	0	0	0	0	0	0	0	0	0	0	0	0	0	0	1.96402	0	2.29567	0	0	0	0	0.458795	0.543617	0	0	0	0	0
AC196278.2_FG005	0	0	0	0	0	0	0	0	0	0	0.298606	0	0	0	0	0	0	0	0	0	0	0.361607	0.212179	0.204049	0	0.33208	0.277264	0	0	0	0	0	0.179103	0	0	0	0	0	0	1.41378	0	0	0	0	0	0	0.600737	0	0
AC196290.3_FG007	0	0	0	0.414184	0.245919	0.333406	0	0.225877	0.191274	0	0	0	0.202276	0.34571	0.280031	0	0.146685	0.407561	0.43865	0	0	0.25357	0.446359	0.286172	0.995692	0	0	0.236529	0.316695	0	0.29389	0	0.376778	0.607237	0	2.03011	0	0.949169	1.91838	1.98277	0.423568	0.611016	0.189694	0.674293	0.618305	1.3371	0.421256	0.827658	1.68922
AC196394.3_FG002	0	0	0	0	0	0	0	0	0	0	0	0	0	0	0	0	0	0	0	0	0	0	0	0	0	0	0	0	0	0	0	0	0	0	0	0	0	0	0	0	0	0	0	0	0	0	0	0	0
AC196395.3_FG001	0	0	0	0	0	0	0	0.305677	0	0	0.566735	0	0	0	0	0	0	0	0	0	0	0	0	0	0	0	0	0	0	0	0	0	0	0	0	0	0	0	0	0	0	0	0	0	0	0	0	0	0
AC196412.3_FG001	0	0	0	0	0	0	0	0	0	0	0	0	0	0	0	0	0	0	0	0	0	0	0	0	0	0	0	0	0	0	0	0	0	0	0	0	0	0	0	0	0	0	0	0	0	0	0	0	0
AC196417.3_FG008	0	0	0	0	0	0	0	0	0	0	0	0	0	0	0	0	0	0	0	0	0	0	0	0	0	0	0	0	0	0	0	0	0	0	0	0	0	0	0	0	0	0	0	0	0	0	0	0	0
AC196420.4_FG002	0	0	0	0	0	0	0	0	0	0	0	0	0	0	0	0	0	0	0	0	0	0	0	0	0	0	0	0	0	0	0	0	0	0	0	0	0	0	0	0	0	0	0	0	0	0	0	0	0
AC196426.3_FG007	3.70372	3.91293	3.5985	2.83471	3.7622	3.35568	2.88219	2.90997	2.31017	2.14567	1.85459	3.51994	2.36162	3.15476	2.25478	3.75322	2.59839	2.95346	2.64897	1.89302	4.33632	3.47092	3.23462	2.41943	2.40515	2.8125	2.97444	3.4281	2.71999	2.87596	3.31291	2.22078	3.03377	3.91151	4.8994	21.577	24.1469	23.1825	18.7933	27.1405	16.7115	11.3156	18.9396	15.0211	9.7081	9.4742	9.15812	8.99666	5.44055
AC196431.2_FG001	0	0	0	0	0	0	0	0	0	0	0	0	0	0	0	0	0	0	0	0	0	0	0	0	0	0	0	0	0	0	0	0	0	0	0	0	0	0	2.06255	0	0	0	0	0	0	0	0	0	0
AC196432.3_FG007	0	0	0	0	0	0	0	0	0	0	0	0	0	0	0	0	0	0	0	0	0	0	0	0	0	0	0	0	0	0	0	0	0	0	0	0	0	0	0	0	0	0	0	0	0	0	0	0	0
AC196436.3_FG002	0	0	0	0	0	0	0	0	0	0	0	0	0	0	0	0	0	0	0	0	0	0	0	0	0	0	0	0	0	0	0	0	0	0	0	0	0	0	0	0	0	0	0	0	0	0	0	0	0
AC196437.3_FG001	0	0	0	0	0	0	0	0	0	0	0	0	0	0	0	0	0	0	0	0	0	0	0	0	0	0	0	0	0.189719	0	0	0	0	0	0	0	0	0	0	0	0	0	0	0	0	0	0	0	0
AC196439.3_FG002	0	0	0	0	0	0	0	0	0	0	0	0	0	0	0	0	0	0	0	0	0	0	0	0	0	0	0	0	0	0	0	0	0	0	0	0	0	0	0	0	0	0	0	0	0	0	0	0	0
AC196465.3_FG002	0	0	0	0	0.947686	0	0	0.435225	1.47421	0	0	0.701939	0	0	0	0	0.565272	0.523532	0.422601	0	0	0.977172	0	0	0	0	0	0	0	0.598455	1.13255	0	0	0	3.34981	1.56467	0	3.65777	2.46426	0	0	1.17732	0.731014	0	0	0	0	0	0
AC196465.3_FG006	0.4408	0	0	0.17861	0.424194	0.143776	0.441032	0.0974056	0.329935	0.127684	0.180593	0.157097	0	0.397551	0.483035	0.277256	0.253021	0.117169	0.0945803	0.506922	0.387067	0.656088	0.128323	0.37022	0.429375	0.401677	0.167686	0	0.273139	0.401811	0	0	0.10832	0.261861	0	1.05054	0	1.36438	2.48181	2.56511	0	0.526981	0.490814	0.387703	0.533268	0.461281	0.363319	0.356914	0
AC196470.3_FG007	1.08616	0	2.11061	3.96096	0	0	0	0	0	0	0	0	0.64481	0.734694	0	1.02477	0	0	0	0	0	0	0	0	0	0	1.23957	0	0	0	0	0	0	1.93573	0	0	0	2.01715	0	0	0	0	1.2094	1.43299	0	0	0	0	0
AC196475.3_FG004	92.1424	133.646	124.424	104.034	102.347	114.919	93.7535	99.3899	102.75	102.328	115.17	94.8429	97.535	309.308	84.713	70.726	68.578	79.7041	90.6764	82.4366	57.5972	1898.64	211.682	65.3214	80.3225	62.7597	61.6681	66.7828	237.672	56.0899	75.9738	96.0776	173.158	90.735	103.591	1268.46	1411.22	1277.32	1425.63	1117.83	2189.94	2367.63	2128.8	2336.11	934.092	2970.17	3276.24	3557.63	3886.77
AC196475.3_FG005	0.984297	0	2.23145	1.1965	2.13124	2.40787	2.21584	1.63129	1.84184	2.28093	3.42772	2.28017	2.14257	2.5522	2.69652	2.16687	2.54246	3.00882	2.11196	0.990454	1.29647	4.63926	3.15198	1.51561	2.39697	2.46657	1.49776	2.16374	1.82974	2.54217	3.67896	4.42644	2.29782	1.16946	5.02222	28.541	28.8777	31.3803	25.8618	35.3216	9.78884	10.2964	14.2477	11.2545	7.14465	6.6952	6.89591	6.97358	7.31974
AC196488.3_FG007	0	0	0	0	0	0	0	0	0	0	0	0	0	0	0	0	0	0	0	0	0	0	0	0	0	0	0	0	0	0	0	0	0	0	0	0.775685	0	0	0	0	0	0	0	0	0	0	0	0	0
AC196489.3_FG002	32.6706	15.976	35.3702	27.2324	20.2113	34.7087	32.2209	31.559	25.1523	19.4678	36.7131	35.9286	32.1406	111.757	21.4806	20.2557	26.5222	28.2856	37.8539	37.0347	14.7539	282.037	74.185	33.7114	43.6442	34.4492	21.3057	28.5114	88.4958	34.8862	28.9847	20.1493	75.0071	36.5984	33.3393	1988.83	1533.6	2076.78	2326.44	1950.06	740.33	671.24	721.313	842.355	323.532	502.572	593.185	530.577	615.487
AC196502.3_FG003	0	0	0	0	0	0	0	0	0	0	0	0	0.214224	0	0	0	0	0	0	0	0	0	0	0	0	0	0	0	0	0	0	0	0	0	0	0	0	0	0	0	0	0	0	0	0	0	0	0.438272	0
AC196575.3_FG007	0	0	0	0	0	0	0	0	0	0	0	0	0	0	0	0	0.461058	0	0	0	0	0	0	0	0	0	0	0	0	0	0	0	0	0	0	0	0	0	1.00497	0	0	0	0	0	0	0	0	0	0
AC196637.2_FG002	0.409839	0	0	0	0	0	0.307542	0	0	0	0	0	0.364957	0.277221	0	0.386674	0.176437	0.163409	0.131906	0.176744	0	0	0	0	0	0	0.93545	0.142253	0.126977	0.373589	0.707002	0	0	0.730405	0	0.488377	0	0.380564	1.15375	0	0.509482	0	0	0	0.371859	0	0	0	0
AC196642.4_FG003	0	0	0	0	0	0	0	0	0	0	0	0	0.30058	0	0	0	0	0	0	0	0	0	0	0	0	0	0	0	0	0	0	0	0	0	0	0	0	0	0	0	0	0	0	0	0	0	0	0	0
AC196708.3_FG006	1.41688	0	1.37663	0	0	1.38643	4.25288	0.939283	0	0	0	3.02979	1.68229	1.91679	0	0	1.21994	1.12986	2.73612	1.22206	0	10.5444	2.47485	0	4.14047	1.93669	3.234	1.96716	0.877961	1.29156	2.44422	0	3.13358	0	7.22941	10.1304	0	0	5.31824	0	3.52272	17.7859	3.15528	9.34657	2.57115	20.0166	10.5105	24.0921	21.0733
AC196709.3_FG001	0	0	0	0	0	0	0	0	0	0	0	0	0	0	0	0	0	0	0	0	0	0	0	0	0	0	0	0	0	0	0	0	0	0	0	0	0	0	0	0	0	0	0	0	0	0	0	0	0
AC196710.3_FG013	0	0	0	0	0	0	0	0	0	0	0	0	0	0	0	0	0	0	0	0	0	0	0	0	0	0	0	0	0	0	0	0	0	0	0	0	0	0	0	0	0	0	0	0	0	0	0	0	0
AC196714.3_FG004	0	0	0	0	0	0	0	0	0	0	0	0	0	0	0	0	0	0	0	0	0	0	0	0	0	0	0	0	0	0	0	0	0	0	0	0	0	0	0	0	0	0	0	0	0	0	0	0	0
AC196719.3_FG002	1.63983	0	3.18649	0	0	3.20919	0	0	3.68219	0	2.01549	5.2598	0.973501	11.092	0	0	1.41191	0	1.05555	4.24308	4.31981	4.88146	5.72855	2.75453	0	0	0	2.2767	7.11278	0	5.65765	0	7.25332	2.92246	0	35.1733	0	21.3178	12.3102	19.085	65.2325	79.3976	49.299	49.7596	26.7816	18.0182	56.7669	27.883	16.2595
AC196726.2_FG001	0	0	0	0	0	0	0	0	0	0	0	0	0	0	0	0	0	0	2.80025	0	0	0	0	0	0	0	0	0	0	0	0	0	0	0	0	10.3678	0	16.1581	16.3287	0	0	0	4.84386	0	0	0	0	10.5672	0
AC196728.3_FG003	0	0	0	0	0	0	0	0	0	0	0	0	0	0	0	0	0	0	0	0	0	0	0	0	0	0	0	0	0	0	0	0	0	0	0	0	0	0	0	0	0	0	0	0	0	0	0	0	0
AC196779.3_FG003	0.399642	0	1.16487	0	0.57688	1.17316	0.59978	0	0.448693	0.347287	0.491194	0	0.237251	0.270324	0.656902	0	0.344095	0.637375	0.514496	0.344693	0	4.75863	0.349025	0.335653	0	0	0	0.277427	1.23818	0.728589	0	0	0.294617	0.712232	0	10.477	0	8.90629	12.7505	11.628	10.9297	15.7666	9.34471	8.96334	5.0765	5.64585	11.8583	8.25151	13.8691
AC196780.4_FG003	3.79743	0	0	0	0	0	0	0	4.26352	3.29994	0	0	0	0	0	0	0	0	0	0	0	0	0	0	0	0	0	2.63613	0	0	0	0	0	0	0	0	0	0	0	0	0	0	0	0	6.89105	0	0	0	0
AC196789.3_FG001	0	0	0	0	0	0	0	0	0	0	0	0	0	0	0	0	0	0	0	0	0	0	0	0	0	0	0	0	0	0	0	0	0	0	0	0	0	0	0	0	0	0	0	0	0	0	0	0	0
AC196795.4_FG009	0	0	0	1.26136	0	1.01536	1.55731	0.687888	1.16501	1.80343	0	1.10944	0.616015	0	3.41124	0.979004	0.893431	0	0	0	0	1.54445	0.906231	0	0	2.83668	0	0.720328	0.642978	1.89175	1.79003	0	0.764963	0	0	0	0	0	0	0	0	0	1.15539	1.369	0	0	0	0	0
AC196954.2_FG012	0	0	0	0	0	0	0	0	0	0	0	0	0	0	0	0	0	0	0	0	0	0	0	0	0	0	0	0	0	0	0	0	0	0	0	0	0	0	1.33593	0	0	0	0	0	0	0	0	0	0
AC196956.3_FG003	0	0	0	0	0	0	0	0	0	0	0	0	0	0	0	0	0	0	0	0	0	0.491325	0	0	0	0	0	0	0	0	0	0	0	0	0	0	0	0	0	0	0	0	0	0	0	0.518149	0	0	0
AC196957.3_FG005	0	0	0	0	0	0	0	0	0	0	0	0	0	0.496709	0	0	0	0	0	0	0	0	0	0	0	0	0	0	0	0	0	0	0	0	0	0	0	0	0	0	0	0	0	0	0	0	0	0	0
AC196961.2_FG003	0	0	2.40972	0	3.58011	0	3.72223	1.64417	0	0	0	0	0	1.67763	4.07673	0	0	1.97777	1.59648	0	0	14.766	2.16605	0	0	0	0	0	3.07365	0	4.27848	0	0	4.42011	0	614.734	582.115	663.269	721.472	635.038	61.6634	71.1618	52.4701	42.5379	18.0027	3.89312	6.13268	24.0983	61.4796
AC196961.2_FG004	0	0	0	0	0	0	0	0	0	0	0	0	0	0	0	0	0	0	0	0	0	0	0	0	0	0	0	0	0	0	0	0	0	0	0	0	0	0	0	0	0	0	0	0	0	0	0	0	0
AC196972.3_FG009	0	0	0	0	0	0	0	0	0	0	0	0	0	0	0	0	0	0	0	0	0	0	0	0	0	0	0	0	0	0	0	0	0	0	0	0	0	0	0	0	0	0	0	0	0	0	0	0	0
AC196974.3_FG008	0	0	0	0	0	0	0	0	0	0	0	0	0	0	0	0	0	0	0	0	0	0	0	0	0	0	0	0	0	0	0	0	0	0	0	0	0	0	0	0	0	0	0	0	0	0	0	0	0
AC196978.5_FG002	0	0	1.11783	0.699274	0.830379	0.562901	0	0	0.645862	0.999789	0	0.615051	0.341507	0.778224	0	0	0.495301	0	0	0.496162	0	0.856215	0	0	0	0	0	0	0	0	0.99236	0	0	0	0	1.371	0	0	0	0	1.43023	0	0.640527	0.758947	0	1.80596	0	2.09602	0
AC196978.5_FG007	0	0	0	0	0	0	0	0	0	0	0	0	0	0	0	0	0	0	0	0	0	0	0	0	0	0	0	0	0	0	0	0	0	0	0	0	0	0	0	0	0	0	0	0	0	0	0	0	0
AC196984.3_FG001	0	0	0	0	0	0	0	0	0	0	0	0	0	0	0	0	0	0	0	0	0	0	0	0	0	0	0	0	0	0	0	0	0	0	0	0	0	0	0	0	0	0	0	0	0	0	0	0	0
AC197013.3_FG003	33.852	16.0939	24.6677	48.0084	24.4325	38.6454	25.4024	33.662	41.1741	46.5772	20.8035	24.1292	33.4943	32.4388	23.1847	31.9386	29.1468	20.246	43.5808	36.4969	29.7255	33.5903	14.7822	26.0624	16.4873	19.2797	32.1944	21.5413	13.9841	23.1434	24.3322	15.2235	31.1947	45.2476	0	87.4014	165.527	68.1069	90.0031	65.664	28.0549	15.1764	28.2697	22.3308	10.2383	22.1406	13.9509	20.5574	13.9856
AC197021.3_FG004	0	0	0	0	0	0	0	0	0	0	0	0	0	0	0	0	0	0	0	0	0	0	0	0	0	0	0	0	0	0	0	0	0	0	0	0	0	0	0	0	0	0	0	0	0	0	0	0	0
AC197029.3_FG001	0	0	0	0	0	0	0	0	0	0	0	0	0	0	0	0	0	0	0	0	0	0	0	0	0	0	0	0	0	0	0	0	0	0	0	0	0	0	0	0	0	0	0	0	0	0	0	0	0
AC197029.3_FG003	0	0	0.415058	0.519292	0	0	0	0	0.479627	0	0	0	0.253608	0	0	0	0.367818	0.340658	0.274983	0.736914	1.12536	0.635838	0	0	0	0	0	0.296553	0	0	0.736942	0	0.314929	0	0	11.1993	0	11.107	11.2243	0	2.12423	1.53215	0.475665	1.69082	0.775213	1.34113	0	2.59423	0
AC197038.3_FG001	0	0	0	0	0	0	0	0	0	0	0	0	0	0	0	0	0	0	0	0	0	0	0	0	0	0	0	0	0	0	0	0	0	0	0	0	0	0	0	0	0	0	0	0	0	0	0	0	0
AC197041.3_FG001	0	0	0	0	0	0	0	0	0	0	0	0	0	0	0	0	0	0	0	0	0	0	0	0	0	0	0	0	0	0	0	0	0	0	0	0	0	0	0	0	0	0	0	0	0	0.753705	0	0	0
AC197047.3_FG001	7.83872	4.47201	7.61603	5.71718	10.1836	10.7384	7.05857	6.75542	9.68089	8.85533	4.81722	7.54287	6.51494	6.36266	5.15388	8.87477	12.1486	5.62575	6.05489	8.11311	10.3248	0	13.0072	6.58361	6.872	5.35724	9.84045	8.70647	8.25726	4.28723	8.11341	12.6904	9.24596	12.573	7.99917	0	0	0	0	0	1.9489	1.40569	0.872811	0	0	2.46088	0	1.90409	3.88618
AC197054.3_FG002	0	0	0	0	0	0	0	0	0	0	0	0	0	0	0	0	0	0	0	0	0	0	0	0	0	0	0	0	0	0	0	0	0	0	0	0	0	0	0	0	0	0	0	0	0	0	0	0	0
AC197055.3_FG003	0	0	0	0	0	0	0	0	0	0	0	0	0	0	0	0	0	0	0	0	0	0	0	0	0	0	0	0	0	0	0	0	0	0	0	0	0	0	0	0	0	0	0	0	0	0	0	0	0
AC197056.3_FG002	1.08616	0	0	2.64064	1.56786	0	3.2602	0	1.21947	0	2.66997	0	0	0.734694	0	0	0	0	0	0	0	0	0	0	0	2.96927	0	1.508	0	0.990091	0	0	0	0	0	5.17721	63.7324	8.0686	2.03845	0	0	0	0	5.73197	1.97101	3.40988	0	0	5.38483
AC197056.3_FG005	0.57189	1.08755	0.370429	0	0.550345	0	0	0.758239	0	0.828281	0.2343	0	0.565846	0.128945	0.313343	0.179855	0.656535	1.0641	0	0.164419	0	0.567468	0.665942	0.160107	0	0	0.217555	0.396999	0.472491	0.695075	0.32885	0	0.843197	0.339736	0	3.63457	0	5.66442	2.50435	4.43726	2.84372	1.3674	3.18389	1.76051	1.38371	0.897692	1.4141	0.231528	1.89016
AC197082.3_FG004	0	0	0	0	0	0	0	0	0	0	0	0	0	0	0	0	0	0	0	0	0	0	0	0	0	0	0	0	0	0	0	0	0	0	0	0	0	0	0	0	0	0	0	0	0	0	0	0	0
AC197082.3_FG005	0	0	0	0	0	0	0	0	0	0	0	0	0	0	0	0	0	0	0	0	0	0	0	0	0	0	0	0	0	0	0	0	0	0	0	0	0	0	0	0	0	0	0	0	0	0	0	0	0
AC197109.3_FG004	0	0	0	0	0	0	0	0	0	0	0	0	0	0	0	0	0	0	0	0	0	0	0	0	0	0	0	0	0	0	0	0	0	0	0	0	0	0	0	0	0	0	0	0	0	0	0	0	0
AC197118.3_FG005	11.6971	5.93176	8.08164	5.68754	8.62994	9.66531	6.63186	7.23734	7.87966	7.22824	7.02874	7.22584	6.78979	8.08791	5.55442	9.80973	5.81897	10.1568	5.1869	6.95007	6.8475	24.7609	7.94547	7.42274	7.59597	9.94834	7.71288	10.1049	11.2747	11.8472	11.6586	11.2219	12.6473	7.41201	10.6103	84.871	45.7569	87.8583	64.8824	77.1439	46.5315	51.7409	47.7557	38.0665	23.5848	41.618	28.2805	37.5687	18.0415
AC197122.3_FG003	0	1.01084	0.17215	1.07691	0.511527	1.04026	0	0.234919	1.59145	0.461916	1.30665	1.13665	0.210374	0.599249	0.291242	0.668676	0.762785	0.565169	1.25458	1.06975	0.466757	2.10977	0.154743	1.63695	0	0.968749	1.01105	0.983992	0.439164	0.807562	0.916966	0.956169	1.04496	1.26309	0.904055	3.37821	0	3.94867	4.98794	4.12429	1.7621	1.27095	2.56474	2.10386	1.28612	1.39062	1.75248	1.29119	0
AC197124.3_FG002	0	0	0	0	0	0	0	0	0	0	0	0	0	0	0	0	0	0	0	0	0	0	0	0	0	0	0	0	0	0	0	0	0	0	0	0	0	0	0	0	0	0	0	0	0	0	0	0	0
AC197124.3_FG004	0	0	0	0	0	0	0	0	0	0	0	0	0	0	0	0	0	0	0	0	0	0	0	0	0	0	0	0	0	0	0	0	0	0	0	0	0	0	0	0	0	0	0	0	0	0	0	0	0
AC197140.2_FG001	0	0	0	0	0	0	0	0	0	0	0	0	0	0	0	0	0	0	0	0	0	0	0	0	0	0	0	0	0	0	0	0	0	0	0	0	0	0	0	0	0	0	0	0	0	0	0	0	0
AC197143.3_FG007	0	0	0	0	0	0	0	0	0	0	0	0	0	0	0	0	0	0	0	0	0	0.729888	0	0	0	0	0	0	0	0	0	0	0	0	0	0	0	0	0	0	8.53309	6.15456	4.91329	1.94055	1.7796	3.07857	1.21251	0.595641	2.4308
AC197143.3_FG010	0	0	0	0	0	0	0	0	0	0	0	1.42814	0	0	0	0	0	0	0	0	0	0	0	0	0	0	0	0	0	0	0	0	0	0	0	0	0	0	0	0	0	0	0	0	0	0	0	0	0
AC197145.4_FG001	0	0	0	0	0	0	0	0	0	0	0	0	0	0	0	0	0	0	0	0	0	0	0	0	0	0	0	0	0	0	0	0	0	0	0	0	0	0	0	0	0	0	0	0	0	0	0	0	0
AC197146.3_FG001	0	0	0	0	0	0	0	0	0	0	0	0	0	0.116088	0	0	0	0.136857	0	0	0	0.255443	0	0	0	0	0	0	0	0	0	0	0	0	0	20.042	0	26.4543	22.8685	17.9767	2.98687	1.84659	1.14657	2.03782	1.55718	0.538789	0.848734	0.416886	0.850848
AC197146.3_FG002	5.01118	4.76482	2.43441	5.07626	4.82239	5.31212	3.76036	3.32203	7.03278	3.26601	5.64589	4.91134	5.70195	10.4514	5.49133	6.3039	3.59555	3.99607	5.37612	5.76288	6.60048	58.4261	7.65884	7.71614	2.44065	3.42481	2.85948	3.76859	12.9381	6.85191	4.32232	2.25356	6.77279	5.20962	6.39219	9.95245	0	11.6331	14.107	7.29027	49.8362	74.8864	62.3072	69.419	28.0385	91.7702	91.9002	93.3231	109.727
AC197150.3_FG003	0	0	0	0	0	0	0	0	0.0982395	0	0	0	0.0519452	0	0	0	0.0753382	0	0	0	0	0	0	0	0	0	0	0	0	0	0	0	0	0	0	0	0	0	0	0	0	0	0.0974279	0	0	0	0.21636	0	0
AC197164.4_FG002	0	0	0	0	0	0	0	0	0	0	0	0	0	0	0	0	0	0	0	0	0	0	0	0	0	0	0	0	0	0	0	0	0	0	0	0	0	0	0	0	0	0	0	0	0	0	0	0	0
AC197230.3_FG001	0	0	0	0	0	0	0	0	0	0	0	0	0	0	0	0	0	0	0	0	0	0	0	0	0	0	0	0	0	0	0	0	0.674589	0	0	0	0	0	0	0	0	0	0	0	0	0	0	0	0
AC197242.3_FG001	0	0	0	0	0	0	0	0	0	0	0	0	0	0	0	0	0	0	0	0	0	0	0	0	0	0	0	0	0	0	0	0	0	0	0	0	0	0	0	0	0	0	0	0	0	0	0	0	0
AC197246.3_FG001	1.24282	0	3.62253	0.755376	3.58799	6.08056	1.86521	1.23584	2.09304	3.78	0	0	1.47562	13.0302	0	0.586285	0	2.47766	2.39999	1.07194	1.63698	32.3718	9.76867	0.521911	1.81591	3.39753	0	1.29412	6.16084	1.13289	0	0	4.58104	0	12.6826	411.712	255.236	420.072	394.185	419.469	182.308	189.44	217.261	204.139	59.7652	86.8126	93.7293	75.4728	49.2919
AC197246.3_FG003	2.79141	0	2.7121	1.6966	2.01468	4.09713	4.18931	2.77573	0	1.21286	1.71544	2.9845	3.31429	6.60851	4.5883	0	1.20171	3.33893	4.49203	2.4076	0	16.6189	6.09464	2.34445	0	5.72322	9.55699	5.81327	4.32419	0	4.81537	0	10.2892	9.94953	0	216.211	327.581	259.201	214.789	227.413	55.5211	62.5716	34.1893	53.3999	25.3272	17.5266	31.0601	27.1223	13.8389
AC197265.3_FG005	0	0	0	0	0	0	0	0	0	0	0	0	0	0	0	0	0	0	0	0	0	0	0	0	0	0	0	0	0	0	0	0	0	0	0	4.83799	0	5.65495	3.80977	5.90646	2.52353	1.82015	0	0	0	0	0	0	0
AC197267.3_FG001	0	0	0	0	0	0	0	0	0	0	0	0	0	4.26909	0	0	0	0	0	0	0	0	0	0	0	0	0	0	1.9554	0	0	0	0	0	0	7.5208	0	0	0	0	0	0	0	0	0	0	0	0	0
AC197274.4_FG010	0	0	0	0	0	0	0	0	0	0	1.30449	0	0	0	0	0	0	0.846358	0	0	0	3.15945	0	0	0	0	0	0	0	0	0	0	0	0	0	35.4128	0	35.4795	31.8703	30.8812	18.4716	11.4197	14.1813	7.00132	0	3.33201	2.62439	6.44531	5.26185
AC197340.3_FG003	0	0	0	0	0	0	0	0	0	0	0	0	0	0	0	0	0	13.8175	0	0	0	0	0	0	0	0	0	0	0	0	0	0	0	0	0	0	0	0	0	0	0	0	0	0	0	0	0	21.045	0
AC197340.3_FG004	0	0	0	0	0	0	0	0	0	0	0	0	0	0	0	0	0	0	0	0	0	0	0	0	0	0	0	0	0	0	0	0	0	0	0	0	0	0	0	0	0	0	0	0	0	0	0	0	0
AC197347.3_FG003	0	0	0	0	0	0	0	0	0	0	0	0	0	0	0	0	0	0	0	0	0	0	0	0	0	0	0	0	0	0	0	0	0	0	0	0	0	0	0	0	0	0	0	0	0	0	0	0	0
AC197355.3_FG001	0	0	8.20791	0	12.1945	0	0	0	9.48477	0	10.3832	0	5.01518	11.4286	13.886	0	0	0	5.43788	0	0	88.0172	0	7.09526	0	0	0	0	5.23469	0	0	0	6.22782	0	0	20.1336	0	0	15.8546	0	105.018	15.1493	65.8449	22.291	0	13.2606	20.889	71.8224	83.764
AC197373.4_FG005	0	0	0	0	0	0	0	0	0	0	0	0	0	0	0	0	0	0	0	0	0	0	0	0	0	0	0	0	0	0	0	0	0	0	0	0	0	0	0	0	0	0	0	0	0	0	0	0	0
AC197376.3_FG001	0	0	0	0	0	0	0	0	0	0	0	0	0	0	0	0	0	0	0	0	0	0	0	0	0	0	0	0	0	0	0	0	0	0	0	0	0	0	0	0	0	0	0	0	0	0	0	0	0
AC197377.3_FG001	0	0	0	0	0	0	0	0	0	0	0	0	0	0	0	0	0	0	0	0	0	0	0	0	0	0	0	0	0	0	0	0	0	0	0	3.0021	0	0	0	0	0	0	0	0	0	0	0	0.764957	0
AC197377.3_FG004	0	0	0	0	0	0	0	0	0	0	0	0	0	0	0	0	0	0	0	0	0	0	0	0	0	0	0	0	0	0	0	0	0	0	0	0	0	0	0	0	0	0	0	0	0	0	0	0	0
AC197387.3_FG004	118.872	108.991	97.9642	108.374	105.712	123.587	113.094	107.65	113.204	120.823	90.0101	118.017	96.4028	101.226	118.631	139.189	140.731	137.11	123.657	156.537	100.654	134.277	107.524	108.753	120.96	120.411	139.295	106.833	110.487	114.163	95.2075	103.096	101.716	92.6844	92.0618	98.6499	62.2768	98.5542	95.6108	111.172	124.023	133.23	152.449	127.424	94.3739	123.284	157.463	128.906	226.26
AC197427.3_FG003	0	0	0	0	0	0	0	0	0	0	0	0	0	0	0	0	0	0	0	0	0	0	0	0	0	0	0	0	0	0	0	0	0	0	0	0	0	0	0	0	0	0	0	0	0	0	0	0	0
AC197432.4_FG001	0	0	0	0	0	0	0	0	0	0	0	0	0	0	0	0	0	0	0	0	0	0	0	0.323148	0	0	0	0	0	0	0	0	0	0.685697	0	2.7509	0	0.71454	2.88834	0	0	0	0.428408	1.01522	0	0	0	0	0
AC197477.3_FG002	0	0	0	0	0	0	0	0	0	0	0	0	0	0	0	0	0	0	0	0	0	0	0	0	0	0	0	0	0	0	0	0	0	0	0	0	0	0	0	0	0	0	0	0	0	0	0	0	0
AC197526.3_FG003	0	0	0	0	0	0	0	0	0	0	0	0	0	0	0	0	0	0	0	0	0	0	0	0	0	0	0	0	0	0	0	0	0	0	0	0	0	0	0	0	0	0	0	0	0	0	0	0	0
AC197541.3_FG009	0	0	0	0	0	0	0	0	0	0	0	0	0	0	0	0	0	0	0	0	0	0	0	0	0	0	0	0	0	0	0	0	0	0	0	0	0	0	0	0	0	0	0	0	0	0	0	0	0
AC197544.3_FG002	0	0	0	0	0	0	0	0	0	0	0	0	0	0	0	0	0	0	0	0	0	0	0	0	0	0	0	0	0	0	0	0	0	0.360434	0	0	0	0	0	0	0	0	0	0	0	0	0	0	0
AC197545.3_FG002	1.03396	1.47469	2.00917	0.314217	0.746256	1.01174	0.775879	0.856796	1.45108	1.34776	0.635412	1.10548	1.3811	1.57362	0.849772	2.19491	1.7805	1.23677	0.831944	0.891795	1.36188	1.92369	1.80601	1.08551	0.755372	1.41329	1.77	1.25608	0.96103	1.41376	2.67548	1.39493	2.66783	0.921348	1.31891	19.7136	0	15.3617	16.4941	16.5463	5.14137	6.02603	7.48329	6.13855	5.15978	4.0575	1.91749	5.65105	3.84453
AC197555.3_FG008	5.40894	2.20415	6.75678	4.69645	8.36545	6.80491	8.11768	6.91531	7.37413	9.40066	8.07262	7.02234	8.02767	10.976	8.25574	4.73869	6.65305	8.31842	5.96864	4.66523	8.14216	31.6277	11.4722	6.81432	4.51607	10.5619	7.93658	7.50963	9.09724	3.87398	12.6632	4.16988	11.6776	17.2137	1.9713	196.126	226.699	193.728	197.223	166.372	97.9781	98.3822	103.245	103.474	40.6637	50.3358	50.6323	46.455	86.1935
AC197575.3_FG008	0	0	0	0	0	0	0	0	0	0	0	0	0	0	0	0	0	0	0	0	0	0	0	0	0	0	0	0	0	0	0	0	0	0	0	2.13873	0	0	0	0	0	0	0	0	0	1.40864	0	0	0
AC197577.2_FG002	0.95258	0	0	0	0	0	0	0	0	0	0	0	0	0	0	0	0	0	0	0	0	0	0	0	0	0	0	0	0	0	0	0	0	0	0	0	0	0	0	0	0	0	0	0	0	0	0	0	0
AC197578.4_FG001	0.172578	0.984564	0.335351	0	0.249115	0	0.259004	0.114406	0	0	0.424227	0	0	0.233469	0	0.162823	0	0	0	0	0	0.513732	0	0	0	0	0.196953	0.359405	0	0	0	0	0.127225	0.307565	0	1.2339	10.1263	1.28201	0.971656	1.00427	1.28722	0.309479	1.53727	0	0.313171	0	0.426731	0.209604	0.855587
AC197583.2_FG003	0	0	0	0	0	0	0	0	0	0	0	0	0	0	0	0	0	0	0	0	0	0	0	0	0	0	0	0	0	0	0	0	0	0	0	0	0	0	0	0	0	0	0	0	0	0	0	0	0
AC197595.3_FG001	0	0	0	0	0	0	0	0	0	0	0	0	0	0	0	0	0	0	0	0	0	0	0	0	0	0	0	0	0	0	0	0	0	0	0	0	0	0	0	0	0	0	0	0	0	0	0	0	0
AC197672.3_FG002	0.288068	0	0.359851	0.350171	0.35642	0.402683	0.185284	0.218248	0.231017	0.28609	0.15174	0.131998	0.244306	0.584559	0.338217	0.232959	0.248029	0.328163	0.317876	0.283954	0.867266	1.22503	0.431284	0.449323	0.360774	0.562501	0.28179	0.371379	0.560998	0.262588	0.283964	0	0.485404	0.146682	0.209974	10.102	16.9029	11.0818	10.3492	13.1711	3.88799	4.13265	4.71964	3.69194	2.24034	2.45468	2.64568	2.34913	1.63217
AC197697.3_FG001	0	0	0	0	0	0	0	0	0	0	0	0	0	0	0	0	0	0	0	0	0	0	0	0	0	0	0	0	0	0	0	0	0	0	0	0	0	0	0	0	0	0	0	0	0	0	0	0	0
AC197699.3_FG002	0	0	0.155278	0	0	0	0	0	0	0	0	0	0	0	0	0	0	0	0.205749	0.137844	0	0	0.139576	0.134229	0	0	0	0.110944	0	0.145683	0	0	0	0.284824	0	0.380889	0	0	0	0	0.397349	0	0.177952	0	0	0	0.39518	0.194106	0
AC197699.3_FG003	1.49534	1.70619	1.74342	0.908854	1.7268	1.75584	2.4686	0.693906	2.01464	2.20904	2.38926	2.55804	1.86421	1.31491	1.96634	1.26973	1.2875	1.78864	1.34756	2.19255	2.3635	2.0031	1.43654	1.63268	1.7479	1.63514	1.87719	1.03804	1.29721	1.49938	1.28978	4.03477	1.54331	2.66495	0.762972	3.56377	0	6.1095	3.36764	2.6105	4.08956	1.60892	2.997	2.95924	2.98488	2.34722	1.10925	2.36099	3.70669
AC197699.3_FG005	0	0	0	0	0	0	0	0	0	0	0	0	0	0	0	0	0	0	0	0	0	0	0	0	0	0	0	0	0	0	0	0	0	0	0	0	0	0	0	0	0	0	0	0	0	0	0	0	0
AC197699.3_FG006	0	0	0	0	0	0	0	0	0	0	0	0	0	0	0	0	0	0	0	0	0	0	0	0	0	0	0	0	0	0	0	0	0	0	0	0	0	0	0	0	0	0	0	0	0	0	0	0	0
AC197699.3_FG008	0.638484	0	0	0	0	0	0	0	0	0	0	0	0	0	0	0	0	0	0	0	0	0	0	0	0	0	0	0	0	0	1.10143	0	0	0	0	0	0	1.18575	0	0	0	1.14497	0	0	0	0	1.57877	0	0
AC197699.3_FG009	0	0	0	0	0	0	0	0	0	0	0	0	0	0	0	0	0	0	0	0	0	0	0	0	0	0	0	0	0	0	0	0	0	0	0	0	0	0	0	0	0	0	0	0	0	0	0	0	0
AC197699.3_FG010	0	0	0	0	0	0	0	0	0	0	0	0	0	0	0	0	0	0	0	0	0	0	0	0	0	0	0	0	0	0	0	0	0	0	0	0	0	0	0	0	0	0	0	0	0	0	0	0	0
AC197705.4_FG001	0	0	0	0	0	0	0	0	0	0	0	0	0	0	0	0	0	0	0.110269	0	0	0	0	0	0	0	0.195501	0	0	0	0	0	0	0	0	1.2248	10.0517	2.54511	1.92899	0	0	0	0	0	0	0	0	0	0
AC197705.4_FG003	0	0	0	1.0503	1.24722	0.845461	0	0.572785	0.970075	0	0	0	0.512938	1.16888	1.42022	0.815189	1.48787	2.75601	2.78085	2.23568	0	0	1.50919	0	0	1.18101	2.95819	2.99899	2.14156	0.787605	1.49051	4.6627	1.27393	1.53985	0	0	0	0	3.24312	5.02796	0	0	0.962061	0	1.56792	0	2.13646	0	0
AC197705.4_FG004	1.74427	0	0	0	0	0	0	0.578159	0	0.757879	1.07193	0.932466	0	2.94962	1.43355	0	0.750915	0	0	0	0	0	0.761674	0	0	0	0	0	1.08083	0	0	0	2.57176	0	0	0	0	0	0	0	0	0	0	0	0	0	0	0	0
AC197705.4_FG006	1.92207	3.28964	1.49397	2.10279	1.94214	1.50461	2.3077	2.42095	1.29479	2.5054	1.18119	3.28805	2.168	4.5504	2.21154	2.72014	2.31688	2.60562	2.35073	0.994675	3.54432	7.15203	4.19657	3.39006	2.80838	4.20354	4.38708	3.60254	2.1438	1.75206	3.64728	2.07448	2.9756	4.11055	4.90353	25.1943	33.8342	24.6299	25.9721	22.3698	11.469	15.1658	14.981	13.6934	5.23185	6.93924	5.70319	6.53642	6.67029
AC197705.4_FG007	3.22888	3.45391	3.33322	3.18905	2.62174	2.36963	2.72581	4.81613	3.85176	4.55955	2.97643	3.45224	3.83371	5.86966	3.98054	3.42717	3.82263	3.37944	3.50733	3.3071	7.97424	6.00735	5.11112	5.93225	3.53835	4.96514	4.83647	5.18335	4.87685	4.9668	4.8738	4.35614	4.31437	7.55269	9.26712	36.0716	47.3651	44.5988	35.98	36.4048	11.0382	14.4756	9.21279	12.5135	7.32415	6.96899	8.98199	8.08834	5.00242
AC197705.4_FG008	0	0	0.236048	0	0	0.237729	0	0	0	0	0.597211	0	0.432688	0.164335	0	0	0.209182	0	0	0	0	0.361607	0	0	0	0	0.277264	0	0.301085	0	0	0	0.179103	0	0	4.05309	0	4.96311	8.66314	4.24133	4.83227	1.30702	1.89361	1.28211	0.440871	1.14407	1.20147	0.295073	3.6134
AC197705.4_FG011	5.48829	4.72616	5.53359	5.41271	6.87595	5.06637	3.72986	5.97233	4.99928	4.94926	3.5637	4.31792	3.38112	4.48284	3.57445	2.63788	2.13983	2.89016	3.33282	3.39395	2.18231	6.16512	3.70792	2.00036	4.53909	1.41543	1.77268	1.65335	3.91411	1.79348	1.07181	0.558819	2.44286	1.29184	1.05672	10.3653	12.1523	11.3464	9.91143	7.83373	13.9027	10.7704	11.8761	12.9788	8.08025	10.728	7.93763	14.3377	10.781
AC197714.3_FG004	0	0	0	0	0	0	0	1.08708	0	0	0	0	0	0	0	0	0	0	0	0	0	2.44073	0	0	0	0	0	0	0	0	0	0	0	0	0	11.7244	0	9.13618	9.23263	28.6276	8.15406	8.82195	7.30355	8.65384	2.97573	0	4.05478	3.98329	8.12975
AC197717.3_FG002	1.70766	0	1.65915	2.76774	2.05416	3.34193	2.1357	2.2641	2.2368	2.22592	1.74905	2.73869	4.05508	3.08023	1.40346	2.95375	2.94062	3.1774	3.29764	2.70025	1.4995	2.9653	4.22557	4.78079	4.99021	5.83537	3.89771	4.54418	2.469	4.41042	5.40071	1.53589	5.66502	5.07225	4.35654	18.9924	0	20.6139	24.5705	31.4679	12.737	11.7388	9.50708	6.38336	6.71412	4.46751	4.2225	6.22209	1.41101
AC197718.3_FG002	0	0	0	0	0	0	0	0	0	0	0	0	0	0	0	0	0	0	0	0	0	0	0	0	0	0	0	0	0	0	0	0	0	0	0	0	0	0	0	0	0	0	0	0	0	0	0	0	0
AC197738.3_FG007	0	0	1.19493	0	0	0	0	0	0	0	0	0	0	0	0	0	0	0	0	0	0	0	0	0	0	0	0	0	0	0	0	0	0	0	0	0	0	0	0	0	0	0	0	0	0	0	0	0	0
AC197757.3_FG002	0	0	0	0	0	0	0	0	0	0	0	0	0	0	0	0	0	0	0	0	0	0	0	0	0	0	0	0	0	0	0	0	0	0	0	0	0	0	0	0	0	0	0	0	0	0	0	0	0
AC197757.3_FG003	0	0	0	0	0	0	0	0	0	0	0	0	0	0	0	0	0	0	0	0	0	0	0	0	0	0	0	0	0	0	0	0	0	0	0	0	0	0	0	0	0	0	0	0	0	0	0	0	0
AC197758.3_FG004	1.04601	1.98917	0.338765	1.69535	0.503302	1.02353	0	0.231142	0.782929	0.605984	0	0.37279	0	0.47169	0.573117	0	0	0.27804	0.448875	0.300729	0	4.67065	0.913527	0	0	0.476586	0	0.242042	1.51236	0.31783	0	0	0	0	1.77903	0.830972	0	1.94259	2.61746	2.02899	9.5357	4.3768	7.37638	4.14006	1.26543	2.73653	14.6565	10.5869	13.8287
AC197764.4_FG003	0	0	0	0	0	0	0	0	0	0	0	0	0	0	0	0.666492	0	0	0.45472	0	0	0	0	0	0	0	0	0	0	0	0	0	0	0	0	0	0	0	1.32577	0	0	0	0	0	0	0	0	0	0
AC197770.3_FG002	0.675613	0	0	0	0	0.661095	1.01395	0.44788	0	0	0.830384	0	0.401084	0.456994	0	0	0.581708	0	0.434889	0	0	0	0	0	0	0	0	0	0.418639	0	0	0	0.498063	0	0	3.22032	0	1.25471	0	0	0	0	0	0	1.22601	0	0	0	0
AC197771.3_FG001	0	0	0	0	0	0	0	0	0.429017	0	0.469654	0	0	0	0	0	0	0	0	0	0	0	0	0	0	0	0	0	0	0	0	0	0	0	0	1.82137	0	0.709644	2.15141	0	0	0.685237	0	0	0	0	0	0.464098	0
AC197783.3_FG005	0	0	0	0	0	0	0	0	0	0	0	0.804186	0	0	0	0	0.647611	0	0	0	0	1.11951	0.65689	0	0	0	0	0	0	0	0	0	0	0	0	0	0	0	0	0	0	0	0	0	0	1.18065	0	0	0
AC197835.3_FG001	0	0	0	0	0	0	0	0	0	0	0	0	0	0	0	0	0	0	0	0	0	0	0	0	0	0	0	0	0	0	0	0	0	0	0	0	0	0	0	0	0	0	0	0	0	0	0	0	0
AC197837.3_FG003	0	0	0	0	0	0	0	0	0	0	0	0	0	0	0	0	0	0	0	0	0	0	0	0	0	0	0	0	0	0	0	0	0	0	0	0	0	0	0	0	0	0	0	0	0	0	0	0	0
AC197901.3_FG003	0	0	0	0	0	0	0	1.31323	0	0	0	0	0	1.33995	0	0	0	0	0	0	0	0	0	0	0	0	0	0	2.45498	0	0	0	0	0	0	0	0	0	0	0	0	0	0	0	0	0	0	0	0
AC197903.4_FG001	0	0	0	0	0	0	0	0	0	0	0	0	0	0	0	0	0	0	0	0	0	0	0	0	0	0	0	0	0	0	0	0	0	0	0	0	0	0	0	0	0	0	0	0	0	0	0	0	0
AC197909.3_FG002	0	0	0	0	0	0	0	0	0	0	0	0	0	0	0	0	0	0	0	0	0	0	0	0	0	0	0	0	0	0	0	0	0	0	0	0	0	0	0	0	0	0	0	0	0	0	0	0	0
AC198019.2_FG004	1.63983	9.35528	9.55947	0	9.46832	1.60459	2.46104	4.34833	11.0466	1.425	0	1.75327	0	4.43682	5.39086	3.09428	1.41191	6.53826	3.16665	2.82872	0	4.88146	2.86427	4.1318	4.79199	2.24143	1.87144	5.69175	6.09667	2.98958	0	0	7.25332	11.6899	0	7.81629	0	6.09079	6.15509	9.54252	12.2311	14.7033	7.30355	6.49038	5.95147	10.2961	8.10956	1.99165	0
AC198025.3_FG001	0	0	0	0	0	0	0	0.506824	1.71673	0	0	0	0	0	0	0	0.658265	0	0	0	0	0	1.33539	0	0	0	0	0.530726	0	0	0	0	0.563612	0	0	0	0	0	0	0	1.90081	1.371	1.70255	3.02597	1.38736	1.20008	0	0.928553	3.79029
AC198081.2_FG001	0	0	0	0	0	0	0	0	0	0	0	0	0	0	0	0	0	0	0	0	0	0	0	0	0	0	0	0	0	0	0	0	0	0	0	0	0	0	0	0	0	0	0	0	0	0	0	0	0
AC198081.2_FG005	0	0	0	0	0	0	0	0	0	0	0	0	0	0	0	0	0	0	0	0	0	0	0	0	0	0	0	0	0	0	0	0	0	0	0	0	0	0	0	0	0	0	0	0	0	0	0	0	0
AC198122.3_FG002	0	0	0	0	0	0	0	0	0	0	0	0	0	0	0	0	0	0	0	0	0	0	0	0	0	0	0	0	0	0	0	0	0	0	0	0	0	0	0	0	0	0	0	0	0	0	0	0	0
AC198169.4_FG004	6.55582	6.06504	6.36957	5.16918	6.39409	6.93507	5.05241	4.22855	6.96259	6.31285	6.31545	4.54658	4.73342	6.47189	4.36863	3.51055	4.42415	6.21686	5.01831	2.90362	6.53459	11.6037	5.57074	3.12509	3.62443	4.11718	4.65082	6.27295	4.72102	4.68386	5.5018	4.78085	4.70234	2.84196	3.61622	22.8029	20.7932	19.0852	17.6241	26.8079	17.621	17.1579	21.5044	15.6621	11.2535	16.6875	15.7723	12.6967	17.5684
AC198174.4_FG001	0	0	0	0	0	0	0	0	0	0	0.21736	0	0	0	0	0	0	0	0.113836	0	0	0	0	0	0	0	0	0	0	0	0	0	0	0	0	0	0	0	0.331897	0	0	0	0	0	0	0	0	0	0
AC198179.4_FG001	0	0	0	0	0	0	0	0	0	0	0	0	0	0	0	0	0	0	0	0	0	0	0	0	0	0	0	0	0	0	0	0	0	0	0	0	0	0	0	0	0	0	0	0	0	0	0	0	0
AC198179.4_FG002	0	0	0	0	0	0	0	0	0	0	0	0	0	0	0	0	0	0	0	0	0	0	0	0	0	0	0	0	0	0	0	0	0	0	0	0	0	0	0	0	0	0	0	0	0	0	0	0	0
AC198206.5_FG001	0	1.02649	0	1.09359	0.259725	0.528185	0.810104	0.596393	0.202012	0.469069	0.884587	0.769499	0.53408	0.973647	0.295752	0.509274	0.774598	0.717402	0.463276	0.310378	0.473985	6.96295	1.09997	0.151119	0.525795	0.983751	0.821365	0.374712	0.891931	0.820068	1.24156	0.970977	1.06115	2.24464	0	19.7255	52.788	16.0393	20.5984	8.37632	16.1045	13.229	13.423	14.7177	2.93857	6.77837	4.44905	11.3636	12.4884
AC198208.3_FG002	0	0	0	0	0	0	0	0	0	0	0	0	0	0	0	0	0	0	0	0	0	0	0	0	0	0	0	0	0	0	0	0	0	0	0	0	0	0	0	0	0	0	0	0	0	0	0	0	0
AC198223.3_FG001	2.42052	0	2.35175	0	0	2.36851	0	1.60462	0	0	0	0	2.87393	0	3.97867	0	0	0	1.55808	2.08771	0	0	2.11395	2.03295	0	0	0	3.36059	0	2.20643	0	0	0	0	0	0	0	0	0	0	0	0	0	0	0	0	0	0	0
AC198229.4_FG002	0	0	0	0.674237	0	0	0	0	0	0	0	0	0	0	0	0	0	0	0.357032	0	0	0.825558	0	0	0	0	0	0	0	0	0	0	0	0	0	7.93139	0	2.06016	5.20478	0	4.13707	1.9893	1.85278	0	2.01304	0	1.3715	2.02098	0
AC198230.4_FG003	0	0	0	0	0	0	0	0	0	0	0	0	0	0	0	0	0	0	0	4.69804	0	0	4.75709	4.57483	0	7.4453	0	0	0	4.9652	0	0	0	0	0	0	0	10.1158	0	0	0	0	0	7.1863	9.88441	0	0	19.8468	0
AC198291.3_FG001	0	0	0	0	0	0	0	0	0	0	0	0	0	0	0	0	0	0	0	0	0	0	0	0	0	0	0.738814	0	0	0	0	0	0	0	0	0	0	0	0	0	0	0	0	0	0	0	0	0	0
AC198324.3_FG003	0	0	0	0	0	0	0	0	0	0	0	0	0	0	0	0	0	0	0	0	0	0	0	0	0	0	0	0	0	0	0	0	0	0	0	0	0	0	0	0	0	0	0	0	0	0	0	0	0
AC198352.4_FG005	0	0	0	0	0	0	0	0	0	0	0	0	0	0	0	0	0	0	0	0	0	0	0	0	0	0	0	0	0	0	0	0	0	0	0	7.10188	0	7.37878	13.0492	5.78022	0	0	1.106	0	0	0	0	0	0
AC198353.5_FG001	2.16873	1.23727	1.26427	1.05451	3.13055	1.90992	0.650963	1.86902	1.70444	1.50769	1.86589	0.231876	2.18873	0.880176	1.06944	1.22769	2.42748	1.55647	1.5356	0.748216	1.71393	0	0.189405	1.63933	1.26751	0.592874	1.48503	1.05386	0.403153	1.38384	1.87061	2.3407	0.639518	1.15952	1.10656	0	0	0	0	0	0	0	0	0	0.393551	0	0	0	0
AC198353.5_FG004	3.38657	2.273	2.70971	2.90588	2.58802	4.09352	3.2887	2.90534	2.68392	3.28913	3.42784	2.3429	2.72005	3.09921	2.94702	3.759	0.857607	2.85941	1.15407	1.20274	2.6239	4.74408	2.95764	3.01164	5.23927	1.90606	1.81877	2.4892	2.59222	2.17908	1.71826	2.15006	3.08402	1.42011	1.01644	5.22246	23.378	7.02925	3.73866	4.63698	3.467	8.57367	7.31982	7.09618	7.22997	5.00318	11.822	7.01653	4.93809
AC198357.3_FG002	0	0	0	0	0	0	0	0	0	0	0	0	0	0	0	0	0	0	0	0	0	0	0	0	0	0	0	0	0	0	0	0	0	0	0	0	0	0	0	0	0	0	0	0	0	0	0	0	0
AC198361.3_FG004	10.8601	12.6731	9.83216	10.8011	13.8951	14.7325	14.4466	10.6355	8.59055	10.7243	11.5278	11.0836	12.0153	12.3545	15.0111	9.08191	10.4132	12.3998	12.2336	8.30247	19.506	20.2053	13.7958	12.8526	17.3105	16.1938	13.239	15.9346	11.9294	12.5994	17.4571	18.6475	13.6468	15.8356	12.5936	111.765	159.309	129.722	99.5922	110.595	58.9112	68.1627	55.7896	47.8684	26.8737	37.9684	28.0742	27.5793	24.4731
AC198366.3_FG004	0	0	0	0.257031	0	0	0	0	0	0	0	0	0	0	0	0	0	0	0	0.182373	0	0	0	0	0	0	0	0	0	0	0	0	0	0.376834	0	0.503931	0	1.57074	1.19049	0	0	0	0	0	0	0	0	0	0
AC198371.3_FG003	0	0	0	0	0	0	0	0	0	0	0	0	0	0	0	0	0	0	0	0	0	0	0	0	0	0	0	0	0	0	0	0	0	0	0	0	0	0	0	0	0	0	0	0	0	0	0	0	0
AC198371.3_FG011	0	0	0	0	0	0	0	0	0	0	0	0	0	0	0	0	0	0	0	0	0	0	0	0	0	0	0	0	0	0	0	0	0	0	0	0	0	0	0	0	0	0	0	0	0	0	0	0	0
AC198379.3_FG006	0	0	0	0	0	0	0	0	0	0	0	0	0	0	0	0	0	0	0	0	0	0	0	0	0	0	0	0	0	0	0	0	0	0	0	0	0	0	0	0	0	0	0	0	0	0	0	0	0
AC198380.3_FG001	0	0	0	0	0	0	0	0	0	0	0	0	0	0	0	0	0	0	0.237819	0	0	0	0	0	0	0	0	0	0	0	0	0	0	0	0	0.880518	0	0	0	0	0	0	0	0	0	0	0	0	0
AC198382.3_FG001	0	0	0	0	0	0	0	0	0	0	0	0	0	0	0	0	0	0	0	0	0	2.72016	0	0	0	0	0	0	0.377481	0	0	0	0	0	0	1.45186	0	3.39405	0	7.09002	3.0292	3.27732	3.39155	1.60743	1.10547	5.73746	9.038	4.43933	3.02017
AC198386.3_FG001	0	0	0	0	0	0	0	0	0	0	0	0	0	0	0	0	0	0	0	0	0	0	0	0	0	0	0	0	0	0	0	0	0	0	0	5.17721	0	0	2.03845	0	0	0	0	0	0	0	0	0	0
AC198393.3_FG001	0	0	0	0	0	0	0	0	0	0	0	0	0	0	0	0	0	0	0	0	0	0	0	0	0	0	0	0	0	0	0	0	0.487434	0	0	0	0	0	0	0	0	0	0	0	0	0	0	0	0
AC198398.3_FG003	0	0	0	0	0	0	0	0	0	0	0	0	0	0	0	0	0	0	0	0	0	0	0	0	0	0	0	0	0	0	0	0	0	0	0	0	0	0	0	0	0	0	0	0	0	0	0	0	0
AC198403.3_FG001	1.27697	0	1.86104	1.55226	0	0	0	0	1.4337	0	0	0.682652	0	1.29564	0	0	0	0	0.410989	0	0	3.80129	1.67285	0	0	0	0	0	1.1869	0	1.10143	0	1.41208	0	0	0	0	1.18575	2.39654	0	0	1.14497	0	0.842364	1.15863	10.0222	4.7363	4.6528	9.49619
AC198414.2_FG001	0	0	0	0	0	0	0	0	0	0	0	0	0	0	0	0	0	0	0	0	0	0	0	0	0	0	0	0	0	0	0	0	0	0	0	0	0	0	0	0	0	0	0	0	0	0	0	0	0
AC198418.3_FG005	18.8074	15.4162	20.2684	15.8983	18.567	22.3166	20.7639	19.705	17.9605	17.7524	21.3888	20.224	24.1271	41.6011	20.9648	22.0274	23.1732	24.2203	28.387	20.0438	23.918	85.5878	33.7947	23.694	25.5848	26.4459	27.2615	28.5878	35.6984	26.6026	26.8503	25.0818	32.3514	25.4275	28.1268	170.791	171.242	167.815	152.344	144.668	159.36	169.602	166.808	146.026	84.7341	114.185	135.505	138.236	111.461
AC198421.3_FG003	0	0	0	0	0	0.588387	0.902438	0.797243	0	0	0	0	0.356972	0.813466	0.988385	0	0	0.479502	0	0.518631	0	0.894989	0	0	0	0	0	0	0	0	0	0	0.443286	1.07164	0	2.86615	0	3.35014	12.4135	0	0	1.0783	3.34767	5.55322	0	2.83161	0	0.730315	0
AC198479.3_FG007	0	0	0	0	0	0	0	0	0	0	0	0	0	0	0	0	0	0	0	0	0	0	0	0	0	0	0	0	0	0	0	0	0	0	0	0	0	0	0	0	0	0	0	0	0	0	0	0	0
AC198481.3_FG004	0.880407	1.25569	0.641547	0.401329	0.158857	0.646117	0.825817	1.09433	0.370674	0.860702	0.811571	0.705983	0.783993	0.3722	0.723573	0.726813	1.32657	0.789822	0.566714	0.379677	1.15963	0.819001	0.480562	1.10916	0	1.50425	1.63273	1.22234	0.750116	0.601902	0.569537	0.593886	0.973558	0.784519	0	6.03244	0	5.31387	3.51114	5.76369	4.10421	2.17085	1.9606	2.61346	2.19675	2.2457	1.08848	1.33662	2.18239
AC198490.3_FG003	0	0	0	0	0	1.07539	0	0.728556	1.23389	2.86508	0	1.17503	1.9573	0.743381	0	0	0.946251	0.87638	1.41485	0.947895	0	1.63576	0	0.923035	3.21156	0	0	0.762915	0	0	3.79172	0	1.62038	1.95862	0	0	0	4.082	4.1251	6.39534	0	0	0	1.44994	1.99432	0	2.71748	4.00436	0
AC198494.3_FG002	0	0	0	0	0	0	0	0	0	0	0	0	0	0	0	0	0	0	0	0	0	0	0	0	0	0	0	0	0	0	0	0	0	0	0	0	0	0	0	0	0	0	0	0	0	0	0	0	0
AC198506.3_FG001	0	0	0	0	0	0	0	0	0	0	0	0	0	0	0	0	0	0	0	0	0	0	0	0	0	0	0	0	0	0	0	0	0	0	0	0	0	0	0	0	0	0	0	0	0	0	0	0	0
AC198509.3_FG004	0	0	0	0	0	0	0	0	0	0	0	0	0	0	0	0	0	0	0	0	0	5.13867	0	0	0	4.71907	0	0	0	0	0	0	0	0	0	0	0	0	6.47941	0	17.1674	0	0	0	0	0	0	0	0
AC198509.3_FG005	0	0	0.343925	0	0	0	0	0	0	0	0	0	0	0	0	0	0	0	0	0.305311	0	0	0	0	0	0	0	0.24573	0	0	0	0	0	0	0	0	0	0.657393	0	0	0.880088	2.53913	0.394145	0.934029	0	1.66693	0	0	0
AC198510.5_FG002	0	0	0	0	0	0	0	0	0	0	0	0	0	0	0	0	0	0	0	0	0	0	0	0	0	0	0	0	0	0	0	0	0	0	0	0	0	0	0	0	0	0	0	0	0	0	0	0	0
AC198515.3_FG011	0	0	0	0	0	0	0	0	0	0	0	0	0	0	0	0	0	0	0	0	0	0	0	0	0	0	0	0	0	0	0	0	0	0	0	0	0	0	0	0	0	0	0	0	0	0	0	0	0
AC198518.3_FG002	0	0	0	0	0	0	0	0	0	0	0	0	0	0	0	0	0	0	0	0	0	0	0	0	0	0	0	0	0	0	0	0	0	0	0	1.76403	0	4.12382	1.38912	0	0	2.65466	0.824157	3.90611	0	1.16185	0	0.898975	0
AC198518.3_FG003	8.85794	9.56063	7.90848	9.02149	8.63943	9.60463	6.10801	8.88756	9.40755	7.07337	11.1814	7.16701	8.66958	12.631	10.2314	7.22789	7.2145	7.44541	7.85926	8.05298	9.45993	19.5981	8.57235	9.65142	8.39516	8.83529	6.284	8.80813	8.15898	5.89217	10.7377	16.7952	11.2953	8.10652	8.55064	99.2777	98.332	90.6996	82.6712	72.4433	45.8318	48.5125	44.2501	46.4299	26.0662	25.5538	26.6386	27.6228	26.1115
AC198518.3_FG005	0	0	0	0	0	0	0	0	0	0	0	0	0	0	0	0	0	0	0	0	0	0	0	0	0	0	0	0	0	0	0	0	0	0	0	0	0	0	0	0	0	0	0	0	0	0	0	0	0
AC198597.4_FG001	0	0	0	0	0	0	0	0	0	0	0	0	0	0	0	0	0	0	0	0	0	0	0	0	0	0	0	0	0	0	0	0	0	0	0	0	0	0	1.27724	0	0	0	0	0	0	0	0	0	0
AC198605.3_FG005	0	0	0	0	0	0	0	0	0	0	0	0	0	0	0	0	0	0	0	0	0	0	0	0	0	0	0	0	0	0	0	0	0	0	0	0	0	0	0	0	0	0	0	0	0	0	0	0	0
AC198691.3_FG005	0	0	0	0	0	0	0	0	0	0	0	0	0	0	0	0	0	0	0	0	0	0	0	0	0	0	0	0	0	0	0	0	0	0	0	0	0	0	0	0	0	0	0	0	0	0	0	0	0
AC198699.3_FG004	21.2034	10.8978	20.0443	15.0932	23.7135	15.1403	18.0611	17.0954	16.7284	22.5755	16.6695	15.9304	19.5051	11.3705	18.2112	25.5919	18.7497	23.763	19.4276	18.4528	24.6572	13.9316	19.352	20.5358	12.8389	23.4991	21.3642	20.819	18.3466	27.686	23.3964	16.4935	24.7846	18.043	17.5439	0.455255	0	2.12852	2.15099	3.33479	4.74928	4.79574	4.25391	3.52826	10.0525	11.694	8.97438	7.88814	8.52322
AC198700.2_FG004	0	0	0	0	0	0	0	0	0	0	0	0	0	0.275054	0	0	0	0	0	0	0	0	0	0	0	0	0	0	0	0	0	0	0	0	0	0.96912	0	0	0	0	0	0	0	0	0.737906	0	0	0	0
AC198721.3_FG002	0	0	0	0	0	0	0	0	0	0	0	0	0.10022	0	0	0	0	0	0	0	0	0	0	0	0	0	0	0	0	0	0	0	0	0	0	0	0	0	0	0	0	0	0	0	0	0	0	0	0
AC198723.4_FG002	0	0	0	0	0	0	0	0	0	0	0	0	0	0	0	0	0	0	0	0	0	0	0	0	0	0	0	0	0	0	0	0	0	0	0	0	0	0	0	0	0	0	0	0	0	0	0	0	0
AC198723.4_FG003	0	0	0	0	0	0	0	0	0	0	0	0	0	0	0	0	0	0	0	0	0	0	0	0	0	0	0	0	0	0	0	0	0	0	0	0	0	0	0	0	0	0	0	0	0	0	0	0	0
AC198725.4_FG004	1.29245	1.47469	0.502293	0.94265	1.11938	1.01174	0.775879	1.19951	0.580432	0.673878	0.953118	1.65823	0.767275	1.57362	0.849772	0.975516	0.890248	1.4429	1.33111	1.56064	0	1.92369	1.12875	0.868406	0.755372	1.05996	1.475	0.897203	0.640687	0.70688	0.445914	1.39493	1.14336	1.8427	1.31891	10.4728	0	17.2819	16.9792	15.0421	5.78404	5.56249	4.31728	3.75134	1.40721	3.246	0.639163	4.70921	5.12604
AC198725.4_FG007	0.0944024	0	0	0	0.272538	0.184748	0	0.312908	0	0.082035	0	0	0.112086	0.319275	0	0.0890664	0.0812812	0.301118	0	0.244267	0.248684	0.843053	0.0824457	0.158574	0	0.129035	0.107736	0.131066	0.175488	0.0860525	0.162851	0.50944	0.208781	0	0	5.62464	0	5.96082	7.61827	6.04282	2.58179	2.70861	2.62784	2.49094	0.856541	1.77819	2.10084	1.71984	0
AC198725.4_FG009	0.325472	0	0	0.395639	0	0	0	0	0.365419	0	0	0	0	0	0	0	0	0	0	0	0	0	0	0	0	0	0	0	0	0	0	0	0	0	0	0.775685	0	0	0	0	0	0.583658	0.362401	0	0	0	0	0	0
AC198743.3_FG008	0	0	0	0.669389	0	0	0	0	0.30913	0	0	0	0.163456	0.186241	0	0	0	0.219562	0	0	0	0	0	0	0	0	0	0	0	0	0.474975	0	0	0	0	0	0	0	0	0	0	0	0	0	0	0	0	0	0
AC198744.3_FG004	0	0	0	0	0	0	0	0	0	0	0	0	0	0	0	0	0	0	0	0	0	0	0	0	0	0	0	0	0	0	0	0	0	0	0	0	0	0	0	0	0	0	0	0	0	0	0	0	0
AC198752.4_FG004	0	0	0	1.55673	0	0	0	0	0	0	0	0	0	0	0	0	0	0	0	0	0	0	0	0	0	0	0	0	0	0	0	0	0	0	0	0	0	0	0	0	0	0	0	0	0	0	0	0	0
AC198766.3_FG005	0	0	0	0	0	0	0	0	0	0	0	0	0	0	0	0	0	0	0	0	0	0	0	0	0	0	0	0	0	0	0	0	0	0	0	0	0	0	0	0	0	0	0	0	0	0	0	0	0
AC198773.3_FG003	0	0	0	0	0	0	0	0	0	0	0	0	0	0	0	0	0	0	0	0	0	0	0	0	0	0	0	0	0	0	0	0	0	0	0	0	0	0	0	0	0	0	0	0	0	0	0	0	0
AC198781.3_FG002	0	0	0	0	0	0	0	0	0	0	0	0	0	0	0	0	0	0	0	0	0	0	0	0	0	0	0	0	0	0	0	0	0	0	0	0	0	0	0	0	0	0	0	0	0	0	0	0	0
AC198787.3_FG001	0	0	0	0	0	0	0	0	0	0	0	0	0	0	0	0	0	0	0	0	0	0	0	0	0	0	0	0	0	0	0	0	0	0	0	0	0	0	0	0	0	0	0	0	0	0	0	0	0
AC198787.3_FG004	0	0	0	0	0	0	0	0	0	0	0	0	0	0	0	0	0	0	0	0	0	0	0	0	0	0	0	0	0	0	0	0	0	0	0	0	0	0	0	0	0	0	0	0	0	0	0	0	0
AC198787.3_FG009	0	0	0	0	0	0	0	0	0	0	0	0	0	0	0	0	0	0	0	0	0	0	0	0	0	0	0	0	0	0	0	0	0	0	0	0	0	0	0	0	2.27509	0	0	0	0	0	0	1.11139	0
AC198871.3_FG002	0	0	0.12691	0	0	0.127814	0	0	0	0	0.160544	0	0	0.0883535	0	0	0	0	0	0	0	0.388832	0	0	0	0	0.149069	0	0	0	0	0	0	0	0.666471	0.311303	7.66438	0	0.245141	0	0	0	0	0.17233	0	0	0	0	0
AC198901.4_FG004	0.783872	0	0.761603	0.952863	0	0.767028	0	0	0	0	0	0.838097	0	0.530222	1.28847	1.47913	0	1.25017	0.504575	1.35219	0	0	0	0.658361	0	0	0	0.544154	0.485721	0	1.35224	0	0.577872	0	0	0	0	2.91152	1.47113	0	0	0	2.61843	3.10253	0	0	3.87653	0.952046	0
AC198923.4_FG002	0	0	0	0	1.53206	0	0	0	0	0	2.60899	0	0	0.717915	0	0	0	1.69272	0	0	0	41.0728	0.926928	0	0	1.45073	0	0	1.97299	0	0	0	0.782434	0	0	230.183	124.554	224.703	314.719	228.521	116.107	85.6481	107.542	137.226	38.52	49.9801	57.7366	58.0078	94.7134
AC198937.4_FG003	1.28158	0	1.66023	1.55788	1.2333	0.418015	0	1.98238	0.959254	0.371229	0	0.913492	0.507216	2.02272	1.40438	0	0.367818	0	1.37492	0.368457	0	8.90173	0.746176	0.358794	1.24837	0	0.487532	0.88966	2.11767	0	0	0	1.25972	0	0	3.05435	0	0	0	0	7.43479	7.66073	3.80532	6.19966	2.32564	8.04678	4.22526	9.33924	8.47157
AC198937.4_FG005	0	0	0	0	0	0	0	0	0	0	0	0	0	0	0	0	0	0	0	0	0	0	0	0	0	0	0	0	0	0	0	0	0	0	0	0	0	0	0	0	0	0	0	0	0	0	0	0	0
AC198940.4_FG008	0	0	0	0	0	0	0	0	0	0	0	0	0	0	0	0	0	0	0	0	0	0	0	0	0	0	0	0	0	0	0	0	0	0	0	0	0	0	0	0	0	0	0	0	0	0	0	0	0
AC198979.4_FG009	0	0	0	0	0	0	0	0	0	0	0	0	0	0	0	0	0	0	0	0	0	0	0	0	0	0	0	0	0	0	0	0	0	0	0	0	0	0	0	0	0	0	0	0	0	0	0	0	0
AC198981.4_FG001	0	0	0	0	0	0	0	0	0	0	0	0	0	0	0	0	0	0	0	0	0	0	0	0	0	0	0	0	0	0	0	0	0	0	0	0	0	0	0	0	0	0	0	0	0	0	0	0	0
AC198982.3_FG006	24.84	25.0081	19.8753	19.538	21.0919	20.0169	4.38583	21.3102	13.1241	20.316	14.3672	21.8715	21.686	23.7206	26.4194	12.4072	15.097	15.1474	16.9299	10.0822	38.4918	36.9719	12.7611	14.7266	25.6195	23.9668	6.6702	16.2293	19.0136	14.6513	17.6444	0	24.7752	18.2285	22.3662	24.3765	85.7369	24.4224	19.1958	17.0058	36.3285	57.646	19.5235	26.9886	26.5153	29.8168	32.5171	19.5213	28.9761
AC198993.3_FG004	0	0	0	0	0	0	0	0	0	0	0	0	0	0	0	0	0	0	0	0	0	0	0	0	0	0	0	0	0	0	0	0	0	0.734334	0	0	0	0	0	0	0	0	0	0	0	0	0	0	0
AC198995.3_FG003	0	0	0	0	0	0	0	0	0	0	0	0	0	0	0	0	0	0	0	0	0	0	0	0	0	0	0	0	0	0	0	0	0	0	0	0	0	0	0	0	0	0	0	0	0	0	0	0	0
AC199001.3_FG005	7.23179	2.7505	8.19739	6.1536	5.21951	6.36875	7.59738	7.03138	4.60098	6.28437	8.59219	4.38149	4.86565	7.33752	3.56612	7.50532	3.73597	6.34354	5.27574	5.40579	5.71521	10.405	6.10531	6.8837	7.04435	8.23741	7.15278	5.85692	6.27358	4.6145	7.06936	6.50435	7.10839	7.30337	4.91987	75.2605	56.5783	77.0011	71.4803	79.9582	46.7481	48.848	50.998	43.2526	17.4976	21.1898	25.0346	25.7644	21.5117
AC199005.2_FG003	0	0	0	0	0	0	0	0	0	0	0	0	0	0	0	0	0	0	0	0	0	0	0	0	0	0	0	0	0	0	0	0	0	0	0	0	0	0	0	0	0	0	0	0	0	0	0	0	0
AC199039.3_FG003	0	0	0	0	0	0	0	0	0	0	0	0	0	0	0.414886	0	0	0	0.162473	0.217702	0	0	0	0.211992	0	0	0	0	0	0	0	0	0	0	0	0	0	0	0	0	0	0	0	0	0.458031	0	0	0	0
AC199043.2_FG002	0	0	0	5.10637	0	0	0	0	0	0	0	0	0	0	0	0	0	0	0	3.62316	0	0	3.6687	0	0	0	9.58813	2.91611	0	0	0	0	0	0	0	0	0	0	7.88373	0	0	0	0	0	0	0	10.3871	5.10199	0
AC199054.3_FG003	0	0	0	0	0	0	0	0	0	0	0	0	0	0	0	0	0	0	0	0	0	0	0	0	0	0	0	0	0	0	0	0	0	0	0	1.80721	0	0	0	0	0	0	0	0	0	0	0	0	0
AC199054.3_FG007	0	0	0	0	0	0	0	0	0	0	0	0	0	0	0	0	0	0	0	0	0	0	0	0	0	0	0	0	0	0	0	0	0	0	0	0	0	0	0	0	0	0	0	0	0	0	0	0	0
AC199058.2_FG001	0	0	2.63332	1.64731	1.95616	5.30415	2.03381	1.79673	1.52148	1.17762	0	0	3.21801	0.916647	0	2.55712	2.3336	1.08064	0.872308	0	0	8.06808	3.55055	1.13817	0	1.85232	1.54656	0.940733	1.67943	0	2.33774	0	1.99805	0	0	3.22969	0	2.51671	15.2597	23.6578	16.8463	2.43016	7.54458	3.57577	2.45915	4.25436	0	3.29179	6.71843
AC199067.2_FG004	1.2858	0	3.74782	3.126	1.85604	2.51634	0.964859	2.98336	0.721807	2.79338	1.58036	4.81161	3.43497	5.2184	5.28375	3.63937	2.76771	3.58868	3.31066	3.32703	5.08078	8.61205	1.68442	2.69981	5.63614	3.51504	4.40222	1.78517	4.38206	2.34414	6.6543	0	2.36974	3.43728	3.2803	50.5626	75.4466	39.4005	33.7837	26.1882	14.3857	16.1405	15.0327	23.7493	13.9997	16.1465	11.1278	15.6166	15.9365
AC199068.2_FG017	0.753251	1.07433	1.4637	0.68673	0.815483	1.28986	1.13047	1.49804	1.47998	0.65457	0.462904	0.805357	1.11794	1.27377	0.928602	0.710674	1.29711	1.3515	0.848512	0.974523	1.48822	12.8931	1.64462	1.26529	2.75148	2.57398	1.28946	1.69942	0.816807	1.54491	1.62426	0	0.971772	1.67803	0.960836	41.7382	55.2478	46.5131	41.7029	37.2583	36.9872	35.1202	25.5808	30.5586	14.3524	18.6224	21.4193	17.1535	18.6719
AC199084.3_FG004	0	0	0	0	0	0	0	0	0	0	0	0	0	0	0	0	0	0	0	0	0	0	0	0	0	0	0	0	0	0	0	0	0	0	0	0	0	0	0	0	0	0	0	0	0	0	0	0	0
AC199175.2_FG003	0.34479	0	0	0	0	0	0	0	0.387108	0	0	0	0.204688	0	0	0	0.296867	0	0.443879	0	0	0	0.60224	0.579166	0	0.471282	0	0	0	0	0	0	0	0	0	0	0	1.28064	0	0	0.857234	0	1.15173	0	0	0	0	0.418762	1.70936
AC199175.2_FG006	0	0	0	0	0	0	0	0	0	0	0	0	0	0	0	0	0	0	0	0	0	0	0	0	0	0	0	0	0	0	0	0	0	0	0	0	0	0	0	0	0	0	0	0	0	0	0	0	0
AC199182.3_FG003	0	0	0	0	0	0	0	0	0	0	0	0	0	0	0	0	0	0	0	0	0	0	0	0	0	0	0	0	0	0	0	0	0	0	0	0	0	0	0	0	0	0	0	0	0	0	0	0	0
AC199183.3_FG001	0	0	0	0	0	0	0	0	0	0	0	0	0	0	0	0	0	0	0	0	0	0	0	0	0	0	0	0	0	0	0	0	0	0	0	0	0	0	0.437651	0	0	0	0	0	0	0	0	0	0
AC199194.3_FG002	0	0	0	0	0	0	0	0	0.653957	0	0	0	0	0	0	0	0	0	0	0	0	0	0	0	0	0	0	0	0	0	0	0	0	0	0	0	0	0	0	0	0	0	0	0	0	0	0	0	0
AC199198.3_FG002	1.82976	0	0	0	0	1.79044	0	1.21299	0	1.59005	4.49785	0	0	0	0	1.72633	0	1.4591	1.17781	1.57817	0	0	0	1.53678	0	0	4.17638	0	1.1338	0	0	0	0	3.26094	0	4.36079	0	0	0	0	0	0	0	2.41403	0	0	0	0	0
AC199198.3_FG003	0	0	0	0	0	0	0	0	0	0	0	0	0	0	0	0	0	0	0	0	0	0	0	0	0	0	0	0	0	0	0	0	0	0	0	0	0	0	0	0	0	0	0	0	0	0	0	0	0
AC199204.3_FG002	0	0	0	0	0	0	0	0	0	0	0	0	0	0	0	0	0	0	0	0	0	0	0	0	0	0	0	0	0	0	0	0	0	0	0	0	0	0	0	0	0	0	0	0	0	0	0	0	0
AC199217.3_FG004	0	0	0	0	0	0	0	0	0	0	0	0	0	0	0	0	0	0	0	0	0	0	0	0	0	0	0	0	0	0	0	0	0	0	0	0	0	0	0	0	0	0	0	0	0	0	0	0	0
AC199315.4_FG001	24.2591	27.6798	47.1399	35.3868	63.0321	61.7184	29.1263	67.5442	65.3678	29.5134	71.5596	46.6871	40.3246	19.691	71.7755	82.3964	75.1942	73.5109	46.8464	41.8472	63.9059	129.986	38.1358	69.2744	28.3565	92.8451	77.5194	63.9934	36.0768	39.8041	83.6974	130.914	71.5355	121.055	99.0227	1029.12	854.067	1270.48	937.88	1044.65	434.263	348.024	329.541	396.868	167.284	144.702	131.967	129.64	168.376
AC199315.4_FG002	0	0	0	0	0	0	0	0	0	0	0	0	0	0	0	0	0	0	0	0	0	0	0	0	0	0	0	0	0	0	0	0	0	0	0	0	0	0	0	0	0	0	0	0	0	0	0	0	0
AC199325.3_FG001	0	0	0	0	0	0	0	0	0	0	0	0	0	0	0	0	0	0	0	0	0	0	0	0	0	0	0	0	0	0	0	0	0	0	0	0	0	0	0	0	0	0	0	0	0	0	0	0	0
AC199325.3_FG005	0	0	0	0	0	0	0	0	0	0	0	0	0	0	0	0	0	0	0	0	0	0	0	0	0	0	0	0	0	0	0	0	0	0	0	0	0	0	0	0	0	0	0	0	0	0	0	0	0
AC199335.3_FG002	0	0	0	0	0	0	0	0	0	0	0	0	0	0	0	0	0	0	0	0	0	0	0	0	0	0	0	0	0	0	0	0	0	0	0	0	0	0	0	0	0	0	0	0	0	0	0	0	0
AC199343.3_FG013	0	0	0	0	0	0	0	0	0	0	0	0	0	0	0	0	0	0	0	0	0	0	0	0	0	0	0	0	0	0	0	0	0	0	0	0	0	0	0	0	0	0.466134	0	0	0	0	0	0.315703	0
AC199355.3_FG004	0.337283	0	0	0	0	0.330035	0	0.223593	0	0.293096	0.414549	0	0	0	0	0.318218	0.290403	0	0	0	0	0	0	0.283278	0	0	0.384921	0.234138	0	0	0.581837	0	0	0	0	0	0	1.25276	0.632994	0	0	0	0	0	0	0	0.833992	0	0
AC199363.4_FG003	0	0	0	0.458217	0	0	0	0	0	0	0	0	0.223781	0.254975	0	0.355645	0.324558	0	0	0.325122	0	0	0.329208	0	0	0.515242	0	0.261675	0.233576	0	0.650268	0	0	0	0	0	0	0	0	0	0	0	0	0	0.684038	0	0	0.457824	0
AC199370.4_FG006	0	0	0	0	0	0	0	0	0	0	0	0	0	0	0	0	0	0	0	0	0	0	0	0	0	0	0	0	0	0	0	0	0	0	0	0	0	0	0	0	0	0	0	0	0	0	0	0	0
AC199379.4_FG001	0	0	0	0	0	0	0	0	0	0	0	0	0	0	0	0	0	0	0	0	0	0	0	0	0	0	0	0	0	0	0	0	0	0	0	0	0	0	0	0	0	0	0	0	0	0	0	0	0
AC199379.4_FG008	0	0	0	0	0	0	0	0	0	0	0	0	0	0	0	0	0	0	0	0	0	0	0	0	0	0	0	0	0	0	0	0	0	0	0	0	0	0	0	0	0	0	0	0	0	0	0	0	0
AC199382.3_FG005	0	0	0	0	0	0	0	0	0	0	0	0	0	0	0	0	0	0	0	0	0	0	0	0	0	0	0	0	0	0	0	0	0.748256	0	0	0	0	0	1.90488	5.90646	0	0	0	0	0	0	0	0	0
AC199384.3_FG002	0	0	0	0	0	0	0	0.728556	0	1.91005	1.35077	1.17503	1.30487	0	0	0	0	0	0	0	0	0	0	0.923035	0	0	1.25423	0	0	0	0	0	0	0	0	0	0	2.041	2.06255	0	0	1.9708	0	1.44994	0	0	0	1.33479	0
AC199421.3_FG001	0	0	0	0	0	0	0	0	0	0	0	0	0	0	0	0	0	0	0	0	0	0	0	0	0	0	0	0	0	0	0	0	0	0	0	0	0	0	0	0	0	0	0	0	0	0	0	0	0
AC199439.4_FG005	0	0.865627	0.44226	0.368883	0.438043	0.29694	0	0.603515	0.340707	0.131853	0.559469	0.162227	0.180153	0.307898	0	0.143154	0.261282	0.483979	0.0976682	0.130868	0	0.225836	0.265026	0.63718	0	0.207395	0	0.210659	0.282057	0.13831	0.261746	0	0.335568	0.27041	0.774181	3.97775	17.8061	3.94498	3.70187	1.7659	1.8862	0.816279	2.1963	0.400362	0	0.714512	0.375181	0.737133	0
AC199479.4_FG004	0	0	0	0	0	0	0	0	0	0	0	0	0	0	0	0	0	0	0	0	0	0	0	0	0	0	0	0	0	0	0	0	0	0	0	0	0	0	0	0	0	0	0	0	0	0	0	0	0
AC199481.3_FG001	0	0	0	0	0	0	0	0	0	0	0	0	0	0	0	0	0	0	0	0	0	0	0	0	0	0	0	0	0	0	0	0	0	0	0	0	0	0.434168	0	0	0	0	0	0	0	0	0	0	1.15902
AC199487.4_FG002	0	0	0	0	0	0	0	0	0	0	0	0	0	0	0	0	0	0	0	0	0	0	0	0	0	0	0	0	0	0	0	0	0	0	0	0	0	0	0	0	0	0	0	0	0	0	0	0	0
AC199487.4_FG003	0	0	0	0	0	0	0	0	0	0	0	0	0	0	0	0	0	0	0	0	0	0	0	0	0	0	0	0	0	0	0	0	0	0	0	0	0	0	0	0	0	0	0	0	0	0	0	0	0
AC199488.4_FG003	0	0	0	0	0	0	0	0	0	0	0	0	0	0	0	0	0	0	0	0	0	0	0	0	0	0	0	0	0	0	0	0	0	0	0	0	0	0	0	0	0	0	0	0	0	0	0	0	0
AC199488.4_FG004	0	0	0	0	0	0	0	0	0	0	0	0	0	0	0	0	0	0	0	0	0	0	0	0	0	0	0	0	0	0	0	0	0	0	0	0	0	0	0	0	0	0	0	0	0	0	0	0	0
AC199492.3_FG001	0	0	0	0	0	0	0	0	0	0	0	0	0	0	0	0	0	0	0	0	0	0	0	0	0	0	0	0	0	0	0	0	0	0	0	0	0	0	0	0	0	0	0	0	0	0	0	0	0
AC199517.4_FG001	0	0	0	0	0	0	0	0	0	0	0	0	0	0	0	0	0	0	0	0	0	0	0	0	0	0	0	0	0	0	0	0	0	0	0	0	0	0	0	0	0	0	0	0	0	0	0	0	0
AC199517.4_FG006	0	0	0	0	0	0	0	0	0	0	0	0	0	0	0	0	0	0	0	0	0	0	0	0	0	0	0	0	0	0	0	0	0	0	0	0	0	0	0	0	0	0	0	0	0	0	0	0	0
AC199524.3_FG002	0	0	0	0	0	0	0	0	0	0	0	0	0	0	0	0	0	0	0	0	0	0	0	0	0	0	0	0	0	0	0	0	0	0	0	0	0	0	0	0	0	0	0	0	0	0	0	0	0
AC199526.5_FG001	0	0	0	0	0	0	0	0	0	0	0	0	0	0	0	0	0	0	0	0	2.7335	0	0	0	0	0	0	0	0	0	0	0	0	0	0	0	0	0	0	0	0	1.86079	0	1.369	0	0	0	0	0
AC199526.5_FG002	122.86	142.45	119.921	134.516	124.102	133.269	132.435	124.522	135.072	132.161	131.824	117.404	116.396	190.199	117.997	81.9172	85.0176	92.7683	99.1751	95.9334	71.7562	622.08	128.115	83.885	77.1121	80.6701	78.0399	82.7273	138.897	80.4385	85.658	104.122	133.872	92.5388	98.4468	1777.81	1631.6	1760.53	1920.76	1712.24	1008.8	994.241	957.915	1045.17	441.779	892.111	1059.42	1078.65	1173.19
AC199526.5_FG003	9.08347	14.6956	10.6695	10.0529	9.39361	9.94957	7.7318	7.81916	10.8072	9.66067	9.3314	11.0164	9.81916	12.105	8.24532	8.1863	6.65364	7.24344	9.425	7.7176	7.85716	11.9056	9.94585	8.19839	8.31981	6.30061	7.89086	8.94082	11.5931	8.40363	8.65339	10.9743	11.7936	10.6311	10.3762	10.3395	0	12.3372	13.2308	12.623	15.1682	10.4542	13.1332	17.1711	9.59482	11.0661	10.057	15.8074	11.4263
AC199541.4_FG001	16.0906	14.6343	14.9538	18.9925	14.8112	15.973	20.6488	14.0679	16.4946	17.0223	14.3309	12.9651	14.5362	6.94046	15.7158	12.1009	14.2557	13.389	11.108	12.8725	8.60036	3.47091	9.9794	12.5349	12.2663	14.3437	13.0406	12.4649	9.97044	12.1165	16.0913	15.1013	8.42376	15.7927	16.6579	1.66731	0	0	0.437651	0	1.73936	0.418184	0.259656	0	4.23173	4.02653	1.15324	1.41614	1.15612
AC199541.4_FG002	0	0	0	0	0	0	0	0	0	0	0	0	0	0	0	0	0	0	0	0	0	0	0	0	0	0	0	0	0	0	0	0	0	0	0	0	0	0	0	0	0	0	0	0	0	0	0	0	0
AC199541.4_FG004	1.39918	2.66079	1.13286	0.850413	1.00985	2.28186	0	1.23674	2.35637	1.01323	0.859856	0.747986	1.24596	0.788688	1.91656	1.32009	1.40549	0.929793	1.05075	1.2068	0	0.347091	0.203661	1.56687	1.36292	0.637499	0.798402	0.971295	1.01149	1.488	2.81597	1.25844	1.03148	0.415597	0	0	0	0	0	0	0	0	0	0.307661	0.423173	0	0	0	0
AC199541.4_FG007	0.966363	1.10263	0.938909	0.939758	0.557975	0.378239	0.290062	1.28125	0.433988	0.67181	0.475097	0.206642	0.573691	0.392197	1.27075	0.547044	0.166409	0.154122	0.995269	0	0.509139	1.15067	0.675174	0	0	0	0.441141	0.670837	0.598801	0.528533	0.333409	1.04299	0.997367	1.03334	0.986143	0.460619	0	0	0	1.12469	0.961049	0.693178	0.645605	0	0	0.606758	0.955803	0	0
AC199543.4_FG004	0	0	0	0	0	0	0	0	0	0	0	0	0	0	0	0	0	0	0	0	0	0	0	0	0	0	0	0	0	0	0	0	0	0	0	0	0	0	0	0	0	0	0	0	0	0	0	0	0
AC199554.2_FG003	0	0	0	0	0	0	0	0	0	0	0	0	0	0	0	0	0	0	0	0	0	0	0	0	0	0	0	0	0	0	0	0	0	0	0	0	0	0	0	0	0	0	0	0	0	0	0	0	0
AC199571.3_FG001	0	4.09236	0.696947	0	0	0.701912	2.15311	2.37766	0	0.623351	0.881653	0	2.12924	0.970418	2.35817	0	1.23525	2.28807	0.923478	0.618696	3.77931	2.13534	2.50589	1.20494	0	1.96098	1.63728	1.99183	1.33346	1.96164	0	0	1.58644	2.5568	0	3.41915	0	5.32869	5.38495	4.17427	7.13381	12.8635	5.591	3.78552	5.20681	2.25196	1.77372	1.74245	0
AC199571.3_FG003	0	0	0	0	0	0	0	0	0	0	0	0	0	0	0	0	0	0	0	0	0	0	0	0	0	0	0	0	0	0	0	0	0	0	0	0	0	0	0	0	0	0	0	0	0	0	0	0	0
AC199571.3_FG004	0.985783	5.62392	1.91556	1.79746	2.13445	2.4115	5.17809	1.63375	2.76694	2.56992	2.42322	1.05398	1.75566	1.66699	1.62036	0.930062	1.69753	3.14438	2.53818	2.55073	0	2.20086	2.58278	3.31177	2.8807	2.69487	2.25003	2.05295	2.13792	1.79718	5.95191	0	3.27025	1.75684	0	12.9216	28.9213	11.8998	14.8005	17.2094	7.35271	3.53554	4.39053	7.15309	0	6.18951	3.65629	5.98638	0
AC199572.3_FG005	0	0	0	0	0	0	0	0	0	0	0	0	0	0	0	0	0	0	0	0	0	0	0	0	0	0	0	0	0	0	0	0	0	0	0	0	0	0	0	0	0	0	0	0	0	0	0	0	0
AC199577.4_FG004	0	0	0	0	0	0	0	0	0	0	0	0	0	0	0	0	0	0	0	0	0	0	0	0	0	0	0	0	0	0	0	0	0	0	0	0	0	0	0	0	0	3.78438	4.69954	0	7.65905	0	0	0	0
AC199624.4_FG007	0	0	0	0	0	0	0	0	0	0	0	0	0	0	0	0	0	0	0	0	0	0	0	0	0	0	0	0	0	0	0	0	0	0	0	0	0	0	0	0	0	0	0	0.48938	0	0	0	0	0
AC199632.4_FG007	0	0	0	0	0	0	0	0	0	0	0	0	0	0	0	0	0	0	0	0	0	0	0	0	0	0	0	0	0	0	0	0	0	0	0	0	0	0	0	0	0	0.372401	0	0	0	0	0	0	0
AC199638.4_FG001	0	0	0	0	0	0	0	0	0	0	0	0	0	0	0	0	0	0	0	0	0	0	0	0	0	0	0	0	0	0	0	0	0	0	0	0	0	0	0	0	0	0	0	0	0	0	0	0	0
AC199701.4_FG001	6.69147	2.93654	6.50137	2.50279	2.97202	11.0807	2.3175	3.41226	2.31162	2.23648	1.26529	3.30201	3.97245	29.5944	3.38428	3.88507	3.1023	4.92552	4.63859	1.77582	5.4238	42.9029	18.8805	6.05236	6.01665	5.62852	1.76229	6.43172	17.5422	4.69201	8.87943	11.1109	17.0757	5.50401	10.5053	104.272	151.013	98.4599	79.2131	92.8547	76.7846	72.9205	84.8233	54.3272	54.1753	47.67	64.9107	65.0166	45.9334
AC199703.3_FG003	0.888815	0	0	2.16086	1.283	1.73943	0	0	2.99371	1.54475	0	0	0	0.601208	1.46097	1.67715	0	2.12631	0	2.29982	4.68282	0	0.776241	2.2395	2.59734	1.21489	1.01435	1.23401	0	1.6204	0	0	3.27618	0	9.07008	0	0	1.65065	1.66808	0	0	0	0.989661	1.17263	0	0	0	0	0
AC199705.3_FG006	0	0	0	0	0	0	0	0	0	0	0	0	0	0	0	0	0	0	0	0	0	0	0	0	0	0	0	0	0	0	0	0	0	0	0	0	0	0	0	0	0	0	0	0	0	0	0	0	0
AC199705.3_FG008	14.3668	0	18.9439	17.4641	23.701	16.0664	7.70056	10.2044	16.1301	8.02585	12.6129	20.8466	14.0119	9.7179	13.4943	16.4593	17.6713	13.9115	13.8718	11.5063	24.3299	6.1096	9.85848	11.2046	17.9929	19.6375	21.0805	18.5218	12.0817	19.6441	10.6216	0	12.8608	9.14433	5.23603	4.8914	0	0	1.92592	17.915	10.2056	7.36099	7.99844	8.12331	7.44881	9.66492	2.53747	7.47819	10.1751
AC199728.4_FG006	0	0	0	0	0	0	0	0	0	0	0	0	0	0	0	0	0	0	0	0	0	0	0	0	0	0	0	0	0.0874519	0	0	0	0	0	0	0	0	0	0	0	0	0	0	0	0	0	0	0	0
AC199765.4_FG008	5.40921	2.46878	5.8862	3.94521	4.37256	5.5047	3.24724	4.87682	3.15802	2.25627	5.05276	3.47004	2.18364	11.562	4.62345	1.22483	0.931474	3.1057	2.36768	1.49295	2.8499	64.0866	5.29099	0.908621	3.79369	0.887241	0.493857	1.0514	7.64207	1.77508	1.11975	1.16763	4.46621	0.385606	3.31196	147.479	203.133	157.516	167.3	153.609	142.556	148.606	134.673	164.71	54.5763	69.285	97.9068	92.5017	108.341
AC199768.4_FG008	0	0	0	0	0	0	2.74665	0.606619	2.05476	0.795187	1.12469	1.95673	0	1.23793	1.50412	0.863343	0.787879	0.729702	1.17805	0	0	1.36199	0.799168	0.768549	2.67405	1.25077	1.04431	1.27046	1.13403	0	0	0	2.02377	0	0	0	0	1.6994	5.15204	0	0	3.28191	1.01889	1.20726	3.32107	2.87275	0	1.11139	0
AC199771.4_FG001	0	0	0	0	0	0	0	0	0	0	0	0	0	0	0	0	0	0	0	0	0	0	0	0	0	0	0	0	0	0	0	0	0	0	0	0	0	0	0	0	0	0	0	0	0	0	0	0	0
AC199777.3_FG001	0	0	0	0	0	0	0	0	0	0	0	0	0	0	0	0	0	0	0	0	0	0	0	0	0	0	0	0	0	0	0	0	0	0	0	0	0	0	0	0	0	0	0	0	0	0	0	0	0
AC199779.3_FG006	0.880396	0	1.71077	1.0702	1.27084	1.72296	1.32129	3.50181	1.9769	0.765058	1.08208	1.8826	1.04531	1.19102	1.44713	4.15316	0.758028	1.40411	3.40024	1.51869	4.63846	1.31038	3.84444	1.47886	2.57273	1.20338	2.00949	1.22232	2.18213	1.60505	3.03749	0	1.94709	1.56902	4.49208	4.19643	51.6587	13.0801	8.26139	10.2464	0	1.57878	3.92115	1.16152	0	0	0	1.06928	4.36472
AC199782.5_FG001	10.0288	7.15183	7.91691	6.85736	4.5239	11.96	9.40696	7.47938	9.85224	10.0767	9.24468	7.37176	6.3258	10.3874	6.69686	7.68782	7.55552	9.49677	10.4902	10.2717	11.5583	17.2592	9.30601	9.21269	4.57916	6.85402	10.0146	8.48478	8.35045	5.42792	7.56893	11.8388	8.08638	6.14387	6.3963	103.821	165.504	98.9447	107.047	56.536	36.622	43.2747	40.1303	45.8957	22.7486	24.5971	20.1484	23.5996	27.9673
AC199782.5_FG002	1.61216	1.31391	2.01388	0.839877	1.66224	1.80287	0.345644	1.83212	2.58575	3.00204	2.83068	0.984958	1.64069	1.24627	1.89281	1.95561	1.98297	1.46924	1.33423	1.78777	4.2469	4.45628	2.01138	1.54745	0.673016	4.0924	1.57702	1.75865	2.28334	1.6795	2.38379	2.4857	1.18848	2.05224	2.35022	103.739	94.596	102.224	92.497	101.856	33.211	25.6062	27.1825	24.0041	13.7917	5.78421	4.55582	5.8741	5.70896
AC199782.5_FG003	0.192872	0	0.187392	0.468904	0	0.188727	0.28946	0.383578	0.433088	0	0	0	0.3435	0.130461	0.317028	0.363939	0.166064	0.153802	0	0.166353	0	0	0.168443	0	0	0.26363	0	0.267778	0.478047	0.175812	0	0	0.142185	0	0	1.83865	0	1.07457	1.44788	1.12236	0.479527	0.34587	0.214755	1.01784	0	0.302749	0	0.468502	0.956195
AC199790.4_FG013	0	0	0	0	0	0	0	0	0	0	0	0	0	0	0	0	0	0	0	0	0	0	0	0	0	0	0	0	0	0	0	0	0	0	0	0	0	0	0	0	0	0	0	0	0	0	0	0	0
AC199801.4_FG005	0	0	0	0	0	0	0	0	0	0	0	0	0	0	0	0	0	0	0	0	0	0	0	0	0	0	0	0	0	0	0	0	0	0	0	0	0	0	0	0	0	0	0	0	0	0	0	0	0
AC199810.3_FG003	0	0	0	0	0	0	0	0	0	0	0	0	0	0	0	0	0	0	0	0	0	0	0	0	0	0	0	0	0	0	0	0	0	0	0	0	0	0	0	0	0	0	0	0	0	0	0	0	0
AC199820.4_FG006	0	0	0	0	0	0	0	0	0	0	0	0	0	0	0	0	0	0	0	0	0	0	0	0	0	0	0	0	0	0	0	0	0	0	0	0	0	0	0	0	0	0	0	0	0	0	0	0	0
AC199826.4_FG003	0	0	0	0	0.655838	0	0	0	0	0	0	0	0	0	0	0	0	0	0	0	0	0	0	0	0	0	0	0	0	0	0	0	0	0	0	0	0	0	0	0	0	0	0	0	0	0	0	0	0
AC199843.4_FG007	0	0	0	0	0	0	0	0	0.151771	0	0	0.144531	0	0	0.222198	0	0.116394	0	0	0.116595	0	0	0.118059	0	0	0	0	0	0	0	0	0	0.0996549	0	0	0.322169	0	0	0	0	0.336091	0	0	0	0	0	0	0	0
AC199857.4_FG004	0	0	0	0	0	0	0	0	0	0	0	0	0	0	0	0	0	0	0	0	0	0	0	0	0	0	0	0	0	0	0	0	0	0	0	0	0	0	0	0	0	0	0	0	0	1.48009	0	0	0
AC199873.4_FG002	0	0	0	0	0	0	0	0	0	0	0	0	0	0	0	0	0	0	0	0.373609	0	0	0	0	0	0	0	0	0	0	0	0	0	0	0	1.03235	0	0	1.62589	2.52069	0	0	0	0	0	0.67994	0	0	0
AC199875.3_FG002	0	0	0	0	0	0	0	0	0	0	0	0	0	0	0	0	0	0	0	0	0	0	0	0	0	0	0	0	0	0	0	0	0	0	0	0	0	0	0	0	0	0	0	0	0	0	0	0	0
AC199893.4_FG002	0.56136	0	0	1.36476	0.810318	0	0	0.744278	0.630259	0	0	0.600192	0.333257	0	0	0	0	0.447646	0	0	0	0	0.49026	0.942954	3.28086	0.767304	0	0.389689	0.347843	0.511708	0	0	0.827672	0	0	0	0	0	0	0	0	0	0	0	0	0	0	0	0
AC199908.4_FG002	4.13748	3.93407	3.34995	4.19122	4.47931	3.71119	2.58729	3.19997	1.93554	2.69658	2.96643	1.47456	2.66094	10.0285	1.70022	3.90361	5.04673	5.77387	4.88267	2.67644	4.5414	6.67142	5.42016	4.34375	2.01512	5.1841	2.75442	3.59023	7.69129	3.77152	2.97394	1.86065	6.86286	3.68685	1.75924	16.4345	0	8.96451	5.82374	0	12.0013	15.4575	14.5886	10.9173	10.6365	7.577	11.9358	11.7253	5.12807
AC199911.5_FG001	0.931449	0	0	0.566128	0.672269	0.455717	0	0.30874	0	0.404711	0	0.995883	0.552963	0	0	0.4394	1.60397	0.371383	0.299785	0.803379	0	0	0	0	0	0.636583	0	0	0.288583	0	0	0	0	0.830002	0	0	0	0	0	0	0	0	0	0	0.845131	0	0	0	2.30891
AC199918.4_FG003	0	0	0	0	0	0.793807	0	0	0	0	0	0	0	0	0	0	0	0	0	0	0	0	0	0	0	0	0	0	0	0	0	0	0	0	0	0	0	0	0	0	0	1.45477	0	0	0	0	0	0	0
AC199932.4_FG002	0	0	0	0	0	0	0	0	0	1.56008	0	0	0	0	0	0	0	0	0	0	0	0	0	0	0	0	0	0	0	0	0	0	0	0	0	0	0	3.33408	0	0	0	0	0	0	0	0	0	0	0
AC199956.4_FG003	0	0	0	0	0	0	0	0	0	0	0	0	0	0	0	0	0	0	0	0	0	0	0	0	0	0	0	0	0	0	0	0	0	0	0	0	0	0	0	0	0	0	0	0	0	0	0	0	0
AC199961.4_FG001	0	0	0	0	0	0	0	0	0	0	0	0	0	0	0	0	0	0	0	0	0	0	0	0	0	0	0	0	0	0	0	0	0	0.276735	0	0	0	0	0.29142	0	0	0.278457	0	0	0	0	0	0	0
AC199961.4_FG004	0	0	0	0.152152	0	0.122478	0	0.0829766	0	0	0.153841	0	0	0.084665	0	0	0.21554	0	0	0.107958	0	0.1863	0	0	0	0	0	0	0.155119	0	0	0	0.0922738	0.22307	0	0.298307	0	0.464907	0.93963	0	0.622396	0.448917	0.278738	0.165136	0.227136	0.196475	0	0.304043	0
AC200038.4_FG011	0	0	0	0	0	0	0	0	0	0	0	0	0	0	0	0	0	0	0	0	0	0	0	0	0	0	0	0	0	0	0	0	0	0	0	0	0	0	0	0	0	0	0	0	0	0	0	0	0
AC200045.3_FG006	0	0	0	0	0	0	0	0	0	0	0	0	0	0	0	0	0	0	0	0	0	0	0	0	0.357114	0	0	0	0	0	0	0	0	0	0	0	0	0	0	0	0	0	0	0	0	0	0.302175	0	0
AC200047.3_FG004	0	0	0	0	0	0	0	0	0	0	0	0	0	0	0	0	0	0	0	0	0	0	0	0	0	0	0	0	0	0	0	0	0	0	0	0	0	0	0	0	0	0	0	0	0	0	0	0	0
AC200057.4_FG006	0	0	0	0	0	0	0	0	0	0	0	0	0	0	0	0	0	0	0	0	0	0	0	0	0	0	0	0	0	0	0	0	0	0	0	0	0	0	0	0	0	0	0	0	0	0	0	0	0
AC200057.4_FG007	2.67622	5.0893	4.33365	2.89171	2.14617	2.90968	4.90899	4.13964	4.34011	4.39283	4.75121	3.81513	3.17753	3.01705	2.93265	3.3666	3.58438	3.08259	3.82816	4.36003	0.783331	7.524	2.07757	4.24568	5.21372	4.47093	4.751	2.68349	3.31661	3.79479	4.61667	1.60468	4.38426	5.29943	10.6206	28.3472	17.448	27.0595	23.4387	25.9558	19.9613	12.2645	12.5817	13.3385	8.09405	12.6025	11.7643	7.22308	17.6904
AC200065.5_FG009	0	0	0	0	0	0	0	0	0	0	0	0	0	0	0	0	0	0	0	0	0	0	0	0	0	0	0	0	0	0	0	0	0	0	0	0	0	0	0	0	0	0	0	0	0	0	0	0	0
AC200069.4_FG002	0	0	0	0	0	0	0	0	0	0	0	0	0	0	0	0	0	0	0	0	0	0	0	0	0	0	0	0	0	0	0	0	0	0	0	0	0	0	0	0	0	0	0	0	0	0	0	0	0
AC200099.4_FG003	0	0	0	0	34.8649	0	72.4978	0	0	0	0	25.824	0	0	0	0	0	0	0	0	0	0	0	0	0	33.0142	0	33.5337	14.9664	66.0506	0	0	0	43.0452	0	0	0	0	0	0	0	0	0	0	0	0	0	0	0
AC200099.4_FG006	0	0	1.20983	0.378413	0.89872	0.913835	0.467197	0.206369	1.04853	0.270518	0.382615	0.332835	0.55442	0.421136	0.511693	0.293705	0.804097	0.992964	0.400766	0.536997	0	0	0.271873	0.784369	0.909698	0.425507	0	0.648304	0.385791	0.283766	0	1.67993	0.688475	0	0	0	0	0	0	0	0	0	0	0	0	0	0	0	0
AC200106.4_FG003	0	0	0	0	0	0	0	0	0	0	0	0	0	0	0	0	0	0	0	0	0	0	0	0	0	0	0	0	0	0	0	0	0	0	0	0	0	0	0	0	0	0	0	0	0	0	0	0	0
AC200112.4_FG007	0	0	0	0	0	0	0	0	0	0	0	0	0	0	0	0	0	0	0	0	0	0	0	0	0	0	0	0	0	0	0	0	0	0	0	0	0	0	0	0	0	0	0	0	0	0	0	0	0
AC200112.4_FG008	0	0	0	0	0	0	0	0	0	0	0	0	0	0	0	0	0	0	0	0	0	0	0	0	0	0	0	0	0	0	0	0	0	0	0	0	0	0	0	0	0	0	0	0	0	0	0	0	0
AC200117.3_FG004	0	0	0	0	0	0	0	0	0	0	0	0	0	0	0	0	0	0	0	0	0	0	0	0	0	0	0	0	0	0	0	0	0	0	0	0	0	0	0	0	0	0	0	0	0	0	0	0	0
AC200122.4_FG004	0	0	0	0	0	0	0	0	0	0	0	0	0.589682	0	0	0	0	0	0	0	0	0	0	0	0	0	0	0	0	0	0	0	0	0	0	0	0	0	0	0	0	0	0	0	0	0	0	0	0
AC200124.3_FG005	0	0	0	0	0	0	0	0	0	0	0	0	0	0	0	0	0	0	0	0	0	0	0	0	0	0	0	0	0	0	0	0	0	0	0	0	0	0	0	12.0197	0	0	0	0	0	0	0	0	0
AC200138.3_FG003	1.48435	0	0	0	0	0	0	1.96802	1.66653	0	3.64878	1.58703	1.7624	0	4.87972	2.80089	2.55607	1.18367	0	0	3.91022	0	0	1.24668	0	0	1.694	1.03042	0	4.05918	0	0	1.09427	0	7.57366	3.53759	0	5.51328	5.57149	8.63774	0	5.32366	0	0	0	0	0	0	0
AC200143.3_FG003	0	0	0	0	0	0	0	0	0	0	0	0	0	0	0	0	0	0	0	0	0	0	0	0	0	0	0	0	0	0	0	0	0	0	0	0	0	0	0	0	0	0	0	0	0	0	0	0	0
AC200171.2_FG001	0	0	0	0	0	0	0	0	0	0	0	0	0	0	0	0	0	0	0	0	0	0	0	0	0	0	0	0	0	0	0	0	0	0	0	0	0	0	0	0	0	0	0	0	0	0	0	0	0
AC200178.2_FG002	0	0	0.824158	0	0	0	0	0	0	0	0	0	0	0	0	0	0	0	0	0	0	6.31274	0	0	0	0	0	0	0	0	0	0	0	0	0	2.02162	0	3.15066	0	0	0	1.52115	1.889	1.11912	0	6.65752	16.7797	11.3327	16.8215
AC200178.2_FG003	0	0	0	0	0	0	0	0	0	0	0	0	0	0	0	0	0	0	0	0	0	1.54445	0	0	0	0	0	0	0	0	0	0	0	0	0	0	0	1.92707	1.94742	0	0	1.86079	0	1.369	0	1.6288	7.69738	8.82195	0
AC200207.2_FG001	0	0	0	0	0	0	0	0	0	0	0	0	0	0	0	0	0	0	0	0	0	0	0	0	0	0	0	0	0	0	0	0	0	0	0	0	0	0	0	0	0	0	0	0	0	0	0	0	0
AC200209.1_FG001	9.42927	5.66255	12.2955	9.65228	8.95465	9.22665	9.3101	8.71834	12.5367	10.5659	11.2844	10.3468	8.9859	7.72084	11.0125	11.0033	13.6736	15.0385	12.4586	10.273	7.84407	9.60259	7.58486	11.4624	12.3272	15.602	12.1771	14.814	10.9168	13.5715	14.554	8.03444	10.0611	15.0358	13.9271	15.3759	43.6799	14.2857	18.1621	18.7717	11.7218	7.56463	11.328	12.1128	8.10517	10.5165	8.58994	11.7536	18.4529
AC200210.1_FG006	3.4867	15.9134	6.09776	3.39071	5.03302	6.82356	2.6164	8.3211	3.13172	3.9389	5.14254	2.98232	4.13983	5.66029	3.4387	4.2765	3.9027	7.78513	3.591	6.31532	5.51102	11.4172	5.78567	4.68548	5.0945	7.14878	4.775	6.53515	8.20995	6.99227	7.81925	7.52635	4.88377	4.97112	3.55807	36.5627	81.8353	36.9091	30.7551	28.4058	17.3376	16.2567	13.9763	16.5602	7.59261	14.2299	15.5187	13.5512	8.64297
AC200215.3_FG002	0.294531	0	0	0	0	0	0	0	0	0	0	0	0	0	0	0	0	0.234868	0	0	0	0	0	0	0	0	0	0	0	0	0	0	0.217129	0	0	0	0	0.546985	0	0	0	0	0.655898	0.38858	0	0	0.728281	0	0
AC200225.5_FG001	0	0	0	0	0	0	0	0	0	0	0	5.5992	0	0	0	0	0	0	0	0	0	0	0	0	0	0	0	0	3.24503	0	0	0	0	0	0	0	0	0	0	0	0	0	0	0	0	0	0	0	0
AC200228.4_FG001	0	0	0	0	0	0	0	0	0	0	0	0	0	0	0	0	0	0	0	0	0	0	0	0	0	0	0	0	0	0	0	0	0	0	0	0	0	0	0	0	0	0	0	0	0	0	0	0	0
AC200234.3_FG001	0	0	0	0	0	0	0	0	0	0	0	0	0	0	0	0	0	0	0	0	0	0	0	0	0	0	0	0	0	0	0	0	0	0	0	0	0	0	0	0	0	0	0	0	0	0	0	0	0
AC200234.3_FG006	0	0	0	0	0	0	0	0	0	0	0	0	0	0	0	0	0	0	0	0	0	0	0	0	0	0	0	0	0	0	0	0	0	0	0	0	0	0	0	0	0	0	0	0	0	0	0	0	0
AC200240.3_FG002	0	0	0	0.690724	0	0	0	0	0	0	0	0	0	0	0	0	0	0	0	0	0	0	0	0	0	0	0	0	0	0	0	3.0664	0	0	0	0	0	1.05527	0	0	0	0	0	0	0	0.891937	0	0	0
AC200256.3_FG003	0	0	0	0	0	0	0	0	0	0	0	0	0.366455	0	0	0	0	0	0	0	0	0	0	0	0	0	0	0	0	0	0	0	0	0	0	0	0	0	0	0	0	0	0	0	0	0	0	0	0
AC200287.4_FG006	0	0	0.290771	0.363792	0	0	0.449146	0	0	0	0.367831	0.319975	0	0	0.491922	0	0	0	0	0.258124	0	0	0	0	0	0	0	0.207751	0	0	0	0	0	0.533356	0	0.713245	17.5604	0.555791	0	0	0	1.07335	0	0	0	0.469767	0	0	0
AC200298.4_FG001	6.50075	3.09058	2.10535	7.24369	3.12792	5.83097	3.25209	6.46425	3.64931	8.0029	10.6533	11.0049	6.75365	2.93146	4.45226	8.17773	19.1237	13.3917	8.369	13.5501	9.98954	1.61262	6.62362	10.4647	7.91533	13.3285	11.7466	13.1621	9.06333	14.8144	14.0178	23.3874	9.18537	17.3782	13.8204	0	0	0	1.01669	9.4573	0	0	0	0.714713	0	1.7007	0	0.657953	0
AC200490.3_FG005	0	0	0	0	0	0	0	0	0	0	0	0	0	0	0	0	0	0	0	0	0	0	0	0	0	0	0	0	0	0	0	0	0	0	0	0	0	0	0	0	0	0	0	0	0	0	0	0	0
AC200495.3_FG001	0.556876	0	0	0	0	0	0	0	0	0	0	0.595398	0	0	0	0	0	0	0	0	0	0	0	0	0	0	0	0	0	0	0	0	0	0	0	0	0	2.06839	1.04511	0	0	0	0.620059	0.734696	0	0.874124	1.37697	0	0
AC200497.4_FG015	0	0	0	0	0	0	0	0	0	0	0	0	0	0	0	0	0	0	0	0	0	0	0	0	0	0	0	0	0	0	0	0	0	0	0	0	0	0	0	0	0	0	0	0	0	0	0	0	0
AC200535.4_FG002	0	0	0	0	0	0	0	0	0	0	0	0	0	0	0	0	0	0	0	0	0	0	0	0	0	0	0	0	0	0	0	0	0	0	0	0	0	0	0	0	0	0	0	0	0	0	0	0	0
AC200540.3_FG002	0	0	0	0.44911	0	0	0	0	0	0	0	0	0	0	0	0	0	0	0.237819	0	0	0.549905	0	0	0	0	0	0	0	0	0	0	0	0	0	0.880518	0	0	0	0	1.83714	0.662539	0.411379	0	0	0.579938	0	0.448725	0
AC200565.4_FG001	3.21688	0	0	0.977597	0	1.57388	1.20696	2.66568	0.902926	2.09658	0.988453	0.859852	1.4323	3.26391	0	1.51752	0.692439	1.92393	2.07069	0.693643	0	1.197	0.70236	1.3509	0	5.4963	2.75342	4.46623	0.49833	0.733087	2.77467	0	1.18574	1.43326	0	0	0	2.98709	0	0	0	2.88436	0	1.06102	4.37815	1.26238	0	1.95352	0
AC200622.3_FG005	0	0	0	0	0	0	0	0	0	0	0	0	0	0	0	0	0	0	0	0	0	0	0	0	0	0	0	0	0	0	0	0	0	0	0	0	0	0	0	0	0	0	0	0	0	0	0	0	0
AC200627.3_FG005	0	0	0	0	0	0	0	0	0	0	0	0	0	0	0	0	0	0	0	0	0	0	0	0	0	0	0	0	0	0	0	0	0	0	0	0	0	0	0	0	0	0	0	0	0	0	0	0	0
AC200670.3_FG002	0	0	0	0	0	0	0	0	0	0	0	0	0	0	0	0	0	0	0	0	0	0	0	0	0	0	0	0	0	0	0	0	0	0	0	0	0	0	0	0	0	0	0	0	0	0	0	0	0
AC200725.4_FG003	0	0	1.0553	3.96096	0	0	0	3.60021	1.21947	0.943867	2.66997	1.1613	1.28962	0.734694	1.78535	0	1.87039	0.866138	0.699157	5.62091	0	1.61665	1.89718	0	0	1.48464	0	1.508	0.673033	0	1.87371	0	2.40216	0	0	7.76581	0	2.01715	8.15379	0	5.40094	1.94777	3.62819	2.86598	1.97101	1.70494	2.68573	1.31919	0
AC200725.4_FG008	0	0	0	0	0	0	0	0	0	0	0	0	0	0	0	0	0	0	0	0	0	0	0	0	0	0	0	0	0	0	0	0	0	0	0	0	0	0	0	0	0	0	0	0	0	0	0	0	0
AC200739.5_FG001	0	0	0	0	0	1.12878	0	0	0	0	0	0	0.684824	0	0	0	0	0	0	0	0	0	0	0	0	0	0	0	0	0	0	0	0.85041	0	0	0	0	2.14233	0	0	0	2.06864	0	0	0	0	0	0	0
AC200753.3_FG003	0.463076	0	0.359936	0.67549	0.802134	0.3625	0.694979	0.368381	1.35177	0.241446	0.455327	0.594131	0.494836	0.689107	1.06564	0.611661	0.398712	0.738542	0.596159	0.239643	0.731929	1.37849	0.727964	0.466715	0.270644	0.379778	0.528481	0.964384	0.401719	0.50654	0.958606	2.49897	0.887589	0.990337	1.41766	10.3741	5.43435	7.22396	9.90745	7.00631	4.14476	2.82342	2.68121	4.52099	1.34452	2.03528	2.29008	2.02473	2.75493
AC200754.4_FG004	0	0	0	0	0	0.182053	0	0	0	0	0	0.198921	0	0.125847	0	0.175535	0	0	0	0.16047	0	0	0.162486	0.156261	0	0.254307	0	0.129154	0	0.169595	0	0	0	0	0	0	0	0.345522	0	1.08269	0	0	0	0.24546	0	0.292043	0	0	0
AC200876.4_FG002	0	0	0	0	0	0	0	0	0	0	0	0	0	0	0	0	0	0	0	0	0	0	0	0	0	0	0	0	0	0	0	0	0	0	0	0	0	0	0	0	0	0	0	0	0	0	0	0	0
AC200876.4_FG003	0	0	0	0	0	0	0	0	0	0	0	0	0	0	0	0	0	0	0	0	0	0	0	0	0	0	0	0	0	0	0	0	0	0	0	0	0	0	0	0	0	0	0	0	0	0	0	0	0
AC200881.4_FG002	0	0	0	0	0	0	0	0	0	0	0	0	0	0	0	0	0	0	0	0	0	0	0	0	0	0	0	0	0	0	0	0	0	0	0	0	0	0	0	0	0	0	0	0	0	0	0	0	0
AC200881.4_FG007	0	0	0	0.469645	0	0	0	0	0	0	0.47486	0	0.229362	0	1.27011	0.364514	0	0	0.248693	0	0	1.1501	0	0	0	0	0	0.268201	0	0	0	0	0.28482	0	0	0	0	0	0.725085	0	0	0	0.430189	0	0	0	0.955327	0	0
AC200884.4_FG002	0	0	0	0	0	0	0	0	0	0	0	0	0	0	0	0	0	0	0	0	0	0	0	0	0	0	0	0	0	0	0	0	0	0	0	0	0	0	0	0	0	0	0	0	0	0	0	0	0
AC200887.4_FG002	0	0	0	0	0	0	0	0	0	0	0	0	0	0	0	0	0	0	0	0	0	0	0	0	0	0	0	0	0	0	0	0	0	0	0	0	0	0	0	0	0	0	0	0	0	0	0	0	0
AC200904.3_FG003	0	0	0	0	0	0	0	0	0	0	0	0	0	0	0	0	0	0	0	0	0	0	0	0	0	0	0	0	0	0	0	0	0	0	0	0	0	0	0	0	0	0	0	0	0	0	0	0	0
AC201740.3_FG003	0	0	0	0	0	0	0	0	0	0	0	0	0	0	0	0	0	0	0	0	0	0	0	0	0	0	0	0	0	0	0	0	0	0	0	0	0	5.34371	5.40012	0	0	0	0	0	0	0	0	0	0
AC201767.3_FG003	0	0	0	0	0	0	0	0	0	0	0	0.923797	0	0	0	0	0.743934	0	0	0	0	0	0	0	0	0	0	0	0	0	1.49051	0	0	1.53985	0	0	0	1.60462	0	0	0	0	0	0	0	0	2.13646	0	0
AC201769.3_FG002	9.92071	0	9.63887	27.1338	25.0608	7.28065	7.44445	11.5092	13.9229	10.7763	15.2417	15.9105	19.1409	25.1644	8.15345	16.3799	10.6773	9.88885	12.7718	10.6958	0	44.298	8.66419	12.4984	14.4954	3.39007	14.1524	3.44342	18.4419	18.0865	4.27848	0	10.9704	13.2603	25.3094	171.416	0	101.333	172.222	187.625	86.3288	111.19	60.7548	107.981	67.5101	58.3968	24.5307	66.2702	86.0714
AC201791.3_FG005	0	0	0	0	0	0	0	0	0	0	0	0	0	0	0	0	0	0	0	0	0	0	0	0	0	0	0	0	0	0	0	0	0	0	0	0	0	0	0	0	0	0	0	0	0	0	0	0	0
AC201797.4_FG006	0	0	0	0	0	0	0	0	0	0	0	0	0	0	0	0	0	0	0	0	0	0	0	0	0	0	0	0	0	0	0	0	0	0	0	0	0	0	0	0	0	0	1.01889	0	0	0	0	0	0
AC201798.4_FG005	0	0	0	0	0	0	0	0	0	0	0	0	0	0	0	0	0	0	0	0	0	0	0	0	0	0	0	0	0	0	0	0	0	0	0	0	0	0	0	0	0	0	0	0	0	0	0	0	0
AC201815.4_FG001	0	0	0.160237	0.200478	0	0	0.247515	0	0	0	0.202704	0	0	0.334668	0	0.155601	0	0.131515	0	0	0	0.490943	0	0.138516	0.481945	0	0.188217	0.114487	0.204387	0.150335	0	0	0.243163	0	0	2.75138	0	2.45028	1.54759	1.91944	0.41004	0.5915	0.550905	0.870342	0	0.776635	0	1.80275	0.817634
AC201828.3_FG002	0	0	0	0	0	0	0	0	0	0	0	0	0	0	0	0	0	0	0	0	0	0	0	0	2.43438	0	0	0	0	0	1.43707	0	0	1.48464	0	0	0	0	1.56342	0	0	0	0	0	0	0	0	0	0
AC201832.3_FG006	0	0	0.72492	0	0	0	0	0.494619	0	0	0	0	0.442939	0	0	0	0	0	0	0	0	0	0	0	0	0	0	0	0	0	0	0	0.550039	0	0	0	0	0	0	0	0	0	0	0	1.35395	0	0	0	0
AC201888.3_FG013	0	0	0	0	0	0	0	0	0	0	0	0	0	0	0	0	0	0	0	0	0	0	0	0	0	0	0	0	0	0	0	0	0	0	0	0	0	0	0	0	0	0	0	0	0	0	0	0	0
AC201891.3_FG001	0	0	0	0	0	0	0	0	0	0	0	0	0	0	0	0	0	0	0	0	0	0	0	0	0	0	0	0	0	0	0	0	0	0	0	0	0	0	0	0	0	0	0	0	0	0	0	0	0
AC201898.4_FG004	0	0	0	0	0	0	0	0	0	0	0	0	2.49381	0	0	0	0	0	2.704	0	0	0	0	3.52814	0	5.74186	0	0	0	0	0	0	0	0	0	0	0	0	0	0	0	0	0	0	0	6.59389	0	0	0
AC201966.3_FG001	0	0	0	0	0	0	0	0	0	0	0	0	0	0	0	0	0	0	0	0	0	0	0	0	0	0	0	0	0	0	0	0	0	0	0	0	0	0	0	0	0	0	0	0	0	0	0	0	0
AC201969.4_FG005	0	0	0	0	0	0.342462	0	0	0.392938	0.304133	0	0	0.415541	0	0	0	0	0.558175	0.225282	0	0	1.04183	0	0	0	0.47838	0	0	0	0	0	0	0	0	0	0	0	0	0.656829	0	0	0.627612	0.389693	0	0	0	0	0.425069	0
AC201977.3_FG005	0	0	0	0	0	0	0	0	0	0	0	0	0	0	0	0	0	0	0	0	0	0	0	0	0	0	0	0	0	0	0	0	0	0	0	0	0	0	0	0	0	0	0	0	0	0	0	0	0
AC201985.4_FG003	0.818382	0	1.59026	0	0	0	0	0.542525	0	1.42234	0	0.874994	1.94336	0	1.34519	0.772123	2.81853	0.652603	2.10715	0.705857	0	1.21808	0.714729	3.43672	7.17454	0	0.93397	2.27244	2.02842	0	4.2353	4.41637	1.20663	0	0	0	0	0	1.53589	0	0	0	0	1.07971	0	0	0	0	4.05727
AC201986.3_FG002	0	0	0	0	0	0	0	0	0	0	0	0	0	0	0	0	0	0	0	0	0	0	0	0	0	0	0	0	0	0	0	0	0	0	0	0	0	0	0	0	0	0	0	0	0	0	0	0	0
AC201995.4_FG001	0	0	0	0	0	0	0	0.284505	0	0	0	0	0	0	0	0	0	0	0	0	0	0	0	0	0	0	0	0	0	0	0	0	0	0	0	0	0	0	0	0	0	0	0	0	0	0	0	0	0
AC202000.4_FG006	0	0	0	0	0	0	0	0	0	0	0	0	0	0	0	0	0	0	0	0	0	0	0	0	0	0	0	0	0	0	0	0	0	0	0	0	0	0	0	0	0	0	0	0	0	0	0	0	0
AC202011.3_FG010	0	0	1.05268	0	0	0	0	0	0	0	0	0	0	0	0	0	0	0	0	0	0	0	0	0	0	0	0	0	0	0	0	0	0	0	0	2.58216	0	1.00607	0	0	0	0	1.80958	0.714713	0	0	0	0	0
AC202015.3_FG004	0	0	0	0	0	0	0	0	0	0	0	0	0	0	0	0	0	0	0	0	0	0	0	0	0	0	0	0	0	0	0	0	0	0	0	0	0	0	0	0	0	0	0	0	0	0	0	0	0
AC202040.4_FG002	0	0	0	0	0	0	0	0	0	0	0	0	0	0	0	0	0	0	0	0	0	0	0	0	0	0	0	0	0	0	0	0	0	0	0	0	0	0	0	0	0	0	0	0	0	0	0	0	0
AC202041.4_FG003	0	0	0	0	0	0	0	0	0	0	0	0	0	0	0	0	0	0	0	0	0	0	0	0	0	0	0	0	0	0	0	0	0	0	0	0	0	0	0	0	0	0	0	0	0	0	0	0	0
AC202069.3_FG002	0	0	0	0	0	0	0	0	0	0	0	0	0	0	0	0	0	0	0	0	0	0	0	0	0	0	0	0	0	0	0	0	0	0	0	0	0	0	0	0	0	0	0	0	0	0	0	0	0
AC202073.4_FG001	2.3865	3.40376	2.89837	1.81312	3.8755	2.91902	1.79082	3.16413	2.00956	1.03693	2.56656	2.55159	2.12515	1.61426	0.490343	3.94031	1.0274	3.80614	1.34416	1.28648	3.92922	2.22004	1.30265	3.50766	0.871742	2.44652	2.72357	3.10627	2.40302	2.99119	2.57305	4.8295	2.639	3.18986	3.04418	4.97669	17.504	4.43206	4.47885	1.73594	3.7084	1.60486	2.32511	3.14855	3.24801	2.34129	1.47526	2.53619	0
AC202076.3_FG009	0	0	0	0	0	0	0	0	0	0	0	0	0	0	0	0	0	0	0	0	0	0	0	0	0	0	0	0	0	0	0	0	0	0	0	0	0	0	0	0	0	0	0	0	0	0	0	0	0
AC202091.4_FG003	0	0	0	0	0	0	0	0	0	0	0	0	0	0	0	0	0	0	0	0	0	0	0	0	0	0	0	0	0	0	0	0	0	0	0	0	0	0	0	0	0	0	0	0	0	0	0	0	0
AC202092.2_FG003	0.818382	0	0	1.98963	0	0.800796	0	0	0	0.711168	1.00586	0	0	0	0	0	0	0	0	0	0	0	0	0	0	1.11862	0	0	0	0	0	0	0	0	0	0	0	0	0	0	0	0	0	1.07971	0	0	0	0	0
AC202101.3_FG002	0	0	0	0	0	0	0	0	0	0	0	0	0	0	0	0	0	0	0	0	0	0	0	0	0	0	0	0	0	0	0	0	0	0	0	0	0	0	0	0	0	0	0	0	0	0	0	0	0
AC202107.3_FG001	4.50249	0	7.65551	5.47316	1.62483	3.30431	5.06797	5.22342	8.84644	5.86895	6.91742	3.61047	5.34589	1.52277	5.55064	2.124	6.78419	2.69282	2.89823	1.94171	14.8262	6.70152	7.86445	3.78157	3.28935	4.61573	5.13842	5.46975	4.18491	5.13031	3.88356	6.07439	9.12793	12.0363	5.74331	0	0	8.36175	4.22501	0	5.59716	10.0927	3.76001	4.45516	4.08524	5.30065	11.1332	6.83559	0
AC202110.3_FG004	0	0	0	0	0	0	0	0	0	0	0	0	0.40402	0	0	0	0	0.542699	0	0	0	0	0	0	0	0	0	0	0	0	0	0	0	1.21287	3.47245	1.62195	0	1.26389	1.27724	0	0	1.22042	0	0	0	0	0	0	0
AC202122.2_FG001	0	0	0	0	0	0	0	0	0	0	0	0	0	0	0	0	0	0	0	0	0	0	0	0	0	0	0	0	0	0	0	0	0	0	0	0	0	0	0	0	0	0	0	0	0	0	0	0	0
AC202129.3_FG001	0	0	0	2.14186	0	0	0	2.33614	1.97826	1.53116	0	1.88389	1.04603	0	0	0	0	0	0	0	0	0	1.53883	0	0	0	0	0	0	0	0	0	1.29895	0	0	0	0	0	0	0	0	0	0	0	0	0	0	2.14002	0
AC202139.3_FG008	0	0	0	0	0	0	0	0	0	0	0	0	0	0	0	0	0	0	0	0	0	0	0	0	0	0	0	0	0	0	0	0	0	0	0	0	0	0	0	0	0	0	0	0	0	0	0	0	0
AC202144.5_FG001	0	0	0	0	0	0	0	0	0	0	0	0	0	0	0	0	0	0	0	0	0	0	0	0	0	0	0	0	0	0	0	0	0	0	0	0	0	0	0	0	0	0	2.73882	0	0	0	0	0	0
AC202172.3_FG004	0	0	0	0	0	0	0	0	0	0	0	0	0	0	0	0	0	0	0	0	0	0	0	0	0	0	0	0	0	0	0	0	0	0	0	0	0	0	0	0	0	0	0	0	0	0	0	0	0
AC202178.3_FG002	0	0	0	0	0	0	0	0	0	0	0	0	0	0	0	0	0	0	0	0	0	0	0	0	0	0	0	0	0	0	0	0	0	0	0	0	0	0	0	0	0	0	0	0	0	0	0	0	0
AC202179.3_FG004	0	0	0	0	0	0	0	0	0	0	0	0	0	0	0	0	0	0	0	0	0	0	0	0	0	0	0	0	0	0	0	0	0	0	0	0	0	0	0	0	0	0	0	0	0	0	0	0	0
AC202179.3_FG005	0	0	0	0	0	0	0	0	0	0	0	0	0	0	0	0	0	0	0	0	0	0	0	0	0	0	0	0	0	0	0	0	0	0	0	0	0	0	0	0	0	0	0	0	0	0	0	0	0
AC202181.3_FG010	0	0	0	0.514562	0.611035	0	0.63529	0	0	0	0	0	0.251298	0.286328	0	0	0	0	0	0	0	0	0	0	0	0.5786	0.483091	0.293852	0	0	0	0	0	0	0	1.00884	0	0	0.794433	0	0	0	0	0	0	0	0	0	0
AC202185.4_FG004	0.336469	1.91956	8.49966	0.409007	1.94276	4.93858	1.00994	2.45359	0.377766	0.584778	1.24065	0.719489	1.59798	9.55887	1.65919	0.952351	0.289702	4.56128	1.51608	0	0.886361	101.162	6.46477	1.13038	0.983245	4.13917	1.15198	2.10215	5.21227	0.306708	0	3.63149	4.46482	1.19929	1.71678	808.308	987.144	751.718	730.606	738.16	460.937	488.736	452.197	419.938	150.202	160.03	202.171	177.765	188.496
AC202187.4_FG003	0	0	0	0	0	0	0	0	0	0	0	0	0	0	0	0	0	0	0	0	0	0	0	0	0	0	0	0	0	0	0	0	0	0	0	0	0	0	0	0	0	0	0	0	0	0	0	0	0
AC202384.4_FG009	0	0	0	0	0	0	0	0	0	0	0	0	0	0	0	0	0	0	0	0	0	0	0	0	0	0	0	0	0	0	0	0	0	0	0	0	0	0	0	0	0	0	0	0	0	0	0	0	0
AC202391.4_FG002	0.189851	0	0	0	0	0.185772	0	0	0	0	0.233343	0	0	0.128418	0	0	0	0	0	0	0	0.56515	0	0	0	0.259501	0	0	0.23528	0	0	0	0	0	0	0	0	0.35258	0.356302	0	0	0	0.634176	0.250474	0	0	0	0.461165	0.941221
AC202396.4_FG010	0	0	0	0	0	0	0	0	0	0	0	0	0.871881	0	0	0	0	0	0.472683	0.633361	0	0	0	0	0	0	0	0	0	0	0	0	0	0	0	0	0	0	0	0	0	0	0	0	0	0	0	0	0
AC202417.5_FG002	0	0	0	0	0	0	0	0	0	0	0	0	0	0	0	0	0	0	0	0	0	0	0	0	0	0	0	0	0	0	0	0	0	0	0	0	0	0	0	0	0	0	0	0	0	0	0	0	0
AC202432.3_FG006	0	0	0.497351	1.2445	0.738914	1.00179	0	0.678693	0.574721	0.444832	0	0	0.30389	0.692504	0	0.965918	0	1.6328	0	0.44151	0	0.761904	0.447059	0.429931	0	2.09907	1.16839	0	0.634383	0.466617	0	0	0.754738	0	0	4.8799	0	2.85197	4.80347	5.95763	0	5.50776	1.70992	5.4028	0.928912	1.60703	0	3.10858	0
AC202435.3_FG001	2.32676	0	0.565163	3.18192	2.51899	3.13054	2.18248	0.385615	3.26542	0.252742	1.78736	2.17675	2.41728	1.18039	1.4342	0.823214	0.500839	1.39157	1.87215	2.25769	1.53234	1.29868	0.254007	1.70993	1.69984	0	2.32346	2.01901	0.54066	0.265119	1.50518	0	0.643234	2.07334	0	4.15895	0	2.16055	1.09168	6.76994	4.33867	2.60781	1.94306	1.91858	0	1.82615	0	2.11946	2.88382
AC202435.3_FG003	0	0	0	0	0	0	0	0	0	0	0	0	0	0	0	0	0	0	0	0	0	0	0	0	0	0	0	0	0	0	0	0	0	0	0	0	0	0	0	0	0	0	0	0	0	0	0	0	0
AC202439.3_FG001	7.64529	8.72331	5.94247	5.5761	7.72513	8.9772	5.73699	6.58872	6.86691	6.6437	5.63802	9.80899	7.26191	6.20565	2.51335	7.21314	3.29132	7.31591	7.87397	6.59409	8.056	5.68963	8.68005	10.916	13.4048	8.36007	7.8526	7.43017	7.57977	7.66597	7.9132	4.12576	7.89057	4.08757	11.7027	10.9324	44.86	2.83967	8.60895	4.44895	1.90081	5.48401	8.51273	3.02597	5.54944	2.40015	3.78087	2.78566	11.3709
AC202439.3_FG006	0.43394	0.825213	0.281075	0.351661	0.208796	0.566154	0.217084	0.191779	0.9744	0.628485	0.533349	1.39187	1.03045	0.684887	0.475518	0.682353	0.124542	0.461383	0.279325	0	0.381043	0.215292	0.631631	0.242973	0	0.593138	0.49523	1.30535	0.537776	0.395558	0.499052	0.780581	0.853071	0.773356	0	0	0	0	0	0	0	0	0.161058	0	0.262484	0.227051	0	0	0
AC202526.4_FG006	0	0	0	0	0	0	0	0	0	0	0	0	0	0	0	0	0	0	0	0	0	0.83553	0	0	0	0	0	0	0	0	0	0	0	0	0	0	0	0	0	0	0	0	0	0	0	0.881163	1.38806	0	2.78304
AC202532.4_FG006	0	0	0	0	0	0	0	0	0	0	0	0	0	0	0	0	0	0	0	0	0	0	0	0	0	0	0	0	0	0	0	0	0	0	0	0	0	0	0	0	0	0	0	0	0	0	0	0	0
AC202534.2_FG007	0	0	0	0	0	0	0	0	0	0	0	0	0	0	0	0	0	0	0	0	0	0	0	0	0	0	0	0	0	0	0	0	0	0	0	0	0	0	0	0	0	0	0	0	0	0	0	0	0
AC202549.3_FG008	1.6661	0	2.42815	6.07587	1.2025	1.6303	1.25024	4.97025	2.80589	2.17175	4.09556	4.45339	0.494549	2.81744	4.10792	3.92982	0.717264	1.9929	1.60869	1.43702	0	9.91933	2.91016	0.699666	2.43438	2.27734	0	2.31318	4.64576	0.759368	5.74829	4.49554	3.07064	4.45393	0	15.883	48.8807	18.5651	12.5074	14.5431	8.2847	10.4572	9.27571	15.3868	15.117	13.0764	14.4191	10.1178	16.52
AC202561.3_FG007	0	0	0	0	0	0	0	0	0	0	0	0	0	0	0	0	0	0	0	0	0	0	0	0	0	0	0	0	0	0	0	0	0	0	0	0	0	0	0	0	0	0	0	0	0	0	0	0	0
AC202567.4_FG004	0	0	0.252551	0	0	0	0.390109	0	0.583679	0	0	0	0	0	0	0	0	0	0	0.224196	0	0	0.227013	0	0	0	0	0	0	0	0	0	0.191625	0.463251	0	0	0	0	0	0	0	0	0	0	0	0.81604	0	0	0
AC202705.2_FG001	0	0	0	0	0	0	0	0	0	0	0	0	0	0	0	0	0	0	0	0	0	0	0	0	0	0	0	0	0	0	0	0	0	0	0	0	0	0	0	0	0	0	0	0	0	0	0	0	0
AC202707.3_FG002	0.233197	0	0	0	0	0	0	0	0	0	0	0	0	0	0	0	0	0	0	0	0	0	0	0	0	0	0.266134	0	0	0	0	0	0	0	0	0	0	0.866158	0	0	0	0	0	0	0	0	0	0	0
AC202855.3_FG004	0	0	0	0	0	0.584605	0	0	0	0	0	0	0	0	0	0	0	0	0	0.5153	0	0	0	0	1.74588	0	0	0	0	0	0	0	0	1.06477	0	0	0	2.21907	2.2425	0	0	0	0.66523	0	0	0	0	0	0
AC202864.3_FG002	0.589062	3.36061	0.572327	0.358028	1.70061	0.576404	0.442029	0.585755	0.330681	1.79162	0	0.314905	0.349702	0.597674	0.968255	0	0.253593	0.469736	0.379176	0.254034	0	0.876762	0.257227	1.48423	0	0.805169	0.336131	0.20446	1.27753	0.53696	1.01617	0	0.868516	0	0	26.6739	17.2821	25.7083	33.1656	22.2812	3.66139	4.22538	4.91923	4.27438	1.60342	0	2.91312	0	2.92038
AC202867.3_FG008	0	0	0	0	0	0	0	0	0	0	0	0	0	0	0	0	0	0	0	0	0	0	0	0	0	0	0	0	0	0	0	0	0	0	0	0	0	0	0	0	0	0	0	0	0	0	0	0	0
AC202867.3_FG010	0	0	0	0	0	0	0	0	0	0	0	0	0	0	0	0	0	0	0	0	0	0	0	0	0	0	0	0	0	0	0	0	0	0	0	0	0	0	0	0	0	0	0	0	0	0	0	0	0
AC202877.3_FG002	0	0	0	0	0	0	0	0	0	0	0.376313	0	0	0	0.503265	0	0	0	0	0	0	0	0.53479	0.25715	0.894715	0	0	0	0	0	0	0	0	0	0	0	0	0	0	0	0.761225	0	0	0	0	0	0	0	0
AC202900.3_FG001	0	0	0	0	0	0	0	0.44788	0	0	0	0.722348	0.401084	0	1.11052	0	0.581708	0	0	1.16544	1.77977	0	0	0.567436	0	0	0	0.469002	0.418639	1.84756	0	3.64592	0.498063	0	0	0	0	0	1.26795	0	0	0	0	0	0	0	0	0	0
AC202911.3_FG002	0	0	0	0	0	0	0	0	0	0	0	0	0	0.787978	0	0	0	0	0	0	0	0	0	0	0	0	0	0.404341	0	0	0	0	0	0	0	0	0	0	0	0	0	0	0.648555	0	0	0.914295	0	0	0
AC202915.3_FG002	6.27182	7.53282	6.09364	6.42015	6.67086	6.46005	6.44026	8.09665	7.0416	6.88442	6.89716	6.35275	7.64261	8.03813	9.76655	6.85162	4.26322	4.47489	5.73699	4.55534	5.21743	17.196	4.90088	4.43587	6.75235	3.60958	6.0275	4.12467	7.3635	4.51348	6.26383	3.5627	7.78712	5.88288	6.73705	82.6039	77.4757	86.4377	101.599	92.203	41.035	52.0915	39.6953	42.6791	17.3713	22.7986	25.3029	26.0595	16.3651
AC202921.3_FG004	0	0	0	0	0	0	0	0	0	0	0	0	0	0	0	0	0	0	0	0	0	0	0	0	0	0	0	0	0	0	0	0	0	0	0	0	0	0	0	0	0	0	0	0	0	0	0	0	0
AC202930.4_FG007	0	0	0	0	0	0	0	0	1.43783	0	0	0	0.760267	0	0	0	0	0	0	0	0	0	0	0	0	0	0	0	0	0	0	0	0	0	0	0	0	0	0	0	0	0	0	0	0	0	0	0	0
AC202930.4_FG008	0	0	0	0	0	0	0	0	0	0	0	0	0	0	0	0	0	0	0	0	0	0	0	0	0	0	0	0	0	0	0	0	0	0	0	0	0	0	0	0	0	0	0	0	0	0	0	0	0
AC202940.3_FG004	0	0	0	0	1.75213	0	0	0	0	0	0	0	0	0	0	0	0	0	0.781326	0	0	0	0	0	0	0	0	0	0	0	0	0	0	0	0	0	0	0	0	0	0	0	0	0	0	0	0	0	6.01769
AC202950.3_FG008	0	0	0	0	0	0	0	0	0	0	0	0	0	0	0	0	0	0	0	0	0	0	0	0	0	0	0	0	0	0	0	0	0	0	0	2.91028	0	3.17494	5.04186	1.42121	1.21442	1.31389	1.08775	0.644425	0.443188	0	0	0.296624	0
AC202953.3_FG003	0	0	0	0	0	0	0	0	0	0	0	0	0	0	0	0	0	0	0	0	0	0	0	0	0	0	0	0	0	0	0	0	0	0	0	0	0	0	0	0	0	0	0	0	0	0	0	0	0
AC202959.3_FG001	0	0	0	0	0	0	0	0.259357	0	0	0	0	0	0	0	0.738235	0	0	0.251834	0	0	0	0	0	0	0	0	0	0	0.356627	0	0	0.288417	0	0	0	0	0	0	0	0	0	0	0	0	0	0	0	0
AC202965.3_FG002	0	0	0	0	0	0	0	0.753378	0.637965	0	0	0	0	0	0.934003	0	0	0	0.365763	0	0	0	0	0	1.66049	0	0	0	0	0	0	0	0	1.01267	0	0	0	2.11054	1.06641	0	1.41275	1.01898	0	0	0	0	0	0	0
AC202974.3_FG004	0	0	0	0	0	0	0	0	0	0	0	0	0	0.417538	0	0	0	0	0	0	0	0.918765	0	0	0	0	0	0	0	0	0	0	0	0	0	39.7209	36.2201	22.9276	38.2302	21.5528	12.2778	15.4973	18.5576	6.51517	4.48063	2.90683	1.52634	1.49943	3.06047
AC202989.3_FG007	0	0	0	0	0	0	0	0	0	0	0	0	0	0	0	0	0	0	0	0	0	0	0	0	0	0	0	0	0	0	0	0	0	0	0	0	0	0	0	0	0	0	0	0	0	0	0	0	0
AC202991.3_FG003	0	0	0	0	0	0	0	0	0	0	0	0	0	0	0	0	0	0	0	0	0	0	0	0	0	0	0	0	0	0	0	0	0	0	0	0	0	0	0	0	0	0	0	0	0	0	0	0	0
AC203001.3_FG001	0	0	0	0	0	0	0	0	0	0	0	0	0	0	0	0	0	0	0	0	0	0	0	0	0	0	0	0	0	0.464061	0	0	0	0	0	0	0	0	0	0	0	0	0	0	0	0	0	0	0
AC203006.3_FG005	0	0	0	0	0	0	0	0	0	0	0	0	0	0	0	0	0	0	0	0	0	0	0	0	0	0	0	0	0	0	0	0	0	0	0	0	0	0	0	0	0	0	0	0	0	0	0	0	0
AC203019.3_FG001	0	0	0	0	0	0	0	0	0	0	0	0	0	0	0	0	0	0	0	0	0	0	0	0	0	0	0	0	0	0	0	0	0	0	0	0	0	0	0	0	0	0	0	0	0.977357	0	0	0.65414	0
AC203027.3_FG003	0	0	0	0	0	0	0	0	0	0	0	0	0	0	0	0	0	0	0	0	0	0	0	0	0	0	0	0	0	0	0	0	0	0	0	0	0	0	0	0	0	0	0	0	0	0	0	0	0
AC203031.3_FG002	3.30261	9.42073	3.20878	6.0219	4.76728	2.42373	3.71739	1.09469	3.70795	3.58743	5.07397	2.6483	2.94093	5.58482	6.78571	3.11593	0.710892	3.9504	3.72027	4.27277	4.35003	9.83121	6.4897	1.3869	4.82551	3.38567	4.71133	2.86578	3.58127	5.26836	1.42431	8.91121	7.91274	10.3002	4.21276	59.0323	48.4465	62.8673	54.2338	52.851	30.7917	32.5734	21.1446	41.3933	13.4845	16.8483	16.3326	15.0418	28.6532
AC203048.3_FG001	0	0	0	5.89781	7.00356	4.74757	7.28157	3.21639	10.8946	0	0	5.18745	0	0	7.97506	4.57758	4.17746	7.73799	12.4924	8.36943	0	7.22147	25.4239	0	14.1782	0	11.0742	13.4723	0	17.6907	33.479	26.1827	3.57678	8.64679	24.7557	46.2526	0	0	63.7394	0	12.0629	34.8024	10.8046	6.4011	8.8044	7.61588	11.997	29.4637	0
AC203090.3_FG005	0	0	0	0	0	0	0	0	0	0	0	0	0	0	0	0	0	0	0	0	0	0	0	0	0	0	0	0	0	0	0	0	0	0	0	0	0	0	0	0	0	0	0	0	0	0	0	4.61215	0
AC203093.3_FG001	1.35123	0	1.31284	0.821265	0.97524	3.96657	1.01395	1.79152	1.51707	1.76131	2.49115	1.4447	1.20325	1.82797	2.22104	0.637424	1.16342	1.61626	3.04422	0.582719	1.77977	1.00558	1.18008	2.83718	0	2.77042	0	1.87601	3.34911	1.84756	2.33096	3.64592	1.49419	0	0	0	0	0	0	0	0	0	0	0	1.22601	0	0	0	0
AC203101.3_FG002	0	0	0	0	0	0	0	0	0	0	0	0	0	0	0	0	0	0	0	0	0	0	0	0	0	0	0	0	0	0	0	0	0	0	0	0	0	0	0	0	0	0	0	0	0	0	0	0	0
AC203148.3_FG005	0	0	0	0	0	0	0	0	0	0	0	0	0	0	0	0	0	0	0	0	0	0	0	0	0	0	0	0	0	0	0	0	0	0	0	0	0	0	0	0	0	0	0.817645	0	0	0	0	0	0
AC203159.3_FG009	0	0	2.86551	1.43405	1.70292	1.15437	2.65577	1.1731	2.64903	1.53775	1.44998	2.52266	2.10106	3.9899	6.78697	1.66956	1.52362	1.41112	1.13907	3.05254	0	4.38975	1.54545	0.990827	0	2.41878	1.34634	0.818947	2.19302	1.61306	3.05265	0	2.17423	3.1537	6.01934	1.40579	0	1.09545	4.42807	0	5.86616	2.11555	3.28393	3.11285	2.14079	0.9259	4.37561	2.14923	0
AC203159.3_FG010	0	0	0	0	0	0	0	0	0	0	0	0	0	0	0	0	0	0	0	0	0	0	0	0	0	0	0	0	0	0	0	0	0	0	0	0	0	0	0	0	0	0	0	0	0	0	0	0	0
AC203173.3_FG001	0	0	0	0	0	0	0	0	0	0	0	0	0	0	0	0	0	0	0	0	0	0	0	0	0	0	0	0	0	0	0	0	0	0	0	0	0	0	0	0	0	0	0	0	0	0	0	0	0
AC203173.3_FG002	0	0	0	0	0	0	0	0.0850379	0	0	0	0	0.0761528	0	0	0	0	0	0	0	0	0	0	0	0	0	0	0	0	0	0	0	0.0945661	0	0	0	0	0	0	0	0	0	0	0	0	0	0	0	0
AC203173.3_FG004	1.43625	1.36564	2.67461	1.01843	1.38214	3.39635	1.97588	1.98359	1.47815	1.97614	2.20659	1.66357	1.84739	6.96241	2.16406	3.61351	1.64883	4.19947	2.54239	1.342	4.72939	24.4056	5.12189	2.01047	3.84732	2.61755	3.5514	2.74182	5.4881	2.29112	4.95527	3.87534	8.02928	4.26608	7.93892	298.653	323.052	284.736	246.636	288.345	97.0088	108.818	110.612	89.0589	36.7054	46.2167	41.7288	37.3589	32.0421
AC203176.4_FG003	0	0	0	0	0	0	0	0	0	0	0	0	0	0	0	0	0	0	0	0.405756	0	0	0	0	0	0	0	0	0	0	0	0	0	0	0	0	0	0.87367	0	0	0	0	0	0	0	0	0	0	2.33228
AC203183.3_FG001	0	0	0	0	0	0	0	0	0	0	0	0	0	0	0	0	0	0	0	0	0	0	0	0	0	0	0	0	0	0	0	0	0	0	0	0	0	0	0	0	0	0	0	0	0	0	0	0	0
AC203208.4_FG001	0	0	0	0	0	0	0	0	0	0	0	0	0	0	0	0	0	0	0	0	0	0	0	0	0	0	0	0	0	0	0	0	0	0	0	0	0	0	0	0	0	0	0	0	0	0	0	0	0
AC203220.3_FG006	0	0	0	0	0	0	0	0	0	0	0	0	0	0	0	0	0	0	0	0	0	0	0	0	0	0	0	0	0	0	0	0	0	0	0	0	0	0	0	0	0	0	0	0	0	0	0	0	0
AC203227.3_FG001	0	0	0	0	0	0	0	0	0	0	0	0	0	0	0	0	0	0	0	0	0	0	0	0	0	0	0	0	0	0	0	0	0	0	0	0	0	0	0	0	0	0	0	0	0	0	0	0	0
AC203228.3_FG003	0	0	0	0	0	0	0	0	0	0	0	0	0	0	0	0	0	0	0	0	0	0	0	0	0	0	0	0	0	0	0	0	0	0	0	0	0	0	0	0	0	0	0	0	0	0	0	0	0
AC203237.3_FG001	0	0	0	0	0	0	0	0.288502	0	0	0	0	0	0	0	0	0	0	0	0	0	0	0	0	0	0	0	0	0	0	0	0	0	0	0	0	0	0	0	0	0	0	0	0	0	0	0	0	0
AC203244.4_FG001	0	0	0.633398	0	0	0	0	0	0	0	0	0	0	1.3229	0	0	0.561307	1.03972	0	0	0	0	0	0.547536	0	0	0	0	0.403958	0	1.12461	0	0.480596	0	0	0	0	1.2107	0	0	0	0	0.725887	0.860088	0	0	0	0	0
AC203253.4_FG001	0	0	0	0	0	0	0	0	0	0	0	0	0	0	0	0	0	0	0	0	0	0	0	0	0	0	0	0	0	0	0	0	0	0	0	0	0	0	0	0	0	0	0	0	0	0	0	0	0
AC203257.2_FG003	0	0	0	0	0	0	0	0	0	0	0	1.30266	0	0	1.00134	0	0	0	0	0	0	0	0	0	0	0	0	0	0.377481	0	0	0	0.449097	0	0	0	0	0	0	0	0	0	0.67831	0	2.21095	0	1.50633	0	0
AC203260.3_FG003	0	0	0	0	0	0	0	0	0	0	0	0	0	0	0	0	0	0	0	0	0	0	0	0	0	0	0	0	0	0	0	0	0	0	0	0	0	0	0	0	0	0	0	0	0	0	0	0	0
AC203262.3_FG002	0	0	1.71194	0	0	0	0	1.16807	0	0	0	0	0	0	0	0	0	0	0	0	0	0	0	0	0	2.40842	0	0	0	0	0	0	0	0	0	4.1993	0	6.54455	0	10.2534	0	0	0	0	0	0	8.71371	0	0
AC203265.3_FG002	0	0	0	0	0	0	0	0	0	0	0	0	0	0	0	0	0	0	0	0	0	0	0	0	0	0	0	0	0	0	0	0	0	0	0	0	0	0	0	0	0	0	0	0	0	0	0	0	0
AC203278.4_FG004	0	0	0	0	0	0	0	0	0	0	0	1.13478	0.630083	0.717915	0	0	0	0	0.683189	0	0	3.15945	0	0	0	0	0	0	0	0	0	0	0	0	0	5.05897	0	0	1.99189	0	2.6388	0	2.36356	1.40026	1.926	0	2.62439	5.15625	0
AC203280.3_FG001	0	0	0	0	0	0	0	0	0	0	0	0	0	0	0	0	0	0	0	0	0	0	0	0	0	0	0	0	0	0	0	0	0	0	0	0	0	0	0	0	0	0	0	0	0	0	0	0	0
AC203294.3_FG001	0	0	0	0	0	0	0	0	0	0	0	0	0	0	0	0	0	0	0	0	0	0	0	0	0	0	0	0	0	0	0	0	0	0	0	0	0	0	0	0	0	0	0	0	0	0	0	0	0
AC203294.3_FG008	7.62738	29.0096	9.88091	12.3623	3.67002	9.9513	15.2628	6.74183	8.56353	8.83752	9.37468	8.155	4.52806	8.59877	0	7.19624	6.56723	10.1372	8.18284	6.57864	6.69761	7.56841	6.66132	4.27074	0	6.95041	8.70467	5.29483	4.72626	6.95274	4.38592	27.4406	9.37153	9.0622	12.9725	12.1187	0	14.1651	9.54309	0	12.6424	9.1186	14.1546	13.4172	23.0685	0	25.1467	6.17585	12.6047
AC203294.3_FG012	0.840585	0	0	1.0218	0	0	0	0	0	0	0	0	0	0	0	0	0	0	0	0	0	0	0	0	0	0	0	0	0	0	0	0	0	0	0	0	0	0	1.57756	0	0	0	0.935959	0	0	0	0	0	0
AC203306.3_FG003	0	0	0	0	0	0	0	0	0	0	0	0	0	0	0	0	0	0	0	0	0	0	0	0	0	0	0	0	0	0	0	0	0	0	0	0	0	0	0	0	0	0	0	0	0	0	0	0	0
AC203307.4_FG001	0	0	0	0	0	0	0	0	0	0	0	0	0	0	0	0	0	0	0	0	0	3.35771	0	0	0	0	0	0	0	0	0	0	0	0	0	0	0	8.3791	16.9351	13.1277	0	0	0	2.97627	0	0	0	0	0
AC203311.3_FG005	0	0	0	0	0	0	0	0	0	0	0	0	0	0	0	0	0	0	0	0	0	0	0	0	0	0	0	0	0	0	0	0	0	0	0	0	0	0	0	0	0	0	0	0	0	0	0	0	0
AC203316.3_FG003	0	0	0	0	0	0	0	0	0	0	0	0	0	0	0	0	0	0	0	0	0	0	0	0	0	0	0	0	0	0	0	0	0	0	0	0	0	0	0	0	0	0	0	0	0	0	0	0	0
AC203316.3_FG004	0	0	0	0	0	0	0	0	0	0	0	0	0	0	0	0	0	0	0	0	0	0	0	0	0	0	0	0	0	0	0	0	0	0	0	0	0	0	0	0	0	0	0	0	0	0	0	0	0
AC203324.3_FG008	0	0	0	0	0	0	0	0	0	0	0	0	0	0	0	0	0	0	0	0	0	0	0	0	0	0	0	0	0	0	0	0	0	0	0	0	0	0	0	0	0	0	0	0	0	0	0	0	0
AC203332.3_FG001	0	0	0	0	0	0	0	0	0	0	0	0	0	0	0	0	0	0	0	0	0	0	0	0	0	0	0	0	0	0	0	0	0	0	0	0	0	0	0	0	0	0	0	0	0	0	0	0	0
AC203341.3_FG003	0	0	0	0	0	0	0	0	0	0	0	0	0	0	0	0	0	0	0	0	0	0	0	0	0	0	0	0	0	0	0	0	0	0	0	0	0	0	0	0	0	0	0	0	0	0	0	0	0
AC203359.3_FG001	0	0	0	0	0	0	0	0	0	0	0	0	0	0	0	0	0	0	0	0	0	0	0	0	0	0	0	0	0	0	0	0	0	0	0	0	0	0	0	0	0	0	0	0	0	0	0	0	0
AC203363.3_FG007	0	0	0	0	0	0	0	0	0	0	0	0	0	0	0	0	0	0	0	0	0	0	0	0	0	0	0	0	0	0	0	0	0	0	0	0	0	0	0	0	0	0.802979	0	0	0	0	0	0	0
AC203365.3_FG004	0	0	0	0	0	0	0	0.468304	0	0	0	0	0	0	2.32232	0.666492	0	0	0	0	0	0	0	0	0	0	0	0	0	0	0	0	0	0	0	1.68359	0	0	1.32577	4.11082	3.51268	2.5336	0	2.79599	0	0	0	0	0
AC203365.3_FG007	0	0	0	0	0	0	0	0.631488	0	0	0	0	0	0	0	0	0	0	0	0	0	1.41782	0	0	0	1.30205	0	0	0	0	0	0	0	0	0	0	0	0	1.78775	0	0	0	0	0	0	0	0	0	0
AC203366.4_FG001	1.64298	0	2.19492	0.748943	1.18581	0.803837	2.77399	2.58678	2.99753	2.32007	2.01936	3.51327	2.07266	2.22267	2.36303	2.1314	3.53655	2.12902	2.90834	1.77135	2.16405	1.83406	2.33169	2.58733	0.600149	1.12287	2.57817	1.7108	3.43596	1.49766	6.0228	2.21657	2.27102	3.66009	5.2394	12.7259	12.0506	9.53513	8.86493	5.97553	6.12729	8.4706	5.03083	6.23189	5.9629	7.09218	6.60167	6.23584	5.09085
AC203381.3_FG006	5.03882	0	0	6.12511	7.27348	4.93054	7.56221	0	0	8.75739	0	5.38738	2.99134	3.40832	8.28242	19.016	8.67692	8.03622	9.73038	0	0	0	4.40062	4.23202	14.7247	0	17.2515	0	0	4.59314	0	27.1918	14.8585	0	0	0	0	0	0	0	0	0	0	0	0	0	0	0	0
AC203382.3_FG005	0	0	0	0	0	0	0	0	0	0	0	0	0	0	0	0	0	0	0	0	0	0	0	0	0	0	0	0	0	0	0	0	0	0	0	0	0	0	0	0	0	0	0	0	0	0	0	0	0
AC203392.3_FG004	0	0	0	0	0	0	0	0	0	0	0	0	0	0	0	0	0	0	0	0	0	0	0	0	0	0	0	0	0	0	0	0	0	0	0	0	0	0	0	0	0	0	0	0	0	0	0	0	0
AC203394.3_FG004	2.71844	10.3392	7.04322	4.40599	1.30801	6.20672	1.35993	4.20494	5.08681	3.14974	2.22746	1.93766	1.61382	6.12929	2.97891	0.854926	3.90099	2.16777	1.74984	5.47088	0	14.8358	7.12239	2.28317	2.64798	3.71574	2.06826	0.629035	9.54528	1.65199	1.56317	0	2.67205	1.61491	4.62347	95.0215	106.339	68.9963	74.8266	84.3688	22.5291	30.8742	44.3941	32.2783	29.5982	19.9132	15.6843	20.9105	31.4466
AC203401.3_FG003	0	0	0	0	0	0	0	0	0	0	0	0	0.650791	0	0	0	0	0	0	0	0	0	0	0	0	0	0	0	0	0	0	0	0	0	0	0	0	0	0	0	0	0	1.22062	1.44628	0	0	0	0.665713	0
AC203408.4_FG003	0	0	0	0	0	0	0	0	0	0	0	0	0	0	0	0	0	0	0	0	0	0	0	0	0	0	0	0	0	0	0	0	0	0	0	0	0	0	0	0	0	0	0	0	0	0	0	0	0
AC203423.3_FG009	0	0	0	0	0	0	0	0	0	0	0	0	0	0	0	0	0	0	0	0	0	0	0	0	0	0	0	0	0	0	0	0	0	0	0	0	0	0	0	0	0	0	0	0	0	0	0	0	0
AC203424.3_FG001	1.15768	0	0	0.703629	0	0.566402	0	0	0	0	0	0	0	1.56614	0.951453	0	0.498385	0	0	0	0	0	0	0	1.69151	0	0.660595	0.803647	0.358674	1.05528	0	0	0.853444	0	0	12.4157	0	18.2748	10.8633	13.4736	14.3914	7.26609	9.66774	6.10939	2.10079	2.7258	1.43129	2.10908	2.8697
AC203430.3_FG007	0	0	0	0	0	0	0	0.644703	0	0	0	0	0	0	0	0	0	0	0	0	0	0	0	0	0	0	0	0	0	0	1.67766	0	0	0	0	0	0	0	0	0	0	0	0	0	0	0	0	0	0
AC203437.2_FG002	0	0	0	0	0	0	0	0	0	0	0	0	0	0	0	0	0	0	0	0	0	0	0	0	0	0	0	0	0	0	0	0	0	0	0	0	0	0	0	0	0	0	0	0	0	0	0	0	0
AC203439.3_FG005	0	0	0	0	0	0	0	0	0	0	0	0	0	2.03742	0	0	0	0.800645	0	0	0	1.4944	0	0	0	0	0	0	0	0	0	0	0	0	0	4.78573	0	3.72924	24.496	5.84266	7.48881	7.20196	7.82564	17.2203	3.64394	7.8801	4.96529	3.65831	4.97765
AC203531.3_FG002	0	0	0	0	0	0	0	0	0	0	0	0	0	0	0	0	0	0	0	0	0	0	0	0	0	0	0	0	0	0	0	0	0	0	0	0	0	0	0	0	0	0	0	0	0	0	0	0	0
AC203535.4_FG001	2.81467	0.617606	1.99844	2.10552	2.81281	2.54232	2.11211	3.22946	3.03858	2.9163	3.59252	2.54639	3.21337	4.83292	3.55887	4.3919	3.26234	3.10777	2.99642	2.33429	3.42216	7.7342	2.45817	3.45506	5.37798	5.17902	4.32413	5.86172	4.15899	4.44065	6.3495	5.84203	4.38938	3.6657	4.97125	47.4726	57.1692	47.4471	39.8213	49.1374	23.4163	15.5306	21.6971	18.2816	10.2153	8.83633	9.36892	9.20375	8.0505
AC203535.4_FG002	11.1678	15.9282	8.13792	8.82404	10.4784	9.28868	8.7993	7.58851	11.5981	9.46215	8.92203	13.7314	9.11609	13.5973	13.3087	7.63902	7.45208	5.78862	10.0642	11.0771	5.88389	29.5045	10.7287	9.84866	8.15879	9.54059	10.8334	7.55875	16.4352	9.92554	6.26123	9.04003	12.3494	15.4248	2.84911	84.5053	81.9115	86.5904	104.272	81.235	72.8858	72.0967	59.3769	59.304	31.9186	43.8252	40.7313	44.7606	48.4457
AC203535.4_FG004	293.417	316.809	314.974	278.223	307.999	287.846	302.206	305.118	293.201	303.668	297.607	300.609	292.246	243.817	295.627	346.688	312.077	330.324	311.726	286.083	349.243	230.089	299.946	329.001	349.407	374.734	333.717	372.817	280.083	361.863	375.416	345.57	321.603	358.42	333.117	120.423	132.098	115.208	91.5433	120.817	136.2	135.02	137.034	148.178	211.074	199.464	168.238	174.994	184.778
AC203535.4_FG006	0	0	0	0	0	0	0	0	0	0	0	0	0	0	0	0	0	0	0	0	0	0	0	0	0	0	0	0	0	0	0	0	0	0	0	0	0	0	0	0	0	0	0	0	0	0	0	0	0
AC203535.4_FG007	0	0	0	0	0	0	0	0	0	0	0	0	0	0	0	0	0	0	0	0	0	0	0	0	0	0	0	0	0	0	0	0	0	0	0	0	0	0	0	0	0	0	0	0	0	0	0	0	0
AC203570.4_FG005	1.50258	0	2.43315	3.04419	1.44597	2.94058	3.75843	1.99219	3.93633	1.30573	2.46239	1.60652	2.9734	1.35515	5.76293	0.945098	4.74368	1.5976	3.86881	2.15997	2.63883	7.45481	2.18711	3.78597	0	3.42304	3.42961	2.43383	2.79319	2.28279	1.72804	0	3.32311	0.892619	2.55556	14.3241	58.7776	17.6731	16.9197	29.1461	8.71684	8.08357	5.57688	3.96476	5.45334	3.93098	3.7154	4.25821	4.9662
AC203571.3_FG001	1.19379	4.54042	2.31976	1.45116	0	3.50443	2.38885	2.37418	3.1274	0.691599	0.978182	1.27638	3.3073	2.69166	1.30818	0.750877	2.05573	1.90394	0.256147	1.71609	4.19309	5.33054	1.04259	1.00265	1.16285	1.63176	1.36241	1.10496	2.71233	1.0882	0.68646	2.14743	2.05349	2.83673	0	20.8642	0	20.6924	30.6194	25.4721	11.8723	12.8447	15.0648	18.3749	7.94321	4.99705	4.91979	6.76627	3.94563
AC203571.3_FG007	0	0	0	0	0	0	0	0	0	0	0	0	0	0	0	0	0	0	0	0	0	0	0	0	0	0	0	0	0	0	0	0	0	0	0	0	0	0	0	0	0	0	0	0	0	0	0	0	0
AC203672.3_FG001	0	0	0	0	1.53206	1.03855	1.59287	0	0	0	0	1.13478	0	0.717915	0	0	1.82767	2.53907	0.683189	0	0	0	0	0	3.10154	0	0	0.736779	0.657662	0.967479	1.83091	0	0.782434	0	0	2.52949	0	1.97108	0	6.17625	0	0	0	0	0	3.33201	0	0	0
AC203748.3_FG002	0	0	0	0	0	0	0	0	0	0	0	0	0	0	0	0	0	0	0	0	0	0	0	0	0	0	0	0	0	0	0	0	0	0	0	0	0	0	0	0	0	0	0	0	0	0	0	0	0
AC203752.5_FG002	0	0	2.40972	0	0	0	0	0	0	0	0	0	0	0	4.07673	0	0	0	0	0	6.53354	3.6915	0	0	0	0	0	0	3.07365	0	0	0	1.82839	0	0	5.91091	0	9.21206	4.65466	0	12.3327	0	8.28474	3.27214	4.50068	3.89312	0	3.01228	0
AC203753.4_FG006	1.09012	1.03653	0.529575	0.220856	0.786789	0	0	0.602222	0.407972	0.315769	0.446616	0.582765	0.5393	0.614477	0.298643	0.685668	0.156434	0.724413	0.233902	0.156706	0.478618	0.270423	0.476025	0.152596	0	0.496683	0.829393	0.504499	0.337743	0.828083	0.626845	0	0.13394	0.647595	0	1.73203	0	3.37417	1.7049	0	1.80688	1.62906	1.21381	1.67792	0.659399	1.14077	0.449253	0.882666	0.900744
AC203753.4_FG007	0	0	1.71194	0	0	1.72414	0	2.33614	1.97826	1.53116	6.49693	3.76777	4.18411	0	0	1.6624	3.03419	0	0	1.51973	0	0	0	0	0	0	0	0	3.27543	1.60615	0	0	2.5979	3.14019	0	16.7972	0	6.54455	3.30682	10.2534	8.76154	0	1.96192	0	3.19743	0	0	0	0
AC203754.4_FG007	0	0	0	0	0.711484	0	0.739727	0	0	0	0.605805	0	0	0	0	0	0	0.393047	0	0	1.29843	0	0	0	0	0	0	0	0	0	0	0	0	0	0	0	0	0	0.925032	0	0	0	0	0	0.89443	0	0	0	0
AC203754.4_FG008	0	0	0	0	0	0	0	0	0	0	0	0	0	0	0	0	0	0	0	0	0	0	0	0	0	0	0	0	0	0	0	0	0	0	0	0.927668	0	0	0.73051	0	0	0	0	0	0	0	0	0	0
AC203761.3_FG002	0	0	0.150616	0	0.22377	0	0.232653	0.102767	0	0	0	0	0	0.419432	0	0	0.133474	0.123618	0.0997859	0	0.408371	1.3844	0.270772	0	0.453008	0	0	0	0	0	0	0	0.114281	0	0	1.47782	9.09609	1.43947	2.03654	0.902096	1.54168	1.11197	2.07131	1.22713	1.68785	1.94668	3.44984	1.31795	2.30562
AC203768.3_FG005	0	0	0	0	0	0	0	0	0	0	0	0	0	0	0	0	0	0	0	0	0	0	0	0	0	0	0	0	0	0	0	0	0	0	0	0	0	0	0	0	0	0	0	0	0	0	0	0	0
AC203774.3_FG004	0	0	0	0	0	0	0	0	0	0	0	0	0	0	0	0	0	0	0	0	0	0	0	0	0	0	0	0	0	0	0	0	0	0	0	0	0	0	0	0	0	0	0	0	0	0	0	0	0
AC203777.3_FG001	0	0	0	0	0	0	0	0	0	0	0	0	0	0	0	0	0	0	0	0	0	0	0	0	0	0	0	0	0	0	0	0	0	0	0	0	0	0	0	0	0	0	0	0	0	0	0	0	0
AC203777.3_FG004	0	0	0.304497	0	0	0	0	0	0	0	0	0	0	0	0	0	0	0	0	0	0	0	0	0	0	0	0	0	0	0	0	0	0	0	0	1.49383	0	0	0.588172	0	0	0	0	0	0	0	0	0	0
AC203790.3_FG004	0	0	0	0	0	0	0	0	0	0	0	0	0	0	0	0	0	0	0	0	0	0	0	0	0	0	0	0	0	0	0	0	0	0	0	0	0	0	0	0	0	0	0	0	0	0	0	0	0
AC203802.2_FG005	0	0	0	0	0	0	0	0	0	0	0	0	0	0	0	0	0	0	0	0	0	0	0	0	0	0	0	0	0	0	0	0	0	0	0	0	0	0	0	0	0	0	0	0	0	0	0	0	0
AC203804.4_FG008	0	0	0	0	0	0	0	0	0	0	0	0	0	0	0	0	0	0	0	0	0	0	0	0	0	0	0	0	0	0	0	0	0	0	0	0	0	1.44358	0	0	0	0	0	0	0	1.22015	0	0	0
AC203806.3_FG006	0	0	0	0	0	0	0	0.636619	0	0.417256	0	0.513376	0.285052	0	0	0.453019	0	0	0	0	0	0	0	0	0	0	0	0	0	0	0	0	0	0	0	0	0	0	0.901138	0	0	0	0.53464	0	0	0	0	0	0
AC203831.3_FG002	0	0	0	0	0	0	0	0	0	0	0	0	0	0	0	0	0.389289	0	0	0	0	0	0	0	0	0	0	0	0	0	0	0	0	0	0	1.07755	0	0	0	0	0	0	0	0	0	0	0	0	0
AC203834.4_FG004	0	0	0	0	0	0	0	0	0	0	0	0	0	0	0	0	0	0	0	0	0	0	0	0.477242	0	0	0	0	0	0	0	0	0	0	0	0	0	0	0	0	0	0	0	0	0	0	0	0	0
AC203841.3_FG002	0.212552	0.606307	0.61954	0	0.153408	0.623953	0.637991	0.352264	0.23864	0.369412	0.522488	0.681766	0.189275	2.51603	0	0.401075	0.366017	0.593234	0.684093	0.366654	0.279963	3.32181	1.48505	0.624815	0.310564	0.145265	0.363859	0.295102	1.77804	0.581255	0.733334	0.573515	1.1752	0.568206	0.542256	7.34521	6.23592	8.2895	9.77318	4.32909	7.66263	7.81381	7.33671	6.16932	3.47138	4.67098	6.04408	7.61552	3.16129
AC203841.3_FG009	1.4101	1.60893	1.64405	0.342819	2.03546	0.827878	0.423252	1.49566	0.633267	0.980292	0.693251	1.20611	1.67424	1.90762	1.39069	1.33039	0.728463	0.899565	1.45228	1.21622	2.22877	3.35807	0.9852	0.710591	0.824131	2.69838	1.28741	1.5662	1.39801	1.0283	0.973008	1.52191	1.03953	0.502608	0	38.3112	16.548	24.6162	21.1712	22.9758	13.3223	13.1491	14.7588	8.92976	6.653	6.64027	8.36813	7.19302	4.19448
AC203847.3_FG004	0	0	0	0	0	0	0	0	0	0	0	0	0	0	0	0	0	0	0	0	0	0	0	0	0	0	0	0	0	0	0	0	0	0	0	0	0	0	0	0	0	0	0	0	0	0	0	0	0
AC203847.3_FG009	0	0	0	0	0	0	0	0	0	0	0	0	0	0	0	0	0	0	0	0	0	0	0	0	0	0	0	0	0	0	0	0	0	0	0	0	0	0	0	0	0	0	0	0	0	0	0	0	0
AC203855.2_FG001	0	0	0	0	0	0	4.47307	0	0	0	0	0	0	2.01603	0	0	0	0	0	0	0	0	2.60298	0	0	0	0	0	1.84683	0	0	0	0	0	0	0	0	0	0	0	0	0	0	0	0	0	0	0	0
AC203862.4_FG001	0.215366	1.22867	0.836989	1.04718	0.621757	0	0.646438	0.999398	0	0.748605	0.264703	1.38158	0.255708	0.582705	0	0.203192	0	0.171739	0.13863	0.185754	0.567339	9.61653	0	0.180882	0.629352	0	0	0.299008	0.13345	0.58895	0.743043	0	0.317536	0	1.09887	3.59291	0	2.79975	3.23349	3.75978	3.21272	3.86208	1.91841	2.27309	1.56326	12.5082	17.041	13.6017	7.47399
AC203862.4_FG002	0	0	0.135274	0	1.00488	0.408714	0.626864	0.646091	0.781591	0.846928	0.513375	0.744305	0.49593	0.847592	0.457711	0.52544	0.599389	0.999235	0.896215	0.480345	0.733547	1.86507	0.729573	1.2863	0.813728	0.761234	0.476684	0.966516	0.776456	1.26915	1.92145	1.5027	1.02641	1.24066	0	5.30913	0	4.1371	8.88416	7.29187	1.7308	4.24449	3.25557	1.83688	2.7792	1.52984	2.06562	1.69101	0
AC203865.3_FG001	3.4049	1.61875	2.48112	2.06947	4.09578	3.60938	2.98086	2.63339	2.22997	2.46569	1.04623	2.12359	2.35824	2.11119	3.26475	2.94473	1.46582	2.71517	2.37436	2.20255	2.98984	2.53393	3.22145	2.14479	1.65833	3.87837	2.91435	2.36364	3.16474	2.58645	2.93685	1.5312	2.5101	2.02271	0	7.43853	16.649	7.37726	11.1827	8.25576	2.82181	6.10588	5.3709	4.1178	3.08936	3.11771	2.80641	2.75693	4.22009
AC203900.3_FG006	0	0	0	0	0	0	0	0	0	0	0	0	0	0	0	0	0	0	0	0	0	0	0	0	0	0	0	0	0	0	0	0	0	0	0	0.637318	0	0	0	0	0	0	0	0	0	0	0	0	0
AC203909.3_FG003	0.77202	1.1011	0.375044	0.938457	0.278601	0.566573	0.57932	0.511791	0.650081	1.17404	0.474439	0.825425	0.572896	0.652756	0.317247	0.182096	0	0.461725	0.124236	0.166468	0	0	0.33712	0.324203	0	0	0.881061	0.535927	0.478378	0.351868	0	0	0.426851	0.343968	0	0	0	0	0.362221	0	0	0	0	0.254635	0	0	0	0	0
AC203909.3_FG006	0.982797	0	0	0	0	0	0	0	0	0	0	0	0	0	0	0	0	0	0.632622	0	0	0	0	0	0	0	0	0	0	0	0	0	0	0	0	0	0	0	0	0	0	0	0	0	0	0	2.43014	0	0
AC203909.3_FG007	0	0	0	0	0	0	0	0	0	0	0	0	0	0	0	0	0	0	0	0	0	0	0	0	0	0	0	0	0	0	0	0	0	0	0	0	0	0	0	0	0	0	0	0	0	0	0	0	0
AC203909.3_FG010	0	0	0	0	0	0	0	0	0	0	0	0	0	0	0	0	0	0	0	0	0	0	0	0	0	0	0	0	0	0	0	0	0	0	0	0	0	0	0	0	0	0	0	0	0	0	0	0	0
AC203925.3_FG002	0	0	0	0	0	0	0	0	0	0	0	0	0	0	0	0	0	0	0	0	0	0	0	0	0	0	0	0	0	0	0	0	0	0	0	0	0	0	0	0	0	0	0	0	0	0	0	0	0
AC203928.4_FG001	0	0	0	0	0	0	0	0	0	0	0	0	0	0	0	0	0	0	0	0	0	0	0	0	0	0	0	0	0	0	0	0	0	0	0	0	0	0	0	0	0	0	0	0	0	0	0	0	0
AC203944.4_FG002	0	0	0	0	0	0	0	0	0	0	0	0	0	0	0	0	0	0	0	0	0	0	0	0	0	0	0	0	0	0	0	0	0	0	0	0	0	0	0	0	0	0	0	0	0	0	0	0	0
AC203955.3_FG002	1.26826	0	0.616113	0	0	1.241	0	0.420379	1.42392	0.551053	0	0.677994	0.376456	0.857866	1.04233	1.79485	1.09198	1.51702	0.81637	1.64081	0	0	1.10762	0	0	0.866769	0	1.76081	0.785867	1.15608	1.09392	0	0.467481	2.26025	0	4.53388	0	0	0	0	0	1.13716	0.706077	1.67323	0	0.995387	0	0.770176	3.1438
AC203955.3_FG005	0	0	0	0	0	0	0	0	0	0	0	0	0	0	0	0	0	0	0	0	0	0	0	0	0	0	0	0	0	0	0	0	0	0	0	0	0	0	0	0	0	0	0	0	0	0	0	0	0
AC203956.3_FG004	0	0	0	0	0	0	0	0	0	0	0	0.469226	0	0	0	0	0	0	0	0	0	0	0	0	0	0	0	0	0	0	0	0	0	0	0	0	0	0	0	0	0	0	0.244331	0.289502	0	0	0	0	0
AC203957.3_FG001	0	0	0	0	0	0	0	0	0	0	0	0	0	0	0	0	0	0	0	0	0	0	0	0	0	0	0	0	0	0	0	0	0	0	0	0	0	0	0	0	0	0	0	0	0	0	0	0	0
AC203957.3_FG004	51.1516	46.077	50.5703	49.0888	56.9969	51.8087	72.7274	54.7313	56.4222	59.2672	67.2815	73.8795	58.0695	55.238	78.1788	47.4136	63.3585	56.5333	61.8085	57.2766	66.1924	60.1059	47.8079	60.2967	83.9173	61.3311	48.1348	49.8369	52.8263	49.8994	95.9806	77.4844	55.5713	63.9726	73.2612	27.8035	0	26.6654	33.6837	41.7771	33.4673	32.1854	48.9616	36.7025	70.0241	39.4419	22.1897	43.5971	44.49
AC203966.5_FG002	3.60785	3.43048	2.3369	1.46188	5.2079	3.53032	2.70731	1.59449	2.70044	2.61266	0.739058	0.642904	2.14183	3.6606	2.96515	5.6732	2.07092	1.43851	3.87059	2.59315	1.58403	1.78998	2.62575	2.02012	0	3.28763	2.05871	2.50452	1.49039	3.28874	1.0373	3.24494	1.32986	2.14327	0	5.7323	0	1.11671	1.1285	0	1.495	3.23491	2.0086	3.17327	3.27351	1.88774	5.94737	1.46063	2.98109
AC203966.5_FG003	0	0	0	0	0	0.438153	0	0.593682	0.502733	0.389114	0.550353	0	0.797478	1.81729	0	0	0	0.35707	0.576461	0	0	8.66411	0.782123	0	0	1.2241	0	0	0.832383	0	0	0	0.990303	0	0	87.5075	78.8219	102.284	109.247	72.9596	31.1719	33.7251	35.8978	46.0791	12.1884	18.9775	21.0369	19.0345	17.7594
AC203966.5_FG005	1.22067	3.48199	3.26149	1.11287	1.32152	1.49305	1.83198	2.22534	1.71312	1.06076	1.50031	1.63139	1.26816	3.71556	2.00645	0.575838	0.525505	0.730052	1.37505	3.15851	2.41172	3.63371	2.93169	0.768917	0.891777	2.08562	0.696541	0.423688	2.26915	1.11271	0	0	2.02474	2.17545	0	12.364	0	6.80088	12.5999	5.32752	3.79363	0	1.35917	2.01307	0.553776	4.31119	3.77292	2.96512	3.02585
AC203966.5_FG006	0	0	0	0	0	0	0	0	0	0	0	0	0	0	0	0	0	0	0	0	0	0	0	0	0	0	0	0	0	0	0	0	0	0	0	0	0	0	0	0	0	0	0	0	0	0	0	0	0
AC203972.3_FG001	0	0	0.215894	0.135056	0	0	0	0	0	0.096548	0.136555	0	0	0.225455	0	0	0	0	0	0	0	0.496099	0.0970314	0.0933138	0	0.151863	0	0.0771265	0	0	0	0	0	0	0	0.529576	0	0.206334	0.208513	0	0.552462	0.796951	0.989674	0.439742	1.20969	0.697593	1.09889	0.674699	0
AC203972.3_FG003	0	0	0	0	0	0	0	0	0	0	0	0	0.457634	0	0	0	0	0	0	0	0	0	0	0	0	0	0	0	0	0	0	0	0	0	0	0	0	0	0	0	0	0	0	0	0	0	0	0	0
AC203976.4_FG001	0	0	0	0	0	0	0	0	0	0	0	0	0	0	0	0	0	0	0	0	0	0	0	0	0	0	0	0	0	0	0	0	0	0	0	0	0	0	0	0	0	0	0	0	0	0	0	0	0
AC203980.3_FG003	0	0	1.19493	0	0	0	0	0	0	0	1.51161	1.31494	0	0	0	0	1.05892	0	0.791658	0	0	0	0	0	0	0	0	0	0	0	0	0	0	0	0	0	0	0	0	0	0	0	0	0	0	0	0	0	0
AC203985.4_FG001	1.05866	0.86281	1.76328	2.38994	0.654927	1.33188	2.49672	2.10543	2.54698	0.919966	2.04471	2.58718	1.70588	0.71609	1.98873	0.998818	2.08346	1.92961	2.23906	2.73929	1.99202	0.225101	1.71706	2.03234	2.20976	1.86048	2.24377	2.41469	1.49941	2.7572	2.60894	0.816145	1.67238	3.77342	3.85831	0	0	0	0	0	0	0	0.168396	0.199529	0.274443	0	0	0	0
AC203985.4_FG005	44.3863	86.6296	30.6417	35.4969	42.1521	38.8607	36.8133	48.0088	55.0798	41.6165	35.8911	28.7238	40.2189	37.9244	26.8796	47.3876	32.1827	43.778	35.3381	50.3728	49.2324	48.6792	25.503	29.431	51.2004	41.5112	42.6572	47.0295	34.7415	41.5251	46.3447	12.6068	29.2773	35.3887	53.6386	754.407	685.379	637.759	543.653	584.558	139.396	167.571	170.377	135.612	99.6226	95.3419	66.4295	97.8875	81.0721
AC203986.3_FG013	22.1931	19.9914	17.0231	15.6186	20.233	20.5733	28.0482	40.2654	38.0313	22.3308	41.6337	42.4613	42.9926	10.2712	47.9992	37.4692	54.3083	57.7497	51.1275	65.4847	58.4635	20.8625	40.8047	64.7483	68.2672	67.0565	77.3162	55.9488	31.8464	75.597	62.4646	31.517	42.1937	56.2055	65.5583	0	0	0	0	0	0	0	1.30059	4.62313	4.23926	5.50049	0	1.41866	0
AC203989.4_FG001	1.91584	0	2.60597	1.86309	4.42479	8.24854	3.45032	1.77808	4.30196	3.99564	2.35472	1.63869	2.95712	2.07344	1.88946	3.61509	2.63928	3.0555	2.46643	2.31338	5.04689	3.42184	3.34637	3.86179	6.71826	4.18991	2.18643	3.98985	2.37427	3.14349	5.28793	4.1355	3.67213	4.09722	3.9101	14.611	22.483	12.0971	17.2586	4.45946	3.8106	16.4909	10.2394	8.59383	4.86723	4.21019	8.52705	7.44597	1.89962
AC204007.3_FG001	0	0	0	0	0	0	0	0	0	0	0	0	0	0	0	0	0	0	0	0	0	0	0	0	0	0	0	0	0	0	0	0	0	0	0	0	0	0	0	0	0	0	0	0	0	0	0	0	0
AC204007.3_FG008	0	0	0	0	0	0	0	0.65152	0	0	0	0	0	0	0	0	0	0.783713	0	0	0	0	0	0	0	1.34335	0	0.682245	0	0	0	0	0	0	0	156.931	0	125.938	153.09	97.2247	2.44348	5.28724	1.09431	5.18649	1.78344	0	0	0	0
AC204009.3_FG009	1.07361	0	0	0	0	0	0	0	0	0	0	0	0	0	0	0	0	0	0	0	0	0	0	0.901711	0	0	0	0	0	0	0	0	0	0	0	0	0	0	0	0	0	0	0	0	0	1.68525	0	0	0
AC204015.3_FG006	0	0	0	0	0	0	0	0	0	0	0	0.34318	0	0	0	0	0	0	0	0	0	0	0	0	0	0	0	0	0	0	0	0	0	0	0	0	0	0	0	0	0	0	0	0	0	0	0	0	0
AC204017.4_FG003	0	0	0	0	0	0	0	0	0	0	0	0	0	0	0	0	0	0	0	0	0	0	0	0	0	0	0	0	0	0	0	0	0	0	0	0	0	0	0	0	0	0	0	0	0	0	0	0	0
AC204035.3_FG003	0	0	0	0	0	0	0	0	0	0	0	0	0	0	1.04949	0	0	0	0	0	0	0	0.557616	0	0	0	0.728664	0	0.395633	0	0	0	0	0	0	0	0	0	4.79309	3.71547	0	0	0.710927	0	0	0	0	0	3.1654
AC204048.3_FG002	0	0	0	0	0	0	0	0	0	0	0	0	0	0	0	0	0	0	0	0	0	0	0	0	0	0	0	0	0	0	0	0	0	0	0	0	0	0	9.54309	0	0	0	0	0	0	0	0	0	0
AC204050.4_FG006	0	0	0	0	0	0	0.32272	0	0	0	0	0	0.127657	0.145452	0	0	0.740582	0.342949	0	0	0	0	0	0	0	0	0	0.149274	0	0	0	0	0	0	1.09718	0	0	0	0.403563	1.25133	0.534628	0.385612	0	0.283698	0.780425	0.337537	0.531709	0.261168	0
AC204051.3_FG001	0	5.91986	0	0	0	0	1.55731	0	1.16501	0	0	0	0.616015	0	0	0	0.893431	0	0	0	0	0	0.906231	0	0	0	0	0	0	0	0	0	0.764963	0	0	0	0	0	1.94742	0	0	3.72159	0	2.738	0	0	2.56579	1.26028	0
AC204060.3_FG010	0	0	0	0	0	0	0	0	0	0	0	0	0	0	0	0	0	0	0	0	0	0	0	0	0	0	0	0	0	0	0	0	0	0	0	0	0	0	0	0	0	0	0	0	0	0	0	0	0
AC204070.3_FG004	0	0	1.88589	0	0	0	2.91309	0	0	0	0	0	0	0	0	0	0	0	0	0	0	0	0	0	0	0	0	0	1.20275	0	0	0	0	0	0	0	113.894	0	3.64283	0	0	0	2.16127	0	0	0	0	0	0
AC204088.3_FG010	0	0	0	0	0	0	0	0	0	0	0	0	0	0	0	0	0	0	0	0	0	0	0	0	0	0	0	0	0	0	0	0	0	0	0	0	0	0	0	0	0	0	0	0	0	0	0	0	0
AC204212.4_FG001	1001.44	1207.26	1193.07	1115.89	1127.2	1026.58	966.182	1072.87	946.999	963.484	1142.93	1134.45	1148.33	659.243	1151.28	1375.07	1347.26	1421.28	1179.89	1537.26	1052.1	461.359	853.777	1053.87	1010.32	973.665	897.979	924.846	648.238	1040.55	971.749	900.706	806.377	966.733	1079.73	92.3422	0	121.773	100.685	138.752	22.2306	37.4134	46.461	15.7288	313.696	145.031	95.8069	47.0589	103.434
AC204213.1_FG007	0	0	0	0	0	0	0	0	0	0	0	0	0	0	0	0	0	0	0	0	0	0	0	0	0	0	0	0	0	0	0	0	0	0	0	0	0	0	0	0	0	0	0	0	0	0	0	0	0
AC204231.3_FG010	0	0	0	0	0	0	0	0	0	0	0	0	0	0	0	0	0	0	0	0	0	0	0	0.198852	0	0	0	0	0	0	0	0	0.174541	0	0	0	0	0	0	0	0	0	0	0.312363	0	0	0	0	0
AC204252.3_FG001	0	0	0	0	0	0	0	0	0.36162	0	0	0	0	0	0	0	0	0	0	0	0	0	0	0	0	0	0	0	0	0	0	0	0	0	0	0	0	0	0	0	0	0	0	0	0	0	0	0	0
AC204254.3_FG001	0	0	0	0	0	0	0	0	0	0	0	0	0	0	0	0	0	0	0	0	0	0	0	0	0	0	0	0	0	0	0	0	0	0	0	8.14662	0	8.46425	4.27681	0	5.66578	2.04328	3.80611	0	0	0	0	0	0
AC204271.3_FG003	0	0	0	0	0	0	0	0	0	0	0	0	0	0	0	0	0	0	0	0	0	0	0	0	0	0	0	0	0	0	0	0	0	0	0	0	0	0	0	0	0	0	0	0	0	0	0	0	0
AC204277.3_FG006	1.62148	1.15633	1.37849	1.23191	1.46287	1.38831	1.82513	1.34365	2.50318	2.81812	2.74029	1.30024	1.20326	0.959694	1.33263	1.52983	2.26868	1.7779	1.95701	0.874085	1.06787	0.603355	0.708056	1.36186	0.592297	1.10818	0.925251	0.703508	1.00474	1.66282	0.349647	0	0.597681	1.44488	2.06834	1.93221	11.8929	2.25849	1.90194	1.17947	2.01571	2.90775	2.25682	2.67406	2.20683	0.636308	1.50353	1.96936	2.0097
AC204292.4_FG002	0.155279	0	0	0.188755	0	0	0	0.102938	0.174338	0	0	0	0	0.315099	0	0	0	0.247649	0.0999526	0	0	0	0.271225	0.260833	0	0.212246	0.177211	0	0	0	0.267868	0	0	0	0	0.370071	0	1.1535	0.582839	0.903603	0	0.278457	0.69159	0.614589	0.281779	0.731223	0	0.56578	0.769825
AC204292.4_FG003	7.02333	14.5703	9.30518	6.98519	5.52987	7.49717	8.62408	9.31186	6.45164	11.0968	8.63226	9.55712	10.2341	7.34195	6.29695	6.02394	8.79583	11.7104	6.57583	8.26043	6.72784	5.70193	10.5947	6.43503	9.32904	10.4727	5.10065	8.42133	5.53886	7.56614	4.40572	6.89112	7.53107	2.27578	9.7733	12.1734	0	7.11452	4.79309	0	9.52459	9.15977	2.84371	1.68473	5.79315	2.00445	7.89383	4.6528	0
AC204292.4_FG005	0	0	0	0	0	0	0	0	0	0	0	0	0	0	0	0	0	0	0	0	0	0	0	0	0	0	0	0	0	0	0	0	0	0	0	0	0	0	0	0	0	0	0	0	0	0	0	0	0
AC204292.4_FG006	0	0	0	0	0	0	0	0	0.150893	0	0	0	0	0	0	0.126801	0	0	0	0	0	0.200038	0	0	0	0	0	0	0	0	0	0	0	0	0	0.960916	0	0.499191	0.504462	0	0	0	0.448941	0.177314	0	0	0.332323	0	0
AC204298.3_FG006	0	0	0	0	0	0	0	0	0	0	0	0	0	0	0	0	0	0	0	0.133261	0	0	0	0.129766	0	0	0	0	0.0957381	0	0	0	0	0	0	0.736451	9.06585	1.43469	0	1.79819	0.768277	0	0.344071	0.203841	0	0.242526	0.764083	0.187653	0
AC204300.3_FG003	0	0	0	0	0	0	0	0	0	0	0	0	0	0	0	0	0	0	0	0	0	0	0	0	0	0	0	0	0	0	0	0	0	0	0	0	0	0	0	0	0	0	0	0	0	0	0	0	0
AC204300.3_FG009	0	0	0	0	0	0	0	0	0	0	0	0	0	0	0	0	0	1.54784	0	0	0	0	0	0	0	0	0	0	0	0	0	0	0	0	0	0	0	0	0	0	0	0	0	0	0	0	0	0	0
AC204306.3_FG007	0	0	0	0	0	0	0	0	0	0	0	0	0	0	0	0	0	0	0	0	0	0	0	0	0	0	0	0	0	0	0	0	0	0	0	0	0	0	0	0	0	0	0	0	0	0	0	0	0
AC204311.4_FG004	0.804219	0	0	0	2.32177	0	0	0	0	0	0	0	0	0.543985	0	0.758761	0	1.28262	0.517672	1.38729	0	0	0	0.67545	0	0	0	0.558279	0	0	0	0	0	0	0	1.91666	0	1.49355	6.03726	0	0	0	0	0	0	0	0	0.976759	0
AC204325.3_FG003	0	0	0	0	0	0	0	0	0	0	0	0	0	0	0	0	0	0	0	0	0	0	0	0	0	0	0	0	0	0	0	0	0	0	0	0	0	0	0	0	0	0	0	0	0	0	0	0	0
AC204351.3_FG004	0	0	0	0	0	0	0	0	0	0	0	0	0	0	0	0	0	0	0	0	0	0	0	0	0	0	0	0	0	0	0	0	0	0	0	0	0	0	0	0	0	0	0.358633	0	0	0	0	0	0
AC204352.3_FG012	0	0	0	0	0	0	0	0	0	0	0	0	0	0	0	0	0	0	0	0	0	0	0	0	0	0	0	0	0	0	0	0	0	0	0	0	0	0	0	0	0	0	0	0	0	0	0	0	0
AC204359.3_FG004	0	0	0	0.398429	0	0	0	0	0	0	0	0	0	0	0	0	0	0	0	0	0	0	0	0	0	0	0	0	0	0	0	0	0	0	0	0	0	0	0	0	0	0	0	0	0	0	0	0	0
AC204359.3_FG005	0.633206	0	0.307608	0.384858	0.457013	0.3098	0	0	0	0.550251	0.778263	0.677008	0.187954	0.856618	0	0.597414	0.272597	0	0.203796	0	0	4.71233	0.276503	0	0	0.432754	0	0	0.392362	0.288599	0	0	0.2334	0	1.61542	46.7819	74.3089	39.9823	33.2742	49.7442	20.466	18.7358	13.7485	12.1133	6.31979	8.94545	8.61143	9.61319	1.56961
AC204377.3_FG001	0	0	0	0	0	0	0	0	0	0	0	0	0	0	0	0	0	0	0	0	0	0	0	0	0	0	0	0	0	0	0	0	0	0	0	0	0	0	0	0	0	0	0	0	0	0	0	0	0
AC204381.3_FG001	0.531988	0	0.723624	0.258671	0.460752	0.520556	0.15968	0.493734	0.358369	0.647211	0.523086	0.227515	0.378983	0.287875	0.524665	0.301151	0.274827	0.169689	0.205463	0.275305	0.560567	0.316725	0.464608	0.446808	0.31092	0.436294	0	0.443159	0.263714	0.484934	0.917717	0.574171	0.156873	0.568857	1.08575	1.77501	12.4861	1.97595	1.19809	1.2383	1.05812	0.572397	0.473878	0.280744	0.772301	0.501035	0.789261	0.516898	0.527485
AC204383.2_FG002	0	0	0	0	0	0	0	0	0	0	0	0	0	0	0	0	0	0	0	0	0	0	0	0	0	0	0	0	0	0	0	0	0	0	0	0	0	0	0	0	0	0	0	0	0	0	0	0	0
AC204387.3_FG002	7.33802	0	0	0	0	0	0	0	0	0	0	0	0	4.96353	0	0	0	5.85156	0	6.32907	0	0	0	0	0	0	0	0	0	0	0	0	0	0	0	0	0	68.1385	151.487	42.7015	0	0	16.3412	9.68118	0	23.0369	0	8.91234	0
AC204437.3_FG004	0	0	0.529424	0	0	0	0	0	0	0	0	0	0	0.737162	0.895673	0	0	0	0	0	0	0	0.475891	0	0	0	0	0	0	0	0	0	0	0	0	3.89595	0	0	0	0	0	3.90863	5.46057	2.87561	0	4.27667	2.69475	3.30906	8.10438
AC204472.3_FG002	0.706422	0	0.686353	0	1.01971	0	1.06019	0	0	1.22775	0	0.755289	0	0	1.16116	0	0	0	0	0	0	1.05144	0.616949	1.18662	0	0	0	0	0.43773	0	0	3.81218	0.520776	0	0	1.68359	0	1.31192	2.65155	0	0	2.5336	0.786573	0.931995	0	1.10887	1.74676	0.85798	0
AC204476.3_FG004	0	0	0	0	0	0	0	0	0	0	0	0	0	0	0	0	0	0	0	0	0	0	0	0	0	0	0	0	0	0	0	0	0	0	0	0	0	0	0	0	0	0	0	0	0	0	0	0	0
AC204502.4_FG006	0	0	0	0.767103	0	0.926244	0	0.209171	0.354255	0.548383	0	0	0.936581	1.06714	0	0.297693	0.815016	0	0.406208	0.272144	0	5.16596	0.551129	0.265007	0	0.431285	0	0	1.17309	0.28762	0	0	0.697824	0	0	0.751985	0	0.585979	2.36866	0	2.35345	4.5266	3.51328	2.91397	3.43545	10.4009	13.2634	11.8799	10.95
AC204515.4_FG003	0	0	0	0	0	0	0	0	0	0	0	0	0	0	0	0	0	0	0	0	0	0	0	0	0	0	0	0	0	0	0	0	0	0	0	0	0	0	0	0	0	0	0	0	0	0	0	0	0
AC204515.4_FG006	0.212899	0	0.206851	0	0	0	0.958551	0.564544	0.478059	0	0.261671	0.227627	0.505558	0.432024	1.04984	0	0.549923	0	0.137042	0.550879	0	0.63376	0	0	0	0.291005	0	0.147792	0.131922	0	0	0	0.3139	0.758846	0	0	0	0.395383	0.799115	0	0.529321	0	0.237055	0	0.386339	0.668373	1.05286	0.51715	1.05549
AC204519.3_FG003	0	0	0	0	0	0	2.66785	0	0	1.54475	0	0	1.05531	0	1.46097	0.838575	0	0	0	0	0	1.32291	0	0	0	0	0	0	0.550749	0	0	0	0	0	0	4.23655	0	3.3013	1.66808	0	0	6.37552	1.97932	1.17263	4.83869	0	0	0	0
AC204520.3_FG005	0	0	0	0	0	0	0	0	0	0	0	0	0	0	0	0	0	0	0	0	0	0	0	0	0	0	0	0	0	0	0	0	0	0	0	0	0	0	0	0	0	0	0	0	0	0	0	0	0
AC204530.4_FG002	0.686489	1.95822	0.50024	0.834487	0.247735	0.839672	0.257569	0.91018	0.57806	0.447416	0.632815	0.733978	0.611311	0.928702	0	0.647686	0.591073	0.821142	0.44189	0.444075	0	0.76633	0.149885	0.576571	0	0.93834	0.783449	0.59569	0.531724	1.0951	0.296061	0.926155	0.506082	0.611722	0	7.77139	10.0702	6.69326	9.01856	3.99483	2.98687	2.15435	3.05752	2.26424	2.80292	1.61637	2.12184	2.29287	1.7017
AC204530.4_FG003	0	0	0.302457	0.378413	0	0	0	0	0	0.270518	0	0	0	0	0	0	0.536065	0.248241	0.200383	0.268498	0	0	0	0	0	0	0	0	0	0.283766	0	0	0	0	0	0.741911	0	0	1.7527	0	1.54794	2.23298	0	0.82141	0	0.977294	0	0.378088	0
AC204530.4_FG006	0	0	0.223765	0.279959	0	0.225359	0	0.305353	0.51715	0.400272	0	0	0	0.46735	0	0	0	0.367309	0.148248	0	0	6.17024	1.20683	0	0	0	0	0	1.14167	0	0	0	0.679134	0.410449	0	11.5266	27.0274	17.5363	17.2892	10.7217	15.4603	15.6941	13.3348	17.3194	3.76137	11.9299	16.5149	9.79016	12.5597
AC204539.4_FG001	0	0	0	0	0	0	0	0.86081	0	0	0	0	0	0	0	0	0	0	0	1.11997	3.42066	0	0	0	0	0	0	0.901406	0.804611	0	0	0	0	0	0	0	0	0	0	0	0	0	0	0	0	0	3.21079	0	0
AC204539.4_FG002	4.66723	21.3013	12.697	11.3468	9.43195	9.13388	11.2073	11.1385	14.6722	10.5451	12.6201	15.9683	13.8537	8.20815	4.60298	13.2103	11.2519	17.8646	15.6222	17.7122	17.2129	9.72541	12.2283	11.7598	16.3666	14.0349	6.39172	6.47987	8.09766	11.0615	6.44105	10.0746	11.0102	9.98138	14.2883	11.1232	0	1.73354	7.00736	43.4554	11.6039	8.36958	11.4329	7.38908	3.38777	11.7218	16.1568	12.4708	0
AC204539.4_FG003	0	10.4951	0.595789	1.49082	1.77033	0.600033	2.7609	2.43907	3.44236	2.1315	3.01474	0.655629	1.45615	2.90348	0	1.1571	1.05596	2.93396	2.36832	4.23117	4.84614	3.65081	2.67772	2.57512	1.79195	3.3527	1.39964	4.25683	1.89986	1.67692	3.17349	3.30917	1.35618	2.18569	3.12881	2.92288	0	3.41645	3.45251	0	3.04919	3.29894	2.73114	5.66313	3.3383	2.88766	3.03254	1.48954	3.04009
AC204540.3_FG001	0	0	0	0	0	0	0	0	0	0	0	0	0	0	0	0	0	0	0	0	0	0	0	0	0	0	0	0	0	0	0	0	0	0	0	0	0	0	0	0	0	0	0	0	0	0	0	0	0
AC204552.3_FG001	0	0	0	0	0	0	0	0	0	0	0	0	0	0	0	0	0	0	0	0	0	0	0	0	0	0	0	0	0	0	0	0	0	0	0	0	0	0	0	0	0	0	0	0	0	0	0	0	0
AC204563.3_FG011	0	0	0	0	0	0	0	0	0	0	0	0	0	0	0	0	0	0	0	0	0	0	0	0	0	0	0	0	0	0	0	0	0	0	0	0	0	0	0	0	0	0	1.28445	0	0	0	0	0	0
AC204569.3_FG002	0	0	0	0	0	0	0	0	0	0	0	0	0	0	0	0	0	0	0	0	0	0	0	0	0	0	0	0	0	0	0	0	0	0	0	0	0	0	0	0	0	0	0	0	0	0	0	0	0
AC204573.3_FG002	0	0	0	0	0	0	0	0	0	0	0	0	0	0	0	0	0	0	0	0	0	0	0	0	0	0	0	0	0	0	0	0	0	0	0	0	0	0	0	0	0	0	0	0	0	0	0	0	0
AC204573.3_FG015	0	0	0	0	0	0	0	0	0	0	0	0	0	0	0	0	0	0	0	0	0	0	0	0	0	0	0	0	0	0	0	0	0	0	0	0	0	0	0	0	0	0	0	0	0	0	0	0	0
AC204581.3_FG003	0	0	0	0	0	0	0	0	0	0	0	0	0	0	0	0	0	0	0	0	0	0	0	0	0	0	0	0	0	0	0	0	0	0	0	0	0	0	0	0	0	0	0	0	0	0	0	0	0
AC204591.3_FG002	0	0	0	0	0	0	0	0	0	0	0	0	0	0	0	0	0	0	0	0	0	0	0	0	0	0	0	0	0	0	0	0	0	0	0	0	0	0	0	0	0	0	0	0	0	0	0	0	0
AC204604.3_FG008	0.915067	0	0	0	1.32089	0	1.37332	0.606619	0	0	1.12469	2.9351	0	1.23793	1.50412	1.72669	0	0.729702	0.589024	1.5785	2.41056	0	3.19667	0	2.67405	0	0	0.635228	0.567015	1.66826	0	0	0	0	0	17.4467	0	15.2946	12.0214	0	2.27509	0	5.09446	7.24358	3.32107	1.43637	0	2.22278	4.5366
AC204605.3_FG008	0	0	0	0	0	0	0	0	0	0	0	0	0	0	0	0	0	0	0	0	0	0	0	0	0	0	0	0	0	0	0	0	0	0	0	0	0	0	0	0	0	0	0	0	0	0	0	0	0
AC204611.4_FG001	0	0	0.222661	0	0	0.224248	0.687879	0	0	0	0.563344	0	0.13605	0.155015	0.376696	0.216218	0.197319	0	0.295034	0.197662	0	0	0	0	0	0	0	0.159088	0.28401	0	0	0	0	0	0	0	13.4471	0	0	1.3336	0	0	0.255174	0	0	0	1.13334	0.278339	1.13616
AC204618.3_FG001	0	0	0	0	0	0	0	0	0	0	0	0	0	0	0	0	0	0	0	0	0	0	0	0	0	0	0	0	0	0	0	0	0	0	0	0	0	0	0	0	0	0	0	0	0	0	0	0	0
AC204619.3_FG003	0	0	0	0	0	0	0	0	0	0	0	0	0	0	0	0	0	0	0	0	0	0	0	0	0	0	0	0	0	0	0	0	0	0	0	0	0	0	0	0	0	0	0	0	0	0	0	0	0
AC204621.4_FG006	0	0	0	0	0	0	0	0	0	0	0	0	0	0	0	0	0	0	0	0	0	0	0	0	0	0	0	0	0	0	0	0	0	0	0	0	0	0	0	0	0	0	0	0	0	0	0	0	0
AC204636.3_FG003	0	0	0	0	0	0	0	0	0	0	0	0	0	0	0	0	0	0	0	0	0	0	0	0	0	0	0	0	0	0	0	0	0	0	0	0	0	0	1.44673	0	0	0	0	0	0	0	0	0	0
AC204641.5_FG001	0	0	0	0	0	0	0	0	0	0	0	0	0	0	0	0	0	0	0	0	0	0.202379	0	0	0	0	0	0	0	0	0	0	0.100238	0	0	0.324054	0	0.252517	0	0.791243	0	0	0	0	0	0	0	0	0
AC204641.5_FG003	0	0	0	0	0	0	0	0	0	0	0	0	0	0	0	0	0	0	0	0	0	0	0	0	0	0	0	0	0	0	0	0	0	0	0	0	0	0	0	0	0	0	0	0	0	0	0	0	0
AC204659.3_FG005	0	0	0	0	0	0	0	0	0	0	0	0	0	0	0	0	0	0	0	0	0	0	0	0	0	0	0	0	0	0	0	0	0	0	0	0	0	0	0	0	0	0	0	0	0	0	0	0.698675	0
AC204662.3_FG005	2.05674	3.91125	0.666102	0.83338	0	0	0	0	0	0.595764	0	0	0.814001	0	0	0	0.590289	0	0.441304	0	1.80602	0	0	0	0	0	0	0.475921	0	0	0	0	0	0	0	1.63391	0	0	1.28666	3.98953	0	0	0	0	0	0	0	0	0
AC204679.3_FG003	0	0	0	0	0	0	0	0	0	0	0	0	0	0	0	0	0	0	0	0	0	0	0	0	0	0	0	0	0	0	0	0	0	0	0	0	0	0	0	0	0	0	0	0	0	0	0	0	0
AC204687.3_FG001	0	0	0	0	0	0	0	0	0	0.454852	0	0	0	0	0	0	0	0	0	0	0	0	0	0	0	0	0	0	0	0	0	0	0	0	0	0	0	0	0	0	0	0	0	0	0	0	0	0	0
AC204690.4_FG005	0	0	0.351968	0	0	0	0	0	0	0	0	0	0	0	0	0	0	0	0	0	0	0	0	0.304256	0	0	0	0	0	0	0	0	0	0	0	0	0	0.672766	0.679869	0	0.900669	0	0	0	0	0	0	0	0
AC204703.3_FG007	0	0	0	0	0	0	0	0	0	0	0	0	0	0	0	0	0	0	0	0	0	0	0	0	0	0	0	0	0	0	0	0	0	0	0	0	0	0	0	0	0	0	0	0	0	0	0	0	0
AC204707.4_FG001	0	0	0	2.14186	0	3.44827	0	1.16807	0	0	0	1.88389	0	1.19184	0	0	1.51709	0	0	0	0	0	0	0	0	0	2.01086	1.22316	0	0	0	0	2.5979	0	8.99032	8.3986	0	6.54455	0	0	0	3.15973	0	2.32464	0	2.7658	0	0	0
AC204710.4_FG003	0	0	0	0	0	0	0	0	0	0	0	0	0	0	0	0	0	0	0	0	0	0	0	0	0	0	0	0	0	0	0	0	0	0	0	0	0	0	0	0	0	0	0	0	0	0	0	0	0
AC204711.3_FG002	0	0	0.710266	0.222159	0.26381	0.894157	0.822847	0.24231	0.20519	0.635264	0.673877	0.586203	0.542481	1.35982	0.600809	0.344856	0.314713	1.1659	0.705845	0	0.962882	6.52844	0.957666	0.306992	0	1.24903	0.417143	0.507475	0.792716	0.666374	0.630543	0.986251	1.21257	0	0	77.9654	53.6183	87.2278	83.6898	72.3187	39.077	39.3281	38.0535	44.6066	16.9139	8.60625	5.87474	7.10298	12.6848
AC204711.3_FG003	0	0	0	0	0	0	0	0.380567	0	0	0	0	0	0	0	0	0	0.457784	0	0	0	0	0	0	0	0	0.655155	0	0	0	0	0	0	0	0	0	0	0	1.07739	0	0	0	0	0	0	0	0	0	0
AC204712.3_FG002	2.02244	0	1.96498	0	0	5.93693	0	4.02216	0	3.51497	2.48574	0	0	0	0	0	0	0	1.30183	0	0	6.0204	3.53256	0	0	2.7644	0	0	1.25319	3.6871	0	0	2.98189	0	0	159.06	0	123.946	159.415	105.921	15.0848	36.2676	15.7633	18.6776	11.0101	3.1746	5.00084	4.91267	0
AC204712.3_FG006	0	0	0	0	0	0	0	0	0	0	0	0	0	0	0	0	0	0	0	0	0	0	0	0	0	0	0	0	0	0	0	0	0	0	0	0	0	0	0	0	0	0	0	0	0	0	0	0	0
AC204717.3_FG005	0	0	0.336242	0	0	0	0	0.22942	0	0	0	0	0	0	0	0	0	0	0	0	0	0	0.604483	0	0	0	0	0	0	0	0	0	0.255126	0	0	0	0	0	0	0	0	0	0	0	0	0.54323	0.855729	0	0
AC204763.2_FG001	0	0	0	0	0	0.785487	1.20474	0.532153	0	0	0	0	0.238276	0.542982	0	0	0.345581	0	0.258359	0	0	2.98699	0.350532	0.337102	0	1.09723	0	0	0.746116	0.365867	0	0	0	0	0	4.78282	0	5.96317	6.02613	9.34259	3.99161	2.15928	0.446908	1.05906	0	2.5201	0.992455	0.487479	1.98985
AC204768.3_FG001	0	0	0	0	0	0	0	0	0	0	0	0	0	0	0	0	0	0	0	0	0	0	0	0	0	0	0	0	0	0	0	0	0	0	0	0	0	0	0	0	0	0	0	0	0	0	0	0	0
AC204772.2_FG002	0	0	0	1.57844	0	0	0	0	1.45788	0	0	0	0	0	0	0	1.11802	0	0	0	0	0	0	0	0	0	1.48191	0	0.804611	0	2.24001	0	0	0	0	0	0	0	0	0	0	0	0	0	0	0	0	0	0
AC204821.3_FG004	0	0	0	0	0	0	0	0	0	0	0	0	0	0	0	0	0	0	0	0	0	0	0	0	0	0	0	0	0	0	0	0	0	0	0	0	0	0	0	0	0	0	0	0	0	0	0	0	0
AC204845.3_FG008	0	0	0	0	0	0	0	0	0	0	0	0	0	0	0	0	0	0	0	0	0	0	0	0	0	0	0	0	0	0	0	0	0	0	0	1.67089	0	0	0	0	0	0	0.78064	0	0	0	0	0	0
AC204868.3_FG004	1.17228	0	0	0	0	0	0	0	0	0	0	0	0	0	0	0	0	0	0	0	0	0	0	0	0	0	0	0	0	0	0	0	0.864208	0	0	11.1754	0	9.79689	7.70025	3.41087	2.91458	3.15331	1.95793	5.41314	1.06364	0.920061	7.24669	1.42379	0
AC204887.4_FG003	0	0	0	0	0	0.735992	1.12883	0.498621	0.844471	0	0	0	0	0.508768	0	0.70964	0	0.599792	1.45248	0	0	1.11951	0	0	0	1.0281	0	0	0	0	0	0	0	0	0	0	44.134	0	0	0	0	0	0	0	0	0	0	0	0
AC204891.4_FG001	0.523424	0	0.508554	0.636267	0.755558	0	1.5711	1.04097	0.587667	0	0	0	0.310736	0	0	0.987676	0.450672	0.417395	1.3477	0.451456	0	3.11627	0	0.439615	0	0	0	0.363355	0.648673	0.477128	0	0	1.54348	0.932833	2.67069	2.49491	0	3.88829	4.91167	12.1837	2.60273	6.57047	2.91406	0.690563	0.949837	2.46485	1.29426	4.45005	0
AC204893.3_FG001	0	0	0	0	0	0	0	0	0	0	0	0	0	0	0	0	0	0	0	0	0	0	0	0	0	0	0	0	0	0	0	0	0	0	0	4.1993	0	0	0	0	0	0	0	0	0	0	4.35686	0	0
AC204897.3_FG007	0	0	0	1.1234	0	0	0	0	1.03759	0	0	0	0	0	0	0	1.59143	0.736958	0.594881	0.797096	2.43453	0	1.61423	0	0	1.26321	1.05469	0	0.572653	0.842423	0	0	1.36259	0	0	0	0	0	0	0	0	0	0	1.21927	0	0	0	0	0
AC204931.3_FG002	0.530394	6.05182	1.03065	0.644739	1.53124	1.03799	1.59202	2.10966	1.78648	1.38273	0	1.70125	1.25949	1.79383	0.871821	1.00083	0.913346	0	1.70706	2.28733	1.39722	0	0	2.22734	1.54994	0.724978	1.21061	0	1.31462	0.966962	0	0	0.782015	0	0	0	0	3.94006	1.99083	3.08647	3.95608	4.75568	4.13401	2.79903	2.88745	1.66511	2.62299	1.28837	2.62952
AC204931.3_FG004	0	0	0	0	0	0	0	0	0	0	0	0	0	0	0	0	0	0	0	0	0	0	0	0	0	0	0	0	0	0	0	0	0	0	0	0	0	0	0	0	0	0	0	0	0	0	0	0	0
AC204944.3_FG004	0	0	0	0	0	0	0	0	0	0	0	0	0	0	0	0	0	0	0	0	0	0	0	0	0	0	0	0	0	0	0	0	0	0	0	0	0	0	0	0	0	0	0	0	0	0	0	0	0
AC204953.3_FG002	0	0	0	0.690724	0	0	0	0.376689	0	0	0	0	0	0	0	0	0	0	0	0	0	0	0	0	0	0	0	0	0	0	0	0	0	0	0	0	0	0	0	0	0	0	0	0	0	0	0	0	0
AC205008.4_FG002	0.455298	0	0.331772	0.138363	0.164305	0.334136	0.51248	0.150914	0	0	0	0.243397	0.270292	1.38586	0.561288	0.214781	0.196008	0.0907672	0.0732683	0.196348	0	0.338834	0.695856	0.382397	0	0	0	0.237047	0.493715	0	0.196355	0	0.419559	0	0	2.71273	6.67885	2.74804	5.98135	2.64948	1.13199	1.2247	0.760435	0.901025	1.44587	0.536009	0.844355	0.691224	1.12861
AC205012.3_FG002	0	0	0	0	0	0.373834	0.286684	0.379899	0	0.331993	0.234782	0	0.113402	0.12921	0.313987	0.180224	0.164471	0	0.368879	0.164757	0.503209	0	0	0.320872	0	0.522203	0.654005	0.53042	0.355096	0.174126	0.659053	1.03084	0.422465	0.340434	0	0	0	0	0	0	0	0	0	0.252018	0	0	0.472336	0	0.947024
AC205026.3_FG003	0	0	0	0	0	0	0	0	0	0	0	0	0	0	0	0	0	0	0	0	0	0	0	0	0	0	0	0	0	0	0	0	0	0	0	0	0	0	0	0	0	0	0	0	0	0	0	0	0
AC205033.4_FG004	6.23343	8.89046	7.57042	7.57726	15.7463	12.199	2.33877	10.3307	5.24887	4.0626	7.6614	13.3293	6.47593	8.43275	5.12302	2.94054	8.05054	11.1841	14.0435	9.40862	8.21037	4.63892	8.16589	13.0884	0	17.0405	8.8923	11.8997	13.5188	5.68208	18.8179	16.8192	5.74412	11.109	0	14.8559	0	14.4704	17.5478	18.1368	15.4979	13.9727	17.3517	14.3918	14.1394	12.2307	7.70663	11.3561	7.72583
AC205035.3_FG004	0	0	0	0	0	0	0	0	0	0	0	0	0	0	0	0	0	0	0	0	0	0	0	0	0	0	0	0	0	0	0	0	0	0	0	0	0	0	0	0	0	0	0	0	0	0	0	0	0
AC205057.3_FG002	2.72112	3.10481	3.43696	2.6462	2.74954	2.66265	2.04191	1.80389	2.44408	3.31049	2.34114	1.45468	1.9385	2.02466	1.34183	0.770193	2.10861	1.51893	2.62736	1.64288	1.43365	2.83508	2.37647	1.14271	3.18071	1.48776	3.41599	2.83345	3.54086	1.73631	0.938825	5.87377	1.80541	1.9398	2.77682	36.9652	63.8665	35.3744	42.8975	39.5869	11.5012	8.29546	11.2105	15.7961	4.44411	3.84419	8.07414	9.91474	8.09425
AC205057.3_FG004	0	0	0	0	0.322848	0	0	0	0	0.388714	0.274894	0	0.132776	0.151285	0	0	0	0.178351	0	0	0	0.332893	0	0	0	0.30571	0	0.15526	0	0	0	0	0.164881	0	0	1.06607	0	0.415363	0	1.30151	0.556069	1.20323	0.498068	0.590151	0	0	0	0.271642	0
AC205060.2_FG002	0	0	0	0	0	0	0	0	1.09188	0	0	0	0	0	0	0.917543	0	0	0	0	0	1.44749	0	0	0	0	0	0	0	0	0	0	0	0	0	0	0	1.80609	0	0	0	3.48795	0	0	0	0	0	0	0
AC205066.3_FG008	0	0	0	0	0	0	0	0	0	0	0	0	0	0	0	0	0	0	0	0	0	0	0	0	0	0	0	0	0	0	0	0	0	0	0	0	0	0	0	0	0	0	0	0	0	0	0	0	0
AC205077.3_FG003	3.47922	3.96981	4.05646	6.76687	1.00445	3.40446	2.08863	3.22904	4.6875	5.44216	6.84201	2.23194	2.89166	4.70679	5.71888	9.19117	3.59476	4.99399	3.13538	4.80135	9.16533	10.357	7.29254	4.67543	4.06686	4.75563	2.38238	7.72875	5.17411	3.80578	3.60115	11.2653	7.1817	2.48023	0	6.63351	40.8299	5.16912	10.4474	0	10.3803	8.73483	9.29755	3.67216	7.57632	9.83037	20.6472	12.677	6.89954
AC205078.3_FG009	0	0	0	0	0	0	0	0	0	0	0	0	0	0	0	0	0	0	0	0	0	0	0	0	0	0	0	0	0	0	0	0	0	0	0	0	0	0	0	0	0	0	0	0	0	0	0	0	0
AC205100.3_FG001	0	0	0	0	0	0	0	0	0	0	0	0	0	0	0	0	0	0	0	0	0	0	0	0	0	0	0	0	0	0	0	0	0	0	0	0.887574	0	0	0	0	0	0	0	0	0	0	0	0	0
AC205104.3_FG003	0	0	0	0	0	0	0	0	0	0	0	0	0	0	0	0	0	0	0	0	0	0	0	0	0	0	0	0	0	0	0	0	0	0	0	0	0	0	0	0	0	0	0	0	0	0	0	0	0
AC205106.3_FG004	0	0	0	0	0	0	0	0	0	0	0	0	0	0	0	0	0	0	0	0	0	0	0	0	0	0	0	0	0	0	0	0	0	0	0	0	0	0	0	0	0	0	0	0	0	0	0	0	0
AC205110.4_FG001	0	0	0	0	0	0	0	0	0	0	0	0	0	0	0	1.47027	0	1.24268	0	0	0	0	1.36098	0	0	0	0	0	0	0	0	0	0	0	0	0	0	0	0	0	0	2.79455	0	0	0	0	0	0	0
AC205122.4_FG003	106.173	137.343	113.952	76.5366	114.944	112.347	145.447	141.178	103.957	128.739	128.978	118.797	129.725	103.967	124.801	189.277	159.445	177.699	162.91	160.255	182.124	139.652	131.54	169.532	185.797	175.498	161.323	163.262	136.551	157.552	182.09	106.597	152.446	143.014	122.834	253.037	362.201	244.179	236.33	276.591	234.812	249.064	279.739	235.359	179.225	146.311	119.055	89.9659	122.411
AC205122.4_FG005	0	0	0	0	0	0	0	0	0	0	0	0	0	0	0	0	0	0	0	0	0	0	0	0	0	0	0	0	0	0	0	0	0	0	0	0	0	0	0	0	0	0	0	0	0	0	0	0	0
AC205122.4_FG006	0	0	0	0	0	0	0	0	0	0	0	0	0	0	0	0	0	0	0	0	0	0	0	0	0	0	0	0	0	0	0	0	0	0	0	0	0	0	0	0	0	0	0	0	0	0	0	0	0
AC205122.4_FG007	0	0	0	0	0	0	0	0	0	0	0	0	0	0	0	0	0	0	0	0	0	0	0	0	0	0	0	0	0	0	0	0	0	0	0	0	0	0	0	0	0	0	0	0	0	0	0	0	0
AC205122.4_FG008	0	0	0	0	0	0	0	0	0	0	0	0	0	0	0	0	0	0	0	0	0	0	0	0	0	0	0	0	0	0	0	0	0	0	0	0	0	0	0	0	0	0	0	0	0	0	0	0	0
AC205122.4_FG009	0	0	0	0	0	0	0	0	0	0	0	0	0	0	0	0	0	0	0	0	0	0	0	0	0	0	0.539615	0	0	0	0	0	0	0	0	0	0	0	0	0	0	0	0	0	0	0	0	0	0
AC205122.4_FG010	0	0	0	0	0	0	0	0	0	0	0	0	0	0	0	0	0	0	0	0	0	0.18213	0	0	0	0	0	0	0	0	0	0	0	0	0	0.583261	0	1.13625	0.9186	1.42415	0.608466	0.43887	0.95375	1.93728	1.33232	0.192077	0.605145	0.148619	0
AC205154.3_FG001	0	0	0	0	0	0	0	0	0	0	0	0	0	0.607011	0	0	0	0	0	0	0	0	0	0	0	0	0	0	0	0	0	0	0	0	0	0	0	0	0	0	0	0	0	0	0	0	0	0	0
AC205154.3_FG005	0.337283	0	0	0	0	0	0	0	0	0.293096	0	0	0	0.456285	0	0.318218	0	0	0	0	0	0	0	0	0	0	0	0	0.208995	0	0	0	0.497291	0	0	0.803833	0	0	0	0	0	0	0.375551	0.444983	0.612053	0	0	0	1.67214
AC205155.3_FG001	0	0	0	0	0	0	0	0.65152	0	0	0	0	0	0.664777	1.61545	0	0	0	0	0	0	0	0.85832	0	0	0	0	0	0	0	0	0	0	0	0	0	0	0	0	0	0	0	0	0	0	0	0	0	0
AC205158.3_FG004	0	0	0	0	0	0	0	0	0	0	0	0	0	0	0	0	0	0	0	0	0	0	0	0	0	0	0	0	0	0	0	0	0	0	0	0	0	0	1.44673	0	0	0	0	0	0	0	0	0	0
AC205165.3_FG002	0	0	0	0	0	0	0	0	0	0	0	0	0	0	0	0	0	0	0	0	0	0	0	0	0	0	0	0	0	0	0	0	0	0	0	0	0	0	0	0	0	0	0	0	0	0	0	0	0
AC205171.3_FG001	0	0	0	0	0	0	0	0	0	0	0	0	0	0	0	0	0	0	0	0	0	0	0	0	0	0	0	0	0	0	0	0	0	0	0	0	0	0	0	0	0	0	0	0	0	0	0	0	0
AC205173.3_FG001	0	0	0	0	0	0	0	0	0	0	0	0	0	0	0	0	0	0	0	0	0	0	0	0	0	0	0	0	0	0	0	0	0	0	0	0	0	0	0	0	0	0	0	0	0	0	0	0	0
AC205175.3_FG001	0	0	0	0	0	0	0	0	0	0	0	0	0	0	0	0	0	0	0	0	0	0	0	0	0	0	0	0	0	0	0	0	0	0	0	0	0	0	0	0	0	0	0	0	0	0.306781	0	0	0
AC205175.3_FG002	0	0	0	0	0	0	0	0	0	0	0	0	0	0	0	0	0	0	0	0.738364	0	1.27418	0	0	0	0	0	0.594273	0.530458	0.780351	0	0	0.631097	1.52566	0	2.04024	0	0	1.60662	0	0	0	0	1.12943	0	0	0	0	0
AC205250.3_FG004	0	0	0	0	0	0	0	0	0	0	0	0	0	0	0	0	0	0	0	0	0	0	0	0	0	0	0	0	0	0	0	0	0	0	0	0	0	0	0	0	0	0	0	0	0	0	0	0	0
AC205250.3_FG006	0.638484	0	0.620345	0.776132	0	0.624764	2.87469	0	0	0	0	0	0.379042	2.59128	1.04949	0.602394	0	0	0	1.65209	0	5.70193	1.67285	0	0	0	0	0	2.3738	0.582011	1.10143	0	0	0	0	10.6517	0	8.30027	16.7758	14.8619	14.2869	17.1746	10.6639	10.1084	9.26905	9.02002	12.6301	8.53013	12.6616
AC205251.3_FG002	0	0	0	0	0	0	0	0	0	0	0	0	0	0	0	0	0	0	0	0	0	0	0	0	0	0	0	0	0	0.629584	0	0	0	0	0	0	0	0	0	0	0	0	0	0	0	0	0	0.838853	0
AC205269.3_FG003	2.20542	0	2.14277	0	0	0	0	0	0	0	0	0	0	0	0	0	0	0	0	0	0	0	0	0	0	0	2.51692	0	2.73315	2.01035	0	0	0	0	0	0	0	0	4.13902	0	0	0	0	2.90965	0	0	0	0	0
AC205274.3_FG001	0	0	0	0	0	0	0	0	0	0	0	0	0	0	0	0	0	0	0	0	0	0	0	0	0	0	0	0	0	0	0	0	0	0	0	0	0	0	0	0	0	0	0	0	0	0	0	0	0
AC205320.3_FG004	0.740175	0	3.59574	2.69924	0	2.17281	0	0.98136	2.49306	0	0.909738	0	0.439412	0.500665	3.64993	1.39668	0	0.590239	0	1.27681	0	3.30504	1.29286	0.621661	0	1.01172	2.53415	0	1.83458	1.34941	1.27686	3.99433	0.545659	0	0	31.7525	0	56.3589	58.3431	25.8434	18.4026	10.6186	11.5382	12.6948	5.37266	3.48555	1.83022	7.1918	7.3391
AC205324.3_FG003	0	0	0	0	0	0.147747	0	0	0.169523	0	0.185581	0.161436	0	0	0	0	0	0	0	0	0.397756	0	0	0.25363	0	0	0	0	0.0935607	0	0	0	0.111311	0	0	0.359851	0	0	0.283372	0	0	0.270767	0	0	0	0	0.373353	0	0
AC205326.3_FG002	0	0	0	0	1.03775	0	0	0.238293	0	0.312366	0	0	0	0	0	0	0	0.286643	0.231381	0.310034	0	0	0.31393	0	0	0.491331	0.410228	0	0	0	0.62009	0	0.264993	0	0	0	0	0.667563	0.67461	2.09176	0	0.644603	0.400242	0.948478	0.652293	0	0	0	0
AC205331.3_FG004	0	0	0	0	0	0	0	0	0	0	0	0	0	0	0	0	0	0	0	0	0	0	0	0	0	0	0	0	0	0	0	0	0	0	0	0	0	0	0	0	0	0	0	1.26977	0	0	0	0	0
AC205336.3_FG003	0	0	0	0	0	0	0	0	0	0	0	0	0	0	0	0	0	0	0	0	0	0	0	0	0	0	0	0	0	0	0	0	0	0	0	0	0	0	0	0	0	0	0	0	0	0	0	0	0
AC205345.3_FG002	0	0	0	0	0.348872	0	0	0	0	0.420048	0.297053	0	0.143479	0.16348	0	0.228025	0	0.192728	0	0	0	1.43891	0.422151	0	0	0	0.275822	0	0	0	0	0	0	0	0	6.33602	0	5.38614	2.26792	4.21927	1.80268	4.33408	3.2293	1.91317	1.75431	2.65562	2.98806	1.76123	1.1982
AC205362.4_FG002	9.12604	7.61916	14.2733	15.6932	11.5668	12.4148	13.0282	16.2314	15.2442	13.3464	19.9711	17.3728	17.5747	13.0988	18.2935	16.5904	18.2066	16.6847	16.6202	25.3416	17.0044	14.2458	14.1908	25.6117	18.2127	23.4269	27.6887	26.5769	17.3785	25.5652	27.2624	25.2248	25.4341	28.9582	24.9857	27.0545	0	29.7629	28.4062	25.9055	14.9419	17.1637	15.8618	14.6831	12.5215	16.7708	20.9146	16.4908	15.4492
AC205369.3_FG001	0	0	0	0	0	0	0	0	0	0	0	0	0	0	0	0	0	0	0	0	0	0	0	0	0	0	0	0	0	0	0	0	0	0	0	0	0	0	0	0	0	0	0	0	0	0	1.38806	0	0
AC205376.4_FG003	11.7799	10.3392	7.92362	7.71048	10.4641	11.5268	19.0391	12.6148	9.15626	11.8115	13.3647	9.68829	6.4553	10.4198	13.4051	12.8239	16.3842	16.6195	11.0823	9.37865	19.0965	9.44097	6.33101	9.89373	18.5359	17.3401	18.6143	8.17745	12.3527	15.6939	9.37899	29.3399	24.0485	32.2982	13.8704	6.47874	0	1.68284	5.10181	0	0	4.87487	2.01792	3.58648	4.93303	5.68948	0	2.20111	4.49237
AC205376.4_FG008	3.88427	0	3.14493	6.29555	5.60691	5.06774	2.91474	2.57498	3.63417	2.25027	4.77409	4.84513	3.4589	3.94106	2.12822	2.44314	2.22959	3.09744	2.50029	2.23347	3.41078	9.6356	7.34999	3.80606	0	1.76976	0.738814	2.69641	4.01144	3.54071	3.35032	0	3.81799	4.61496	3.30315	24.6859	75.9721	24.0454	29.1591	26.3706	9.65727	16.2529	14.4166	17.9361	12.9225	14.2266	24.0114	7.07642	12.838
AC205379.3_FG012	0	0	0	0	0	0	0	0	0	0	0	0.791377	0	0	1.21664	0	0	0	0	0	0	0	0	0	0	0	0	0	0	0	0	0	0	0	0	0	0	0	2.77824	0	0	0	0.824157	0.976527	0	0	0	0	0
AC205395.3_FG003	0	0	0	0	0	0	0	0	0	0	0	0	0	0	0	0	0	0	0	0	0	0	0	0	0	0	0	0	0	0	0	0	0	0	0	0	0	0	0	0	0	0	0	0	0	0	0	0	0
AC205405.3_FG001	0	0	0	0	0	0	0	0	0	0	0	0	0	0	0	0	0	0	0	0	0	0	0	0	0	0	0	0	0	0	0	0	0	0	0	0	0	0	0	0	0	0	0	0	0	0	0	0	0
AC205411.3_FG001	0	0	0	0	0	0	0	0	0	0	0	0	0	0	0	0	0	0	0	0	0	0	0	0	0	0	0	0	0	0	0	0	0	0	0	0	0	0	0	0	0	0	0	0	0	0	0	0	0
AC205413.4_FG001	0	0	0	0	0	0	0	0.225227	0	0	0.417579	0	0	0	0	0	0	0	0	0	0	1.51705	0	0	0	0	0	0	0	0	0	0	0	0	0	0	0	0	0	0	0.8447	0	0.378297	0	0.616528	3.73311	5.88063	6.60223	6.73745
AC205413.4_FG002	0	0	0	0	0	0	0	0	0	0	0	0	0	0	0	0	0	0	0	0	0	0	0	0	0	0	0	0	0	0	0	0	0	0	0	0	0	0	0	0	0	0	0	0	0	0	0	0	0
AC205413.4_FG003	0	0	0	0	0	0	0	0	0	0	0	0	0	0	0	0	0	0	0	0	0	0	0	0	0	0	0	0	0	0	0	0	0	0	0	0	0	0	0	0	0	0	0	0	0	0	0	0	0
AC205417.3_FG003	0	0	0	0	0	0	0	0	0	0	0	0	0	0	0	0	0	0	0	0	0	0	0	0	0	0	0	0	0	0	0	0	0	0	0	0	0	0	0	0	0	0	0	0	0	0	0	0	0
AC205419.3_FG001	0.86634	0.549166	0.561152	0.585061	0.555802	0.753532	0	0.319065	0.216149	0.418246	0.473246	0.205838	0.171437	1.82312	0	0.090819	0.165761	0.383803	0.619621	0.249074	0	4.01166	1.00882	0.161694	0.562591	0.263149	0.109856	0.26729	1.13329	0.0877458	0	0	0.993483	0.343104	0.491151	7.57061	5.64822	12.8713	11.9233	11.2031	6.22249	6.90478	8.36018	5.71489	4.1923	5.43955	7.85466	7.48236	3.81781
AC205425.3_FG006	0	0	0	0	0	0	0	0	0	0	0	0	0	0	0	0	0	0	2.80025	0	0	0	0	0	0	0	0	0	0	0	0	0	0	0	0	0	0	0	0	0	0	0	0	0	0	0	0	0	0
AC205466.3_FG003	0	0	0	0	0	0	0	0	0	0	0	0	0	0	0	0	0	0	0	0	0	0	0	0	0	0	0	0	0	0.8102	0	0	0	0	0	0	0	0	0	0	0	0	0	0	0	0	0	0	0
AC205470.3_FG008	0	0	0	0	0	0	0	0	0	0	0	0	0	0	0.272053	0	0	0.131983	0	0	0	0	0	0	0	0	0	0.114895	0	0	0.285517	0	0	0	0	0	0	0	0	0	0	0	0	0	0	0	0	0	0
AC205471.4_FG003	0.24487	1.39699	0.237913	0	0.353468	0.239608	0	0.16233	0.274924	0	0	0.261809	0	0.165633	0.402499	0	0	0.195267	0.315243	0	0	0.72893	0	0.205662	0	0	0	0.169986	0.303464	0	0	0	0.180519	0	0	0	0	0.454757	0.919117	0	0	0	0.272653	0.646123	0.444356	0.384371	0.605485	0.297405	0
AC205471.4_FG007	3.82215	10.9027	7.42713	5.42051	3.67816	9.97339	6.69229	6.75679	9.29775	4.42857	11.7444	6.81092	13.2362	18.5284	7.32966	7.81323	17.003	7.61976	9.0211	9.34043	15.1031	25.6001	17.2466	13.9107	16.7539	13.0609	10.178	10.6132	14.605	14.517	15.3848	13.7508	15.967	11.3529	6.50065	50.1005	0	43.7726	46.6258	44.4838	39.5951	37.6977	36.1745	43.7028	13.8718	38.9975	85.0586	58.8008	56.847
AC205471.4_FG008	0	0	0	0	0	0	0	0	0	0	0	0	0	0	0	0	0	0	0	0	0.614312	0	0.203661	0	0	0	0	0.161882	0	0.212571	0.402282	0	0	0.415597	0	1.66731	0	0.866158	1.75061	2.71405	0	0.418184	0.259656	0.615322	0.423173	0	0	0.283228	0
AC205476.3_FG007	0	0	0	0	0	0	0	0	0	0	0	0	0	0	0	0	0	0	0	0	0	0	0	0	0	0	0	0	0	0	0	0	0	0	0	0	0	0	0	0	0	0	0	0	0	0	0	0	0
AC205484.3_FG005	0	0	2.06917	0	1.53708	0.520979	0.79905	2.11772	0.597766	1.85068	0	1.1385	0.632151	1.08041	0	1.00465	0.916834	2.12284	1.02815	0.459214	0	2.37736	0.464985	0.44717	0	0	0	0	0.32991	0.485327	0.918462	0	1.1775	0	0	1.26889	0	3.95511	2.99765	0	1.32373	0.954769	2.96414	2.80972	1.93232	2.50721	2.63301	0.646646	0
AC205485.3_FG011	0	0	0	0	0	0	0	0	0	0	0	0	0	0	0	0	0	0	0	0	0	0	0	0.11223	0	0	0	0	0	0.121806	0	0	0	0	0	0	0	0	0	0	0	0	0	0	0	0	0	0	0
AC205490.4_FG004	0	0	0	0	0	0	0	0	0	0	0	0	0.308996	0	0	0	0	0	0	0	0	0	0	0	0	0	0	0	0	0	0	0	0	0	0	0	0	0	0	0	0	0	0	0	0	0	0	0	0
AC205496.3_FG002	0	0	0	0	0	0	0	0	0	0	0	0	0	0	0	0	0	0	0	0	0	0	0	0	0	0	0	0	0	0	0	0	0	0	0	0	0	0	0	0	0	0	0	0	0	0	0	0	0
AC205500.3_FG002	0	0	0	0	0.548575	0.371868	0.570351	0.251934	0.426678	0	0.467094	0.406323	0.225611	0	0	0	0	0.606102	0.244626	0.983343	0	1.13129	0.663801	0.638368	1.11055	0	1.30113	0	0.470971	0.69284	0	0	0.280162	0	0	6.34004	22.2991	6.35198	6.41904	8.84599	0	2.72601	3.38522	3.00831	1.37926	0.596537	0	1.3847	0
AC205502.4_FG004	0	0	0.191905	0	0	0	0.296431	0	0	0	0	0	0	0	0	0	0	0	0	0	0	0	0	0	0	0	0	0	0.122393	0	0	0	0	0	0	0	0	0.733632	0	0	0	1.0626	0	0.521175	0	0.310041	0.488396	0.239893	0
AC205511.3_FG002	0	0	0	0	0	0	0	0	0	0	0	0	0	0	0	0	0	0.170947	0	0	0	0	0	0	0	0	0	0	0	0	0	0	0	0	0	0	0	0	0	0	0	0	0	0	0	0	0	0	0
AC205513.3_FG003	0	0	0	0	0	0	0	0	0	0	0	0	0	0	0	0	0	0	0	0	0	0	0	0	0	0	0	0	0	0	0	0	0	0	0	0	0	0	0.83234	0	0	0	0	0	0	0	0	0	0
AC205521.3_FG003	0.135772	0	0.659575	0.495128	0.97993	1.06284	0.407531	0.630047	0.152436	0.353956	0.333751	0.145164	0.32241	2.38779	0	0	0.116901	0.649614	0.174792	0.117104	0.357665	19.6021	1.66006	0.114033	0	0.185583	0	0.471257	0.925435	0.123763	0.234217	0	1.00092	0.483939	2.77103	85.4253	135.433	85.4781	74.1497	75.0583	58.7361	57.2168	52.7608	51.5885	20.696	31.3288	34.5793	29.5173	25.5784
AC205532.3_FG001	0.485173	0	0	0	0	0	0	0	0	0	0	0	0	0	0	0	0	0	0	0	0	0	0	0	0	0	0	0	0	0	0	0	0	0	0	0	0	0	0	0	0	0	0	0	0	0	0	0	0
AC205534.3_FG001	0	0	0	0	0	0	0	0	0	0	0	0	0	0	0	0	0	0	0	0	0	0	0	0	0	0	0	0	0	0	0	0	0	0	0	0	0	0	0	0	0	0	0	0	0	0	0	0	0
AC205534.3_FG002	0	0	0	0	0	0	0	0.737274	0	0	1.36693	0	0	1.50455	1.82807	0	0.957573	1.77373	2.14766	0	2.92975	0	0.971293	0	0	1.52017	0	2.31613	0.689139	1.01378	1.91855	6.00171	0	1.98205	0	7.95166	0	2.06542	4.17446	12.9437	5.53019	3.98877	3.71502	5.86914	2.01818	5.23723	8.25	6.7538	0
AC205544.3_FG004	0	0	0	0	0	0	0	0	0	0	0	1.31494	0	0	0	0	0	0	0	0	0	0	0	0	3.59397	0	0	0	0	0	0	0	0	0	0	2.93109	0	2.28403	9.23257	0	3.05775	2.20547	2.73882	1.62258	0	0	0	0	0
AC205558.3_FG002	9.91816	0	12.3896	10.334	8.18101	11.0915	14.8851	9.39283	12.7263	11.0813	10.4488	10.6043	11.776	3.83359	13.9738	10.6943	9.75955	20.3375	15.5047	8.55445	7.46498	8.43555	21.0362	13.0901	8.28094	25.1769	14.553	16.7209	7.02368	12.9156	9.77688	38.2307	15.6679	15.1507	14.4588	64.1591	0	39.4701	42.5459	41.2256	21.1363	25.4084	31.5528	31.7783	23.1404	24.4647	28.0279	8.60431	0
AC205560.3_FG003	0	0	0	0	0	0	0	0	0	0	0	0	0	0	0	0	0	0	0	0	0	0	0.143694	0	0	0	0	0	0	0	0	0	0	0	0	0	0	0	0	0	0	0	0	0	0	0	0	0	0
AC205562.3_FG002	0	0	0.356132	0	0.529105	0	0.550108	0.242992	0.411534	0.637051	0	0.391902	0.870413	0.495873	0.6025	0.345827	0	0	0	0.316147	0	0.545567	0.32012	0	0	0	0	0	0.227128	0	0	0	0	0	0	0.873573	0	0.680726	0.687912	0	0	0	0	0	0.665155	0	0.90635	0.445185	0
AC205567.3_FG002	0	0	0	0	0	0	0	0	0	0	0	0	0	0	0	0	0	0	0	0	0	0	0	0	0	0	0	0	0	0	0	0	0	0	0	0	0	0	0	0	0	0	0	0	0	0	0	0	0
AC205574.3_FG006	0.559272	2.12711	1.2679	1.35969	1.07641	2.0066	1.11913	1.85378	2.09305	1.94402	2.06218	2.39184	2.43479	2.6481	1.83858	1.58298	1.92615	2.37857	1.92	2.09029	1.96439	2.77474	2.93062	1.09602	2.17911	1.5289	2.3403	1.9412	3.34998	1.52942	1.60798	2.01206	2.47378	4.31912	0	107.964	54.6938	107.327	135.75	95.466	16.6859	18.3869	16.8137	20.66	8.45741	4.38943	7.37548	7.01902	6.46961
AC205591.4_FG006	0	0	0	0	0	0	0	0	0	0	0	0	0	0	0	0	0	0	0	0	0	0	0	0	0	0	0	0	0	0	0	0	0	0	0	0	0	0	0	0	0	0	0	0	0	0	0	0	0
AC205592.3_FG001	0	0	0	1.30507	0	0	0	0	0	0	0	0	0	0	0	0	0	0	0	0.925997	0	0	0	0	0	0	0	0	0	0	0	0	0	0	0	0	0	0	0	0	0	0	0	0	0	0	0	0	0
AC205595.3_FG007	0	0	0	0	0	0	0	0	0	0	0	0	0	0	0	0	0	0	0	0	0	0	0	0	0	0	0	0	0	0	0	0	0	0	0	0	0	0	0	0	0	0	0	0	0	0	0	0	0
AC205605.3_FG002	0	0	0	0	0	0	0	0	0	0	0	0	0	0	0	0	0	0	0	0	0	0	0	0	0	0	0	0	0	0	0	0	0	0	0	0	0	0	0	0	0	0	0	0	0	0	0	0	0
AC205608.4_FG004	1.869	3.55423	4.43888	2.52437	1.19906	1.42243	1.55832	2.75335	1.39893	1.62415	1.2762	1.11016	2.2191	1.82609	2.38943	2.93893	0.357605	0.6624	1.20307	0.716454	2.18823	3.09092	2.5391	1.39533	2.42741	1.70312	0.947991	0.720798	1.93019	1.51439	1.43296	0	2.29639	1.11029	0	2.47462	12.1852	4.24232	3.50764	3.62537	4.13049	4.46882	4.62458	4.10968	3.76844	3.91168	6.67541	5.29663	3.08863
AC205615.4_FG002	0	0	0	0	0	0	0	0	0	0	0	0	0	0	0	0	0	0	0	0	0	0	0	0	0	0	0	0	0	0	0	0	0	0	0	0	0	0	0	0	0	0	0	0	0	0	0	0	0
AC205619.3_FG003	0	0	0	0	0	0	0	0	0	0	0	0	0	0	0	0	0	0	0	0	0	0	0	0	0	0	0	0	0	0	0	0	0	0	0	0	0	0	0	0	0	0	0	0	0	0	0	0	0
AC205664.3_FG001	9.70517	0	9.42945	9.43797	16.8112	0	8.73926	5.14703	10.8963	6.74698	2.38569	0	10.3708	9.1906	0	9.1566	6.68498	13.9306	6.24717	8.37075	0	2.88904	6.78076	4.89073	5.67218	2.65314	2.21519	2.69488	3.60825	3.5387	0	10.4747	1.43094	3.45926	0	32.3819	0	14.4191	43.7139	11.2953	9.6518	6.96158	21.6127	20.4867	7.04463	12.1873	23.9978	14.1448	0
AC205672.3_FG001	0	0	0	0	0	0	0	0	0	0	0	0	0	0	0	0	0	0	0	0	0	0	0	0	0	0	0	0	0	0	0	0	0	0	0	0	0	0	0	0	0	0	0	0	0	0	0	0	0
AC205673.3_FG006	1.18293	0	0	2.87589	3.41508	0	0	1.56838	1.32811	3.08386	2.90783	2.52951	1.40451	0	0	2.23212	0	1.8866	0.761444	0	0	0	1.0331	0	3.4568	3.2338	0	3.28469	1.46599	3.23489	2.04063	6.38362	0.872056	2.10818	6.03569	0	0	0	0	0	2.94105	0	2.63428	0	4.29321	0	2.925	1.43671	0
AC205677.3_FG001	0.345661	0.493002	0.335841	0.315136	0.748439	0.422792	0.389074	0.286434	0.0970216	0.450566	0.212423	0.369573	0.205205	0.350715	0	0.244592	0.223213	0.275641	0.278126	0.521735	0	1.54345	0.377352	0.145158	0	0.118118	0.197241	0.419919	0.267734	0.078772	0	0.932676	0.445939	0.154007	0.440921	8.44396	10.1411	7.22184	8.7577	7.04017	2.79305	2.94435	4.13747	4.67438	1.41133	2.03469	2.56413	2.0991	3.85577
AC205695.3_FG008	0	0	0	0	0	0	0	0	0	0	0	0	0	0	0	0	0	0	0	0	0	0	0	0	0	0	0	0	0	0	0	0	0	0	0	0	0	0	0	0	0	0	0	0	0	0	0	0	0
AC205703.4_FG001	0	0	0	0	0	0.922654	0	0	0	0	1.15892	0	0.559771	0.637801	0	0	0	0	0	0	0	12.6309	0	0	0	1.28884	0	0	1.75282	0	0	0	0	0	0	15.7305	0	22.7646	21.2353	16.4611	37.5092	55.7996	49.3453	47.2722	22.2439	17.7611	30.3099	25.1947	23.3734
AC205703.4_FG002	2.82492	5.37208	4.117	2.67083	3.17158	4.60703	1.88427	1.66463	2.29063	2.59121	2.12182	2.68474	2.51556	4.88319	2.32169	4.14593	2.5674	3.00357	3.03064	2.03042	4.13427	10.7451	3.56363	2.10898	5.50341	3.21774	2.68659	3.15943	4.37611	1.85976	2.70733	4.23461	5.78482	4.7548	4.00381	35.1587	9.20872	32.352	29.7481	27.398	26.5331	28.9878	24.6393	27.124	12.8157	17.2443	13.9702	16.5831	12.4489
AC205703.4_FG005	0	0	0	0	0	0	0	0	0	0	0	0	0.123559	0.140783	0	0	0	0	0	0	0	0	0	0	0	0.853465	0	0	0	0	0	0	0	0	0	1.98413	0	1.93265	0.78122	2.42233	0	1.49294	0.463493	0.823776	0	0.326703	1.02929	0.252785	0
AC205703.4_FG006	0.85881	0	1.87743	1.04396	0.929763	1.8908	0.644447	1.28098	0.482108	1.11945	1.84721	0.459109	1.14714	8.71366	0.705823	0	0.554581	2.05452	1.24383	0.370363	0.565591	51.7693	5.62527	0.7213	1.25483	1.46735	0.490054	1.78852	7.58322	0.978561	1.85189	3.47591	5.85633	1.14791	0	92.1045	100.784	74.5629	91.4678	69.9663	27.7578	31.1865	27.4922	36.2574	15.9741	78.862	91.844	97.5262	98.9915
AC205703.4_FG010	1.19757	1.95204	1.16355	1.03982	1.35825	1.17183	0.770271	1.24755	1.24851	1.41235	1.68218	1.46333	1.32033	1.96727	1.54666	1.21058	1.10477	1.43247	1.26643	1.32802	1.35204	3.56493	1.41942	0.862129	1.99976	1.16923	1.07385	0.950099	1.53714	1.79341	1.77076	1.84647	1.26121	1.06714	1.30937	14.6783	5.01924	12.0734	12.843	12.9422	5.74223	6.13587	7.04821	6.77131	3.10454	3.8939	4.4418	6.23356	5.93715
AC205709.3_FG001	0	0	0	0	0	0	0	0	0	0	0	0	0	0	0	0	0	0	0	0	0	0	0	0	0	0	0	0	0	0	0	0	0	0	0	0	0	0	0	0	0	0	0	0	0	0	0	0	0
AC205712.3_FG003	0	0	0	0	1.17102	0	0	0	0	0.704961	0	0	0.481599	0	0	0.765384	0	0.646907	0.52219	0	0	0	0	0	0	0	0	0	0	0	0	0	0.598047	1.44577	0	1.93339	0	0	0	0	4.03389	2.90953	0.903283	2.14056	0	1.2734	2.00593	0.985284	0
AC205713.4_FG004	0	0	0	0	0	0	0	0	0	0	0	0	0	0	0	0	0	0	0	0	0	0	0	0	0	0	0	0	0	0	0	0	0	0	0	0	0	0	0	0	0	0	0	0	0	0	0	0	0
AC205722.3_FG004	0	0	0	0	0	0	0	0	0	0.628199	0	0	0	0	0	0	0	0	0	0	0	0	0	0	0	0	0	0	0	0	0	0	0	0	0	0	0	0	0	0	0	0	0	0	0	0	0	0	0
AC205725.3_FG010	3.134	0	3.34946	5.33351	4.07151	3.67999	3.29244	1.86984	3.51866	3.26811	1.92598	0.33508	2.60474	3.39181	1.03029	3.25254	3.50792	2.49915	2.62254	2.43278	2.47677	2.33233	2.73706	2.36898	2.7475	1.71351	2.14599	2.82826	3.30134	1.99976	1.62191	0	2.31039	2.79267	4.79723	12.6975	0	25.0272	20.586	23.7086	12.4671	7.30612	7.6771	9.92339	8.53072	4.91942	6.19951	6.47085	4.66121
AC205726.4_FG003	0	0	0	2.56529	0	0	0	0	0	0	0	0	0	0	0	0	0	0	0	0	0	0	0	0	0	0	0	0	1.30765	0	0	0	0	0	0	0	0	0	0	0	0	0	2.34977	0	0	0	0	0	0
AC205730.3_FG001	0	0	0	0	0	0	0	0	0	0	0	0	0	0	0	0	0	0	0.0997859	0	0	0	0	0	0.453008	0	0	0	0	0	0	0	0.114281	0	0	0.369454	0	0	0.290934	0	0	0.277993	0	0	0.281309	0	0	0.188279	0
AC205730.3_FG002	0.19921	0	0.387101	0	0.287558	0	0.298973	0.132061	0.447321	0	0.244846	0	0.354789	0	0	0.18795	0.171521	0.476569	0.128231	0.17182	0	0.59301	0.347958	0	0.582141	0	0.454693	0	0.370318	0.54477	0	0	0.440574	0.355027	0	0.474769	0	0.739921	2.2432	2.31849	0.990573	0.714473	1.10906	0.525643	2.16899	0.625398	1.47775	0.725848	0.987619
AC205735.3_FG006	0.234966	0	0	0	0	0	0	0.311529	0	0	0	0	0.13949	0.317868	0	0	0	0	0	0	0	0.349723	0.205206	0	0	0	0	0.16311	0.29119	0	0	0	0	0	0	0.559984	0	1.30909	0	1.36731	3.5051	0.842711	1.0465	1.54997	0.852765	0.368824	0.580995	0.285376	2.32977
AC205813.4_FG008	0	0	0	0	0	0	0	0	0	0	0	0	0	0	0	0	0	0	0	0	0	0	0	0	0	0	0	0	0	0	0	0	0	0	0	0	0	0	0	0	0	0	0	0	0	0	0	0	0
AC205814.3_FG001	0	0	0	0	0	0	0	0	0	0	0	0	0	0	0	0	0	0	0	0	0	0	0	0	0	0	0	0	0	1.33193	0	0	0	0	0	0	0	0	0	0	0	0	0	0	0	0	0	0	0
AC205833.3_FG002	0	0	0.736749	0	0	0	0	0	0	0	0	0	0.450167	0	0	0	0	0	0	0	0	1.12864	0	0	0	0	0	0	0.469871	0	0	0	0	0	0	0	0	1.40825	1.42312	0	0	0	1.68866	1.00043	0	1.19029	0	0	0
AC205834.3_FG003	0	0	0	0	0	0	0	0	0	0.106335	0	0	0.0726438	0	0	0	0	0	0	0	0.32235	0	0	0.102773	0	0	0	0	0.0758234	0	0	0	0	0	0	0	0	0	0	0	0.304233	0	0	0	0	0	0	0	0
AC205853.3_FG014	0.223812	0	0	0	0	0	0.167947	0.29674	0	0.291736	0	0	0	0	0	0	0	0.0892373	0.144067	0.0965193	0	0	0	0.0939879	0	0	0	0.233051	0.138684	0.408032	0	0	0	0	0	0.800103	6.56627	0.831299	1.05009	0	0	0.401354	0.249206	0	0.203071	0.175658	0.276708	0.271829	0
AC205886.3_FG001	1.03437	1.96704	2.34496	2.09561	1.9908	3.03643	1.03491	1.82856	0.774216	2.39696	0.423776	2.21185	1.6375	2.09899	2.26696	1.95181	1.18747	1.37473	1.77552	1.48691	0.908281	7.18461	2.71008	2.60625	2.01512	1.88513	2.36093	3.11153	1.92282	0.628587	2.97394	1.86065	2.5418	3.07238	1.75924	6.57379	20.2311	6.40322	4.52958	2.00641	11.144	9.27449	8.06211	6.36842	5.00541	4.87093	6.82044	7.53772	11.9655
AC205888.4_FG004	0	0	0	0	0.181411	0	0	0.166626	0	0	0	0.134369	0	0	0	0	0	0	0	0	0	0	0	0	0	0	0	0	0	0.114559	0	0	0	0.223975	0	0	0	0	0.23586	0	0	0.225369	0	0.165806	0	0	0	0.152638	0
AC205907.3_FG004	0	0	0	0	0	0	0	0	0	0	0	0	0	0	0	0	0	0	0	0	0	0	0	0	0	0	0	0	0	0	0	0	0	0	0	0	0	0	0	0	0	0	0	0	0	0	0	0	0
AC205968.3_FG001	9.70365	0	4.71399	11.7956	0	4.74757	0	3.21639	0	4.2162	11.9266	5.18745	5.76066	3.28184	7.97506	9.15515	0	7.73799	0	0	0	0	0	0	28.3565	0	11.0742	20.2084	0	4.42268	0	0	0	25.9404	0	0	0	0	0	0	0	0	5.40232	0	0	0	0	0	0
AC205972.3_FG002	0	0	0	0	0	0	0	0	0	0	0	0	0	0	0	0	0	0	0	0	0	0	0	0	0	0	0	0	0	0	0	0	0	0	0	0	0	0	0	0	0	0	0	0	0	0	0	0	0
AC205976.3_FG004	0	0	0	0	0	0	0	0	0	0	0	0	0	0	0	0	0	0	0	0	0	0	0	0	0	0	0	0	0	0	0	0	0	0	0	0	0	0	0	0	0	0	0	0	0	0	0	0	0
AC205982.3_FG014	17.9068	25.5397	21.0227	13.6045	12.9242	17.522	13.4372	14.8386	15.9162	14.9125	12.8386	19.9433	16.3888	12.1124	15.9433	13.3749	21.842	17.2543	17.2898	18.6623	13.7585	17.7684	16.942	17.5462	4.36068	17.3373	15.327	15.0204	15.2568	18.3633	16.7324	24.1584	19.2514	9.30797	15.2278	76.4622	87.5594	74.8247	70.0136	86.8363	29.6806	50.8434	39.0463	43.3121	17.6013	22.2523	18.4491	31.7167	25.893
AC206030.4_FG001	0.400999	1.14385	0.389606	0.731172	0.578838	0.980954	0.300907	0.265831	0	0	0.739291	0	0.119028	2.30555	0.329565	0.189166	0	0.159884	0	0	0	12.5338	2.10126	0	0	0	0	0.139184	1.36662	0	0	0	1.03466	0	0	23.4142	0	23.8307	27.8452	21.0015	53.3386	57.5277	50.6773	65.866	20.7388	24.2336	21.8139	22.6469	31.8083
AC206031.3_FG007	0.874486	0	0.424821	1.06301	0.631156	0.427847	1.31242	0.579718	0.490908	1.13988	1.61222	0.467489	0.519147	0.295757	2.15612	1.23758	0.752939	0	0.844353	0.754248	0	3.25397	1.14559	1.46893	1.27773	0	0.997999	1.21411	0.54187	1.59428	0.754275	0	0.96701	0.779243	0	20.8413	25.656	18.6765	24.6178	17.8109	8.69677	3.13637	7.3028	8.07607	2.38034	0.686338	1.08116	3.1863	0
AC206156.3_FG003	0	0	0	0	0	0	0	0	0	0	0	0	0	0	0	0	0	0	0	0	0	0	0	0	0	0	0	0	0	0	0	0	0	0	0	0	0	0	0	0	0	0	0	0	0	0	0	0	0
AC206156.3_FG009	0	0	0	0	0	0	0	0	0	0	0	0	0	0	0	0	0	0	0	0	0	0	0	0	0	0	0	0	0	0	0	0	0	0	0	0	0	0	0	0	0	0	0	0	0	0	0	0	0
AC206160.3_FG001	0	0	0	0	0	0	0	0	0	0	0	0	0	0	0	0	0	0	0	0	0	0	0	0	0	0	0	0	0	0	0	0	0	0	0	0	0	0	0	0	0	0	0	0	0	0	0	0	0
AC206165.3_FG007	0	0	0.448642	0.280654	0.333273	0	0	0.153056	0.259217	0	0.283771	0	0.137064	0	0	0	0	0	0.148616	0	0	0	0.201638	0	0	0.315582	0	0.160274	0	0	0	1.24594	0	0.411468	0	0	0	0	0	0	0	0	0	0	0	0	0	0	0
AC206165.3_FG009	0	0	0	0	0	0	0	0	0	0	0	0	0.940733	0	0	1.49506	0	0	0	0	0	0	1.38393	0	0	0	1.80845	0	0.981909	0	0	0	0	0	0	0	0	0	2.97395	0	0	0	0	0	0	0	0	0	0
AC206165.3_FG019	0	0	0	0.261593	0	0	0	0	0	0	0	0	0	0.145564	0	0	0	0	0	0	0	0	0	0.180742	0	0	0	0.149389	0.133347	0.196165	0.371235	0	0	0	1.09802	1.53863	0	0.799311	0.807749	0	0	1.54364	0.479233	0.85175	0	0.675595	0.53212	0.522738	0
AC206166.3_FG002	0	0	0	0	0	0	0	0	0	0	0	0	0	0	0	0	1.21994	0	0	0	0	0	0	0	0	1.93669	0	0	0	0	0	0	0	0	0	0	0	0	0	0	0	0	0	1.86931	0	0	0	0	0
AC206168.2_FG003	0.316603	0	0	0	0	0	0.475155	0	0	0	0	0	0.375908	0	0.520408	0.597414	0	0	0.203796	0	0	0.471233	0	0.531819	0	0.432754	0	0.219782	0	0	0	0	0.2334	0	0	0	0	0	0.594183	1.84238	0	0	0	1.2531	0.574526	0.49697	0	0	0
AC206169.3_FG002	0	0	0	0	0	0	0	0	0	0	0	0	0	0	0	0	0	0	0	0	0	0	0	0	0	0	0	0	0	0	0	0	0	0	0	1.9326	0	0	0	0	0	0	0	0	0	0	0	0	0
AC206184.4_FG002	0	0	0	0	0	0	0	0	0	0	0	0	0	0	0	0	0	0	0	0	0	0	0	0	0	0	0	0	0	0	0	0	0	0	0	0	0	0	0	0	0	0	0	0	0	0	0	0	0
AC206185.3_FG002	0	0	0	0	0	0	0	0	0	0	0	0	0	0	0	0	0	0	0	0	0	0	0	0	0	0	0	0	0	0	0	0	0	0	0	0	0	0	0	0	0	0	0	0	0	0	0	0	0
AC206186.3_FG001	0	0	0	0	0	0	0	0	0	0	0	0	0	0	0	0	0	0	0	0	0	0	0	0	0	0	0	0	0	0	0	0	0	0	0	0	0	0	0	0	0	0	0	0	0	0	0	0	0
AC206194.3_FG003	0	0	0	0	0	0	0	0	0	0	0	0	0	0	0	0	0	0	0	0	0	0	0	0	0	0	0	0	0	0	0	0	0	0	0	0	0	0	0	0	0	0	0	0	0	0	0	0.787841	0
AC206198.3_FG001	1.89317	0	2.14595	1.53421	1.36639	3.08748	1.89417	2.51005	0.354255	1.91934	1.55124	2.69884	2.24779	4.48198	0.518641	1.48847	1.08669	1.25806	1.82793	2.4493	0	7.51413	3.58234	1.32503	1.8441	1.29385	1.08028	1.31421	3.51927	0.575239	2.72154	1.70274	2.32608	0.562326	0	12.7838	18.5141	13.4775	10.0668	16.5251	8.6293	9.0532	8.08055	10.407	8.58864	5.94339	10.1426	8.04767	20.3357
AC206199.3_FG001	0	0	0	0	0	0	0	0	0	0	0	0	0	0	0	0	0	0	0	0	0	0	0	0	0	0	0	0	0	0	0	0	0	0	0	0	0	0	0	0	0	0	0	0	0	0	0	0	0
AC206199.3_FG005	0	0	1.88589	0	0	0	0	1.28676	0	0	0	0	0	1.31294	0	1.83132	0	0	0	1.67415	0	0	0	0	0	0	0	0	0	0	0	0	0	0	9.90383	0	0	3.60477	0	0	0	6.96158	4.32253	5.12168	3.52232	6.09366	0	2.35747	9.62302
AC206201.3_FG004	0	0	9.059	0	0	0	0	0	0	0	0	0	5.53521	0	0	0	0	0	0	0	0	0	0	0	0	0	0	0	0	0	0	0	13.7472	0	0	22.2212	0	0	0	0	0	16.7202	20.7636	0	0	29.2713	0	11.3243	0
AC206201.3_FG009	0	0	0	0.340019	0.201884	0.136853	0	0	0	0.121536	0	0.149533	0	0.189204	0	0	0.240838	0	0.180052	0	0.368429	0.208165	0.122144	0	0	0	0	0	0.259987	0	0.241266	0	0	0	0	0	0	0.779208	0.524957	0.813865	0	0.752409	0.155727	0.553553	0	0.219535	0	0.509592	1.38674
AC206217.2_FG006	0	0	0	0	0	0	0	0	0	0	0	0	0	0	0	0	0	0	0.500355	0	0	0	0	0	0	0	0	0	0	0	0	0	0	0	0	0	0	0	0	0	0	0	0	1.02553	0	0	0	0	0
AC206223.3_FG001	0.78863	1.49972	0.255408	0.639098	0	0.514455	0.394523	0.348534	0	0.685314	0.323097	0.281061	0.312118	0.889066	0	0.496035	0.905355	0.419252	0.338425	0.680196	0	5.47773	0.459163	0.220786	0	0.718634	0	0.364971	0.16289	0.718876	0.453481	0	0.775173	0.468491	1.34129	11.2771	0	17.5751	11.3471	10.7081	7.18935	8.48533	9.07379	4.85545	3.33922	6.18954	10.4002	8.62042	13.0326
AC206223.3_FG004	0	0	0	0	0	0	0	0	0	0	0	0	0	0.115026	0	0	0	0	0	0	0	0.253106	0	0	0	0	0	0.118048	0	0	0.293353	0	0	0	0	0	0	0	0	0	0	0	0	0.224353	0	0	0	0	0
AC206223.3_FG006	0.176177	1.00509	0.342343	0.428315	0	0.517173	0.264404	0.350375	0.3956	0.306193	0.216536	0	0.104589	1.07251	0.289586	0.166218	0.455068	0.421466	0	0.455859	1.39231	1.31111	0.307726	0.147968	0	0	0.40212	0.978397	0.3275	0	0	0	0.649389	0.313977	0	18.4745	20.6749	14.3961	17.1932	22.5546	9.63643	7.26642	7.25814	6.04326	1.5985	2.48889	2.17814	1.71179	0
AC206223.3_FG007	0	0	0	0.612136	0	0.492752	0	0.333831	0	0	0	0	0	0.681248	0	0.475109	0.43358	0	0	0	0	0	0	0	0	0	0	0	0.312036	0.459033	0	0	0	0	0	0	0	0	0	0	0	0	0	0	0.913814	0	0	1.22322	0
AC206223.3_FG008	0.102751	0	0	0	0.148321	0	0	0	0	0.0892902	0	0	0	0	0	0	0	0	0	0	0	0	0	0	0	0	0	0	0	0	0	0	0.0757485	0	0	0	0	0	0	0	0	0	0.11441	0	0.186459	0	0	0	0
AC206223.3_FG010	69.2555	65.8508	56.0733	101.023	63.3142	94.8743	107.403	73.4578	67.3883	72.2191	90.7956	27.1503	65.7827	74.9526	60.713	41.3826	65.5925	57.0674	54.9813	69.6887	72.976	130.568	58.4678	83.3721	107.937	47.3315	36.884	46.4738	98.7016	52.6083	59.7354	87.2049	59.5646	53.4843	70.6731	676.721	677.281	604.5	576.222	470.181	200.884	219.408	226.199	271.065	125.675	231.915	285.411	235.519	297.567
AC206227.4_FG001	0	0	0	0	0	0	0	0	0	0	0	0	0	0	0	0	0	0	0	0	0	0	0	0	0	0	0	0	0	0	0	0	0	0	0	0	0	0	0	0	0	0	0	0	0	0	0	0	0
AC206259.3_FG002	0.110706	0	0	0	0.159804	0	0	0	0	0	0.136067	0	0.0657218	0	0	0	0	0.0882807	0	0.0954847	0	0	0	0	0	0.151321	0	0	0	0	0	0	0	0	0	0.527684	0	0.616791	0	0	0	0.198526	0.246534	0.146057	0	0	0.273741	0	0.548846
AC206259.3_FG003	1.51295	1.81714	2.70783	0.774366	1.60921	1.48044	1.19506	1.37249	1.25163	1.72992	1.6638	1.19192	1.74908	1.88517	1.96332	1.72794	1.50834	1.46047	1.38393	0.892844	2.09767	2.13336	1.5995	2.67516	2.32695	2.72105	2.36277	2.43221	1.92432	2.75826	3.02204	3.00801	1.99589	1.1353	0.812588	6.4524	0	6.65469	5.23051	8.34079	3.36562	3.4271	4.25586	2.10112	2.60099	1.8749	3.15035	1.83754	0.789549
AC206262.3_FG004	0	0	0	5.10637	0	0	0	0	0	0	0	0	0	0	0	0	0	0	0	0	0	0	0	0	0	0	0	0	0	0	0	0	0	0	0	0	0	0	0	0	0	0	0	0	0	0	0	0	0
AC206265.3_FG006	0.804219	0	2.34412	5.86558	3.48265	2.36081	2.41393	3.19882	3.6117	2.79544	4.94227	4.29926	2.38716	3.8079	10.5753	6.07009	4.84707	4.48917	4.65905	6.24278	4.23711	0	1.40472	6.07905	2.35013	10.9926	1.83562	3.34967	3.48831	3.66543	6.93668	4.33995	2.96436	5.73303	12.3102	0	0	0	1.50931	0	0	0	0	1.06102	0	0	0	0	0
AC206266.3_FG001	0	0	0	0.249648	0	0	0	0	0	0	0	0	0	0	0	0	0	0	0	0	0	0	0	0	0	0	0	0	0	0	0	0	0	0	0	0	0	0	0	0	0	0	0	0	0	0	0	0	0
AC206273.3_FG004	2.02244	0	0	0	0	0	0	1.34072	0	1.75748	0	0	1.20064	1.368	0	0	0	0	0	0	0	0	0	0	5.91006	2.7644	2.30808	1.40395	0	0	0	0	1.49094	3.60433	10.3192	0	0	0	0	0	0	0	0	0	0	0	0	0	0
AC206274.3_FG008	0	0	0	0	0	0.515078	0	0	0.590996	0	0.646976	0	0.312496	0	0.865238	0	0	0.419759	0	0	0	0	0	0	0	0	0	0	0	0	0.908058	0	0	0	2.68582	0	0	0.977577	0	0	0	0	0	0	0	0	0	0	0
AC206285.3_FG003	0	0	0	0	1.95616	0	0	0	0	0	0	0	0	0	2.2275	0	0	0	0	0	0	0	0	0	0	0	0	0	0	0	0	0	0	0	0	0	0	0	0	0	0	0	0	0	0	0	0	0	0
AC206285.3_FG005	0	0	0	0	0	0	0	0	0	0	0	0	0	0	0	0	0	0	0	0	0	0	0	0	0	0	0	0	0	0	0	0	0	0	0	0	0	0	0	0	0	0	0	0	0	0	0	0	0
AC206312.3_FG008	0.492892	0	0.957778	0.599152	1.42297	1.4469	0	0.980249	0	1.28496	0.605805	1.05398	0.585219	0	0	2.32516	0.424383	1.17914	0.951816	0	1.29843	0.733621	3.01325	1.24191	2.8807	2.69487	0.562508	0.684318	0.916252	1.34789	0	0	0.363361	1.75684	0	1.17469	0	0	0.925032	0	0	1.76777	1.09763	1.30056	0	0.773689	1.21876	0.598638	0
AC206319.2_FG004	1.18293	0	1.14932	4.31384	1.70754	0	3.55065	2.35257	3.98434	0	2.90783	0	3.51127	1.60029	0	1.11606	0	0.943302	5.33011	2.04056	3.11618	0	0	1.98704	0	0	1.35	0	3.66496	2.15659	2.04063	0	2.61617	0	0	2.81922	0	4.39371	8.8802	0	2.94105	0	1.31714	0	2.14661	1.85683	0	1.43671	0
AC206325.3_FG003	0	0	0	0	0	0	0	0	0	0	0	0	0	0	0	0	0	0	0	0	0	0	0	0	0	0	0	0	0	0	0	0	0	0	0	0	0	0	0	0	0	0	0	0	0	0	0	0.251098	0
AC206332.3_FG005	0	0	0	0	0	0	0	0	0	0	0	0	0	0	0	0	0	0	0	0	0	0	0	0	0	0	0	0	0	0	0	0	0	0	0	0	0	0	0	0	0	0	0	0	0	0	0	0	0
AC206349.2_FG002	0	0	0	0	0	0	0	0	0	0	0	0	0	0	0	0	0	0	0	0	0	0	0	0	0	0	0	0	0	0	0	0	0	0	0	0	0	0	0	0	0	0	0	0	0	0	0	0	0
AC206350.3_FG005	0	0	0	0	0	0	0	0	0	0	0	0	0	0	0	0	0	0	0	0	0	0	0	0	0	0	0	0	0	0	0	0	0	0	0	0	0	0	0	0	0	0	0	0	0	0	0	0	0
AC206392.3_FG004	0	0	0	0	0	0	0	0	0	0	0	0	0	0	0	0	0	0	0	0	0	0	0	0	0	0	0	0	0	0	0	0	0	0	0	0	0	0	0	0	0	0	0	0	0	0	0	0	0
AC206425.3_FG002	0	0	0	0	0	0	0	0	0	0	0	0	0	0	0	0	0	0	0	0	0	0	0	0	0	0	0	0	0	0	0	0	0	0	0	7.45474	0	10.4563	7.04446	3.64045	0	3.36555	2.78629	3.30142	1.13524	0	0	0.759808	3.10148
AC206425.3_FG004	0	0	0	0	0	0	0	0	0	0	0	0	0	0	0	0	0	0	0	0	0	0	0	0	0	0	0	0	0	0	0	0	0	0	0	0	0	0	0	0	0	0	0	0	0	0	0	0	0
AC206503.3_FG001	0	0	0	0	0	0	0	0	0	0	0	0	0	0	0	0	0	0	0	0	0	0	0	0	0	0	0	0	0	0	0	0	0	0	0	0	0	0	0	0	0	0	0	0	0	0	0	0	0
AC206514.2_FG002	0	0	0	0	0	0	0	0	0	0	0	0	0	0	0	0	0	0	0	0	0	0	0	0	0	0	0	0	0	0	0	0	0	0	0	0	0	0.430917	0	0	0	0	0	0	0	0	0	0	0
AC206519.2_FG002	0	0	0	0	0	0	0	0	0	0	0	0	0	0	0	0	0	0	0	0	0	0	0	0	0	0	0	0	0	0	0	0	0	0	0	0	0	0	0	0	0	0	0	0	0	0	0	0	0
AC206547.2_FG002	0	0	0.944885	0	0	0	1.45954	1.28941	1.09188	1.69022	0	0	0	0.657822	1.59854	0	0	0.775513	0	1.67759	0	1.44749	0	0.816798	0	0	0	0	0.602612	0	0	0	0.716939	1.73319	0	0	0	3.61218	3.65032	0	0	0	1.08286	1.28305	0	0	0	0	4.82141
AC206582.2_FG002	16.7744	68.356	18.6261	29.1296	27.6728	21.1037	17.9821	17.4745	28.2499	28.1125	25.0351	24.3401	29.8749	23.5033	21.6641	9.04357	18.5694	27.7083	25.4515	25.8357	12.6254	24.9671	21.9747	20.1265	7.00271	16.3774	21.8784	11.6446	27.4703	14.1985	18.6024	19.3977	22.0824	12.8121	18.3405	45.6889	0	33.3776	40.4759	20.9173	35.7475	34.3782	44.0259	55.327	32.6141	20.6884	38.5151	27.6494	95.0424
AC206610.4_FG004	0	0	0	0	0	0	0	0	0	0	0	0	0	0	0	0	0	0	0	0	0	0	0	0	0	0	0	0	0	0	0	0	0	0	0	0	0	0	0	0	0	0	0	0	0	0	0	0	0
AC206610.4_FG005	0	0	0	0	0	0	0	0	0	0	0	0	0	0	0	0	0	0	0	0	0	0	0	0	0	0	0	0	0	0	0	0	0	0	0	0	0	0	0	0	0	0	0	0	0	0	0	0	0
AC206611.3_FG002	0	0	0	0	0	0	0	0	0	0	0	0	0	0	0	0	0	0	0	0	0	0	0	0	0	0	0	0	0	0	0	0	0	0	0	0	0	0	0	0	0	0	0	0	0	0	0	0	0
AC206611.3_FG003	0	0	0	0	0	0	0	0	0	0	0	0	0.185428	0	0	0	0	0	0	0	0	0	0	0	0	0	0	0.216827	0	0	0	0	0	0	0	0	0	0	0	0	0	0.560121	0	0	0	0	0	0	0
AC206634.3_FG004	0	0	0	0	0	0	0	0	0	0	0	0	0	0	0	0	0	0	0	0	0	0	0	0	0	0	0	0	0	0	0	0	0	0	0	2.61921	0	0	0	0	0	0	0	0	0	0	0	0	0
AC206638.3_FG007	0	0	0	0	0	0	0	0	0	0	0	1.36923	0	0	0	0	0	0	0	0	0	0	0	0	0	0	0	0	0	0	0	0	0	0	0	0	0	2.37834	0	0	0	0	0	0	0	0	0	0	0
AC206638.3_FG015	0	0	0	0	0	0	0	0	0	0	0	0	0	0	0	0	0	0	0	0	0	0	0	0	0	0	0	0	0	0	0	0	0	0	0	0	0	0	0	0	0	0	0	0	0	0	0	0	0
AC206642.4_FG001	27.7062	24.5272	38.058	33.0985	35.1668	41.1336	37.2796	34.8341	33.7883	37.36	36.4017	30.1335	32.0453	91.7654	36.1189	33.3511	42.3636	37.3308	35.6686	32.5489	31.4597	221.832	76.3457	36.9109	39.0862	35.2589	38.1613	37.8033	85.5437	32.6581	42.0267	59.2906	58.4579	50.2285	43.8723	1091.79	1093.15	1107.15	1204.9	1159.17	509.508	532.823	489.341	518.678	270.457	364.418	402.783	382.337	397.865
AC206647.3_FG003	0	0	0	0	0	0	0	0	0	0	0	0	0	0	0	0	0	0	0	0	0	0	0	0	0	0	0	0	0	0	0	0	0	0	0	0	0	0	0	0	0	0	0	0	0	0	0	0	0
AC206655.3_FG004	0	0	0	0	0	0	0	0	0	0	0	0	0	0	0	0	0	0	0	0	0	0	0	0	0	0	0	0	0	0	0	0	0	0	0	0	0	0	0	0	0	0	0	0	0	0	0	0	0
AC206695.3_FG001	0	0	0	0	0	0	0	0	0	0	0	0	0	0	0	0	0	0	0	0	0	0	0	0	0	0	0	0	0	0	0	0	0	0	0	0	0	0	0	0	0	0	0	0	0	0	0	0	0
AC206698.2_FG002	0	0	0	0	0	0	0	0	0	0	0	0	0	0	0	0	0	0	0	0	0	0	0	0	0	0	0	0	0	0	0	0	0	0	0	0	0	0	0	0	0	0	0	0	0	0	0	0	0
AC206700.3_FG003	0	0	1.11783	0	0	0	0	0	1.29172	0	0	0.615051	0	0	0	0.542741	0	0	0	0	0	0.856215	0	0	0	0.7863	0.656507	0	0.356455	0	0	0	0	0	0	2.74198	33.7542	0	1.07961	3.34754	0	2.06318	0.640527	1.51789	0	0	0	0.698675	0
AC206749.3_FG003	0	0	0	0	0	0	0	0	0	0	0	0	0	0	0	0	0	0	0	0	0	0	0	0	0	0	0	0	0	0	0	0	0	0	0	0	0	0	0	0	0	0	0	0	0	0	0	0	0
AC206763.3_FG002	0	0	0	0	0	0	0	0	0	0	0	0	0	0	0	0	0	0	0	0	0	0	0	0	0	0	0	0	0	0	0	0	0	0	0	0	0	0	0	0	0	0	0	0	0	0	0	0	0
AC206764.4_FG001	0	0	0	0	0	0.14632	0	0.0991294	0	0.129944	0	0.159878	0.088772	0.202293	0	0	0	0.119243	0	0	0	0	0	0	0	0.204392	0	0	0.0926576	0	0	0	0.220473	0.266495	0	1.06913	0	0	0	0	0	0.268153	0.1665	0.197282	0	0	0	0.36323	0
AC206764.4_FG003	0	0	0	0	0	0	0	0	0	0	0	0	0	0	0	0	0	0	0	0	0	0	0	0	0	0	0	0	0	0	0	0	0	0	0	0	0	0	0	0	0	0	0	0	0	0	0	0	0
AC206768.3_FG005	1.099	6.26985	5.33891	2.67187	1.5864	3.22616	1.64937	2.18567	2.46778	0.955027	1.35077	3.52508	4.56704	4.46029	0	2.07377	2.83875	2.62914	2.82969	3.79158	2.89511	4.90728	3.83923	0.923035	0	0	5.01691	0.762915	2.04297	4.00719	3.79172	0	3.24075	3.91723	0	0	0	0	4.1251	0	2.7324	0	1.2237	2.89987	0	3.4502	8.15245	4.00436	5.4485
AC206768.3_FG006	0	0	0	0	0	0	0	0	0	0	0	0	0	0	0	0	0	0	0	0	0	0	0	0	0	0	0	0	0	0	0	0	0	0	0	0	0	0	0	0	0	0	0	0	0	0	0	0	0
AC206780.3_FG004	0.116106	0	0.112801	0	0.167588	0	0	0	0	0.10089	0	0.124131	0	0.157068	0	0	0	0.0925814	0	0	0	0.172806	0	0	0	0.31739	0	0.0806028	0.215821	0	0	0	0.0855994	0.413821	0.59238	0.553392	0	0.215613	0.435778	2.02682	0	0	0	0.306345	0.210681	0.364483	0	0.141008	0
AC206788.3_FG008	0	0	0	0	0	0	0	0	0	0	0	0	0	0	0	0	0	0	0	0	0	5.47213	0	0	0	0	0	0	0	0	6.34225	0	0	0	0	8.76209	0	20.4834	0	0	9.14074	0	0	0	0	11.542	0	0	0
AC206788.3_FG015	16.2894	16.3714	14.0226	13.4402	14.6199	17.3434	15.7069	17.6248	13.1717	16.5758	17.8426	17.7772	18.1883	11.1897	18.0352	16.802	16.3508	16.7587	14.5058	17.18	20.6775	16.4566	16.0691	16.8003	22.691	19.4967	21.3835	21.0339	16.2649	22.3884	27.6637	21.8625	22.6484	30.0835	21.9629	16.4943	4.95239	15.361	15.2064	14.2433	16.1579	18.4652	17.9497	16.9255	14.0907	14.4408	15.6523	14.7613	14.6452
AC206831.3_FG015	0	0	0	0	0	0	0	0	0	0	0	0	0	0	0	0	0	0	0	0	0	0	0	0	0	0	0	0	0	0	0	0	0	0	0	0	0	0	0	0	0	0	0	0	3.45252	0	0	0	0
AC206832.3_FG004	0	0	0	0	0	0	0	0	0	0	0	0	0	0	0	0	0	0	0	0	0	0	0	0	0	0	0	0	0	0	0	0	0	0	0	0	0	0	0	0	0	0	0	0	0	0	0	0	0
AC206840.3_FG002	2.30852	0	2.24293	5.6124	6.66465	0	3.4646	3.06074	5.18371	2.00609	2.83736	2.46821	1.37047	1.56151	3.79457	4.35606	0	7.36354	10.4019	3.98221	0	0	0	3.87777	6.74606	3.15544	7.90372	8.01272	2.86092	8.41732	11.9471	0	1.70184	4.11418	0	11.0036	0	8.57447	8.665	13.4338	5.73956	8.27957	5.14089	0	12.5675	3.62367	11.4165	5.60759	0
AC206898.3_FG006	0	0	0	0.360311	0	0	0.444849	0	0	0	0	0	0.351933	0.400991	0	0.55931	0	0	0.190797	0	0	0	0.517735	0.497899	0	0.405152	0	0.411528	0	0.270192	0.511328	0	0	0	0	2.11926	0	1.10095	1.66886	3.44974	0.736949	0	0.660081	0.391058	0.537882	0.465272	0	0.360002	0
AC206901.3_FG005	1.32419	0	0.428856	0	0	0	0.662443	0.292612	0	0.76714	0	0	1.04815	1.19426	0	0.832892	1.14014	0.351983	1.1365	0	1.16277	1.31395	0.770981	2.22433	0	0	0.503739	0	0.547016	0	0.761439	0	0	0	0	7.36373	25.8997	13.9355	8.28387	5.13715	5.4871	3.9577	5.40625	4.07639	2.40295	4.15714	4.36572	4.82485	6.56489
AC206941.2_FG002	0	0	0	0	0	0	0	0	0	0	0	0	0	0	0	0	0	0	0	0	0	0	0	0	0	0	0	0	0	0	0	0	0	0	0	0	0	0	0	0	0	0	0	0	0	0	0	0	0
AC206946.2_FG009	0	0	0	0	0	0	0	0	0	0	0	0	0	0	0	0	0	0	0	0	0	0	0	0	0	0	0	0	0	0	0	0	0	0	0	0	0	0	0	0	0	0	0	0	0	0	0	0	0
AC206951.3_FG014	0	0	0	0	0	0	0	0	0	0	0	0	0	0	0	0	0	0	0	0	0	0	0	0	0	0	0	0	0	0	0	0	0	0	0	0	0	0	0	0	0	0	0	0	0	0	0	0	0
AC206951.3_FG016	0	0	0	0	0.655838	0	0	0	0	0	0.558424	0	0	0	0	0	0.391192	0	0	0	0	0	0.396797	0.763188	0	0	0	0	0	0	0	0	0	0.809716	2.31821	0	0	0	0.852683	0	1.12961	0	0.505892	0	0	0	0	0	0
AC206951.3_FG017	7.37134	11.0668	6.40804	5.18766	8.96039	5.3148	4.65804	3.85787	6.96932	4.71995	6.19895	7.88126	6.44894	10.497	4.46396	6.22261	5.6787	7.11564	6.49302	6.35781	2.04404	4.61959	7.4542	2.93261	7.93612	4.24238	3.98486	5.11709	6.49081	5.30475	6.02341	0	9.4383	8.29706	0	9.24622	45.5291	12.9691	10.1936	13.5459	5.78748	9.04442	6.47977	7.1659	9.15232	9.74379	10.5525	6.59681	15.3873
AC206952.3_FG001	0	0	0	0	0	0	0	0	0	0	0	0	0	0	0	0	0	0	0	0	0	0	0	0	0	0	0	0	0	0	0	0	0	0	0	0	0	0	0	0	0	0	0	0	0	0	0	0	0
AC206968.3_FG001	0	0	0	0	0	0	0	0	0	0	0	0	0	0	0	0	0	0	0	0	0	0	0	0	0	0	0	0	0	0	0	0	0	0	0	0	0	0	0	0	0	0	0	0	0	0	0	0	0
AC206968.3_FG003	1.03396	2.94938	0.502293	0.314217	0.746256	1.51761	0.387939	0.342718	1.16086	0.673878	0.635412	0	1.53455	0.699385	0	1.2194	0.890248	1.03064	0.831944	0.222949	2.04282	2.30842	0.677252	0.217101	0	1.05996	0.294999	0.538322	0.640687	0.471253	1.33774	0	1.52448	0.460674	0	8.62469	15.1673	10.5611	5.33632	7.52104	2.57068	3.70833	6.33201	1.70515	1.87628	4.869	4.47414	2.19763	7.68906
AC206969.3_FG001	0	0	0	0	0	0	0	0	0	0	0	0	0	0	0	0	0	0	0	0	0	0	0	0	0	0	0	0.365412	0	0	0	0	0	0	0	0	0	0	0	0	0	0	0	0	0	0	0	0	0
AC206980.3_FG007	0	0	0	0	0	0	0	0	0	0	0	0	0	0	0	0	0	0	0	0	0	0	0	0	0	0	0	0	0	0	0	0	0	0	0	1.77819	0	2.77129	0	4.34181	0	0	0	0	0	0	0	0	0
AC206989.4_FG002	8.13094	7.73121	10.5333	4.94193	13.6931	3.97811	4.06761	8.98366	12.1719	12.9538	6.66241	7.2445	12.0675	10.9998	15.5925	6.39279	12.8348	10.8064	8.72308	14.0259	21.4194	12.1021	10.6517	10.2436	15.8404	14.8186	12.3725	12.2295	6.71772	16.0588	7.01323	14.6261	13.9864	14.4907	20.7434	19.3782	79.5162	32.7173	22.8896	55.2016	26.9541	21.8714	27.1605	28.6061	22.1323	8.50873	20.1052	21.3967	33.5921
AC206999.1_FG002	0	0	0	0	0	0	0	0	0	0	0	0	0	0	0	0	0	0	0	0	0	0	0	0	0	0	0	0	0	0	0	0	0	0	0	0	0	0	0	0	0	0	0	0	0	0	0	0	0
AC206999.1_FG007	0	0	0	0	0	0	0	0	0	0	0	0	0	0	0	0	0	0	0	0	0	0	0	0	0	0	0	0	0	0	0	0	0	0	0	0	0	0	0	0	0	0	0	0	0	0	0	0	0
AC207011.3_FG001	0	0	0	0	0	0	0	0	0	0	0	0	0	0	0	0	0	0	0	0	0	0	0	0	0	0	0	0	0	0	0	0	0	0	0	0	0	0	0	0	0	0	0	0	0	0	0	0	0
AC207019.3_FG003	0	0	0	0	0	0	0	0	0	0	0	0	0	0	0	0	0	0	0	0	0	0	0	0	0	0	0	0	0	0	0	0	0	0	0	0	0	0	0	0	0	0	0	0	0	0	0	0	0
AC207024.3_FG002	0	0	0	0	0	0	0	0	0	0	0	0	0	0	0	0	0	0	0	0	0	0	0	0	0	0	0	0	0	0	0	0	0	0	0	0	0	0	0	0	0	0	0	0	0	0	0	0	0
AC207043.3_FG002	0	0	0	0	0	0	0	0.124166	0	0	0	0	0.111193	0	0	0	0.161267	0.149359	0	0	0	0.557558	0.163578	0	0	0.256015	0	0	0	0	0.323107	0	0.138079	0	0	0	0	0	0	1.08994	0.465677	0	0	0.741328	0	0	0.926269	0.227485	0
AC207043.3_FG004	0	0	0	0	0	0	0	0	0	0	0	0	0	0	0	0	0	0	0	0	0	0	0	0	0	0	0	0	0	0	0	0	0	0	0	0	0	0	0	0	0	0	0	0	0	0	0	0	0
AC207080.3_FG005	0	0	0	0	0	0	0	0	0	0	0	0	0	0	0	0	0.173005	0	0	0	0	0	0	0	0	0	0	0	0	0	0	0	0	0	0	0	0	0	0	0	0	0	0	0	0	0	0.496842	0	0
AC207104.3_FG001	0	0	0	0	0	0	0	0	0	0	0	0	0	0	0	0	0	0	0	0	0	0	0	0	0	0	0	0	0	0	0	0	0	0	0	0	0	0	0	0	0	0	0	0	0	0	0	0	0
AC207107.4_FG001	1.81737	2.59203	0.882868	1.65687	0.655838	0.889157	0.681872	0.903582	1.02021	1.57928	1.11685	0.971542	0.539448	0.614646	0.746812	0.42866	1.17357	1.44922	1.75475	2.35123	1.19687	0.676243	1.58719	1.90797	0	1.24205	2.07405	1.26159	1.12612	0.828311	0	0	2.00965	2.42915	0	5.41407	0	3.3751	4.26342	0	1.12961	5.70328	2.52946	3.59653	1.64895	1.42635	1.12344	1.10364	2.25248
AC207107.4_FG002	0.482654	0	0	0	0	0	0	0	0	0	0.593222	0.516041	0	0	0	0	0	0.384883	0	0	0	0	0	0	0	0	0	0	0	0	0.832612	2.60463	0	0	0	0	0	0	0	0	0	0	1.07483	0	0	0	0	0	0
AC207119.3_FG001	0	0	0	0	0	0	0	0	0.515142	0	0	0	0	0	0	0	0	0	0	0	0	0	0	0	0	0	0.523632	0	0	0	0	0	0	0	0	0	0	0	0	0	0	0	0	0	0	0	0	0	0
AC207188.3_FG002	0.797321	0	0	0	0	0	0	0	0	0	0	0	0	0	0	0	0	0	0	0.687692	0	0	0	0	0	0	0	0	0	0	0	0	0	0	0	1.90022	0	2.96147	5.98547	4.63978	0	0	0	0	0	0	0	0	0
AC207189.4_FG002	0	0	0	0	0	0	0	0	0	0	0	0	0	0	0	0	0	0	0	0	0	0	0	0	0	0	0	0	0	0	0	0	0	0	0	0	0	0	0	0	0	0	0	0	0	0	0	0	0
AC207205.3_FG004	0	0	0	0	0	0	0	0	0	0	0	0	0	0	0	0	0	0	0	0	0	1.31038	0	0	0	0	0	0	0	0	0	0	0	0	0	0	0	0	1.65228	0	0	0	0	0	0	0	0	0	0
AC207206.3_FG001	0	0	0	0	0	0	0	0	0	0	0	0	0	0	0	0	0	0	0	0	0	0	0	0	0	0	0	0	0	0	0	0	0	0	0	0	0	0	0	0	0	0	0	0	0	0	0	0	0
AC207206.3_FG003	0	0	0	0	0	0	0	0	0	0	0	0	0	0	0	0	0	0	0	0	0	0	0	0	0	0	0	0	0	0	0	0	0	0	0	0.435561	0	0	0	0	0	0	0	0	0	0	0	0	0
AC207225.3_FG001	0	0	0	0	0	0	0	0	0	0	0	0	0	0	0	0	0	0	0	0	0	0	0	0	0	0	0	0	0	0	0	0	0	0	0	0	0	0	0	0	0	0	0	0	0	0	0	0	0
AC207225.3_FG003	0	0	0	0	0	0.936234	0.358987	0.475711	0.537113	0	0.293995	0.255745	0.284005	0.323594	0	0.225678	1.02976	0.190744	0	0.20631	0	0	0.417805	0.200899	0	0.980857	0.545966	0.498146	0.296436	0	0	0	0.529013	0	0	0.570072	0	3.5538	1.34674	4.17584	0	0.428946	0.266338	0.631158	0.434063	0.375468	0.591461	0.581034	0
AC207231.3_FG001	0	0	0	0	0	0	0	0	0	0	0	0	0	0	0	0.59423	0	0	0	0	0	0	0.550059	0	0	0	0	0	0.390271	0.574123	0	0	0	0	0	0	0	2.33937	0	0	0	0	0.701292	0	0	0	0	0.764957	0
AC207254.3_FG005	0	0	0	0.602346	0	0	1.48734	0.985475	0.556337	0.430603	0.609035	0.529797	0.29417	0.335176	0	0	0	0.395142	0.318963	1.28216	0	0	0.432759	0.416178	1.44803	0.677309	0.565507	0	0.307045	1.35507	0.854806	2.67406	0	0.883101	2.52831	0	0	0.920248	1.85993	0	0	0	0.551742	0.653748	0.899199	0.777814	0	0	0
AC207260.3_FG003	12.4519	11.8397	11.09	8.82952	11.9828	8.12288	15.5731	7.56676	16.3102	9.91889	10.2029	14.4227	8.00819	9.8264	18.7618	5.87403	14.2949	9.10206	11.3549	15.2147	10.934	4.63336	5.43739	11.3296	15.1615	7.09169	11.8422	12.9659	9.00169	11.3505	16.1103	22.3987	12.2394	12.945	0	24.7301	0	21.1978	21.4216	24.1534	12.8994	13.0256	13.8647	17.797	22.5959	13.0304	7.69738	16.3836	15.4331
AC207260.3_FG004	0	0	0	0	0	0	0	0	0	0	0	0	0	0	0	0	0	0	0	0	0	0	0	0	0	0	0	0	0	0	0	0	0	0	0	0	0	0	0	0	0	0	0	0	0	0	0	0	0
AC207265.3_FG002	17.9991	18.3753	19.3286	19.1157	18.8708	19.4663	21.0416	16.8304	24.6753	18.7693	13.972	18.4339	20.4709	21.7866	15.8828	19.1268	19.2494	18.4323	19.2692	18.1389	18.966	32.4299	21.3453	22.7553	21.5928	18.646	22.0549	21.3068	23.3627	22.2791	20.9177	19.4263	24.0238	28.7009	18.3675	45.1543	44.4686	50.668	50.1362	45.2038	59.353	47.2266	58.6472	55.242	32.6622	44.6101	48.7224	50.3946	62.9332
AC207309.3_FG007	1.52014	0	1.47695	1.84785	3.29145	0.371868	0.570351	2.77127	2.13339	0.990741	2.33547	3.65691	0.676832	4.62708	1.87401	0	0.327212	0.909153	0.244626	0.983343	0	10.1816	1.9914	0	0	0.519456	1.30113	0.263815	5.65166	0.34642	0.655586	0	1.68097	0	0	14.4915	0	13.4097	16.4042	19.9035	15.1178	16.356	10.5788	17.5485	6.89632	14.9134	13.1558	17.5396	30.1454
AC207309.3_FG010	0	0	0	0	0	0	0	0	0	0	0	0	0	0	0	0	0	0	0	0	0	0	0	0	0	0	0	0	0	0	0	0	0	0	0	0	0	0	0	0	0	0	0	0	0	0	0	0	0
AC207321.3_FG003	0	0	0.202219	0.253002	0.300436	0	0.312362	0.137976	0.467354	0.180865	0.255811	0.667588	0.370678	0.281566	0.684222	0	0.358406	0.165971	0.267947	0.179515	0	0.309784	0	0.349613	0.608212	0	0	0.433447	0.51587	0.189723	0	2.24635	0.306871	0	0	0.992064	12.2125	1.15959	1.56244	1.21116	3.10481	0.746471	0.231747	0.549184	0.755376	0.98011	1.02929	2.02228	2.0637
AC207328.3_FG003	0	0	0	0	0	0	0	0	0	0	0	0	0	0	0	0	0	0	0	0	0	0	0	0	0	0	0	0	0	0	0	0	0	0	0	0	0	0	0	0	0	0	0	0	0	0	0	0	0
AC207342.3_FG001	0	0	0	0	0	0	0	0	0	0	0	0	0	0	0	0	0	0	0	0	0	0	0	0	0	0	0	0	0	0	0	0	0	0	0	0	0	0	0	0	0	0	0	0	0	0	0	0	0
AC207342.3_FG007	1.28158	2.43716	0.830117	0.519292	1.2333	1.25405	0	1.69919	2.87776	1.85615	3.15035	1.37024	1.26804	2.31168	1.40438	2.01524	1.10345	1.70329	0	1.47383	4.50144	3.17919	1.11926	2.15276	0	1.16784	1.95013	0.88966	1.58825	0.778819	4.42165	2.30534	0.944787	0	4.35939	21.3804	0	23.8008	24.8538	17.4016	8.49691	13.0232	12.3673	10.1449	3.10085	8.71735	4.22526	7.7827	8.47157
AC207342.3_FG008	128.842	130.846	116.989	156.618	119.282	131.684	134.141	120.74	135.189	129.842	147.579	140.64	136.357	140.764	125.294	105.012	117.323	105.163	122.883	131.199	85.2965	194.781	121.949	109.062	106.447	114.333	116.631	110.513	127.487	104.841	114.622	116.489	119.599	129.236	117.023	58.6798	59.3719	63.8908	63.9324	60.8443	114.046	106.451	95.3901	113.916	119.962	283.246	346.107	303.956	344.461
AC207347.3_FG005	0.434761	0	1.05602	1.05698	0.627573	1.70168	0.326243	1.00875	0.488122	1.13341	0.534358	0.232418	0.90335	1.17631	0.714627	0.61528	0.561499	0.520038	0.559707	0.562475	1.14529	1.61775	0.759392	1.09545	0	0.29713	1.24042	1.35813	0.942889	1.18892	0.374997	2.34617	1.12177	0.774819	2.2183	1.55422	0	0.807411	1.2239	2.52997	3.24278	2.33892	4.35681	5.16229	0.394471	4.43587	5.37512	6.07241	5.38851
AC207383.3_FG003	0	0	0	0	0	0	0	0	0	0	0	0	0	0	0	0	0.270753	0	0.202417	0	0	0	0	0	0	0	0	0	0	0	0	0	0	0	0	0	0	0	0	0	0	0	0	0.414873	0	0	0	0	0
AC207389.3_FG004	0	0	0	0	0	0	0	0	0	0	0	0	0	0	0	0	0	0	0	0	0	0	0	0	0	0	0	0	0	0	0	0	0	0	0	0	0	0	0	0	0	0	0	0	0	0	0	0	0
AC207397.3_FG001	0	0	0	0	0	0	0	0	0	0	0	0	0	0	0	0	0.124348	0.115167	0	0.124564	0	0.214958	0	0	0	0	0	0	0.17898	0	0.249138	0	0.106468	0	0	0	0	0	0	0	0	0	0.160808	0	0	0	0	0	0
AC207427.3_FG005	16.2812	0	0	19.7911	0	0	0	0	0	0	0	0	0	0	26.7617	0	14.0182	12.9831	0	14.0426	0	0	0	13.6743	0	0	0	0	10.0885	14.8411	0	0	0	29.0158	0	77.6045	955.325	181.418	30.5556	0	40.479	29.1964	72.5137	0	0	51.1129	0	39.5483	0
AC207454.3_FG004	0	0	0	0	0	0	0	0	0	0	0	0	0	0	0	0	0	0	0	0	0	0	0	0	0	0	0	0	0	0	0	0	0	0	0	0	0	0	0	0	0	0	0	0	0	0	0	0	0
AC207472.3_FG001	0	0	0	0	0	0	0	0	0	0	0	0	0	0	0	0	0	0	0	0	0	0	0	0	0	0	0	0	0	0	0	0	0	0	0	0	0	0	0	0	0	0	0	0	0	0	0	0	0
AC207533.2_FG002	6.91947	0	3.36144	0	0	3.38539	2.59617	0	3.88437	0	0	0	2.0539	3.51032	0	3.26417	2.97886	1.37945	4.45403	2.98403	0	5.14948	6.04307	2.90577	5.0551	0	1.97419	2.4017	3.2157	1.57686	0	0	2.55052	0	17.6528	12.3682	0	12.8504	19.4791	10.0665	4.30088	9.30633	7.70456	9.12898	6.27824	5.43072	0	4.202	17.1522
AC207544.3_FG011	0	0	0	0	0	0	0	0	0	0	0	0	0	0	0	0	0	0	0	0	0	0	0	0	0	0	0	0	0	0	0	0	0	0	0	0	0	0	0	0	0	0	0	0	0	0	0	0	0
AC207546.3_FG004	0	0	0	0	0	0	0	0	0.235257	0	0	0	0	0	0	0	0	0.167093	0	0	0	0	0	0.175989	0	0	0	0	0	0	0	0	0	0	0	0	0	0	0	1.21935	0	0	0	0	0	0	0	0	0
AC207549.3_FG010	0	0	0	0	0	0	0	0	0	0	0	0	0	0	0	0	0	0	0	0	0	0	0	0	0	0	0	0	0	0	0	0	0	0	0	0	0	0	0	0	0	0	0	0	0	0	0	0	0
AC207575.3_FG004	0	0	0	0	0	0	0	0	0	0	0	0	0	0	0	0	0	0	0	0	0	0	0	0	0	0	0	0	0	0	0	0	0	0	0	0	0	0	0	0	0	0	0	1.60141	0	0	0	0	0
AC207619.3_FG001	0	0	0	0	0	0	0	0	0	0	0	0	0	0	0	0	0	0	0	0.774008	0	0	0	0	0	0	0	0	0	0	0	0	0	0	0	0	0	0	0	0	0	0	0	0	0	0	0	1.08993	0
AC207620.2_FG007	0	0	0	0	0	0	0	0	0	0	0	0	0	0	0	0	0	0	0	0	0	0	0	0	0	0	0	0	0	0	0	0	0	0	0	0	0	0	0	0	0	0	0	0	0	0	0	0	0
AC207628.4_FG002	0	0	0	0	0	0	0	0	0	0	0	0	0	0	0	0	0	0	0	0	0	0	0	0	0	0	0	0	0	0	0	0	0	0	0	0	0	0	0	0	0	0	0	0	0	0	0	0	0
AC207628.4_FG003	0	0	0	0	0	0	0	0	0	0	0	0	0	0.0716233	0	0.0499508	0	0.0422187	0	0	0	0.0788011	0	0	0	0	0	0	0.0328061	0	0	0	0	0	0	0.757068	0	0.688263	0.79489	0.308089	0.131631	0.0949415	0.294752	0.279397	0.288223	0.083105	0.130912	0	0.262476
AC207628.4_FG005	0.441396	0	0	0.536554	0	0	0	0.292612	0	0	0	0	0	0	0	0	0	0.351983	0.284124	0	0	0	0	0	0	0	0	0	0	0	0.761439	0	0	0	0	0	0	0	2.48516	2.56858	1.09742	0.791539	0.982954	0	0.800983	0.692856	0	0	0
AC207628.4_FG009	14.079	7.30192	12.9882	13.4839	15.1909	13.7765	14.5133	12.7272	16.286	13.2232	15.032	11.7078	14.9433	7.31076	13.0904	17.0401	15.3057	20.186	19.1321	18.1535	21.7285	7.62008	13.5378	19.469	19.5322	17.3003	16.0675	20.1393	11.7201	18.9265	20.8527	16.8838	14.4678	19.7688	18.866	3.38929	8.34454	5.01805	3.73654	4.96538	1.4143	1.53014	3.00861	2.81435	3.0968	4.24136	1.05494	1.20906	1.41008
AC207628.4_FG010	6.2388	5.08464	5.19562	7.04209	9.64891	6.97684	12.0383	6.20377	5.50355	7.35771	3.834	4.76455	5.02648	9.64573	1.46498	6.72703	7.2901	6.04108	3.44219	4.22792	5.8696	21.8881	5.44862	4.86559	7.81342	3.04557	5.59426	3.7122	8.83619	4.06213	5.38119	2.40482	8.54148	7.94187	9.095	36.1096	26.148	48.0004	33.4532	36.3049	36.5622	26.3713	29.2752	35.2755	13.7473	30.0785	31.955	41.1338	35.3485
AC207628.4_FG011	0.731034	0	0.887832	1.11079	1.05524	0.715325	1.37141	1.21155	0.410379	0.952895	1.12313	1.17241	0.976467	2.59603	1.50202	0.689713	1.1015	2.76901	0.941126	0.47289	0	6.25642	1.27689	0.920975	0.534065	0.999226	0.417143	0.888081	1.92517	0.499781	1.26109	0	1.21257	0.325707	0	57.0585	96.513	52.6082	41.1589	59.5566	32.7156	31.7902	31.9486	28.4518	11.6076	8.89312	8.58616	11.7643	9.96663
AC207649.3_FG002	0	0	0	0	0	0	0	0	0	0	0	0	0	0	0	0	0	0	0	0	0	0	0	0	0	0	0	0	0	0	0	0	0	0	0	0	0	0	0	0	0	0	0	0	0	0	0	0	0
AC207652.3_FG001	0	0	0	0	0	0	0	0	0	0	0.127559	0	0	0	0	0	0	0.0827605	0.200416	0	0.273398	0.154472	0.090639	0	0	0	0	0	0.128618	0.0946042	0.179035	0	0.153019	0.369922	0	2.2261	0	2.31289	1.94776	2.41576	1.03213	0.744448	1.27115	0.68462	0.564997	0.488727	0.769873	0.5042	0
AC207655.2_FG003	0	0	0	0	0	0	0	0	0	0	0	0	0	0	0	0	0	0	0	0	0	0	0	0	0	0	0	0	0	0	0	0	0	0	0	0	0	0	0	0	0	0	0	0	0	0	0	0	0
AC207656.3_FG002	10.3023	10.6122	9.31453	11.6537	9.29457	7.98075	8.5898	9.58049	12.852	10.6934	8.26575	9.33215	9.59884	7.9365	11.0543	7.965	8.74718	8.10129	9.3026	10.2434	8.66955	11.2875	6.62314	8.17204	9.19904	9.19236	12.7372	8.93968	8.24571	8.73893	6.91143	13.8991	9.07169	10.7103	6.57075	26.2582	25.1878	24.979	36.7899	27.4777	18.4991	19.2446	19.1187	20.5769	8.30898	20.2144	24.4129	22.4184	23.4097
AC207722.2_FG009	11034.4	11823.7	11086.4	12185.8	11439.5	10603.6	10722.5	9964.2	11224.5	10462	9193.78	9300.62	8557.76	11818.4	8680.43	6814.7	7457.66	6929.37	7846.08	8112.47	6031.27	11716.2	8734.71	6756.84	6472.38	6146.6	6631.1	6074	9965.91	5971.16	6340.88	7066.85	8218.19	6822	6551.77	11710.1	10220.3	11118.6	12182.4	11317.9	13798.1	14471.4	13115.6	14428.1	13140.8	14856.3	16577.3	16294.6	17894.5
AC207728.2_FG003	0	0	0.159671	0	0	0	0	0.326834	0	0.14281	0	0	0	0	0.270129	0	0	0.131049	0	0	0	0.244604	0	0	0.480241	0	0	0.228165	0	0	0	0	0.121152	0	0	0	0	0	0	0	0	0	0	0.216816	0.29822	0	0	0.199598	0
AC207732.3_FG010	0	0	0	0	0	0	0	0.432173	0	0	0	0	0	0	0	0	0	0	0	0	0	0	0	0	0	0	0	0	0	0	0	0	0	0	0	1.55369	0	0	0	0	0	0	0	0	0	1.02331	0	0	0
AC207733.3_FG001	0	0	0	0	0	0	0	0	0	0	0	0	0	0	0	0	0	0	0	0	0	0	0	0	0	0	0	0	0	0	0	0	0	0	0	0	0	0	0	0	0	0	0	0	0	0	0	0	0
AC207733.3_FG007	0	0	0	0	0	0	0	0	0	0	0	0	0	0	0	0	0	0	0	0	0	0	0	0	0	0	0	0	0	0	0	0	0	0	0	0	0	0	0	0	0	0	0	0	0	0	0	0	0
AC207740.3_FG005	0	0	0	0	0	0	0	0	0	0	0	0	0	0	0	0	0	0	0	0	0	0	0	0	0	0	0	0	0	0	0	0	0	0	0	0	0	0	0	0	0	0	0	0	0	0	0	0	0
AC207755.3_FG005	0	0	1.60135	0.500875	0.594782	1.61276	2.47357	2.18523	0.925234	0.716127	3.03862	0.881095	1.22307	3.90197	0.677287	0	0	0.98573	2.38708	1.06617	3.25635	107.939	4.31828	0.692138	2.40819	1.12642	1.88097	1.71622	2.55321	1.5024	0	2.22358	2.43008	0.734334	4.20478	12.7661	24.1774	18.3654	19.3325	14.3866	130.105	133.003	131.215	129.381	49.3495	159.755	201.733	211.188	224.706
AC207756.3_FG001	0	8.6046	0	0	2.17714	0	0	0	1.69337	0	1.85376	1.61258	0.895386	0	0	0	0	2.40545	0	0	0	2.24488	0	0	0	0	0	0	0.934577	1.37485	0	0	0	0	0	7.1891	0	11.2041	8.49179	8.77682	3.74989	2.70469	6.71751	1.98986	0	4.73498	3.72942	3.66367	7.47741
AC207767.2_FG001	0	0	0.140319	0.175557	0	0.141319	0	0.0957407	0	0	0	0.154412	0	0	0	0	0	0	0	0	0.380451	0	0	0	0	0	0	0	0	0	0	0	0	0	0	0.344195	0	0.536423	0	0	0.359069	0	0	0	0	0.226698	0	0	0
AC207784.3_FG007	0	0	0	0	0	0	0	0	0	0	0	0	0	0	0	0	0	0	0	0	0	0	0	0	0	0	0	0	0	0	0	0	0	0	0	0	0	0	0	0	0	0	0	0	0	0	0	0	0
AC207790.2_FG001	0	0	0	0	0	0	0	0	0	0	0	0	0	0	0	0	0	0	0	0	0	0	0	0	0	0	0	0	0	0	0	0	0	0	0	0	0	0	0	0	0	0	0	0	0	0	0	0	0
AC207793.3_FG002	0	0	0	0	0	0	0	0	0	0	0	0	0	0	0	0	0	0	0	0	0	0	0	0	0	0	0	0	0	0	0	0	0	0	0	0	0	0	0	0	0	0	0	0	0	0	0	0	0
AC207798.2_FG003	0	0	0	0	0	0	0	0	0	0	0	0	0	0	0	0	0	0	0	0	0	0	0	0	0	0	0	0	0.379972	0	0	0	0	0	0	0	0	0	1.15084	0	0	0	0	0	0	0	0	0	0
AC207803.3_FG003	3.50547	0	3.40588	4.26119	0	2.05808	5.26097	2.78863	1.57429	3.04623	2.58511	1.49918	2.91347	3.79383	3.45721	0.661465	2.41459	1.67722	1.80516	1.20939	1.84689	3.13053	2.44918	2.35535	0	1.9166	3.20046	2.92014	2.60657	3.19541	3.62831	3.78343	1.0337	1.24947	0	16.7089	0	14.3223	9.21041	4.07981	1.74309	6.28623	6.24512	3.69986	2.54449	8.80402	5.20074	9.36659	17.379
AC207814.3_FG002	0	0	0	0	0	0	0	0	0	0	0	0	0	0	0	0	0	0	0	0	0	0	0	0	0	0	0	0	0	0	0	0	0	0	0	0	0	0	0	0	0	0	0	0	0	0	0	0	0
AC207814.3_FG003	0	0	0	0	0	0	0	0	0	0	0	0	0	0	0	0	0	0	0	0	0	0	0	0	0	0.205384	0	0	0	0.136968	0	0	0	0	0	0	0	0	0	0	0.373581	0	0.167307	0.198239	0	0	0	0	0
AC207888.3_FG009	0.150746	0	0	0.183245	0.217601	0.147507	0	0.0999333	0	0.392992	0.18528	0.161174	0	0.509834	0	0	0	0.12021	0.291104	0	0	1.5706	0.263307	0.126609	0	0	0.172038	0	0.186818	0	0	0	0	0	0	0.718535	0	0	0.848736	0	0.749586	0.540656	1.0071	0.994411	0.273553	0.709876	1.49099	0.732351	0
AC207890.3_FG002	1.41505	1.15327	1.37485	1.10579	1.16721	1.18684	0.758464	1.20609	1.13481	0.439168	0.745379	1.18874	1.3801	2.52964	1.32912	1.14434	0.783239	2.41802	0.715678	1.30767	1.59758	6.01763	2.11856	1.27337	0.8861	1.79603	1.61492	1.68396	1.50313	1.75057	2.09234	2.1818	1.7138	1.80134	2.06288	88.8879	94.8922	91.0397	80.4296	91.1676	29.4019	30.4508	32.9752	28.4036	13.206	11.2647	11.7466	11.0484	7.01537
AC207896.4_FG003	0	0	0	0	0	0	0	0	0	0	0	0	0	0	0	0	0	0	0	0	0	0	0	0	0	0	0	0	0	0	0	0	0	0	0	0	0	0	0	0	0	0	0	0	0	0	0	0	0
AC208023.3_FG001	56.5006	48.839	40.7557	65.5594	51.9006	49.4228	50.1065	47.1032	55.7461	43.8912	48.4003	34.781	46.2474	43.4293	43.6214	39.5764	57.4924	55.9778	46.288	50.2087	65.3992	124.869	47.8492	54.6439	47.5313	69.0379	59.5959	46.9476	55.6981	50.7228	62.0248	110.874	47.3322	54.9239	61.1515	867.101	552.545	821.947	865.97	797.064	302.233	314.708	314.556	277.839	136.706	192.159	184.16	202.748	199.473
AC208026.3_FG005	0	0	0	0	0	0	0	0	0	0	0	0	0	0	0	0	0	0	0	0	0	0	0	0	0	0	0	0	0	0	0	0	0	0	0	0	0	0	0	0	0	0	0	0	0	0	0	0	0
AC208031.3_FG002	0	0	0	0	0	0	0	0	0	0	0	0	0	0	0	0	0	0	0	0	0	0	0	0	0	0	0	0	0	0	0	0	0	0	0	3.39296	0	0	0	4.1423	3.53959	2.55301	1.58519	1.87827	0	0	0	0	0
AC208031.3_FG005	0	0	0	0	0	0	0	0	0	0	0	0	0	0	0	0	0	0	0	0	0	0	0	0	0	0	0	0	0	0.925218	0	0	0	0	0	0	0	0	0	0	0	0	0	0	0	0	0	0	0
AC208035.3_FG002	0	0	0	0	0	0	0	0	0	0	0	0	0	0	0	0	0	0	0	0	0	0	0	0	0	0	0	0	0	0	0	0	0	0	0	0	0	0	0	0	0	0	0	0	0	0	0	0	0
AC208042.3_FG005	0	0	0	0	0	0	0	0	0	0	0	0	0	0	0	0	0	0	0	0	0	0	0	0	0	0	0	0	0	0	0	0	0	0	0	0	0	0	0	0	0	0	0	0	0	0	0	0	0
AC208079.3_FG001	0	0	0	0	0	0	0	0	0	0	0	0	0	0	0	0	0	0	0	0	0	0	0	0	0	0	0	0	0	0	0	0	0	0	0	0	0	0	0	0	0	0	0	0	0	0	0	0	0
AC208082.3_FG008	0	0	0	0	0	0	0	0	0	0	0	0	0	0	0	0	0	0	0	0	0	0	0	0	0	0	0	0	0	0	0	0	0	0	0	0	0	0	0	0	0	0	0	0	0	0	0	0	0
AC208109.2_FG004	0	0	0	0	0	0	0	0	0	0	0	0	0	0	0	0	0	0	0	0	0	0	0	0	0	0	0	0	0	0	0	0	0	0	0	0	0	0	0	0	0	0	0	0	0	0	0	0	0
AC208110.2_FG001	0	0	0	0	0	0	0	0	0	0	0	0	0	0	0	0	0	0	0	0	0	0	0	0	0	0	0	0	0	0	0	0	0	0	0	0	0	0	0	0	0	0	0	0	0	0	0	0	0
AC208110.2_FG005	0	0	0	0.390174	0	0	0	0	0	0	0	0	0	0	0	0	0	0	0	0	0	0	0	0	0	0	0	0	0	0	0	0	0	0	0	0	0	0	0	0	0	0	0	0	0	0	0	0	0
AC208110.2_FG006	8.37284	11.7394	9.16907	7.07278	10.5497	11.4562	8.41275	9.36068	7.16986	8.57081	9.3316	9.25549	9.8991	20.9742	8.86407	9.17153	7.69783	6.95967	9.04349	7.77241	6.72913	13.307	12.8276	7.92613	7.87936	5.04336	7.20705	6.64969	14.1576	6.33866	5.87542	9.18992	12.7111	4.29951	6.15473	41.2622	58.2887	41.6411	42.2139	43.7684	13.584	15.2692	14.1423	12.7315	23.3058	17.598	18.0716	16.805	20.0513
AC208110.2_FG007	7.19002	13.6731	6.98576	6.4094	10.3787	8.44262	2.87752	3.49539	4.30533	3.74885	1.76743	1.02499	3.41474	11.0238	3.15158	0.452241	2.47627	1.91118	2.15982	1.65371	1.26271	28.5377	12.1401	1.20776	1.40073	0	1.64111	0	6.83139	1.74775	0.826887	0	7.06733	0	0	261.605	196.881	235.01	285.17	228.727	132.284	109.166	121.688	129.009	64.3673	47.4018	42.6687	50.0669	45.1513
AC208110.2_FG011	0	0	0	0	0	0	0	0	0	0	0	0	0	0	0	0	0	0	0	0	0	0	0	0	0	0	0	0	0	0	0	0	0	0	0	0	0	0	0.683295	0	0	0	0	0	0	0	0	0	0
AC208113.3_FG001	0	0	0	0	0	0	0	0	0	0	0	0	0	0	0	0	0	0	0	0	0	0	0	0	0	0	0	0	0	0	0	0	0	0	0	0	0	0	0	0	0	0	0	0	0	0	0	0	0
AC208113.3_FG005	3.80479	3.33945	3.41235	4.98082	3.80228	6.5869	4.39246	4.26854	4.60037	5.34101	5.03618	4.06799	4.69125	3.9594	5.29187	1.38066	4.78793	4.201	3.57949	3.53408	1.542	6.96995	4.08973	3.44139	4.27636	3.20039	4.34218	3.45393	4.53387	5.069	5.55376	7.89709	6.47285	6.25921	4.48	7.67276	17.1733	7.06602	7.14062	5.10948	3.63839	5.77337	6.84364	6.95053	4.78004	5.51297	7.96067	10.3086	7.255
AC208113.3_FG009	46.1018	87.6707	59.7228	37.3605	77.6388	52.6297	69.1892	56.0304	51.7602	53.4163	47.2192	57.5061	22.8073	57.1705	63.1489	28.9973	39.694	67.3989	79.1348	39.763	40.4821	137.236	33.5523	38.7202	67.3605	52.5126	61.3822	42.6711	66.6557	56.0322	26.5097	0	101.959	13.6936	78.4092	329.618	0	271.122	302.825	491.84	248.345	220.461	299.44	395.349	139.432	217.097	151.993	242.635	228.558
AC208122.2_FG003	0	0	0	0	0	0	0	0	0	0	0	0	0	0	0	0	0	0	0	0	0	0	0	0	0	0	0	0	0	0	0	0	0	0	0	0	0	0	0	0	0	0	0	0	0	0	0	0	0
AC208126.3_FG001	0	0	0	0	0	0	0	0	0	0	0	0	0	0	0	0	0	0	0	0	0	0	0	0	0	0	0	0	0	0	0	0	0	0	0	0	0	0	0	0	0	0	0	0	0	0	0	0	0
AC208201.3_FG001	7.13986	14.002	9.5384	7.05178	5.79731	8.29639	10.0457	6.65604	5.26062	8.72506	5.21045	6.20243	6.62288	9.50808	2.93399	6.73629	7.68434	6.04939	7.32471	5.0035	7.05321	9.29862	7.79444	4.87228	4.5641	5.79455	8.9122	6.96994	8.57183	4.88126	6.54329	3.61219	7.89528	8.35043	6.83063	46.2626	39.276	47.6521	38.9429	38.9516	27.7367	28.8082	29.8123	21.4888	16.1955	14.0092	19.3097	18.4273	17.6986
AC208201.3_FG002	1.15614	0	2.52742	0.351347	1.66888	1.97977	0.867564	1.14965	0.649021	1.00468	1.06575	1.23612	2.23065	1.17305	0.475095	1.09079	1.74203	1.15243	2.79076	0.997178	3.04563	2.15101	1.76699	1.69929	1.68927	0	1.97915	1.8058	1.25369	2.63471	1.49582	1.55977	1.70462	2.06045	2.94952	16.5323	16.9597	13.9563	10.8489	20.1835	3.59308	4.14654	4.82745	3.8133	1.049	1.81479	1.42938	4.21255	1.43294
AC208201.3_FG003	2.28288	1.08532	3.6967	0.925011	2.47148	1.48922	2.28408	2.01783	0.854356	1.15722	2.57203	1.017	0.903501	10.8092	0.312702	0.717947	0.655192	1.36533	1.83685	0.492248	0.501149	141.294	4.8182	0	1.11186	1.04013	0.651328	1.32062	7.19074	0.173413	1.31271	0	4.48785	0.678081	0	16.7755	11.1626	16.2519	16.4235	8.85637	153.72	150.447	141.499	136.035	49.7117	200.373	237.553	267.792	260.309
AC208204.3_FG006	65.9746	86.8585	85.7958	69.0935	61.5356	91.3729	82.2578	73.3422	88.8865	85.5562	97.306	104.18	92.7943	81.7001	118.454	127.364	121.475	126.264	107.149	149.7	122.995	332.358	109.032	118.494	136.439	134.574	139.002	138.101	110.064	153.586	203.109	180.754	145.91	195.361	170.902	1325.61	1429.36	1249.74	1078.16	1004.1	663.688	642.514	689.396	605.273	274.438	393.528	429.168	428.998	473.009
AC208212.3_FG001	1.92489	0	0	0	0	1.88352	0	0	0	0	0	1.02902	0	0	1.58199	0.908042	0	0	1.23904	0.830111	2.53537	0	0.840544	0.80834	0	0	1.09838	0	0.596372	0	0	0	1.41903	1.71524	0	0	0	0	0	0	4.78575	5.17775	0	0	0	0	0	1.16893	0
AC208217.3_FG001	0	0	0	0	0	0	0	0	0	10.7028	0	0	0	0	0	0	0	0	0	5.31143	16.2224	0	0	5.17213	0	0	0	0	0	0	0	0	0	0	0	0	0	0	0	0	15.3107	0	0	0	0	0	0	0	0
AC208221.3_FG002	0	0	0	0	0	0	0	0	0	0.447295	0	0	0	0	0	0	0	0	0	0	0	0	0	0	0	0	0	0	0.318948	1.4076	0	2.77772	0	0	0	0	0	0	0	0	0	0	0	0	0	0	0	0	0
AC208308.3_FG003	0	0	0	0	0	0	0	0	0	0	0	0	0	0	0	0	0	0	0	0	0	0	0	0	0	0	0	0.696985	0	0	0	0	0	0	0	0	0	0	0	0	0	0	0	0	0	0	0	0	0
AC208308.3_FG004	0	0	0	0	0	0	0	0	0	0	0	0	0	0	0	0	0	0	0	0	0	0	0	0	0	0	0	0	0	0	0	0	0	0	0	0	0	0	0	0	0	0	0	0	0	0	0	0	0
AC208327.4_FG002	0	0	0	0	0	0	0	0	0	0	0	0	0	0	0	0	0	0	0	0	0	0	0	0	0	0	0.865393	0	0	0	0	0	0	0	0	0	0	0	0	0	0	0	0	0	0	0	0	0	0
AC208327.4_FG003	0.164728	0	0.640192	0.200241	0.475566	0.322376	0	0.873617	0.92473	1.00203	1.01232	0.880615	0.684546	1.44852	0.812302	0.777084	0.283664	0.788155	0.954311	0.284157	1.30183	1.47109	0.431592	0.968466	0	1.12581	0.563983	1.25787	0.918654	1.35142	0.284168	0	1.09294	0.293574	0	22.3776	19.3314	27.533	18.8583	15.3374	4.91466	4.72641	7.88698	7.6065	3.88603	3.87859	4.07319	3.80131	1.63334
AC208327.4_FG006	4.23233	4.31171	3.96523	4.77728	5.67295	5.02883	4.08333	5.11041	6.44886	4.99139	4.45877	4.04028	4.03805	6.44132	4.22376	6.27488	4.81538	5.90624	5.93515	5.60598	7.16737	5.84946	5.67643	5.0781	4.85883	7.64451	4.83011	5.45635	3.65282	6.47591	5.73656	6.52562	5.90588	5.1183	3.85622	19.453	26.6078	21.0536	24.1127	21.99	9.77103	15.9926	12.9595	11.7659	8.50313	12.1006	9.34394	11.7494	11.2406
AC208337.2_FG003	0	0	0	0.301634	0	0	0.372404	0.164497	0	0.431262	0	0	0.14731	0.167844	0	0	0	0	0	0.214021	0	0.36933	0	0	0.725122	0	0	0	0	0	0	0	0	0	0	0	0	0	0.931386	0	0	0	0	0.327374	0	0	0	0.301375	0
AC208338.3_FG010	0	0	0	0	0	0	0	0	0	0	0	0	0	0	0	0	0	0	0	0	0	0.530911	0	0	0	0	0	0	0	0	0	0	0	0	0	0	0	0	0	0	0	0.639655	0	0	0	0	0	0.433226	0
AC208341.4_FG005	71.8754	95.856	69.8334	85.1013	67.3711	83.1183	105.068	97.771	92.2252	85.1716	96.3718	102.796	99.7468	76.3989	79.785	73.0968	92.426	94.5336	83.5188	91.7815	90.9823	83.3606	75.0002	94.0783	103.655	119.934	88.4188	103.03	88.4958	86.7901	109.498	125.933	108.726	164.693	80.967	126.805	109.543	97.0782	120.877	130.366	97.4729	87.0436	106.014	92.3634	57.5921	80.5874	85.4002	68.0226	111.065
AC208341.4_FG006	0	0	0	0	0	0.384443	0	0.260453	0	0	0	0	0	0	0	0.370678	0	0	0.252898	0	0	0	0	0	0	0.537022	0	0	0	0	0	0	0	0	0	0	0	0.729642	0	0	0.976811	0	0.437463	0	0	0	0	0.477176	0
AC208341.4_FG007	0	0	0	0	0	0	0	0	0	0	0	0	0	0	0	0	0	0	0	0	0	0	0	0	0	0	0	0	0	0	0	0	0	0	0	0	0	0	0	0	0	0	0	0	0	0	0	0	0
AC208341.4_FG008	0.922207	2.63061	0	1.12102	2.6624	0.451195	3.4601	1.52838	0	0.801392	1.70021	1.972	1.64243	2.80707	3.03171	1.74016	2.38208	2.94159	2.37448	2.38622	1.21469	2.74523	0	1.54909	0	3.15134	4.20984	2.88083	1.4286	2.1016	3.97718	4.97666	4.41905	0.821767	4.70542	3.29679	0	0	3.4615	2.68326	4.58568	6.61505	1.02684	3.65005	2.51024	4.34275	2.28032	5.6003	0
AC208346.3_FG004	0.320187	3.65335	0.933273	1.16764	0.693281	0.783267	0.240267	0.742909	0.539229	0.695601	0.983842	0.855841	0.950411	0.758027	0.789449	0.453133	1.6541	1.27664	1.03051	0.276163	1.26521	3.09769	1.6778	1.21014	1.4035	2.18827	2.00976	1.66702	1.09121	1.45933	2.48556	3.45576	1.77032	2.28252	2.45056	19.4588	28.1813	15.4604	18.9287	19.564	5.97049	6.31598	5.88252	4.85793	2.32412	3.76947	5.14618	4.08325	2.38108
AC208348.3_FG012	0.406257	0	0.394715	0.49384	0.293214	0.795054	0.609706	0.134659	0.456119	0.353034	0.748985	0.21718	0.482356	1.37399	0.333887	1.34153	1.04937	0.323962	0.261505	0.350398	0	5.13973	1.06441	0.170604	0	0.555299	0.463636	0.282018	1.1328	0.740647	0.700822	1.09618	1.49747	0.36201	0	17.912	0	15.0895	22.492	15.3666	16.1609	28.7768	21.4867	19.5633	5.52913	10.8409	11.5522	10.3617	13.0916
AC208358.3_FG005	0	0	0.34105	0.213349	0	0.17174	0	0.116351	0	0	0	0	0.104194	1.3059	0	0	0	0.559833	0.338927	0.302758	0	3.39601	0.613127	0	0	0.479801	0	0	0.652527	0	0	0	0.388162	0	0	8.36578	0	8.47467	8.23475	13.2774	7.85457	8.81267	10.1621	8.10443	4.7774	7.98947	7.8117	9.3793	6.96102
AC208406.3_FG004	0	0	0	0	0	0	0	0	0	0	0	0	0	0	0	0	0	0	0	0	0	0	0	0	0	0	0	0	0	0	0	0	0	0	0	0	0	0	0	0	0	0	0	0	0	0	0	0	0
AC208411.3_FG013	0	0	0	0	0	0	0	0.333831	0	0	0	0	0.298951	0	0	0	0.43358	0	0	0	0	0	0	0	0	0	0	0	0	0	0	0	0	0	0	0	0	0.935205	0	0	0	1.80608	0	0	0	0.790456	0	0	0
AC208418.3_FG009	0	0	0	0	0	0	0	0	0	0	0	0	0	0	0	0	0	0	0	0	0	0	0	0	0	0	0	0	0	0	0	0	0	0	0	0	0	0.54354	0	0	0	0	0	0	0	0	0	0	0
AC208422.3_FG001	0	0	0	0	0	0	0	0	0	0	0	0	0	0	0	0	0	0	0	0	0	0	0	0	0	0	0	0	0	0	0	0	0	0	0	0	0	0	0	0	0	0	0	0	0	0	0	0	0
AC208422.3_FG002	0	0	0	0	0	0	0	0	0	0	0	0	0	0	0	0	0	0	0	0	0	0	0	0	0	0	0	0	0	0	0	0	0	0	0	0	0	0	0	0	0	0	0	0	0	0	0	0	0
AC208423.3_FG002	0	0	0	0	0	0	0	0	0	0	0	0	0	0	0	0	0	0	0	0	0	0	0	0	0	0	0	0	0	0	0	0	0	0	0	0	0	0	0.722084	0	0	0	0	0	0	0	0	0	0
AC208434.3_FG001	0	0	0	0	0	0	0	0	0	0	0	0	0	0	0	0	0	0	0	0	0	0	0	0	0	0	0	0	0	0	0	0	0	0	0	0	0	0	0	0	0	0	0	0	0	0	0	0	0
AC208434.3_FG007	0	0	0	0	0	0	0	0	0	0	0	0	0	0	0	0	0	0	0	0	0	0.539188	0	0	0	0	0	0	0	0	0	0	0	0	0	0	0	0	0	0	0	0	0	0	0	0	0	0	0
AC208436.3_FG007	0	0	0	0	0	0	0	0	0	0	0	0	0	0.132837	0	0	0	0	0	0	0	0.146149	0	0	0	0	0	0	0.0608442	0	0.169389	0	0	0	0	0.93607	0	0.364713	0.552845	1.1428	0.24413	0.176084	0.218666	0.259093	0.356371	0	0	0	0
AC208440.3_FG003	1.40705	0	0.410123	0.684157	0.812426	0.688408	0.633507	1.11932	1.2638	0.611359	1.03763	0.451316	0.751778	0.571049	0.925122	0.531008	0.969186	0.673216	0.72457	1.21359	0	0.628278	0.737304	0.709055	1.23353	0.38465	0.321157	0.68373	0.697497	0.641299	1.45636	0	1.14101	1.00304	0.717926	2.6827	0	3.65833	3.96102	3.27517	0	1.26161	1.5667	1.67071	1.53199	0.883456	0	1.36714	1.39514
AC208445.3_FG001	0	0	0	0	0	0	0	0	0	0	0	0	0	0	0	0	0	0	0	0	0	0	0	0	0	0	0	0	0	0	0	0	0	0	0	0	0	0	0	0	0	0	0	0	0	0	0	0	0
AC208445.3_FG006	0	0	0	0	0	0	0	0	0	0	0	0	0	0	0	0	0	0	0	0	0	0	0	0	0	0	0	0	0	0	0	0	0	0	0	0	0	0	0	0	0	0	0	0	0	0	0	0	0
AC208453.3_FG003	0	3.69331	0	0	0	0	0	0.429163	0	0	0	0	0.384322	0	1.06411	0	0	0	0	0	0	0	0	0	0	0	0	0	0.401144	0	0	0	0	0	0	0	0	0	0	0	1.60955	0	0	0	0	0	0	0	3.20949
AC208454.3_FG002	0	0	0	0	0	0	0	0	0	0	0	0	0	0	0	0	0	0	0	0	0	0	0	0	0	0	0	0	0	0	0	0	0	0	0	0	0	0	0	0	0	0	0	0	0	0	0	0	0
AC208458.3_FG011	0	0	0	0	0	0	0	0	0	0	0	0	0	0	0	0	0	0	0	0	0	0	0	0	0	0	0	0	0	0	0	0	0	0	0	0	0	0	0	0	0	0	0	0	0	0	0	0	0
AC208516.2_FG008	0	0	0	0	0	0	0	0	0	0	0	0	0	1.75665	0	0	0	0	0	0	0	0	0	0	0	0	0	0	0	0	0	0	0	0	0	0	0	0	0	0	0	0	0	0	0	0	0	0	0
AC208521.3_FG002	0	0	0	0	0	0	0	0	0	0.543635	0	0	0	0	0	0	0	0	0	0	0	0	0	0	0	0	0	0	0	0	0	0	0.461188	0	0	1.49095	0	1.16181	1.17408	0	0	0	0	0	0	0	1.54689	0	0
AC208530.3_FG003	0	0	0	0	0	0	0	0	0	0	0	0	0	0	0	0	0	0	0	0	0	0.436996	0	0	0	0	0	0	0	0	0	0	0	0	0	0	0	0	0	0	0	0	0	0	0	0	0	0	0
AC208539.3_FG002	0	0	0	0	0	0	0	0	0	0	0	0	0	0	0	0	0	0	0	0	0	0	0	0	0	0	0	0	0	0	0	0	0	0	0	0	0	0	0	0	0	0	0	0	0	0	0	0	0
AC208539.3_FG003	0	0	0	0	0	0	0	0	0	0	0	0	0	0	0	0	0	0	0	0	0	0	0	0	0	0	0	0	0	0	0	0	0	0	0	0	0	0	0	0	0	0	0	0	0	0	0	0	0
AC208559.3_FG003	0	0	0	0	0	0	0	0	0	0	0	0	0	0	0	0	0	0	0	0	0	1.16954	0	0	0	0	0	0	0	0	0	0	0	0	0	0.936348	0	1.45928	1.47469	0	0	0	1.31239	0.518341	0	0	0	0	0
AC208564.3_FG004	0	0	0	0	0	0	0	0	0	0	0	0	0	0	0	0	0	0	0	0	0	0	0	0	0	0	0	0	0	0	0	0	0	0	0	0	0	0	0	0	0	0	0	0	0	0	0	0	0
AC208571.4_FG001	12.5328	9.32609	10.5885	5.9614	18.091	14.9295	9.81346	13.7268	10.4003	15.6261	5.35787	8.15638	10.3516	9.21453	10.7481	12.8526	7.03751	9.99405	10.8733	7.04974	15.7899	8.11038	8.09012	11.4414	15.9235	13.4066	12.4373	10.9697	11.1423	14.4045	7.52	0	7.6324	8.74003	13.9015	2.5973	31.9732	7.08374	8.18118	0	6.77385	8.79443	5.46057	4.31342	10.877	9.40867	0	6.6181	8.10438
AC208576.3_FG001	0	0	0	0	0	0	0	0	0	0	0	0	0	0	0	0	0	0	0	0	0	0	0	0	0	0	0	0	0.148218	0	0	0	0	0	0	1.71022	0	0.444224	0	0	0	0	0	0	0	0	0	0	0
AC208577.3_FG005	0	0	0.925517	0	0	0	0	1.26298	0	0	0	0	0	0	0	0	0	0	0.613171	0.821604	0	1.41782	0	0.800056	2.78367	0	1.08712	0	0	0.868324	0	0	0	0	0	6.81073	0	0	0	11.0865	0	0	0	0	0	0	0	0	0
AC208579.3_FG001	0	0	0	0	0	0	0.471939	0	0	0	0	0	0	0	0	0	0	0	0	0	0	0	0	0	0	0	0	0.218295	0	0	0	0	0	0	0	0	0	0	0	0	0	0	0	0	0	0	0	0	0
AC208606.3_FG007	0	0	0	0	0	0	0	0	0	0	0	0	0	0	0	0	0	0	0	0	0	0	0	0	0	0	0	0	0	0	0	0	0	0	0	0	0	0	0	0	0	0	0	0	0	0	0	0	0
AC208610.3_FG010	0	0	0	2.2468	1.33402	0	0	1.2253	2.07519	0.803093	0	0	0.548639	1.87535	3.03814	0.871927	0	0	2.9744	0.797096	0	1.37553	1.61423	0	2.70064	0	1.05469	1.28309	0.572653	5.05454	6.377	0	0	3.29404	4.71541	6.60758	54.227	5.14891	6.93769	10.7558	2.29771	3.31454	3.08707	2.43854	1.67704	7.25328	4.57033	2.24488	0
AC208625.3_FG004	0	0	0	0	0	0	0	0	0	0	0	0	0	0	0	0	0	0	0	0	0	0	0	0	0	0	0	0	0	0	0	0	0	0	0	0	0	0	0	0	0	0	0	0	0	0	0	0	0
AC208630.3_FG001	0	0	0	0	0	0	0	0	0	0	0	0	0	0	0	0	0	0	0	0	0	0	0	0	0	0	0	0	0	0	0	0	0	0	0	0	0	0	0	0	0	0	0	0	0	0	0	0	0
AC208641.3_FG009	0	0	0	0	0	0	0	0	0	0	0	0	0	0	0	0	0	0	0	0	0	0	0	0	0	0	0	0	0	0	0	0	0	0	0	0	0	0	0	0	0	0	0	0	0	0	0	0	0
AC208644.2_FG005	0	0	0	0	0	0	0	0	0	0	0	0	0	0	0	0	0	0	0	0	0	0	0	0	0	0	0	0	0	0	0	0	0	0	0	0	0	0	0	0	0	0	0	0	0	0	0	0	0
AC208649.4_FG003	0	0	0	0	0	0	0	0	0	0	0	0	0	0	0	0	0	0	0	0	0	0.48785	0	0	0	0	0	0	0	0	0	0	0	0	0	0	0	0	0	0	0	0	0	0	0	0	0	0	0
AC208663.3_FG002	0	0	0	0	0	0	0	0	0	0	0	0	0	0	0	0	0	0	0	0	0	0	0	0	0	0	0	0	0	0	0	0	0	0	0	0	0	0	0	0	0	0	0	0	0	0	0	0	0
AC208678.3_FG002	0	0	0	0	0	0	0	0	0	0	0	0	0	0	0	0	0	0	0	0	0	0	0	0	0	0	0	0	0	0	0	0	0	0	0	0	0	0	0	0	0	0	0	0	0	0	0	0	0
AC208680.3_FG001	0	0	0	0	0	0	0	0	0	0	0	0	0	0	0	0	0	0	0	0	0	0	0	0	0	0	0	0	0	0	0	0	0	0	0	0	0	0	0	0	0	0	0	0	0	0	0	0	0
AC208702.3_FG007	0	0	0	0	0	0	0	0	0	0	0	0	0	0	0	0	0	0	0	0	0	0	0	0	0	0	0	0	0	0	0	0	0	0	0	0	0	0	0	0	0	0	0	0	0	0	0	0	0
AC208711.3_FG005	0	0	0.170848	0	0.253828	0	0	0.116571	0.197426	0	0.216126	0	0.104391	0.118943	0	0.165904	0	0.280446	0.11319	0	0	0.785177	0.153572	0.147688	0	0.240354	0	0.122068	0.10896	0.16029	0.303342	0.948933	0	0	0	0.41908	0	0	0.660026	1.02327	0	0	0.195795	0	0.638191	0.27602	0	0.427139	0.871774
AC208724.3_FG001	2.80842	8.01105	2.27386	5.12081	5.40524	4.12211	2.8099	1.86177	5.78071	4.88099	8.62946	5.00449	3.05661	6.64879	2.30813	0.441613	2.41807	5.22555	4.82071	4.44083	4.93215	7.66344	2.8615	3.53812	4.10345	0.639789	4.80762	2.59943	4.35055	2.56002	0.807454	0	1.72531	1.66836	2.38825	36.8126	0	34.7708	39.5301	49.0284	15.1286	20.9843	16.1565	19.1435	3.39755	11.7556	10.4165	11.9383	13.9232
AC208826.3_FG003	0	0	0	0	0	0	0	0	0	0	0	0	0	0	0	0	0	0	0	0	0	0	0	0	0	0	0	0	0	0	0	0	0	0	0	0	0	0	0	0	0	0	0	0	0	0	0	0	0
AC208826.3_FG004	0	0	0	0	0	0	0	0	0	0	0	1.81387	0	0	2.7886	0	0	0.676426	0	0	0	0	0.74082	0	0	0	1.93613	0	1.05123	0	0	0	0.625337	0	0	6.06485	0	3.15066	4.77588	4.93619	2.10898	1.52115	0.944501	0	0	1.3315	0	1.03024	4.20538
AC208848.3_FG005	0	0	0	0	0	0	0	0	0	0.854044	0	0	0.583447	0	0	0	0	0	0.632622	0	0	0	0	0.825435	2.87198	0	0	0	0	0	0	0	0	0	0	4.68452	0	0	1.84446	5.7191	0	0	1.09431	0	0	0	0	0	0
AC208855.3_FG002	0	0	0	0	0	0	7.56221	0	0	8.75739	6.19313	0	0	3.40832	0	0	0	0	0	4.346	0	0	0	4.23202	0	0	0	0	0	4.59314	0	0	3.71463	0	0	12.0088	0	0	0	0	12.5278	0	5.61053	13.2956	18.2875	7.9094	0	12.2397	24.9808
AC208860.3_FG002	1.26991	0	0.411278	0	0.611035	0.414208	1.27058	0.561236	0	1.10354	0	0.452586	0.753894	0.286328	0.695794	0.798753	1.45787	0.675111	1.08991	0	0	0	0.36969	1.06658	0	0.5786	1.93236	0.293852	0.262297	1.15759	0.730229	0	0.31206	1.5088	0	0	0	0	0.794433	0	0	0	0.471332	0	0	1.99337	0	0.51412	0
AC208892.3_FG005	0	0	0	0	0	0	0	0	0	0	0.593222	0	0.573064	0	0	0	0	0	0	0.416291	0	0	0	0.405373	0	0.659723	0.550824	0.335052	0	0	0	0	0	0	0	0	0	0	0	0	1.2	0	0	0	0	0	0	0	0
AC208895.3_FG001	0	0	0	0	0	0	0	0	0	0	0	0	0	0	0	0	0	0	0	0	0	0	0	0	0	0	0	0	0	0	0	0	0	0	0	0	0	0	0	0	0	0	0	0	0	0	0	0	0
AC208895.3_FG004	0	0	0	0	0	0	0	0	0	0	0	0	0	0	0	0	0	0	0	0	0	0	0	0	0	0	0	0	0	0	0	0	0	0	0	0	0	0	0	0	0	0	0	0	0	0	0	0	0
AC208897.3_FG003	2.70203	4.86795	3.73064	3.80316	3.48979	4.73131	5.97606	4.33669	4.311	4.32535	5.5933	5.16969	5.57209	2.78963	5.14267	4.15939	5.14272	4.76298	5.03477	5.88761	2.99704	1.69335	3.726	5.85264	6.23369	4.08209	4.70665	6.21948	2.1149	5.83351	4.41587	3.06977	3.98389	5.82927	6.53054	1.69464	0	3.16929	2.66896	0.827563	0	0	0	0.187623	1.5484	0.446459	0.351645	0	0
AC208897.3_FG004	33.1124	39.3557	33.1292	40.4906	30.727	48.9871	59.7521	56.1842	58.6415	49.499	81.8804	78.3924	76.2899	29.197	85.5293	66.0148	76.3662	71.6704	62.8011	79.7289	78.9207	28.456	53.0173	85.4182	81.7876	100.758	105.045	99.6071	54.9587	96.3003	142.803	153.163	104.471	153.15	115.651	1.87894	0	1.83019	5.91844	3.44086	1.4701	0	1.0973	1.04014	4.29198	8.97212	0	0.239384	0
AC208905.3_FG004	0	0	0	0	0	0	0	0	0	0	0	0	0	0	0	0	0	0	0	0	0	0	0	0	0	0	0	0	0	0	0	0	0	0	0	0	0	0	0	0	0	0	0	0	0	0	0	0	0
AC208915.3_FG010	0	0	0	0	0	0	0	0	0	0	0	0	0	0	0	0	0	0	0	0	0	0	0	0	0	0	0	0	0	0	0	0	0	0	0	0	0	0	0	0	0	0	0	0	0	0	0	0	0
AC208916.3_FG003	0	0	0	0	0	0	0	0	0	0	0	0	0	0	0	0	0	0	0	0	0	0	0	0	0	0	0	0	0	0	0	0	0	0	0	0	0	0	0	0	0	0	0	0.793317	0	0	0	0	0
AC208920.3_FG001	0	0	0	0	0	0	0	0	0	0	0	0	0	0	0	0	0	0	0	0	0	0	0	0.746501	0	0	0	0	0	0	0	0	0	0	0	0	0	0	0	0	0	0	0	0	0	0	0	0	0
AC208930.3_FG007	0	0	0	0	0	0	0	0	0	0	0	0	0	0	0	0	0	0	0	0	0	0	0	0	0	0	0	0	0	0	0	0	0	0	0	0	0	0	0	0	0	0	0	0	0	0	0	0	0
AC208974.3_FG001	0	0	0	0	0	0	0	0	0	0	0	0	0	0	0	0	0	0	0	0	0	0	0	0	0	0	0	0	0	0	0	0	0	0	0	0	0	0	0	0	0	0	0	0	0	0	0	0	0
AC209015.3_FG004	0	0	0	0	0	0	0	0	0	0	0	0	0	0	0	0	0	0	0	0	0	0	0	0	0	0	0	0	0	0	0	0	0	0	0	0	0	0	0	0	0	0	0	0	0	0	0	0	0
AC209016.3_FG010	0	0	0	0	0	0	0	0	0	0	0	0	0	0	0	0	0	0	0	0	0	0	0	0	0	0	0	0	0	0	0	0	0	0	0	0	0	0	0	0	0	0	0	0	0	0	0	0	0
AC209029.2_FG002	0.412044	0	0	0	0	0	0	0	0	0	0	0.440548	0	0.278712	0	0.777507	0	0.328577	0	0	0	0	0	0.346069	0	0.56321	0	1.14414	0	0	0	0	0.91128	0	0	0.982008	0	0.765223	0.773302	0	0	0.738904	0	0	0.74772	0	0	0	0
AC209050.3_FG001	0	0	0	0	0	0.106054	0	0	0	0	0	0	0	0	0	0	0	0	0	0	0	0	0	0	0	0.148145	0	0	0	0	0	0	0	0	0	0	0	0	0	0	0	0	0	0	0	0.170128	0	0	0
AC209050.3_FG003	0	0	0	0	0	0	0	0.154592	0	0.202647	0.573237	0.249329	0.276879	0.157738	0	0.220016	0	0	0.150108	0	0	0.347091	0	0	0	0	0	0.161882	0.144499	0	0	0	0	0	0	0.555769	0	0	0	0	0	0.418184	0.259656	0	0	0	0	0	0
AC209051.3_FG003	0	0	0	0	0	0	0	0	0	0	0	0	0	0	0	0	0	0	0	0	0	0	0	0	0	0	0	0	0	0	0	0	0	0	0	0	0	0	0	0	0	0	0	0	0	0	0	0	0
AC209062.3_FG002	0	0	0	0	0	0	0	0	0	0	0	0	0	0	0	0	0	0	0	0	0	0	0	0	0	0	0	0	0.318948	0	0	0	0	0	0	0	0	0	0.966014	0	0	0	0	0	0	0	0	0	0
AC209073.3_FG001	0	0	0	0	0	0	0	0	0	0	0	0	0	0	0	0	0	0	0	0	0	0	0	0	0	0	0	0	0	0	0	0	0	0	0	0	0	0	0	0	0	0	0	0	0	0	0	0	0
AC209073.3_FG002	0	0	0	0	0	0	0	0	0	0	0	0	0	0	0	0	0	0	0	0	0	0	0	0	0	0	0	0	0	0	0	0	0	0	0	0	0	0	0	0	0	0	0	0	0	0	0	0	0
AC209074.3_FG007	0	0	0	0	0	0	0	0	0	0	0	0	0	0	0	0	0	0.259542	0.209505	0	0	0	0	0.273359	0	0.444877	0	0.225939	0	0.296684	0	0	0	0	0	0	0	0	0	0	0	0	0.362401	0	0	0	0.804788	0.3953	0
AC209080.3_FG004	0.315171	0	0.612435	1.14935	0.454947	0	0	0.835739	1.06156	0.547764	0.387372	1.01092	0.748418	0.639559	0.518055	1.18943	1.08546	1.00531	0.405749	0.271837	1.66051	2.34551	0.825759	0	1.84202	0.861595	1.43875	0.875152	0.97647	0.861884	0	0	0.92938	0.56169	0	6.00908	0	1.17063	5.32347	3.6681	4.70157	1.69556	3.15838	2.49487	2.85964	0.494723	1.55864	2.29674	4.68755
AC209093.3_FG006	0	0	0	0	0	0	0	0	0	0	0	0	0	0	0	0	0	0	0	0	0	0	0	0	0	0.727746	0	0	0	0	0	0	0.392501	0	0	0	0	0	0	0	0	0	0	0	0	0	0	0	0
AC209168.3_FG007	0	0	0	0	0	0	0	0	0	0	0	0	0	0	0	0	0	0	0	0	0	0	0	0	0	0	0	0	0	0	0	0	0	0	0	0	0	0	0	0	0	0	0	0	0	0	0	0	0
AC209169.3_FG007	0	0	0	0	0	0	0	0	0	0	0	0	0	0	0	0	0	0	0	0	0	0	0	0	0	0	0	0	0	0	0	0	0	0	0	0	0	0	0	0	0	0	0	0	0	0	0	0	0
AC209177.3_FG001	0	0	0	0	0	0	0	0	0	0	0	0	0	0	0	0	0	0	0	0	0	0	0	0	0	0	0	0	0	0	0	0	0	0	0	0	0	0	0	0	0	0	0	0	0	0	0	0	0
AC209206.3_FG004	0	0	0	0	0	0	0	0	0	0.481996	0	0	0	0	0	0	0.477566	0	0	0	0	0	0	0	0	0	0	0	0	0.505601	0	0	0	0	0	0	0	0	0	0	0	0	0.617592	0.731773	0	0	0	0.673659	0
AC209206.3_FG011	0.996912	0.517037	1.1447	0.440666	0.915749	0.886809	0.9521	1.14151	1.01752	0.945066	0.779729	0.775181	0.753233	1.16474	0.74484	1.11157	1.01441	0.722699	1.16674	0.859841	0.716228	0.539566	0.712348	0.913407	0.794516	1.23877	0.82743	0.754957	0.954674	1.23919	0.938043	0.489073	0.734926	0.484546	1.84967	8.63964	10.6356	12.4549	7.82397	10.5477	2.7039	4.7131	4.541	3.94573	2.46689	1.70711	2.24095	1.54101	1.34792
AC209206.3_FG014	0	0	0	0	0	0	0	0	0	0	0	0	0	0	0	0	0	0	0	0	0	0.288467	0	0	0	0	0	0	0	0	0	0	0	0	0	0	0	0.359932	0	0	0.48186	0.695105	0.2158	0.255697	0	0.304222	0.47923	0.235391	0.960847
AC209208.3_FG001	0.504279	1.15077	0.489953	0.245198	0.436753	0.789509	0.151364	0.668598	0.339703	0.262929	0.495841	0.107833	0.29937	0.613983	0.497337	0.285465	0.347351	0.562979	0.389523	0.434943	0.53137	0.750571	0.704655	0.254121	0.294726	0.41357	0.345302	0.840154	0.249979	0.643546	0.521951	0.544266	0.223054	0.179743	0.514601	1.68256	0	1.87303	0.567842	1.1738	1.50452	1.44689	1.57219	1.86285	0.732076	0.949877	1.24692	1.34743	0
AC209208.3_FG002	89.366	90.5315	115.634	76.1439	94.6394	125.856	88.9953	109.627	93.3016	100.883	141.661	113.407	118.749	224.563	99.5303	119.38	115.058	135.2	116.931	82.8414	141.91	1031.78	177.977	120.652	120.812	139.275	128.677	136.539	183.98	128.283	148.4	139.72	182.25	129.496	138.497	2100.96	2058.28	1980.72	1887.99	2012.12	2827.16	2780.53	2888.92	2525.53	1194.29	1607.29	1745.07	1718.36	1420.24
AC209208.3_FG003	0	0	0	0	0	0.116119	0.178097	0.0786683	0	0	0	0.126878	0	0	0	0	0	0	0	0	0	1.05976	0	0	0	0	0	0.0823783	0.367662	0	0	0	0.0874829	0.211488	0	1.69691	0	0.881537	2.22711	0.690558	0.885121	1.27683	1.84986	2.66155	0.64603	0.931368	2.05401	1.0089	2.35328
AC209208.3_FG004	0	0	0	0	0	0	0	0	0	0	0	0	0	0	0	0	0	0	0	0	0	0	0	0	0	0	0	0	0	0.18159	0	0	0	0	0	0	0	0	0	0	0	0	0	0	0	0	0	0	0
AC209208.3_FG005	5.35186	5.38809	3.97633	2.6788	1.81773	5.23686	2.36236	3.96528	2.12073	3.28287	3.86935	3.02934	3.17718	5.53658	3.10482	3.86127	2.98164	3.51461	3.85026	4.88753	4.1466	8.4343	4.94896	2.90849	5.51981	2.58187	5.3892	3.27812	5.26698	3.15667	4.88771	0	4.17749	2.80528	9.63778	24.7595	55.417	33.91	42.5396	47.6314	15.6542	18.0655	22.4342	15.783	11.9969	10.3774	14.0119	6.50007	9.36452
AC209212.3_FG005	0	0	0	0	0	0	0	0.0751808	0	0	0	0	0	0.0767106	0	0.106998	0	0	0	0	0	0	0.0990441	0	0	0	0	0.157453	0	0	0	0	0.0836046	0	0.578646	0.540561	0	0.421228	0.638513	0.659944	0.28196	0.20337	0.126275	0.149621	0	0	0.560843	0	0.562239
AC209213.4_FG002	0	0	0	0	0	0	0	0	0	0	0	0	0	0	0	0	0	0	0	0	0	0	0	0	0	0	0	0	0	0	0	0	0	0	0	0	0	0	0	0	0	0	0.893816	0	0	0	0	0	0
AC209215.4_FG004	0	0	0	0	0.314522	0	0	0	0	0	0	0	0	0	0	0	0	0	0	0	0	0	0	0	0	0	0	0	0	0	0	0	0	0	0	0	0	0	0	0	0	0	0.242612	0	0	0	0.538772	0	0
AC209215.4_FG006	0	0	0	0	0	0	0	0	0	0	0	0	0	0	0	0	0	0	1.27514	0	0	0	0	0	0	0	0	0	0	0	0	0	0	0	0	0	0	0	0	0	0	0	0	0	0	0	0	0	0
AC209242.3_FG003	1.33324	0	1.29536	0.324133	1.53961	0.521835	0.400182	0.707067	0.898123	0.926859	0.655464	0	0.158298	1.80364	0	0.50315	0.229585	0.637898	0.686558	0.459969	0	3.17503	0.698624	0.447905	0	0.728943	0.304309	0.55531	1.32181	0.97225	0	0	1.57258	0.475212	0	10.1678	15.646	6.43761	5.00429	4.65503	2.65181	4.30352	2.37521	4.9251	2.90324	1.25566	0.659333	1.61927	3.96585
AC209257.4_FG003	0.733091	0	1.42453	3.56454	0.529105	2.15201	3.30065	2.18693	2.4692	1.59263	2.25258	1.1757	1.95843	1.98349	1.8075	1.38331	1.89359	1.75377	3.06727	1.89688	1.93118	2.72784	0.640241	2.15499	2.14227	2.00408	3.34653	2.29006	2.04415	3.00712	2.52927	1.97805	1.62131	3.26624	1.87024	13.1036	0	4.08435	10.3187	6.39902	4.55662	1.31463	2.44881	4.8359	3.32578	4.60291	2.71905	3.1163	3.63443
AC209257.4_FG004	0	0	0	0	0	0	0	0	0	0	0	0	0	0	0	0	0	0	1.91852	0	0	0	0	0	0	0	0	0	0	0	0	0	0	0	0	0	0	0	0	0	0	0	0	0	0	0	0	0	0
AC209257.4_FG006	1.34147	3.82657	0.651682	0.815338	0.968203	1.96897	0	0.444648	2.25918	0	2.47318	2.15141	0.796379	3.17587	1.10251	0	0.57751	1.6046	0.43175	2.89257	0	0.998327	2.92892	1.12668	3.92012	0	0	1.39685	1.24685	0	0	0	0.494469	0	0	3.19708	0	6.22826	1.2588	0	1.66762	0	0.74684	2.65475	3.65148	4.21141	6.63407	4.0732	0
AC209257.4_FG008	3.70369	3.52161	4.19822	1.50072	5.34625	2.41607	2.77923	3.6829	0	1.60924	4.55215	0.659983	1.46582	5.01046	3.04392	1.74717	0.531485	2.4612	2.38405	0	1.62611	21.1316	3.7737	0.518445	1.80385	1.68749	1.40893	0	6.88491	1.68805	1.06486	3.33115	3.18543	1.1001	3.14959	102.98	36.2201	111.199	132.067	111.355	62.9235	40.9572	49.487	76.5528	25.7636	41.6646	42.7376	32.2378	36.7234
AC209332.3_FG011	0	0	0	0	0	0	0	0	0	0.174232	0	0	0	0.13562	0	0	0	0.159884	0	0	0	0	0	0	0	0	0	0	0	0	0	0	0	0	0	0	0	0.372355	0.376286	0	0	0.359548	0	0.264522	0	0	0	0	0
AC209356.4_FG001	0	0	0	0	0	0	0	0	4.26352	3.29994	0	0	0	0	0	0	3.26962	3.02819	0	0	0	0	0	0	0	0	4.33379	0	0	0	0	0	0	0	0	0	0	0	0	0	0	0	0	0	0	0	0	0	0
AC209364.3_FG004	0	0	0	0	0	0.108457	0	0	0	0	0	0	0	0	0	0	0	0	0	0	0	0.164972	0	0	0	0	0	0	0	0	0	0	0	0	0	0	0	0	0.208015	0	0	0.198762	0.123414	0	0	0	0	0.269236	0
AC209364.3_FG007	0	0	0	0	0	0	0	0	0.89518	0	0	0	0.473337	0	0	0	0	0	0	0	0	0	0	0	0	0	0	0	0	0	0	0	0.587787	0	0	0	0	0	0	0	0	0	0	0	0	0	0	0	0
AC209364.3_FG009	1.69431	0	3.84108	0.686527	0.815242	3.86844	5.08562	4.8672	1.26818	3.43547	2.7766	3.0192	3.35282	4.20221	0.928327	1.59854	0.972544	2.25183	3.27186	4.87117	1.48778	2.52182	1.47972	4.74342	1.6504	0.771967	3.86724	1.17617	2.79965	3.0889	1.94854	0	4.1635	2.01304	0	28.2659	0	27.2703	32.8579	23.0056	19.6583	13.1662	13.8347	16.3925	7.17407	4.43259	4.18949	5.48751	5.5999
AC209374.4_FG002	15.2397	23.4076	14.8067	25.6501	27.0748	26.3831	21.9918	19.4283	20.4005	16.2993	23.7737	23.8141	17.7464	32.5108	19.2691	14.9313	22.7102	16.3592	19.6194	17.6942	10.8085	55.8344	28.6665	15.7533	10.2771	10.4153	9.36498	13.8343	23.6079	17.6318	24.2672	25.3047	25.062	16.7137	20.9348	85.2124	34.3928	96.8804	110.004	88.6827	62.6636	81.9862	52.2116	81.1971	53.1822	46.9231	57.9735	58.3752	52.3061
AC209377.3_FG003	5.77466	0	6.54571	7.01959	5.55711	2.82529	5.7777	3.82816	7.56399	3.34543	4.73169	4.11608	5.71364	3.25505	3.16398	3.63217	3.31468	3.06993	3.71712	4.15056	7.6061	4.29751	2.52166	5.65838	0	2.63106	2.19676	4.67681	5.36735	2.63195	4.98085	0	4.25709	0	0	36.7	0	30.3856	28.9002	5.60066	2.39288	24.1628	11.7881	8.88838	12.2255	4.53223	2.37981	3.50679	0
AC209381.3_FG002	0	0	0	0	0	0	0	0	0	0	0	0	0	0	0	0	0	0	0	0	0	0	0	0	0	0	0	0	0	0	0	0	0	0	0	0	0	0	0	0	0	0	0	0	0	0	0	0	0
AC209381.3_FG007	0	0	0	0	0	0	0	0	0	0	0	0	0	0	0	0	0	0	0	0	0	0	0	0	0	0	0	0	0	0	0	0	0	0	0	0	0	0	0	0	0	0	0	0	0	0	0	0	0
AC209438.4_FG002	0	0	0	0	0	3.71583	0	0	0	3.29994	0	0	0	5.13727	0	0	0	0	0	0	0	5.65211	3.31647	0	0	0	0	0	0	0	0	0	0	0	0	9.05027	0	0	7.12682	0	0	6.8098	0	5.01002	0	0	9.38984	9.2243	0
AC209460.3_FG002	3.01209	0	5.85303	7.3229	4.34792	10.807	9.04103	9.98393	3.38178	4.36248	2.46807	4.29394	5.36446	4.75398	13.2028	4.73639	6.91582	4.80387	4.52402	6.06186	2.64492	5.9776	5.26118	7.58941	2.93402	13.7238	1.14584	6.27286	4.97713	4.57612	5.19607	10.8364	6.66156	3.57871	15.3687	7.17859	0	9.32311	1.88431	5.84266	9.98508	9.00245	5.58974	7.94781	7.28789	6.30408	7.44793	4.87775	9.95531
AC209463.4_FG013	0.333651	1.90349	0	0	0.481621	0.326481	0	0	0.374601	0	0	0.356731	0.198075	0.451372	0.548429	0	0	0.266063	0.214769	0.57555	0	0.496606	0	0	0	0.456056	0	0.231616	0.413489	0.608279	0	1.80054	0.245968	0	0	0	0	0.619635	0.626177	0	0.829539	0	0.371507	0.880382	0	0.523729	0	0.405233	0
AC209624.2_FG001	0	0	0	0	0	0	0	0	0	0	0	0	0	0	0	0	0	0	0	0	0	0	0	0	0	0	0	0	0	0	0	0	0	0	0	0	0	0	0	0	0	0	0	0	0	0	0	0	0
AC209624.2_FG003	0	0	0	0	0	0	0	0	0	0	0	0	0	0	0	0	0	0	0	0	0	0	0	0	0	0	0	0	0	0	0	0	0	0	0	0	0	0	0	0	0	0	0	0	0	0	0	0	0
AC209626.2_FG013	17.6434	25.164	34.2843	18.7662	28.6516	15.1062	19.8593	21.9304	7.42832	21.0815	13.5532	7.07395	19.6391	34.3109	14.5004	14.5653	9.49443	15.8281	15.6158	15.2175	5.80975	42.6733	13.4827	7.40919	12.8896	12.0581	7.55075	10.7168	16.3989	18.0932	7.60903	0	27.6393	7.86089	11.2528	73.5854	129.407	94.2028	41.3902	64.1691	60.3156	39.5491	83.4922	66.9221	68.0355	38.0802	27.2665	72.3217	65.6026
AC209629.2_FG003	0	0	0	0	0	0	0	0	0	0	0	0	0	0	0	0	0	0	0	0	0	0	0	0	0	0	0	0	0	0	1.64327	0	0	0	0	0	0	0	0	0	0	0	0	0	0	0	0	0	0
AC209629.2_FG007	0	0	0	0	0	0	0	0	0	0	0	0	0	0	0	0	0	0	0	0.308839	0	0	0	0	0	0	0	0	0.221878	0	0	0	0	0	0	0	0	0	0	0	0	0	0	0.472412	0	0.562065	0	0	0
AC209636.2_FG003	6.3537	9.06201	8.02515	7.33729	5.04433	5.90631	1.90711	4.84382	4.63679	5.24526	2.73323	5.43458	2.07456	13.323	2.61093	3.59674	1.9147	0.759996	5.11231	3.28805	2.51063	19.8594	9.71069	2.66818	0	0.434233	1.45022	1.76426	11.6142	1.73752	2.19212	3.42875	7.02594	6.22787	4.86281	0	0	2.35994	1.78864	0	5.52891	17.0908	14.1492	14.2503	17.2947	30.4188	42.4188	43.6002	28.3496
AC209647.2_FG001	0	0	0	0	0	0	0	0	0	0	0	0	0	0	0	0	0	0	0	0	0	0	0	0	0	0	0	0	0	0	0	0	0	0	0	0	0	0	0	0	0	0	0	0	0	0	0	0	0
AC209647.2_FG002	0	0	0	0	0	0	0	0	0	0	0	0	0	0	0	0	0	0	0	0	0	0	0	0	0	0	0	0	0	0	0	0	0	0	0	0	0	0	0	0	0	0	0	0	0	0	0	0	0
AC209651.2_FG001	0	0	0	1.14619	1.36109	0	1.41512	0.625081	2.11729	0	1.15892	1.00814	0	1.2756	1.54989	0.889618	3.24743	0	3.03475	1.62654	0	1.40344	0	1.58388	0	2.57768	3.22828	1.30912	1.75282	0	0	0	1.39024	1.68044	0	0	0	1.75113	1.76961	0	4.68865	3.3818	1.0499	1.24401	0	2.96018	2.33153	0	0
AC209664.3_FG002	1.28327	0	0.831211	1.03995	1.23493	1.88355	1.92593	1.27607	0.720389	1.67273	0.52575	0.228674	0.761828	4.9188	0.703116	0.807159	0.736606	0.852769	1.37673	0.737886	1.69027	16.5536	2.98864	0.5389	0	0.292344	0.976349	1.48472	3.18069	0.779846	1.47583	1.15419	2.36508	0.762339	0	86.1442	37.6492	96.1231	112.391	83.3887	51.0487	57.9148	55.2499	54.4597	16.689	29.208	28.5581	32.2109	28.6293
AC209675.3_FG001	0	0	0	0	0	0	0	0	0	0	0	0	0	0	0	0	0	0	0	0	0	0	0	0	0	0	0	0	0	0	0	0	0	0	0	0	0	0	0	0	0	0	0	0	0	0	0	0	0
AC209697.3_FG005	0	0	0	0	0	0	0	0	0	0	0	0	0	0	0	0	0	0	0	0	0	0	0	0	0	0	0	0	0	0	0	0	0	0	0	0	0	0	0	0	0	0	0	0	0	0	2.24061	0	0
AC209698.3_FG004	0	0	0	0	0	0	0	0	0	0	0	0	0	0	0	0	0	0	0	0	0	0	0	0	0	0	0	0	0	0	0	0	0	0	0	0	0	0	0	0	0	0	0	0	0	0	0	0	0
AC209704.3_FG003	0.373919	0	0	0	0	0	0	0.495759	0	0.324933	0	0	0.22198	0	0	0	0.321947	0.298174	0	0	0	0	0.326559	0.314048	0	0	0.853462	0.778709	0	0	0	0	0	0	0	0	0	0.694418	0	2.17591	0.929655	1.34107	0.832688	0.493317	0.678535	0	0.924581	0.90828	0
AC209705.3_FG004	1.21777	2.52633	0.752928	2.15317	0.958821	0.649965	1.66147	1.02746	1.11865	1.25064	1.49674	1.18364	1.24871	2.99533	1.09182	0.731141	0.857871	0.971087	1.99531	1.05033	1.45817	3.78984	2.22375	0.743843	0.323511	1.05925	1.51611	1.38332	2.67534	1.31189	0.954882	1.79227	2.61161	1.18379	3.38917	14.5113	12.9918	15.2142	13.7127	11.596	8.8078	11.5145	8.75197	10.5161	6.42861	5.90835	6.84353	7.26071	8.23269
AC209710.4_FG002	0	0	0	0	0	0	0	0	0	0	0	0	0	0	0	0	0	0	0	0	0	0	0	0	0	0	0	0	0	0	0	0	0	0	0	0	0	0	0	0	0	0	0	0	0	0	0	1.24636	0
AC209718.1_FG009	0	0	0.15717	0	0	0	0	0	0	0	0	0.172956	0	0	0.265898	0	0	0.257994	0.104128	0	0	0	0	0.135864	0	0	0	0	0	0	0	0	0.119254	0	0	0.385529	0	0.901262	0.607185	0	0	0.290088	0.540359	0.21342	0.293549	0.253922	0.399994	0	0.80198
AC209723.3_FG003	0	0	0	0	0	0	0	0	0	0	0	0	0	0	0	0	0	0	0	0	0	0	0	0	0	0	0	0	0	0	0	0	0	0	0	0	0	0	0	0	0	0	0.49858	0	0	0	0	0.543842	0
AC209723.3_FG004	0	0	0	0	0	0	0	0	0	0	0	0	0	0	0	0	0	0	0	0	0	0	0	0	0	0	0	0	0	0	0	0	0	0	0	0	0	0	0	0	0	0	0	0	0	0	0	0	0
AC209729.3_FG003	0	0	0	0	0	0	0	0	0	0	0	0	0	0.0695793	0	0	0	0	0.0662137	0	0	0	0	0.0863946	0	0.140603	0	0	0.0637397	0.0937666	0	0	0	0	0	0	6.03578	0.573104	0	0.598593	0.511496	0	0.114536	0	0	0.322933	0	0	0
AC209732.3_FG001	0	0	0	0	0	0	0	0	0	0	0	0	0	0	0	0	0	0	0	0	0	0	0	0	0	0	0	0	0	0	0	0	0	0	0	0	0	0	0	0	0	0	0.376919	0	0	0	0	0	0
AC209734.3_FG005	0	0	0	0	0	0	0	0	0	0	0	0	0	0	0	0	0	0	0	0	0	0	0	0	0	0	0	0	0	0	0	0	0	0	0	0	0	0	0	0	0	0	0	0	0	0	0	0	0
AC209737.3_FG006	0	0	0	0	0	0	0	0	0	0	0	0	0	0	0	0	0	0	0	0	0	0	0	0	0	0	0	0	0	0	0	0	0	0	0	0	0	0	0	0	0	0	0	0	0	0	0	0	0
AC209738.3_FG005	0	0	0	0	0	0	0	0	0	0	0.527483	0	0	0	0	0	0	0.684463	0	0	0	0	0.374811	0	0	0	0	0.595845	0.531862	0	0	0	0	0.76485	0	0	0	1.59405	0	0	0	0	0.477861	0.566208	0	0.673661	0	0	0
AC209739.3_FG003	0	0	0	0	0.920296	0.623849	0	0.211323	0.3579	0.277013	0.783601	0	0.56773	0.215623	1.04795	0	0	0.254201	0.205194	0.274944	1.6795	0	0.2784	0	0	0.435722	0.363798	0	0.790107	0.581158	0	0	0.470003	0	0	0.759723	0	0.592008	1.19652	0	0	0	1.06483	0	0.578467	0.500378	0.788227	0.774331	0
AC209744.3_FG001	0	0	0	0	0	0	0	0	0	0	0	0	0	0	0	0	0	0	0	0	0	0	0	0	0	0	0	0	0	0	0	0	0	0	0	0	0	0	0	0	0	0	0	0	0	0	0	0	0
AC209755.3_FG001	0	0	0	0	0	0	0	0	0	0	0	0	0	0	0	0	0	0	0	0	0	0	0	0	0	0	0	0	0	0	0	0	0	0	0	0	0	0	0	0	0	0	0	0	0	0	0	0	0
AC209768.3_FG005	0	0	0	0	0	0	0	0	0	0	0	0	0	0	0	0	0	0	0	0	0	0	0	0	0	0	0	0	0	0	0	0	0	0	0	0	0	0	0.403252	0	0	0	0	0	0	0	0	0	0
AC209768.3_FG016	0	0	0	1.40225	0	0	0	0	0	0	0	0	0	0	0	0	0	0	0	0	0	0	0	0	0	0	0	0	0	0	0	0	0	0	0	0	0	0	0	0	0	0	1.28445	0	0	0	0	0	0
AC209778.3_FG002	0	0	0	0	0	1.12878	0	0	1.29515	0	0	0	0.684824	0.780286	3.79228	0	0	0	0	0.994953	0	0	0	0	0	1.57677	1.31649	0	0.714798	0	0	0	0.85041	0	0	0	0	2.14233	0	0	0	0	0	0	2.09332	0	0	0	0
AC209780.2_FG003	0	0	0	0	0	0	0	0	0	0	0	0	0	0	0	0	0	0	0	0	0	0	0	0	0	0	0	0	0	0	0	0	0	0	0	0	0	0	0	0	3.31135	0	0.741489	0.878575	0	1.04531	0	0	0
AC209784.3_FG007	27.3289	38.2943	30.4345	24.4784	29.0677	39.878	36.9375	36.8697	40.3726	36.6646	56.5719	57.9262	60.2473	31.2419	55.1664	77.9557	68.6648	78.8879	68.1028	72.2302	98.9373	148.433	63.3677	94.7655	84.5322	119.055	106.152	125.588	68.9252	113.195	191.886	167.316	128.658	179.154	152.489	955.65	937.762	925.437	877.019	997.908	307.945	285.45	312.661	284.86	116.876	174.352	176.25	184.595	181.443
AC209784.3_FG011	0	0	0	0	0	0	0.226606	0	0	0	0	0	0	0.102132	0	0	0	0	0	0.13023	0	0.224736	0	0	0	0	0	0	0	0	0	0	0	0	0	2.15911	0	1.96288	1.41686	0.878649	0	0.812301	0.336245	0.597616	0.273997	0	0	0.550156	0
AC209810.3_FG002	0	0	0	0	0	0	0	0	0	0	0	0	0	0	0	0	0	0	0	0	0	0	0	0	0	0	0	0	0	0	0	0	0	0	0	0	0	0	0	0	0	0	0	0	0	0	0	0	0
AC209811.3_FG001	0	0	0	0	0	0	0	0	0	0	0	0	0	0	0	0	0	0	0	0	0	0	0	0	0	0	0	0	0	0	0	0	0	0	0	0	0	0	0	0	0	0	0	0	0	0	0	0	0
AC209819.3_FG003	0	0	0	0	0	0	0	0	0	0	0	0	0	0	0	0	0	0	0	0	0	0	0	0	0	0	0	0	0	0	0	0	0	0	0	0	0	0	0	0	0	0	0	0	0	1.11736	0	0	0
[truncated: 37,635 more rows]
[truncated: 26 more columns]

## Sheet: Sheet2
GENE	aver.sec4.bs	aver.sec4.me	aver.sec9.bs	aver.sec9.me	aver.sec14.bs	aver.sec14.me	sder.sec4.bs	sder.sec4.me	sder.sec9.bs	sder.sec9.me	sder.sec14.bs	sder.sec14.me
AC147602.5_FG004	0.765	0.161254	0.623464	0.0120242	1.17073	0.0965116	0.182911	0.0887462	0.249162	4.82e-05	0.153777	0.00348837
AC148152.3_FG005	0.042401	0.180485	0.0278618	0.0240485	0.0549893	0.218023	0.0125503	0.107977	7.12e-05	9.64e-05	0.0244809	0.0319767
AC148152.3_FG006	0.0177195	0.0249051	0.00555813	0.0103824	0.0104754	0.00375	0.00466856	0.00073592	0.00555813	0.00289732	0.000541586	0.00375
AC148152.3_FG008	18.1506	27.3823	14.6514	15.463	5.0276	4.41686	2.88199	0.463862	1.48383	0.768389	0.217432	0.53314
AC148167.6_FG001	5.11017	4.53974	7.86868	11.8143	3.99837	7.20773	0.113714	0.155124	0.0949323	0.282086	0.122307	0.902733
AC149475.2_FG002	0.0429948	0.148564	0.0245484	0.0460528	0.0682344	0.0349612	0.0017813	0.00914043	0.0245484	0.00983546	0.0377259	0.0117054
AC149475.2_FG003	3.54304	1.05881	1.89784	0.799592	1.29499	1.18054	0.26692	0.200805	0.000667798	0.00180524	0.301616	0.0894574
AC149475.2_FG005	0.103459	0.225802	0.0899376	0.123212	0.0516781	0.0632558	0.00644389	0.0626598	0.00613867	0.0085242	0.0211696	0.0167442
AC149475.2_FG007	0.0567327	0.0288462	0.00557236	0.0150664	0.00993378	0.005	0.0119565	0.0288462	1.42e-05	0.00907842	0.00993378	0.005
AC149810.2_FG003	0.0764779	0.0251811	0.0283202	0.0375777	0.0560931	0.0174419	0.0329748	0.0100753	0.00224947	0.000651615	0.0255846	0.0174419
AC149810.2_FG004	0.0479137	0.0653759	0.00695478	0.0240364	0.013245	0.0162209	0.0341759	0.00193179	0.00416148	0.00290967	0.013245	0.00122093
AC149810.2_FG008	0.0495348	0.104665	0.0138953	0	0	0.0213437	0.0346094	0.0684116	0.0138953	0	0	0.0113437
AC149818.2_FG001	0.0373134	0	0.0139522	0.00299401	0.016792	0.015814	0.0373134	0	0.00839412	0.00299401	0.00354697	0.00418605
AC149818.2_FG004	0.00480824	0.00226586	0.00440493	0.00450307	0	0	0.00480824	0.00226586	0.00254273	0.00148496	0	0
AC149818.2_FG005	0.0212005	0.00961539	0	0.00299401	0.013245	0.0366279	0.00627515	0.00961539	0	0.00299401	0.013245	0.0133721
AC149818.2_FG006	1.00242	0.782029	0.847761	0.423568	0.637612	1.09878	0.0466957	0.0865607	0.0449674	0.0301546	0.073205	0.0504457
AC149818.2_FG007	0.0143316	0.00453172	0.0236719	0	0.013245	0	0.000593768	0.00453172	0.00411879	0	0.013245	0
AC149818.2_FG008	0.0862865	0.0829509	0.0759359	0.160064	0.0566141	0.0657558	0.0107284	0.0348739	0.00506972	0.00161297	0.00694523	0.0192442
AC149828.2_FG002	0.242139	0.146409	0.0848895	0.137289	0.160529	0.0802907	0.0314925	0.00743668	0.0346102	0.00355627	0.0479459	0.0047093
AC149829.2_FG002	0	0	0.00555813	0	0.00662252	0.01	0	0	0.00555813	0	0.00662252	0.01
AC149829.2_FG003	0.0151421	0.00240385	0	0	0.00127119	0.000528541	0.00718189	0.00240385	0	0	0.00127119	0.000528541
AC149829.2_FG004	0.0071658	0.0184029	0	0.00449102	0	0	0.000296884	0.00878747	0	0.00449102	0	0
AC149829.2_FG006	0.284275	0.590172	0.209939	0.556566	0.0980151	0.159256	0.119847	0.172649	0.053794	0.0257277	0.0454727	0.00392248
AC150739.3_FG001	0.122709	0.265261	0.0528734	0.139848	0.155741	0.0748837	0.0265444	0.0296111	0.0249404	0.0170936	0.00319901	0.00511628
AC152495.1_FG002	0.0210645	0.0226175	0.0314874	0.0407136	0.133438	0.137236	0.00535268	0.010763	0.00232551	0.00469713	0.0281746	0.00367047
AC152495.1_FG003	0.306508	0.343314	0.51346	0.662497	0.559777	0.859266	0.0120152	0.00473729	0.0497143	0.00793039	0.0250947	0.099887
AC152495.1_FG010	0.0213338	0.0231183	0.0214129	0.036583	0.061631	0.133699	0.00113987	0.01304	0.00134043	0.00671073	0.0204075	0.0125298
AC152495.1_FG012	0.00343446	0.0331019	0.0102279	0.010479	0	0.00125	0.00343446	0.014975	0.00466972	0.010479	0	0.00125
AC152495.1_FG015	0.00176202	0.00552953	0.00447596	0.00770246	0.00436176	0.0096237	0.00176202	0.000109947	0.0027201	0.0059916	5.71e-05	0.000602851
AC152495.1_FG017	0.0122994	0.00361147	0.00587836	0.0121066	0.0385879	0.0954187	0.00473663	0.00186322	9.61e-06	0.00374152	0.0138576	0.000141965
AC155352.2_FG001	0.00848489	0.00803896	0.00727362	0.00914763	0.0105577	0.00443798	0.00171411	0.00162871	0.000336996	0.000998739	0.00434298	0.000562017
AC155376.2_FG004	0.0495669	0.00961539	0.0141625	0.00825161	0.00508475	0	0.0122534	0.00961539	0.000196009	0.00372444	0.00508475	0
AC155376.2_FG005	0	0.0186788	0.227006	0.0301088	0.0542205	0.0275	0	0.00055194	0.0258888	0.0121447	0.0186272	0.0275
AC155377.1_FG001	1.85895	2.47821	2.777	3.09395	1.59881	2.18837	0.0231314	0.132059	0.313316	0.189755	0.215759	0.288372
AC155377.1_FG002	0.315295	0.318252	0.225617	0.150219	0.103059	0.10907	0.0130629	0.191364	0.0244992	0.02044	0.00372096	0.0509302
AC155390.2_FG002	0	0	0.0111163	0.0180123	0.0101695	0	0	0	0.0111163	0.00593983	0.0101695	0
AC155434.2_FG001	0.0217943	0.0843307	0.00387643	0.0149942	0	0.0166279	0.00805645	0.0118231	0.0016817	0.00895794	0	0.00662791
AC155434.2_FG003	0.363638	0.363225	0.709044	0.938172	1.25884	1.00038	0.00195099	0.0308988	0.0166165	0.0740341	0.132698	0.164458
AC155434.2_FG004	0.0169181	0.0368057	0.00627068	0.00150905	0.0350226	0.0389147	0.00546993	0.0175749	0.000712556	0.00150905	0.0107401	0.0289147
AC155434.2_FG005	0.0217943	0	0.0194961	0	0	0	0.00805645	0	0.00273637	0	0	0
AC155434.2_FG006	0.0928586	0.09505	0.164249	0.118878	0.257341	0.152209	0.00330631	0.0587962	0.0525176	0.0350456	0.0189303	0.0222093
AC155496.2_FG009	0.329049	0.246797	0.21869	0.322679	0.326255	0.30718	0.03712	0.0689127	0.00919304	0.0290173	0.0203231	0.0319864
AC155610.2_FG009	0.00746269	0.0186788	0.0139096	0	0.0264901	0.035814	0.00746269	0.00055194	0.00832296	0	0.0264901	0.024186
AC155622.2_FG001	0.129389	0.121988	0.0634037	0.0818275	0.103052	0.0637713	0.0153164	0.00852602	0.0254231	0.0159592	0.0349168	0.023438
AC155622.2_FG004	0.00228964	0	0.0027933	0.00301811	0	0.00581395	0.00228964	0	0.0027933	0.00301811	0	0.00581395
AC155624.2_FG006	0.307699	0.233123	0.529124	0.33605	0.258689	0.165545	0.045535	0.000109899	0.0706908	0.0126096	0.119616	0.0256221
AC155624.2_FG011	1.85915	2.78868	3.85179	5.80572	3.92812	3.77275	0.0183542	0.256633	0.940244	0.528279	0.131206	0.00724805
AC159612.1_FG007	0	0	0.00138953	0.00299401	0	0.0116279	0	0	0.00138953	0.00299401	0	0.0116279
AC165171.2_FG002	0	0	0	0	0	0.015814	0	0	0	0	0	0.00418605
AC166636.1_FG009	0	0	0	0.00598802	0	0.005	0	0	0	0.00598802	0	0.005
AC177831.3_FG004	0	0	0	0.00301811	0.0284993	0.0648837	0	0	0	0.00301811	0.0020092	0.00488372
AC177850.2_FG003	0.0223881	0.0277423	0.00555813	0.00903023	0	0	0.0223881	0.0085115	0.00555813	0.00304221	0	0
AC177860.4_FG002	0.00149254	0.00129478	0.00776044	0	0	0.00216279	0.00149254	0.00129478	0.00220231	0	0	0.000162791
AC177893.3_FG003	0.0212005	0.00302114	0.0111447	0.0155132	0.0249523	0.0025	0.00627515	0.00302114	2.85e-05	0.00444684	0.0147828	0.0025
AC177897.2_FG002	0.00686892	0.0186788	0	0.00299401	0	0	0.00686892	0.00055194	0	0.00299401	0	0
AC177905.2_FG003	0.0145296	0.0198144	0.000866179	0.00630188	0.00242826	0.000833335	0.00045712	0.00902382	0.000245447	0.00268015	0.00242826	0.000833335
AC177908.3_FG002	0.0904794	0.0864843	0.0678688	0.0507885	0.0423593	0.0588178	0.0107999	0.00777552	0.0106861	0.00505696	0.0118508	0.0161822
AC177911.4_FG005	0.0491551	0.0458461	0.0647832	0.12806	0.0180485	0.0375127	0.0122563	0.00390971	0.00453929	0.00706021	0.00327921	0.0140008
AC177924.2_FG003	0.0498637	0.00906344	0.00277906	0	0.00508475	0	0.00508762	0.00906344	0.00277906	0	0.00508475	0
AC177936.6_FG008	0.332251	0.241452	0.252457	0.3528	0.19452	0.340417	0.0712318	0.0133555	0.0606508	0.0138665	0.0174009	0.07625
AC177946.2_FG004	0	0.0662038	0.00557236	0.0180846	0	0	0	0.02995	1.42e-05	0.0120965	0	0
AC182482.3_FG003	0.307239	0.0181269	0.671092	0.00903023	0.77149	0.0440698	0.0087314	0.0181269	0.145953	0.00304221	0.0827478	0.0140698
AC182617.3_FG001	0.420407	0.660774	0.331375	0.822084	0.27176	0.251497	0.0398103	0.0988409	0.0243452	0.139992	0.0201044	0.0247529
AC183315.4_FG006	0.0799743	0.0943199	0.0690977	0.0343004	0.106618	0.0299419	0.000621041	0.076193	0.000362222	0.00795311	0.00728028	0.00494186
AC183319.3_FG001	0.444449	1.49481	0.420692	0.958849	0.344595	0.90436	0.0638515	0.25443	0.00728405	0.017199	0.0395106	0.0206395
AC183412.5_FG005	0.00582306	0.0044999	0.00458899	0.000754527	0	0	0.0033355	0.00191035	0.00458899	0.000754527	0	0
AC183509.1_FG001	0.00746269	0	0.00696901	0.00299401	0.0269615	0.005	0.00746269	0	0.00141088	0.00299401	0.0137165	0.005
AC183888.4_FG006	0.0518002	0.0373577	0.0603388	0.0425838	0.0499626	0.023314	0.0128764	0.00110388	0.0109905	0.000330323	0.000810041	0.011686
AC183915.4_FG001	0.00686892	0	0.0027933	0	0	0	0.00686892	0	0.0027933	0	0	0
AC183932.3_FG007	0.00343446	0.0138711	0.00694766	0.00600007	0.00916489	0.00443798	0.00343446	0.00425575	0.00694766	0.00298196	0.00408014	0.000562017
AC183938.4_FG011	0.0111138	0.00573808	0.0087077	0.00375757	0.00442951	0.00290698	0.00033438	0.00120636	0.00037051	1.51e-05	0.00277388	0.00290698
AC183950.2_FG004	0	0.00906344	0	0	0.0386688	0.010814	0	0.00906344	0	0	0.0121787	0.000813953
AC183950.2_FG005	0.00592202	0	0.00801046	0.00176056	0	0	0.0009469	0	0.00615775	0.00176056	0	0
AC184112.4_FG010	0.00686892	0	0.00277906	0	0	0	0.00686892	0	0.00277906	0	0	0
AC184127.3_FG003	0.216225	0.227921	0.108111	0.153228	0.0956233	0.111213	0.0184634	0.00772861	0.0331578	0.0429488	0.0185047	0.0057868
AC184133.3_FG001	0.177067	0.187248	0.136924	0.244674	0.0193344	0.0392248	0.0427385	0.0210851	0.0242614	0.0163039	0.00608935	0.0092248
AC184699.3_FG005	0.00822577	0	0	0.00449102	0.000735834	0.0226638	0.00551207	0	0	0.00449102	0.000735834	0.00175476
AC184831.3_FG003	0.00375488	0.00480414	0.0208316	0.00150424	0.0125658	0.00586628	0.0023811	0.00117876	0.00196482	0.00030663	0.00859234	0.000633721
AC185226.4_FG001	0.123656	0.0615341	0.016145	0.0678377	0.0639809	0.0466298	0.0206224	0.029812	0.016145	0.0120027	0.0287343	0.00787016
AC185256.3_FG003	0	0	0.0105458	0.00248075	0	0	0	0	0.00286426	0.00248075	0	0
AC185276.2_FG004	0	0	0	0	0.0152542	0.0195736	0	0	0	0	0.0152542	0.0137597
AC185300.4_FG002	0.0143316	0.0181269	0.00277906	0	0.00508475	0.015	0.000593768	0.0181269	0.00277906	0	0.00508475	0.015
AC185305.3_FG003	0.0105013	0.00302114	0.00557236	0.0137547	0.0114407	0.00851744	0.00552618	0.00302114	1.42e-05	0.0057064	0.0114407	0.00601744
AC185415.3_FG005	0.149888	0.094498	0.128179	0.11623	0.107375	0.0893605	0.00809705	0.0401174	0.00589969	0.0256865	0.0146593	0.0443605
AC185471.3_FG005	0.0734474	0.153962	0.000463178	0	0.0160231	0.00581395	0.0116272	0.0001162	0.000463178	0	0.00940061	0.00581395
AC185473.3_FG005	0.00594227	0	0.00179366	0.000503019	0	0	0.00365263	0	0.000999642	0.000503019	0	0
AC185500.3_FG001	0.00686892	0.00906344	0	0.0270907	0	0	0.00686892	0.00906344	0	0.00912662	0	0
AC185501.3_FG001	0.0180629	0.0234865	0.00835854	0.0119881	0	0	0.00432511	0.00535963	2.13e-05	0.00896999	0	0
AC185501.3_FG006	0	0.00906344	0.0027933	0	0	0	0	0.00906344	0.0027933	0	0	0
AC185522.2_FG002	0.0336383	0.0138711	0.00836566	0.0120122	0.00254237	0.00976744	0.00616266	0.00425575	0.00280753	0.00295787	0.00254237	0.00476744
AC186156.3_FG005	0.00114482	0.00181269	0	0.000930161	0.0124167	0.00357558	0.00114482	0.00181269	0	6.78e-05	0.00182063	0.00107558
AC186231.4_FG002	0.0149254	0	0.00555813	0	0	0	0.0149254	0	0.00555813	0	0	0
AC186287.7_FG005	0	0	0.0111305	0	0.013245	0	0	0	0.0055439	0	0.013245	0
AC186322.4_FG005	0.0286632	0.00226586	0.255258	0.00598802	0.00234145	0.001	0.00118753	0.00226586	0.090614	0.00598802	0.000307554	0.001
AC186493.4_FG002	0.0625358	0.0216074	0.0204884	0.0272611	0	0	0.0186783	0.000767406	0.00683129	0.00114704	0	0
AC186512.3_FG007	2.21516	2.05384	2.00833	1.73072	4.62496	2.14078	0.0584479	0.16411	0.0111234	0.127929	0.330891	0.689225
AC186606.4_FG003	0.00686892	0	0.0334484	0	0.0231788	0	0.00686892	0	0.00565775	0	0.0231788	0
AC186669.3_FG002	0	0	0.00349162	0	0.00508475	0	0	0	0.00349162	0	0.00508475	0
AC186684.4_FG001	0.00773821	0.0152897	0.00277906	0.00199601	0.00610992	0	0.000275524	0.00887945	0.00277906	0.00199601	0.00272009	0
AC186815.3_FG003	0.00228964	0.00906344	0.00558659	0	0	0	0.00228964	0.00906344	0.00558659	0	0	0
AC186905.3_FG013	0.00594227	0	0.00179366	0.000503019	0	0	0.00365263	0	0.000999642	0.000503019	0	0
AC187090.3_FG011	0	0	0	0.00301811	0.013245	0	0	0	0	0.00301811	0.013245	0
AC187098.4_FG011	0.0071658	0.032274	0.0264438	0.0194972	0.0318105	0.0266279	0.000296884	0.0130432	0.00968403	0.0104429	0.00130205	0.00337209
AC187157.4_FG002	0.244231	0.133512	0.155983	0.159333	0.254484	0.241163	0.0244257	0.0972577	0.0163186	0.00364462	0.0104164	0.0611628
AC187157.4_FG005	0	0.00906344	0	0	0.00662252	0.01	0	0.00906344	0	0	0.00662252	0.01
AC187209.5_FG010	0.000829187	0.0105458	0.00309852	0.00541573	0.00299351	0.00125	0.000829187	0.00601405	0.00109142	0.00122411	0.00299351	0.00125
AC187222.4_FG001	0.0177661	0	0.00278618	0	0	0.00290698	0.00284069	0	7.12e-06	0	0	0.00290698
AC187243.3_FG005	0	0	0	0.00905433	0	0.015	0	0	0	0.00905433	0	0.015
AC187404.3_FG003	0.00686892	0	0.0027933	0	0	0	0.00686892	0	0.0027933	0	0	0
AC187551.3_FG002	0.011194	0.00480769	0.0125129	0	0.00508475	0.0332558	0.011194	0.00480769	0.00971961	0	0.00508475	0.0132558
AC187843.3_FG006	0.0149254	0	0.0139522	0.00301811	0	0	0.0149254	0	0.00839412	0.00301811	0	0
AC188023.3_FG005	7.55301	7.03971	7.5903	7.49261	2.60762	2.68093	0.112708	0.133366	0.235548	0.405782	0.250006	0.26093
AC188134.2_FG011	0	0	0.00277906	0.0105634	0	0.00166666	0	0	0.00277906	0.0105634	0	0.00166666
AC188710.4_FG006	0.0779332	0.0453172	0.0964734	0.00748503	0.0198676	0	0.0182317	0.0453172	0.0464502	0.00748503	0.0198676	0
AC188752.3_FG008	0.00353343	0.00462372	0.00513746	0	0.0221616	0.00612052	0.00104586	0.00141859	0.00328475	0	0.00142634	0.00213381
AC188838.3_FG005	0.0140347	0.0135952	0.00138953	0	0	0.012907	0.00657204	0.0135952	0.00138953	0	0	0.00709302
AC189750.4_FG004	1.44707	0.472998	2.14436	1.13989	2.73567	0.720795	0.0366194	0.0979985	0.747716	0.151863	1.25771	0.0524612
AC189796.3_FG004	0.00149254	0.00106838	0.00259822	0.00366417	0.00165563	0	0.00149254	0.00106838	0.00086017	0.00245692	0.00165563	0
AC189879.3_FG003	0.0636016	0	0.00278618	0.00753322	0.0109384	0.018314	0.0188255	0	7.12e-06	0.00453921	0.00431586	0.00668605
AC190496.1_FG002	0	0	0	0	0.00508475	0.03	0	0	0	0	0.00508475	0.03
AC190526.3_FG004	0.00274757	0	0	0.00120242	0.016792	0.005	0.00274757	0	0	4.82e-06	0.00354697	0.005
AC190544.2_FG004	0.0212005	0.0271903	0	0	0	0.00581395	0.00627515	0.0271903	0	0	0	0.00581395
AC190560.2_FG002	0.0116461	0.0122686	0	0.000998003	0	0.00333333	0.00667099	0.00585831	0	0.000998003	0	0.00333333
AC190609.3_FG001	0.00686892	0	0.00277906	0	0	0	0.00686892	0	0.00277906	0	0	0
AC190609.3_FG002	18.9356	18.5277	3.95496	5.60455	4.72186	6.96491	1.46242	0.896913	0.0618497	0.237598	0.240342	1.21576
AC190609.3_FG003	0.265135	0.079523	0.0292442	0.0255214	0.0663991	0.143953	0.0109847	0.00701545	0.00410455	0.00741274	0.0200415	0.0160465
AC190609.3_FG004	0.221249	0.16275	0.183931	0.138243	0.109681	0.158837	0.012294	0.0185191	0.0171867	0.00846396	0.00290156	0.0388372
AC190613.3_FG001	0.00681985	0.00453172	0.00428305	0.00251509	0	0	0.00681985	0.00453172	0.00428305	0.00251509	0	0
AC190614.3_FG004	0	0	0	0	0.0284993	0.0556977	0	0	0	0	0.0020092	0.0256977
AC190623.3_FG001	94.8425	379.528	165.206	452.202	172.966	651.416	10.4992	43.3359	25.2355	2.57634	58.0808	19.8163
AC190628.4_FG007	0.04927	0.0565884	0.0278049	0.039139	0.0366596	0.0390698	0.0194192	0.0203346	0.0222183	0.0151869	0.0163206	0.0190698
AC190636.3_FG005	0	0	0.0612675	0.172508	0.00662252	0.0840698	0	0	0.0109882	0.0407716	0.00662252	0.0259302
AC190652.3_FG001	0.00424011	0.00459148	0.00306551	0.00178931	0.00234145	0	0.00125503	0.00200192	0.000286445	0.00178931	0.000307554	0
AC190688.3_FG006	0.0143316	0.00961539	0.00833719	0	0	0	0.000593768	0.00961539	0.00833719	0	0	0
AC190740.2_FG004	0.0325995	0.0201879	0.0273635	0.00651715	0.0104361	0.00216279	0.00855831	0.0115341	0.00494567	0.00102812	0.00280896	0.000162791
AC190743.3_FG012	0.0153154	0	0.00178857	0.00192816	0	0	0.00707268	0	0.00099049	0.00106585	0	0
AC190749.3_FG006	0.00746269	0	0.0027933	0	0	0	0.00746269	0	0.0027933	0	0	0
AC190750.2_FG014	0.229306	0.142522	0.144318	0.231699	0.161537	0.231628	0.00950025	0.0337604	0.0381733	0.0590448	0.0327234	0.0417054
AC190816.3_FG007	0.00611995	0	0.00458187	0.000748503	0	0.0005	0.0038303	0	0.00180281	0.000748503	0	0.0005
AC190832.2_FG003	0.00662871	0.00160257	0.00138953	0.000499003	0.00615707	0.00280233	0.00115607	0.00160257	0.00138953	0.000499003	0.00130056	0.000864341
AC190909.3_FG004	0.00435579	0.0144231	0.00972673	0.0135453	0.00331126	0.0220349	0.0031069	0.0144231	0.00972673	0.00456331	0.00331126	0.00703488
AC190925.2_FG002	0.0217943	0	0.00557236	0.00601212	0	0.0116279	0.00805645	0	1.42e-05	2.41e-05	0	0.0116279
AC190933.3_FG004	0	0.00961539	0	0	0.00508475	0.010814	0	0.00961539	0	0	0.00508475	0.000813953
AC190990.2_FG005	0.000858615	0	0.00382909	0.00307495	0	0	0.000858615	0	0.000736514	0.00112884	0	0
AC190999.2_FG004	0	0.00906344	0.00305839	0	0.00662252	0.0116279	0	0.00906344	0.00249973	0	0.00662252	0.0116279
AC191009.3_FG004	0.732437	0.727922	0.189375	0.231479	0.203042	0.211279	0.105571	0.00284684	0.0329503	0.00393378	0.0308564	0.0212791
AC191012.2_FG001	0	0	0.00242085	0.00429677	0	0	0	0	0.00242085	0.00295539	0	0
AC191050.3_FG003	0	0	0.00557236	0.00299401	0	0	0	0	1.42e-05	0.00299401	0	0
AC191069.3_FG004	0.281713	0.229782	0.168582	0.136649	0.0620833	0.15936	0.0205192	0.0394492	0.00739596	0.0310154	0.00910315	0.0256395
AC191070.3_FG006	0.0107487	0.00226586	0.0700742	0.0233112	0.0677797	0.0142868	0.000445326	0.00226586	0.000875508	0.00365054	0.0050679	0.0113798
AC191097.3_FG007	0.0274757	0.0565884	0.00833719	0.0661815	0.0921203	0.184767	0.0274757	0.0203346	0.00833719	0.0122893	0.000594903	0.0452326
AC191113.2_FG002	0.635325	0.250852	0.27231	0.076781	0.272301	0.0716085	0.00348433	0.120943	0.105643	0.0318709	0.0146743	0.0367248
AC191251.3_FG005	0.289938	0.149431	0.197911	0.22537	0.189797	0.0266279	0.0809832	0.00441552	0.0367256	0.0201388	0.0441015	0.00337209
AC191254.3_FG001	0.054829	0.016423	0.0413683	0.0187491	0.0222522	0.0138635	0.0128741	0.00210674	0.0236951	0.00318971	0.00521758	0.00696982
AC191283.3_FG004	0.0149254	0	0	0.00299401	0	0	0.0149254	0	0	0.00299401	0	0
AC191297.3_FG004	0.00594227	0	0.00179366	0.000503019	0	0	0.00365263	0	0.000999642	0.000503019	0	0
AC191360.3_FG004	0.00746269	0	0	0	0.0117073	0.015	0.00746269	0	0	0	0.00153777	0.015
AC191401.3_FG013	0.00471262	0.00773685	0.00318759	0.00643524	0	0	0.00275007	0.0013266	0.00133488	0.00154879	0	0
AC191418.3_FG003	0.0082427	0.0060423	0.00308785	0.00902219	0	0.00145349	0.0082427	0.0060423	0.00308785	0.00103816	0	0.00145349
AC191421.3_FG001	0	0	0	0	0.0218768	0.0332946	0	0	0	0	0.00863172	0.0100388
AC191526.3_FG001	0	0.000906344	0.00332868	0.0037202	0	0	0	0.000906344	0.00332868	0.00286477	0	0
AC191534.3_FG003	0	0	0.00837989	0.00301811	0	0	0	0	0.00837989	0.00301811	0	0
AC191551.3_FG003	0.0360861	0.0220679	0.000926354	0.0311472	0.769191	0.23281	0.0124543	0.00998334	0.000926354	0.00378297	0.136741	0.0855233
AC191575.2_FG001	0.411516	0	1.07548	0	0.0218768	0.0340698	0.110521	0	0.373306	0	0.00863172	0.0240698
AC191676.3_FG011	0.0355321	0.0181269	0.0166744	0.00301811	0	0.01	0.00568138	0.0181269	0.0166744	0.00301811	0	0.01
AC191771.3_FG008	0.0865834	0.047525	0.0167171	0.0270184	0.0402065	0.0216279	0.0178942	0.0293981	4.27e-05	0.00890975	0.000471434	0.00162791
AC191804.4_FG002	0.0240839	0.0677144	0.0222467	0.024628	0.00508475	0.00693798	0.00576682	0.0284395	0.0166602	0.00531211	0.00508475	0.00306202
AC191961.3_FG009	0.0137378	0.00480769	0.00027933	0	0	0.0137209	0.0137378	0.00480769	0.00027933	0	0	0.00372093
AC192204.3_FG005	0.817208	1.79478	0.392994	1.10233	0.464916	0.429625	0.0925807	0.0781616	0.170461	0.0264455	0.181442	0.00351421
AC192244.3_FG001	0	0	0.00555813	0.00299401	0.0234145	0.00581395	0	0	0.00555813	0.00299401	0.00307554	0.00581395
AC192244.3_FG007	0.575349	0.404547	0.176487	0.245527	0.198408	0.182646	0.0609035	0.0815866	0.0101538	0.0330947	0.0908291	0.0646873
AC192362.3_FG002	0.467262	0.326604	0.74966	0.733503	0.188854	0.291163	0.0551265	0.00031954	0.0715687	0.00895192	0.0363116	0.0111628
AC192362.3_FG003	1.13039	0.813109	0.18798	0.389341	0.247675	0.282126	0.0888454	0.0173391	0.0336968	0.103114	0.0578441	0.0327074
AC192367.2_FG002	0	0.00961539	0	0.00299401	0	0	0	0.00961539	0	0.00299401	0	0
AC192381.3_FG004	0.124362	0.0184029	0.00418994	0	0	0	0.0198848	0.00878747	0.00418994	0	0	0
AC192451.3_FG001	4.5446	3.8803	10.5289	9.52918	5.53773	7.12433	0.380418	0.524532	0.728159	0.780678	0.884306	1.10822
AC193379.3_FG001	0.00746269	0.00906344	0	0.00603622	0	0.01	0.00746269	0.00906344	0	0.00603622	0	0.01
AC193500.3_FG003	0.0217943	0.046973	0.0502366	0.0782058	0	0	0.00805645	0.0107193	0.0335622	0.0123375	0	0
AC193591.3_FG001	0.0274757	0	0.847084	0.00301811	0	0	0.0274757	0	0.0355974	0.00301811	0	0
AC193632.2_FG002	0.0636016	0.348594	0.231189	0.838558	0.243843	0.818023	0.0188255	0.112944	0.024485	0.0297052	0.0607925	0.131977
AC193668.3_FG009	0.0202536	0.0235785	0.00556999	0.011595	0	0.00540698	0.000353132	0.00847278	0.000914491	0.00287604	0	0.000406977
AC193754.3_FG008	0.00686892	0.00961539	0	0	0	0	0.00686892	0.00961539	0	0	0	0
AC194005.3_FG004	0.0298507	0	0.047301	0.378788	0.412358	0.864419	0.0298507	0	0.0249547	0.00753021	0.117443	0.0155814
AC194008.3_FG007	0	0.00906344	0.00465075	0	0	0	0	0.00906344	0.00279804	0	0	0
AC194022.3_FG013	0.0217943	0.00906344	0.0111447	0.00903023	0.0249523	0.045814	0.00805645	0.00906344	2.85e-05	0.00304221	0.0147828	0.034186
AC194039.4_FG009	0.00722518	0.00758192	0.00446074	0.00851034	0.00437535	0.0126512	0.00173004	0.00395654	0.00112586	0.0016693	0.00172634	0.00334884
AC194072.3_FG005	0.0616515	0.079247	0.0208999	0.0185595	0.000726392	0	0.020438	0.00232396	0.00144646	0.00558541	0.000726392	0
AC194097.3_FG009	0.00746269	0	0.00277906	0.00149701	0	0	0.00746269	0	0.00277906	0.00149701	0	0
AC194136.3_FG001	0.00975232	0.0094314	0	0.00299401	0.0284992	0.0180232	0.00517304	0.0033891	0	0.00299401	0.0020092	0.00135659
AC194264.3_FG006	0.00686892	0	0	0	0.0183298	0	0.00686892	0	0	0	0.00816029	0
AC194272.3_FG003	0.214974	0.670782	0.211565	1.34971	0.938242	3.9736	0.00890651	0.0361666	0.0718999	0.00240365	0.267056	0.863605
AC194338.3_FG008	0	0.00226586	0.00278381	0.00350104	0.00331126	0.00166666	0	0.00226586	0.00092161	0.00148897	0.00331126	0.00166666
AC194341.4_FG002	1.86861	0.452537	0.811257	0.275603	0.956468	0.425986	0.0445496	0.0666935	0.197477	0.0218962	0.15404	0.0887763
AC194341.4_FG004	0	0	0	0.00598802	0.00508475	0	0	0	0	0.00598802	0.00508475	0
AC194355.3_FG002	0	0.00961539	0.0027933	0.00301811	0	0	0	0.00961539	0.0027933	0.00301811	0	0
AC194389.3_FG001	0.0108971	0.0331019	0.00139665	0.0301088	0	0.0137209	0.00402823	0.014975	0.00139665	0.0121447	0	0.00372093
AC194405.3_FG021	0.00373134	0	0.013938	0.0480367	0.0386688	0.0403488	0.00373134	0	0.00282176	0.0148375	0.0121787	0.000348837
AC194425.3_FG005	0.825889	0.189548	0	0.00598802	0	0.005	0.0945459	0.0989135	0	0.00598802	0	0.005
[truncated: 27,621 more rows]

## Sheet: Sheet3
bs_GRMZM2G331779	1.65953	1.18355	0.748821	0.949511	0.726579	1.46413	0.133125	0.449785	0.435642	0.325898	0.403708	0.367025	0.551843	0.489258	0.457237
[truncated: 65,535 more rows]

[truncated: 5 more sheets: Sheet4, Sheet5, Sheet6, Sheet7, Sheet8]
