# Supplementary material for: Multiscale Metabolic Modeling of C4 Plants: Connecting Nonlinear Genome-Scale Models to Leaf-Scale Metabolism in Developing Maize Leaves
Source: PLoS One. 2016 Mar 18;11(3):e0151722. doi: 10.1371/journal.pone.0151722 (PMC4807923; doi:10.1371/journal.pone.0151722)
Supplement: S1 Model — (XML) [file pone.0151722.s019.xml]

<?xml version="1.0" encoding="UTF-8"?>
<sbml xmlns="http://www.sbml.org/sbml/level2/version4" level="2" version="4">
  <model id="corn_fba" name="corn_fba">
    <listOfCompartments>
      <compartment id="xylem" name="xylem" size="1" constant="true"/>
      <compartment id="chloroplast" name="chloroplast" size="1" constant="true"/>
      <compartment id="thylakoid_lumen" name="thylakoid_lumen" size="1" constant="true"/>
      <compartment id="intercellular_air_space" name="intercellular_air_space" size="1" constant="true"/>
      <compartment id="cytoplasm" name="cytoplasm" size="1" constant="true"/>
      <compartment id="mitochondrial_intermembrane_space" name="mitochondrial_intermembrane_space" size="1" constant="true"/>
      <compartment id="fixed_biomass" name="fixed_biomass" size="1" constant="true"/>
      <compartment id="biomass" name="biomass" size="1" constant="true"/>
      <compartment id="phloem" name="phloem" size="1" constant="true"/>
      <compartment id="external" name="external" size="1" constant="true"/>
      <compartment id="peroxisome" name="peroxisome" size="1" constant="true"/>
      <compartment id="mitochondrion" name="mitochondrion" size="1" constant="true"/>
    </listOfCompartments>
    <listOfSpecies>
      <species id="ZYMOSTEROL" name="ZYMOSTEROL" compartment="cytoplasm" initialConcentration="1" boundaryCondition="false"/>
      <species id="DEAMIDO_NAD" name="nicotinate adenine dinucleotide (DEAMIDO-NAD)" compartment="cytoplasm" initialConcentration="1" boundaryCondition="false"/>
      <species id="betanidin" name="betanidin (CPD-8653)" compartment="cytoplasm" initialConcentration="1" boundaryCondition="false"/>
      <species id="AMINO_OH_HYDROXYMETHYL_DIHYDROPTERIDINE" name="6-hydroxymethyl-7,8-dihydropterin (AMINO-OH-HYDROXYMETHYL-DIHYDROPTERIDINE)" compartment="cytoplasm" initialConcentration="1" boundaryCondition="false"/>
      <species id="CYS_biomass" name="L-cysteine (CYS) [biomass]" compartment="biomass" initialConcentration="1" boundaryCondition="false"/>
      <species id="CPD_6747" name="D-myo-inositol (1,2) bisphosphate (CPD-6747)" compartment="cytoplasm" initialConcentration="1" boundaryCondition="false"/>
      <species id="GLYCERATE_peroxisome" name="D-glycerate (GLYCERATE) [peroxisome]" compartment="peroxisome" initialConcentration="1" boundaryCondition="false"/>
      <species id="CHLOROPHYLL_A_biomass" name="chlorophyll a (CHLOROPHYLL-A) [biomass]" compartment="biomass" initialConcentration="1" boundaryCondition="false"/>
      <species id="Glucosyl_Ceramides" name="|Glucosyl-Ceramides|" compartment="cytoplasm" initialConcentration="1" boundaryCondition="false"/>
      <species id="GLN_biomass" name="L-glutamine (GLN) [biomass]" compartment="biomass" initialConcentration="1" boundaryCondition="false"/>
      <species id="PRPP" name="5-phospho-alpha-D-ribose 1-diphosphate (PRPP)" compartment="cytoplasm" initialConcentration="1" boundaryCondition="false"/>
      <species id="_4_aminobutanal" name="4-aminobutanal (4-AMINO-BUTYRALDEHYDE)" compartment="cytoplasm" initialConcentration="1" boundaryCondition="false"/>
      <species id="MAL" name="(S)-malate (MAL)" compartment="cytoplasm" initialConcentration="1" boundaryCondition="false"/>
      <species id="D_SEDOHEPTULOSE_7_P" name="D-sedoheptulose 7-phosphate (D-SEDOHEPTULOSE-7-P)" compartment="cytoplasm" initialConcentration="1" boundaryCondition="false"/>
      <species id="PALMITATE_biomass" name="PALMITATE [biomass]" compartment="biomass" initialConcentration="1" boundaryCondition="false"/>
      <species id="CPD_14553" name="UDP-alpha-D-galactose (CPD-14553)" compartment="cytoplasm" initialConcentration="1" boundaryCondition="false"/>
      <species id="_5_10_methenyltetrahydrofolate" name="5,10-methenyltetrahydrofolate (5-10-METHENYL-THF)" compartment="cytoplasm" initialConcentration="1" boundaryCondition="false"/>
      <species id="_34_DIHYDROXYPHENYLPYRUVATE" name="3,4-dihydroxyphenylpyruvate (34-DIHYDROXYPHENYLPYRUVATE)" compartment="cytoplasm" initialConcentration="1" boundaryCondition="false"/>
      <species id="Aldehydes" name="|Aldehydes|" compartment="cytoplasm" initialConcentration="1" boundaryCondition="false"/>
      <species id="_1_KETO_2_METHYLVALERATE" name="2,3-dihydroxy-3-methylvalerate (1-KETO-2-METHYLVALERATE)" compartment="cytoplasm" initialConcentration="1" boundaryCondition="false"/>
      <species id="CPD_12117" name="demethylmenaquinol-7 (CPD-12117)" compartment="cytoplasm" initialConcentration="1" boundaryCondition="false"/>
      <species id="TTP" name="dTTP (TTP)" compartment="cytoplasm" initialConcentration="1" boundaryCondition="false"/>
      <species id="dihydrolipoate" name="dihydrolipoate (CPD-296)" compartment="cytoplasm" initialConcentration="1" boundaryCondition="false"/>
      <species id="RIBOFLAVIN" name="RIBOFLAVIN" compartment="cytoplasm" initialConcentration="1" boundaryCondition="false"/>
      <species id="CPD_11700" name="1-diphospho-1D-myo-inositol (2,3,4,5,6)pentakisphosphate (CPD-11700)" compartment="cytoplasm" initialConcentration="1" boundaryCondition="false"/>
      <species id="ACET" name="acetate (ACET)" compartment="cytoplasm" initialConcentration="1" boundaryCondition="false"/>
      <species id="polysaccharide_glucose_unit" name="polysaccharide_glucose_unit" compartment="cytoplasm" initialConcentration="1" boundaryCondition="false"/>
      <species id="WATER_mitochondrion" name="H2O (WATER) [mitochondrion]" compartment="mitochondrion" initialConcentration="1" boundaryCondition="false"/>
      <species id="AICAR" name="aminoimidazole carboxamide ribonucleotide (AICAR)" compartment="cytoplasm" initialConcentration="1" boundaryCondition="false"/>
      <species id="GLY_phloem" name="glycine (GLY) [phloem]" compartment="phloem" initialConcentration="1" boundaryCondition="false"/>
      <species id="NADPH_chloroplast" name="NADPH [chloroplast]" compartment="chloroplast" initialConcentration="1" boundaryCondition="false"/>
      <species id="CTP" name="CTP" compartment="cytoplasm" initialConcentration="1" boundaryCondition="false"/>
      <species id="Reduced_flavodoxins" name="|Reduced-flavodoxins|" compartment="cytoplasm" initialConcentration="1" boundaryCondition="false"/>
      <species id="HYDROXY_METHYL_BUTENYL_DIP" name="1-hydroxy-2-methyl-2-(E)-butenyl 4-diphosphate (HYDROXY-METHYL-BUTENYL-DIP)" compartment="cytoplasm" initialConcentration="1" boundaryCondition="false"/>
      <species id="phosphate_chloroplast" name="phosphate (|Pi|) [chloroplast]" compartment="chloroplast" initialConcentration="1" boundaryCondition="false"/>
      <species id="CPD_8168" name="1-18:3-2-18:3-monogalactosyldiacylglycerol (CPD-8168)" compartment="cytoplasm" initialConcentration="1" boundaryCondition="false"/>
      <species id="L_DELTA1_PYRROLINE_5_CARBOXYLATE" name="(S)-1-pyrroline-5-carboxylate (L-DELTA1-PYRROLINE_5-CARBOXYLATE)" compartment="cytoplasm" initialConcentration="1" boundaryCondition="false"/>
      <species id="CPD_4209" name="N6-dimethylallyladenine (CPD-4209)" compartment="cytoplasm" initialConcentration="1" boundaryCondition="false"/>
      <species id="CPD_4204" name="trans-zeatin riboside diphosphate (CPD-4204)" compartment="cytoplasm" initialConcentration="1" boundaryCondition="false"/>
      <species id="CPD_4205" name="N6-(delta2-isopentenyl)-adenosine 5&apos;-monophosphate (CPD-4205)" compartment="cytoplasm" initialConcentration="1" boundaryCondition="false"/>
      <species id="CPD_4206" name="trans-zeatin riboside monophosphate (CPD-4206)" compartment="cytoplasm" initialConcentration="1" boundaryCondition="false"/>
      <species id="CPD_4201" name="N6-(delta2-isopentenyl)-adenosine 5&apos;-triphosphate (CPD-4201)" compartment="cytoplasm" initialConcentration="1" boundaryCondition="false"/>
      <species id="CPD_4202" name="trans-zeatin riboside triphosphate (CPD-4202)" compartment="cytoplasm" initialConcentration="1" boundaryCondition="false"/>
      <species id="CPD_4203" name="N6-(delta2-isopentenyl)-adenosine 5&apos;-diphosphate (CPD-4203)" compartment="cytoplasm" initialConcentration="1" boundaryCondition="false"/>
      <species id="DIHYDRO_NEO_PTERIN" name="7,8-dihydro-D-neopterin (DIHYDRO-NEO-PTERIN)" compartment="cytoplasm" initialConcentration="1" boundaryCondition="false"/>
      <species id="CPD1F_137" name="gibberellin A4 (CPD1F-137)" compartment="cytoplasm" initialConcentration="1" boundaryCondition="false"/>
      <species id="CPD1F_134" name="gibberellin A9 (CPD1F-134)" compartment="cytoplasm" initialConcentration="1" boundaryCondition="false"/>
      <species id="CPD1F_132" name="ent-kaur-16-en-19-oate (CPD1F-132)" compartment="cytoplasm" initialConcentration="1" boundaryCondition="false"/>
      <species id="CPD_712" name="6-deoxocathasterone (CPD-712)" compartment="cytoplasm" initialConcentration="1" boundaryCondition="false"/>
      <species id="CPD_715" name="6-deoxoteasterone (CPD-715)" compartment="cytoplasm" initialConcentration="1" boundaryCondition="false"/>
      <species id="CPD_717" name="3-dehydro-6-deoxoteasterone (CPD-717)" compartment="cytoplasm" initialConcentration="1" boundaryCondition="false"/>
      <species id="CPD_718" name="3-dehydroteasterone (CPD-718)" compartment="cytoplasm" initialConcentration="1" boundaryCondition="false"/>
      <species id="NICOTINAMIDE_NUCLEOTIDE" name="beta-nicotinamide D-ribonucleotide (NICOTINAMIDE_NUCLEOTIDE)" compartment="cytoplasm" initialConcentration="1" boundaryCondition="false"/>
      <species id="DPG" name="1,3-bisphospho-D-glycerate (DPG)" compartment="cytoplasm" initialConcentration="1" boundaryCondition="false"/>
      <species id="MI_HEXAKISPHOSPHATE" name="1D-myo-inositol 1,2,3,4,5,6-hexakisphosphate (MI-HEXAKISPHOSPHATE)" compartment="cytoplasm" initialConcentration="1" boundaryCondition="false"/>
      <species id="GLUTATHIONE_chloroplast" name="GLUTATHIONE [chloroplast]" compartment="chloroplast" initialConcentration="1" boundaryCondition="false"/>
      <species id="teasterone" name="teasterone (CPD-716)" compartment="cytoplasm" initialConcentration="1" boundaryCondition="false"/>
      <species id="CPD_6743" name="D-myo-inositol (1,2,3,6) tetrakisphosphate (CPD-6743)" compartment="cytoplasm" initialConcentration="1" boundaryCondition="false"/>
      <species id="CPD_6742" name="D-myo-inositol (1,2,5,6) tetrakisphosphate (CPD-6742)" compartment="cytoplasm" initialConcentration="1" boundaryCondition="false"/>
      <species id="CPD_6741" name="D-myo-inositol (1,2,3,5,6) pentakisphosphate (CPD-6741)" compartment="cytoplasm" initialConcentration="1" boundaryCondition="false"/>
      <species id="RETINAL" name="all-trans-retinal (RETINAL)" compartment="cytoplasm" initialConcentration="1" boundaryCondition="false"/>
      <species id="CPD_6746" name="1D-myo-inositol (2) monophosphate (CPD-6746)" compartment="cytoplasm" initialConcentration="1" boundaryCondition="false"/>
      <species id="CPD_6745" name="D-myo-inositol (1,2,3) trisphosphate (CPD-6745)" compartment="cytoplasm" initialConcentration="1" boundaryCondition="false"/>
      <species id="CPD_6744" name="D-myo-inositol (1,2,6) trisphosphate (CPD-6744)" compartment="cytoplasm" initialConcentration="1" boundaryCondition="false"/>
      <species id="NITRITE" name="NITRITE" compartment="cytoplasm" initialConcentration="1" boundaryCondition="false"/>
      <species id="VAL_biomass" name="L-valine (VAL) [biomass]" compartment="biomass" initialConcentration="1" boundaryCondition="false"/>
      <species id="CPD_406" name="N-methylethanolamine phosphate (CPD-406)" compartment="cytoplasm" initialConcentration="1" boundaryCondition="false"/>
      <species id="FERULOYL_COA" name="FERULOYL-COA" compartment="cytoplasm" initialConcentration="1" boundaryCondition="false"/>
      <species id="PHOSPHATIDYLCHOLINE" name="PHOSPHATIDYLCHOLINE" compartment="cytoplasm" initialConcentration="1" boundaryCondition="false"/>
      <species id="G3P" name="3-phospho-D-glycerate (G3P)" compartment="cytoplasm" initialConcentration="1" boundaryCondition="false"/>
      <species id="CARBAMOYL_P" name="carbamoyl-phosphate (CARBAMOYL-P)" compartment="cytoplasm" initialConcentration="1" boundaryCondition="false"/>
      <species id="_2_TRANS6_TRANS_FARNESAL" name="(2E,6E)-farnesal (2-TRANS6-TRANS-FARNESAL)" compartment="cytoplasm" initialConcentration="1" boundaryCondition="false"/>
      <species id="WATER_chloroplast" name="H2O (WATER) [chloroplast]" compartment="chloroplast" initialConcentration="1" boundaryCondition="false"/>
      <species id="GLYCOLLATE_chloroplast" name="glycolate (GLYCOLLATE) [chloroplast]" compartment="chloroplast" initialConcentration="1" boundaryCondition="false"/>
      <species id="_7_8_DIHYDROPTEROATE" name="7,8-dihydropteroate (7-8-DIHYDROPTEROATE)" compartment="cytoplasm" initialConcentration="1" boundaryCondition="false"/>
      <species id="CPD_10514" name="9,10-epoxystearate (CPD-10514)" compartment="cytoplasm" initialConcentration="1" boundaryCondition="false"/>
      <species id="CPD_10515" name="(9R,10S)-dihydroxystearate (CPD-10515)" compartment="cytoplasm" initialConcentration="1" boundaryCondition="false"/>
      <species id="amylopectin_monomer_equivalent_chloroplast" name="amylopectin_monomer_equivalent [chloroplast]" compartment="chloroplast" initialConcentration="1" boundaryCondition="false"/>
      <species id="TREHALOSE" name="TREHALOSE" compartment="cytoplasm" initialConcentration="1" boundaryCondition="false"/>
      <species id="_2_PHOSPHO_4_CYTIDINE_5_DIPHOSPHO_2_C_MET" name="2-phospho-4-(cytidine 5&apos;-diphospho)-2-C-methyl-D-erythritol (2-PHOSPHO-4-CYTIDINE-5-DIPHOSPHO-2-C-MET)" compartment="cytoplasm" initialConcentration="1" boundaryCondition="false"/>
      <species id="ADENOSINE" name="ADENOSINE" compartment="cytoplasm" initialConcentration="1" boundaryCondition="false"/>
      <species id="D_MYO_INOSITOL_4_PHOSPHATE" name="1D-myo-inositol (4)-monophosphate (D-MYO-INOSITOL-4-PHOSPHATE)" compartment="cytoplasm" initialConcentration="1" boundaryCondition="false"/>
      <species id="_1_L_MYO_INOSITOL_1_P" name="1D-myo-inositol (3)-monophosphate (1-L-MYO-INOSITOL-1-P)" compartment="cytoplasm" initialConcentration="1" boundaryCondition="false"/>
      <species id="PRO" name="L-proline (PRO)" compartment="cytoplasm" initialConcentration="1" boundaryCondition="false"/>
      <species id="ESTRONE" name="ESTRONE" compartment="cytoplasm" initialConcentration="1" boundaryCondition="false"/>
      <species id="ADP_D_GLUCOSE_chloroplast" name="ADP-alpha-D-glucose (ADP-D-GLUCOSE) [chloroplast]" compartment="chloroplast" initialConcentration="1" boundaryCondition="false"/>
      <species id="IMINOASPARTATE" name="alpha-iminosuccinate (IMINOASPARTATE)" compartment="cytoplasm" initialConcentration="1" boundaryCondition="false"/>
      <species id="oxygen" name="oxygen (OXYGEN-MOLECULE)" compartment="cytoplasm" initialConcentration="1" boundaryCondition="false"/>
      <species id="_18_HYDROXYOLEATE" name="18-HYDROXYOLEATE" compartment="cytoplasm" initialConcentration="1" boundaryCondition="false"/>
      <species id="MAL_peroxisome" name="(S)-malate (MAL) [peroxisome]" compartment="peroxisome" initialConcentration="1" boundaryCondition="false"/>
      <species id="CPD_10262" name="trans-octadec-2-enoyl-CoA (CPD-10262)" compartment="cytoplasm" initialConcentration="1" boundaryCondition="false"/>
      <species id="SUC_COA_mitochondrion" name="succinyl-CoA (SUC-COA) [mitochondrion]" compartment="mitochondrion" initialConcentration="1" boundaryCondition="false"/>
      <species id="CPD_10267" name="decanoyl-CoA (CPD-10267)" compartment="cytoplasm" initialConcentration="1" boundaryCondition="false"/>
      <species id="ASCORBATE" name="L-ascorbate (ASCORBATE)" compartment="cytoplasm" initialConcentration="1" boundaryCondition="false"/>
      <species id="FRUCTOSE_6P_chloroplast" name="D-fructose 6-phosphate (FRUCTOSE-6P) [chloroplast]" compartment="chloroplast" initialConcentration="1" boundaryCondition="false"/>
      <species id="_1_4_alpha_D_galacturonosyl" name="|1-4-alpha-D-galacturonosyl|" compartment="cytoplasm" initialConcentration="1" boundaryCondition="false"/>
      <species id="octadecenedioate" name="octadecenedioate (OCTADEC-9-ENE-118-DIOIC-ACID)" compartment="cytoplasm" initialConcentration="1" boundaryCondition="false"/>
      <species id="_3_oxo_myristoyl_ACPs" name="|3-oxo-myristoyl-ACPs|" compartment="cytoplasm" initialConcentration="1" boundaryCondition="false"/>
      <species id="NIACINAMIDE" name="nicotinamide (NIACINAMIDE)" compartment="cytoplasm" initialConcentration="1" boundaryCondition="false"/>
      <species id="_4_AMINO_4_DEOXYCHORISMATE" name="4-AMINO-4-DEOXYCHORISMATE" compartment="cytoplasm" initialConcentration="1" boundaryCondition="false"/>
      <species id="LINOLEIC_ACID" name="linoleate (LINOLEIC_ACID)" compartment="cytoplasm" initialConcentration="1" boundaryCondition="false"/>
      <species id="L_1_PHOSPHATIDYL_ETHANOLAMINE" name="L-1-PHOSPHATIDYL-ETHANOLAMINE" compartment="cytoplasm" initialConcentration="1" boundaryCondition="false"/>
      <species id="GDP_L_GALACTOSE" name="GDP-L-GALACTOSE" compartment="cytoplasm" initialConcentration="1" boundaryCondition="false"/>
      <species id="CPD_12125" name="menaquinol-7 (CPD-12125)" compartment="cytoplasm" initialConcentration="1" boundaryCondition="false"/>
      <species id="DIACYLGLYCEROL_PYROPHOSPHATE" name="DIACYLGLYCEROL-PYROPHOSPHATE" compartment="cytoplasm" initialConcentration="1" boundaryCondition="false"/>
      <species id="_4_CYTIDINE_5_DIPHOSPHO_2_C" name="4-(cytidine 5&apos;-diphospho)-2-C-methyl-D-erythritol (4-CYTIDINE-5-DIPHOSPHO-2-C)" compartment="cytoplasm" initialConcentration="1" boundaryCondition="false"/>
      <species id="L_ARGININO_SUCCINATE" name="L-ARGININO-SUCCINATE" compartment="cytoplasm" initialConcentration="1" boundaryCondition="false"/>
      <species id="THIAMINE" name="thiamin (THIAMINE)" compartment="cytoplasm" initialConcentration="1" boundaryCondition="false"/>
      <species id="nicotianamine" name="nicotianamine (CPD-463)" compartment="cytoplasm" initialConcentration="1" boundaryCondition="false"/>
      <species id="_2C_METH_D_ERYTHRITOL_CYCLODIPHOSPHATE" name="2-C-methyl-D-erythritol-2,4-cyclodiphosphate (2C-METH-D-ERYTHRITOL-CYCLODIPHOSPHATE)" compartment="cytoplasm" initialConcentration="1" boundaryCondition="false"/>
      <species id="superoxide_chloroplast" name="superoxide (SUPER-OXIDE) [chloroplast]" compartment="chloroplast" initialConcentration="1" boundaryCondition="false"/>
      <species id="COUMARYL_ALCOHOL" name="4-coumaryl alcohol (COUMARYL-ALCOHOL)" compartment="cytoplasm" initialConcentration="1" boundaryCondition="false"/>
      <species id="HIS_biomass" name="L-histidine (HIS) [biomass]" compartment="biomass" initialConcentration="1" boundaryCondition="false"/>
      <species id="Cytochromes_C_Reduced_mitochondrion" name="|Cytochromes-C-Reduced| [mitochondrion]" compartment="mitochondrion" initialConcentration="1" boundaryCondition="false"/>
      <species id="CPD_18" name="linoleoyl-CoA (CPD-18)" compartment="cytoplasm" initialConcentration="1" boundaryCondition="false"/>
      <species id="GERANYL_PP" name="geranyl diphosphate (GERANYL-PP)" compartment="cytoplasm" initialConcentration="1" boundaryCondition="false"/>
      <species id="CPD_237" name="indole-3-acetamide (CPD-237)" compartment="cytoplasm" initialConcentration="1" boundaryCondition="false"/>
      <species id="INDOLE_PYRUVATE" name="indole-3-pyruvate (INDOLE_PYRUVATE)" compartment="cytoplasm" initialConcentration="1" boundaryCondition="false"/>
      <species id="ppGpp" name="ppGpp (GUANOSINE-5DP-3DP)" compartment="cytoplasm" initialConcentration="1" boundaryCondition="false"/>
      <species id="ethanolamine" name="ethanolamine (ETHANOL-AMINE)" compartment="cytoplasm" initialConcentration="1" boundaryCondition="false"/>
      <species id="betalamate" name="betalamate (CPD-8651)" compartment="cytoplasm" initialConcentration="1" boundaryCondition="false"/>
      <species id="Lipids" name="|Lipids|" compartment="cytoplasm" initialConcentration="1" boundaryCondition="false"/>
      <species id="Cytochromes_C_Oxidized_mitochondrion" name="|Cytochromes-C-Oxidized| [mitochondrion]" compartment="mitochondrion" initialConcentration="1" boundaryCondition="false"/>
      <species id="LYS_phloem" name="L-lysine (LYS) [phloem]" compartment="phloem" initialConcentration="1" boundaryCondition="false"/>
      <species id="CPD_4211" name="dimethylallyl diphosphate (CPD-4211)" compartment="cytoplasm" initialConcentration="1" boundaryCondition="false"/>
      <species id="CPD_4210" name="trans-zeatin (CPD-4210)" compartment="cytoplasm" initialConcentration="1" boundaryCondition="false"/>
      <species id="CYS" name="L-cysteine (CYS)" compartment="cytoplasm" initialConcentration="1" boundaryCondition="false"/>
      <species id="Carboxylates" name="|Carboxylates|" compartment="cytoplasm" initialConcentration="1" boundaryCondition="false"/>
      <species id="ACETYLSERINE" name="O-acetyl-L-serine (ACETYLSERINE)" compartment="cytoplasm" initialConcentration="1" boundaryCondition="false"/>
      <species id="_3_Hydroxy_octanoyl_ACPs" name="|3-Hydroxy-octanoyl-ACPs|" compartment="cytoplasm" initialConcentration="1" boundaryCondition="false"/>
      <species id="CPD_708" name="campest-4-en-3beta-ol (CPD-708)" compartment="cytoplasm" initialConcentration="1" boundaryCondition="false"/>
      <species id="CPD_709" name="(5alpha)-campestan-3-one (CPD-709)" compartment="cytoplasm" initialConcentration="1" boundaryCondition="false"/>
      <species id="SER_phloem" name="L-serine (SER) [phloem]" compartment="phloem" initialConcentration="1" boundaryCondition="false"/>
      <species id="GLC_6_P_chloroplast" name="beta-D-glucose 6-phosphate (GLC-6-P) [chloroplast]" compartment="chloroplast" initialConcentration="1" boundaryCondition="false"/>
      <species id="CELLULOSE_monomer_equivalent" name="CELLULOSE_monomer_equivalent" compartment="cytoplasm" initialConcentration="1" boundaryCondition="false"/>
      <species id="CPD0_2298" name="S-ureidoglycine (CPD0-2298)" compartment="cytoplasm" initialConcentration="1" boundaryCondition="false"/>
      <species id="Galactosyl_galactosyl_diacyl_glycerols" name="|Galactosyl-galactosyl-diacyl-glycerols|" compartment="cytoplasm" initialConcentration="1" boundaryCondition="false"/>
      <species id="R_4_PHOSPHOPANTOTHENOYL_L_CYSTEINE" name="R-4&apos;-phosphopantothenoyl-L-cysteine (R-4-PHOSPHOPANTOTHENOYL-L-CYSTEINE)" compartment="cytoplasm" initialConcentration="1" boundaryCondition="false"/>
      <species id="P_HYDROXY_PHENYLPYRUVATE" name="4-hydroxyphenylpyruvate (P-HYDROXY-PHENYLPYRUVATE)" compartment="cytoplasm" initialConcentration="1" boundaryCondition="false"/>
      <species id="CPD_412" name="4-coumaroylshikimate (CPD-412)" compartment="cytoplasm" initialConcentration="1" boundaryCondition="false"/>
      <species id="DUDP" name="DUDP" compartment="cytoplasm" initialConcentration="1" boundaryCondition="false"/>
      <species id="CPD_253" name="4,5-seco-dopa (CPD-253)" compartment="cytoplasm" initialConcentration="1" boundaryCondition="false"/>
      <species id="FORMATE" name="FORMATE" compartment="cytoplasm" initialConcentration="1" boundaryCondition="false"/>
      <species id="L_DEHYDRO_ASCORBATE" name="L-DEHYDRO-ASCORBATE" compartment="cytoplasm" initialConcentration="1" boundaryCondition="false"/>
      <species id="PROPIONYL_COA" name="propanoyl-CoA (PROPIONYL-COA)" compartment="cytoplasm" initialConcentration="1" boundaryCondition="false"/>
      <species id="Light_external" name="|Light| [external]" compartment="external" initialConcentration="1" boundaryCondition="false"/>
      <species id="CO_A" name="coenzyme A (CO-A)" compartment="cytoplasm" initialConcentration="1" boundaryCondition="false"/>
      <species id="Trans_D2_decenoyl_ACPs" name="|Trans-D2-decenoyl-ACPs|" compartment="cytoplasm" initialConcentration="1" boundaryCondition="false"/>
      <species id="L_dopa" name="L-dopa (L-DIHYDROXY-PHENYLALANINE)" compartment="cytoplasm" initialConcentration="1" boundaryCondition="false"/>
      <species id="INDOLE_ACETALDEHYDE" name="indole acetaldehyde (INDOLE_ACETALDEHYDE)" compartment="cytoplasm" initialConcentration="1" boundaryCondition="false"/>
      <species id="CPD_8167" name="1-18:3-2-18:2-monogalactosyldiacylglycerol (CPD-8167)" compartment="cytoplasm" initialConcentration="1" boundaryCondition="false"/>
      <species id="CPD_8166" name="1-18:2-2-18:3-monogalactosyldiacylglycerol (CPD-8166)" compartment="cytoplasm" initialConcentration="1" boundaryCondition="false"/>
      <species id="INDOLE_3_ACETYL_LEU" name="indole-3-acetyl-leucine (INDOLE-3-ACETYL-LEU)" compartment="cytoplasm" initialConcentration="1" boundaryCondition="false"/>
      <species id="SINAPYL_ALCOHOL_biomass" name="SINAPYL-ALCOHOL [biomass]" compartment="biomass" initialConcentration="1" boundaryCondition="false"/>
      <species id="_5_hydroxyferulate" name="5-hydroxyferulate (5-HYDROXY-FERULIC-ACID)" compartment="cytoplasm" initialConcentration="1" boundaryCondition="false"/>
      <species id="Linoleoyl_groups" name="|Linoleoyl-groups|" compartment="cytoplasm" initialConcentration="1" boundaryCondition="false"/>
      <species id="R_3_hydroxymyristoyl_ACPs" name="|R-3-hydroxymyristoyl-ACPs|" compartment="cytoplasm" initialConcentration="1" boundaryCondition="false"/>
      <species id="PHOSPHORYL_ETHANOLAMINE" name="PHOSPHORYL-ETHANOLAMINE" compartment="cytoplasm" initialConcentration="1" boundaryCondition="false"/>
      <species id="ACETYL_COA" name="ACETYL-COA" compartment="cytoplasm" initialConcentration="1" boundaryCondition="false"/>
      <species id="RETINOATE" name="all-trans-retinoate (RETINOATE)" compartment="cytoplasm" initialConcentration="1" boundaryCondition="false"/>
      <species id="UBIQUINONE_8" name="UBIQUINONE-8" compartment="cytoplasm" initialConcentration="1" boundaryCondition="false"/>
      <species id="PHYTOL" name="PHYTOL" compartment="cytoplasm" initialConcentration="1" boundaryCondition="false"/>
      <species id="Naringenin" name="|Naringenin|" compartment="cytoplasm" initialConcentration="1" boundaryCondition="false"/>
      <species id="oxygen_peroxisome" name="oxygen (OXYGEN-MOLECULE) [peroxisome]" compartment="peroxisome" initialConcentration="1" boundaryCondition="false"/>
      <species id="PANTOTHENATE" name="(R)-pantothenate (PANTOTHENATE)" compartment="cytoplasm" initialConcentration="1" boundaryCondition="false"/>
      <species id="starch_monomer_equivalent" name="starch_monomer_equivalent" compartment="cytoplasm" initialConcentration="1" boundaryCondition="false"/>
      <species id="DNA_base_equivalent" name="DNA_base_equivalent" compartment="cytoplasm" initialConcentration="1" boundaryCondition="false"/>
      <species id="PPI_chloroplast" name="diphosphate (PPI) [chloroplast]" compartment="chloroplast" initialConcentration="1" boundaryCondition="false"/>
      <species id="L_PANTOATE" name="(R)-pantoate (L-PANTOATE)" compartment="cytoplasm" initialConcentration="1" boundaryCondition="false"/>
      <species id="D_threo_isocitrate_mitochondrion" name="D-threo-isocitrate (THREO-DS-ISO-CITRATE) [mitochondrion]" compartment="mitochondrion" initialConcentration="1" boundaryCondition="false"/>
      <species id="PHOSPHORIBOSYL_CARBOXY_AMINOIMIDAZOLE" name="5-amino-1-(5-phospho-D-ribosyl)imidazole-4-carboxylate (PHOSPHORIBOSYL-CARBOXY-AMINOIMIDAZOLE)" compartment="cytoplasm" initialConcentration="1" boundaryCondition="false"/>
      <species id="D_RIBULOSE_15_P2_chloroplast" name="D-ribulose-1,5-bisphosphate (D-RIBULOSE-15-P2) [chloroplast]" compartment="chloroplast" initialConcentration="1" boundaryCondition="false"/>
      <species id="heptanoate" name="heptanoate (CPD-7619)" compartment="cytoplasm" initialConcentration="1" boundaryCondition="false"/>
      <species id="CPD_4187" name="7-dehydrocholesterol (CPD-4187)" compartment="cytoplasm" initialConcentration="1" boundaryCondition="false"/>
      <species id="CPD_4184" name="4alpha-methyl-cholesta-8-enol (CPD-4184)" compartment="cytoplasm" initialConcentration="1" boundaryCondition="false"/>
      <species id="CHLOROPHYLLIDE_A" name="chlorophyllide a (CHLOROPHYLLIDE-A)" compartment="cytoplasm" initialConcentration="1" boundaryCondition="false"/>
      <species id="GUANINE" name="GUANINE" compartment="cytoplasm" initialConcentration="1" boundaryCondition="false"/>
      <species id="LAUROYLCOA_CPD" name="lauroyl-CoA (LAUROYLCOA-CPD)" compartment="cytoplasm" initialConcentration="1" boundaryCondition="false"/>
      <species id="Butanoyl_ACPs" name="|Butanoyl-ACPs|" compartment="cytoplasm" initialConcentration="1" boundaryCondition="false"/>
      <species id="NADPH" name="NADPH" compartment="cytoplasm" initialConcentration="1" boundaryCondition="false"/>
      <species id="CPD_178" name="D-myo-inositol (3,4,5,6)-tetrakisphosphate (CPD-178)" compartment="cytoplasm" initialConcentration="1" boundaryCondition="false"/>
      <species id="Protein_Tyrosines" name="|Protein-Tyrosines|" compartment="cytoplasm" initialConcentration="1" boundaryCondition="false"/>
      <species id="monodehydroascorbate_chloroplast" name="monodehydroascorbate (CPD-318) [chloroplast]" compartment="chloroplast" initialConcentration="1" boundaryCondition="false"/>
      <species id="D_6_P_GLUCONO_DELTA_LACTONE" name="6-phospho D-glucono-1,5-lactone (D-6-P-GLUCONO-DELTA-LACTONE)" compartment="cytoplasm" initialConcentration="1" boundaryCondition="false"/>
      <species id="L_alanine" name="L-alanine (L-ALPHA-ALANINE)" compartment="cytoplasm" initialConcentration="1" boundaryCondition="false"/>
      <species id="MG_PROTOPORPHYRIN_MONOMETHYL_ESTER" name="magnesium-protoporphyrin IX 13-monomethyl ester (MG-PROTOPORPHYRIN-MONOMETHYL-ESTER)" compartment="cytoplasm" initialConcentration="1" boundaryCondition="false"/>
      <species id="Glucomannan_monomer_equivalent" name="Glucomannan-monomer-equivalent" compartment="cytoplasm" initialConcentration="1" boundaryCondition="false"/>
      <species id="TDP" name="dTDP (TDP)" compartment="cytoplasm" initialConcentration="1" boundaryCondition="false"/>
      <species id="LIPOIC_ACID" name="(R)-lipoate (LIPOIC-ACID)" compartment="cytoplasm" initialConcentration="1" boundaryCondition="false"/>
      <species id="_3_oxo_palmitoyl_ACPs" name="|3-oxo-palmitoyl-ACPs|" compartment="cytoplasm" initialConcentration="1" boundaryCondition="false"/>
      <species id="DIHYDROFOLATE" name="7,8-dihydrofolate (DIHYDROFOLATE)" compartment="cytoplasm" initialConcentration="1" boundaryCondition="false"/>
      <species id="DEHYDROQUINATE" name="3-dehydroquinate (DEHYDROQUINATE)" compartment="cytoplasm" initialConcentration="1" boundaryCondition="false"/>
      <species id="_5_PHOSPHORIBOSYL_5_AMINOIMIDAZOLE" name="5-amino-1-(5-phospho-D-ribosyl)imidazole (5-PHOSPHORIBOSYL-5-AMINOIMIDAZOLE)" compartment="cytoplasm" initialConcentration="1" boundaryCondition="false"/>
      <species id="CPD_602" name="5-amino-6-(5-phospho-D-ribosylamino)uracil (CPD-602)" compartment="cytoplasm" initialConcentration="1" boundaryCondition="false"/>
      <species id="_3_oxo_stearoyl_ACPs" name="|3-oxo-stearoyl-ACPs|" compartment="cytoplasm" initialConcentration="1" boundaryCondition="false"/>
      <species id="SUCROSE_6P" name="sucrose-6-phosphate (SUCROSE-6P)" compartment="cytoplasm" initialConcentration="1" boundaryCondition="false"/>
      <species id="CPD_9956" name="ubiquinol-8 (CPD-9956)" compartment="cytoplasm" initialConcentration="1" boundaryCondition="false"/>
      <species id="prolycopene" name="prolycopene (CPD-7496)" compartment="cytoplasm" initialConcentration="1" boundaryCondition="false"/>
      <species id="CPD_14018" name="eicosapentaenoyl-CoA (CPD-14018)" compartment="cytoplasm" initialConcentration="1" boundaryCondition="false"/>
      <species id="CPD_13040" name="1,2-dibutyrin (CPD-13040)" compartment="cytoplasm" initialConcentration="1" boundaryCondition="false"/>
      <species id="NICOTINAMIDE_RIBOSE" name="1-(beta-D ribofuranosyl)nicotinamide (NICOTINAMIDE_RIBOSE)" compartment="cytoplasm" initialConcentration="1" boundaryCondition="false"/>
      <species id="dihydrosphingosine" name="dihydrosphingosine (CPD-13612)" compartment="cytoplasm" initialConcentration="1" boundaryCondition="false"/>
      <species id="CPD1F_114" name="all-trans-lycopene (CPD1F-114)" compartment="cytoplasm" initialConcentration="1" boundaryCondition="false"/>
      <species id="CPD_397" name="S-methyl-L-methionine (CPD-397)" compartment="cytoplasm" initialConcentration="1" boundaryCondition="false"/>
      <species id="arsenite" name="arsenite (CPD-763)" compartment="cytoplasm" initialConcentration="1" boundaryCondition="false"/>
      <species id="_3_oxo_hexanoyl_ACPs" name="|3-oxo-hexanoyl-ACPs|" compartment="cytoplasm" initialConcentration="1" boundaryCondition="false"/>
      <species id="_2_Hexadecenoyl_ACPs" name="|2-Hexadecenoyl-ACPs|" compartment="cytoplasm" initialConcentration="1" boundaryCondition="false"/>
      <species id="CPD_5846" name="3beta-hydroxy-4beta-methyl-5alpha-cholest-7-ene-4alpha-carboxylate (CPD-5846)" compartment="cytoplasm" initialConcentration="1" boundaryCondition="false"/>
      <species id="HCO3" name="bicarbonate (HCO3)" compartment="cytoplasm" initialConcentration="1" boundaryCondition="false"/>
      <species id="CPD_177" name="CPD-177" compartment="cytoplasm" initialConcentration="1" boundaryCondition="false"/>
      <species id="_44_DIMETHYL_5ALPHA_CHOLEST_7_EN_3BET" name="4,4-dimethyl-5alpha-cholest-7-en-3beta-ol (44-DIMETHYL-5ALPHA-CHOLEST-7-EN-3BET)" compartment="cytoplasm" initialConcentration="1" boundaryCondition="false"/>
      <species id="CPD_649" name="sphinganine 1-phosphate (CPD-649)" compartment="cytoplasm" initialConcentration="1" boundaryCondition="false"/>
      <species id="INDOLE_ACETATE_AUXIN" name="indole-3-acetate (INDOLE_ACETATE_AUXIN)" compartment="cytoplasm" initialConcentration="1" boundaryCondition="false"/>
      <species id="L_BETA_ASPARTYL_P" name="L-aspartyl-4-phosphate (L-BETA-ASPARTYL-P)" compartment="cytoplasm" initialConcentration="1" boundaryCondition="false"/>
      <species id="CPD0_2244" name="(S)-3-hydroxydecanoyl-CoA (CPD0-2244)" compartment="cytoplasm" initialConcentration="1" boundaryCondition="false"/>
      <species id="GLT_phloem" name="L-glutamate (GLT) [phloem]" compartment="phloem" initialConcentration="1" boundaryCondition="false"/>
      <species id="MALONYL_ACP" name="MALONYL-ACP" compartment="cytoplasm" initialConcentration="1" boundaryCondition="false"/>
      <species id="HS" name="hydrogen sulfide (HS)" compartment="cytoplasm" initialConcentration="1" boundaryCondition="false"/>
      <species id="CPD_8999" name="5-(methylthio)-2,3-dioxopentyl phosphate (CPD-8999)" compartment="cytoplasm" initialConcentration="1" boundaryCondition="false"/>
      <species id="INOSITOL_1_4_5_TRISPHOSPHATE" name="D-myo-inositol (1,4,5)-trisphosphate (INOSITOL-1-4-5-TRISPHOSPHATE)" compartment="cytoplasm" initialConcentration="1" boundaryCondition="false"/>
      <species id="GA14" name="GA14 (CPD-6228)" compartment="cytoplasm" initialConcentration="1" boundaryCondition="false"/>
      <species id="MG_PROTOPORPHYRIN" name="MG-PROTOPORPHYRIN" compartment="cytoplasm" initialConcentration="1" boundaryCondition="false"/>
      <species id="Crotonyl_ACPs" name="|Crotonyl-ACPs|" compartment="cytoplasm" initialConcentration="1" boundaryCondition="false"/>
      <species id="ACYL_SN_GLYCEROL_3P" name="ACYL-SN-GLYCEROL-3P" compartment="cytoplasm" initialConcentration="1" boundaryCondition="false"/>
      <species id="CPD_8614" name="4alpha-methyl-5alpha-cholesta-8-en-3-one (CPD-8614)" compartment="cytoplasm" initialConcentration="1" boundaryCondition="false"/>
      <species id="TYR_biomass" name="L-tyrosine (TYR) [biomass]" compartment="biomass" initialConcentration="1" boundaryCondition="false"/>
      <species id="NADH_P_OR_NOP" name="NADH-P-OR-NOP" compartment="cytoplasm" initialConcentration="1" boundaryCondition="false"/>
      <species id="_4_hydroxybutanoate" name="4-hydroxybutanoate (4-HYDROXY-BUTYRATE)" compartment="cytoplasm" initialConcentration="1" boundaryCondition="false"/>
      <species id="Oxidized_ferredoxins" name="|Oxidized-ferredoxins|" compartment="cytoplasm" initialConcentration="1" boundaryCondition="false"/>
      <species id="L_ASPARTATE_biomass" name="L-ASPARTATE [biomass]" compartment="biomass" initialConcentration="1" boundaryCondition="false"/>
      <species id="SUC" name="succinate (SUC)" compartment="cytoplasm" initialConcentration="1" boundaryCondition="false"/>
      <species id="ANTHRANILATE" name="ANTHRANILATE" compartment="cytoplasm" initialConcentration="1" boundaryCondition="false"/>
      <species id="CPD_1107" name="D-myo-inositol (1,3,4,5,6)-pentakisphosphate (CPD-1107)" compartment="cytoplasm" initialConcentration="1" boundaryCondition="false"/>
      <species id="CPD_1102" name="indole-3-acetyl-beta-1-D-glucose (CPD-1102)" compartment="cytoplasm" initialConcentration="1" boundaryCondition="false"/>
      <species id="CPD_5441" name="N-dimethylethanolamine phosphate (CPD-5441)" compartment="cytoplasm" initialConcentration="1" boundaryCondition="false"/>
      <species id="ADP" name="ADP" compartment="cytoplasm" initialConcentration="1" boundaryCondition="false"/>
      <species id="Charged_ASN_tRNAs" name="|Charged-ASN-tRNAs|" compartment="cytoplasm" initialConcentration="1" boundaryCondition="false"/>
      <species id="PYRIDOXINE_5P" name="pyridoxine-5&apos;-phosphate (PYRIDOXINE-5P)" compartment="cytoplasm" initialConcentration="1" boundaryCondition="false"/>
      <species id="phosphate" name="phosphate (|Pi|)" compartment="cytoplasm" initialConcentration="1" boundaryCondition="false"/>
      <species id="Homogalacturonan_monomer_equivalent_biomass" name="Homogalacturonan-monomer-equivalent [biomass]" compartment="biomass" initialConcentration="1" boundaryCondition="false"/>
      <species id="PROTEIN_C_TERMINAL_S_ETC_CYSTEINE" name="PROTEIN-C-TERMINAL-S-ETC-CYSTEINE" compartment="cytoplasm" initialConcentration="1" boundaryCondition="false"/>
      <species id="CPD_11770" name="7,8-dihydromonapterin (CPD-11770)" compartment="cytoplasm" initialConcentration="1" boundaryCondition="false"/>
      <species id="DUTP" name="DUTP" compartment="cytoplasm" initialConcentration="1" boundaryCondition="false"/>
      <species id="heptanal" name="heptanal (CPD-7620)" compartment="cytoplasm" initialConcentration="1" boundaryCondition="false"/>
      <species id="_3_oxo_decanoyl_ACPs" name="|3-oxo-decanoyl-ACPs|" compartment="cytoplasm" initialConcentration="1" boundaryCondition="false"/>
      <species id="hydroxypyruvate_peroxisome" name="hydroxypyruvate (OH-PYR) [peroxisome]" compartment="peroxisome" initialConcentration="1" boundaryCondition="false"/>
      <species id="GLYCOLLATE" name="glycolate (GLYCOLLATE)" compartment="cytoplasm" initialConcentration="1" boundaryCondition="false"/>
      <species id="CPD_6978" name="4-coumaroyl-3&apos;,4&apos;-dihydroxyphenyllactate (CPD-6978)" compartment="cytoplasm" initialConcentration="1" boundaryCondition="false"/>
      <species id="CPD_6979" name="caffeoyl-4&apos;-hydroxyphenyllactate (CPD-6979)" compartment="cytoplasm" initialConcentration="1" boundaryCondition="false"/>
      <species id="CPD_6976" name="4-coumaroyl-4&apos;-hydroxyphenyllactate (CPD-6976)" compartment="cytoplasm" initialConcentration="1" boundaryCondition="false"/>
      <species id="GLN_tRNAs" name="|GLN-tRNAs|" compartment="cytoplasm" initialConcentration="1" boundaryCondition="false"/>
      <species id="CPD_6972" name="4-(2&apos;-carboxyphenyl)-4-oxobutyryl-CoA (CPD-6972)" compartment="cytoplasm" initialConcentration="1" boundaryCondition="false"/>
      <species id="LL_DIAMINOPIMELATE" name="L,L-diaminopimelate (LL-DIAMINOPIMELATE)" compartment="cytoplasm" initialConcentration="1" boundaryCondition="false"/>
      <species id="_91018_TRIHYDROXYSTEARATE" name="9,10,18-trihydroxystearate (91018-TRIHYDROXYSTEARATE)" compartment="cytoplasm" initialConcentration="1" boundaryCondition="false"/>
      <species id="cyanidin" name="cyanidin (CPD-591)" compartment="cytoplasm" initialConcentration="1" boundaryCondition="false"/>
      <species id="Glucuronoxylan_monomer_equivalent_biomass" name="Glucuronoxylan-monomer-equivalent [biomass]" compartment="biomass" initialConcentration="1" boundaryCondition="false"/>
      <species id="_2_ACETO_LACTATE" name="(S)-2-acetolactate (2-ACETO-LACTATE)" compartment="cytoplasm" initialConcentration="1" boundaryCondition="false"/>
      <species id="DIMBOA" name="DIMBOA (CPD-6366)" compartment="cytoplasm" initialConcentration="1" boundaryCondition="false"/>
      <species id="SUCROSE_phloem" name="SUCROSE [phloem]" compartment="phloem" initialConcentration="1" boundaryCondition="false"/>
      <species id="FRUCTOSE_16_DIPHOSPHATE_chloroplast" name="fructose-1,6-bisphosphate (FRUCTOSE-16-DIPHOSPHATE) [chloroplast]" compartment="chloroplast" initialConcentration="1" boundaryCondition="false"/>
      <species id="CPD0_2108" name="trans-oct-2-enoyl-CoA (CPD0-2108)" compartment="cytoplasm" initialConcentration="1" boundaryCondition="false"/>
      <species id="CPD_2184" name="1-18:1-2-trans-16:1-phosphatidylglycerol (CPD-2184)" compartment="cytoplasm" initialConcentration="1" boundaryCondition="false"/>
      <species id="CPD_548" name="S-formylglutathione (CPD-548)" compartment="cytoplasm" initialConcentration="1" boundaryCondition="false"/>
      <species id="LEU_biomass" name="L-leucine (LEU) [biomass]" compartment="biomass" initialConcentration="1" boundaryCondition="false"/>
      <species id="_3_Oxo_octanoyl_ACPs" name="|3-Oxo-octanoyl-ACPs|" compartment="cytoplasm" initialConcentration="1" boundaryCondition="false"/>
      <species id="VAL" name="L-valine (VAL)" compartment="cytoplasm" initialConcentration="1" boundaryCondition="false"/>
      <species id="pppGpp" name="pppGpp (GDP-TP)" compartment="cytoplasm" initialConcentration="1" boundaryCondition="false"/>
      <species id="FORMALDEHYDE" name="FORMALDEHYDE" compartment="cytoplasm" initialConcentration="1" boundaryCondition="false"/>
      <species id="DEPHOSPHO_COA" name="DEPHOSPHO-COA" compartment="cytoplasm" initialConcentration="1" boundaryCondition="false"/>
      <species id="GLUTAMATE_1_SEMIALDEHYDE" name="GLUTAMATE-1-SEMIALDEHYDE" compartment="cytoplasm" initialConcentration="1" boundaryCondition="false"/>
      <species id="CPD_8693" name="abieta-7,13-diene-18-al (CPD-8693)" compartment="cytoplasm" initialConcentration="1" boundaryCondition="false"/>
      <species id="METHACRYLYL_COA" name="methylacrylyl-CoA (METHACRYLYL-COA)" compartment="cytoplasm" initialConcentration="1" boundaryCondition="false"/>
      <species id="INOSITOL_1_3_4_TRIPHOSPHATE" name="D-myo-inositol (1,3,4)-trisphosphate (INOSITOL-1-3-4-TRIPHOSPHATE)" compartment="cytoplasm" initialConcentration="1" boundaryCondition="false"/>
      <species id="TREHALOSE_6P" name="trehalose 6-phosphate (TREHALOSE-6P)" compartment="cytoplasm" initialConcentration="1" boundaryCondition="false"/>
      <species id="ADENYLOSUCC" name="adenylo-succinate (ADENYLOSUCC)" compartment="cytoplasm" initialConcentration="1" boundaryCondition="false"/>
      <species id="DELTA1_PIPERIDEINE_2_6_DICARBOXYLATE" name="(S)-2,3,4,5-tetrahydrodipicolinate (DELTA1-PIPERIDEINE-2-6-DICARBOXYLATE)" compartment="cytoplasm" initialConcentration="1" boundaryCondition="false"/>
      <species id="hemicellulose_fixed_biomass" name="hemicellulose [fixed_biomass]" compartment="fixed_biomass" initialConcentration="1" boundaryCondition="false"/>
      <species id="Myristoyl_ACPs" name="|Myristoyl-ACPs|" compartment="cytoplasm" initialConcentration="1" boundaryCondition="false"/>
      <species id="DIHYDROKAEMPFEROL_CMPD" name="(+)-dihydrokaempferol (DIHYDROKAEMPFEROL-CMPD)" compartment="cytoplasm" initialConcentration="1" boundaryCondition="false"/>
      <species id="DGTP" name="DGTP" compartment="cytoplasm" initialConcentration="1" boundaryCondition="false"/>
      <species id="_5_OXOPROLINE" name="5-OXOPROLINE" compartment="cytoplasm" initialConcentration="1" boundaryCondition="false"/>
      <species id="CMP" name="CMP" compartment="cytoplasm" initialConcentration="1" boundaryCondition="false"/>
      <species id="CPD_6622" name="curcumin monoglucoside (CPD-6622)" compartment="cytoplasm" initialConcentration="1" boundaryCondition="false"/>
      <species id="CPD_6623" name="curcumin diglucoside (CPD-6623)" compartment="cytoplasm" initialConcentration="1" boundaryCondition="false"/>
      <species id="CPD_6624" name="curcumin 4&apos;-O-beta-D-gentiobioside (CPD-6624)" compartment="cytoplasm" initialConcentration="1" boundaryCondition="false"/>
      <species id="CPD_6625" name="curcumin 4&apos;-O-beta-D-gentiobiosyl 4&apos;&apos;-O-beta-D-glucoside (CPD-6625)" compartment="cytoplasm" initialConcentration="1" boundaryCondition="false"/>
      <species id="CPD_649_biomass" name="sphinganine 1-phosphate (CPD-649) [biomass]" compartment="biomass" initialConcentration="1" boundaryCondition="false"/>
      <species id="FE_2" name="Fe2+ (FE+2)" compartment="cytoplasm" initialConcentration="1" boundaryCondition="false"/>
      <species id="FE_3" name="Fe3+ (FE+3)" compartment="cytoplasm" initialConcentration="1" boundaryCondition="false"/>
      <species id="CPD0_1108" name="beta-D-ribofuranose (CPD0-1108)" compartment="cytoplasm" initialConcentration="1" boundaryCondition="false"/>
      <species id="ACYL_ACP" name="ACYL-ACP" compartment="cytoplasm" initialConcentration="1" boundaryCondition="false"/>
      <species id="CPD_6361" name="indolin-2-one (CPD-6361)" compartment="cytoplasm" initialConcentration="1" boundaryCondition="false"/>
      <species id="GA24" name="GA24 (CPD1F-120)" compartment="cytoplasm" initialConcentration="1" boundaryCondition="false"/>
      <species id="CPD_6562" name="DIMBOA-beta-D-glucoside (CPD-6562)" compartment="cytoplasm" initialConcentration="1" boundaryCondition="false"/>
      <species id="PHOSPHATIDYL_MYO_INOSITOL_45_BISPHOSPHA" name="PHOSPHATIDYL-MYO-INOSITOL-45-BISPHOSPHA" compartment="cytoplasm" initialConcentration="1" boundaryCondition="false"/>
      <species id="CPD_535" name="beta-D-fructose 2,6-bisphosphate (CPD-535)" compartment="cytoplasm" initialConcentration="1" boundaryCondition="false"/>
      <species id="DCDP" name="DCDP" compartment="cytoplasm" initialConcentration="1" boundaryCondition="false"/>
      <species id="CPD_4702" name="4alpha-carboxy-5alpha-cholesta-8,24-dien-3beta-ol (CPD-4702)" compartment="cytoplasm" initialConcentration="1" boundaryCondition="false"/>
      <species id="Ox_Thioredoxin" name="|Ox-Thioredoxin|" compartment="cytoplasm" initialConcentration="1" boundaryCondition="false"/>
      <species id="campesterol" name="campesterol (CPD-707)" compartment="cytoplasm" initialConcentration="1" boundaryCondition="false"/>
      <species id="Oxidized_flavodoxins" name="|Oxidized-flavodoxins|" compartment="cytoplasm" initialConcentration="1" boundaryCondition="false"/>
      <species id="GLUTATHIONE_phloem" name="GLUTATHIONE [phloem]" compartment="phloem" initialConcentration="1" boundaryCondition="false"/>
      <species id="GLN" name="L-glutamine (GLN)" compartment="cytoplasm" initialConcentration="1" boundaryCondition="false"/>
      <species id="Dodec_2_enoyl_ACPs" name="|Dodec-2-enoyl-ACPs|" compartment="cytoplasm" initialConcentration="1" boundaryCondition="false"/>
      <species id="L_GLUTAMATE_5_P" name="L-glutamate-5-phosphate (L-GLUTAMATE-5-P)" compartment="cytoplasm" initialConcentration="1" boundaryCondition="false"/>
      <species id="GLY" name="glycine (GLY)" compartment="cytoplasm" initialConcentration="1" boundaryCondition="false"/>
      <species id="GLT" name="L-glutamate (GLT)" compartment="cytoplasm" initialConcentration="1" boundaryCondition="false"/>
      <species id="P_RIBOSYL_4_SUCCCARB_AMINOIMIDAZOLE" name="5&apos;-phosphoribosyl-4-(N-succinocarboxamide)-5-aminoimidazole (P-RIBOSYL-4-SUCCCARB-AMINOIMIDAZOLE)" compartment="cytoplasm" initialConcentration="1" boundaryCondition="false"/>
      <species id="CPD_7383" name="pelargonidin 3-O-beta-D-caffeoylglucoside (CPD-7383)" compartment="cytoplasm" initialConcentration="1" boundaryCondition="false"/>
      <species id="CPD_7386" name="cyanidin 5-O-beta-D-glucoside (CPD-7386)" compartment="cytoplasm" initialConcentration="1" boundaryCondition="false"/>
      <species id="phosphate_mitochondrion" name="phosphate (|Pi|) [mitochondrion]" compartment="mitochondrion" initialConcentration="1" boundaryCondition="false"/>
      <species id="ISOCHORISMATE" name="ISOCHORISMATE" compartment="cytoplasm" initialConcentration="1" boundaryCondition="false"/>
      <species id="ALPHA_GLC_6_P_chloroplast" name="alpha-D-glucose 6-phosphate (ALPHA-GLC-6-P) [chloroplast]" compartment="chloroplast" initialConcentration="1" boundaryCondition="false"/>
      <species id="GLYCEROL_3P" name="sn-glycerol-3-phosphate (GLYCEROL-3P)" compartment="cytoplasm" initialConcentration="1" boundaryCondition="false"/>
      <species id="PLASTOQUINOL_1_chloroplast" name="PLASTOQUINOL-1 [chloroplast]" compartment="chloroplast" initialConcentration="1" boundaryCondition="false"/>
      <species id="URACIL" name="URACIL" compartment="cytoplasm" initialConcentration="1" boundaryCondition="false"/>
      <species id="HYDROGEN_PEROXIDE" name="hydrogen peroxide (HYDROGEN-PEROXIDE)" compartment="cytoplasm" initialConcentration="1" boundaryCondition="false"/>
      <species id="STEARIC_ACID_biomass" name="stearate (STEARIC_ACID) [biomass]" compartment="biomass" initialConcentration="1" boundaryCondition="false"/>
      <species id="GLC_1_P" name="alpha-D-glucose 1-phosphate (GLC-1-P)" compartment="cytoplasm" initialConcentration="1" boundaryCondition="false"/>
      <species id="CIS_ACONITATE_mitochondrion" name="CIS-ACONITATE [mitochondrion]" compartment="mitochondrion" initialConcentration="1" boundaryCondition="false"/>
      <species id="apigenin" name="apigenin (CPD-431)" compartment="cytoplasm" initialConcentration="1" boundaryCondition="false"/>
      <species id="L_PHOSPHATIDATE" name="L-PHOSPHATIDATE" compartment="cytoplasm" initialConcentration="1" boundaryCondition="false"/>
      <species id="CPD_6954" name="p-coumaroyltriacetate (CPD-6954)" compartment="cytoplasm" initialConcentration="1" boundaryCondition="false"/>
      <species id="nitrogenous_fixed_biomass" name="nitrogenous [fixed_biomass]" compartment="fixed_biomass" initialConcentration="1" boundaryCondition="false"/>
      <species id="CPD_534" name="D-myo-inositol (1,2,4,5,6)-pentakisphosphate (CPD-534)" compartment="cytoplasm" initialConcentration="1" boundaryCondition="false"/>
      <species id="_1_KESTOTRIOSE" name="1-KESTOTRIOSE" compartment="cytoplasm" initialConcentration="1" boundaryCondition="false"/>
      <species id="CPD_7960" name="delphinidin 3-O-glucosyl-5-O-caffeoylglucoside (CPD-7960)" compartment="cytoplasm" initialConcentration="1" boundaryCondition="false"/>
      <species id="URATE" name="URATE" compartment="cytoplasm" initialConcentration="1" boundaryCondition="false"/>
      <species id="CPD_7963" name="delphinidin 3-O-glucosyl-5-O-caffeoylglucoside-3&apos;-O-glucoside (CPD-7963)" compartment="cytoplasm" initialConcentration="1" boundaryCondition="false"/>
      <species id="CPD_7966" name="delphinidin 3,5,3&apos;-triglucoside (CPD-7966)" compartment="cytoplasm" initialConcentration="1" boundaryCondition="false"/>
      <species id="DEOXYCYTIDINE" name="DEOXYCYTIDINE" compartment="cytoplasm" initialConcentration="1" boundaryCondition="false"/>
      <species id="octadecenedioate_biomass" name="octadecenedioate (OCTADEC-9-ENE-118-DIOIC-ACID) [biomass]" compartment="biomass" initialConcentration="1" boundaryCondition="false"/>
      <species id="Red_Thioredoxin" name="|Red-Thioredoxin|" compartment="cytoplasm" initialConcentration="1" boundaryCondition="false"/>
      <species id="P_COUMAROYL_COA" name="4-coumaroyl-CoA (P-COUMAROYL-COA)" compartment="cytoplasm" initialConcentration="1" boundaryCondition="false"/>
      <species id="LYS_biomass" name="L-lysine (LYS) [biomass]" compartment="biomass" initialConcentration="1" boundaryCondition="false"/>
      <species id="PELARGONIDIN_3_GLUCOSIDE_CMPD" name="pelargonidin-3-O-beta-D-glucoside (PELARGONIDIN-3-GLUCOSIDE-CMPD)" compartment="cytoplasm" initialConcentration="1" boundaryCondition="false"/>
      <species id="MANNOSE_6P" name="D-mannose 6-phosphate (MANNOSE-6P)" compartment="cytoplasm" initialConcentration="1" boundaryCondition="false"/>
      <species id="CPD_1108" name="CPD-1108" compartment="cytoplasm" initialConcentration="1" boundaryCondition="false"/>
      <species id="APIGENIN" name="2&apos;,4,4&apos;,6&apos;-tetrahydroxychalcone (APIGENIN)" compartment="cytoplasm" initialConcentration="1" boundaryCondition="false"/>
      <species id="CPD_405" name="CPD-405" compartment="cytoplasm" initialConcentration="1" boundaryCondition="false"/>
      <species id="free_aa_fixed_biomass" name="free_aa [fixed_biomass]" compartment="fixed_biomass" initialConcentration="1" boundaryCondition="false"/>
      <species id="INOSINE" name="INOSINE" compartment="cytoplasm" initialConcentration="1" boundaryCondition="false"/>
      <species id="THF_mitochondrion" name="tetrahydrofolate (THF) [mitochondrion]" compartment="mitochondrion" initialConcentration="1" boundaryCondition="false"/>
      <species id="luteolin" name="luteolin (5734-TETRAHYDROXYFLAVONE)" compartment="cytoplasm" initialConcentration="1" boundaryCondition="false"/>
      <species id="PHOSPHATIDYLCHOLINE_biomass" name="PHOSPHATIDYLCHOLINE [biomass]" compartment="biomass" initialConcentration="1" boundaryCondition="false"/>
      <species id="NADH_mitochondrion" name="NADH [mitochondrion]" compartment="mitochondrion" initialConcentration="1" boundaryCondition="false"/>
      <species id="CPD_13027" name="N,N-dihydroxy-L-tryptophan (CPD-13027)" compartment="cytoplasm" initialConcentration="1" boundaryCondition="false"/>
      <species id="CPD_13026" name="N-hydroxy-L-tryptophan (CPD-13026)" compartment="cytoplasm" initialConcentration="1" boundaryCondition="false"/>
      <species id="CPD_13028" name="(Z)-indol-3-ylacetaldoxime (CPD-13028)" compartment="cytoplasm" initialConcentration="1" boundaryCondition="false"/>
      <species id="Reduced_ferredoxins" name="|Reduced-ferredoxins|" compartment="cytoplasm" initialConcentration="1" boundaryCondition="false"/>
      <species id="methylglyoxal" name="methylglyoxal (METHYL-GLYOXAL)" compartment="cytoplasm" initialConcentration="1" boundaryCondition="false"/>
      <species id="DPG_chloroplast" name="1,3-bisphospho-D-glycerate (DPG) [chloroplast]" compartment="chloroplast" initialConcentration="1" boundaryCondition="false"/>
      <species id="quercetin" name="quercetin (CPD-520)" compartment="cytoplasm" initialConcentration="1" boundaryCondition="false"/>
      <species id="CPD_8090" name="1-18:3-2-18:2-phosphatidylcholine (CPD-8090)" compartment="cytoplasm" initialConcentration="1" boundaryCondition="false"/>
      <species id="CPD_13118" name="GDP-beta-L-fucose (CPD-13118)" compartment="cytoplasm" initialConcentration="1" boundaryCondition="false"/>
      <species id="CPD_597" name="N-carbamoylputrescine (CPD-597)" compartment="cytoplasm" initialConcentration="1" boundaryCondition="false"/>
      <species id="L_alanine_phloem" name="L-alanine (L-ALPHA-ALANINE) [phloem]" compartment="phloem" initialConcentration="1" boundaryCondition="false"/>
      <species id="PHOSPHATIDYLINOSITOL_345_TRIPHOSPHATE" name="PHOSPHATIDYLINOSITOL-345-TRIPHOSPHATE" compartment="cytoplasm" initialConcentration="1" boundaryCondition="false"/>
      <species id="stachyose" name="stachyose (CPD-170)" compartment="cytoplasm" initialConcentration="1" boundaryCondition="false"/>
      <species id="HIS" name="L-histidine (HIS)" compartment="cytoplasm" initialConcentration="1" boundaryCondition="false"/>
      <species id="galactinol" name="galactinol (CPD-458)" compartment="cytoplasm" initialConcentration="1" boundaryCondition="false"/>
      <species id="INDOLE_3_ACETYL_ALA" name="indole-3-acetyl-alanine (INDOLE-3-ACETYL-ALA)" compartment="cytoplasm" initialConcentration="1" boundaryCondition="false"/>
      <species id="IMIDAZOLE_ACETOL_P" name="imidazole acetol-phosphate (IMIDAZOLE-ACETOL-P)" compartment="cytoplasm" initialConcentration="1" boundaryCondition="false"/>
      <species id="GLYCOLLATE_peroxisome" name="glycolate (GLYCOLLATE) [peroxisome]" compartment="peroxisome" initialConcentration="1" boundaryCondition="false"/>
      <species id="Alpha_linolenoyl_groups" name="|Alpha-linolenoyl-groups|" compartment="cytoplasm" initialConcentration="1" boundaryCondition="false"/>
      <species id="_2_TRANS6_TRANS_FARNESOL" name="(2E,6E)-farnesol (2-TRANS6-TRANS-FARNESOL)" compartment="cytoplasm" initialConcentration="1" boundaryCondition="false"/>
      <species id="DIBOA" name="DIBOA (CPD-6365)" compartment="cytoplasm" initialConcentration="1" boundaryCondition="false"/>
      <species id="octanal" name="octanal (CPD-371)" compartment="cytoplasm" initialConcentration="1" boundaryCondition="false"/>
      <species id="WATER_xylem" name="H2O (WATER) [xylem]" compartment="xylem" initialConcentration="1" boundaryCondition="false"/>
      <species id="DI_H_OROTATE" name="(S)-dihydroorotate (DI-H-OROTATE)" compartment="cytoplasm" initialConcentration="1" boundaryCondition="false"/>
      <species id="UDP_L_RHAMNOSE" name="UDP-L-RHAMNOSE" compartment="cytoplasm" initialConcentration="1" boundaryCondition="false"/>
      <species id="_2_PG" name="2-phospho-D-glycerate (2-PG)" compartment="cytoplasm" initialConcentration="1" boundaryCondition="false"/>
      <species id="Acetoacetyl_ACPs" name="|Acetoacetyl-ACPs|" compartment="cytoplasm" initialConcentration="1" boundaryCondition="false"/>
      <species id="AMMONIA" name="AMMONIA" compartment="cytoplasm" initialConcentration="1" boundaryCondition="false"/>
      <species id="UREA" name="UREA" compartment="cytoplasm" initialConcentration="1" boundaryCondition="false"/>
      <species id="NAD_mitochondrion" name="NAD+ (NAD) [mitochondrion]" compartment="mitochondrion" initialConcentration="1" boundaryCondition="false"/>
      <species id="ATP" name="ATP" compartment="cytoplasm" initialConcentration="1" boundaryCondition="false"/>
      <species id="_4alpha_methyl_5alpha_cholest_7_en_3_one" name="4alpha-methyl-5alpha-cholest-7-en-3-one (4-ALPHA-METHYL-5-ALPHA-CHOLEST-7-EN-3-ON)" compartment="cytoplasm" initialConcentration="1" boundaryCondition="false"/>
      <species id="GA37" name="GA37 (CPD-6202)" compartment="cytoplasm" initialConcentration="1" boundaryCondition="false"/>
      <species id="GA36" name="GA36 (CPD-6201)" compartment="cytoplasm" initialConcentration="1" boundaryCondition="false"/>
      <species id="SER" name="L-serine (SER)" compartment="cytoplasm" initialConcentration="1" boundaryCondition="false"/>
      <species id="Plant_Ceramides_I" name="|Plant-Ceramides-I|" compartment="cytoplasm" initialConcentration="1" boundaryCondition="false"/>
      <species id="CPD_67_chloroplast" name="2-phosphoglycolate (CPD-67) [chloroplast]" compartment="chloroplast" initialConcentration="1" boundaryCondition="false"/>
      <species id="CPD_8646" name="7-dehydrodesmosterol (CPD-8646)" compartment="cytoplasm" initialConcentration="1" boundaryCondition="false"/>
      <species id="DI_H_OROTATE_mitochondrion" name="(S)-dihydroorotate (DI-H-OROTATE) [mitochondrion]" compartment="mitochondrion" initialConcentration="1" boundaryCondition="false"/>
      <species id="CPD_6782" name="D-myo-inositol (2,3,4) trisphosphate (CPD-6782)" compartment="cytoplasm" initialConcentration="1" boundaryCondition="false"/>
      <species id="IMP" name="IMP" compartment="cytoplasm" initialConcentration="1" boundaryCondition="false"/>
      <species id="DIMETHYL_D_RIBITYL_LUMAZINE" name="6,7-dimethyl-8-(1-D-ribityl)lumazine (DIMETHYL-D-RIBITYL-LUMAZINE)" compartment="cytoplasm" initialConcentration="1" boundaryCondition="false"/>
      <species id="FRU" name="FRU" compartment="cytoplasm" initialConcentration="1" boundaryCondition="false"/>
      <species id="RIBOSE_5P_chloroplast" name="D-ribose 5-phosphate (RIBOSE-5P) [chloroplast]" compartment="chloroplast" initialConcentration="1" boundaryCondition="false"/>
      <species id="MALONYL_COA" name="MALONYL-COA" compartment="cytoplasm" initialConcentration="1" boundaryCondition="false"/>
      <species id="GDP_MANNOSE" name="GDP-alpha-D-mannose (GDP-MANNOSE)" compartment="cytoplasm" initialConcentration="1" boundaryCondition="false"/>
      <species id="HOMO_SER" name="L-homoserine (HOMO-SER)" compartment="cytoplasm" initialConcentration="1" boundaryCondition="false"/>
      <species id="phosphoribulosylformimino_AICAR_P" name="phosphoribulosylformimino-AICAR-P (PHOSPHORIBULOSYL-FORMIMINO-AICAR-P)" compartment="cytoplasm" initialConcentration="1" boundaryCondition="false"/>
      <species id="UBIQUINONE_8_mitochondrion" name="UBIQUINONE-8 [mitochondrion]" compartment="mitochondrion" initialConcentration="1" boundaryCondition="false"/>
      <species id="CPD_5602" name="N-dimethylethanolamine (CPD-5602)" compartment="cytoplasm" initialConcentration="1" boundaryCondition="false"/>
      <species id="CPD_5601" name="N-monomethylethanolamine (CPD-5601)" compartment="cytoplasm" initialConcentration="1" boundaryCondition="false"/>
      <species id="COUMARATE" name="4-coumarate (COUMARATE)" compartment="cytoplasm" initialConcentration="1" boundaryCondition="false"/>
      <species id="DTDP_D_GLUCOSE" name="dTDP-alpha-D-glucose (DTDP-D-GLUCOSE)" compartment="cytoplasm" initialConcentration="1" boundaryCondition="false"/>
      <species id="CPD_11517" name="OPC8-CoA (CPD-11517)" compartment="cytoplasm" initialConcentration="1" boundaryCondition="false"/>
      <species id="ASN_biomass" name="L-asparagine (ASN) [biomass]" compartment="biomass" initialConcentration="1" boundaryCondition="false"/>
      <species id="tartronate_semialdehyde" name="tartronate semialdehyde (TARTRONATE-S-ALD)" compartment="cytoplasm" initialConcentration="1" boundaryCondition="false"/>
      <species id="CPDQT_27" name="2-oxo-6-methylthiohexanoate (CPDQT-27)" compartment="cytoplasm" initialConcentration="1" boundaryCondition="false"/>
      <species id="GDP_D_GLUCOSE" name="GDP-alpha-D-glucose (GDP-D-GLUCOSE)" compartment="cytoplasm" initialConcentration="1" boundaryCondition="false"/>
      <species id="oleate" name="oleate (OLEATE-CPD)" compartment="cytoplasm" initialConcentration="1" boundaryCondition="false"/>
      <species id="INDOLE_3_GLYCEROL_P" name="(1S,2R)-1-C-(indol-3-yl)glycerol 3-phosphate (INDOLE-3-GLYCEROL-P)" compartment="cytoplasm" initialConcentration="1" boundaryCondition="false"/>
      <species id="HBOA" name="HBOA (CPD-6364)" compartment="cytoplasm" initialConcentration="1" boundaryCondition="false"/>
      <species id="PROTOPORPHYRINOGEN" name="protoporphyrinogen IX (PROTOPORPHYRINOGEN)" compartment="cytoplasm" initialConcentration="1" boundaryCondition="false"/>
      <species id="decanoate" name="decanoate (CPD-3617)" compartment="cytoplasm" initialConcentration="1" boundaryCondition="false"/>
      <species id="GMP" name="GMP" compartment="cytoplasm" initialConcentration="1" boundaryCondition="false"/>
      <species id="pelargonidin" name="pelargonidin (PELARGONIDIN-CMPD)" compartment="cytoplasm" initialConcentration="1" boundaryCondition="false"/>
      <species id="SINAPALDEHYDE" name="SINAPALDEHYDE" compartment="cytoplasm" initialConcentration="1" boundaryCondition="false"/>
      <species id="HISTIDINOL" name="HISTIDINOL" compartment="cytoplasm" initialConcentration="1" boundaryCondition="false"/>
      <species id="Arabinoxylan_monomer_equivalent_biomass" name="Arabinoxylan-monomer-equivalent [biomass]" compartment="biomass" initialConcentration="1" boundaryCondition="false"/>
      <species id="METOH" name="methanol (METOH)" compartment="cytoplasm" initialConcentration="1" boundaryCondition="false"/>
      <species id="CPD_6955" name="p-coumaroyltriacetic acid lactone (CPD-6955)" compartment="cytoplasm" initialConcentration="1" boundaryCondition="false"/>
      <species id="FADH2" name="FADH2" compartment="cytoplasm" initialConcentration="1" boundaryCondition="false"/>
      <species id="_3_ureidopropionate" name="3-ureidopropionate (3-UREIDO-PROPIONATE)" compartment="cytoplasm" initialConcentration="1" boundaryCondition="false"/>
      <species id="D_LACTATE" name="(R)-lactate (D-LACTATE)" compartment="cytoplasm" initialConcentration="1" boundaryCondition="false"/>
      <species id="CPD_676" name="trans-caffeate (CPD-676)" compartment="cytoplasm" initialConcentration="1" boundaryCondition="false"/>
      <species id="Reduced_ferredoxins_chloroplast" name="|Reduced-ferredoxins| [chloroplast]" compartment="chloroplast" initialConcentration="1" boundaryCondition="false"/>
      <species id="ALPHA_GLC_6_P" name="alpha-D-glucose 6-phosphate (ALPHA-GLC-6-P)" compartment="cytoplasm" initialConcentration="1" boundaryCondition="false"/>
      <species id="coniferaldehyde" name="coniferaldehyde (CONIFERYL-ALDEHYDE)" compartment="cytoplasm" initialConcentration="1" boundaryCondition="false"/>
      <species id="L_ASPARTATE" name="L-ASPARTATE" compartment="cytoplasm" initialConcentration="1" boundaryCondition="false"/>
      <species id="_3_dehydroshikimate" name="3-dehydroshikimate (3-DEHYDRO-SHIKIMATE)" compartment="cytoplasm" initialConcentration="1" boundaryCondition="false"/>
      <species id="CPD_12214" name="triferuloyl spermidine (CPD-12214)" compartment="cytoplasm" initialConcentration="1" boundaryCondition="false"/>
      <species id="CPD_12213" name="tricaffeoyl spermidine (CPD-12213)" compartment="cytoplasm" initialConcentration="1" boundaryCondition="false"/>
      <species id="_5_HYDROXY_CONIFERALDEHYDE" name="5-HYDROXY-CONIFERALDEHYDE" compartment="cytoplasm" initialConcentration="1" boundaryCondition="false"/>
      <species id="BENZALDEHYDE" name="BENZALDEHYDE" compartment="cytoplasm" initialConcentration="1" boundaryCondition="false"/>
      <species id="ASN_tRNAs" name="|ASN-tRNAs|" compartment="cytoplasm" initialConcentration="1" boundaryCondition="false"/>
      <species id="PYRUVATE_chloroplast" name="PYRUVATE [chloroplast]" compartment="chloroplast" initialConcentration="1" boundaryCondition="false"/>
      <species id="_1_O_SINAPOYL_BETA_D_GLUCOSE" name="1-O-SINAPOYL-BETA-D-GLUCOSE" compartment="cytoplasm" initialConcentration="1" boundaryCondition="false"/>
      <species id="SPERMIDINE" name="SPERMIDINE" compartment="cytoplasm" initialConcentration="1" boundaryCondition="false"/>
      <species id="BETA_D_FRUCTOSE" name="beta-D-fructofuranose (BETA-D-FRUCTOSE)" compartment="cytoplasm" initialConcentration="1" boundaryCondition="false"/>
      <species id="_1_4_alpha_D_Glucan_monomer_equivalent_chloroplast" name="1-4-alpha-D-Glucan_monomer_equivalent [chloroplast]" compartment="chloroplast" initialConcentration="1" boundaryCondition="false"/>
      <species id="hydroxypyruvate" name="hydroxypyruvate (OH-PYR)" compartment="cytoplasm" initialConcentration="1" boundaryCondition="false"/>
      <species id="CPD_568" name="N1-acetylspermidine (CPD-568)" compartment="cytoplasm" initialConcentration="1" boundaryCondition="false"/>
      <species id="CPD0_2123" name="3-oxodecanoyl-CoA (CPD0-2123)" compartment="cytoplasm" initialConcentration="1" boundaryCondition="false"/>
      <species id="CPD_560" name="S-methyl-5-thio-D-ribose (CPD-560)" compartment="cytoplasm" initialConcentration="1" boundaryCondition="false"/>
      <species id="CPD1F_97" name="GA15 (open lactone form) (CPD1F-97)" compartment="cytoplasm" initialConcentration="1" boundaryCondition="false"/>
      <species id="CPD1F_95" name="gibberellin A12 (CPD1F-95)" compartment="cytoplasm" initialConcentration="1" boundaryCondition="false"/>
      <species id="DCTP" name="DCTP" compartment="cytoplasm" initialConcentration="1" boundaryCondition="false"/>
      <species id="CPD_14443" name="(4S)-4-hydroxy-2,3,4,5-tetrahydro-(2S)-dipicolinate (CPD-14443)" compartment="cytoplasm" initialConcentration="1" boundaryCondition="false"/>
      <species id="PUTRESCINE" name="PUTRESCINE" compartment="cytoplasm" initialConcentration="1" boundaryCondition="false"/>
      <species id="PROTEIN_C_TERMINAL_S_FARNESYL_L_CYSTEINE" name="PROTEIN-C-TERMINAL-S-FARNESYL-L-CYSTEINE" compartment="cytoplasm" initialConcentration="1" boundaryCondition="false"/>
      <species id="tributyrin" name="tributyrin (CPD-13014)" compartment="cytoplasm" initialConcentration="1" boundaryCondition="false"/>
      <species id="_5_PHOSPHO_RIBOSYL_GLYCINEAMIDE" name="5-PHOSPHO-RIBOSYL-GLYCINEAMIDE" compartment="cytoplasm" initialConcentration="1" boundaryCondition="false"/>
      <species id="CPD_9905" name="3beta-hydroxy-9beta-pimara-7,15-diene-19,6beta-olide (CPD-9905)" compartment="cytoplasm" initialConcentration="1" boundaryCondition="false"/>
      <species id="CO_A_mitochondrion" name="coenzyme A (CO-A) [mitochondrion]" compartment="mitochondrion" initialConcentration="1" boundaryCondition="false"/>
      <species id="ILE" name="L-isoleucine (ILE)" compartment="cytoplasm" initialConcentration="1" boundaryCondition="false"/>
      <species id="polysaccharide_mannose_unit" name="polysaccharide_mannose_unit" compartment="cytoplasm" initialConcentration="1" boundaryCondition="false"/>
      <species id="_3_P_HYDROXYPYRUVATE" name="3-phospho-hydroxypyruvate (3-P-HYDROXYPYRUVATE)" compartment="cytoplasm" initialConcentration="1" boundaryCondition="false"/>
      <species id="HOMOMETHIONINE" name="HOMOMETHIONINE" compartment="cytoplasm" initialConcentration="1" boundaryCondition="false"/>
      <species id="THIAMINE_P" name="thiamin phosphate (THIAMINE-P)" compartment="cytoplasm" initialConcentration="1" boundaryCondition="false"/>
      <species id="LINOLENIC_ACID" name="alpha-linolenate (LINOLENIC_ACID)" compartment="cytoplasm" initialConcentration="1" boundaryCondition="false"/>
      <species id="Pyruvate_dehydrogenase_lipoate_mitochondrion" name="|Pyruvate-dehydrogenase-lipoate| [mitochondrion]" compartment="mitochondrion" initialConcentration="1" boundaryCondition="false"/>
      <species id="PYRUVATE" name="PYRUVATE" compartment="cytoplasm" initialConcentration="1" boundaryCondition="false"/>
      <species id="polysaccharide_glucuronate_unit" name="polysaccharide_glucuronate_unit" compartment="cytoplasm" initialConcentration="1" boundaryCondition="false"/>
      <species id="CO2" name="CO2 (CARBON-DIOXIDE)" compartment="cytoplasm" initialConcentration="1" boundaryCondition="false"/>
      <species id="CPD_7014" name="chlorophyllide b (CPD-7014)" compartment="cytoplasm" initialConcentration="1" boundaryCondition="false"/>
      <species id="CPD_7016" name="71-hydroxychlorophyll a (CPD-7016)" compartment="cytoplasm" initialConcentration="1" boundaryCondition="false"/>
      <species id="OROTATE_mitochondrion" name="OROTATE [mitochondrion]" compartment="mitochondrion" initialConcentration="1" boundaryCondition="false"/>
      <species id="ERYTHROSE_4P" name="D-erythrose 4-phosphate (ERYTHROSE-4P)" compartment="cytoplasm" initialConcentration="1" boundaryCondition="false"/>
      <species id="_4alpha_methyl_zymosterol" name="4alpha-methyl-zymosterol (4-METHYL-824-CHOLESTADIENOL)" compartment="cytoplasm" initialConcentration="1" boundaryCondition="false"/>
      <species id="SINAPATE" name="SINAPATE" compartment="cytoplasm" initialConcentration="1" boundaryCondition="false"/>
      <species id="CPD_8656" name="cyclo-dopa 5-O-glucoside (CPD-8656)" compartment="cytoplasm" initialConcentration="1" boundaryCondition="false"/>
      <species id="L_1_PHOSPHATIDYL_GLYCEROL_P" name="L-1-PHOSPHATIDYL-GLYCEROL-P" compartment="cytoplasm" initialConcentration="1" boundaryCondition="false"/>
      <species id="Xylogalacturonan_monomer_equivalent" name="Xylogalacturonan-monomer-equivalent" compartment="cytoplasm" initialConcentration="1" boundaryCondition="false"/>
      <species id="MI_PENTAKISPHOSPHATE" name="D-myo-inositol (1,2,3,4,5)-pentakisphosphate (MI-PENTAKISPHOSPHATE)" compartment="cytoplasm" initialConcentration="1" boundaryCondition="false"/>
      <species id="COUMARYL_ALCOHOL_biomass" name="4-coumaryl alcohol (COUMARYL-ALCOHOL) [biomass]" compartment="biomass" initialConcentration="1" boundaryCondition="false"/>
      <species id="CPD_12853" name="4alpha-methyl-5alpha-cholesta-8,14,24-trien-3beta-ol (CPD-12853)" compartment="cytoplasm" initialConcentration="1" boundaryCondition="false"/>
      <species id="CPD_12852" name="4alpha,14alpha-dimethyl-5alpha-cholesta-8,24-dien-3beta-ol (CPD-12852)" compartment="cytoplasm" initialConcentration="1" boundaryCondition="false"/>
      <species id="NIACINE" name="nicotinate (NIACINE)" compartment="cytoplasm" initialConcentration="1" boundaryCondition="false"/>
      <species id="FUM_mitochondrion" name="fumarate (FUM) [mitochondrion]" compartment="mitochondrion" initialConcentration="1" boundaryCondition="false"/>
      <species id="Oxidized_ferredoxins_chloroplast" name="|Oxidized-ferredoxins| [chloroplast]" compartment="chloroplast" initialConcentration="1" boundaryCondition="false"/>
      <species id="polysaccharide_arabinose_unit" name="polysaccharide_arabinose_unit" compartment="cytoplasm" initialConcentration="1" boundaryCondition="false"/>
      <species id="PALMITYL_COA" name="palmitoyl-CoA (PALMITYL-COA)" compartment="cytoplasm" initialConcentration="1" boundaryCondition="false"/>
      <species id="MALTOSE" name="beta-maltose (MALTOSE)" compartment="cytoplasm" initialConcentration="1" boundaryCondition="false"/>
      <species id="shisonin" name="shisonin (CPD-7714)" compartment="cytoplasm" initialConcentration="1" boundaryCondition="false"/>
      <species id="UROPORPHYRINOGEN_III" name="UROPORPHYRINOGEN-III" compartment="cytoplasm" initialConcentration="1" boundaryCondition="false"/>
      <species id="_2_C_METHYL_D_ERYTHRITOL_4_PHOSPHATE" name="2-C-METHYL-D-ERYTHRITOL-4-PHOSPHATE" compartment="cytoplasm" initialConcentration="1" boundaryCondition="false"/>
      <species id="_2_DEHYDROPANTOATE" name="2-DEHYDROPANTOATE" compartment="cytoplasm" initialConcentration="1" boundaryCondition="false"/>
      <species id="leucodopachrome" name="leucodopachrome (CPD-8652)" compartment="cytoplasm" initialConcentration="1" boundaryCondition="false"/>
      <species id="Stearoyl_ACPs" name="|Stearoyl-ACPs|" compartment="cytoplasm" initialConcentration="1" boundaryCondition="false"/>
      <species id="PALMITATE" name="PALMITATE" compartment="cytoplasm" initialConcentration="1" boundaryCondition="false"/>
      <species id="GALACTOSE_1P" name="alpha-D-galactose 1-phosphate (GALACTOSE-1P)" compartment="cytoplasm" initialConcentration="1" boundaryCondition="false"/>
      <species id="OXALACETIC_ACID_peroxisome" name="oxaloacetate (OXALACETIC_ACID) [peroxisome]" compartment="peroxisome" initialConcentration="1" boundaryCondition="false"/>
      <species id="Palmitoyl_ACPs" name="|Palmitoyl-ACPs|" compartment="cytoplasm" initialConcentration="1" boundaryCondition="false"/>
      <species id="CIS_3_HEXENAL" name="CIS-3-HEXENAL" compartment="cytoplasm" initialConcentration="1" boundaryCondition="false"/>
      <species id="DADP" name="DADP" compartment="cytoplasm" initialConcentration="1" boundaryCondition="false"/>
      <species id="NAD" name="NAD+ (NAD)" compartment="cytoplasm" initialConcentration="1" boundaryCondition="false"/>
      <species id="MALTOTETRAOSE" name="MALTOTETRAOSE" compartment="cytoplasm" initialConcentration="1" boundaryCondition="false"/>
      <species id="CPDQT_4" name="alpha-L-galactose-1-phosphate (CPDQT-4)" compartment="cytoplasm" initialConcentration="1" boundaryCondition="false"/>
      <species id="Xylogalacturonan_monomer_equivalent_biomass" name="Xylogalacturonan-monomer-equivalent [biomass]" compartment="biomass" initialConcentration="1" boundaryCondition="false"/>
      <species id="LYS" name="L-lysine (LYS)" compartment="cytoplasm" initialConcentration="1" boundaryCondition="false"/>
      <species id="ADENINE" name="ADENINE" compartment="cytoplasm" initialConcentration="1" boundaryCondition="false"/>
      <species id="A_LIPID_HYDROPEROXIDE" name="A-LIPID-HYDROPEROXIDE" compartment="cytoplasm" initialConcentration="1" boundaryCondition="false"/>
      <species id="dihydroxyacetone_phosphate" name="dihydroxyacetone phosphate (DIHYDROXY-ACETONE-PHOSPHATE)" compartment="cytoplasm" initialConcentration="1" boundaryCondition="false"/>
      <species id="_910_EPOXY_18_HYDROXYSTEARATE" name="9,10-epoxy-18-hydroxystearate (910-EPOXY-18-HYDROXYSTEARATE)" compartment="cytoplasm" initialConcentration="1" boundaryCondition="false"/>
      <species id="PROTON_thylakoid_lumen" name="H+ (PROTON) [thylakoid_lumen]" compartment="thylakoid_lumen" initialConcentration="1" boundaryCondition="false"/>
      <species id="CPD_12199" name="3-(4-hydroxyphenyl)-3-hydroxy-propionyl-CoA (CPD-12199)" compartment="cytoplasm" initialConcentration="1" boundaryCondition="false"/>
      <species id="APS" name="adenosine 5&apos;-phosphosulfate (APS)" compartment="cytoplasm" initialConcentration="1" boundaryCondition="false"/>
      <species id="HYDROGEN_PEROXIDE_peroxisome" name="hydrogen peroxide (HYDROGEN-PEROXIDE) [peroxisome]" compartment="peroxisome" initialConcentration="1" boundaryCondition="false"/>
      <species id="NICOTINATE_NUCLEOTIDE" name="beta-nicotinate D-ribonucleotide (NICOTINATE_NUCLEOTIDE)" compartment="cytoplasm" initialConcentration="1" boundaryCondition="false"/>
      <species id="G3P_chloroplast" name="3-phospho-D-glycerate (G3P) [chloroplast]" compartment="chloroplast" initialConcentration="1" boundaryCondition="false"/>
      <species id="polysaccharide_xylose_unit" name="polysaccharide_xylose_unit" compartment="cytoplasm" initialConcentration="1" boundaryCondition="false"/>
      <species id="MYO_INOSITOL" name="MYO-INOSITOL" compartment="cytoplasm" initialConcentration="1" boundaryCondition="false"/>
      <species id="SUCROSE_biomass" name="SUCROSE [biomass]" compartment="biomass" initialConcentration="1" boundaryCondition="false"/>
      <species id="betanin" name="betanin (CPD-8654)" compartment="cytoplasm" initialConcentration="1" boundaryCondition="false"/>
      <species id="CPD_12200" name="3-(4-hydroxyphenyl)-3-oxo-propionyl-CoA (CPD-12200)" compartment="cytoplasm" initialConcentration="1" boundaryCondition="false"/>
      <species id="CPD_397_phloem" name="S-methyl-L-methionine (CPD-397) [phloem]" compartment="phloem" initialConcentration="1" boundaryCondition="false"/>
      <species id="_1_4_beta_D_xylan_monomer_equivalent" name="1-4-beta-D-xylan-monomer-equivalent" compartment="cytoplasm" initialConcentration="1" boundaryCondition="false"/>
      <species id="_2S__2_isopropylmalate" name="(2S)-2-isopropylmalate (3-CARBOXY-3-HYDROXY-ISOCAPROATE)" compartment="cytoplasm" initialConcentration="1" boundaryCondition="false"/>
      <species id="TRP" name="L-tryptophan (TRP)" compartment="cytoplasm" initialConcentration="1" boundaryCondition="false"/>
      <species id="CPD_12449" name="p-dihydrocoumaroyl-CoA (CPD-12449)" compartment="cytoplasm" initialConcentration="1" boundaryCondition="false"/>
      <species id="phosphoenolpyruvate_chloroplast" name="phosphoenolpyruvate (PHOSPHO-ENOL-PYRUVATE) [chloroplast]" compartment="chloroplast" initialConcentration="1" boundaryCondition="false"/>
      <species id="CPD_352" name="17beta-estradiol (CPD-352)" compartment="cytoplasm" initialConcentration="1" boundaryCondition="false"/>
      <species id="_3_oxo_dodecanoyl_ACPs" name="|3-oxo-dodecanoyl-ACPs|" compartment="cytoplasm" initialConcentration="1" boundaryCondition="false"/>
      <species id="GDP_4_DEHYDRO_6_DEOXY_D_MANNOSE" name="GDP-4-DEHYDRO-6-DEOXY-D-MANNOSE" compartment="cytoplasm" initialConcentration="1" boundaryCondition="false"/>
      <species id="DUMP" name="DUMP" compartment="cytoplasm" initialConcentration="1" boundaryCondition="false"/>
      <species id="D_SERINE" name="D-SERINE" compartment="cytoplasm" initialConcentration="1" boundaryCondition="false"/>
      <species id="CO2_mitochondrion" name="CO2 (CARBON-DIOXIDE) [mitochondrion]" compartment="mitochondrion" initialConcentration="1" boundaryCondition="false"/>
      <species id="UTP" name="UTP" compartment="cytoplasm" initialConcentration="1" boundaryCondition="false"/>
      <species id="CPD_4577" name="4alpha-carboxy-4beta-methyl-5alpha-cholesta-8,24-dien-3beta-ol (CPD-4577)" compartment="cytoplasm" initialConcentration="1" boundaryCondition="false"/>
      <species id="CPD_4578" name="3-keto-4-methylzymosterol (CPD-4578)" compartment="cytoplasm" initialConcentration="1" boundaryCondition="false"/>
      <species id="QUINOLINATE" name="QUINOLINATE" compartment="cytoplasm" initialConcentration="1" boundaryCondition="false"/>
      <species id="salicylate" name="salicylate (CPD-110)" compartment="cytoplasm" initialConcentration="1" boundaryCondition="false"/>
      <species id="SULFOQUINOVOSYLDIACYLGLYCEROL_biomass" name="SULFOQUINOVOSYLDIACYLGLYCEROL [biomass]" compartment="biomass" initialConcentration="1" boundaryCondition="false"/>
      <species id="typhasterol" name="typhasterol (CPD-719)" compartment="cytoplasm" initialConcentration="1" boundaryCondition="false"/>
      <species id="_4_P_PANTOTHENATE" name="D-4&apos;-phosphopantothenate (4-P-PANTOTHENATE)" compartment="cytoplasm" initialConcentration="1" boundaryCondition="false"/>
      <species id="CPD_641" name="mevalonate-diphosphate (CPD-641)" compartment="cytoplasm" initialConcentration="1" boundaryCondition="false"/>
      <species id="capsidiol" name="capsidiol (CPD-4661)" compartment="cytoplasm" initialConcentration="1" boundaryCondition="false"/>
      <species id="GUANOSINE" name="GUANOSINE" compartment="cytoplasm" initialConcentration="1" boundaryCondition="false"/>
      <species id="ADP_mitochondrion" name="ADP [mitochondrion]" compartment="mitochondrion" initialConcentration="1" boundaryCondition="false"/>
      <species id="GLT_peroxisome" name="L-glutamate (GLT) [peroxisome]" compartment="peroxisome" initialConcentration="1" boundaryCondition="false"/>
      <species id="L_HISTIDINOL_P" name="L-histidinol-phosphate (L-HISTIDINOL-P)" compartment="cytoplasm" initialConcentration="1" boundaryCondition="false"/>
      <species id="COPROPORPHYRINOGEN_III" name="coproporphyrinogen III (COPROPORPHYRINOGEN_III)" compartment="cytoplasm" initialConcentration="1" boundaryCondition="false"/>
      <species id="CPD_8088" name="1-18:2-2-18:1-phosphatidylcholine (CPD-8088)" compartment="cytoplasm" initialConcentration="1" boundaryCondition="false"/>
      <species id="CPD_8089" name="1-18:3-2-18:1-phosphatidylcholine (CPD-8089)" compartment="cytoplasm" initialConcentration="1" boundaryCondition="false"/>
      <species id="LEU" name="L-leucine (LEU)" compartment="cytoplasm" initialConcentration="1" boundaryCondition="false"/>
      <species id="CPD_8082" name="1-18:2-2-18:2-digalactosyldiacylglycerol (CPD-8082)" compartment="cytoplasm" initialConcentration="1" boundaryCondition="false"/>
      <species id="CPD_8083" name="1-18:2-2-18:3-digalactosyldiacylglycerol (CPD-8083)" compartment="cytoplasm" initialConcentration="1" boundaryCondition="false"/>
      <species id="CPD_8080" name="1-18:2-2-16:3-monogalactosyldiacylglycerol (CPD-8080)" compartment="cytoplasm" initialConcentration="1" boundaryCondition="false"/>
      <species id="CPD_8081" name="1-18:3-2-18:3-digalactosyldiacylglycerol (CPD-8081)" compartment="cytoplasm" initialConcentration="1" boundaryCondition="false"/>
      <species id="CPD_8086" name="1-18:2-2-16:0-phosphatidylglycerol (CPD-8086)" compartment="cytoplasm" initialConcentration="1" boundaryCondition="false"/>
      <species id="CPD_8087" name="1-18:3-2-16:0-phosphatidylglycerol (CPD-8087)" compartment="cytoplasm" initialConcentration="1" boundaryCondition="false"/>
      <species id="CPD_8084" name="1-18:3-2-18:2-digalactosyldiacylglycerol (CPD-8084)" compartment="cytoplasm" initialConcentration="1" boundaryCondition="false"/>
      <species id="RNA_base_equivalent_biomass" name="RNA_base_equivalent [biomass]" compartment="biomass" initialConcentration="1" boundaryCondition="false"/>
      <species id="THIAMINE_PYROPHOSPHATE" name="thiamin diphosphate (THIAMINE-PYROPHOSPHATE)" compartment="cytoplasm" initialConcentration="1" boundaryCondition="false"/>
      <species id="L_ASPARTATE_SEMIALDEHYDE" name="L-ASPARTATE-SEMIALDEHYDE" compartment="cytoplasm" initialConcentration="1" boundaryCondition="false"/>
      <species id="CPD_7003" name="tetrahydrogeranylgeranyl-PP (CPD-7003)" compartment="cytoplasm" initialConcentration="1" boundaryCondition="false"/>
      <species id="CPD_7002" name="dihydrogeranylgeranyl-PP (CPD-7002)" compartment="cytoplasm" initialConcentration="1" boundaryCondition="false"/>
      <species id="ATP_mitochondrion" name="ATP [mitochondrion]" compartment="mitochondrion" initialConcentration="1" boundaryCondition="false"/>
      <species id="CPD_7006" name="tetrahydrogeranylgeranyl-chlorophyll a (CPD-7006)" compartment="cytoplasm" initialConcentration="1" boundaryCondition="false"/>
      <species id="CPD_7005" name="geranylgeranyl-chlorophyll a (CPD-7005)" compartment="cytoplasm" initialConcentration="1" boundaryCondition="false"/>
      <species id="S_ADENOSYLMETHIONINE" name="S-adenosyl-L-methionine (S-ADENOSYLMETHIONINE)" compartment="cytoplasm" initialConcentration="1" boundaryCondition="false"/>
      <species id="PROTON_chloroplast" name="H+ (PROTON) [chloroplast]" compartment="chloroplast" initialConcentration="1" boundaryCondition="false"/>
      <species id="D_ERYTHRO_IMIDAZOLE_GLYCEROL_P" name="D-erythro-imidazole-glycerol-phosphate (D-ERYTHRO-IMIDAZOLE-GLYCEROL-P)" compartment="cytoplasm" initialConcentration="1" boundaryCondition="false"/>
      <species id="N_acetylglutamyl_phosphate" name="N-acetylglutamyl-phosphate (N-ACETYL-GLUTAMYL-P)" compartment="cytoplasm" initialConcentration="1" boundaryCondition="false"/>
      <species id="CHOLINE" name="CHOLINE" compartment="cytoplasm" initialConcentration="1" boundaryCondition="false"/>
      <species id="N_ALPHA_ACETYLORNITHINE" name="N-acetyl-L-ornithine (N-ALPHA-ACETYLORNITHINE)" compartment="cytoplasm" initialConcentration="1" boundaryCondition="false"/>
      <species id="Tetradec_2_enoyl_ACPs" name="|Tetradec-2-enoyl-ACPs|" compartment="cytoplasm" initialConcentration="1" boundaryCondition="false"/>
      <species id="XYLULOSE_5_PHOSPHATE_chloroplast" name="D-xylulose 5-phosphate (XYLULOSE-5-PHOSPHATE) [chloroplast]" compartment="chloroplast" initialConcentration="1" boundaryCondition="false"/>
      <species id="CPD_7137" name="pelargonidin-3,5-diglucoside (CPD-7137)" compartment="cytoplasm" initialConcentration="1" boundaryCondition="false"/>
      <species id="leucodelphinidin" name="leucodelphinidin (CPD-7088)" compartment="cytoplasm" initialConcentration="1" boundaryCondition="false"/>
      <species id="Fatty_Acyl_CoA" name="|Fatty-Acyl-CoA|" compartment="cytoplasm" initialConcentration="1" boundaryCondition="false"/>
      <species id="D_MYO_INOSITOL_34_BISPHOSPHATE" name="D-myo-inositol (3,4)-bisphosphate (D-MYO-INOSITOL-34-BISPHOSPHATE)" compartment="cytoplasm" initialConcentration="1" boundaryCondition="false"/>
      <species id="Secondary_Alcohols" name="|Secondary-Alcohols|" compartment="cytoplasm" initialConcentration="1" boundaryCondition="false"/>
      <species id="CPD_7138" name="cyanidin-3,5-diglucoside (CPD-7138)" compartment="cytoplasm" initialConcentration="1" boundaryCondition="false"/>
      <species id="O_SUCCINYLBENZOATE" name="2-succinylbenzoate (O-SUCCINYLBENZOATE)" compartment="cytoplasm" initialConcentration="1" boundaryCondition="false"/>
      <species id="DIHYDROPTERIN_CH2OH_PP" name="6-hydroxymethyl-dihydropterin diphosphate (DIHYDROPTERIN-CH2OH-PP)" compartment="cytoplasm" initialConcentration="1" boundaryCondition="false"/>
      <species id="METHYLENE_THF_mitochondrion" name="5,10-methylenetetrahydrofolate (METHYLENE-THF) [mitochondrion]" compartment="mitochondrion" initialConcentration="1" boundaryCondition="false"/>
      <species id="CPD_7228" name="3&apos;&apos;-deamino-3&apos;&apos;-oxonicotianamine (CPD-7228)" compartment="cytoplasm" initialConcentration="1" boundaryCondition="false"/>
      <species id="CPD_7222" name="2-trans-dodecenoyl-CoA (CPD-7222)" compartment="cytoplasm" initialConcentration="1" boundaryCondition="false"/>
      <species id="CPD_7227" name="2&apos;-deoxymugineic acid (CPD-7227)" compartment="cytoplasm" initialConcentration="1" boundaryCondition="false"/>
      <species id="Oleoyl_groups" name="|Oleoyl-groups|" compartment="cytoplasm" initialConcentration="1" boundaryCondition="false"/>
      <species id="L_alanine_biomass" name="L-alanine (L-ALPHA-ALANINE) [biomass]" compartment="biomass" initialConcentration="1" boundaryCondition="false"/>
      <species id="DODECANOATE" name="laurate (DODECANOATE)" compartment="cytoplasm" initialConcentration="1" boundaryCondition="false"/>
      <species id="PYRUVATE_mitochondrion" name="PYRUVATE [mitochondrion]" compartment="mitochondrion" initialConcentration="1" boundaryCondition="false"/>
      <species id="CPD_1091" name="S-(-)-ureidoglycolate (CPD-1091)" compartment="cytoplasm" initialConcentration="1" boundaryCondition="false"/>
      <species id="delphinidin" name="delphinidin (CPD-7090)" compartment="cytoplasm" initialConcentration="1" boundaryCondition="false"/>
      <species id="RIBULOSE_5P" name="D-ribulose 5-phosphate (RIBULOSE-5P)" compartment="cytoplasm" initialConcentration="1" boundaryCondition="false"/>
      <species id="ALPHA_D_GALACTOSE" name="ALPHA-D-GALACTOSE" compartment="cytoplasm" initialConcentration="1" boundaryCondition="false"/>
      <species id="R_3_hydroxydodecanoyl_ACPs" name="|R-3-hydroxydodecanoyl-ACPs|" compartment="cytoplasm" initialConcentration="1" boundaryCondition="false"/>
      <species id="PYRIDOXAL" name="PYRIDOXAL" compartment="cytoplasm" initialConcentration="1" boundaryCondition="false"/>
      <species id="TESTOSTERONE" name="TESTOSTERONE" compartment="cytoplasm" initialConcentration="1" boundaryCondition="false"/>
      <species id="CPD_8155" name="pheophytin a (CPD-8155)" compartment="cytoplasm" initialConcentration="1" boundaryCondition="false"/>
      <species id="PHYTYL_PYROPHOSPHATE" name="phytyl diphosphate (PHYTYL-PYROPHOSPHATE)" compartment="cytoplasm" initialConcentration="1" boundaryCondition="false"/>
      <species id="ASCORBATE_chloroplast" name="L-ascorbate (ASCORBATE) [chloroplast]" compartment="chloroplast" initialConcentration="1" boundaryCondition="false"/>
      <species id="CPD_85" name="1,2-dihydroxy-5-(methylthio)pent-1-en-3-one (CPD-85)" compartment="cytoplasm" initialConcentration="1" boundaryCondition="false"/>
      <species id="Plastocyanin_Reduced_chloroplast" name="|Plastocyanin-Reduced| [chloroplast]" compartment="chloroplast" initialConcentration="1" boundaryCondition="false"/>
      <species id="oleate_biomass" name="oleate (OLEATE-CPD) [biomass]" compartment="biomass" initialConcentration="1" boundaryCondition="false"/>
      <species id="Galactosyl_galactosyl_diacyl_glycerols_biomass" name="|Galactosyl-galactosyl-diacyl-glycerols| [biomass]" compartment="biomass" initialConcentration="1" boundaryCondition="false"/>
      <species id="dihydrosphingosine_biomass" name="dihydrosphingosine (CPD-13612) [biomass]" compartment="biomass" initialConcentration="1" boundaryCondition="false"/>
      <species id="OROTIDINE_5_PHOSPHATE" name="orotidine-5&apos;-phosphate (OROTIDINE-5-PHOSPHATE)" compartment="cytoplasm" initialConcentration="1" boundaryCondition="false"/>
      <species id="STEARIC_ACID" name="stearate (STEARIC_ACID)" compartment="cytoplasm" initialConcentration="1" boundaryCondition="false"/>
      <species id="dihomomethionine" name="dihomomethionine (CPDQT-340)" compartment="cytoplasm" initialConcentration="1" boundaryCondition="false"/>
      <species id="PHENYL_PYRUVATE" name="2-oxo-3-phenylpropanoate (PHENYL-PYRUVATE)" compartment="cytoplasm" initialConcentration="1" boundaryCondition="false"/>
      <species id="dhurrin" name="dhurrin (CPD-1042)" compartment="cytoplasm" initialConcentration="1" boundaryCondition="false"/>
      <species id="_3_P_SERINE" name="3-phospho-L-serine (3-P-SERINE)" compartment="cytoplasm" initialConcentration="1" boundaryCondition="false"/>
      <species id="_3_DEOXY_D_ARABINO_HEPTULOSONATE_7_P" name="3-deoxy-D-arabino-heptulosonate-7-phosphate (3-DEOXY-D-ARABINO-HEPTULOSONATE-7-P)" compartment="cytoplasm" initialConcentration="1" boundaryCondition="false"/>
      <species id="PYRIDOXINE" name="PYRIDOXINE" compartment="cytoplasm" initialConcentration="1" boundaryCondition="false"/>
      <species id="DEOXYXYLULOSE_5P" name="1-deoxy-D-xylulose 5-phosphate (DEOXYXYLULOSE-5P)" compartment="cytoplasm" initialConcentration="1" boundaryCondition="false"/>
      <species id="RIBOSE" name="RIBOSE" compartment="cytoplasm" initialConcentration="1" boundaryCondition="false"/>
      <species id="UDP_GLUCURONATE" name="UDP-D-glucuronate (UDP-GLUCURONATE)" compartment="cytoplasm" initialConcentration="1" boundaryCondition="false"/>
      <species id="FMN" name="FMN" compartment="cytoplasm" initialConcentration="1" boundaryCondition="false"/>
      <species id="GLC_1_P_chloroplast" name="alpha-D-glucose 1-phosphate (GLC-1-P) [chloroplast]" compartment="chloroplast" initialConcentration="1" boundaryCondition="false"/>
      <species id="URIDINE" name="URIDINE" compartment="cytoplasm" initialConcentration="1" boundaryCondition="false"/>
      <species id="CPD_9923" name="(1R,6R)-6-hydroxy-2-succinylcyclohexa-2,4-diene-1-carboxylate (CPD-9923)" compartment="cytoplasm" initialConcentration="1" boundaryCondition="false"/>
      <species id="CPD_9924" name="2-succinyl-5-enolpyruvyl-6-hydroxy-3-cyclohexene-1-carboxylate (CPD-9924)" compartment="cytoplasm" initialConcentration="1" boundaryCondition="false"/>
      <species id="organic_acids_fixed_biomass" name="organic_acids [fixed_biomass]" compartment="fixed_biomass" initialConcentration="1" boundaryCondition="false"/>
      <species id="CPD_659" name="L-arogenate (CPD-659)" compartment="cytoplasm" initialConcentration="1" boundaryCondition="false"/>
      <species id="lignin_fixed_biomass" name="lignin [fixed_biomass]" compartment="fixed_biomass" initialConcentration="1" boundaryCondition="false"/>
      <species id="myristate" name="myristate (CPD-7836)" compartment="cytoplasm" initialConcentration="1" boundaryCondition="false"/>
      <species id="CPD_650" name="(R)-3-hydroxybutanoyl-CoA (CPD-650)" compartment="cytoplasm" initialConcentration="1" boundaryCondition="false"/>
      <species id="CPD1F_766" name="cyanidin-3-O-beta-D-glucoside (CPD1F-766)" compartment="cytoplasm" initialConcentration="1" boundaryCondition="false"/>
      <species id="_2K_4CH3_PENTANOATE" name="4-methyl-2-oxopentanoate (2K-4CH3-PENTANOATE)" compartment="cytoplasm" initialConcentration="1" boundaryCondition="false"/>
      <species id="DATP" name="DATP" compartment="cytoplasm" initialConcentration="1" boundaryCondition="false"/>
      <species id="DIHYDROXY_BUTANONE_P" name="1-deoxy-L-glycero-tetrulose 4-phosphate (DIHYDROXY-BUTANONE-P)" compartment="cytoplasm" initialConcentration="1" boundaryCondition="false"/>
      <species id="RIBOSE_1P" name="alpha-D-ribose-1-phosphate (RIBOSE-1P)" compartment="cytoplasm" initialConcentration="1" boundaryCondition="false"/>
      <species id="MET_biomass" name="L-methionine (MET) [biomass]" compartment="biomass" initialConcentration="1" boundaryCondition="false"/>
      <species id="_14_demethyllanosterol" name="14-demethyllanosterol (44-DIMETHYL-CHOLESTA-812-24-TRIENOL)" compartment="cytoplasm" initialConcentration="1" boundaryCondition="false"/>
      <species id="PHOSPHORIBOSYL_ATP" name="PHOSPHORIBOSYL-ATP" compartment="cytoplasm" initialConcentration="1" boundaryCondition="false"/>
      <species id="CPD_14268" name="(15Z)-tetracosenoate (CPD-14268)" compartment="cytoplasm" initialConcentration="1" boundaryCondition="false"/>
      <species id="CPD_444" name="S-methyl-5-thio-alpha-D-ribose 1-phosphate (CPD-444)" compartment="cytoplasm" initialConcentration="1" boundaryCondition="false"/>
      <species id="DIAMINO_OH_PHOSPHORIBOSYLAMINO_PYR" name="2,5-diamino-6-(5-phospho-D-ribosylamino)pyrimidin-4(3H)-one (DIAMINO-OH-PHOSPHORIBOSYLAMINO-PYR)" compartment="cytoplasm" initialConcentration="1" boundaryCondition="false"/>
      <species id="CPD_6661" name="1D-myo-inositol (1,2,3,4,6)-pentakisphosphate (CPD-6661)" compartment="cytoplasm" initialConcentration="1" boundaryCondition="false"/>
      <species id="CPD_13228" name="trans-2-pentenal (CPD-13228)" compartment="cytoplasm" initialConcentration="1" boundaryCondition="false"/>
      <species id="CPD4FS_1" name="CDP-N-dimethylethanolamine (CPD4FS-1)" compartment="cytoplasm" initialConcentration="1" boundaryCondition="false"/>
      <species id="CPD_8091" name="1-18:1-2-18:2-phosphatidylcholine (CPD-8091)" compartment="cytoplasm" initialConcentration="1" boundaryCondition="false"/>
      <species id="ADENOSYL_HOMO_CYS" name="S-adenosyl-L-homocysteine (ADENOSYL-HOMO-CYS)" compartment="cytoplasm" initialConcentration="1" boundaryCondition="false"/>
      <species id="CPD_8093" name="1-18:2-2-18:3-phosphatidylcholine (CPD-8093)" compartment="cytoplasm" initialConcentration="1" boundaryCondition="false"/>
      <species id="CPD_8092" name="1-18:1-2-18:3-phosphatidylcholine (CPD-8092)" compartment="cytoplasm" initialConcentration="1" boundaryCondition="false"/>
      <species id="O_PHOSPHO_L_HOMOSERINE" name="O-PHOSPHO-L-HOMOSERINE" compartment="cytoplasm" initialConcentration="1" boundaryCondition="false"/>
      <species id="Nucleoside_Diphosphates" name="|Nucleoside-Diphosphates|" compartment="cytoplasm" initialConcentration="1" boundaryCondition="false"/>
      <species id="Xyloglucan_monomer_equivalent_biomass" name="Xyloglucan-monomer-equivalent [biomass]" compartment="biomass" initialConcentration="1" boundaryCondition="false"/>
      <species id="FRUCTOSE_16_DIPHOSPHATE" name="fructose-1,6-bisphosphate (FRUCTOSE-16-DIPHOSPHATE)" compartment="cytoplasm" initialConcentration="1" boundaryCondition="false"/>
      <species id="UDP" name="UDP" compartment="cytoplasm" initialConcentration="1" boundaryCondition="false"/>
      <species id="_1_PHOSPHATIDYL_1D_MYO_INOSITOL_34_BISPH" name="1-PHOSPHATIDYL-1D-MYO-INOSITOL-34-BISPH" compartment="cytoplasm" initialConcentration="1" boundaryCondition="false"/>
      <species id="CPD_4581" name="5alpha-cholesta-8,24-dien-3-one (CPD-4581)" compartment="cytoplasm" initialConcentration="1" boundaryCondition="false"/>
      <species id="AGMATHINE" name="agmatine (AGMATHINE)" compartment="cytoplasm" initialConcentration="1" boundaryCondition="false"/>
      <species id="ACETYL_GLU" name="N-acetyl-L-glutamate (ACETYL-GLU)" compartment="cytoplasm" initialConcentration="1" boundaryCondition="false"/>
      <species id="PLASTOQUINONE_chloroplast" name="PLASTOQUINONE [chloroplast]" compartment="chloroplast" initialConcentration="1" boundaryCondition="false"/>
      <species id="Methyl_Jasmonates" name="|Methyl-Jasmonates|" compartment="cytoplasm" initialConcentration="1" boundaryCondition="false"/>
      <species id="SER_peroxisome" name="L-serine (SER) [peroxisome]" compartment="peroxisome" initialConcentration="1" boundaryCondition="false"/>
      <species id="Hexanoyl_ACPs" name="|Hexanoyl-ACPs|" compartment="cytoplasm" initialConcentration="1" boundaryCondition="false"/>
      <species id="superoxide" name="superoxide (SUPER-OXIDE)" compartment="cytoplasm" initialConcentration="1" boundaryCondition="false"/>
      <species id="O_SINAPOYLCHOLINE" name="O-SINAPOYLCHOLINE" compartment="cytoplasm" initialConcentration="1" boundaryCondition="false"/>
      <species id="METHYLENE_THF" name="5,10-methylenetetrahydrofolate (METHYLENE-THF)" compartment="cytoplasm" initialConcentration="1" boundaryCondition="false"/>
      <species id="_1_4_alpha_D_Glucan_monomer_equivalent_chloroplast_biomass" name="1-4-alpha-D-Glucan_monomer_equivalent_chloroplast [biomass]" compartment="biomass" initialConcentration="1" boundaryCondition="false"/>
      <species id="MET_phloem" name="L-methionine (MET) [phloem]" compartment="phloem" initialConcentration="1" boundaryCondition="false"/>
      <species id="CPD_7214" name="(2S)-dihydrotricetin (CPD-7214)" compartment="cytoplasm" initialConcentration="1" boundaryCondition="false"/>
      <species id="Beta_3_hydroxybutyryl_ACPs" name="|Beta-3-hydroxybutyryl-ACPs|" compartment="cytoplasm" initialConcentration="1" boundaryCondition="false"/>
      <species id="N1_ACETYLSPERMINE" name="N1-ACETYLSPERMINE" compartment="cytoplasm" initialConcentration="1" boundaryCondition="false"/>
      <species id="ALLANTOATE" name="ALLANTOATE" compartment="cytoplasm" initialConcentration="1" boundaryCondition="false"/>
      <species id="ETOH" name="ethanol (ETOH)" compartment="cytoplasm" initialConcentration="1" boundaryCondition="false"/>
      <species id="CPD_1086" name="5-amino-6-(5-phospho-D-ribitylamino)uracil (CPD-1086)" compartment="cytoplasm" initialConcentration="1" boundaryCondition="false"/>
      <species id="L_1_PHOSPHATIDYL_ETHANOLAMINE_biomass" name="L-1-PHOSPHATIDYL-ETHANOLAMINE [biomass]" compartment="biomass" initialConcentration="1" boundaryCondition="false"/>
      <species id="Pyruvate_dehydrogenase_dihydrolipoate_mitochondrion" name="|Pyruvate-dehydrogenase-dihydrolipoate| [mitochondrion]" compartment="mitochondrion" initialConcentration="1" boundaryCondition="false"/>
      <species id="Methylesterified_homogalacturonan" name="|Methylesterified-homogalacturonan|" compartment="cytoplasm" initialConcentration="1" boundaryCondition="false"/>
      <species id="nucleic_acids_fixed_biomass" name="nucleic_acids [fixed_biomass]" compartment="fixed_biomass" initialConcentration="1" boundaryCondition="false"/>
      <species id="BCCP_dimers" name="|BCCP-dimers|" compartment="cytoplasm" initialConcentration="1" boundaryCondition="false"/>
      <species id="PHOSPHORIBOSYL_AMP" name="1-(5-phospho-D-ribosyl)-AMP (PHOSPHORIBOSYL-AMP)" compartment="cytoplasm" initialConcentration="1" boundaryCondition="false"/>
      <species id="ARG_phloem" name="L-arginine (ARG) [phloem]" compartment="phloem" initialConcentration="1" boundaryCondition="false"/>
      <species id="S_ADENOSYLMETHIONINAMINE" name="S-adenosyl-L-methioninamine (S-ADENOSYLMETHIONINAMINE)" compartment="cytoplasm" initialConcentration="1" boundaryCondition="false"/>
      <species id="DEHYDROSPHINGANINE" name="3-dehydrosphinganine (DEHYDROSPHINGANINE)" compartment="cytoplasm" initialConcentration="1" boundaryCondition="false"/>
      <species id="Ceramides" name="|Ceramides|" compartment="cytoplasm" initialConcentration="1" boundaryCondition="false"/>
      <species id="ENT_COPALYL_DIPHOSPHATE" name="ent-copalyl diphosphate (ENT-COPALYL-DIPHOSPHATE)" compartment="cytoplasm" initialConcentration="1" boundaryCondition="false"/>
      <species id="CPD_165" name="indol-3-yl-acetyl-myo-inositol (CPD-165)" compartment="cytoplasm" initialConcentration="1" boundaryCondition="false"/>
      <species id="_1_PHOSPHATIDYL_1D_MYO_INOSITOL_35_BISPH" name="1-PHOSPHATIDYL-1D-MYO-INOSITOL-35-BISPH" compartment="cytoplasm" initialConcentration="1" boundaryCondition="false"/>
      <species id="_5_AMINO_LEVULINATE" name="5-AMINO-LEVULINATE" compartment="cytoplasm" initialConcentration="1" boundaryCondition="false"/>
      <species id="CPD_12045" name="alpha-L-arabinofuranose (CPD-12045)" compartment="cytoplasm" initialConcentration="1" boundaryCondition="false"/>
      <species id="CPD_160" name="CPD-160" compartment="cytoplasm" initialConcentration="1" boundaryCondition="false"/>
      <species id="fatty_acids_fixed_biomass" name="fatty_acids [fixed_biomass]" compartment="fixed_biomass" initialConcentration="1" boundaryCondition="false"/>
      <species id="CONIFERYL_ALCOHOL" name="coniferyl alcohol (CONIFERYL-ALCOHOL)" compartment="cytoplasm" initialConcentration="1" boundaryCondition="false"/>
      <species id="HOMO_CYS" name="L-homocysteine (HOMO-CYS)" compartment="cytoplasm" initialConcentration="1" boundaryCondition="false"/>
      <species id="TETRADECANOYL_COA" name="myristoyl-CoA (TETRADECANOYL-COA)" compartment="cytoplasm" initialConcentration="1" boundaryCondition="false"/>
      <species id="L_glutamyl_tRNAGln" name="|L-glutamyl-tRNAGln|" compartment="cytoplasm" initialConcentration="1" boundaryCondition="false"/>
      <species id="OXIDIZED_GLUTATHIONE_chloroplast" name="glutathione disulfide (OXIDIZED-GLUTATHIONE) [chloroplast]" compartment="chloroplast" initialConcentration="1" boundaryCondition="false"/>
      <species id="phosphoenolpyruvate" name="phosphoenolpyruvate (PHOSPHO-ENOL-PYRUVATE)" compartment="cytoplasm" initialConcentration="1" boundaryCondition="false"/>
      <species id="CPD_14269" name="(Z)-15-tetracosenoyl-CoA (CPD-14269)" compartment="cytoplasm" initialConcentration="1" boundaryCondition="false"/>
      <species id="GTP" name="GTP" compartment="cytoplasm" initialConcentration="1" boundaryCondition="false"/>
      <species id="oxygen_intercellular_air_space" name="oxygen (OXYGEN-MOLECULE) [intercellular_air_space]" compartment="intercellular_air_space" initialConcentration="1" boundaryCondition="false"/>
      <species id="LANOSTEROL" name="LANOSTEROL" compartment="cytoplasm" initialConcentration="1" boundaryCondition="false"/>
      <species id="EPOXYSQUALENE" name="(3S)-2,3-epoxy-2,3-dihydrosqualene (EPOXYSQUALENE)" compartment="cytoplasm" initialConcentration="1" boundaryCondition="false"/>
      <species id="CPD_330" name="L-galactono-1,4-lactone (CPD-330)" compartment="cytoplasm" initialConcentration="1" boundaryCondition="false"/>
      <species id="CPD_9731" name="demethylmenaquinone-7 (CPD-9731)" compartment="cytoplasm" initialConcentration="1" boundaryCondition="false"/>
      <species id="CAFFEOYLQUINATE" name="trans-5-O-caffeoyl-D-quinate (CAFFEOYLQUINATE)" compartment="cytoplasm" initialConcentration="1" boundaryCondition="false"/>
      <species id="_2_KETO_ISOVALERATE" name="3-methyl-2-oxobutanoate (2-KETO-ISOVALERATE)" compartment="cytoplasm" initialConcentration="1" boundaryCondition="false"/>
      <species id="CONIFERYL_ALCOHOL_biomass" name="coniferyl alcohol (CONIFERYL-ALCOHOL) [biomass]" compartment="biomass" initialConcentration="1" boundaryCondition="false"/>
      <species id="CPD_14419" name="3-hydroxy-eicosatrienoyl-CoA (CPD-14419)" compartment="cytoplasm" initialConcentration="1" boundaryCondition="false"/>
      <species id="leucocyanidin" name="leucocyanidin (CPD-590)" compartment="cytoplasm" initialConcentration="1" boundaryCondition="false"/>
      <species id="CPD_6981" name="rosmarinic acid (CPD-6981)" compartment="cytoplasm" initialConcentration="1" boundaryCondition="false"/>
      <species id="CAFFEOYL_COA" name="CAFFEOYL-COA" compartment="cytoplasm" initialConcentration="1" boundaryCondition="false"/>
      <species id="CPD_6982" name="R(+)-3,4-dihydroxyphenyllactate (CPD-6982)" compartment="cytoplasm" initialConcentration="1" boundaryCondition="false"/>
      <species id="CPD_488" name="beta-L-fucose 1-phosphate (CPD-488)" compartment="cytoplasm" initialConcentration="1" boundaryCondition="false"/>
      <species id="LINOLENIC_ACID_biomass" name="alpha-linolenate (LINOLENIC_ACID) [biomass]" compartment="biomass" initialConcentration="1" boundaryCondition="false"/>
      <species id="SUC_mitochondrion" name="succinate (SUC) [mitochondrion]" compartment="mitochondrion" initialConcentration="1" boundaryCondition="false"/>
      <species id="carbohydrates_fixed_biomass" name="carbohydrates [fixed_biomass]" compartment="fixed_biomass" initialConcentration="1" boundaryCondition="false"/>
      <species id="ARG" name="L-arginine (ARG)" compartment="cytoplasm" initialConcentration="1" boundaryCondition="false"/>
      <species id="CPD_469" name="N-acetyl-L-glutamate 5-semialdehyde (CPD-469)" compartment="cytoplasm" initialConcentration="1" boundaryCondition="false"/>
      <species id="Oleoyl_ACPs" name="|Oleoyl-ACPs|" compartment="cytoplasm" initialConcentration="1" boundaryCondition="false"/>
      <species id="PROTON_xylem" name="H+ (PROTON) [xylem]" compartment="xylem" initialConcentration="1" boundaryCondition="false"/>
      <species id="Xyloglucan_monomer_equivalent" name="Xyloglucan-monomer-equivalent" compartment="cytoplasm" initialConcentration="1" boundaryCondition="false"/>
      <species id="L_GAMMA_GLUTAMYLCYSTEINE" name="L-GAMMA-GLUTAMYLCYSTEINE" compartment="cytoplasm" initialConcentration="1" boundaryCondition="false"/>
      <species id="STEAROYL_COA" name="STEAROYL-COA" compartment="cytoplasm" initialConcentration="1" boundaryCondition="false"/>
      <species id="CPD_7025" name="phytyl monophosphate (CPD-7025)" compartment="cytoplasm" initialConcentration="1" boundaryCondition="false"/>
      <species id="SOLANESYL_PYROPHOSPHATE" name="all-trans-nonaprenyl diphosphate (SOLANESYL-PYROPHOSPHATE)" compartment="cytoplasm" initialConcentration="1" boundaryCondition="false"/>
      <species id="DCMP" name="DCMP" compartment="cytoplasm" initialConcentration="1" boundaryCondition="false"/>
      <species id="DIHYDRONEOPTERIN_P" name="7,8-dihydroneopterin 3&apos;-phosphate (DIHYDRONEOPTERIN-P)" compartment="cytoplasm" initialConcentration="1" boundaryCondition="false"/>
      <species id="CPD_8847" name="but-1-en-3-one (CPD-8847)" compartment="cytoplasm" initialConcentration="1" boundaryCondition="false"/>
      <species id="CPD_8844" name="(3E)-4,8-dimethylnona-1,3,7-triene (CPD-8844)" compartment="cytoplasm" initialConcentration="1" boundaryCondition="false"/>
      <species id="CPD_8843" name="(3R,6E)-nerolidol (CPD-8843)" compartment="cytoplasm" initialConcentration="1" boundaryCondition="false"/>
      <species id="_4_4_dimethylzymosterol" name="4,4-dimethylzymosterol (44-DIMETHYL-824-CHOLESTADIENOL)" compartment="cytoplasm" initialConcentration="1" boundaryCondition="false"/>
      <species id="CPD_7117" name="delphinidin-3-O-beta-D-glucoside (CPD-7117)" compartment="cytoplasm" initialConcentration="1" boundaryCondition="false"/>
      <species id="PHE" name="L-phenylalanine (PHE)" compartment="cytoplasm" initialConcentration="1" boundaryCondition="false"/>
      <species id="CPD_2190" name="1-18:3-2-16:3-monogalactosyldiacylglycerol (CPD-2190)" compartment="cytoplasm" initialConcentration="1" boundaryCondition="false"/>
      <species id="_2_oxo_5_methylthiopentanoate" name="2-oxo-5-methylthiopentanoate (2-OXO-5-METHYLTHIOPENTANOIC-ACID)" compartment="cytoplasm" initialConcentration="1" boundaryCondition="false"/>
      <species id="violaxanthin" name="violaxanthin (CPD1F-133)" compartment="cytoplasm" initialConcentration="1" boundaryCondition="false"/>
      <species id="L_GALACTOSE" name="beta-L-galactose (L-GALACTOSE)" compartment="cytoplasm" initialConcentration="1" boundaryCondition="false"/>
      <species id="Pyruvate_dehydrogenase_lipoate" name="|Pyruvate-dehydrogenase-lipoate|" compartment="cytoplasm" initialConcentration="1" boundaryCondition="false"/>
      <species id="CDP_N_METHYLETHANOLAMIN" name="CDP-N-methylethanolamine (CDP-N-METHYLETHANOLAMIN)" compartment="cytoplasm" initialConcentration="1" boundaryCondition="false"/>
      <species id="Charged_GLT_tRNAs" name="|Charged-GLT-tRNAs|" compartment="cytoplasm" initialConcentration="1" boundaryCondition="false"/>
      <species id="Light" name="|Light|" compartment="cytoplasm" initialConcentration="1" boundaryCondition="false"/>
      <species id="HYDROXYMETHYLBILANE" name="HYDROXYMETHYLBILANE" compartment="cytoplasm" initialConcentration="1" boundaryCondition="false"/>
      <species id="_2_OXOBUTANOATE" name="2-OXOBUTANOATE" compartment="cytoplasm" initialConcentration="1" boundaryCondition="false"/>
      <species id="kaempferol" name="kaempferol (CPD1F-90)" compartment="cytoplasm" initialConcentration="1" boundaryCondition="false"/>
      <species id="CPD_6082" name="3-aminopropanal (CPD-6082)" compartment="cytoplasm" initialConcentration="1" boundaryCondition="false"/>
      <species id="THR_biomass" name="L-threonine (THR) [biomass]" compartment="biomass" initialConcentration="1" boundaryCondition="false"/>
      <species id="NADH" name="NADH" compartment="cytoplasm" initialConcentration="1" boundaryCondition="false"/>
      <species id="CPD_6362" name="3-hydroxyindolin-2-one (CPD-6362)" compartment="cytoplasm" initialConcentration="1" boundaryCondition="false"/>
      <species id="_2_KETOGLUTARATE" name="2-oxoglutarate (2-KETOGLUTARATE)" compartment="cytoplasm" initialConcentration="1" boundaryCondition="false"/>
      <species id="PHOSPHORIBOSYL_FORMAMIDO_CARBOXAMIDE" name="PHOSPHORIBOSYL-FORMAMIDO-CARBOXAMIDE" compartment="cytoplasm" initialConcentration="1" boundaryCondition="false"/>
      <species id="CPD_13811" name="DIBOA-beta-D-glucoside (CPD-13811)" compartment="cytoplasm" initialConcentration="1" boundaryCondition="false"/>
      <species id="CPD_13812" name="TRIBOA-beta-D-glucoside (CPD-13812)" compartment="cytoplasm" initialConcentration="1" boundaryCondition="false"/>
      <species id="NADP" name="NADP+ (NADP)" compartment="cytoplasm" initialConcentration="1" boundaryCondition="false"/>
      <species id="INDOLE_3_ACETALDOXIME" name="(E)-indol-3-ylacetaldoxime (INDOLE-3-ACETALDOXIME)" compartment="cytoplasm" initialConcentration="1" boundaryCondition="false"/>
      <species id="_2_3_DIHYDRODIPICOLINATE" name="(S)-2,3-dihydrodipicolinate (2-3-DIHYDRODIPICOLINATE)" compartment="cytoplasm" initialConcentration="1" boundaryCondition="false"/>
      <species id="UDP_GLUCOSE" name="UDP-GLUCOSE" compartment="cytoplasm" initialConcentration="1" boundaryCondition="false"/>
      <species id="Nucleoside_Triphosphates" name="|Nucleoside-Triphosphates|" compartment="cytoplasm" initialConcentration="1" boundaryCondition="false"/>
      <species id="_2_KETOGLUTARATE_mitochondrion" name="2-oxoglutarate (2-KETOGLUTARATE) [mitochondrion]" compartment="mitochondrion" initialConcentration="1" boundaryCondition="false"/>
      <species id="COUMARALDEHYDE" name="COUMARALDEHYDE" compartment="cytoplasm" initialConcentration="1" boundaryCondition="false"/>
      <species id="XMP" name="XMP (XANTHOSINE-5-PHOSPHATE)" compartment="cytoplasm" initialConcentration="1" boundaryCondition="false"/>
      <species id="PROTOPORPHYRIN_IX" name="protoporphyrin IX (PROTOPORPHYRIN_IX)" compartment="cytoplasm" initialConcentration="1" boundaryCondition="false"/>
      <species id="OXALACETIC_ACID_chloroplast" name="oxaloacetate (OXALACETIC_ACID) [chloroplast]" compartment="chloroplast" initialConcentration="1" boundaryCondition="false"/>
      <species id="GERANYLGERANYL_PP" name="all-trans-geranyl-geranyl diphosphate (GERANYLGERANYL-PP)" compartment="cytoplasm" initialConcentration="1" boundaryCondition="false"/>
      <species id="FRUCTOSE_6P" name="D-fructose 6-phosphate (FRUCTOSE-6P)" compartment="cytoplasm" initialConcentration="1" boundaryCondition="false"/>
      <species id="SHIKIMATE" name="SHIKIMATE" compartment="cytoplasm" initialConcentration="1" boundaryCondition="false"/>
      <species id="S_ALLANTOIN" name="S-ALLANTOIN" compartment="cytoplasm" initialConcentration="1" boundaryCondition="false"/>
      <species id="CPD_440_biomass" name="N-feruloyltyramine (CPD-440) [biomass]" compartment="biomass" initialConcentration="1" boundaryCondition="false"/>
      <species id="S_3_HYDROXYBUTANOYL_COA" name="(S)-3-hydroxybutanoyl-CoA (S-3-HYDROXYBUTANOYL-COA)" compartment="cytoplasm" initialConcentration="1" boundaryCondition="false"/>
      <species id="CPD_12497" name="7-oxatyphasterol (CPD-12497)" compartment="cytoplasm" initialConcentration="1" boundaryCondition="false"/>
      <species id="CPD_12496" name="(22R,23R)-22,23-dihydroxy-campest-4-en-3-one (CPD-12496)" compartment="cytoplasm" initialConcentration="1" boundaryCondition="false"/>
      <species id="CPD_12493" name="3-epi-6-deoxocathasterone (CPD-12493)" compartment="cytoplasm" initialConcentration="1" boundaryCondition="false"/>
      <species id="FAD" name="FAD" compartment="cytoplasm" initialConcentration="1" boundaryCondition="false"/>
      <species id="CPD_12498" name="7-oxateasterone (CPD-12498)" compartment="cytoplasm" initialConcentration="1" boundaryCondition="false"/>
      <species id="PREPHENATE" name="PREPHENATE" compartment="cytoplasm" initialConcentration="1" boundaryCondition="false"/>
      <species id="XYLULOSE_5_PHOSPHATE" name="D-xylulose 5-phosphate (XYLULOSE-5-PHOSPHATE)" compartment="cytoplasm" initialConcentration="1" boundaryCondition="false"/>
      <species id="LEU_phloem" name="L-leucine (LEU) [phloem]" compartment="phloem" initialConcentration="1" boundaryCondition="false"/>
      <species id="CPD_499" name="mevalonate-5-phosphate (CPD-499)" compartment="cytoplasm" initialConcentration="1" boundaryCondition="false"/>
      <species id="isopentenyl_diphosphate" name="isopentenyl diphosphate (DELTA3-ISOPENTENYL-PP)" compartment="cytoplasm" initialConcentration="1" boundaryCondition="false"/>
      <species id="DIHYDRONEOPTERIN_P3" name="7,8-dihydroneopterin triphosphate (DIHYDRONEOPTERIN-P3)" compartment="cytoplasm" initialConcentration="1" boundaryCondition="false"/>
      <species id="CPD_12568" name="(3S,6E)-nerolidol (CPD-12568)" compartment="cytoplasm" initialConcentration="1" boundaryCondition="false"/>
      <species id="CPD_474" name="(+)-taxifolin (CPD-474)" compartment="cytoplasm" initialConcentration="1" boundaryCondition="false"/>
      <species id="UDP_D_GALACTURONATE" name="UDP-D-GALACTURONATE" compartment="cytoplasm" initialConcentration="1" boundaryCondition="false"/>
      <species id="TYRAMINE" name="TYRAMINE" compartment="cytoplasm" initialConcentration="1" boundaryCondition="false"/>
      <species id="CPD_479" name="2-oxo-4-methylthiobutanoate (CPD-479)" compartment="cytoplasm" initialConcentration="1" boundaryCondition="false"/>
      <species id="Light_chloroplast" name="|Light| [chloroplast]" compartment="chloroplast" initialConcentration="1" boundaryCondition="false"/>
      <species id="CPD_8073" name="1-18:2-2-16:0-monogalactosyldiacylglycerol (CPD-8073)" compartment="cytoplasm" initialConcentration="1" boundaryCondition="false"/>
      <species id="CPD_8077" name="1-18:1-2-16:2-monogalactosyldiacylglycerol (CPD-8077)" compartment="cytoplasm" initialConcentration="1" boundaryCondition="false"/>
      <species id="CPD_8076" name="1-18:3-2-16:1-monogalactosyldiacylglycerol (CPD-8076)" compartment="cytoplasm" initialConcentration="1" boundaryCondition="false"/>
      <species id="CPD_8075" name="1-18:2-2-16:1-monogalactosyldiacylglycerol (CPD-8075)" compartment="cytoplasm" initialConcentration="1" boundaryCondition="false"/>
      <species id="CPD_8074" name="1-18:3-2-16:0-monogalactosyldiacylglycerol (CPD-8074)" compartment="cytoplasm" initialConcentration="1" boundaryCondition="false"/>
      <species id="CPD_8079" name="1-18:1-2-16:3-monogalactosyldiacylglycerol (CPD-8079)" compartment="cytoplasm" initialConcentration="1" boundaryCondition="false"/>
      <species id="CPD_8078" name="1-18:3-2-16:2-monogalactosyldiacylglycerol (CPD-8078)" compartment="cytoplasm" initialConcentration="1" boundaryCondition="false"/>
      <species id="PYRIDOXAL_PHOSPHATE" name="pyridoxal 5&apos;-phosphate (PYRIDOXAL_PHOSPHATE)" compartment="cytoplasm" initialConcentration="1" boundaryCondition="false"/>
      <species id="GLC" name="beta-D-glucose (GLC)" compartment="cytoplasm" initialConcentration="1" boundaryCondition="false"/>
      <species id="DIOH_ISOVALERATE" name="DIOH-ISOVALERATE" compartment="cytoplasm" initialConcentration="1" boundaryCondition="false"/>
      <species id="O_SUCCINYL_L_HOMOSERINE" name="O-SUCCINYL-L-HOMOSERINE" compartment="cytoplasm" initialConcentration="1" boundaryCondition="false"/>
      <species id="SULFATE" name="SULFATE" compartment="cytoplasm" initialConcentration="1" boundaryCondition="false"/>
      <species id="SUCROSE" name="SUCROSE" compartment="cytoplasm" initialConcentration="1" boundaryCondition="false"/>
      <species id="_5_PHOSPHORIBOSYL_N_FORMYLGLYCINEAMIDINE" name="5-PHOSPHORIBOSYL-N-FORMYLGLYCINEAMIDINE" compartment="cytoplasm" initialConcentration="1" boundaryCondition="false"/>
      <species id="OLEOYL_COA" name="OLEOYL-COA" compartment="cytoplasm" initialConcentration="1" boundaryCondition="false"/>
      <species id="O_Glucosylsterols" name="|O-Glucosylsterols|" compartment="cytoplasm" initialConcentration="1" boundaryCondition="false"/>
      <species id="Carboxybiotin_BCCP" name="|Carboxybiotin-BCCP|" compartment="cytoplasm" initialConcentration="1" boundaryCondition="false"/>
      <species id="CPD_8613" name="4alpha-carboxy-4beta-methyl-5alpha-cholesta-8-en-3beta-ol (CPD-8613)" compartment="cytoplasm" initialConcentration="1" boundaryCondition="false"/>
      <species id="CPD_674" name="trans-cinnamate (CPD-674)" compartment="cytoplasm" initialConcentration="1" boundaryCondition="false"/>
      <species id="CPD_8610" name="4,4-dimethyl-5alpha-cholesta-8-en-3-beta-ol (CPD-8610)" compartment="cytoplasm" initialConcentration="1" boundaryCondition="false"/>
      <species id="CPD_8619" name="4alpha-carboxy-5alpha-cholesta-8-en-3beta-ol (CPD-8619)" compartment="cytoplasm" initialConcentration="1" boundaryCondition="false"/>
      <species id="PROTON_peroxisome" name="H+ (PROTON) [peroxisome]" compartment="peroxisome" initialConcentration="1" boundaryCondition="false"/>
      <species id="MG_2" name="Mg2+ (MG+2)" compartment="cytoplasm" initialConcentration="1" boundaryCondition="false"/>
      <species id="CPD_12495" name="(22R,23R)-22,23-dihydroxycampesterol (CPD-12495)" compartment="cytoplasm" initialConcentration="1" boundaryCondition="false"/>
      <species id="GLUCURONATE" name="GLUCURONATE" compartment="cytoplasm" initialConcentration="1" boundaryCondition="false"/>
      <species id="GLT_biomass" name="L-glutamate (GLT) [biomass]" compartment="biomass" initialConcentration="1" boundaryCondition="false"/>
      <species id="THR_phloem" name="L-threonine (THR) [phloem]" compartment="phloem" initialConcentration="1" boundaryCondition="false"/>
      <species id="UDP_L_ARABINOSE" name="UDP-L-ARABINOSE" compartment="cytoplasm" initialConcentration="1" boundaryCondition="false"/>
      <species id="CPD_2185" name="1-18:2-2-trans-16:1-phosphatidylglycerol (CPD-2185)" compartment="cytoplasm" initialConcentration="1" boundaryCondition="false"/>
      <species id="CPD_10546" name="methyl indole-3-acetate (CPD-10546)" compartment="cytoplasm" initialConcentration="1" boundaryCondition="false"/>
      <species id="CPD_2187" name="1-18:1-2-16:0-monogalactosyldiacylglycerol (CPD-2187)" compartment="cytoplasm" initialConcentration="1" boundaryCondition="false"/>
      <species id="CPD_2186" name="1-18:3-2-trans-16:1-phosphatidylglycerol (CPD-2186)" compartment="cytoplasm" initialConcentration="1" boundaryCondition="false"/>
      <species id="CPD_2181" name="1-18:1-2-18:1-sn-glycerol-3-phosphocholine (CPD-2181)" compartment="cytoplasm" initialConcentration="1" boundaryCondition="false"/>
      <species id="CPD_2183" name="1-18:1-2-16:0-phosphatidylglycerol (CPD-2183)" compartment="cytoplasm" initialConcentration="1" boundaryCondition="false"/>
      <species id="CPD_2182" name="1-18:2-2-18:2-sn-glycerol-3-phosphocholine (CPD-2182)" compartment="cytoplasm" initialConcentration="1" boundaryCondition="false"/>
      <species id="AMP" name="AMP" compartment="cytoplasm" initialConcentration="1" boundaryCondition="false"/>
      <species id="TYR_phloem" name="L-tyrosine (TYR) [phloem]" compartment="phloem" initialConcentration="1" boundaryCondition="false"/>
      <species id="CPD_2189" name="1-18:2-2-16:2-monogalactosyldiacylglycerol (CPD-2189)" compartment="cytoplasm" initialConcentration="1" boundaryCondition="false"/>
      <species id="CPD_2188" name="1-18:1-2-16:1-monogalactosyldiacylglycerol (CPD-2188)" compartment="cytoplasm" initialConcentration="1" boundaryCondition="false"/>
      <species id="NAD_peroxisome" name="NAD+ (NAD) [peroxisome]" compartment="peroxisome" initialConcentration="1" boundaryCondition="false"/>
      <species id="OROTATE" name="OROTATE" compartment="cytoplasm" initialConcentration="1" boundaryCondition="false"/>
      <species id="CIS_3_HEXENOL" name="(3Z)-hex-3-en-ol (CIS-3-HEXENOL)" compartment="cytoplasm" initialConcentration="1" boundaryCondition="false"/>
      <species id="XANTHINE" name="XANTHINE" compartment="cytoplasm" initialConcentration="1" boundaryCondition="false"/>
      <species id="zeaxanthin" name="zeaxanthin (CPD1F-130)" compartment="cytoplasm" initialConcentration="1" boundaryCondition="false"/>
      <species id="GLT_tRNAs" name="|GLT-tRNAs|" compartment="cytoplasm" initialConcentration="1" boundaryCondition="false"/>
      <species id="R_3_hydroxystearoyl_ACPs" name="|R-3-hydroxystearoyl-ACPs|" compartment="cytoplasm" initialConcentration="1" boundaryCondition="false"/>
      <species id="ADP_chloroplast" name="ADP [chloroplast]" compartment="chloroplast" initialConcentration="1" boundaryCondition="false"/>
      <species id="D_glucose_6_phosphate" name="|D-glucose-6-phosphate|" compartment="cytoplasm" initialConcentration="1" boundaryCondition="false"/>
      <species id="_4_HYDROXYPHENYLLACTATE" name="4-HYDROXYPHENYLLACTATE" compartment="cytoplasm" initialConcentration="1" boundaryCondition="false"/>
      <species id="CPD_1063" name="5-methylthioribulose-1-phosphate (CPD-1063)" compartment="cytoplasm" initialConcentration="1" boundaryCondition="false"/>
      <species id="ACP" name="ACP" compartment="cytoplasm" initialConcentration="1" boundaryCondition="false"/>
      <species id="succinate_semialdehyde" name="succinate semialdehyde (SUCC-S-ALD)" compartment="cytoplasm" initialConcentration="1" boundaryCondition="false"/>
      <species id="L_ARABITOL" name="L-ARABITOL" compartment="cytoplasm" initialConcentration="1" boundaryCondition="false"/>
      <species id="N_HYDROXYL_TRYPTAMINE" name="N-HYDROXYL-TRYPTAMINE" compartment="cytoplasm" initialConcentration="1" boundaryCondition="false"/>
      <species id="Palmitoleoyl_ACPs" name="|Palmitoleoyl-ACPs|" compartment="cytoplasm" initialConcentration="1" boundaryCondition="false"/>
      <species id="lathosterol" name="lathosterol (CPD-4186)" compartment="cytoplasm" initialConcentration="1" boundaryCondition="false"/>
      <species id="eriodictyol" name="eriodictyol (CPD-6994)" compartment="cytoplasm" initialConcentration="1" boundaryCondition="false"/>
      <species id="L_DEHYDRO_ASCORBATE_chloroplast" name="L-DEHYDRO-ASCORBATE [chloroplast]" compartment="chloroplast" initialConcentration="1" boundaryCondition="false"/>
      <species id="Hex_2_enoyl_ACPs" name="|Hex-2-enoyl-ACPs|" compartment="cytoplasm" initialConcentration="1" boundaryCondition="false"/>
      <species id="BUTYRIC_ACID" name="n-butanoate (BUTYRIC_ACID)" compartment="cytoplasm" initialConcentration="1" boundaryCondition="false"/>
      <species id="GDP" name="GDP" compartment="cytoplasm" initialConcentration="1" boundaryCondition="false"/>
      <species id="SORBITOL" name="D-sorbitol (SORBITOL)" compartment="cytoplasm" initialConcentration="1" boundaryCondition="false"/>
      <species id="MET" name="L-methionine (MET)" compartment="cytoplasm" initialConcentration="1" boundaryCondition="false"/>
      <species id="Pyruvate_dehydrogenase_acetylDHlipoyl_mitochondrion" name="|Pyruvate-dehydrogenase-acetylDHlipoyl| [mitochondrion]" compartment="mitochondrion" initialConcentration="1" boundaryCondition="false"/>
      <species id="HIS_phloem" name="L-histidine (HIS) [phloem]" compartment="phloem" initialConcentration="1" boundaryCondition="false"/>
      <species id="LINOLEIC_ACID_biomass" name="linoleate (LINOLEIC_ACID) [biomass]" compartment="biomass" initialConcentration="1" boundaryCondition="false"/>
      <species id="D_MYO_INOSITOL_1_MONOPHOSPHATE" name="1D-myo-inositol (1)-monophosphate (D-MYO-INOSITOL-1-MONOPHOSPHATE)" compartment="cytoplasm" initialConcentration="1" boundaryCondition="false"/>
      <species id="FARNESYL_PP" name="(2E,6E)-farnesyl diphosphate (FARNESYL-PP)" compartment="cytoplasm" initialConcentration="1" boundaryCondition="false"/>
      <species id="ATP_chloroplast" name="ATP [chloroplast]" compartment="chloroplast" initialConcentration="1" boundaryCondition="false"/>
      <species id="CARBAMYUL_L_ASPARTATE" name="N-carbamoyl-L-aspartate (CARBAMYUL-L-ASPARTATE)" compartment="cytoplasm" initialConcentration="1" boundaryCondition="false"/>
      <species id="_3_HYDROXY_3_METHYL_GLUTARYL_COA" name="(S)-3-hydroxy-3-methylglutaryl-CoA (3-HYDROXY-3-METHYL-GLUTARYL-COA)" compartment="cytoplasm" initialConcentration="1" boundaryCondition="false"/>
      <species id="ARG_biomass" name="L-arginine (ARG) [biomass]" compartment="biomass" initialConcentration="1" boundaryCondition="false"/>
      <species id="_2_Octenoyl_ACPs" name="|2-Octenoyl-ACPs|" compartment="cytoplasm" initialConcentration="1" boundaryCondition="false"/>
      <species id="CPD_9718" name="menaquinone-7 (CPD-9718)" compartment="cytoplasm" initialConcentration="1" boundaryCondition="false"/>
      <species id="CPD_313" name="propane-1,3-diamine (CPD-313)" compartment="cytoplasm" initialConcentration="1" boundaryCondition="false"/>
      <species id="RIBOSE_1_ARSENATE" name="RIBOSE-1-ARSENATE" compartment="cytoplasm" initialConcentration="1" boundaryCondition="false"/>
      <species id="_2_KETO_3_METHYL_VALERATE" name="(S)-3-methyl-2-oxopentanoate (2-KETO-3-METHYL-VALERATE)" compartment="cytoplasm" initialConcentration="1" boundaryCondition="false"/>
      <species id="NADH_peroxisome" name="NADH [peroxisome]" compartment="peroxisome" initialConcentration="1" boundaryCondition="false"/>
      <species id="CPD_440" name="N-feruloyltyramine (CPD-440)" compartment="cytoplasm" initialConcentration="1" boundaryCondition="false"/>
      <species id="GALACTOSE" name="beta-D-galactose (GALACTOSE)" compartment="cytoplasm" initialConcentration="1" boundaryCondition="false"/>
      <species id="CPD_13229" name="trans-2-pentenol (CPD-13229)" compartment="cytoplasm" initialConcentration="1" boundaryCondition="false"/>
      <species id="TRYPTAMINE" name="TRYPTAMINE" compartment="cytoplasm" initialConcentration="1" boundaryCondition="false"/>
      <species id="CPD_448" name="beta-D-glucose 1-phosphate (CPD-448)" compartment="cytoplasm" initialConcentration="1" boundaryCondition="false"/>
      <species id="monodehydroascorbate" name="monodehydroascorbate (CPD-318)" compartment="cytoplasm" initialConcentration="1" boundaryCondition="false"/>
      <species id="NITRATE" name="NITRATE" compartment="cytoplasm" initialConcentration="1" boundaryCondition="false"/>
      <species id="NADP_chloroplast" name="NADP+ (NADP) [chloroplast]" compartment="chloroplast" initialConcentration="1" boundaryCondition="false"/>
      <species id="_2_ACETO_2_HYDROXY_BUTYRATE" name="2-aceto-2-hydroxy-butanoate (2-ACETO-2-HYDROXY-BUTYRATE)" compartment="cytoplasm" initialConcentration="1" boundaryCondition="false"/>
      <species id="WATER" name="H2O (WATER)" compartment="cytoplasm" initialConcentration="1" boundaryCondition="false"/>
      <species id="D_SEDOHEPTULOSE_7_P_chloroplast" name="D-sedoheptulose 7-phosphate (D-SEDOHEPTULOSE-7-P) [chloroplast]" compartment="chloroplast" initialConcentration="1" boundaryCondition="false"/>
      <species id="GUANOSINE_DIPHOSPHATE_FUCOSE" name="GUANOSINE_DIPHOSPHATE_FUCOSE" compartment="cytoplasm" initialConcentration="1" boundaryCondition="false"/>
      <species id="Decanoyl_ACPs" name="|Decanoyl-ACPs|" compartment="cytoplasm" initialConcentration="1" boundaryCondition="false"/>
      <species id="CPD_9956_mitochondrion" name="ubiquinol-8 (CPD-9956) [mitochondrion]" compartment="mitochondrion" initialConcentration="1" boundaryCondition="false"/>
      <species id="HYPOXANTHINE" name="HYPOXANTHINE" compartment="cytoplasm" initialConcentration="1" boundaryCondition="false"/>
      <species id="DI_H_URACIL" name="5,6-dihydrouracil (DI-H-URACIL)" compartment="cytoplasm" initialConcentration="1" boundaryCondition="false"/>
      <species id="CPD_8620" name="5alpha-cholesta-8-en-3-one (CPD-8620)" compartment="cytoplasm" initialConcentration="1" boundaryCondition="false"/>
      <species id="Octadec_2_enoyl_ACPs" name="|Octadec-2-enoyl-ACPs|" compartment="cytoplasm" initialConcentration="1" boundaryCondition="false"/>
      <species id="RIBULOSE_5P_chloroplast" name="D-ribulose 5-phosphate (RIBULOSE-5P) [chloroplast]" compartment="chloroplast" initialConcentration="1" boundaryCondition="false"/>
      <species id="CPD_5821" name="5-hydroxy-2-oxo-4-ureido-2,5-dihydro-1H imidazole-5-carboxylate (CPD-5821)" compartment="cytoplasm" initialConcentration="1" boundaryCondition="false"/>
      <species id="LONG_CHAIN_KETONE" name="LONG-CHAIN-KETONE" compartment="cytoplasm" initialConcentration="1" boundaryCondition="false"/>
      <species id="HYDROGEN_PEROXIDE_chloroplast" name="hydrogen peroxide (HYDROGEN-PEROXIDE) [chloroplast]" compartment="chloroplast" initialConcentration="1" boundaryCondition="false"/>
      <species id="CPD_4662" name="1-deoxy-capsidiol (CPD-4662)" compartment="cytoplasm" initialConcentration="1" boundaryCondition="false"/>
      <species id="CPD_4663" name="3-deoxy-capsidiol (CPD-4663)" compartment="cytoplasm" initialConcentration="1" boundaryCondition="false"/>
      <species id="CPD_4664" name="(+)-5-epi-aristolochene (CPD-4664)" compartment="cytoplasm" initialConcentration="1" boundaryCondition="false"/>
      <species id="CPD_8165" name="1-18:2-2-18:2-monogalactosyldiacylglycerol (CPD-8165)" compartment="cytoplasm" initialConcentration="1" boundaryCondition="false"/>
      <species id="L_1_PHOSPHATIDYL_GLYCEROL_biomass" name="L-1-PHOSPHATIDYL-GLYCEROL [biomass]" compartment="biomass" initialConcentration="1" boundaryCondition="false"/>
      <species id="_5_METHYL_THF" name="5-methyl-tetrahydrofolate (5-METHYL-THF)" compartment="cytoplasm" initialConcentration="1" boundaryCondition="false"/>
      <species id="PSEUDOURIDINE_5_P" name="pseudouridine 5&apos;-phosphate (PSEUDOURIDINE-5-P)" compartment="cytoplasm" initialConcentration="1" boundaryCondition="false"/>
      <species id="AMMONIA_mitochondrion" name="AMMONIA [mitochondrion]" compartment="mitochondrion" initialConcentration="1" boundaryCondition="false"/>
      <species id="PANTETHEINE_P" name="4&apos;-phosphopantetheine (PANTETHEINE-P)" compartment="cytoplasm" initialConcentration="1" boundaryCondition="false"/>
      <species id="L_1_PHOSPHATIDYL_GLYCEROL" name="L-1-PHOSPHATIDYL-GLYCEROL" compartment="cytoplasm" initialConcentration="1" boundaryCondition="false"/>
      <species id="ILE_phloem" name="L-isoleucine (ILE) [phloem]" compartment="phloem" initialConcentration="1" boundaryCondition="false"/>
      <species id="Protein_tyrosine_phosphates" name="|Protein-tyrosine-phosphates|" compartment="cytoplasm" initialConcentration="1" boundaryCondition="false"/>
      <species id="ACETOACETYL_COA" name="ACETOACETYL-COA" compartment="cytoplasm" initialConcentration="1" boundaryCondition="false"/>
      <species id="CPD_663" name="UDP-4-dehydro-6-deoxy-D-glucose (CPD-663)" compartment="cytoplasm" initialConcentration="1" boundaryCondition="false"/>
      <species id="R_3_hydroxyhexanoyl_ACPs" name="|R-3-hydroxyhexanoyl-ACPs|" compartment="cytoplasm" initialConcentration="1" boundaryCondition="false"/>
      <species id="Jasmonic_Acids" name="|Jasmonic-Acids|" compartment="cytoplasm" initialConcentration="1" boundaryCondition="false"/>
      <species id="MESO_DIAMINOPIMELATE" name="MESO-DIAMINOPIMELATE" compartment="cytoplasm" initialConcentration="1" boundaryCondition="false"/>
      <species id="CPD_11939" name="3,5-bisdiphosphoinositol-1D-myo-inositol (2,3,4,6)tetrakisphosphate (CPD-11939)" compartment="cytoplasm" initialConcentration="1" boundaryCondition="false"/>
      <species id="CPD_11938" name="1,5-bisdiphosphoinositol-1D-myo-inositol (2,3,4,6)tetrakisphosphate (CPD-11938)" compartment="cytoplasm" initialConcentration="1" boundaryCondition="false"/>
      <species id="PROTON_mitochondrial_intermembrane_space" name="H+ (PROTON) [mitochondrial_intermembrane_space]" compartment="mitochondrial_intermembrane_space" initialConcentration="1" boundaryCondition="false"/>
      <species id="CPD_11937" name="3-diphospho-1D-myo-inositol (1,2,4,5,6)pentakisphosphate (CPD-11937)" compartment="cytoplasm" initialConcentration="1" boundaryCondition="false"/>
      <species id="D_threo_isocitrate" name="D-threo-isocitrate (THREO-DS-ISO-CITRATE)" compartment="cytoplasm" initialConcentration="1" boundaryCondition="false"/>
      <species id="CIT_mitochondrion" name="citrate (CIT) [mitochondrion]" compartment="mitochondrion" initialConcentration="1" boundaryCondition="false"/>
      <species id="L_1_PHOSPHATIDYL_SERINE" name="L-1-PHOSPHATIDYL-SERINE" compartment="cytoplasm" initialConcentration="1" boundaryCondition="false"/>
      <species id="PROTON" name="H+ (PROTON)" compartment="cytoplasm" initialConcentration="1" boundaryCondition="false"/>
      <species id="campestanol" name="campestanol (CPD-710)" compartment="cytoplasm" initialConcentration="1" boundaryCondition="false"/>
      <species id="L_CITRULLINE" name="L-CITRULLINE" compartment="cytoplasm" initialConcentration="1" boundaryCondition="false"/>
      <species id="_5_P_BETA_D_RIBOSYL_AMINE" name="5-phospho-beta-D-ribosyl-amine (5-P-BETA-D-RIBOSYL-AMINE)" compartment="cytoplasm" initialConcentration="1" boundaryCondition="false"/>
      <species id="CPD_2961" name="6-phospho D-gluconate (CPD-2961)" compartment="cytoplasm" initialConcentration="1" boundaryCondition="false"/>
      <species id="GLYOX_peroxisome" name="glyoxylate (GLYOX) [peroxisome]" compartment="peroxisome" initialConcentration="1" boundaryCondition="false"/>
      <species id="raffinose" name="raffinose (CPD-1099)" compartment="cytoplasm" initialConcentration="1" boundaryCondition="false"/>
      <species id="OXALACETIC_ACID_mitochondrion" name="oxaloacetate (OXALACETIC_ACID) [mitochondrion]" compartment="mitochondrion" initialConcentration="1" boundaryCondition="false"/>
      <species id="PHOSPHORIBOSYL_FORMIMINO_AICAR_P" name="1-(5-phosphoribosyl)-5-[(5-phosphoribosylamino)methylideneamino]imidazole-4-carboxamide (PHOSPHORIBOSYL-FORMIMINO-AICAR-P)" compartment="cytoplasm" initialConcentration="1" boundaryCondition="false"/>
      <species id="D_Galactosyl_12_diacyl_glycerols" name="|D-Galactosyl-12-diacyl-glycerols|" compartment="cytoplasm" initialConcentration="1" boundaryCondition="false"/>
      <species id="Pyruvate_dehydrogenase_dihydrolipoate" name="|Pyruvate-dehydrogenase-dihydrolipoate|" compartment="cytoplasm" initialConcentration="1" boundaryCondition="false"/>
      <species id="CPD_2281" name="6G,6-kestotetraose (CPD-2281)" compartment="cytoplasm" initialConcentration="1" boundaryCondition="false"/>
      <species id="CPD_7866" name="cyanidin 3-(p-coumaroyl)-glucoside (CPD-7866)" compartment="cytoplasm" initialConcentration="1" boundaryCondition="false"/>
      <species id="leucopelargonidin" name="leucopelargonidin (LEUCOPELARGONIDIN-CMPD)" compartment="cytoplasm" initialConcentration="1" boundaryCondition="false"/>
      <species id="total_fixed_biomass" name="total [fixed_biomass]" compartment="fixed_biomass" initialConcentration="1" boundaryCondition="false"/>
      <species id="methylsalicylate" name="methylsalicylate (CPD-6442)" compartment="cytoplasm" initialConcentration="1" boundaryCondition="false"/>
      <species id="exposed_starch_monomer_equivalent" name="exposed_starch_monomer_equivalent" compartment="cytoplasm" initialConcentration="1" boundaryCondition="false"/>
      <species id="GLYCOLALDEHYDE" name="GLYCOLALDEHYDE" compartment="cytoplasm" initialConcentration="1" boundaryCondition="false"/>
      <species id="ACETYL_COA_mitochondrion" name="ACETYL-COA [mitochondrion]" compartment="mitochondrion" initialConcentration="1" boundaryCondition="false"/>
      <species id="Arabinoxylan_monomer_equivalent" name="Arabinoxylan-monomer-equivalent" compartment="cytoplasm" initialConcentration="1" boundaryCondition="false"/>
      <species id="SULFATE_xylem" name="SULFATE [xylem]" compartment="xylem" initialConcentration="1" boundaryCondition="false"/>
      <species id="WATER_peroxisome" name="H2O (WATER) [peroxisome]" compartment="peroxisome" initialConcentration="1" boundaryCondition="false"/>
      <species id="CPD_12585" name="(2-trans-6-trans)-farnesoate (CPD-12585)" compartment="cytoplasm" initialConcentration="1" boundaryCondition="false"/>
      <species id="CPD_12587" name="2-trans,-6-trans-farnesyl monophosphate (CPD-12587)" compartment="cytoplasm" initialConcentration="1" boundaryCondition="false"/>
      <species id="ACETALD" name="acetaldehyde (ACETALD)" compartment="cytoplasm" initialConcentration="1" boundaryCondition="false"/>
      <species id="TYR" name="L-tyrosine (TYR)" compartment="cytoplasm" initialConcentration="1" boundaryCondition="false"/>
      <species id="palmitoleate" name="palmitoleate (CPD-9245)" compartment="cytoplasm" initialConcentration="1" boundaryCondition="false"/>
      <species id="PHE_biomass" name="L-phenylalanine (PHE) [biomass]" compartment="biomass" initialConcentration="1" boundaryCondition="false"/>
      <species id="PHE_phloem" name="L-phenylalanine (PHE) [phloem]" compartment="phloem" initialConcentration="1" boundaryCondition="false"/>
      <species id="CARBOXYPHENYLAMINO_DEOXYRIBULOSE_P" name="1-(o-carboxyphenylamino)-1&apos;-deoxyribulose-5&apos;-phosphate (CARBOXYPHENYLAMINO-DEOXYRIBULOSE-P)" compartment="cytoplasm" initialConcentration="1" boundaryCondition="false"/>
      <species id="FUM" name="fumarate (FUM)" compartment="cytoplasm" initialConcentration="1" boundaryCondition="false"/>
      <species id="CROTONYL_COA" name="CROTONYL-COA" compartment="cytoplasm" initialConcentration="1" boundaryCondition="false"/>
      <species id="malonate_semialdehyde" name="malonate semialdehyde (MALONATE-S-ALD)" compartment="cytoplasm" initialConcentration="1" boundaryCondition="false"/>
      <species id="VAL_phloem" name="L-valine (VAL) [phloem]" compartment="phloem" initialConcentration="1" boundaryCondition="false"/>
      <species id="CPD_14424" name="3-hydroxy-docosapentaenoyl-CoA (CPD-14424)" compartment="cytoplasm" initialConcentration="1" boundaryCondition="false"/>
      <species id="RIBOSE_5P" name="D-ribose 5-phosphate (RIBOSE-5P)" compartment="cytoplasm" initialConcentration="1" boundaryCondition="false"/>
      <species id="CPD_14422" name="3-oxo-eicosatrienoyl-CoA (CPD-14422)" compartment="cytoplasm" initialConcentration="1" boundaryCondition="false"/>
      <species id="CPD_14423" name="3-oxo-docosapentaenoyl-CoA (CPD-14423)" compartment="cytoplasm" initialConcentration="1" boundaryCondition="false"/>
      <species id="SER_biomass" name="L-serine (SER) [biomass]" compartment="biomass" initialConcentration="1" boundaryCondition="false"/>
      <species id="CPD_8905" name="(+)-pinoresinol (CPD-8905)" compartment="cytoplasm" initialConcentration="1" boundaryCondition="false"/>
      <species id="UDP_SULFOQUINOVOSE" name="UDP-alpha-D-sulfoquinovopyranose (UDP-SULFOQUINOVOSE)" compartment="cytoplasm" initialConcentration="1" boundaryCondition="false"/>
      <species id="CPD_7078" name="GDP-L-gulose (CPD-7078)" compartment="cytoplasm" initialConcentration="1" boundaryCondition="false"/>
      <species id="CPD_698" name="campest-4-en-3-one (CPD-698)" compartment="cytoplasm" initialConcentration="1" boundaryCondition="false"/>
      <species id="_2_Oxo_carboxylates" name="|2-Oxo-carboxylates|" compartment="cytoplasm" initialConcentration="1" boundaryCondition="false"/>
      <species id="MAL_mitochondrion" name="(S)-malate (MAL) [mitochondrion]" compartment="mitochondrion" initialConcentration="1" boundaryCondition="false"/>
      <species id="DNA_base_equivalent_biomass" name="DNA_base_equivalent [biomass]" compartment="biomass" initialConcentration="1" boundaryCondition="false"/>
      <species id="D_Galactosyl_12_diacyl_glycerols_biomass" name="|D-Galactosyl-12-diacyl-glycerols| [biomass]" compartment="biomass" initialConcentration="1" boundaryCondition="false"/>
      <species id="polysaccharide_galactose_unit" name="polysaccharide_galactose_unit" compartment="cytoplasm" initialConcentration="1" boundaryCondition="false"/>
      <species id="CHORISMATE" name="CHORISMATE" compartment="cytoplasm" initialConcentration="1" boundaryCondition="false"/>
      <species id="_1_3_beta_D_glucan_monomer_equivalent" name="1-3-beta-D-glucan-monomer-equivalent" compartment="cytoplasm" initialConcentration="1" boundaryCondition="false"/>
      <species id="ASCORBATE_biomass" name="L-ascorbate (ASCORBATE) [biomass]" compartment="biomass" initialConcentration="1" boundaryCondition="false"/>
      <species id="GLC_6_P" name="beta-D-glucose 6-phosphate (GLC-6-P)" compartment="cytoplasm" initialConcentration="1" boundaryCondition="false"/>
      <species id="SINAPYL_ALCOHOL" name="SINAPYL-ALCOHOL" compartment="cytoplasm" initialConcentration="1" boundaryCondition="false"/>
      <species id="CHLOROPHYLL_A" name="chlorophyll a (CHLOROPHYLL-A)" compartment="cytoplasm" initialConcentration="1" boundaryCondition="false"/>
      <species id="CHLOROPHYLL_B" name="chlorophyll b (CHLOROPHYLL-B)" compartment="cytoplasm" initialConcentration="1" boundaryCondition="false"/>
      <species id="ASN" name="L-asparagine (ASN)" compartment="cytoplasm" initialConcentration="1" boundaryCondition="false"/>
      <species id="ANDROST4ENE" name="androst-4-en-3,17-dione (ANDROST4ENE)" compartment="cytoplasm" initialConcentration="1" boundaryCondition="false"/>
      <species id="S_HYDROXYMETHYLGLUTATHIONE" name="S-HYDROXYMETHYLGLUTATHIONE" compartment="cytoplasm" initialConcentration="1" boundaryCondition="false"/>
      <species id="NAD_P_OR_NOP" name="NAD-P-OR-NOP" compartment="cytoplasm" initialConcentration="1" boundaryCondition="false"/>
      <species id="CPD_3943" name="(22alpha)-hydroxy-campesterol (CPD-3943)" compartment="cytoplasm" initialConcentration="1" boundaryCondition="false"/>
      <species id="CPD_3946" name="(22S,24R)-22-hydroxy-5alpha-ergostan-3-one (CPD-3946)" compartment="cytoplasm" initialConcentration="1" boundaryCondition="false"/>
      <species id="CPD_506" name="D-myo-inositol (1,3,4,5)-tetrakisphosphate (CPD-506)" compartment="cytoplasm" initialConcentration="1" boundaryCondition="false"/>
      <species id="INDOLE_3_ACETYL_BETA_6_D_GLUCOSE" name="INDOLE-3-ACETYL-BETA-6-D-GLUCOSE" compartment="cytoplasm" initialConcentration="1" boundaryCondition="false"/>
      <species id="CPD_3945" name="(22alpha)-hydroxy-campest-4-en-3-one (CPD-3945)" compartment="cytoplasm" initialConcentration="1" boundaryCondition="false"/>
      <species id="INDOLE" name="INDOLE" compartment="cytoplasm" initialConcentration="1" boundaryCondition="false"/>
      <species id="CPD1F_126" name="gamma-carotene (CPD1F-126)" compartment="cytoplasm" initialConcentration="1" boundaryCondition="false"/>
      <species id="Octanoyl_ACPs" name="|Octanoyl-ACPs|" compartment="cytoplasm" initialConcentration="1" boundaryCondition="false"/>
      <species id="CPD_7092" name="momilactone A (CPD-7092)" compartment="cytoplasm" initialConcentration="1" boundaryCondition="false"/>
      <species id="CPD_1825" name="beta-L-arabinose 1-phosphate (CPD-1825)" compartment="cytoplasm" initialConcentration="1" boundaryCondition="false"/>
      <species id="CPD_1041" name="(Z)-[(4-hydroxyphenyl)acetaldehyde oxime] (CPD-1041)" compartment="cytoplasm" initialConcentration="1" boundaryCondition="false"/>
      <species id="XANTHOSINE" name="XANTHOSINE" compartment="cytoplasm" initialConcentration="1" boundaryCondition="false"/>
      <species id="Glucomannan_monomer_equivalent_biomass" name="Glucomannan-monomer-equivalent [biomass]" compartment="biomass" initialConcentration="1" boundaryCondition="false"/>
      <species id="SULFOQUINOVOSYLDIACYLGLYCEROL" name="SULFOQUINOVOSYLDIACYLGLYCEROL" compartment="cytoplasm" initialConcentration="1" boundaryCondition="false"/>
      <species id="L_ORNITHINE" name="L-ORNITHINE" compartment="cytoplasm" initialConcentration="1" boundaryCondition="false"/>
      <species id="N_5_PHOSPHORIBOSYL_ANTHRANILATE" name="N-(5&apos;-phosphoribosyl)-anthranilate (N-5-PHOSPHORIBOSYL-ANTHRANILATE)" compartment="cytoplasm" initialConcentration="1" boundaryCondition="false"/>
      <species id="CPD_648" name="(S)-4-hydroxymandelonitrile (CPD-648)" compartment="cytoplasm" initialConcentration="1" boundaryCondition="false"/>
      <species id="CELLULOSE_monomer_equivalent_biomass" name="CELLULOSE_monomer_equivalent [biomass]" compartment="biomass" initialConcentration="1" boundaryCondition="false"/>
      <species id="L_1_phosphatidyl_inositols" name="|L-1-phosphatidyl-inositols|" compartment="cytoplasm" initialConcentration="1" boundaryCondition="false"/>
      <species id="DOPAQUINONE" name="DOPAQUINONE" compartment="cytoplasm" initialConcentration="1" boundaryCondition="false"/>
      <species id="L_ARABINOSE" name="L-ARABINOSE" compartment="cytoplasm" initialConcentration="1" boundaryCondition="false"/>
      <species id="CH3_MALONATE_S_ALD" name="(S)-methylmalonate-semialdehyde (CH3-MALONATE-S-ALD)" compartment="cytoplasm" initialConcentration="1" boundaryCondition="false"/>
      <species id="SPERMINE" name="SPERMINE" compartment="cytoplasm" initialConcentration="1" boundaryCondition="false"/>
      <species id="SER_mitochondrion" name="L-serine (SER) [mitochondrion]" compartment="mitochondrion" initialConcentration="1" boundaryCondition="false"/>
      <species id="dihydromyricetin" name="dihydromyricetin (CPD-7087)" compartment="cytoplasm" initialConcentration="1" boundaryCondition="false"/>
      <species id="oxygen_mitochondrion" name="oxygen (OXYGEN-MOLECULE) [mitochondrion]" compartment="mitochondrion" initialConcentration="1" boundaryCondition="false"/>
      <species id="PHYTOSPINGOSINE_biomass" name="4-hydroxysphinganine (PHYTOSPINGOSINE) [biomass]" compartment="biomass" initialConcentration="1" boundaryCondition="false"/>
      <species id="UDP_D_XYLOSE" name="UDP-alpha-D-xylose (UDP-D-XYLOSE)" compartment="cytoplasm" initialConcentration="1" boundaryCondition="false"/>
      <species id="AMINO_RIBOSYLAMINO_1H_3H_PYR_DIONE" name="5-amino-6-(D-ribitylamino)uracil (AMINO-RIBOSYLAMINO-1H-3H-PYR-DIONE)" compartment="cytoplasm" initialConcentration="1" boundaryCondition="false"/>
      <species id="CPD_12173" name="(S)-3-hydroxy-isobutanoyl-CoA (CPD-12173)" compartment="cytoplasm" initialConcentration="1" boundaryCondition="false"/>
      <species id="CPD_12175" name="(S)-3-hydroxy-isobutanoate (CPD-12175)" compartment="cytoplasm" initialConcentration="1" boundaryCondition="false"/>
      <species id="OXIDIZED_GLUTATHIONE" name="glutathione disulfide (OXIDIZED-GLUTATHIONE)" compartment="cytoplasm" initialConcentration="1" boundaryCondition="false"/>
      <species id="amylopectin_monomer_equivalent_chloroplast_biomass" name="amylopectin_monomer_equivalent_chloroplast [biomass]" compartment="biomass" initialConcentration="1" boundaryCondition="false"/>
      <species id="protein_fixed_biomass" name="protein [fixed_biomass]" compartment="fixed_biomass" initialConcentration="1" boundaryCondition="false"/>
      <species id="THR" name="L-threonine (THR)" compartment="cytoplasm" initialConcentration="1" boundaryCondition="false"/>
      <species id="THF" name="tetrahydrofolate (THF)" compartment="cytoplasm" initialConcentration="1" boundaryCondition="false"/>
      <species id="BUTYRYL_COA" name="butanoyl-CoA (BUTYRYL-COA)" compartment="cytoplasm" initialConcentration="1" boundaryCondition="false"/>
      <species id="_6G_KESTOTETRAOSE" name="6G-kestotriose (6G-KESTOTETRAOSE)" compartment="cytoplasm" initialConcentration="1" boundaryCondition="false"/>
      <species id="CPD_12354" name="16alpha, 17-epoxy gibberellin A9 (CPD-12354)" compartment="cytoplasm" initialConcentration="1" boundaryCondition="false"/>
      <species id="CPD_12351" name="16alpha, 17-epoxy gibberellin A4 (CPD-12351)" compartment="cytoplasm" initialConcentration="1" boundaryCondition="false"/>
      <species id="CPD_12353" name="16alpha, 17-epoxy gibberellin A12 (CPD-12353)" compartment="cytoplasm" initialConcentration="1" boundaryCondition="false"/>
      <species id="GLYOX" name="glyoxylate (GLYOX)" compartment="cytoplasm" initialConcentration="1" boundaryCondition="false"/>
      <species id="AMP_chloroplast" name="AMP [chloroplast]" compartment="chloroplast" initialConcentration="1" boundaryCondition="false"/>
      <species id="INDOLE_3_ACETYL_BETA_4_D_GLUCOSE" name="INDOLE-3-ACETYL-BETA-4-D-GLUCOSE" compartment="cytoplasm" initialConcentration="1" boundaryCondition="false"/>
      <species id="INDOLEYL_CPD" name="indole-3-acetonitrile (INDOLEYL-CPD)" compartment="cytoplasm" initialConcentration="1" boundaryCondition="false"/>
      <species id="CPD_6783" name="D-myo-inositol (2,4) bisphosphate (CPD-6783)" compartment="cytoplasm" initialConcentration="1" boundaryCondition="false"/>
      <species id="CPD_6781" name="D-myo-inositol (1,2,3,4) tetrakisphosphate (CPD-6781)" compartment="cytoplasm" initialConcentration="1" boundaryCondition="false"/>
      <species id="_5Z8Z11Z14Z17Z_EICOSAPENTAENOATE" name="(5Z,8Z,11Z,14Z,17Z)-eicosapentaenoate (5Z8Z11Z14Z17Z-EICOSAPENTAENOATE)" compartment="cytoplasm" initialConcentration="1" boundaryCondition="false"/>
      <species id="CPD_196" name="octanoyl-CoA (CPD-196)" compartment="cytoplasm" initialConcentration="1" boundaryCondition="false"/>
      <species id="_4_aminobutanoate" name="4-aminobutanoate (4-AMINO-BUTYRATE)" compartment="cytoplasm" initialConcentration="1" boundaryCondition="false"/>
      <species id="D_SEDOHEPTULOSE_1_7_P2_chloroplast" name="D-sedoheptulose-1,7-bisphosphate (D-SEDOHEPTULOSE-1-7-P2) [chloroplast]" compartment="chloroplast" initialConcentration="1" boundaryCondition="false"/>
      <species id="CPD_201" name="4-hydroxybenzoyl-CoA (CPD-201)" compartment="cytoplasm" initialConcentration="1" boundaryCondition="false"/>
      <species id="CAFFEOYLSHIKIMATE" name="CAFFEOYLSHIKIMATE" compartment="cytoplasm" initialConcentration="1" boundaryCondition="false"/>
      <species id="QUINATE" name="L-quinate (QUINATE)" compartment="cytoplasm" initialConcentration="1" boundaryCondition="false"/>
      <species id="polysaccharide_galacturonate_unit" name="polysaccharide_galacturonate_unit" compartment="cytoplasm" initialConcentration="1" boundaryCondition="false"/>
      <species id="_1_183_2_183_SN_GLYCEROL_PHOSPHOCHOLINE" name="1-18:3-2-18:3-phosphatidylcholine (1-183-2-183-SN-GLYCEROL-PHOSPHOCHOLINE)" compartment="cytoplasm" initialConcentration="1" boundaryCondition="false"/>
      <species id="CO2_chloroplast" name="CO2 (CARBON-DIOXIDE) [chloroplast]" compartment="chloroplast" initialConcentration="1" boundaryCondition="false"/>
      <species id="Charged_GLN_tRNAs" name="|Charged-GLN-tRNAs|" compartment="cytoplasm" initialConcentration="1" boundaryCondition="false"/>
      <species id="octanoate" name="octanoate (CPD-195)" compartment="cytoplasm" initialConcentration="1" boundaryCondition="false"/>
      <species id="GLYCERATE" name="D-glycerate (GLYCERATE)" compartment="cytoplasm" initialConcentration="1" boundaryCondition="false"/>
      <species id="CPD_7526" name="9,9&apos;-di-cis-zeta-carotene (CPD-7526)" compartment="cytoplasm" initialConcentration="1" boundaryCondition="false"/>
      <species id="Oxidized_Plastocyanins_chloroplast" name="|Oxidized-Plastocyanins| [chloroplast]" compartment="chloroplast" initialConcentration="1" boundaryCondition="false"/>
      <species id="phosphocholine" name="phosphocholine (PHOSPHORYL-CHOLINE)" compartment="cytoplasm" initialConcentration="1" boundaryCondition="false"/>
      <species id="CPD_510" name="alpha-D-glucuronate 1-phosphate (CPD-510)" compartment="cytoplasm" initialConcentration="1" boundaryCondition="false"/>
      <species id="UMP" name="uridine-5&apos;-phosphate (UMP)" compartment="cytoplasm" initialConcentration="1" boundaryCondition="false"/>
      <species id="CPD_730" name="3-oxo-2-(cis-2&apos;-pentenyl)-cyclopentane-1-octanoate (CPD-730)" compartment="cytoplasm" initialConcentration="1" boundaryCondition="false"/>
      <species id="CDPDIACYLGLYCEROL" name="CDPDIACYLGLYCEROL" compartment="cytoplasm" initialConcentration="1" boundaryCondition="false"/>
      <species id="CYTIDINE" name="CYTIDINE" compartment="cytoplasm" initialConcentration="1" boundaryCondition="false"/>
      <species id="CPD_7061" name="pheophorbide a (CPD-7061)" compartment="cytoplasm" initialConcentration="1" boundaryCondition="false"/>
      <species id="_5_P_RIBOSYL_N_FORMYLGLYCINEAMIDE" name="5&apos;-phosphoribosyl-N-formylglycineamide (5-P-RIBOSYL-N-FORMYLGLYCINEAMIDE)" compartment="cytoplasm" initialConcentration="1" boundaryCondition="false"/>
      <species id="PORPHOBILINOGEN" name="PORPHOBILINOGEN" compartment="cytoplasm" initialConcentration="1" boundaryCondition="false"/>
      <species id="BENZOATE" name="BENZOATE" compartment="cytoplasm" initialConcentration="1" boundaryCondition="false"/>
      <species id="ADENOSINE_DIPHOSPHATE_RIBOSE" name="ADP-ribose (ADENOSINE_DIPHOSPHATE_RIBOSE)" compartment="cytoplasm" initialConcentration="1" boundaryCondition="false"/>
      <species id="CPD_2222" name="(R+)-3-(4-hydroxyphenyl)lactate (CPD-2222)" compartment="cytoplasm" initialConcentration="1" boundaryCondition="false"/>
      <species id="_1_3_beta_D_glucan_monomer_equivalent_biomass" name="1-3-beta-D-glucan-monomer-equivalent [biomass]" compartment="biomass" initialConcentration="1" boundaryCondition="false"/>
      <species id="_5_METHYLTHIOADENOSINE" name="S-methyl-5&apos;-thioadenosine (5-METHYLTHIOADENOSINE)" compartment="cytoplasm" initialConcentration="1" boundaryCondition="false"/>
      <species id="GAP_chloroplast" name="D-glyceraldehyde 3-phosphate (GAP) [chloroplast]" compartment="chloroplast" initialConcentration="1" boundaryCondition="false"/>
      <species id="_5alpha_cholesta_7_24_dien_3beta_ol" name="5alpha-cholesta-7,24-dien-3beta-ol (5-ALPHA-CHOLESTA-724-DIEN-3-BETA-OL)" compartment="cytoplasm" initialConcentration="1" boundaryCondition="false"/>
      <species id="ILE_biomass" name="L-isoleucine (ILE) [biomass]" compartment="biomass" initialConcentration="1" boundaryCondition="false"/>
      <species id="_10_FORMYL_THF" name="10-formyl-tetrahydrofolate (10-FORMYL-THF)" compartment="cytoplasm" initialConcentration="1" boundaryCondition="false"/>
      <species id="Beta_hydroxydecanoyl_ACPs" name="|Beta-hydroxydecanoyl-ACPs|" compartment="cytoplasm" initialConcentration="1" boundaryCondition="false"/>
      <species id="CDP" name="CDP" compartment="cytoplasm" initialConcentration="1" boundaryCondition="false"/>
      <species id="CPD_4442" name="cis-zeatin riboside (CPD-4442)" compartment="cytoplasm" initialConcentration="1" boundaryCondition="false"/>
      <species id="CPD_4441" name="cis-zeatin (CPD-4441)" compartment="cytoplasm" initialConcentration="1" boundaryCondition="false"/>
      <species id="S_LACTOYL_GLUTATHIONE" name="S-LACTOYL-GLUTATHIONE" compartment="cytoplasm" initialConcentration="1" boundaryCondition="false"/>
      <species id="OXALACETIC_ACID" name="oxaloacetate (OXALACETIC_ACID)" compartment="cytoplasm" initialConcentration="1" boundaryCondition="false"/>
      <species id="ALPHA_GLUCOSE" name="alpha-D-glucose (ALPHA-GLUCOSE)" compartment="cytoplasm" initialConcentration="1" boundaryCondition="false"/>
      <species id="Glucuronoxylan_monomer_equivalent" name="Glucuronoxylan-monomer-equivalent" compartment="cytoplasm" initialConcentration="1" boundaryCondition="false"/>
      <species id="ERYTHROSE_4P_chloroplast" name="D-erythrose 4-phosphate (ERYTHROSE-4P) [chloroplast]" compartment="chloroplast" initialConcentration="1" boundaryCondition="false"/>
      <species id="PPI" name="diphosphate (PPI)" compartment="cytoplasm" initialConcentration="1" boundaryCondition="false"/>
      <species id="GAP" name="D-glyceraldehyde 3-phosphate (GAP)" compartment="cytoplasm" initialConcentration="1" boundaryCondition="false"/>
      <species id="MG_2_xylem" name="Mg2+ (MG+2) [xylem]" compartment="xylem" initialConcentration="1" boundaryCondition="false"/>
      <species id="NITRATE_xylem" name="NITRATE [xylem]" compartment="xylem" initialConcentration="1" boundaryCondition="false"/>
      <species id="L_GLUTAMATE_GAMMA_SEMIALDEHYDE" name="L-glutamate gamma-semialdehyde (L-GLUTAMATE_GAMMA-SEMIALDEHYDE)" compartment="cytoplasm" initialConcentration="1" boundaryCondition="false"/>
      <species id="_1_4_beta_D_xylan_monomer_equivalent_biomass" name="1-4-beta-D-xylan-monomer-equivalent [biomass]" compartment="biomass" initialConcentration="1" boundaryCondition="false"/>
      <species id="SO3" name="sulfite (SO3)" compartment="cytoplasm" initialConcentration="1" boundaryCondition="false"/>
      <species id="_5_O_INDOL_3_YLACETYL_MYO_ETCETERA" name="5-O-(indol-3-ylacetyl-myo-inositol) D-galactoside (5-O-INDOL-3-YLACETYL-MYO-ETCETERA)" compartment="cytoplasm" initialConcentration="1" boundaryCondition="false"/>
      <species id="MEVALONATE" name="(R)-mevalonate (MEVALONATE)" compartment="cytoplasm" initialConcentration="1" boundaryCondition="false"/>
      <species id="DGDP" name="DGDP" compartment="cytoplasm" initialConcentration="1" boundaryCondition="false"/>
      <species id="CPD_7004" name="dihydrogeranylgeranyl-chlorophyll a (CPD-7004)" compartment="cytoplasm" initialConcentration="1" boundaryCondition="false"/>
      <species id="GLYCERATE_chloroplast" name="D-glycerate (GLYCERATE) [chloroplast]" compartment="chloroplast" initialConcentration="1" boundaryCondition="false"/>
      <species id="TMP" name="dTMP (TMP)" compartment="cytoplasm" initialConcentration="1" boundaryCondition="false"/>
      <species id="DIVINYLCHLOROPHYLLIDE_A" name="divinylchlorophyllide a (DIVINYLCHLOROPHYLLIDE-A)" compartment="cytoplasm" initialConcentration="1" boundaryCondition="false"/>
      <species id="B_ALANINE" name="beta-alanine (B-ALANINE)" compartment="cytoplasm" initialConcentration="1" boundaryCondition="false"/>
      <species id="Dodecanoyl_ACPs" name="|Dodecanoyl-ACPs|" compartment="cytoplasm" initialConcentration="1" boundaryCondition="false"/>
      <species id="Homogalacturonan_monomer_equivalent" name="Homogalacturonan-monomer-equivalent" compartment="cytoplasm" initialConcentration="1" boundaryCondition="false"/>
      <species id="PRO_biomass" name="L-proline (PRO) [biomass]" compartment="biomass" initialConcentration="1" boundaryCondition="false"/>
      <species id="oxygen_chloroplast" name="oxygen (OXYGEN-MOLECULE) [chloroplast]" compartment="chloroplast" initialConcentration="1" boundaryCondition="false"/>
      <species id="P_AMINO_BENZOATE" name="4-aminobenzoate (P-AMINO-BENZOATE)" compartment="cytoplasm" initialConcentration="1" boundaryCondition="false"/>
      <species id="_4_COUMAROYLQUINATE" name="trans-5-O-(4-coumaroyl)-D-quinate (4-COUMAROYLQUINATE)" compartment="cytoplasm" initialConcentration="1" boundaryCondition="false"/>
      <species id="DIACYLGLYCEROL" name="DIACYLGLYCEROL" compartment="cytoplasm" initialConcentration="1" boundaryCondition="false"/>
      <species id="CO2_intercellular_air_space" name="CO2 (CARBON-DIOXIDE) [intercellular_air_space]" compartment="intercellular_air_space" initialConcentration="1" boundaryCondition="false"/>
      <species id="L_1_phosphatidyl_inositols_biomass" name="|L-1-phosphatidyl-inositols| [biomass]" compartment="biomass" initialConcentration="1" boundaryCondition="false"/>
      <species id="monovinyl_protochlorophyllide_a" name="monovinyl protochlorophyllide a (MONO-VINYL-PROTOCHLOROPHYLLIDE-A)" compartment="cytoplasm" initialConcentration="1" boundaryCondition="false"/>
      <species id="Sterols" name="|Sterols|" compartment="cytoplasm" initialConcentration="1" boundaryCondition="false"/>
      <species id="L_CYSTATHIONINE" name="L-CYSTATHIONINE" compartment="cytoplasm" initialConcentration="1" boundaryCondition="false"/>
      <species id="ferroleghemoglobin" name="ferroleghemoglobin (CPD-10495)" compartment="cytoplasm" initialConcentration="1" boundaryCondition="false"/>
      <species id="OXALATE" name="OXALATE" compartment="cytoplasm" initialConcentration="1" boundaryCondition="false"/>
      <species id="_18_OXOOLEATE" name="18-oxo-oleate (18-OXOOLEATE)" compartment="cytoplasm" initialConcentration="1" boundaryCondition="false"/>
      <species id="TRP_biomass" name="L-tryptophan (TRP) [biomass]" compartment="biomass" initialConcentration="1" boundaryCondition="false"/>
      <species id="CDP_CHOLINE" name="CDP-CHOLINE" compartment="cytoplasm" initialConcentration="1" boundaryCondition="false"/>
      <species id="SHIKIMATE_5P" name="shikimate-3-phosphate (SHIKIMATE-5P)" compartment="cytoplasm" initialConcentration="1" boundaryCondition="false"/>
      <species id="T2_DECENOYL_COA" name="trans-delta2-decenoyl-CoA (T2-DECENOYL-COA)" compartment="cytoplasm" initialConcentration="1" boundaryCondition="false"/>
      <species id="MANNOSE_1P" name="alpha-D-mannose 1-phosphate (MANNOSE-1P)" compartment="cytoplasm" initialConcentration="1" boundaryCondition="false"/>
      <species id="CPD_10687" name="3-acetamidopropanal (CPD-10687)" compartment="cytoplasm" initialConcentration="1" boundaryCondition="false"/>
      <species id="PROTON_mitochondrion" name="H+ (PROTON) [mitochondrion]" compartment="mitochondrion" initialConcentration="1" boundaryCondition="false"/>
      <species id="MALTOTRIOSE" name="MALTOTRIOSE" compartment="cytoplasm" initialConcentration="1" boundaryCondition="false"/>
      <species id="MAL_chloroplast" name="(S)-malate (MAL) [chloroplast]" compartment="chloroplast" initialConcentration="1" boundaryCondition="false"/>
      <species id="PHYTOSPINGOSINE" name="4-hydroxysphinganine (PHYTOSPINGOSINE)" compartment="cytoplasm" initialConcentration="1" boundaryCondition="false"/>
      <species id="GLY_biomass" name="glycine (GLY) [biomass]" compartment="biomass" initialConcentration="1" boundaryCondition="false"/>
      <species id="phosphate_xylem" name="phosphate (|Pi|) [xylem]" compartment="xylem" initialConcentration="1" boundaryCondition="false"/>
      <species id="Glucosyl_Cermaides" name="|Glucosyl-Cermaides|" compartment="cytoplasm" initialConcentration="1" boundaryCondition="false"/>
      <species id="_5_DIPHOSPHO_1D_MYO_INOSITOL_12346P" name="5-diphospho-1D-myo-inositol (1,2,3,4,6)pentakisphosphate (5-DIPHOSPHO-1D-MYO-INOSITOL-12346P)" compartment="cytoplasm" initialConcentration="1" boundaryCondition="false"/>
      <species id="GLY_mitochondrion" name="glycine (GLY) [mitochondrion]" compartment="mitochondrion" initialConcentration="1" boundaryCondition="false"/>
      <species id="ferulate" name="ferulate (FERULIC-ACID)" compartment="cytoplasm" initialConcentration="1" boundaryCondition="false"/>
      <species id="CPD_7409" name="beta-cryptoxanthin (CPD-7409)" compartment="cytoplasm" initialConcentration="1" boundaryCondition="false"/>
      <species id="RNA_base_equivalent" name="RNA_base_equivalent" compartment="cytoplasm" initialConcentration="1" boundaryCondition="false"/>
      <species id="CIS_ACONITATE" name="CIS-ACONITATE" compartment="cytoplasm" initialConcentration="1" boundaryCondition="false"/>
      <species id="R_3_Hydroxypalmitoyl_ACPs" name="|R-3-Hydroxypalmitoyl-ACPs|" compartment="cytoplasm" initialConcentration="1" boundaryCondition="false"/>
      <species id="CPD_6681" name="D-myo-inositol (3,4,6)-trisphosphate (CPD-6681)" compartment="cytoplasm" initialConcentration="1" boundaryCondition="false"/>
      <species id="ferrileghemoglobin" name="ferrileghemoglobin (CPD-10494)" compartment="cytoplasm" initialConcentration="1" boundaryCondition="false"/>
      <species id="GLY_peroxisome" name="glycine (GLY) [peroxisome]" compartment="peroxisome" initialConcentration="1" boundaryCondition="false"/>
      <species id="L_ASPARTATE_phloem" name="L-ASPARTATE [phloem]" compartment="phloem" initialConcentration="1" boundaryCondition="false"/>
      <species id="CPD1F_129" name="all-trans-beta-carotene (CPD1F-129)" compartment="cytoplasm" initialConcentration="1" boundaryCondition="false"/>
      <species id="CPD1F_128" name="ent-kaurene (CPD1F-128)" compartment="cytoplasm" initialConcentration="1" boundaryCondition="false"/>
      <species id="CPD_505" name="D-myo-inositol (1,3,4,6)-tetrakisphosphate (CPD-505)" compartment="cytoplasm" initialConcentration="1" boundaryCondition="false"/>
      <species id="bisdemalonylsalvianin" name="bisdemalonylsalvianin (CPD-7140)" compartment="cytoplasm" initialConcentration="1" boundaryCondition="false"/>
      <species id="CPD_725" name="(9Z,11E,15Z)-(13S)-hydroperoxyoctadeca-9,11,15-trienoate (CPD-725)" compartment="cytoplasm" initialConcentration="1" boundaryCondition="false"/>
      <species id="Pyruvate_dehydrogenase_acetylDHlipoyl" name="|Pyruvate-dehydrogenase-acetylDHlipoyl|" compartment="cytoplasm" initialConcentration="1" boundaryCondition="false"/>
      <species id="CPD_720" name="6-deoxotyphasterol (CPD-720)" compartment="cytoplasm" initialConcentration="1" boundaryCondition="false"/>
      <species id="CPD_728" name="12,13(S)-epoxylinolenate (CPD-728)" compartment="cytoplasm" initialConcentration="1" boundaryCondition="false"/>
      <species id="CPD_729" name="12-oxo-cis-10,15-phytodienoate (CPD-729)" compartment="cytoplasm" initialConcentration="1" boundaryCondition="false"/>
      <species id="_2_KETOGLUTARATE_peroxisome" name="2-oxoglutarate (2-KETOGLUTARATE) [peroxisome]" compartment="peroxisome" initialConcentration="1" boundaryCondition="false"/>
      <species id="INOSITOL_1_4_BISPHOSPHATE" name="D-myo-inositol (1,4)-bisphosphate (INOSITOL-1-4-BISPHOSPHATE)" compartment="cytoplasm" initialConcentration="1" boundaryCondition="false"/>
      <species id="Alcohols" name="|Alcohols|" compartment="cytoplasm" initialConcentration="1" boundaryCondition="false"/>
      <species id="GLUTATHIONE" name="GLUTATHIONE" compartment="cytoplasm" initialConcentration="1" boundaryCondition="false"/>
      <species id="DIVINYL_PROTOCHLOROPHYLLIDE_A" name="divinyl protochlorophyllide a (DIVINYL-PROTOCHLOROPHYLLIDE-A)" compartment="cytoplasm" initialConcentration="1" boundaryCondition="false"/>
      <species id="CIT" name="citrate (CIT)" compartment="cytoplasm" initialConcentration="1" boundaryCondition="false"/>
      <species id="CHLOROPHYLL_B_biomass" name="chlorophyll b (CHLOROPHYLL-B) [biomass]" compartment="biomass" initialConcentration="1" boundaryCondition="false"/>
      <species id="_3_ENOLPYRUVYL_SHIKIMATE_5P" name="5-enolpyruvyl-shikimate-3-phosphate (3-ENOLPYRUVYL-SHIKIMATE-5P)" compartment="cytoplasm" initialConcentration="1" boundaryCondition="false"/>
      <species id="CPD_8928" name="(+)-sesamolin (CPD-8928)" compartment="cytoplasm" initialConcentration="1" boundaryCondition="false"/>
      <species id="ASN_phloem" name="L-asparagine (ASN) [phloem]" compartment="phloem" initialConcentration="1" boundaryCondition="false"/>
      <species id="CPD_8921" name="(+)-piperitol (CPD-8921)" compartment="cytoplasm" initialConcentration="1" boundaryCondition="false"/>
      <species id="SQUALENE" name="SQUALENE" compartment="cytoplasm" initialConcentration="1" boundaryCondition="false"/>
      <species id="CPD_8922" name="(+)-sesamin (CPD-8922)" compartment="cytoplasm" initialConcentration="1" boundaryCondition="false"/>
      <species id="dihydroxyacetone_phosphate_chloroplast" name="dihydroxyacetone phosphate (DIHYDROXY-ACETONE-PHOSPHATE) [chloroplast]" compartment="chloroplast" initialConcentration="1" boundaryCondition="false"/>
      <species id="CPD_8927" name="(+)-sesamolinol (CPD-8927)" compartment="cytoplasm" initialConcentration="1" boundaryCondition="false"/>
      <species id="_2R_3S__3_isopropylmalate" name="(2R,3S)-3-isopropylmalate (2-D-THREO-HYDROXY-3-CARBOXY-ISOCAPROATE)" compartment="cytoplasm" initialConcentration="1" boundaryCondition="false"/>
      <species id="Amino_Acids_20" name="|Amino-Acids-20|" compartment="cytoplasm" initialConcentration="1" boundaryCondition="false"/>
      <species id="_5_FORMYL_THF" name="5-formyl-tetrahydrofolate (5-FORMYL-THF)" compartment="cytoplasm" initialConcentration="1" boundaryCondition="false"/>
      <species id="_5_HYDROXYISOURATE" name="5-HYDROXYISOURATE" compartment="cytoplasm" initialConcentration="1" boundaryCondition="false"/>
      <species id="ISOBUTYRYL_COA" name="isobutanoyl-CoA (ISOBUTYRYL-COA)" compartment="cytoplasm" initialConcentration="1" boundaryCondition="false"/>
      <species id="CPD_7139" name="delphinidin-3,5-diglucoside (CPD-7139)" compartment="cytoplasm" initialConcentration="1" boundaryCondition="false"/>
      <species id="NARINGENIN_CMPD" name="(S)-naringenin (NARINGENIN-CMPD)" compartment="cytoplasm" initialConcentration="1" boundaryCondition="false"/>
    </listOfSpecies>
    <listOfReactions>
      <reaction id="RXN_7301" name="RXN-7301" reversible="false">
        <notes>
          <body xmlns="http://www.w3.org/1999/xhtml">
            <p>PARENT_FRAME: RXN-7301</p>
          </body>
        </notes>
        <listOfReactants>
          <speciesReference species="WATER" stoichiometry="1"/>
          <speciesReference species="MI_PENTAKISPHOSPHATE" stoichiometry="1"/>
        </listOfReactants>
        <listOfProducts>
          <speciesReference species="phosphate" stoichiometry="1"/>
          <speciesReference species="CPD_6781" stoichiometry="1"/>
        </listOfProducts>
        <kineticLaw>
          <math xmlns="http://www.w3.org/1998/Math/MathML">
            <cn type="integer"> 0 </cn>
          </math>
        </kineticLaw>
      </reaction>
      <reaction id="ADENOSINE_NUCLEOSIDASE_RXN" name="EC 3.2.2.7 (ADENOSINE-NUCLEOSIDASE-RXN)" reversible="false">
        <notes>
          <body xmlns="http://www.w3.org/1999/xhtml">
            <p>PARENT_FRAME: ADENOSINE-NUCLEOSIDASE-RXN</p>
          </body>
        </notes>
        <listOfReactants>
          <speciesReference species="WATER" stoichiometry="1"/>
          <speciesReference species="ADENOSINE" stoichiometry="1"/>
        </listOfReactants>
        <listOfProducts>
          <speciesReference species="RIBOSE" stoichiometry="1"/>
          <speciesReference species="ADENINE" stoichiometry="1"/>
        </listOfProducts>
        <kineticLaw>
          <math xmlns="http://www.w3.org/1998/Math/MathML">
            <cn type="integer"> 0 </cn>
          </math>
        </kineticLaw>
      </reaction>
      <reaction id="ALDEHYDE_OXIDASE_RXN_METHYL_GLYOXAL_OXYGEN_MOLECULE_WATER__PYRUVATE_HYDROGEN_PEROXIDE_PROTON_72_" name="EC 1.2.3.1 (ALDEHYDE-OXIDASE-RXN-METHYL-GLYOXAL/OXYGEN-MOLECULE/WATER//PYRUVATE/HYDROGEN-PEROXIDE/PROTON.72.)" reversible="true">
        <notes>
          <body xmlns="http://www.w3.org/1999/xhtml">
            <p>GENE_ASSOCIATION: GRMZM5G899851 or GRMZM2G406830 or GRMZM2G141473 or GRMZM2G019799 or GRMZM2G141535 or GRMZM5G872934 or GRMZM2G124175 or GRMZM2G044469</p>
            <p>PARENT_FRAME: ALDEHYDE-OXIDASE-RXN</p>
          </body>
        </notes>
        <listOfReactants>
          <speciesReference species="WATER" stoichiometry="1"/>
          <speciesReference species="methylglyoxal" stoichiometry="1"/>
          <speciesReference species="oxygen" stoichiometry="1"/>
        </listOfReactants>
        <listOfProducts>
          <speciesReference species="PYRUVATE" stoichiometry="1"/>
          <speciesReference species="PROTON" stoichiometry="1"/>
          <speciesReference species="HYDROGEN_PEROXIDE" stoichiometry="1"/>
        </listOfProducts>
        <kineticLaw>
          <math xmlns="http://www.w3.org/1998/Math/MathML">
            <cn type="integer"> 0 </cn>
          </math>
        </kineticLaw>
      </reaction>
      <reaction id="RXN_7305" name="RXN-7305" reversible="false">
        <notes>
          <body xmlns="http://www.w3.org/1999/xhtml">
            <p>PARENT_FRAME: RXN-7305</p>
          </body>
        </notes>
        <listOfReactants>
          <speciesReference species="WATER" stoichiometry="1"/>
          <speciesReference species="CPD_6783" stoichiometry="1"/>
        </listOfReactants>
        <listOfProducts>
          <speciesReference species="phosphate" stoichiometry="1"/>
          <speciesReference species="CPD_6746" stoichiometry="1"/>
        </listOfProducts>
        <kineticLaw>
          <math xmlns="http://www.w3.org/1998/Math/MathML">
            <cn type="integer"> 0 </cn>
          </math>
        </kineticLaw>
      </reaction>
      <reaction id="RXN_7304" name="RXN-7304" reversible="false">
        <notes>
          <body xmlns="http://www.w3.org/1999/xhtml">
            <p>PARENT_FRAME: RXN-7304</p>
          </body>
        </notes>
        <listOfReactants>
          <speciesReference species="WATER" stoichiometry="1"/>
          <speciesReference species="CPD_6782" stoichiometry="1"/>
        </listOfReactants>
        <listOfProducts>
          <speciesReference species="phosphate" stoichiometry="1"/>
          <speciesReference species="CPD_6783" stoichiometry="1"/>
        </listOfProducts>
        <kineticLaw>
          <math xmlns="http://www.w3.org/1998/Math/MathML">
            <cn type="integer"> 0 </cn>
          </math>
        </kineticLaw>
      </reaction>
      <reaction id="PYRROLINECARBDEHYDROG_RXN" name="EC 1.5.1.- (PYRROLINECARBDEHYDROG-RXN)" reversible="false">
        <notes>
          <body xmlns="http://www.w3.org/1999/xhtml">
            <p>GENE_ASSOCIATION: GRMZM2G090087</p>
            <p>PARENT_FRAME: PYRROLINECARBDEHYDROG-RXN</p>
          </body>
        </notes>
        <listOfReactants>
          <speciesReference species="L_DELTA1_PYRROLINE_5_CARBOXYLATE" stoichiometry="1"/>
          <speciesReference species="WATER" stoichiometry="2"/>
          <speciesReference species="NAD" stoichiometry="1"/>
        </listOfReactants>
        <listOfProducts>
          <speciesReference species="NADH" stoichiometry="1"/>
          <speciesReference species="GLT" stoichiometry="1"/>
          <speciesReference species="PROTON" stoichiometry="1"/>
        </listOfProducts>
        <kineticLaw>
          <math xmlns="http://www.w3.org/1998/Math/MathML">
            <cn type="integer"> 0 </cn>
          </math>
        </kineticLaw>
      </reaction>
      <reaction id="sink_GLT" name="EC 6.1.1.17 (sink_GLT)" reversible="false">
        <notes>
          <body xmlns="http://www.w3.org/1999/xhtml">
            <p>GENE_ASSOCIATION: GRMZM5G891373 or AC233922.1_FG004 or GRMZM2G057491 or GRMZM2G046932</p>
            <p>PARENT_FRAME: GLURS-RXN</p>
          </body>
        </notes>
        <listOfReactants>
          <speciesReference species="GLT" stoichiometry="1"/>
        </listOfReactants>
        <listOfProducts>
          <speciesReference species="GLT_biomass" stoichiometry="1"/>
        </listOfProducts>
        <kineticLaw>
          <math xmlns="http://www.w3.org/1998/Math/MathML">
            <cn type="integer"> 0 </cn>
          </math>
        </kineticLaw>
      </reaction>
      <reaction id="PHOSPHOGLUCMUT_RXN_chloroplast" name="EC 5.4.2.2 (PHOSPHOGLUCMUT-RXN) [chloroplast]" reversible="true">
        <notes>
          <body xmlns="http://www.w3.org/1999/xhtml">
            <p>GENE_ASSOCIATION: GRMZM2G067908 or GRMZM2G069676 or GRMZM2G025854</p>
            <p>PARENT_FRAME: PHOSPHOGLUCMUT-RXN</p>
          </body>
        </notes>
        <listOfReactants>
          <speciesReference species="GLC_1_P_chloroplast" stoichiometry="1"/>
        </listOfReactants>
        <listOfProducts>
          <speciesReference species="ALPHA_GLC_6_P_chloroplast" stoichiometry="1"/>
        </listOfProducts>
        <kineticLaw>
          <math xmlns="http://www.w3.org/1998/Math/MathML">
            <cn type="integer"> 0 </cn>
          </math>
        </kineticLaw>
      </reaction>
      <reaction id="tx_ASN" name="tx_ASN" reversible="true">
        <notes>
          <body xmlns="http://www.w3.org/1999/xhtml">
            <p>PARENT_FRAME: None</p>
          </body>
        </notes>
        <listOfReactants>
          <speciesReference species="ASN_phloem" stoichiometry="1"/>
        </listOfReactants>
        <listOfProducts>
          <speciesReference species="ASN" stoichiometry="1"/>
        </listOfProducts>
        <kineticLaw>
          <math xmlns="http://www.w3.org/1998/Math/MathML">
            <cn type="integer"> 0 </cn>
          </math>
        </kineticLaw>
      </reaction>
      <reaction id="AIRCARBOXY_RXN" name="EC 4.1.1.21 (AIRCARBOXY-RXN)" reversible="false">
        <notes>
          <body xmlns="http://www.w3.org/1999/xhtml">
            <p>GENE_ASSOCIATION: GRMZM2G133121</p>
            <p>PARENT_FRAME: AIRCARBOXY-RXN</p>
          </body>
        </notes>
        <listOfReactants>
          <speciesReference species="CO2" stoichiometry="1"/>
          <speciesReference species="_5_PHOSPHORIBOSYL_5_AMINOIMIDAZOLE" stoichiometry="1"/>
        </listOfReactants>
        <listOfProducts>
          <speciesReference species="PHOSPHORIBOSYL_CARBOXY_AMINOIMIDAZOLE" stoichiometry="1"/>
          <speciesReference species="PROTON" stoichiometry="2"/>
        </listOfProducts>
        <kineticLaw>
          <math xmlns="http://www.w3.org/1998/Math/MathML">
            <cn type="integer"> 0 </cn>
          </math>
        </kineticLaw>
      </reaction>
      <reaction id="sink_GLY" name="EC 6.1.1.14 (sink_GLY)" reversible="false">
        <notes>
          <body xmlns="http://www.w3.org/1999/xhtml">
            <p>GENE_ASSOCIATION: GRMZM5G821551 or GRMZM2G171688 or GRMZM2G041797</p>
            <p>PARENT_FRAME: GLYCINE--TRNA-LIGASE-RXN</p>
          </body>
        </notes>
        <listOfReactants>
          <speciesReference species="GLY" stoichiometry="1"/>
        </listOfReactants>
        <listOfProducts>
          <speciesReference species="GLY_biomass" stoichiometry="1"/>
        </listOfProducts>
        <kineticLaw>
          <math xmlns="http://www.w3.org/1998/Math/MathML">
            <cn type="integer"> 0 </cn>
          </math>
        </kineticLaw>
      </reaction>
      <reaction id="RXN_6161" name="EC 4.1.1.1 (RXN-6161)" reversible="false">
        <notes>
          <body xmlns="http://www.w3.org/1999/xhtml">
            <p>GENE_ASSOCIATION: AC197705.4_FG001 or GRMZM2G316073 or GRMZM2G438178 or GRMZM2G087186 or AC210013.4_FG007 or GRMZM2G434792 or GRMZM2G038821 or GRMZM2G002863</p>
            <p>PARENT_FRAME: RXN-6161</p>
          </body>
        </notes>
        <listOfReactants>
          <speciesReference species="PYRUVATE" stoichiometry="1"/>
          <speciesReference species="PROTON" stoichiometry="1"/>
        </listOfReactants>
        <listOfProducts>
          <speciesReference species="CO2" stoichiometry="1"/>
          <speciesReference species="ACETALD" stoichiometry="1"/>
        </listOfProducts>
        <kineticLaw>
          <math xmlns="http://www.w3.org/1998/Math/MathML">
            <cn type="integer"> 0 </cn>
          </math>
        </kineticLaw>
      </reaction>
      <reaction id="EC_5_5_1_4" name="EC 5.5.1.4 (MYO-INOSITOL-1-PHOSPHATE-SYNTHASE-RXN)" reversible="false">
        <notes>
          <body xmlns="http://www.w3.org/1999/xhtml">
            <p>GENE_ASSOCIATION: GRMZM2G004528 or GRMZM2G177461 or GRMZM2G155242 or GRMZM2G392513 or GRMZM2G010768</p>
            <p>PARENT_FRAME: MYO-INOSITOL-1-PHOSPHATE-SYNTHASE-RXN</p>
          </body>
        </notes>
        <listOfReactants>
          <speciesReference species="D_glucose_6_phosphate" stoichiometry="1"/>
        </listOfReactants>
        <listOfProducts>
          <speciesReference species="_1_L_MYO_INOSITOL_1_P" stoichiometry="1"/>
        </listOfProducts>
        <kineticLaw>
          <math xmlns="http://www.w3.org/1998/Math/MathML">
            <cn type="integer"> 0 </cn>
          </math>
        </kineticLaw>
      </reaction>
      <reaction id="PANTEPADENYLYLTRAN_RXN" name="EC 2.7.7.3 (PANTEPADENYLYLTRAN-RXN)" reversible="false">
        <notes>
          <body xmlns="http://www.w3.org/1999/xhtml">
            <p>GENE_ASSOCIATION: AC192244.3_FG007 or GRMZM2G071294</p>
            <p>PARENT_FRAME: PANTEPADENYLYLTRAN-RXN</p>
          </body>
        </notes>
        <listOfReactants>
          <speciesReference species="PANTETHEINE_P" stoichiometry="1"/>
          <speciesReference species="PROTON" stoichiometry="1"/>
          <speciesReference species="ATP" stoichiometry="1"/>
        </listOfReactants>
        <listOfProducts>
          <speciesReference species="DEPHOSPHO_COA" stoichiometry="1"/>
          <speciesReference species="PPI" stoichiometry="1"/>
        </listOfProducts>
        <kineticLaw>
          <math xmlns="http://www.w3.org/1998/Math/MathML">
            <cn type="integer"> 0 </cn>
          </math>
        </kineticLaw>
      </reaction>
      <reaction id="CarbohydratesSink" name="CarbohydratesSink" reversible="false">
        <notes>
          <body xmlns="http://www.w3.org/1999/xhtml">
            <p>PARENT_FRAME: None</p>
          </body>
        </notes>
        <listOfReactants>
          <speciesReference species="hemicellulose_fixed_biomass" stoichiometry="0.4"/>
          <speciesReference species="polysaccharide_galacturonate_unit" stoichiometry="0.259"/>
          <speciesReference species="GALACTOSE" stoichiometry="0.056"/>
          <speciesReference species="CELLULOSE_monomer_equivalent" stoichiometry="2.22"/>
          <speciesReference species="GLC" stoichiometry="0.278"/>
          <speciesReference species="RIBOSE" stoichiometry="0.067"/>
          <speciesReference species="SUCROSE" stoichiometry="0.146"/>
          <speciesReference species="FRU" stoichiometry="0.111"/>
          <speciesReference species="MANNOSE_6P" stoichiometry="0.039"/>
        </listOfReactants>
        <listOfProducts>
          <speciesReference species="carbohydrates_fixed_biomass" stoichiometry="1"/>
        </listOfProducts>
        <kineticLaw>
          <math xmlns="http://www.w3.org/1998/Math/MathML">
            <cn type="integer"> 0 </cn>
          </math>
        </kineticLaw>
      </reaction>
      <reaction id="RXN_7785" name="EC 1.14.11.- (RXN-7785)" reversible="false">
        <notes>
          <body xmlns="http://www.w3.org/1999/xhtml">
            <p>PARENT_FRAME: RXN-7785</p>
          </body>
        </notes>
        <listOfReactants>
          <speciesReference species="leucodelphinidin" stoichiometry="1"/>
          <speciesReference species="oxygen" stoichiometry="1"/>
          <speciesReference species="_2_KETOGLUTARATE" stoichiometry="1"/>
        </listOfReactants>
        <listOfProducts>
          <speciesReference species="WATER" stoichiometry="2"/>
          <speciesReference species="CO2" stoichiometry="1"/>
          <speciesReference species="SUC" stoichiometry="1"/>
          <speciesReference species="delphinidin" stoichiometry="1"/>
          <speciesReference species="PROTON" stoichiometry="1"/>
        </listOfProducts>
        <kineticLaw>
          <math xmlns="http://www.w3.org/1998/Math/MathML">
            <cn type="integer"> 0 </cn>
          </math>
        </kineticLaw>
      </reaction>
      <reaction id="RXN_7784" name="EC 1.1.1.219 (RXN-7784)" reversible="false">
        <notes>
          <body xmlns="http://www.w3.org/1999/xhtml">
            <p>GENE_ASSOCIATION: GRMZM2G162737 or GRMZM2G146623 or GRMZM5G881887 or GRMZM2G013726 or GRMZM2G012391 or GRMZM2G026930 or GRMZM2G152175 or GRMZM2G086773</p>
            <p>PARENT_FRAME: RXN-7784</p>
          </body>
        </notes>
        <listOfReactants>
          <speciesReference species="NADPH" stoichiometry="1"/>
          <speciesReference species="dihydromyricetin" stoichiometry="1"/>
          <speciesReference species="PROTON" stoichiometry="2"/>
        </listOfReactants>
        <listOfProducts>
          <speciesReference species="NADP" stoichiometry="1"/>
          <speciesReference species="leucodelphinidin" stoichiometry="1"/>
        </listOfProducts>
        <kineticLaw>
          <math xmlns="http://www.w3.org/1998/Math/MathML">
            <cn type="integer"> 0 </cn>
          </math>
        </kineticLaw>
      </reaction>
      <reaction id="sink_GLN" name="EC 6.1.1.18 (sink_GLN)" reversible="false">
        <notes>
          <body xmlns="http://www.w3.org/1999/xhtml">
            <p>GENE_ASSOCIATION: GRMZM2G048012 or GRMZM2G032049</p>
            <p>PARENT_FRAME: GLUTAMINE--TRNA-LIGASE-RXN</p>
          </body>
        </notes>
        <listOfReactants>
          <speciesReference species="GLN" stoichiometry="1"/>
        </listOfReactants>
        <listOfProducts>
          <speciesReference species="GLN_biomass" stoichiometry="1"/>
        </listOfProducts>
        <kineticLaw>
          <math xmlns="http://www.w3.org/1998/Math/MathML">
            <cn type="integer"> 0 </cn>
          </math>
        </kineticLaw>
      </reaction>
      <reaction id="PYRUVATE_DECARBOXYLASE_RXN" name="EC 4.1.1.1 (PYRUVATE-DECARBOXYLASE-RXN)" reversible="true">
        <notes>
          <body xmlns="http://www.w3.org/1999/xhtml">
            <p>GENE_ASSOCIATION: AC197705.4_FG001 or GRMZM2G316073 or GRMZM2G438178 or GRMZM2G087186 or AC210013.4_FG007 or GRMZM2G434792 or GRMZM2G038821 or GRMZM2G002863</p>
            <p>PARENT_FRAME: PYRUVATE-DECARBOXYLASE-RXN</p>
          </body>
        </notes>
        <listOfReactants>
          <speciesReference species="PROTON" stoichiometry="1"/>
          <speciesReference species="_2_Oxo_carboxylates" stoichiometry="1"/>
        </listOfReactants>
        <listOfProducts>
          <speciesReference species="Aldehydes" stoichiometry="1"/>
          <speciesReference species="CO2" stoichiometry="1"/>
        </listOfProducts>
        <kineticLaw>
          <math xmlns="http://www.w3.org/1998/Math/MathML">
            <cn type="integer"> 0 </cn>
          </math>
        </kineticLaw>
      </reaction>
      <reaction id="P_PANTOCYSLIG_RXN" name="EC 6.3.2.5 (P-PANTOCYSLIG-RXN)" reversible="false">
        <notes>
          <body xmlns="http://www.w3.org/1999/xhtml">
            <p>GENE_ASSOCIATION: GRMZM2G008209 or GRMZM2G002173</p>
            <p>PARENT_FRAME: P-PANTOCYSLIG-RXN</p>
          </body>
        </notes>
        <listOfReactants>
          <speciesReference species="CYS" stoichiometry="1"/>
          <speciesReference species="_4_P_PANTOTHENATE" stoichiometry="1"/>
          <speciesReference species="CTP" stoichiometry="1"/>
        </listOfReactants>
        <listOfProducts>
          <speciesReference species="R_4_PHOSPHOPANTOTHENOYL_L_CYSTEINE" stoichiometry="1"/>
          <speciesReference species="PPI" stoichiometry="1"/>
          <speciesReference species="PROTON" stoichiometry="1"/>
          <speciesReference species="CMP" stoichiometry="1"/>
        </listOfProducts>
        <kineticLaw>
          <math xmlns="http://www.w3.org/1998/Math/MathML">
            <cn type="integer"> 0 </cn>
          </math>
        </kineticLaw>
      </reaction>
      <reaction id="RXN_7302" name="RXN-7302" reversible="false">
        <notes>
          <body xmlns="http://www.w3.org/1999/xhtml">
            <p>PARENT_FRAME: RXN-7302</p>
          </body>
        </notes>
        <listOfReactants>
          <speciesReference species="WATER" stoichiometry="1"/>
          <speciesReference species="CPD_6781" stoichiometry="1"/>
        </listOfReactants>
        <listOfProducts>
          <speciesReference species="phosphate" stoichiometry="1"/>
          <speciesReference species="CPD_6745" stoichiometry="1"/>
        </listOfProducts>
        <kineticLaw>
          <math xmlns="http://www.w3.org/1998/Math/MathML">
            <cn type="integer"> 0 </cn>
          </math>
        </kineticLaw>
      </reaction>
      <reaction id="RXN_7163" name="EC 2.7.1.158 (RXN-7163)" reversible="false">
        <notes>
          <body xmlns="http://www.w3.org/1999/xhtml">
            <p>GENE_ASSOCIATION: GRMZM2G067299 or GRMZM2G150496</p>
            <p>PARENT_FRAME: RXN-7163</p>
          </body>
        </notes>
        <listOfReactants>
          <speciesReference species="CPD_1107" stoichiometry="1"/>
          <speciesReference species="ATP" stoichiometry="1"/>
        </listOfReactants>
        <listOfProducts>
          <speciesReference species="MI_HEXAKISPHOSPHATE" stoichiometry="1"/>
          <speciesReference species="ADP" stoichiometry="1"/>
          <speciesReference species="PROTON" stoichiometry="1"/>
        </listOfProducts>
        <kineticLaw>
          <math xmlns="http://www.w3.org/1998/Math/MathML">
            <cn type="integer"> 0 </cn>
          </math>
        </kineticLaw>
      </reaction>
      <reaction id="RXN_7763" name="EC 2.7.4.- (RXN-7763)" reversible="false">
        <notes>
          <body xmlns="http://www.w3.org/1999/xhtml">
            <p>PARENT_FRAME: RXN-7763</p>
          </body>
        </notes>
        <listOfReactants>
          <speciesReference species="Nucleoside_Triphosphates" stoichiometry="1"/>
          <speciesReference species="CPD_7025" stoichiometry="1"/>
        </listOfReactants>
        <listOfProducts>
          <speciesReference species="Nucleoside_Diphosphates" stoichiometry="1"/>
          <speciesReference species="PHYTYL_PYROPHOSPHATE" stoichiometry="1"/>
        </listOfProducts>
        <kineticLaw>
          <math xmlns="http://www.w3.org/1998/Math/MathML">
            <cn type="integer"> 0 </cn>
          </math>
        </kineticLaw>
      </reaction>
      <reaction id="CyclicElectronFlowPSI_mod_chloroplast" name="CyclicElectronFlowPSI-mod [chloroplast]" reversible="false">
        <notes>
          <body xmlns="http://www.w3.org/1999/xhtml">
            <p>PARENT_FRAME: None</p>
          </body>
        </notes>
        <listOfReactants>
          <speciesReference species="PLASTOQUINONE_chloroplast" stoichiometry="1"/>
          <speciesReference species="Reduced_ferredoxins_chloroplast" stoichiometry="2"/>
          <speciesReference species="PROTON_chloroplast" stoichiometry="2"/>
        </listOfReactants>
        <listOfProducts>
          <speciesReference species="PLASTOQUINOL_1_chloroplast" stoichiometry="1"/>
          <speciesReference species="Oxidized_ferredoxins_chloroplast" stoichiometry="2"/>
        </listOfProducts>
        <kineticLaw>
          <math xmlns="http://www.w3.org/1998/Math/MathML">
            <cn type="integer"> 0 </cn>
          </math>
        </kineticLaw>
      </reaction>
      <reaction id="_2TRANSKETO_RXN_chloroplast" name="EC 2.2.1.1 (2TRANSKETO-RXN) [chloroplast]" reversible="true">
        <notes>
          <body xmlns="http://www.w3.org/1999/xhtml">
            <p>GENE_ASSOCIATION: GRMZM2G033208</p>
            <p>PARENT_FRAME: 2TRANSKETO-RXN</p>
          </body>
        </notes>
        <listOfReactants>
          <speciesReference species="XYLULOSE_5_PHOSPHATE_chloroplast" stoichiometry="1"/>
          <speciesReference species="ERYTHROSE_4P_chloroplast" stoichiometry="1"/>
        </listOfReactants>
        <listOfProducts>
          <speciesReference species="FRUCTOSE_6P_chloroplast" stoichiometry="1"/>
          <speciesReference species="GAP_chloroplast" stoichiometry="1"/>
        </listOfProducts>
        <kineticLaw>
          <math xmlns="http://www.w3.org/1998/Math/MathML">
            <cn type="integer"> 0 </cn>
          </math>
        </kineticLaw>
      </reaction>
      <reaction id="RIBOFLAVINKIN_RXN" name="EC 2.7.1.26 (RIBOFLAVINKIN-RXN)" reversible="false">
        <notes>
          <body xmlns="http://www.w3.org/1999/xhtml">
            <p>GENE_ASSOCIATION: GRMZM2G027115 or GRMZM2G062585 or GRMZM2G102231 or GRMZM2G135586</p>
            <p>PARENT_FRAME: RIBOFLAVINKIN-RXN</p>
          </body>
        </notes>
        <listOfReactants>
          <speciesReference species="RIBOFLAVIN" stoichiometry="1"/>
          <speciesReference species="ATP" stoichiometry="1"/>
        </listOfReactants>
        <listOfProducts>
          <speciesReference species="FMN" stoichiometry="1"/>
          <speciesReference species="PROTON" stoichiometry="1"/>
          <speciesReference species="ADP" stoichiometry="1"/>
        </listOfProducts>
        <kineticLaw>
          <math xmlns="http://www.w3.org/1998/Math/MathML">
            <cn type="integer"> 0 </cn>
          </math>
        </kineticLaw>
      </reaction>
      <reaction id="sink_CHLOROPHYLL_B" name="sink_CHLOROPHYLL-B" reversible="false">
        <notes>
          <body xmlns="http://www.w3.org/1999/xhtml">
            <p>PARENT_FRAME: None</p>
          </body>
        </notes>
        <listOfReactants>
          <speciesReference species="CHLOROPHYLL_B" stoichiometry="1"/>
        </listOfReactants>
        <listOfProducts>
          <speciesReference species="CHLOROPHYLL_B_biomass" stoichiometry="1"/>
        </listOfProducts>
        <kineticLaw>
          <math xmlns="http://www.w3.org/1998/Math/MathML">
            <cn type="integer"> 0 </cn>
          </math>
        </kineticLaw>
      </reaction>
      <reaction id="sink_CHLOROPHYLL_A" name="sink_CHLOROPHYLL-A" reversible="false">
        <notes>
          <body xmlns="http://www.w3.org/1999/xhtml">
            <p>PARENT_FRAME: None</p>
          </body>
        </notes>
        <listOfReactants>
          <speciesReference species="CHLOROPHYLL_A" stoichiometry="1"/>
        </listOfReactants>
        <listOfProducts>
          <speciesReference species="CHLOROPHYLL_A_biomass" stoichiometry="1"/>
        </listOfProducts>
        <kineticLaw>
          <math xmlns="http://www.w3.org/1998/Math/MathML">
            <cn type="integer"> 0 </cn>
          </math>
        </kineticLaw>
      </reaction>
      <reaction id="_1_1_1_51_RXN_TESTOSTERONE_NADP__ANDROST4ENE_NADPH_PROTON_44_" name="EC 1.1.1.51 (1.1.1.51-RXN-TESTOSTERONE/NADP//ANDROST4ENE/NADPH/PROTON.44.)" reversible="true">
        <notes>
          <body xmlns="http://www.w3.org/1999/xhtml">
            <p>GENE_ASSOCIATION: GRMZM2G066840 or GRMZM2G156739 or GRMZM2G047800 or GRMZM2G308463</p>
            <p>PARENT_FRAME: 1.1.1.51-RXN</p>
          </body>
        </notes>
        <listOfReactants>
          <speciesReference species="NADP" stoichiometry="1"/>
          <speciesReference species="TESTOSTERONE" stoichiometry="1"/>
        </listOfReactants>
        <listOfProducts>
          <speciesReference species="NADPH" stoichiometry="1"/>
          <speciesReference species="ANDROST4ENE" stoichiometry="1"/>
          <speciesReference species="PROTON" stoichiometry="1"/>
        </listOfProducts>
        <kineticLaw>
          <math xmlns="http://www.w3.org/1998/Math/MathML">
            <cn type="integer"> 0 </cn>
          </math>
        </kineticLaw>
      </reaction>
      <reaction id="ADCLY_RXN" name="EC 4.1.3.38 (ADCLY-RXN)" reversible="false">
        <notes>
          <body xmlns="http://www.w3.org/1999/xhtml">
            <p>GENE_ASSOCIATION: GRMZM2G087103 or GRMZM2G069596</p>
            <p>PARENT_FRAME: ADCLY-RXN</p>
          </body>
        </notes>
        <listOfReactants>
          <speciesReference species="_4_AMINO_4_DEOXYCHORISMATE" stoichiometry="1"/>
        </listOfReactants>
        <listOfProducts>
          <speciesReference species="P_AMINO_BENZOATE" stoichiometry="1"/>
          <speciesReference species="PYRUVATE" stoichiometry="1"/>
          <speciesReference species="PROTON" stoichiometry="1"/>
        </listOfProducts>
        <kineticLaw>
          <math xmlns="http://www.w3.org/1998/Math/MathML">
            <cn type="integer"> 0 </cn>
          </math>
        </kineticLaw>
      </reaction>
      <reaction id="tx_CPD_397" name="tx_CPD-397" reversible="true">
        <notes>
          <body xmlns="http://www.w3.org/1999/xhtml">
            <p>PARENT_FRAME: None</p>
          </body>
        </notes>
        <listOfReactants>
          <speciesReference species="CPD_397_phloem" stoichiometry="1"/>
        </listOfReactants>
        <listOfProducts>
          <speciesReference species="CPD_397" stoichiometry="1"/>
        </listOfProducts>
        <kineticLaw>
          <math xmlns="http://www.w3.org/1998/Math/MathML">
            <cn type="integer"> 0 </cn>
          </math>
        </kineticLaw>
      </reaction>
      <reaction id="EC_1_1_1_51" name="EC 1.1.1.51 (1.1.1.51-RXN)" reversible="true">
        <notes>
          <body xmlns="http://www.w3.org/1999/xhtml">
            <p>GENE_ASSOCIATION: GRMZM2G066840 or GRMZM2G156739 or GRMZM2G047800 or GRMZM2G308463</p>
            <p>PARENT_FRAME: 1.1.1.51-RXN</p>
          </body>
        </notes>
        <listOfReactants>
          <speciesReference species="NAD_P_OR_NOP" stoichiometry="1"/>
          <speciesReference species="TESTOSTERONE" stoichiometry="1"/>
        </listOfReactants>
        <listOfProducts>
          <speciesReference species="ANDROST4ENE" stoichiometry="1"/>
          <speciesReference species="NADH_P_OR_NOP" stoichiometry="1"/>
          <speciesReference species="PROTON" stoichiometry="1"/>
        </listOfProducts>
        <kineticLaw>
          <math xmlns="http://www.w3.org/1998/Math/MathML">
            <cn type="integer"> 0 </cn>
          </math>
        </kineticLaw>
      </reaction>
      <reaction id="RXN_8389_mod" name="RXN-8389-mod" reversible="false">
        <notes>
          <body xmlns="http://www.w3.org/1999/xhtml">
            <p>PARENT_FRAME: None</p>
          </body>
        </notes>
        <listOfReactants>
          <speciesReference species="Palmitoyl_ACPs" stoichiometry="1"/>
          <speciesReference species="NADH" stoichiometry="1"/>
          <speciesReference species="oxygen" stoichiometry="1"/>
          <speciesReference species="PROTON" stoichiometry="1"/>
        </listOfReactants>
        <listOfProducts>
          <speciesReference species="WATER" stoichiometry="2"/>
          <speciesReference species="Palmitoleoyl_ACPs" stoichiometry="1"/>
          <speciesReference species="NAD" stoichiometry="1"/>
        </listOfProducts>
        <kineticLaw>
          <math xmlns="http://www.w3.org/1998/Math/MathML">
            <cn type="integer"> 0 </cn>
          </math>
        </kineticLaw>
      </reaction>
      <reaction id="CARBONYL_REDUCTASE_NADPH_RXN" name="EC 1.1.1.184 (CARBONYL-REDUCTASE-NADPH-RXN)" reversible="true">
        <notes>
          <body xmlns="http://www.w3.org/1999/xhtml">
            <p>GENE_ASSOCIATION: GRMZM2G041694 or GRMZM2G109743</p>
            <p>PARENT_FRAME: CARBONYL-REDUCTASE-NADPH-RXN</p>
          </body>
        </notes>
        <listOfReactants>
          <speciesReference species="NADP" stoichiometry="1"/>
          <speciesReference species="Secondary_Alcohols" stoichiometry="1"/>
        </listOfReactants>
        <listOfProducts>
          <speciesReference species="NADPH" stoichiometry="1"/>
          <speciesReference species="LONG_CHAIN_KETONE" stoichiometry="1"/>
          <speciesReference species="PROTON" stoichiometry="1"/>
        </listOfProducts>
        <kineticLaw>
          <math xmlns="http://www.w3.org/1998/Math/MathML">
            <cn type="integer"> 0 </cn>
          </math>
        </kineticLaw>
      </reaction>
      <reaction id="R15_RXN_MET_2_KETOGLUTARATE__CPD_479_GLT_33_" name="EC 2.6.1.88 (R15-RXN-MET/2-KETOGLUTARATE//CPD-479/GLT.33.)" reversible="false">
        <notes>
          <body xmlns="http://www.w3.org/1999/xhtml">
            <p>GENE_ASSOCIATION: GRMZM2G067265</p>
            <p>PARENT_FRAME: R15-RXN</p>
          </body>
        </notes>
        <listOfReactants>
          <speciesReference species="GLT" stoichiometry="1"/>
          <speciesReference species="CPD_479" stoichiometry="1"/>
        </listOfReactants>
        <listOfProducts>
          <speciesReference species="MET" stoichiometry="1"/>
          <speciesReference species="_2_KETOGLUTARATE" stoichiometry="1"/>
        </listOfProducts>
        <kineticLaw>
          <math xmlns="http://www.w3.org/1998/Math/MathML">
            <cn type="integer"> 0 </cn>
          </math>
        </kineticLaw>
      </reaction>
      <reaction id="RXN_9925" name="EC 3.6.1.53 (RXN-9925)" reversible="true">
        <notes>
          <body xmlns="http://www.w3.org/1999/xhtml">
            <p>GENE_ASSOCIATION: GRMZM2G337128 or GRMZM5G808737</p>
            <p>PARENT_FRAME: RXN-9925</p>
          </body>
        </notes>
        <listOfReactants>
          <speciesReference species="WATER" stoichiometry="1"/>
          <speciesReference species="ADENOSINE_DIPHOSPHATE_RIBOSE" stoichiometry="1"/>
        </listOfReactants>
        <listOfProducts>
          <speciesReference species="AMP" stoichiometry="1"/>
          <speciesReference species="RIBOSE_5P" stoichiometry="1"/>
          <speciesReference species="PROTON" stoichiometry="2"/>
        </listOfProducts>
        <kineticLaw>
          <math xmlns="http://www.w3.org/1998/Math/MathML">
            <cn type="integer"> 0 </cn>
          </math>
        </kineticLaw>
      </reaction>
      <reaction id="RXN_2102" name="EC 3.1.1.11 (RXN-2102)" reversible="true">
        <notes>
          <body xmlns="http://www.w3.org/1999/xhtml">
            <p>GENE_ASSOCIATION: GRMZM2G321870 or GRMZM2G043943 or GRMZM2G393762 or GRMZM2G112984 or GRMZM2G012328 or GRMZM2G318299 or GRMZM2G137676 or GRMZM2G046618 or GRMZM2G120779 or GRMZM2G128682 or GRMZM2G004927 or GRMZM2G175499 or GRMZM2G404767 or GRMZM2G008593 or GRMZM2G136106 or GRMZM2G017555 or GRMZM2G352359 or GRMZM2G431856 or GRMZM2G119864 or GRMZM2G178916 or GRMZM2G440016 or GRMZM2G037411 or GRMZM2G162333 or GRMZM2G121278 or GRMZM2G177940 or GRMZM2G382557 or GRMZM2G128549 or AC212451.4_FG009 or GRMZM2G167637 or GRMZM2G123018 or GRMZM2G455564 or GRMZM2G422631 or GRMZM2G125356 or GRMZM2G314663 or GRMZM2G070913 or GRMZM2G158240 or GRMZM2G062996 or GRMZM2G043415 or GRMZM2G060400 or GRMZM2G025182 or GRMZM2G019411 or GRMZM2G071339</p>
            <p>PARENT_FRAME: RXN-2102</p>
          </body>
        </notes>
        <listOfReactants>
          <speciesReference species="WATER" stoichiometry="1"/>
          <speciesReference species="Methylesterified_homogalacturonan" stoichiometry="1"/>
        </listOfReactants>
        <listOfProducts>
          <speciesReference species="_1_4_alpha_D_galacturonosyl" stoichiometry="1"/>
          <speciesReference species="METOH" stoichiometry="1"/>
        </listOfProducts>
        <kineticLaw>
          <math xmlns="http://www.w3.org/1998/Math/MathML">
            <cn type="integer"> 0 </cn>
          </math>
        </kineticLaw>
      </reaction>
      <reaction id="GSAAMINOTRANS_RXN" name="EC 5.4.3.8 (GSAAMINOTRANS-RXN)" reversible="false">
        <notes>
          <body xmlns="http://www.w3.org/1999/xhtml">
            <p>GENE_ASSOCIATION: GRMZM2G116258</p>
            <p>PARENT_FRAME: GSAAMINOTRANS-RXN</p>
          </body>
        </notes>
        <listOfReactants>
          <speciesReference species="GLUTAMATE_1_SEMIALDEHYDE" stoichiometry="1"/>
        </listOfReactants>
        <listOfProducts>
          <speciesReference species="_5_AMINO_LEVULINATE" stoichiometry="1"/>
        </listOfProducts>
        <kineticLaw>
          <math xmlns="http://www.w3.org/1998/Math/MathML">
            <cn type="integer"> 0 </cn>
          </math>
        </kineticLaw>
      </reaction>
      <reaction id="AICARTRANSFORM_RXN" name="EC 2.1.2.3 (AICARTRANSFORM-RXN)" reversible="false">
        <notes>
          <body xmlns="http://www.w3.org/1999/xhtml">
            <p>GENE_ASSOCIATION: GRMZM2G368902 or GRMZM2G306374</p>
            <p>PARENT_FRAME: AICARTRANSFORM-RXN</p>
          </body>
        </notes>
        <listOfReactants>
          <speciesReference species="AICAR" stoichiometry="1"/>
          <speciesReference species="_10_FORMYL_THF" stoichiometry="1"/>
        </listOfReactants>
        <listOfProducts>
          <speciesReference species="THF" stoichiometry="1"/>
          <speciesReference species="PHOSPHORIBOSYL_FORMAMIDO_CARBOXAMIDE" stoichiometry="1"/>
        </listOfProducts>
        <kineticLaw>
          <math xmlns="http://www.w3.org/1998/Math/MathML">
            <cn type="integer"> 0 </cn>
          </math>
        </kineticLaw>
      </reaction>
      <reaction id="chloroplast_abstract_ferredoxin_exchange" name="chloroplast_abstract_ferredoxin_exchange" reversible="true">
        <notes>
          <body xmlns="http://www.w3.org/1999/xhtml">
            <p>PARENT_FRAME: None</p>
          </body>
        </notes>
        <listOfReactants>
          <speciesReference species="Reduced_ferredoxins_chloroplast" stoichiometry="1"/>
          <speciesReference species="Oxidized_ferredoxins" stoichiometry="1"/>
        </listOfReactants>
        <listOfProducts>
          <speciesReference species="Reduced_ferredoxins" stoichiometry="1"/>
          <speciesReference species="Oxidized_ferredoxins_chloroplast" stoichiometry="1"/>
        </listOfProducts>
        <kineticLaw>
          <math xmlns="http://www.w3.org/1998/Math/MathML">
            <cn type="integer"> 0 </cn>
          </math>
        </kineticLaw>
      </reaction>
      <reaction id="GUANOSINE_DEAMINASE_RXN" name="EC 3.5.4.15 (GUANOSINE-DEAMINASE-RXN)" reversible="false">
        <notes>
          <body xmlns="http://www.w3.org/1999/xhtml">
            <p>PARENT_FRAME: GUANOSINE-DEAMINASE-RXN</p>
          </body>
        </notes>
        <listOfReactants>
          <speciesReference species="WATER" stoichiometry="1"/>
          <speciesReference species="GUANOSINE" stoichiometry="1"/>
        </listOfReactants>
        <listOfProducts>
          <speciesReference species="XANTHOSINE" stoichiometry="1"/>
          <speciesReference species="AMMONIA" stoichiometry="1"/>
        </listOfProducts>
        <kineticLaw>
          <math xmlns="http://www.w3.org/1998/Math/MathML">
            <cn type="integer"> 0 </cn>
          </math>
        </kineticLaw>
      </reaction>
      <reaction id="tx_OXYGEN_MOLECULE" name="tx_OXYGEN-MOLECULE" reversible="true">
        <notes>
          <body xmlns="http://www.w3.org/1999/xhtml">
            <p>PARENT_FRAME: None</p>
          </body>
        </notes>
        <listOfReactants>
          <speciesReference species="oxygen_intercellular_air_space" stoichiometry="1"/>
        </listOfReactants>
        <listOfProducts>
          <speciesReference species="oxygen" stoichiometry="1"/>
        </listOfProducts>
        <kineticLaw>
          <math xmlns="http://www.w3.org/1998/Math/MathML">
            <cn type="integer"> 0 </cn>
          </math>
        </kineticLaw>
      </reaction>
      <reaction id="ETHANOLAMINE_KINASE_RXN" name="EC 2.7.1.82 (ETHANOLAMINE-KINASE-RXN)" reversible="false">
        <notes>
          <body xmlns="http://www.w3.org/1999/xhtml">
            <p>GENE_ASSOCIATION: GRMZM2G087146 or GRMZM2G425249 or GRMZM2G100333 or GRMZM2G014303 or GRMZM2G469409</p>
            <p>PARENT_FRAME: ETHANOLAMINE-KINASE-RXN</p>
          </body>
        </notes>
        <listOfReactants>
          <speciesReference species="ethanolamine" stoichiometry="1"/>
          <speciesReference species="ATP" stoichiometry="1"/>
        </listOfReactants>
        <listOfProducts>
          <speciesReference species="PROTON" stoichiometry="1"/>
          <speciesReference species="ADP" stoichiometry="1"/>
          <speciesReference species="PHOSPHORYL_ETHANOLAMINE" stoichiometry="1"/>
        </listOfProducts>
        <kineticLaw>
          <math xmlns="http://www.w3.org/1998/Math/MathML">
            <cn type="integer"> 0 </cn>
          </math>
        </kineticLaw>
      </reaction>
      <reaction id="RXN_1685" name="EC 2.7.1.1 (RXN-1685)" reversible="false">
        <notes>
          <body xmlns="http://www.w3.org/1999/xhtml">
            <p>GENE_ASSOCIATION: GRMZM2G068913 or GRMZM2G051806 or GRMZM2G058745 or GRMZM2G104081 or GRMZM5G856653 or GRMZM2G467069 or GRMZM2G171373 or GRMZM2G432801 or GRMZM2G046686</p>
            <p>PARENT_FRAME: RXN-1685</p>
          </body>
        </notes>
        <listOfReactants>
          <speciesReference species="ALPHA_GLUCOSE" stoichiometry="1"/>
          <speciesReference species="ATP" stoichiometry="1"/>
        </listOfReactants>
        <listOfProducts>
          <speciesReference species="PROTON" stoichiometry="1"/>
          <speciesReference species="ALPHA_GLC_6_P" stoichiometry="1"/>
          <speciesReference species="ADP" stoichiometry="1"/>
        </listOfProducts>
        <kineticLaw>
          <math xmlns="http://www.w3.org/1998/Math/MathML">
            <cn type="integer"> 0 </cn>
          </math>
        </kineticLaw>
      </reaction>
      <reaction id="URATE_OXIDASE_RXN" name="EC 1.7.3.3 (URATE-OXIDASE-RXN)" reversible="false">
        <notes>
          <body xmlns="http://www.w3.org/1999/xhtml">
            <p>GENE_ASSOCIATION: GRMZM2G164141</p>
            <p>PARENT_FRAME: URATE-OXIDASE-RXN</p>
          </body>
        </notes>
        <listOfReactants>
          <speciesReference species="WATER" stoichiometry="1"/>
          <speciesReference species="URATE" stoichiometry="1"/>
          <speciesReference species="oxygen" stoichiometry="1"/>
        </listOfReactants>
        <listOfProducts>
          <speciesReference species="_5_HYDROXYISOURATE" stoichiometry="1"/>
          <speciesReference species="HYDROGEN_PEROXIDE" stoichiometry="1"/>
        </listOfProducts>
        <kineticLaw>
          <math xmlns="http://www.w3.org/1998/Math/MathML">
            <cn type="integer"> 0 </cn>
          </math>
        </kineticLaw>
      </reaction>
      <reaction id="PHOSPHATIDYLINOSITOL_BISPHOSPHATASE_RXN" name="EC 3.1.3.36 (PHOSPHATIDYLINOSITOL-BISPHOSPHATASE-RXN)" reversible="true">
        <notes>
          <body xmlns="http://www.w3.org/1999/xhtml">
            <p>GENE_ASSOCIATION: GRMZM2G422045 or GRMZM2G329909 or GRMZM2G423567 or GRMZM2G065225 or GRMZM2G366698</p>
            <p>PARENT_FRAME: PHOSPHATIDYLINOSITOL-BISPHOSPHATASE-RXN</p>
          </body>
        </notes>
        <listOfReactants>
          <speciesReference species="WATER" stoichiometry="1"/>
          <speciesReference species="PHOSPHATIDYL_MYO_INOSITOL_45_BISPHOSPHA" stoichiometry="1"/>
        </listOfReactants>
        <listOfProducts>
          <speciesReference species="phosphate" stoichiometry="1"/>
          <speciesReference species="CPD_1108" stoichiometry="1"/>
        </listOfProducts>
        <kineticLaw>
          <math xmlns="http://www.w3.org/1998/Math/MathML">
            <cn type="integer"> 0 </cn>
          </math>
        </kineticLaw>
      </reaction>
      <reaction id="PHOSPHOLIPASE_C_RXN" name="EC 3.1.4.3 (PHOSPHOLIPASE-C-RXN)" reversible="false">
        <notes>
          <body xmlns="http://www.w3.org/1999/xhtml">
            <p>GENE_ASSOCIATION: GRMZM2G422670 or GRMZM2G116876 or GRMZM2G479112 or GRMZM2G081719 or GRMZM2G139041</p>
            <p>PARENT_FRAME: PHOSPHOLIPASE-C-RXN</p>
          </body>
        </notes>
        <listOfReactants>
          <speciesReference species="WATER" stoichiometry="1"/>
          <speciesReference species="PHOSPHATIDYLCHOLINE" stoichiometry="1"/>
        </listOfReactants>
        <listOfProducts>
          <speciesReference species="DIACYLGLYCEROL" stoichiometry="1"/>
          <speciesReference species="PROTON" stoichiometry="1"/>
          <speciesReference species="phosphocholine" stoichiometry="1"/>
        </listOfProducts>
        <kineticLaw>
          <math xmlns="http://www.w3.org/1998/Math/MathML">
            <cn type="integer"> 0 </cn>
          </math>
        </kineticLaw>
      </reaction>
      <reaction id="RXN_5763" name="EC 2.1.1.- (RXN-5763)" reversible="false">
        <notes>
          <body xmlns="http://www.w3.org/1999/xhtml">
            <p>PARENT_FRAME: RXN-5763</p>
          </body>
        </notes>
        <listOfReactants>
          <speciesReference species="CPD_5602" stoichiometry="1"/>
          <speciesReference species="S_ADENOSYLMETHIONINE" stoichiometry="1"/>
        </listOfReactants>
        <listOfProducts>
          <speciesReference species="ADENOSYL_HOMO_CYS" stoichiometry="1"/>
          <speciesReference species="CHOLINE" stoichiometry="1"/>
          <speciesReference species="PROTON" stoichiometry="1"/>
        </listOfProducts>
        <kineticLaw>
          <math xmlns="http://www.w3.org/1998/Math/MathML">
            <cn type="integer"> 0 </cn>
          </math>
        </kineticLaw>
      </reaction>
      <reaction id="sink_MET" name="EC 6.1.1.10 (sink_MET)" reversible="false">
        <notes>
          <body xmlns="http://www.w3.org/1999/xhtml">
            <p>GENE_ASSOCIATION: GRMZM2G029055 or GRMZM2G099628 or GRMZM2G143450 or GRMZM2G166713</p>
            <p>PARENT_FRAME: METHIONINE--TRNA-LIGASE-RXN</p>
          </body>
        </notes>
        <listOfReactants>
          <speciesReference species="MET" stoichiometry="1"/>
        </listOfReactants>
        <listOfProducts>
          <speciesReference species="MET_biomass" stoichiometry="1"/>
        </listOfProducts>
        <kineticLaw>
          <math xmlns="http://www.w3.org/1998/Math/MathML">
            <cn type="integer"> 0 </cn>
          </math>
        </kineticLaw>
      </reaction>
      <reaction id="_1_14_21_6_RXN_CPD_4186_NADH_OXYGEN_MOLECULE_PROTON__CPD_4187_NAD_WATER_57_" name="EC 1.14.21.6 (1.14.21.6-RXN-CPD-4186/NADH/OXYGEN-MOLECULE/PROTON//CPD-4187/NAD/WATER.57.)" reversible="false">
        <notes>
          <body xmlns="http://www.w3.org/1999/xhtml">
            <p>GENE_ASSOCIATION: GRMZM5G850019 or GRMZM2G167085</p>
            <p>PARENT_FRAME: 1.14.21.6-RXN</p>
          </body>
        </notes>
        <listOfReactants>
          <speciesReference species="lathosterol" stoichiometry="1"/>
          <speciesReference species="NADH" stoichiometry="1"/>
          <speciesReference species="oxygen" stoichiometry="1"/>
          <speciesReference species="PROTON" stoichiometry="1"/>
        </listOfReactants>
        <listOfProducts>
          <speciesReference species="CPD_4187" stoichiometry="1"/>
          <speciesReference species="WATER" stoichiometry="2"/>
          <speciesReference species="NAD" stoichiometry="1"/>
        </listOfProducts>
        <kineticLaw>
          <math xmlns="http://www.w3.org/1998/Math/MathML">
            <cn type="integer"> 0 </cn>
          </math>
        </kineticLaw>
      </reaction>
      <reaction id="sink_PRO" name="EC 6.1.1.15 (sink_PRO)" reversible="false">
        <notes>
          <body xmlns="http://www.w3.org/1999/xhtml">
            <p>GENE_ASSOCIATION: GRMZM2G107089 or GRMZM2G094123</p>
            <p>PARENT_FRAME: PROLINE--TRNA-LIGASE-RXN</p>
          </body>
        </notes>
        <listOfReactants>
          <speciesReference species="PRO" stoichiometry="1"/>
        </listOfReactants>
        <listOfProducts>
          <speciesReference species="PRO_biomass" stoichiometry="1"/>
        </listOfProducts>
        <kineticLaw>
          <math xmlns="http://www.w3.org/1998/Math/MathML">
            <cn type="integer"> 0 </cn>
          </math>
        </kineticLaw>
      </reaction>
      <reaction id="MALATE_DEH_RXN" name="EC 1.1.1.37 (MALATE-DEH-RXN)" reversible="true">
        <notes>
          <body xmlns="http://www.w3.org/1999/xhtml">
            <p>GENE_ASSOCIATION: GRMZM5G811212 or GRMZM2G415359</p>
            <p>PARENT_FRAME: MALATE-DEH-RXN</p>
          </body>
        </notes>
        <listOfReactants>
          <speciesReference species="MAL" stoichiometry="1"/>
          <speciesReference species="NAD" stoichiometry="1"/>
        </listOfReactants>
        <listOfProducts>
          <speciesReference species="NADH" stoichiometry="1"/>
          <speciesReference species="OXALACETIC_ACID" stoichiometry="1"/>
          <speciesReference species="PROTON" stoichiometry="1"/>
        </listOfProducts>
        <kineticLaw>
          <math xmlns="http://www.w3.org/1998/Math/MathML">
            <cn type="integer"> 0 </cn>
          </math>
        </kineticLaw>
      </reaction>
      <reaction id="PHOSPHASERDECARB_RXN" name="EC 4.1.1.65 (PHOSPHASERDECARB-RXN)" reversible="false">
        <notes>
          <body xmlns="http://www.w3.org/1999/xhtml">
            <p>GENE_ASSOCIATION: GRMZM2G133885 or GRMZM2G001814</p>
            <p>PARENT_FRAME: PHOSPHASERDECARB-RXN</p>
          </body>
        </notes>
        <listOfReactants>
          <speciesReference species="L_1_PHOSPHATIDYL_SERINE" stoichiometry="1"/>
          <speciesReference species="PROTON" stoichiometry="1"/>
        </listOfReactants>
        <listOfProducts>
          <speciesReference species="CO2" stoichiometry="1"/>
          <speciesReference species="L_1_PHOSPHATIDYL_ETHANOLAMINE" stoichiometry="1"/>
        </listOfProducts>
        <kineticLaw>
          <math xmlns="http://www.w3.org/1998/Math/MathML">
            <cn type="integer"> 0 </cn>
          </math>
        </kineticLaw>
      </reaction>
      <reaction id="RXN_7631" name="RXN-7631" reversible="false">
        <notes>
          <body xmlns="http://www.w3.org/1999/xhtml">
            <p>PARENT_FRAME: RXN-7631</p>
          </body>
        </notes>
        <listOfReactants>
          <speciesReference species="NADPH" stoichiometry="1"/>
          <speciesReference species="CPD_6978" stoichiometry="1"/>
          <speciesReference species="oxygen" stoichiometry="1"/>
          <speciesReference species="PROTON" stoichiometry="1"/>
        </listOfReactants>
        <listOfProducts>
          <speciesReference species="CPD_6981" stoichiometry="1"/>
          <speciesReference species="WATER" stoichiometry="1"/>
          <speciesReference species="NADP" stoichiometry="1"/>
        </listOfProducts>
        <kineticLaw>
          <math xmlns="http://www.w3.org/1998/Math/MathML">
            <cn type="integer"> 0 </cn>
          </math>
        </kineticLaw>
      </reaction>
      <reaction id="PANTOATE_BETA_ALANINE_LIG_RXN" name="EC 6.3.2.1 (PANTOATE-BETA-ALANINE-LIG-RXN)" reversible="false">
        <notes>
          <body xmlns="http://www.w3.org/1999/xhtml">
            <p>GENE_ASSOCIATION: GRMZM5G876146</p>
            <p>PARENT_FRAME: PANTOATE-BETA-ALANINE-LIG-RXN</p>
          </body>
        </notes>
        <listOfReactants>
          <speciesReference species="L_PANTOATE" stoichiometry="1"/>
          <speciesReference species="B_ALANINE" stoichiometry="1"/>
          <speciesReference species="ATP" stoichiometry="1"/>
        </listOfReactants>
        <listOfProducts>
          <speciesReference species="AMP" stoichiometry="1"/>
          <speciesReference species="PPI" stoichiometry="1"/>
          <speciesReference species="PROTON" stoichiometry="1"/>
          <speciesReference species="PANTOTHENATE" stoichiometry="1"/>
        </listOfProducts>
        <kineticLaw>
          <math xmlns="http://www.w3.org/1998/Math/MathML">
            <cn type="integer"> 0 </cn>
          </math>
        </kineticLaw>
      </reaction>
      <reaction id="FERREDOXIN__NITRITE_REDUCTASE_RXN" name="EC 1.7.7.1 (FERREDOXIN--NITRITE-REDUCTASE-RXN)" reversible="false">
        <notes>
          <body xmlns="http://www.w3.org/1999/xhtml">
            <p>GENE_ASSOCIATION: GRMZM2G079381 or GRMZM2G102959</p>
            <p>PARENT_FRAME: FERREDOXIN--NITRITE-REDUCTASE-RXN</p>
          </body>
        </notes>
        <listOfReactants>
          <speciesReference species="NITRITE" stoichiometry="1"/>
          <speciesReference species="Reduced_ferredoxins" stoichiometry="6"/>
          <speciesReference species="PROTON" stoichiometry="7"/>
        </listOfReactants>
        <listOfProducts>
          <speciesReference species="WATER" stoichiometry="2"/>
          <speciesReference species="AMMONIA" stoichiometry="1"/>
          <speciesReference species="Oxidized_ferredoxins" stoichiometry="6"/>
        </listOfProducts>
        <kineticLaw>
          <math xmlns="http://www.w3.org/1998/Math/MathML">
            <cn type="integer"> 0 </cn>
          </math>
        </kineticLaw>
      </reaction>
      <reaction id="GlucomannanSynthase_mod" name="EC 2.4.1.32 (GlucomannanSynthase-mod)" reversible="false">
        <notes>
          <body xmlns="http://www.w3.org/1999/xhtml">
            <p>GENE_ASSOCIATION: GRMZM2G135286 or GRMZM2G178880 or GRMZM2G405567 or GRMZM2G107754 or GRMZM2G454081 or GRMZM2G142685 or GRMZM2G074792 or GRMZM2G093999 or GRMZM2G100597 or GRMZM2G334142 or GRMZM2G173759 or GRMZM2G027794 or GRMZM2G105631 or GRMZM2G108600 or GRMZM2G028286 or GRMZM2G443715 or GRMZM2G115772 or AC183932.3_FG007 or GRMZM2G010142 or GRMZM2G099088 or GRMZM2G020742</p>
            <p>PARENT_FRAME: 2.4.1.32-RXN</p>
          </body>
        </notes>
        <listOfReactants>
          <speciesReference species="GDP_MANNOSE" stoichiometry="1"/>
        </listOfReactants>
        <listOfProducts>
          <speciesReference species="GDP" stoichiometry="1"/>
          <speciesReference species="Glucomannan_monomer_equivalent" stoichiometry="1"/>
        </listOfProducts>
        <kineticLaw>
          <math xmlns="http://www.w3.org/1998/Math/MathML">
            <cn type="integer"> 0 </cn>
          </math>
        </kineticLaw>
      </reaction>
      <reaction id="chloroplast_CO2_exchange" name="chloroplast_CO2_exchange" reversible="true">
        <notes>
          <body xmlns="http://www.w3.org/1999/xhtml">
            <p>PARENT_FRAME: None</p>
          </body>
        </notes>
        <listOfReactants>
          <speciesReference species="CO2" stoichiometry="1"/>
        </listOfReactants>
        <listOfProducts>
          <speciesReference species="CO2_chloroplast" stoichiometry="1"/>
        </listOfProducts>
        <kineticLaw>
          <math xmlns="http://www.w3.org/1998/Math/MathML">
            <cn type="integer"> 0 </cn>
          </math>
        </kineticLaw>
      </reaction>
      <reaction id="FADSYN_RXN" name="EC 2.7.7.2 (FADSYN-RXN)" reversible="false">
        <notes>
          <body xmlns="http://www.w3.org/1999/xhtml">
            <p>GENE_ASSOCIATION: GRMZM2G149609 or GRMZM2G028010 or GRMZM2G166931 or GRMZM2G381933</p>
            <p>PARENT_FRAME: FADSYN-RXN</p>
          </body>
        </notes>
        <listOfReactants>
          <speciesReference species="FMN" stoichiometry="1"/>
          <speciesReference species="PROTON" stoichiometry="1"/>
          <speciesReference species="ATP" stoichiometry="1"/>
        </listOfReactants>
        <listOfProducts>
          <speciesReference species="PPI" stoichiometry="1"/>
          <speciesReference species="FAD" stoichiometry="1"/>
        </listOfProducts>
        <kineticLaw>
          <math xmlns="http://www.w3.org/1998/Math/MathML">
            <cn type="integer"> 0 </cn>
          </math>
        </kineticLaw>
      </reaction>
      <reaction id="RXN_7782" name="EC 1.14.13.88 (RXN-7782)" reversible="true">
        <notes>
          <body xmlns="http://www.w3.org/1999/xhtml">
            <p>GENE_ASSOCIATION: GRMZM2G074169 or GRMZM2G071745 or GRMZM2G031909 or GRMZM2G135385 or GRMZM5G822100 or GRMZM2G085812 or GRMZM2G119067 or GRMZM5G884985 or GRMZM2G028986 or GRMZM2G067601 or GRMZM2G091588 or GRMZM2G470442 or GRMZM5G829554</p>
            <p>PARENT_FRAME: RXN-7782</p>
          </body>
        </notes>
        <listOfReactants>
          <speciesReference species="NADPH" stoichiometry="2"/>
          <speciesReference species="DIHYDROKAEMPFEROL_CMPD" stoichiometry="1"/>
          <speciesReference species="oxygen" stoichiometry="2"/>
          <speciesReference species="PROTON" stoichiometry="2"/>
        </listOfReactants>
        <listOfProducts>
          <speciesReference species="WATER" stoichiometry="2"/>
          <speciesReference species="NADP" stoichiometry="2"/>
          <speciesReference species="dihydromyricetin" stoichiometry="1"/>
        </listOfProducts>
        <kineticLaw>
          <math xmlns="http://www.w3.org/1998/Math/MathML">
            <cn type="integer"> 0 </cn>
          </math>
        </kineticLaw>
      </reaction>
      <reaction id="RXN_4317" name="RXN-4317" reversible="false">
        <notes>
          <body xmlns="http://www.w3.org/1999/xhtml">
            <p>PARENT_FRAME: RXN-4317</p>
          </body>
        </notes>
        <listOfReactants>
          <speciesReference species="WATER" stoichiometry="1"/>
          <speciesReference species="CPD_4209" stoichiometry="1"/>
        </listOfReactants>
        <listOfProducts>
          <speciesReference species="PROTON" stoichiometry="2"/>
          <speciesReference species="CPD_4210" stoichiometry="1"/>
        </listOfProducts>
        <kineticLaw>
          <math xmlns="http://www.w3.org/1998/Math/MathML">
            <cn type="integer"> 0 </cn>
          </math>
        </kineticLaw>
      </reaction>
      <reaction id="RXN_4314" name="RXN-4314" reversible="false">
        <notes>
          <body xmlns="http://www.w3.org/1999/xhtml">
            <p>GENE_ASSOCIATION: GRMZM2G073634 or GRMZM5G879665 or GRMZM2G100360 or AC191622.3_FG003 or GRMZM5G842645 or GRMZM2G159149 or GRMZM2G155680 or GRMZM2G008726 or GRMZM5G896859 or GRMZM2G059392 or GRMZM2G021406 or GRMZM2G471931 or GRMZM2G019363</p>
            <p>PARENT_FRAME: RXN-4314</p>
          </body>
        </notes>
        <listOfReactants>
          <speciesReference species="WATER" stoichiometry="1"/>
          <speciesReference species="CPD_4206" stoichiometry="1"/>
        </listOfReactants>
        <listOfProducts>
          <speciesReference species="RIBOSE_5P" stoichiometry="1"/>
          <speciesReference species="CPD_4210" stoichiometry="1"/>
        </listOfProducts>
        <kineticLaw>
          <math xmlns="http://www.w3.org/1998/Math/MathML">
            <cn type="integer"> 0 </cn>
          </math>
        </kineticLaw>
      </reaction>
      <reaction id="RXN_4313" name="EC 3.2.2.- (RXN-4313)" reversible="false">
        <notes>
          <body xmlns="http://www.w3.org/1999/xhtml">
            <p>GENE_ASSOCIATION: GRMZM2G073634 or GRMZM5G879665 or GRMZM2G100360 or AC191622.3_FG003 or GRMZM5G842645 or GRMZM2G159149 or GRMZM2G155680 or GRMZM2G008726 or GRMZM5G896859 or GRMZM2G059392 or GRMZM2G021406 or GRMZM2G471931 or GRMZM2G019363</p>
            <p>PARENT_FRAME: RXN-4313</p>
          </body>
        </notes>
        <listOfReactants>
          <speciesReference species="WATER" stoichiometry="1"/>
          <speciesReference species="CPD_4205" stoichiometry="1"/>
        </listOfReactants>
        <listOfProducts>
          <speciesReference species="RIBOSE_5P" stoichiometry="1"/>
          <speciesReference species="CPD_4209" stoichiometry="1"/>
        </listOfProducts>
        <kineticLaw>
          <math xmlns="http://www.w3.org/1998/Math/MathML">
            <cn type="integer"> 0 </cn>
          </math>
        </kineticLaw>
      </reaction>
      <reaction id="RXN_4312" name="RXN-4312" reversible="false">
        <notes>
          <body xmlns="http://www.w3.org/1999/xhtml">
            <p>PARENT_FRAME: RXN-4312</p>
          </body>
        </notes>
        <listOfReactants>
          <speciesReference species="WATER" stoichiometry="1"/>
          <speciesReference species="CPD_4204" stoichiometry="1"/>
        </listOfReactants>
        <listOfProducts>
          <speciesReference species="CPD_4206" stoichiometry="1"/>
          <speciesReference species="phosphate" stoichiometry="1"/>
          <speciesReference species="PROTON" stoichiometry="1"/>
        </listOfProducts>
        <kineticLaw>
          <math xmlns="http://www.w3.org/1998/Math/MathML">
            <cn type="integer"> 0 </cn>
          </math>
        </kineticLaw>
      </reaction>
      <reaction id="RXN_4310" name="RXN-4310" reversible="false">
        <notes>
          <body xmlns="http://www.w3.org/1999/xhtml">
            <p>PARENT_FRAME: RXN-4310</p>
          </body>
        </notes>
        <listOfReactants>
          <speciesReference species="WATER" stoichiometry="1"/>
          <speciesReference species="CPD_4202" stoichiometry="1"/>
        </listOfReactants>
        <listOfProducts>
          <speciesReference species="CPD_4204" stoichiometry="1"/>
          <speciesReference species="phosphate" stoichiometry="1"/>
          <speciesReference species="PROTON" stoichiometry="2"/>
        </listOfProducts>
        <kineticLaw>
          <math xmlns="http://www.w3.org/1998/Math/MathML">
            <cn type="integer"> 0 </cn>
          </math>
        </kineticLaw>
      </reaction>
      <reaction id="RXN_13709_4_METHYL_824_CHOLESTADIENOL_NADPH_OXYGEN_MOLECULE_PROTON__CPD_4702_NADP_WATER_78_" name="EC 1.14.13.72 (RXN-13709-4-METHYL-824-CHOLESTADIENOL/NADPH/OXYGEN-MOLECULE/PROTON//CPD-4702/NADP/WATER.78.)" reversible="true">
        <notes>
          <body xmlns="http://www.w3.org/1999/xhtml">
            <p>GENE_ASSOCIATION: GRMZM2G176301 or GRMZM2G127067 or GRMZM2G062531 or GRMZM2G000531 or GRMZM2G066321</p>
            <p>PARENT_FRAME: RXN-13709</p>
          </body>
        </notes>
        <listOfReactants>
          <speciesReference species="NADPH" stoichiometry="3"/>
          <speciesReference species="_4alpha_methyl_zymosterol" stoichiometry="1"/>
          <speciesReference species="oxygen" stoichiometry="3"/>
          <speciesReference species="PROTON" stoichiometry="2"/>
        </listOfReactants>
        <listOfProducts>
          <speciesReference species="WATER" stoichiometry="4"/>
          <speciesReference species="CPD_4702" stoichiometry="1"/>
          <speciesReference species="NADP" stoichiometry="3"/>
        </listOfProducts>
        <kineticLaw>
          <math xmlns="http://www.w3.org/1998/Math/MathML">
            <cn type="integer"> 0 </cn>
          </math>
        </kineticLaw>
      </reaction>
      <reaction id="ACYLCOASYN_RXN_CPD_7836_CO_A_ATP__TETRADECANOYL_COA_PPI_AMP_45_" name="EC 6.2.1.3 (ACYLCOASYN-RXN-CPD-7836/CO-A/ATP//TETRADECANOYL-COA/PPI/AMP.45.)" reversible="false">
        <notes>
          <body xmlns="http://www.w3.org/1999/xhtml">
            <p>GENE_ASSOCIATION: GRMZM2G079236 or GRMZM2G333861 or GRMZM2G569948 or GRMZM2G075140 or GRMZM2G016774 or GRMZM2G009438 or GRMZM2G156620 or GRMZM2G022558 or GRMZM2G118286 or GRMZM2G031790 or GRMZM2G117064 or GRMZM5G861300 or GRMZM2G162508 or GRMZM5G812228 or GRMZM2G002614 or GRMZM2G393897 or GRMZM2G055320 or GRMZM2G074759 or GRMZM2G059381 or GRMZM2G339336 or GRMZM2G152127 or GRMZM2G075333 or GRMZM2G176546 or GRMZM2G145179 or GRMZM2G460078 or GRMZM2G101875 or GRMZM2G104847 or GRMZM5G840955 or GRMZM2G160417 or GRMZM2G014651</p>
            <p>PARENT_FRAME: ACYLCOASYN-RXN</p>
          </body>
        </notes>
        <listOfReactants>
          <speciesReference species="CO_A" stoichiometry="1"/>
          <speciesReference species="myristate" stoichiometry="1"/>
          <speciesReference species="ATP" stoichiometry="1"/>
        </listOfReactants>
        <listOfProducts>
          <speciesReference species="AMP" stoichiometry="1"/>
          <speciesReference species="PPI" stoichiometry="1"/>
          <speciesReference species="TETRADECANOYL_COA" stoichiometry="1"/>
        </listOfProducts>
        <kineticLaw>
          <math xmlns="http://www.w3.org/1998/Math/MathML">
            <cn type="integer"> 0 </cn>
          </math>
        </kineticLaw>
      </reaction>
      <reaction id="RXN_7251" name="RXN-7251" reversible="false">
        <notes>
          <body xmlns="http://www.w3.org/1999/xhtml">
            <p>PARENT_FRAME: RXN-7251</p>
          </body>
        </notes>
        <listOfReactants>
          <speciesReference species="WATER" stoichiometry="1"/>
          <speciesReference species="CPD_6747" stoichiometry="1"/>
        </listOfReactants>
        <listOfProducts>
          <speciesReference species="D_MYO_INOSITOL_1_MONOPHOSPHATE" stoichiometry="1"/>
          <speciesReference species="phosphate" stoichiometry="1"/>
        </listOfProducts>
        <kineticLaw>
          <math xmlns="http://www.w3.org/1998/Math/MathML">
            <cn type="integer"> 0 </cn>
          </math>
        </kineticLaw>
      </reaction>
      <reaction id="sink_CPD_649" name="sink_CPD-649" reversible="false">
        <notes>
          <body xmlns="http://www.w3.org/1999/xhtml">
            <p>PARENT_FRAME: None</p>
          </body>
        </notes>
        <listOfReactants>
          <speciesReference species="CPD_649" stoichiometry="1"/>
        </listOfReactants>
        <listOfProducts>
          <speciesReference species="CPD_649_biomass" stoichiometry="1"/>
        </listOfProducts>
        <kineticLaw>
          <math xmlns="http://www.w3.org/1998/Math/MathML">
            <cn type="integer"> 0 </cn>
          </math>
        </kineticLaw>
      </reaction>
      <reaction id="QUINOLINATE_SYNTHA_RXN" name="EC 2.5.1.72 (QUINOLINATE-SYNTHA-RXN)" reversible="false">
        <notes>
          <body xmlns="http://www.w3.org/1999/xhtml">
            <p>PARENT_FRAME: QUINOLINATE-SYNTHA-RXN</p>
          </body>
        </notes>
        <listOfReactants>
          <speciesReference species="dihydroxyacetone_phosphate" stoichiometry="1"/>
          <speciesReference species="IMINOASPARTATE" stoichiometry="1"/>
        </listOfReactants>
        <listOfProducts>
          <speciesReference species="WATER" stoichiometry="2"/>
          <speciesReference species="QUINOLINATE" stoichiometry="1"/>
          <speciesReference species="phosphate" stoichiometry="1"/>
        </listOfProducts>
        <kineticLaw>
          <math xmlns="http://www.w3.org/1998/Math/MathML">
            <cn type="integer"> 0 </cn>
          </math>
        </kineticLaw>
      </reaction>
      <reaction id="NAD_SYNTH_NH3_RXN" name="EC 6.3.1.5 (NAD-SYNTH-NH3-RXN)" reversible="false">
        <notes>
          <body xmlns="http://www.w3.org/1999/xhtml">
            <p>PARENT_FRAME: NAD-SYNTH-NH3-RXN</p>
          </body>
        </notes>
        <listOfReactants>
          <speciesReference species="DEAMIDO_NAD" stoichiometry="1"/>
          <speciesReference species="AMMONIA" stoichiometry="1"/>
          <speciesReference species="ATP" stoichiometry="1"/>
        </listOfReactants>
        <listOfProducts>
          <speciesReference species="AMP" stoichiometry="1"/>
          <speciesReference species="PPI" stoichiometry="1"/>
          <speciesReference species="NAD" stoichiometry="1"/>
        </listOfProducts>
        <kineticLaw>
          <math xmlns="http://www.w3.org/1998/Math/MathML">
            <cn type="integer"> 0 </cn>
          </math>
        </kineticLaw>
      </reaction>
      <reaction id="APIGNAR_RXN" name="EC 5.5.1.6 (APIGNAR-RXN)" reversible="false">
        <notes>
          <body xmlns="http://www.w3.org/1999/xhtml">
            <p>GENE_ASSOCIATION: GRMZM2G119186 or GRMZM2G155329 or GRMZM2G175076</p>
            <p>PARENT_FRAME: APIGNAR-RXN</p>
          </body>
        </notes>
        <listOfReactants>
          <speciesReference species="APIGENIN" stoichiometry="1"/>
        </listOfReactants>
        <listOfProducts>
          <speciesReference species="PROTON" stoichiometry="1"/>
          <speciesReference species="Naringenin" stoichiometry="1"/>
        </listOfProducts>
        <kineticLaw>
          <math xmlns="http://www.w3.org/1998/Math/MathML">
            <cn type="integer"> 0 </cn>
          </math>
        </kineticLaw>
      </reaction>
      <reaction id="sink_ASN" name="EC 6.1.1.22 (sink_ASN)" reversible="false">
        <notes>
          <body xmlns="http://www.w3.org/1999/xhtml">
            <p>GENE_ASSOCIATION: GRMZM2G455085 or GRMZM2G062268 or GRMZM2G083836</p>
            <p>PARENT_FRAME: ASPARAGINE--TRNA-LIGASE-RXN</p>
          </body>
        </notes>
        <listOfReactants>
          <speciesReference species="ASN" stoichiometry="1"/>
        </listOfReactants>
        <listOfProducts>
          <speciesReference species="ASN_biomass" stoichiometry="1"/>
        </listOfProducts>
        <kineticLaw>
          <math xmlns="http://www.w3.org/1998/Math/MathML">
            <cn type="integer"> 0 </cn>
          </math>
        </kineticLaw>
      </reaction>
      <reaction id="GALACTOKIN_RXN" name="EC 2.7.1.6 (GALACTOKIN-RXN)" reversible="false">
        <notes>
          <body xmlns="http://www.w3.org/1999/xhtml">
            <p>GENE_ASSOCIATION: GRMZM2G458549</p>
            <p>PARENT_FRAME: GALACTOKIN-RXN</p>
          </body>
        </notes>
        <listOfReactants>
          <speciesReference species="ALPHA_D_GALACTOSE" stoichiometry="1"/>
          <speciesReference species="ATP" stoichiometry="1"/>
        </listOfReactants>
        <listOfProducts>
          <speciesReference species="ADP" stoichiometry="1"/>
          <speciesReference species="GALACTOSE_1P" stoichiometry="1"/>
          <speciesReference species="PROTON" stoichiometry="1"/>
        </listOfProducts>
        <kineticLaw>
          <math xmlns="http://www.w3.org/1998/Math/MathML">
            <cn type="integer"> 0 </cn>
          </math>
        </kineticLaw>
      </reaction>
      <reaction id="RXN_11911" name="EC 1.14.13.- (RXN-11911)" reversible="false">
        <notes>
          <body xmlns="http://www.w3.org/1999/xhtml">
            <p>PARENT_FRAME: RXN-11911</p>
          </body>
        </notes>
        <listOfReactants>
          <speciesReference species="NADPH" stoichiometry="1"/>
          <speciesReference species="CPD_12568" stoichiometry="1"/>
          <speciesReference species="oxygen" stoichiometry="1"/>
          <speciesReference species="PROTON" stoichiometry="1"/>
        </listOfReactants>
        <listOfProducts>
          <speciesReference species="WATER" stoichiometry="2"/>
          <speciesReference species="CPD_8847" stoichiometry="1"/>
          <speciesReference species="CPD_8844" stoichiometry="1"/>
          <speciesReference species="NADP" stoichiometry="1"/>
        </listOfProducts>
        <kineticLaw>
          <math xmlns="http://www.w3.org/1998/Math/MathML">
            <cn type="integer"> 0 </cn>
          </math>
        </kineticLaw>
      </reaction>
      <reaction id="RXN_1121" name="RXN-1121" reversible="false">
        <notes>
          <body xmlns="http://www.w3.org/1999/xhtml">
            <p>GENE_ASSOCIATION: GRMZM2G100158 or AC210173.4_FG005</p>
            <p>PARENT_FRAME: RXN-1121</p>
          </body>
        </notes>
        <listOfReactants>
          <speciesReference species="NADPH" stoichiometry="1"/>
          <speciesReference species="ferulate" stoichiometry="1"/>
          <speciesReference species="oxygen" stoichiometry="1"/>
          <speciesReference species="PROTON" stoichiometry="1"/>
        </listOfReactants>
        <listOfProducts>
          <speciesReference species="WATER" stoichiometry="1"/>
          <speciesReference species="_5_hydroxyferulate" stoichiometry="1"/>
          <speciesReference species="NADP" stoichiometry="1"/>
        </listOfProducts>
        <kineticLaw>
          <math xmlns="http://www.w3.org/1998/Math/MathML">
            <cn type="integer"> 0 </cn>
          </math>
        </kineticLaw>
      </reaction>
      <reaction id="RXN_1126" name="EC 6.2.1.12 (RXN-1126)" reversible="false">
        <notes>
          <body xmlns="http://www.w3.org/1999/xhtml">
            <p>GENE_ASSOCIATION: GRMZM2G048522 or GRMZM2G122787 or GRMZM2G075333 or GRMZM2G048403 or GRMZM2G145179 or GRMZM2G174732 or GRMZM2G055320 or GRMZM2G054013 or GRMZM2G014651</p>
            <p>PARENT_FRAME: RXN-1126</p>
          </body>
        </notes>
        <listOfReactants>
          <speciesReference species="CO_A" stoichiometry="1"/>
          <speciesReference species="CPD_676" stoichiometry="1"/>
          <speciesReference species="ATP" stoichiometry="1"/>
        </listOfReactants>
        <listOfProducts>
          <speciesReference species="CAFFEOYL_COA" stoichiometry="1"/>
          <speciesReference species="PPI" stoichiometry="1"/>
          <speciesReference species="AMP" stoichiometry="1"/>
        </listOfProducts>
        <kineticLaw>
          <math xmlns="http://www.w3.org/1998/Math/MathML">
            <cn type="integer"> 0 </cn>
          </math>
        </kineticLaw>
      </reaction>
      <reaction id="RXN_1125" name="EC 1.1.1.195 (RXN-1125)" reversible="false">
        <notes>
          <body xmlns="http://www.w3.org/1999/xhtml">
            <p>GENE_ASSOCIATION: GRMZM2G046070 or GRMZM2G443445 or GRMZM5G844562 or GRMZM2G108570 or AC234163.1_FG002 or GRMZM2G700188 or GRMZM2G118610 or GRMZM2G167613 or GRMZM2G090980</p>
            <p>PARENT_FRAME: RXN-1125</p>
          </body>
        </notes>
        <listOfReactants>
          <speciesReference species="NADPH" stoichiometry="1"/>
          <speciesReference species="SINAPALDEHYDE" stoichiometry="1"/>
          <speciesReference species="PROTON" stoichiometry="1"/>
        </listOfReactants>
        <listOfProducts>
          <speciesReference species="NADP" stoichiometry="1"/>
          <speciesReference species="SINAPYL_ALCOHOL" stoichiometry="1"/>
        </listOfProducts>
        <kineticLaw>
          <math xmlns="http://www.w3.org/1998/Math/MathML">
            <cn type="integer"> 0 </cn>
          </math>
        </kineticLaw>
      </reaction>
      <reaction id="ALLANTOATE_DEIMINASE_RXN" name="EC 3.5.3.9 (ALLANTOATE-DEIMINASE-RXN)" reversible="false">
        <notes>
          <body xmlns="http://www.w3.org/1999/xhtml">
            <p>PARENT_FRAME: ALLANTOATE-DEIMINASE-RXN</p>
          </body>
        </notes>
        <listOfReactants>
          <speciesReference species="WATER" stoichiometry="1"/>
          <speciesReference species="ALLANTOATE" stoichiometry="1"/>
          <speciesReference species="PROTON" stoichiometry="1"/>
        </listOfReactants>
        <listOfProducts>
          <speciesReference species="CO2" stoichiometry="1"/>
          <speciesReference species="AMMONIA" stoichiometry="1"/>
          <speciesReference species="CPD0_2298" stoichiometry="1"/>
        </listOfProducts>
        <kineticLaw>
          <math xmlns="http://www.w3.org/1998/Math/MathML">
            <cn type="integer"> 0 </cn>
          </math>
        </kineticLaw>
      </reaction>
      <reaction id="sink_L_1_PHOSPHATIDYL_ETHANOLAMINE" name="sink_L-1-PHOSPHATIDYL-ETHANOLAMINE" reversible="false">
        <notes>
          <body xmlns="http://www.w3.org/1999/xhtml">
            <p>PARENT_FRAME: None</p>
          </body>
        </notes>
        <listOfReactants>
          <speciesReference species="L_1_PHOSPHATIDYL_ETHANOLAMINE" stoichiometry="1"/>
        </listOfReactants>
        <listOfProducts>
          <speciesReference species="L_1_PHOSPHATIDYL_ETHANOLAMINE_biomass" stoichiometry="1"/>
        </listOfProducts>
        <kineticLaw>
          <math xmlns="http://www.w3.org/1998/Math/MathML">
            <cn type="integer"> 0 </cn>
          </math>
        </kineticLaw>
      </reaction>
      <reaction id="EC_3_1_3_77" name="EC 3.1.3.77 (3.1.3.77-RXN)" reversible="true">
        <notes>
          <body xmlns="http://www.w3.org/1999/xhtml">
            <p>GENE_ASSOCIATION: GRMZM2G111164 or GRMZM2G574782</p>
            <p>PARENT_FRAME: 3.1.3.77-RXN</p>
          </body>
        </notes>
        <listOfReactants>
          <speciesReference species="WATER" stoichiometry="1"/>
          <speciesReference species="CPD_8999" stoichiometry="1"/>
        </listOfReactants>
        <listOfProducts>
          <speciesReference species="CPD_85" stoichiometry="1"/>
          <speciesReference species="phosphate" stoichiometry="1"/>
          <speciesReference species="PROTON" stoichiometry="1"/>
        </listOfProducts>
        <kineticLaw>
          <math xmlns="http://www.w3.org/1998/Math/MathML">
            <cn type="integer"> 0 </cn>
          </math>
        </kineticLaw>
      </reaction>
      <reaction id="RXN_7997" name="EC 2.3.1.- (RXN-7997)" reversible="false">
        <notes>
          <body xmlns="http://www.w3.org/1999/xhtml">
            <p>GENE_ASSOCIATION: GRMZM2G095340 or GRMZM2G387394</p>
            <p>PARENT_FRAME: RXN-7997</p>
          </body>
        </notes>
        <listOfReactants>
          <speciesReference species="CAFFEOYL_COA" stoichiometry="1"/>
          <speciesReference species="PELARGONIDIN_3_GLUCOSIDE_CMPD" stoichiometry="1"/>
        </listOfReactants>
        <listOfProducts>
          <speciesReference species="CO_A" stoichiometry="1"/>
          <speciesReference species="CPD_7383" stoichiometry="1"/>
        </listOfProducts>
        <kineticLaw>
          <math xmlns="http://www.w3.org/1998/Math/MathML">
            <cn type="integer"> 0 </cn>
          </math>
        </kineticLaw>
      </reaction>
      <reaction id="NUCLEOSIDE_TRIPHOSPHATASE_RXN_DCTP_WATER__DCDP_Pi_PROTON_27_" name="EC 3.6.1.15 (NUCLEOSIDE-TRIPHOSPHATASE-RXN-DCTP/WATER//DCDP/Pi/PROTON.27.)" reversible="false">
        <notes>
          <body xmlns="http://www.w3.org/1999/xhtml">
            <p>GENE_ASSOCIATION: GRMZM2G152457 or GRMZM2G124209 or GRMZM2G106618 or GRMZM2G089092 or GRMZM2G085711 or GRMZM2G131026 or GRMZM2G003331</p>
            <p>PARENT_FRAME: NUCLEOSIDE-TRIPHOSPHATASE-RXN</p>
          </body>
        </notes>
        <listOfReactants>
          <speciesReference species="WATER" stoichiometry="1"/>
          <speciesReference species="DCTP" stoichiometry="1"/>
        </listOfReactants>
        <listOfProducts>
          <speciesReference species="phosphate" stoichiometry="1"/>
          <speciesReference species="PROTON" stoichiometry="1"/>
          <speciesReference species="DCDP" stoichiometry="1"/>
        </listOfProducts>
        <kineticLaw>
          <math xmlns="http://www.w3.org/1998/Math/MathML">
            <cn type="integer"> 0 </cn>
          </math>
        </kineticLaw>
      </reaction>
      <reaction id="RXN_9588" name="EC 3.2.1.- (RXN-9588)" reversible="false">
        <notes>
          <body xmlns="http://www.w3.org/1999/xhtml">
            <p>GENE_ASSOCIATION: GRMZM2G076946 or GRMZM2G008247 or GRMZM2G016890 or GRMZM2G174699 or GRMZM2G014844 or GRMZM2G077015 or GRMZM2G426467 or GRMZM2G120962</p>
            <p>PARENT_FRAME: RXN-9588</p>
          </body>
        </notes>
        <listOfReactants>
          <speciesReference species="WATER" stoichiometry="1"/>
          <speciesReference species="dhurrin" stoichiometry="1"/>
        </listOfReactants>
        <listOfProducts>
          <speciesReference species="CPD_648" stoichiometry="1"/>
          <speciesReference species="GLC" stoichiometry="1"/>
        </listOfProducts>
        <kineticLaw>
          <math xmlns="http://www.w3.org/1998/Math/MathML">
            <cn type="integer"> 0 </cn>
          </math>
        </kineticLaw>
      </reaction>
      <reaction id="THREDEHYD_RXN" name="EC 4.3.1.19 (THREDEHYD-RXN)" reversible="false">
        <notes>
          <body xmlns="http://www.w3.org/1999/xhtml">
            <p>GENE_ASSOCIATION: GRMZM2G155323 or GRMZM2G569855</p>
            <p>PARENT_FRAME: THREDEHYD-RXN</p>
          </body>
        </notes>
        <listOfReactants>
          <speciesReference species="THR" stoichiometry="1"/>
        </listOfReactants>
        <listOfProducts>
          <speciesReference species="_2_OXOBUTANOATE" stoichiometry="1"/>
          <speciesReference species="AMMONIA" stoichiometry="1"/>
          <speciesReference species="PROTON" stoichiometry="1"/>
        </listOfProducts>
        <kineticLaw>
          <math xmlns="http://www.w3.org/1998/Math/MathML">
            <cn type="integer"> 0 </cn>
          </math>
        </kineticLaw>
      </reaction>
      <reaction id="EC_2_7_4_22" name="EC 2.7.4.22 (2.7.4.22-RXN)" reversible="false">
        <notes>
          <body xmlns="http://www.w3.org/1999/xhtml">
            <p>GENE_ASSOCIATION: GRMZM2G139462 or GRMZM2G002978 or GRMZM2G149535</p>
            <p>PARENT_FRAME: 2.7.4.22-RXN</p>
          </body>
        </notes>
        <listOfReactants>
          <speciesReference species="UMP" stoichiometry="1"/>
          <speciesReference species="ATP" stoichiometry="1"/>
        </listOfReactants>
        <listOfProducts>
          <speciesReference species="UDP" stoichiometry="1"/>
          <speciesReference species="ADP" stoichiometry="1"/>
        </listOfProducts>
        <kineticLaw>
          <math xmlns="http://www.w3.org/1998/Math/MathML">
            <cn type="integer"> 0 </cn>
          </math>
        </kineticLaw>
      </reaction>
      <reaction id="MEVALONATE_KINASE_RXN" name="EC 2.7.1.36 (MEVALONATE-KINASE-RXN)" reversible="false">
        <notes>
          <body xmlns="http://www.w3.org/1999/xhtml">
            <p>GENE_ASSOCIATION: GRMZM2G019144 or GRMZM2G470382 or GRMZM2G074015</p>
            <p>PARENT_FRAME: MEVALONATE-KINASE-RXN</p>
          </body>
        </notes>
        <listOfReactants>
          <speciesReference species="MEVALONATE" stoichiometry="1"/>
          <speciesReference species="ATP" stoichiometry="1"/>
        </listOfReactants>
        <listOfProducts>
          <speciesReference species="CPD_499" stoichiometry="1"/>
          <speciesReference species="PROTON" stoichiometry="1"/>
          <speciesReference species="ADP" stoichiometry="1"/>
        </listOfProducts>
        <kineticLaw>
          <math xmlns="http://www.w3.org/1998/Math/MathML">
            <cn type="integer"> 0 </cn>
          </math>
        </kineticLaw>
      </reaction>
      <reaction id="EC_2_7_4_21" name="EC 2.7.4.21 (2.7.1.152-RXN)" reversible="false">
        <notes>
          <body xmlns="http://www.w3.org/1999/xhtml">
            <p>GENE_ASSOCIATION: GRMZM2G022997 or GRMZM2G057140</p>
            <p>PARENT_FRAME: 2.7.1.152-RXN</p>
          </body>
        </notes>
        <listOfReactants>
          <speciesReference species="MI_HEXAKISPHOSPHATE" stoichiometry="1"/>
          <speciesReference species="ATP" stoichiometry="1"/>
          <speciesReference species="PROTON" stoichiometry="1"/>
        </listOfReactants>
        <listOfProducts>
          <speciesReference species="_5_DIPHOSPHO_1D_MYO_INOSITOL_12346P" stoichiometry="1"/>
          <speciesReference species="ADP" stoichiometry="1"/>
        </listOfProducts>
        <kineticLaw>
          <math xmlns="http://www.w3.org/1998/Math/MathML">
            <cn type="integer"> 0 </cn>
          </math>
        </kineticLaw>
      </reaction>
      <reaction id="EC_2_7_4_24" name="EC 2.7.4.24 (2.7.4.24-RXN)" reversible="false">
        <notes>
          <body xmlns="http://www.w3.org/1999/xhtml">
            <p>GENE_ASSOCIATION: GRMZM2G022997 or GRMZM2G057140</p>
            <p>PARENT_FRAME: 2.7.4.24-RXN</p>
          </body>
        </notes>
        <listOfReactants>
          <speciesReference species="_5_DIPHOSPHO_1D_MYO_INOSITOL_12346P" stoichiometry="1"/>
          <speciesReference species="ATP" stoichiometry="1"/>
        </listOfReactants>
        <listOfProducts>
          <speciesReference species="CPD_11938" stoichiometry="1"/>
          <speciesReference species="ADP" stoichiometry="1"/>
        </listOfProducts>
        <kineticLaw>
          <math xmlns="http://www.w3.org/1998/Math/MathML">
            <cn type="integer"> 0 </cn>
          </math>
        </kineticLaw>
      </reaction>
      <reaction id="RXN0_1132_mitochondrion" name="EC 1.8.1.4 (RXN0-1132) [mitochondrion]" reversible="false">
        <notes>
          <body xmlns="http://www.w3.org/1999/xhtml">
            <p>GENE_ASSOCIATION: GRMZM2G335657 or GRMZM2G462140 or GRMZM2G159570</p>
            <p>PARENT_FRAME: RXN0-1132</p>
          </body>
        </notes>
        <listOfReactants>
          <speciesReference species="Pyruvate_dehydrogenase_dihydrolipoate_mitochondrion" stoichiometry="1"/>
          <speciesReference species="NAD_mitochondrion" stoichiometry="1"/>
        </listOfReactants>
        <listOfProducts>
          <speciesReference species="PROTON_mitochondrion" stoichiometry="1"/>
          <speciesReference species="Pyruvate_dehydrogenase_lipoate_mitochondrion" stoichiometry="1"/>
          <speciesReference species="NADH_mitochondrion" stoichiometry="1"/>
        </listOfProducts>
        <kineticLaw>
          <math xmlns="http://www.w3.org/1998/Math/MathML">
            <cn type="integer"> 0 </cn>
          </math>
        </kineticLaw>
      </reaction>
      <reaction id="_2PGADEHYDRAT_RXN" name="EC 4.2.1.11 (2PGADEHYDRAT-RXN)" reversible="true">
        <notes>
          <body xmlns="http://www.w3.org/1999/xhtml">
            <p>GENE_ASSOCIATION: GRMZM2G034848 or GRMZM2G048371 or GRMZM2G446253 or GRMZM2G064302 or GRMZM2G481529 or GRMZM2G046679 or GRMZM2G009030 or GRMZM2G131539</p>
            <p>PARENT_FRAME: 2PGADEHYDRAT-RXN</p>
          </body>
        </notes>
        <listOfReactants>
          <speciesReference species="_2_PG" stoichiometry="1"/>
        </listOfReactants>
        <listOfProducts>
          <speciesReference species="WATER" stoichiometry="1"/>
          <speciesReference species="phosphoenolpyruvate" stoichiometry="1"/>
        </listOfProducts>
        <kineticLaw>
          <math xmlns="http://www.w3.org/1998/Math/MathML">
            <cn type="integer"> 0 </cn>
          </math>
        </kineticLaw>
      </reaction>
      <reaction id="sink_Homogalacturonan_monomer_equivalent" name="sink_Homogalacturonan-monomer-equivalent" reversible="false">
        <notes>
          <body xmlns="http://www.w3.org/1999/xhtml">
            <p>PARENT_FRAME: None</p>
          </body>
        </notes>
        <listOfReactants>
          <speciesReference species="Homogalacturonan_monomer_equivalent" stoichiometry="1"/>
        </listOfReactants>
        <listOfProducts>
          <speciesReference species="Homogalacturonan_monomer_equivalent_biomass" stoichiometry="1"/>
        </listOfProducts>
        <kineticLaw>
          <math xmlns="http://www.w3.org/1998/Math/MathML">
            <cn type="integer"> 0 </cn>
          </math>
        </kineticLaw>
      </reaction>
      <reaction id="RXN3O_130" name="EC 1.14.13.70 (RXN3O-130)" reversible="true">
        <notes>
          <body xmlns="http://www.w3.org/1999/xhtml">
            <p>GENE_ASSOCIATION: GRMZM2G096029 or GRMZM2G106655 or GRMZM2G068465 or GRMZM2G181456 or GRMZM2G177384 or GRMZM5G899349</p>
            <p>PARENT_FRAME: RXN3O-130</p>
          </body>
        </notes>
        <listOfReactants>
          <speciesReference species="NADPH" stoichiometry="3"/>
          <speciesReference species="LANOSTEROL" stoichiometry="1"/>
          <speciesReference species="oxygen" stoichiometry="3"/>
          <speciesReference species="PROTON" stoichiometry="2"/>
        </listOfReactants>
        <listOfProducts>
          <speciesReference species="WATER" stoichiometry="4"/>
          <speciesReference species="FORMATE" stoichiometry="1"/>
          <speciesReference species="_14_demethyllanosterol" stoichiometry="1"/>
          <speciesReference species="NADP" stoichiometry="3"/>
        </listOfProducts>
        <kineticLaw>
          <math xmlns="http://www.w3.org/1998/Math/MathML">
            <cn type="integer"> 0 </cn>
          </math>
        </kineticLaw>
      </reaction>
      <reaction id="RXN_13190" name="EC 1.14.13.78 (RXN-13190)" reversible="true">
        <notes>
          <body xmlns="http://www.w3.org/1999/xhtml">
            <p>GENE_ASSOCIATION: GRMZM2G161472 or GRMZM2G059308</p>
            <p>PARENT_FRAME: RXN-13190</p>
          </body>
        </notes>
        <listOfReactants>
          <speciesReference species="NADPH" stoichiometry="3"/>
          <speciesReference species="oxygen" stoichiometry="3"/>
          <speciesReference species="PROTON" stoichiometry="2"/>
          <speciesReference species="CPD1F_128" stoichiometry="1"/>
        </listOfReactants>
        <listOfProducts>
          <speciesReference species="WATER" stoichiometry="4"/>
          <speciesReference species="NADP" stoichiometry="3"/>
          <speciesReference species="CPD1F_132" stoichiometry="1"/>
        </listOfProducts>
        <kineticLaw>
          <math xmlns="http://www.w3.org/1998/Math/MathML">
            <cn type="integer"> 0 </cn>
          </math>
        </kineticLaw>
      </reaction>
      <reaction id="ALDOSE1EPIM_RXN" name="EC 5.1.3.3 (ALDOSE1EPIM-RXN)" reversible="false">
        <notes>
          <body xmlns="http://www.w3.org/1999/xhtml">
            <p>GENE_ASSOCIATION: GRMZM5G898915 or GRMZM2G315401 or GRMZM2G056629 or GRMZM2G041356 or GRMZM2G100452 or GRMZM2G092621 or GRMZM2G125233 or GRMZM2G132036</p>
            <p>PARENT_FRAME: ALDOSE1EPIM-RXN</p>
          </body>
        </notes>
        <listOfReactants>
          <speciesReference species="GALACTOSE" stoichiometry="1"/>
        </listOfReactants>
        <listOfProducts>
          <speciesReference species="ALPHA_D_GALACTOSE" stoichiometry="1"/>
        </listOfProducts>
        <kineticLaw>
          <math xmlns="http://www.w3.org/1998/Math/MathML">
            <cn type="integer"> 0 </cn>
          </math>
        </kineticLaw>
      </reaction>
      <reaction id="GLUTSEMIALDEHYDROG_RXN" name="EC 1.2.1.41 (GLUTSEMIALDEHYDROG-RXN)" reversible="false">
        <notes>
          <body xmlns="http://www.w3.org/1999/xhtml">
            <p>GENE_ASSOCIATION: GRMZM2G028535 or GRMZM2G389416 or GRMZM2G061777 or GRMZM2G375504 or AC203754.4_FG008</p>
            <p>PARENT_FRAME: GLUTSEMIALDEHYDROG-RXN</p>
          </body>
        </notes>
        <listOfReactants>
          <speciesReference species="NADPH" stoichiometry="1"/>
          <speciesReference species="L_GLUTAMATE_5_P" stoichiometry="1"/>
          <speciesReference species="PROTON" stoichiometry="1"/>
        </listOfReactants>
        <listOfProducts>
          <speciesReference species="L_GLUTAMATE_GAMMA_SEMIALDEHYDE" stoichiometry="1"/>
          <speciesReference species="phosphate" stoichiometry="1"/>
          <speciesReference species="NADP" stoichiometry="1"/>
        </listOfProducts>
        <kineticLaw>
          <math xmlns="http://www.w3.org/1998/Math/MathML">
            <cn type="integer"> 0 </cn>
          </math>
        </kineticLaw>
      </reaction>
      <reaction id="LigninSink" name="LigninSink" reversible="false">
        <notes>
          <body xmlns="http://www.w3.org/1999/xhtml">
            <p>PARENT_FRAME: None</p>
          </body>
        </notes>
        <listOfReactants>
          <speciesReference species="COUMARYL_ALCOHOL" stoichiometry="2.221"/>
          <speciesReference species="CONIFERYL_ALCOHOL" stoichiometry="1.851"/>
          <speciesReference species="SINAPYL_ALCOHOL" stoichiometry="1.587"/>
        </listOfReactants>
        <listOfProducts>
          <speciesReference species="lignin_fixed_biomass" stoichiometry="1"/>
        </listOfProducts>
        <kineticLaw>
          <math xmlns="http://www.w3.org/1998/Math/MathML">
            <cn type="integer"> 0 </cn>
          </math>
        </kineticLaw>
      </reaction>
      <reaction id="tx_MG_2" name="tx_MG+2" reversible="true">
        <notes>
          <body xmlns="http://www.w3.org/1999/xhtml">
            <p>PARENT_FRAME: None</p>
          </body>
        </notes>
        <listOfReactants>
          <speciesReference species="MG_2_xylem" stoichiometry="1"/>
        </listOfReactants>
        <listOfProducts>
          <speciesReference species="MG_2" stoichiometry="1"/>
        </listOfProducts>
        <kineticLaw>
          <math xmlns="http://www.w3.org/1998/Math/MathML">
            <cn type="integer"> 0 </cn>
          </math>
        </kineticLaw>
      </reaction>
      <reaction id="RXN_7577" name="EC 2.3.1.- (RXN-7577)" reversible="false">
        <notes>
          <body xmlns="http://www.w3.org/1999/xhtml">
            <p>GENE_ASSOCIATION: GRMZM2G151227 or GRMZM2G422750</p>
            <p>PARENT_FRAME: RXN-7577</p>
          </body>
        </notes>
        <listOfReactants>
          <speciesReference species="WATER" stoichiometry="1"/>
          <speciesReference species="P_COUMAROYL_COA" stoichiometry="1"/>
          <speciesReference species="PROTON" stoichiometry="2"/>
          <speciesReference species="MALONYL_COA" stoichiometry="3"/>
        </listOfReactants>
        <listOfProducts>
          <speciesReference species="CO_A" stoichiometry="4"/>
          <speciesReference species="CO2" stoichiometry="3"/>
          <speciesReference species="CPD_6954" stoichiometry="1"/>
        </listOfProducts>
        <kineticLaw>
          <math xmlns="http://www.w3.org/1998/Math/MathML">
            <cn type="integer"> 0 </cn>
          </math>
        </kineticLaw>
      </reaction>
      <reaction id="RXN_2205_2_OXO_5_METHYLTHIOPENTANOIC_ACID_GLT__HOMOMETHIONINE_2_KETOGLUTARATE_69_" name="EC 2.6.1.- (RXN-2205-2-OXO-5-METHYLTHIOPENTANOIC-ACID/GLT//HOMOMETHIONINE/2-KETOGLUTARATE.69.)" reversible="true">
        <notes>
          <body xmlns="http://www.w3.org/1999/xhtml">
            <p>GENE_ASSOCIATION: GRMZM2G071208 or GRMZM2G055899 or GRMZM5G860824</p>
            <p>PARENT_FRAME: RXN-2205</p>
          </body>
        </notes>
        <listOfReactants>
          <speciesReference species="_2_oxo_5_methylthiopentanoate" stoichiometry="1"/>
          <speciesReference species="GLT" stoichiometry="1"/>
        </listOfReactants>
        <listOfProducts>
          <speciesReference species="_2_KETOGLUTARATE" stoichiometry="1"/>
          <speciesReference species="HOMOMETHIONINE" stoichiometry="1"/>
        </listOfProducts>
        <kineticLaw>
          <math xmlns="http://www.w3.org/1998/Math/MathML">
            <cn type="integer"> 0 </cn>
          </math>
        </kineticLaw>
      </reaction>
      <reaction id="DIHYDROPYRIMIDINASE_RXN" name="EC 3.5.2.2 (DIHYDROPYRIMIDINASE-RXN)" reversible="false">
        <notes>
          <body xmlns="http://www.w3.org/1999/xhtml">
            <p>GENE_ASSOCIATION: GRMZM2G020002 or GRMZM2G327427</p>
            <p>PARENT_FRAME: DIHYDROPYRIMIDINASE-RXN</p>
          </body>
        </notes>
        <listOfReactants>
          <speciesReference species="WATER" stoichiometry="1"/>
          <speciesReference species="DI_H_URACIL" stoichiometry="1"/>
        </listOfReactants>
        <listOfProducts>
          <speciesReference species="_3_ureidopropionate" stoichiometry="1"/>
          <speciesReference species="PROTON" stoichiometry="1"/>
        </listOfProducts>
        <kineticLaw>
          <math xmlns="http://www.w3.org/1998/Math/MathML">
            <cn type="integer"> 0 </cn>
          </math>
        </kineticLaw>
      </reaction>
      <reaction id="RXN_7578" name="RXN-7578" reversible="false">
        <notes>
          <body xmlns="http://www.w3.org/1999/xhtml">
            <p>PARENT_FRAME: RXN-7578</p>
          </body>
        </notes>
        <listOfReactants>
          <speciesReference species="CPD_6954" stoichiometry="1"/>
        </listOfReactants>
        <listOfProducts>
          <speciesReference species="WATER" stoichiometry="1"/>
          <speciesReference species="CPD_6955" stoichiometry="1"/>
        </listOfProducts>
        <kineticLaw>
          <math xmlns="http://www.w3.org/1998/Math/MathML">
            <cn type="integer"> 0 </cn>
          </math>
        </kineticLaw>
      </reaction>
      <reaction id="tx_GLT" name="tx_GLT" reversible="true">
        <notes>
          <body xmlns="http://www.w3.org/1999/xhtml">
            <p>PARENT_FRAME: None</p>
          </body>
        </notes>
        <listOfReactants>
          <speciesReference species="GLT_phloem" stoichiometry="1"/>
        </listOfReactants>
        <listOfProducts>
          <speciesReference species="GLT" stoichiometry="1"/>
        </listOfProducts>
        <kineticLaw>
          <math xmlns="http://www.w3.org/1998/Math/MathML">
            <cn type="integer"> 0 </cn>
          </math>
        </kineticLaw>
      </reaction>
      <reaction id="ORNDECARBOX_RXN" name="EC 4.1.1.17 (ORNDECARBOX-RXN)" reversible="false">
        <notes>
          <body xmlns="http://www.w3.org/1999/xhtml">
            <p>GENE_ASSOCIATION: GRMZM2G140824 or GRMZM2G001405 or GRMZM2G052288</p>
            <p>PARENT_FRAME: ORNDECARBOX-RXN</p>
          </body>
        </notes>
        <listOfReactants>
          <speciesReference species="L_ORNITHINE" stoichiometry="1"/>
          <speciesReference species="PROTON" stoichiometry="1"/>
        </listOfReactants>
        <listOfProducts>
          <speciesReference species="PUTRESCINE" stoichiometry="1"/>
          <speciesReference species="CO2" stoichiometry="1"/>
        </listOfProducts>
        <kineticLaw>
          <math xmlns="http://www.w3.org/1998/Math/MathML">
            <cn type="integer"> 0 </cn>
          </math>
        </kineticLaw>
      </reaction>
      <reaction id="RXN_821_mod" name="EC 1.5.99.8 (RXN-821-mod)" reversible="false">
        <notes>
          <body xmlns="http://www.w3.org/1999/xhtml">
            <p>GENE_ASSOCIATION: GRMZM2G117956 or GRMZM2G053720</p>
            <p>PARENT_FRAME: RXN-821</p>
          </body>
        </notes>
        <listOfReactants>
          <speciesReference species="PRO" stoichiometry="1"/>
          <speciesReference species="NAD" stoichiometry="1"/>
        </listOfReactants>
        <listOfProducts>
          <speciesReference species="L_DELTA1_PYRROLINE_5_CARBOXYLATE" stoichiometry="1"/>
          <speciesReference species="NADH" stoichiometry="1"/>
          <speciesReference species="PROTON" stoichiometry="2"/>
        </listOfProducts>
        <kineticLaw>
          <math xmlns="http://www.w3.org/1998/Math/MathML">
            <cn type="integer"> 0 </cn>
          </math>
        </kineticLaw>
      </reaction>
      <reaction id="Glycerol3POAcyltransferase_mod" name="EC 2.3.1.15 (Glycerol3POAcyltransferase-mod)" reversible="false">
        <notes>
          <body xmlns="http://www.w3.org/1999/xhtml">
            <p>GENE_ASSOCIATION: GRMZM2G177150 or GRMZM2G072298 or GRMZM2G083195 or GRMZM2G166176 or GRMZM2G147917 or GRMZM2G131378 or GRMZM2G075295 or GRMZM2G123987 or GRMZM2G033767 or GRMZM2G020320 or GRMZM2G059637 or GRMZM2G165681 or GRMZM2G064590 or GRMZM2G159890 or GRMZM2G065203 or GRMZM2G070304 or GRMZM2G124042 or GRMZM2G156729</p>
            <p>PARENT_FRAME: RXN-10462</p>
          </body>
        </notes>
        <listOfReactants>
          <speciesReference species="Oleoyl_ACPs" stoichiometry="1"/>
          <speciesReference species="GLYCEROL_3P" stoichiometry="1"/>
        </listOfReactants>
        <listOfProducts>
          <speciesReference species="ACP" stoichiometry="1"/>
          <speciesReference species="ACYL_SN_GLYCEROL_3P" stoichiometry="1"/>
        </listOfProducts>
        <kineticLaw>
          <math xmlns="http://www.w3.org/1998/Math/MathML">
            <cn type="integer"> 0 </cn>
          </math>
        </kineticLaw>
      </reaction>
      <reaction id="RXN66_18_CPD_8613_NAD__CPD_8614_NADH_CARBON_DIOXIDE_43_" name="EC 1.1.1.170 (RXN66-18-CPD-8613/NAD//CPD-8614/NADH/CARBON-DIOXIDE.43.)" reversible="true">
        <notes>
          <body xmlns="http://www.w3.org/1999/xhtml">
            <p>GENE_ASSOCIATION: GRMZM2G007252 or GRMZM2G180922 or GRMZM2G150541 or GRMZM2G009435 or GRMZM2G149224</p>
            <p>PARENT_FRAME: RXN66-18</p>
          </body>
        </notes>
        <listOfReactants>
          <speciesReference species="CPD_8613" stoichiometry="1"/>
          <speciesReference species="NAD" stoichiometry="1"/>
        </listOfReactants>
        <listOfProducts>
          <speciesReference species="NADH" stoichiometry="1"/>
          <speciesReference species="CPD_8614" stoichiometry="1"/>
          <speciesReference species="CO2" stoichiometry="1"/>
        </listOfProducts>
        <kineticLaw>
          <math xmlns="http://www.w3.org/1998/Math/MathML">
            <cn type="integer"> 0 </cn>
          </math>
        </kineticLaw>
      </reaction>
      <reaction id="tx_GLY" name="tx_GLY" reversible="true">
        <notes>
          <body xmlns="http://www.w3.org/1999/xhtml">
            <p>PARENT_FRAME: None</p>
          </body>
        </notes>
        <listOfReactants>
          <speciesReference species="GLY_phloem" stoichiometry="1"/>
        </listOfReactants>
        <listOfProducts>
          <speciesReference species="GLY" stoichiometry="1"/>
        </listOfProducts>
        <kineticLaw>
          <math xmlns="http://www.w3.org/1998/Math/MathML">
            <cn type="integer"> 0 </cn>
          </math>
        </kineticLaw>
      </reaction>
      <reaction id="mitochondrion_glycine_exchange" name="mitochondrion_glycine_exchange" reversible="true">
        <notes>
          <body xmlns="http://www.w3.org/1999/xhtml">
            <p>PARENT_FRAME: None</p>
          </body>
        </notes>
        <listOfReactants>
          <speciesReference species="GLY" stoichiometry="1"/>
        </listOfReactants>
        <listOfProducts>
          <speciesReference species="GLY_mitochondrion" stoichiometry="1"/>
        </listOfProducts>
        <kineticLaw>
          <math xmlns="http://www.w3.org/1998/Math/MathML">
            <cn type="integer"> 0 </cn>
          </math>
        </kineticLaw>
      </reaction>
      <reaction id="RXN3O_1118" name="RXN3O-1118" reversible="false">
        <notes>
          <body xmlns="http://www.w3.org/1999/xhtml">
            <p>PARENT_FRAME: RXN3O-1118</p>
          </body>
        </notes>
        <listOfReactants>
          <speciesReference species="_4_HYDROXYPHENYLLACTATE" stoichiometry="1"/>
        </listOfReactants>
        <listOfProducts>
          <speciesReference species="WATER" stoichiometry="1"/>
          <speciesReference species="COUMARATE" stoichiometry="1"/>
        </listOfProducts>
        <kineticLaw>
          <math xmlns="http://www.w3.org/1998/Math/MathML">
            <cn type="integer"> 0 </cn>
          </math>
        </kineticLaw>
      </reaction>
      <reaction id="SHIKIMATE_5_DEHYDROGENASE_RXN" name="EC 1.1.1.25 (SHIKIMATE-5-DEHYDROGENASE-RXN)" reversible="false">
        <notes>
          <body xmlns="http://www.w3.org/1999/xhtml">
            <p>GENE_ASSOCIATION: GRMZM2G314652 or GRMZM5G804881 or GRMZM2G014376</p>
            <p>PARENT_FRAME: SHIKIMATE-5-DEHYDROGENASE-RXN</p>
          </body>
        </notes>
        <listOfReactants>
          <speciesReference species="NADPH" stoichiometry="1"/>
          <speciesReference species="_3_dehydroshikimate" stoichiometry="1"/>
          <speciesReference species="PROTON" stoichiometry="1"/>
        </listOfReactants>
        <listOfProducts>
          <speciesReference species="NADP" stoichiometry="1"/>
          <speciesReference species="SHIKIMATE" stoichiometry="1"/>
        </listOfProducts>
        <kineticLaw>
          <math xmlns="http://www.w3.org/1998/Math/MathML">
            <cn type="integer"> 0 </cn>
          </math>
        </kineticLaw>
      </reaction>
      <reaction id="URIDINE_NUCLEOSIDASE_RXN" name="EC 3.2.2.3 (URIDINE-NUCLEOSIDASE-RXN)" reversible="false">
        <notes>
          <body xmlns="http://www.w3.org/1999/xhtml">
            <p>GENE_ASSOCIATION: GRMZM2G104999 or GRMZM2G085960 or GRMZM2G029845 or GRMZM2G015344 or GRMZM2G134149</p>
            <p>PARENT_FRAME: URIDINE-NUCLEOSIDASE-RXN</p>
          </body>
        </notes>
        <listOfReactants>
          <speciesReference species="WATER" stoichiometry="1"/>
          <speciesReference species="URIDINE" stoichiometry="1"/>
        </listOfReactants>
        <listOfProducts>
          <speciesReference species="URACIL" stoichiometry="1"/>
          <speciesReference species="RIBOSE" stoichiometry="1"/>
        </listOfProducts>
        <kineticLaw>
          <math xmlns="http://www.w3.org/1998/Math/MathML">
            <cn type="integer"> 0 </cn>
          </math>
        </kineticLaw>
      </reaction>
      <reaction id="_1_1_1_271_RXN_CPD_13118_NADP__GDP_4_DEHYDRO_6_DEOXY_D_MANNOSE_NADPH_PROTON_61_" name="EC 1.1.1.271 (1.1.1.271-RXN-CPD-13118/NADP//GDP-4-DEHYDRO-6-DEOXY-D-MANNOSE/NADPH/PROTON.61.)" reversible="false">
        <notes>
          <body xmlns="http://www.w3.org/1999/xhtml">
            <p>GENE_ASSOCIATION: GRMZM2G029856</p>
            <p>PARENT_FRAME: 1.1.1.271-RXN</p>
          </body>
        </notes>
        <listOfReactants>
          <speciesReference species="NADPH" stoichiometry="1"/>
          <speciesReference species="PROTON" stoichiometry="1"/>
          <speciesReference species="GDP_4_DEHYDRO_6_DEOXY_D_MANNOSE" stoichiometry="1"/>
        </listOfReactants>
        <listOfProducts>
          <speciesReference species="CPD_13118" stoichiometry="1"/>
          <speciesReference species="NADP" stoichiometry="1"/>
        </listOfProducts>
        <kineticLaw>
          <math xmlns="http://www.w3.org/1998/Math/MathML">
            <cn type="integer"> 0 </cn>
          </math>
        </kineticLaw>
      </reaction>
      <reaction id="RXN_13185" name="EC 1.10.99.3 (RXN-13185)" reversible="true">
        <notes>
          <body xmlns="http://www.w3.org/1999/xhtml">
            <p>GENE_ASSOCIATION: GRMZM2G027219</p>
            <p>PARENT_FRAME: RXN-13185</p>
          </body>
        </notes>
        <listOfReactants>
          <speciesReference species="violaxanthin" stoichiometry="1"/>
          <speciesReference species="PROTON" stoichiometry="2"/>
          <speciesReference species="ASCORBATE" stoichiometry="2"/>
        </listOfReactants>
        <listOfProducts>
          <speciesReference species="WATER" stoichiometry="2"/>
          <speciesReference species="zeaxanthin" stoichiometry="1"/>
          <speciesReference species="L_DEHYDRO_ASCORBATE" stoichiometry="2"/>
        </listOfProducts>
        <kineticLaw>
          <math xmlns="http://www.w3.org/1998/Math/MathML">
            <cn type="integer"> 0 </cn>
          </math>
        </kineticLaw>
      </reaction>
      <reaction id="CYTIDINEKIN_RXN" name="EC 2.7.1.- (CYTIDINEKIN-RXN)" reversible="false">
        <notes>
          <body xmlns="http://www.w3.org/1999/xhtml">
            <p>PARENT_FRAME: CYTIDINEKIN-RXN</p>
          </body>
        </notes>
        <listOfReactants>
          <speciesReference species="GTP" stoichiometry="1"/>
          <speciesReference species="CYTIDINE" stoichiometry="1"/>
        </listOfReactants>
        <listOfProducts>
          <speciesReference species="GDP" stoichiometry="1"/>
          <speciesReference species="PROTON" stoichiometry="1"/>
          <speciesReference species="CMP" stoichiometry="1"/>
        </listOfProducts>
        <kineticLaw>
          <math xmlns="http://www.w3.org/1998/Math/MathML">
            <cn type="integer"> 0 </cn>
          </math>
        </kineticLaw>
      </reaction>
      <reaction id="RXN_13187" name="EC 1.14.13.41 (RXN-13187)" reversible="true">
        <notes>
          <body xmlns="http://www.w3.org/1999/xhtml">
            <p>GENE_ASSOCIATION: GRMZM2G138248 or GRMZM2G178351 or GRMZM2G105185 or GRMZM2G011156</p>
            <p>PARENT_FRAME: RXN-13187</p>
          </body>
        </notes>
        <listOfReactants>
          <speciesReference species="NADPH" stoichiometry="2"/>
          <speciesReference species="oxygen" stoichiometry="2"/>
          <speciesReference species="PROTON" stoichiometry="2"/>
          <speciesReference species="TYR" stoichiometry="1"/>
        </listOfReactants>
        <listOfProducts>
          <speciesReference species="WATER" stoichiometry="3"/>
          <speciesReference species="CPD_1041" stoichiometry="1"/>
          <speciesReference species="CO2" stoichiometry="1"/>
          <speciesReference species="NADP" stoichiometry="2"/>
        </listOfProducts>
        <kineticLaw>
          <math xmlns="http://www.w3.org/1998/Math/MathML">
            <cn type="integer"> 0 </cn>
          </math>
        </kineticLaw>
      </reaction>
      <reaction id="RXN_13189" name="EC 1.14.13.79 (RXN-13189)" reversible="true">
        <notes>
          <body xmlns="http://www.w3.org/1999/xhtml">
            <p>GENE_ASSOCIATION: GRMZM2G093195 or GRMZM2G042543 or GRMZM2G089803</p>
            <p>PARENT_FRAME: RXN-13189</p>
          </body>
        </notes>
        <listOfReactants>
          <speciesReference species="NADPH" stoichiometry="3"/>
          <speciesReference species="CPD1F_132" stoichiometry="1"/>
          <speciesReference species="oxygen" stoichiometry="3"/>
          <speciesReference species="PROTON" stoichiometry="2"/>
        </listOfReactants>
        <listOfProducts>
          <speciesReference species="WATER" stoichiometry="4"/>
          <speciesReference species="NADP" stoichiometry="3"/>
          <speciesReference species="CPD1F_95" stoichiometry="1"/>
        </listOfProducts>
        <kineticLaw>
          <math xmlns="http://www.w3.org/1998/Math/MathML">
            <cn type="integer"> 0 </cn>
          </math>
        </kineticLaw>
      </reaction>
      <reaction id="RXN_13188" name="EC 1.14.13.72 (RXN-13188)" reversible="true">
        <notes>
          <body xmlns="http://www.w3.org/1999/xhtml">
            <p>GENE_ASSOCIATION: GRMZM2G176301 or GRMZM2G127067 or GRMZM2G062531 or GRMZM2G000531 or GRMZM2G066321</p>
            <p>PARENT_FRAME: RXN-13188</p>
          </body>
        </notes>
        <listOfReactants>
          <speciesReference species="_44_DIMETHYL_5ALPHA_CHOLEST_7_EN_3BET" stoichiometry="1"/>
          <speciesReference species="oxygen" stoichiometry="3"/>
          <speciesReference species="PROTON" stoichiometry="2"/>
          <speciesReference species="NADH_P_OR_NOP" stoichiometry="3"/>
        </listOfReactants>
        <listOfProducts>
          <speciesReference species="WATER" stoichiometry="4"/>
          <speciesReference species="NAD_P_OR_NOP" stoichiometry="3"/>
          <speciesReference species="CPD_5846" stoichiometry="1"/>
        </listOfProducts>
        <kineticLaw>
          <math xmlns="http://www.w3.org/1998/Math/MathML">
            <cn type="integer"> 0 </cn>
          </math>
        </kineticLaw>
      </reaction>
      <reaction id="N_ACETYLGLUTPREDUCT_RXN" name="EC 1.2.1.38 (N-ACETYLGLUTPREDUCT-RXN)" reversible="false">
        <notes>
          <body xmlns="http://www.w3.org/1999/xhtml">
            <p>GENE_ASSOCIATION: GRMZM2G038848</p>
            <p>PARENT_FRAME: N-ACETYLGLUTPREDUCT-RXN</p>
          </body>
        </notes>
        <listOfReactants>
          <speciesReference species="NADPH" stoichiometry="1"/>
          <speciesReference species="PROTON" stoichiometry="1"/>
          <speciesReference species="N_acetylglutamyl_phosphate" stoichiometry="1"/>
        </listOfReactants>
        <listOfProducts>
          <speciesReference species="phosphate" stoichiometry="1"/>
          <speciesReference species="NADP" stoichiometry="1"/>
          <speciesReference species="CPD_469" stoichiometry="1"/>
        </listOfProducts>
        <kineticLaw>
          <math xmlns="http://www.w3.org/1998/Math/MathML">
            <cn type="integer"> 0 </cn>
          </math>
        </kineticLaw>
      </reaction>
      <reaction id="MehlerReaction_chloroplast" name="MehlerReaction [chloroplast]" reversible="false">
        <notes>
          <body xmlns="http://www.w3.org/1999/xhtml">
            <p>PARENT_FRAME: None</p>
          </body>
        </notes>
        <listOfReactants>
          <speciesReference species="Light_chloroplast" stoichiometry="1"/>
          <speciesReference species="Plastocyanin_Reduced_chloroplast" stoichiometry="1"/>
          <speciesReference species="oxygen_chloroplast" stoichiometry="1"/>
        </listOfReactants>
        <listOfProducts>
          <speciesReference species="Oxidized_Plastocyanins_chloroplast" stoichiometry="1"/>
          <speciesReference species="superoxide_chloroplast" stoichiometry="1"/>
        </listOfProducts>
        <kineticLaw>
          <math xmlns="http://www.w3.org/1998/Math/MathML">
            <cn type="integer"> 0 </cn>
          </math>
        </kineticLaw>
      </reaction>
      <reaction id="ACETOLACTREDUCTOISOM_RXN" name="EC 1.1.1.86 (ACETOLACTREDUCTOISOM-RXN)" reversible="false">
        <notes>
          <body xmlns="http://www.w3.org/1999/xhtml">
            <p>GENE_ASSOCIATION: GRMZM2G161868 or GRMZM2G004382</p>
            <p>PARENT_FRAME: ACETOLACTREDUCTOISOM-RXN</p>
          </body>
        </notes>
        <listOfReactants>
          <speciesReference species="NADPH" stoichiometry="1"/>
          <speciesReference species="_2_ACETO_LACTATE" stoichiometry="1"/>
          <speciesReference species="PROTON" stoichiometry="1"/>
        </listOfReactants>
        <listOfProducts>
          <speciesReference species="NADP" stoichiometry="1"/>
          <speciesReference species="DIOH_ISOVALERATE" stoichiometry="1"/>
        </listOfProducts>
        <kineticLaw>
          <math xmlns="http://www.w3.org/1998/Math/MathML">
            <cn type="integer"> 0 </cn>
          </math>
        </kineticLaw>
      </reaction>
      <reaction id="RXNQT_4345_CPDQT_27_L_ALPHA_ALANINE__CPDQT_340_PYRUVATE_45_" name="EC 2.6.1.- (RXNQT-4345-CPDQT-27/L-ALPHA-ALANINE//CPDQT-340/PYRUVATE.45.)" reversible="true">
        <notes>
          <body xmlns="http://www.w3.org/1999/xhtml">
            <p>GENE_ASSOCIATION: GRMZM2G071208 or GRMZM2G055899 or GRMZM5G860824</p>
            <p>PARENT_FRAME: RXNQT-4345</p>
          </body>
        </notes>
        <listOfReactants>
          <speciesReference species="CPDQT_27" stoichiometry="1"/>
          <speciesReference species="L_alanine" stoichiometry="1"/>
        </listOfReactants>
        <listOfProducts>
          <speciesReference species="dihomomethionine" stoichiometry="1"/>
          <speciesReference species="PYRUVATE" stoichiometry="1"/>
        </listOfProducts>
        <kineticLaw>
          <math xmlns="http://www.w3.org/1998/Math/MathML">
            <cn type="integer"> 0 </cn>
          </math>
        </kineticLaw>
      </reaction>
      <reaction id="ENOYL_ACP_REDUCT_NADPH_RXN_Palmitoyl_ACPs_NADP__NADPH_2_Hexadecenoyl_ACPs_PROTON_54_" name="EC 1.3.1.10 (ENOYL-ACP-REDUCT-NADPH-RXN-Palmitoyl-ACPs/NADP//NADPH/2-Hexadecenoyl-ACPs/PROTON.54.)" reversible="false">
        <notes>
          <body xmlns="http://www.w3.org/1999/xhtml">
            <p>PARENT_FRAME: ENOYL-ACP-REDUCT-NADPH-RXN</p>
          </body>
        </notes>
        <listOfReactants>
          <speciesReference species="NADPH" stoichiometry="1"/>
          <speciesReference species="PROTON" stoichiometry="1"/>
          <speciesReference species="_2_Hexadecenoyl_ACPs" stoichiometry="1"/>
        </listOfReactants>
        <listOfProducts>
          <speciesReference species="Palmitoyl_ACPs" stoichiometry="1"/>
          <speciesReference species="NADP" stoichiometry="1"/>
        </listOfProducts>
        <kineticLaw>
          <math xmlns="http://www.w3.org/1998/Math/MathML">
            <cn type="integer"> 0 </cn>
          </math>
        </kineticLaw>
      </reaction>
      <reaction id="PREPHENATE_ASP_TRANSAMINE_RXN" name="EC 2.6.1.78 (PREPHENATE-ASP-TRANSAMINE-RXN)" reversible="true">
        <notes>
          <body xmlns="http://www.w3.org/1999/xhtml">
            <p>GENE_ASSOCIATION: GRMZM2G033799 or GRMZM2G400604</p>
            <p>PARENT_FRAME: PREPHENATE-ASP-TRANSAMINE-RXN</p>
          </body>
        </notes>
        <listOfReactants>
          <speciesReference species="CPD_659" stoichiometry="1"/>
          <speciesReference species="OXALACETIC_ACID" stoichiometry="1"/>
        </listOfReactants>
        <listOfProducts>
          <speciesReference species="L_ASPARTATE" stoichiometry="1"/>
          <speciesReference species="PREPHENATE" stoichiometry="1"/>
        </listOfProducts>
        <kineticLaw>
          <math xmlns="http://www.w3.org/1998/Math/MathML">
            <cn type="integer"> 0 </cn>
          </math>
        </kineticLaw>
      </reaction>
      <reaction id="RXN_12203_mod" name="EC 2.7.9.4 (RXN-12203-mod)" reversible="false">
        <notes>
          <body xmlns="http://www.w3.org/1999/xhtml">
            <p>GENE_ASSOCIATION: GRMZM2G412611</p>
            <p>PARENT_FRAME: RXN-12203</p>
          </body>
        </notes>
        <listOfReactants>
          <speciesReference species="starch_monomer_equivalent" stoichiometry="1"/>
        </listOfReactants>
        <listOfProducts>
          <speciesReference species="exposed_starch_monomer_equivalent" stoichiometry="1"/>
        </listOfProducts>
        <kineticLaw>
          <math xmlns="http://www.w3.org/1998/Math/MathML">
            <cn type="integer"> 0 </cn>
          </math>
        </kineticLaw>
      </reaction>
      <reaction id="RXN_13191" name="EC 1.14.13.81 (RXN-13191)" reversible="true">
        <notes>
          <body xmlns="http://www.w3.org/1999/xhtml">
            <p>GENE_ASSOCIATION: GRMZM2G043109 or GRMZM2G081462</p>
            <p>PARENT_FRAME: RXN-13191</p>
          </body>
        </notes>
        <listOfReactants>
          <speciesReference species="NADPH" stoichiometry="3"/>
          <speciesReference species="oxygen" stoichiometry="3"/>
          <speciesReference species="PROTON" stoichiometry="3"/>
          <speciesReference species="MG_PROTOPORPHYRIN_MONOMETHYL_ESTER" stoichiometry="1"/>
        </listOfReactants>
        <listOfProducts>
          <speciesReference species="WATER" stoichiometry="5"/>
          <speciesReference species="NADP" stoichiometry="3"/>
          <speciesReference species="DIVINYL_PROTOCHLOROPHYLLIDE_A" stoichiometry="1"/>
        </listOfProducts>
        <kineticLaw>
          <math xmlns="http://www.w3.org/1998/Math/MathML">
            <cn type="integer"> 0 </cn>
          </math>
        </kineticLaw>
      </reaction>
      <reaction id="NUCLEOSIDE_TRIPHOSPHATASE_RXN_DUTP_WATER__DUDP_Pi_PROTON_27_" name="EC 3.6.1.15 (NUCLEOSIDE-TRIPHOSPHATASE-RXN-DUTP/WATER//DUDP/Pi/PROTON.27.)" reversible="false">
        <notes>
          <body xmlns="http://www.w3.org/1999/xhtml">
            <p>GENE_ASSOCIATION: GRMZM2G152457 or GRMZM2G124209 or GRMZM2G106618 or GRMZM2G089092 or GRMZM2G085711 or GRMZM2G131026 or GRMZM2G003331</p>
            <p>PARENT_FRAME: NUCLEOSIDE-TRIPHOSPHATASE-RXN</p>
          </body>
        </notes>
        <listOfReactants>
          <speciesReference species="WATER" stoichiometry="1"/>
          <speciesReference species="DUTP" stoichiometry="1"/>
        </listOfReactants>
        <listOfProducts>
          <speciesReference species="DUDP" stoichiometry="1"/>
          <speciesReference species="phosphate" stoichiometry="1"/>
          <speciesReference species="PROTON" stoichiometry="1"/>
        </listOfProducts>
        <kineticLaw>
          <math xmlns="http://www.w3.org/1998/Math/MathML">
            <cn type="integer"> 0 </cn>
          </math>
        </kineticLaw>
      </reaction>
      <reaction id="URIDINE_NUCLEOSIDASE_RXN_URIDINE_WATER__CPD0_1108_URACIL_32_" name="EC 3.2.2.3 (URIDINE-NUCLEOSIDASE-RXN-URIDINE/WATER//CPD0-1108/URACIL.32.)" reversible="false">
        <notes>
          <body xmlns="http://www.w3.org/1999/xhtml">
            <p>GENE_ASSOCIATION: GRMZM2G104999 or GRMZM2G085960 or GRMZM2G029845 or GRMZM2G015344 or GRMZM2G134149</p>
            <p>PARENT_FRAME: URIDINE-NUCLEOSIDASE-RXN</p>
          </body>
        </notes>
        <listOfReactants>
          <speciesReference species="WATER" stoichiometry="1"/>
          <speciesReference species="URIDINE" stoichiometry="1"/>
        </listOfReactants>
        <listOfProducts>
          <speciesReference species="CPD0_1108" stoichiometry="1"/>
          <speciesReference species="URACIL" stoichiometry="1"/>
        </listOfProducts>
        <kineticLaw>
          <math xmlns="http://www.w3.org/1998/Math/MathML">
            <cn type="integer"> 0 </cn>
          </math>
        </kineticLaw>
      </reaction>
      <reaction id="RXN_9805" name="EC 1.14.13.- (RXN-9805)" reversible="false">
        <notes>
          <body xmlns="http://www.w3.org/1999/xhtml">
            <p>GENE_ASSOCIATION: GRMZM2G177668 or GRMZM2G159179 or GRMZM2G171139 or GRMZM2G164074 or GRMZM2G065245 or GRMZM5G810393 or GRMZM2G396248 or GRMZM2G016264 or GRMZM2G424804 or GRMZM2G132478</p>
            <p>PARENT_FRAME: RXN-9805</p>
          </body>
        </notes>
        <listOfReactants>
          <speciesReference species="CPD_10514" stoichiometry="1"/>
          <speciesReference species="NADPH" stoichiometry="1"/>
          <speciesReference species="oxygen" stoichiometry="1"/>
          <speciesReference species="PROTON" stoichiometry="1"/>
        </listOfReactants>
        <listOfProducts>
          <speciesReference species="WATER" stoichiometry="1"/>
          <speciesReference species="NADP" stoichiometry="1"/>
          <speciesReference species="_910_EPOXY_18_HYDROXYSTEARATE" stoichiometry="1"/>
        </listOfProducts>
        <kineticLaw>
          <math xmlns="http://www.w3.org/1998/Math/MathML">
            <cn type="integer"> 0 </cn>
          </math>
        </kineticLaw>
      </reaction>
      <reaction id="peroxisome_glycerate_exchange" name="peroxisome_glycerate_exchange" reversible="true">
        <notes>
          <body xmlns="http://www.w3.org/1999/xhtml">
            <p>PARENT_FRAME: None</p>
          </body>
        </notes>
        <listOfReactants>
          <speciesReference species="GLYCERATE" stoichiometry="1"/>
        </listOfReactants>
        <listOfProducts>
          <speciesReference species="GLYCERATE_peroxisome" stoichiometry="1"/>
        </listOfProducts>
        <kineticLaw>
          <math xmlns="http://www.w3.org/1998/Math/MathML">
            <cn type="integer"> 0 </cn>
          </math>
        </kineticLaw>
      </reaction>
      <reaction id="RXN_7763_CPD_7025_CTP__PHYTYL_PYROPHOSPHATE_CDP_39_" name="EC 2.7.4.- (RXN-7763-CPD-7025/CTP//PHYTYL-PYROPHOSPHATE/CDP.39.)" reversible="false">
        <notes>
          <body xmlns="http://www.w3.org/1999/xhtml">
            <p>PARENT_FRAME: RXN-7763</p>
          </body>
        </notes>
        <listOfReactants>
          <speciesReference species="CPD_7025" stoichiometry="1"/>
          <speciesReference species="CTP" stoichiometry="1"/>
        </listOfReactants>
        <listOfProducts>
          <speciesReference species="PHYTYL_PYROPHOSPHATE" stoichiometry="1"/>
          <speciesReference species="CDP" stoichiometry="1"/>
        </listOfProducts>
        <kineticLaw>
          <math xmlns="http://www.w3.org/1998/Math/MathML">
            <cn type="integer"> 0 </cn>
          </math>
        </kineticLaw>
      </reaction>
      <reaction id="RXN_7202" name="RXN-7202" reversible="false">
        <notes>
          <body xmlns="http://www.w3.org/1999/xhtml">
            <p>PARENT_FRAME: RXN-7202</p>
          </body>
        </notes>
        <listOfReactants>
          <speciesReference species="_1_L_MYO_INOSITOL_1_P" stoichiometry="1"/>
          <speciesReference species="ATP" stoichiometry="1"/>
        </listOfReactants>
        <listOfProducts>
          <speciesReference species="PROTON" stoichiometry="1"/>
          <speciesReference species="D_MYO_INOSITOL_34_BISPHOSPHATE" stoichiometry="1"/>
          <speciesReference species="ADP" stoichiometry="1"/>
        </listOfProducts>
        <kineticLaw>
          <math xmlns="http://www.w3.org/1998/Math/MathML">
            <cn type="integer"> 0 </cn>
          </math>
        </kineticLaw>
      </reaction>
      <reaction id="RXN_7203" name="RXN-7203" reversible="false">
        <notes>
          <body xmlns="http://www.w3.org/1999/xhtml">
            <p>PARENT_FRAME: RXN-7203</p>
          </body>
        </notes>
        <listOfReactants>
          <speciesReference species="D_MYO_INOSITOL_34_BISPHOSPHATE" stoichiometry="1"/>
          <speciesReference species="ATP" stoichiometry="1"/>
        </listOfReactants>
        <listOfProducts>
          <speciesReference species="PROTON" stoichiometry="1"/>
          <speciesReference species="ADP" stoichiometry="1"/>
          <speciesReference species="CPD_6681" stoichiometry="1"/>
        </listOfProducts>
        <kineticLaw>
          <math xmlns="http://www.w3.org/1998/Math/MathML">
            <cn type="integer"> 0 </cn>
          </math>
        </kineticLaw>
      </reaction>
      <reaction id="RXN_7204" name="RXN-7204" reversible="false">
        <notes>
          <body xmlns="http://www.w3.org/1999/xhtml">
            <p>PARENT_FRAME: RXN-7204</p>
          </body>
        </notes>
        <listOfReactants>
          <speciesReference species="ATP" stoichiometry="1"/>
          <speciesReference species="CPD_6681" stoichiometry="1"/>
        </listOfReactants>
        <listOfProducts>
          <speciesReference species="CPD_178" stoichiometry="1"/>
          <speciesReference species="ADP" stoichiometry="1"/>
          <speciesReference species="PROTON" stoichiometry="1"/>
        </listOfProducts>
        <kineticLaw>
          <math xmlns="http://www.w3.org/1998/Math/MathML">
            <cn type="integer"> 0 </cn>
          </math>
        </kineticLaw>
      </reaction>
      <reaction id="UREIDOGLYCOLATE_LYASE_RXN" name="EC 4.3.2.3 (UREIDOGLYCOLATE-LYASE-RXN)" reversible="false">
        <notes>
          <body xmlns="http://www.w3.org/1999/xhtml">
            <p>GENE_ASSOCIATION: GRMZM2G156516 or GRMZM2G448446</p>
            <p>PARENT_FRAME: UREIDOGLYCOLATE-LYASE-RXN</p>
          </body>
        </notes>
        <listOfReactants>
          <speciesReference species="CPD_1091" stoichiometry="1"/>
        </listOfReactants>
        <listOfProducts>
          <speciesReference species="UREA" stoichiometry="1"/>
          <speciesReference species="GLYOX" stoichiometry="1"/>
        </listOfProducts>
        <kineticLaw>
          <math xmlns="http://www.w3.org/1998/Math/MathML">
            <cn type="integer"> 0 </cn>
          </math>
        </kineticLaw>
      </reaction>
      <reaction id="MYO_INOSITOL_1_PHOSPHATE_SYNTHASE_RXN_beta" name="EC 5.5.1.4 (MYO-INOSITOL-1-PHOSPHATE-SYNTHASE-RXN-beta)" reversible="false">
        <notes>
          <body xmlns="http://www.w3.org/1999/xhtml">
            <p>GENE_ASSOCIATION: GRMZM2G004528 or GRMZM2G177461 or GRMZM2G155242 or GRMZM2G392513 or GRMZM2G010768</p>
            <p>PARENT_FRAME: MYO-INOSITOL-1-PHOSPHATE-SYNTHASE-RXN</p>
          </body>
        </notes>
        <listOfReactants>
          <speciesReference species="GLC_6_P" stoichiometry="1"/>
        </listOfReactants>
        <listOfProducts>
          <speciesReference species="_1_L_MYO_INOSITOL_1_P" stoichiometry="1"/>
        </listOfProducts>
        <kineticLaw>
          <math xmlns="http://www.w3.org/1998/Math/MathML">
            <cn type="integer"> 0 </cn>
          </math>
        </kineticLaw>
      </reaction>
      <reaction id="NucleicAcidSink" name="NucleicAcidSink" reversible="false">
        <notes>
          <body xmlns="http://www.w3.org/1999/xhtml">
            <p>PARENT_FRAME: None</p>
          </body>
        </notes>
        <listOfReactants>
          <speciesReference species="TTP" stoichiometry="0.259"/>
          <speciesReference species="CTP" stoichiometry="0.259"/>
          <speciesReference species="DGTP" stoichiometry="0.247"/>
          <speciesReference species="DATP" stoichiometry="0.255"/>
          <speciesReference species="GTP" stoichiometry="0.239"/>
          <speciesReference species="UTP" stoichiometry="0.258"/>
          <speciesReference species="ATP" stoichiometry="0.247"/>
          <speciesReference species="DCTP" stoichiometry="0.268"/>
        </listOfReactants>
        <listOfProducts>
          <speciesReference species="nucleic_acids_fixed_biomass" stoichiometry="1"/>
        </listOfProducts>
        <kineticLaw>
          <math xmlns="http://www.w3.org/1998/Math/MathML">
            <cn type="integer"> 0 </cn>
          </math>
        </kineticLaw>
      </reaction>
      <reaction id="ArabinoseTransfer_mod" name="ArabinoseTransfer-mod" reversible="false">
        <notes>
          <body xmlns="http://www.w3.org/1999/xhtml">
            <p>PARENT_FRAME: None</p>
          </body>
        </notes>
        <listOfReactants>
          <speciesReference species="UDP_L_ARABINOSE" stoichiometry="1"/>
        </listOfReactants>
        <listOfProducts>
          <speciesReference species="polysaccharide_arabinose_unit" stoichiometry="1"/>
          <speciesReference species="UDP" stoichiometry="1"/>
        </listOfProducts>
        <kineticLaw>
          <math xmlns="http://www.w3.org/1998/Math/MathML">
            <cn type="integer"> 0 </cn>
          </math>
        </kineticLaw>
      </reaction>
      <reaction id="sink_Arabinoxylan_monomer_equivalent" name="sink_Arabinoxylan-monomer-equivalent" reversible="false">
        <notes>
          <body xmlns="http://www.w3.org/1999/xhtml">
            <p>PARENT_FRAME: None</p>
          </body>
        </notes>
        <listOfReactants>
          <speciesReference species="Arabinoxylan_monomer_equivalent" stoichiometry="1"/>
        </listOfReactants>
        <listOfProducts>
          <speciesReference species="Arabinoxylan_monomer_equivalent_biomass" stoichiometry="1"/>
        </listOfProducts>
        <kineticLaw>
          <math xmlns="http://www.w3.org/1998/Math/MathML">
            <cn type="integer"> 0 </cn>
          </math>
        </kineticLaw>
      </reaction>
      <reaction id="RXN_7686" name="EC 1.14.11.22 (RXN-7686)" reversible="false">
        <notes>
          <body xmlns="http://www.w3.org/1999/xhtml">
            <p>PARENT_FRAME: RXN-7686</p>
          </body>
        </notes>
        <listOfReactants>
          <speciesReference species="oxygen" stoichiometry="1"/>
          <speciesReference species="_2_KETOGLUTARATE" stoichiometry="1"/>
          <speciesReference species="Naringenin" stoichiometry="1"/>
        </listOfReactants>
        <listOfProducts>
          <speciesReference species="WATER" stoichiometry="1"/>
          <speciesReference species="CO2" stoichiometry="1"/>
          <speciesReference species="SUC" stoichiometry="1"/>
          <speciesReference species="apigenin" stoichiometry="1"/>
        </listOfProducts>
        <kineticLaw>
          <math xmlns="http://www.w3.org/1998/Math/MathML">
            <cn type="integer"> 0 </cn>
          </math>
        </kineticLaw>
      </reaction>
      <reaction id="RXN_7687" name="EC 1.14.11.22 (RXN-7687)" reversible="false">
        <notes>
          <body xmlns="http://www.w3.org/1999/xhtml">
            <p>PARENT_FRAME: RXN-7687</p>
          </body>
        </notes>
        <listOfReactants>
          <speciesReference species="eriodictyol" stoichiometry="1"/>
          <speciesReference species="oxygen" stoichiometry="1"/>
          <speciesReference species="_2_KETOGLUTARATE" stoichiometry="1"/>
        </listOfReactants>
        <listOfProducts>
          <speciesReference species="WATER" stoichiometry="1"/>
          <speciesReference species="luteolin" stoichiometry="1"/>
          <speciesReference species="CO2" stoichiometry="1"/>
          <speciesReference species="SUC" stoichiometry="1"/>
        </listOfProducts>
        <kineticLaw>
          <math xmlns="http://www.w3.org/1998/Math/MathML">
            <cn type="integer"> 0 </cn>
          </math>
        </kineticLaw>
      </reaction>
      <reaction id="RXN_7682" name="EC 1.17.1.4 (RXN-7682)" reversible="false">
        <notes>
          <body xmlns="http://www.w3.org/1999/xhtml">
            <p>GENE_ASSOCIATION: GRMZM2G141473 or GRMZM2G141535 or GRMZM2G050984</p>
            <p>PARENT_FRAME: RXN-7682</p>
          </body>
        </notes>
        <listOfReactants>
          <speciesReference species="WATER" stoichiometry="1"/>
          <speciesReference species="NAD" stoichiometry="1"/>
          <speciesReference species="HYPOXANTHINE" stoichiometry="1"/>
        </listOfReactants>
        <listOfProducts>
          <speciesReference species="NADH" stoichiometry="1"/>
          <speciesReference species="XANTHINE" stoichiometry="1"/>
          <speciesReference species="PROTON" stoichiometry="1"/>
        </listOfProducts>
        <kineticLaw>
          <math xmlns="http://www.w3.org/1998/Math/MathML">
            <cn type="integer"> 0 </cn>
          </math>
        </kineticLaw>
      </reaction>
      <reaction id="RXN_7683" name="EC 2.7.1.- (RXN-7683)" reversible="false">
        <notes>
          <body xmlns="http://www.w3.org/1999/xhtml">
            <p>GENE_ASSOCIATION: GRMZM2G111632 or GRMZM2G046293 or GRMZM2G104538</p>
            <p>PARENT_FRAME: RXN-7683</p>
          </body>
        </notes>
        <listOfReactants>
          <speciesReference species="PHYTOL" stoichiometry="1"/>
          <speciesReference species="CTP" stoichiometry="1"/>
        </listOfReactants>
        <listOfProducts>
          <speciesReference species="CPD_7025" stoichiometry="1"/>
          <speciesReference species="CDP" stoichiometry="1"/>
          <speciesReference species="PROTON" stoichiometry="1"/>
        </listOfProducts>
        <kineticLaw>
          <math xmlns="http://www.w3.org/1998/Math/MathML">
            <cn type="integer"> 0 </cn>
          </math>
        </kineticLaw>
      </reaction>
      <reaction id="R15_RXN_MET_PYRUVATE__CPD_479_L_ALPHA_ALANINE_38_" name="EC 2.6.1.88 (R15-RXN-MET/PYRUVATE//CPD-479/L-ALPHA-ALANINE.38.)" reversible="false">
        <notes>
          <body xmlns="http://www.w3.org/1999/xhtml">
            <p>GENE_ASSOCIATION: GRMZM2G067265</p>
            <p>PARENT_FRAME: R15-RXN</p>
          </body>
        </notes>
        <listOfReactants>
          <speciesReference species="L_alanine" stoichiometry="1"/>
          <speciesReference species="CPD_479" stoichiometry="1"/>
        </listOfReactants>
        <listOfProducts>
          <speciesReference species="MET" stoichiometry="1"/>
          <speciesReference species="PYRUVATE" stoichiometry="1"/>
        </listOfProducts>
        <kineticLaw>
          <math xmlns="http://www.w3.org/1998/Math/MathML">
            <cn type="integer"> 0 </cn>
          </math>
        </kineticLaw>
      </reaction>
      <reaction id="EC_3_1_3_57" name="EC 3.1.3.57 (3.1.3.57-RXN)" reversible="false">
        <notes>
          <body xmlns="http://www.w3.org/1999/xhtml">
            <p>PARENT_FRAME: 3.1.3.57-RXN</p>
          </body>
        </notes>
        <listOfReactants>
          <speciesReference species="WATER" stoichiometry="1"/>
          <speciesReference species="INOSITOL_1_4_BISPHOSPHATE" stoichiometry="1"/>
        </listOfReactants>
        <listOfProducts>
          <speciesReference species="D_MYO_INOSITOL_4_PHOSPHATE" stoichiometry="1"/>
          <speciesReference species="phosphate" stoichiometry="1"/>
        </listOfProducts>
        <kineticLaw>
          <math xmlns="http://www.w3.org/1998/Math/MathML">
            <cn type="integer"> 0 </cn>
          </math>
        </kineticLaw>
      </reaction>
      <reaction id="EC_3_1_3_56" name="EC 3.1.3.56 (3.1.3.56-RXN)" reversible="false">
        <notes>
          <body xmlns="http://www.w3.org/1999/xhtml">
            <p>GENE_ASSOCIATION: GRMZM2G174031 or GRMZM2G093772 or GRMZM2G529768 or AC207628.4_FG009 or GRMZM2G151921 or GRMZM2G335930 or GRMZM2G355381 or GRMZM2G101000 or GRMZM2G043191 or GRMZM2G017237 or GRMZM2G159008 or GRMZM2G021889 or GRMZM2G423567 or GRMZM2G157267 or GRMZM2G065225 or GRMZM2G094900 or GRMZM2G352898 or GRMZM2G422045 or GRMZM2G366698 or GRMZM2G054936 or AC198179.4_FG002 or AC198179.4_FG001 or GRMZM2G004301 or GRMZM5G868120 or GRMZM5G896294 or GRMZM2G158972 or GRMZM2G369130 or GRMZM2G174739 or GRMZM2G329909 or GRMZM2G088007 or GRMZM2G178279 or GRMZM2G371210 or GRMZM2G306062 or GRMZM2G152390</p>
            <p>PARENT_FRAME: 3.1.3.56-RXN</p>
          </body>
        </notes>
        <listOfReactants>
          <speciesReference species="WATER" stoichiometry="1"/>
          <speciesReference species="INOSITOL_1_4_5_TRISPHOSPHATE" stoichiometry="1"/>
        </listOfReactants>
        <listOfProducts>
          <speciesReference species="phosphate" stoichiometry="1"/>
          <speciesReference species="INOSITOL_1_4_BISPHOSPHATE" stoichiometry="1"/>
        </listOfProducts>
        <kineticLaw>
          <math xmlns="http://www.w3.org/1998/Math/MathML">
            <cn type="integer"> 0 </cn>
          </math>
        </kineticLaw>
      </reaction>
      <reaction id="GLUTAMATE_DEHYDROGENASE_RXN" name="EC 1.4.1.2 (GLUTAMATE-DEHYDROGENASE-RXN)" reversible="false">
        <notes>
          <body xmlns="http://www.w3.org/1999/xhtml">
            <p>GENE_ASSOCIATION: GRMZM2G427097 or GRMZM2G178415 or GRMZM2G159544</p>
            <p>PARENT_FRAME: GLUTAMATE-DEHYDROGENASE-RXN</p>
          </body>
        </notes>
        <listOfReactants>
          <speciesReference species="WATER" stoichiometry="1"/>
          <speciesReference species="GLT" stoichiometry="1"/>
          <speciesReference species="NAD" stoichiometry="1"/>
        </listOfReactants>
        <listOfProducts>
          <speciesReference species="NADH" stoichiometry="1"/>
          <speciesReference species="PROTON" stoichiometry="2"/>
          <speciesReference species="_2_KETOGLUTARATE" stoichiometry="1"/>
          <speciesReference species="AMMONIA" stoichiometry="1"/>
        </listOfProducts>
        <kineticLaw>
          <math xmlns="http://www.w3.org/1998/Math/MathML">
            <cn type="integer"> 0 </cn>
          </math>
        </kineticLaw>
      </reaction>
      <reaction id="RXN1F_165" name="EC 1.14.11.- (RXN1F-165)" reversible="false">
        <notes>
          <body xmlns="http://www.w3.org/1999/xhtml">
            <p>GENE_ASSOCIATION: GRMZM2G542847 or GRMZM2G147882</p>
            <p>PARENT_FRAME: RXN1F-165</p>
          </body>
        </notes>
        <listOfReactants>
          <speciesReference species="CPD1F_134" stoichiometry="1"/>
          <speciesReference species="oxygen" stoichiometry="1"/>
          <speciesReference species="_2_KETOGLUTARATE" stoichiometry="1"/>
        </listOfReactants>
        <listOfProducts>
          <speciesReference species="CPD1F_137" stoichiometry="1"/>
          <speciesReference species="CO2" stoichiometry="1"/>
          <speciesReference species="SUC" stoichiometry="1"/>
        </listOfProducts>
        <kineticLaw>
          <math xmlns="http://www.w3.org/1998/Math/MathML">
            <cn type="integer"> 0 </cn>
          </math>
        </kineticLaw>
      </reaction>
      <reaction id="RXN_11388_CPD1F_134_NADPH_OXYGEN_MOLECULE_PROTON__CPD_12354_NADP_WATER_61_" name="EC 1.14.-.- (RXN-11388-CPD1F-134/NADPH/OXYGEN-MOLECULE/PROTON//CPD-12354/NADP/WATER.61.)" reversible="false">
        <notes>
          <body xmlns="http://www.w3.org/1999/xhtml">
            <p>GENE_ASSOCIATION: GRMZM2G031125 or GRMZM5G836610 or GRMZM2G167673 or GRMZM2G024331 or GRMZM2G106408</p>
            <p>PARENT_FRAME: RXN-11388</p>
          </body>
        </notes>
        <listOfReactants>
          <speciesReference species="NADPH" stoichiometry="1"/>
          <speciesReference species="CPD1F_134" stoichiometry="1"/>
          <speciesReference species="oxygen" stoichiometry="1"/>
          <speciesReference species="PROTON" stoichiometry="1"/>
        </listOfReactants>
        <listOfProducts>
          <speciesReference species="CPD_12354" stoichiometry="1"/>
          <speciesReference species="WATER" stoichiometry="1"/>
          <speciesReference species="NADP" stoichiometry="1"/>
        </listOfProducts>
        <kineticLaw>
          <math xmlns="http://www.w3.org/1998/Math/MathML">
            <cn type="integer"> 0 </cn>
          </math>
        </kineticLaw>
      </reaction>
      <reaction id="GLUTATHIONE_SYN_RXN" name="EC 6.3.2.3 (GLUTATHIONE-SYN-RXN)" reversible="false">
        <notes>
          <body xmlns="http://www.w3.org/1999/xhtml">
            <p>GENE_ASSOCIATION: GRMZM2G379252 or GRMZM2G038492 or GRMZM2G040039 or GRMZM2G155974 or GRMZM2G437004 or GRMZM2G379219</p>
            <p>PARENT_FRAME: GLUTATHIONE-SYN-RXN</p>
          </body>
        </notes>
        <listOfReactants>
          <speciesReference species="GLY" stoichiometry="1"/>
          <speciesReference species="ATP" stoichiometry="1"/>
          <speciesReference species="L_GAMMA_GLUTAMYLCYSTEINE" stoichiometry="1"/>
        </listOfReactants>
        <listOfProducts>
          <speciesReference species="phosphate" stoichiometry="1"/>
          <speciesReference species="GLUTATHIONE" stoichiometry="1"/>
          <speciesReference species="ADP" stoichiometry="1"/>
          <speciesReference species="PROTON" stoichiometry="1"/>
        </listOfProducts>
        <kineticLaw>
          <math xmlns="http://www.w3.org/1998/Math/MathML">
            <cn type="integer"> 0 </cn>
          </math>
        </kineticLaw>
      </reaction>
      <reaction id="SULFATE_ADENYLYLTRANS_RXN" name="EC 2.7.7.4 (SULFATE-ADENYLYLTRANS-RXN)" reversible="false">
        <notes>
          <body xmlns="http://www.w3.org/1999/xhtml">
            <p>GENE_ASSOCIATION: GRMZM2G028313 or GRMZM2G158147 or GRMZM2G302080 or GRMZM2G458283 or GRMZM2G450863 or GRMZM2G084252 or GRMZM2G149952 or GRMZM2G088348 or GRMZM2G051270</p>
            <p>PARENT_FRAME: SULFATE-ADENYLYLTRANS-RXN</p>
          </body>
        </notes>
        <listOfReactants>
          <speciesReference species="PROTON" stoichiometry="1"/>
          <speciesReference species="ATP" stoichiometry="1"/>
          <speciesReference species="SULFATE" stoichiometry="1"/>
        </listOfReactants>
        <listOfProducts>
          <speciesReference species="APS" stoichiometry="1"/>
          <speciesReference species="PPI" stoichiometry="1"/>
        </listOfProducts>
        <kineticLaw>
          <math xmlns="http://www.w3.org/1998/Math/MathML">
            <cn type="integer"> 0 </cn>
          </math>
        </kineticLaw>
      </reaction>
      <reaction id="AMP_DEPHOSPHORYLATION_RXN" name="EC 3.1.3.5 (AMP-DEPHOSPHORYLATION-RXN)" reversible="false">
        <notes>
          <body xmlns="http://www.w3.org/1999/xhtml">
            <p>GENE_ASSOCIATION: GRMZM2G157310 or GRMZM2G044819 or GRMZM2G122139 or GRMZM2G040945</p>
            <p>PARENT_FRAME: AMP-DEPHOSPHORYLATION-RXN</p>
          </body>
        </notes>
        <listOfReactants>
          <speciesReference species="WATER" stoichiometry="1"/>
          <speciesReference species="AMP" stoichiometry="1"/>
        </listOfReactants>
        <listOfProducts>
          <speciesReference species="phosphate" stoichiometry="1"/>
          <speciesReference species="ADENOSINE" stoichiometry="1"/>
        </listOfProducts>
        <kineticLaw>
          <math xmlns="http://www.w3.org/1998/Math/MathML">
            <cn type="integer"> 0 </cn>
          </math>
        </kineticLaw>
      </reaction>
      <reaction id="RXN_9772" name="EC 1.4.3.- (RXN-9772)" reversible="true">
        <notes>
          <body xmlns="http://www.w3.org/1999/xhtml">
            <p>GENE_ASSOCIATION: GRMZM2G139689</p>
            <p>PARENT_FRAME: RXN-9772</p>
          </body>
        </notes>
        <listOfReactants>
          <speciesReference species="L_ASPARTATE" stoichiometry="1"/>
          <speciesReference species="FUM" stoichiometry="1"/>
        </listOfReactants>
        <listOfProducts>
          <speciesReference species="SUC" stoichiometry="1"/>
          <speciesReference species="IMINOASPARTATE" stoichiometry="1"/>
          <speciesReference species="PROTON" stoichiometry="1"/>
        </listOfProducts>
        <kineticLaw>
          <math xmlns="http://www.w3.org/1998/Math/MathML">
            <cn type="integer"> 0 </cn>
          </math>
        </kineticLaw>
      </reaction>
      <reaction id="RXN_8357" name="EC 3.1.1.14 (RXN-8357)" reversible="false">
        <notes>
          <body xmlns="http://www.w3.org/1999/xhtml">
            <p>GENE_ASSOCIATION: GRMZM2G170734 or GRMZM2G103197 or GRMZM2G127421</p>
            <p>PARENT_FRAME: RXN-8357</p>
          </body>
        </notes>
        <listOfReactants>
          <speciesReference species="WATER" stoichiometry="1"/>
          <speciesReference species="CPD_8155" stoichiometry="1"/>
        </listOfReactants>
        <listOfProducts>
          <speciesReference species="PHYTOL" stoichiometry="1"/>
          <speciesReference species="CPD_7061" stoichiometry="1"/>
          <speciesReference species="PROTON" stoichiometry="1"/>
        </listOfProducts>
        <kineticLaw>
          <math xmlns="http://www.w3.org/1998/Math/MathML">
            <cn type="integer"> 0 </cn>
          </math>
        </kineticLaw>
      </reaction>
      <reaction id="tx_L_ASPARTATE" name="tx_L-ASPARTATE" reversible="true">
        <notes>
          <body xmlns="http://www.w3.org/1999/xhtml">
            <p>PARENT_FRAME: None</p>
          </body>
        </notes>
        <listOfReactants>
          <speciesReference species="L_ASPARTATE_phloem" stoichiometry="1"/>
        </listOfReactants>
        <listOfProducts>
          <speciesReference species="L_ASPARTATE" stoichiometry="1"/>
        </listOfProducts>
        <kineticLaw>
          <math xmlns="http://www.w3.org/1998/Math/MathML">
            <cn type="integer"> 0 </cn>
          </math>
        </kineticLaw>
      </reaction>
      <reaction id="GLUTAMATE_SYNTHASE_FERREDOXIN_RXN" name="EC 1.4.7.1 (GLUTAMATE-SYNTHASE-FERREDOXIN-RXN)" reversible="false">
        <notes>
          <body xmlns="http://www.w3.org/1999/xhtml">
            <p>GENE_ASSOCIATION: GRMZM2G036609 or GRMZM2G077054 or GRMZM2G375064 or GRMZM2G085078</p>
            <p>PARENT_FRAME: GLUTAMATE-SYNTHASE-FERREDOXIN-RXN</p>
          </body>
        </notes>
        <listOfReactants>
          <speciesReference species="GLN" stoichiometry="1"/>
          <speciesReference species="Reduced_ferredoxins" stoichiometry="2"/>
          <speciesReference species="PROTON" stoichiometry="2"/>
          <speciesReference species="_2_KETOGLUTARATE" stoichiometry="1"/>
        </listOfReactants>
        <listOfProducts>
          <speciesReference species="GLT" stoichiometry="2"/>
          <speciesReference species="Oxidized_ferredoxins" stoichiometry="2"/>
        </listOfProducts>
        <kineticLaw>
          <math xmlns="http://www.w3.org/1998/Math/MathML">
            <cn type="integer"> 0 </cn>
          </math>
        </kineticLaw>
      </reaction>
      <reaction id="EC_2_7_1_68" name="EC 2.7.1.68 (2.7.1.68-RXN)" reversible="false">
        <notes>
          <body xmlns="http://www.w3.org/1999/xhtml">
            <p>GENE_ASSOCIATION: GRMZM2G399484 or GRMZM2G176486 or AC204530.4_FG006 or GRMZM2G148180 or GRMZM2G002499 or GRMZM2G033273 or GRMZM2G163826 or GRMZM2G344857 or GRMZM2G171367 or GRMZM2G177438 or GRMZM2G569903 or GRMZM5G831486 or GRMZM2G412846 or GRMZM2G076392 or GRMZM2G036113 or GRMZM2G157147 or GRMZM2G116010 or GRMZM2G062045 or GRMZM2G050309 or GRMZM2G073591 or GRMZM2G337107 or GRMZM2G374973 or GRMZM2G102598</p>
            <p>PARENT_FRAME: 2.7.1.68-RXN</p>
          </body>
        </notes>
        <listOfReactants>
          <speciesReference species="CPD_1108" stoichiometry="1"/>
          <speciesReference species="ATP" stoichiometry="1"/>
        </listOfReactants>
        <listOfProducts>
          <speciesReference species="PROTON" stoichiometry="1"/>
          <speciesReference species="PHOSPHATIDYL_MYO_INOSITOL_45_BISPHOSPHA" stoichiometry="1"/>
          <speciesReference species="ADP" stoichiometry="1"/>
        </listOfProducts>
        <kineticLaw>
          <math xmlns="http://www.w3.org/1998/Math/MathML">
            <cn type="integer"> 0 </cn>
          </math>
        </kineticLaw>
      </reaction>
      <reaction id="RXN_3443" name="EC 1.2.1.3 (RXN-3443)" reversible="true">
        <notes>
          <body xmlns="http://www.w3.org/1999/xhtml">
            <p>GENE_ASSOCIATION: GRMZM2G135341 or AC215201.3_FG005 or GRMZM2G416120 or GRMZM2G083716 or GRMZM2G458208 or GRMZM2G434173 or GRMZM2G060800 or GRMZM2G155502 or GRMZM2G071021 or GRMZM2G095252 or GRMZM2G321767 or GRMZM2G118800 or GRMZM2G122172 or GRMZM2G130440 or GRMZM2G103546 or GRMZM2G111477 or GRMZM2G169458 or GRMZM2G097706 or GRMZM2G015989 or GRMZM2G058675 or GRMZM2G042253 or GRMZM2G074790 or GRMZM2G125268</p>
            <p>PARENT_FRAME: RXN-3443</p>
          </body>
        </notes>
        <listOfReactants>
          <speciesReference species="WATER" stoichiometry="1"/>
          <speciesReference species="NAD" stoichiometry="1"/>
          <speciesReference species="GAP" stoichiometry="1"/>
        </listOfReactants>
        <listOfProducts>
          <speciesReference species="G3P" stoichiometry="1"/>
          <speciesReference species="NADH" stoichiometry="1"/>
          <speciesReference species="PROTON" stoichiometry="2"/>
        </listOfProducts>
        <kineticLaw>
          <math xmlns="http://www.w3.org/1998/Math/MathML">
            <cn type="integer"> 0 </cn>
          </math>
        </kineticLaw>
      </reaction>
      <reaction id="RXN_11026_CPD_10267_OXYGEN_MOLECULE__T2_DECENOYL_COA_HYDROGEN_PEROXIDE_61_" name="EC 1.3.3.6 (RXN-11026-CPD-10267/OXYGEN-MOLECULE//T2-DECENOYL-COA/HYDROGEN-PEROXIDE.61.)" reversible="false">
        <notes>
          <body xmlns="http://www.w3.org/1999/xhtml">
            <p>GENE_ASSOCIATION: GRMZM2G052389 or GRMZM5G862219 or GRMZM5G864319 or GRMZM2G099666 or GRMZM2G419782 or GRMZM2G002959 or GRMZM5G820287 or GRMZM2G014136 or GRMZM2G445791</p>
            <p>PARENT_FRAME: RXN-11026</p>
          </body>
        </notes>
        <listOfReactants>
          <speciesReference species="CPD_10267" stoichiometry="1"/>
          <speciesReference species="oxygen" stoichiometry="1"/>
        </listOfReactants>
        <listOfProducts>
          <speciesReference species="HYDROGEN_PEROXIDE" stoichiometry="1"/>
          <speciesReference species="T2_DECENOYL_COA" stoichiometry="1"/>
        </listOfProducts>
        <kineticLaw>
          <math xmlns="http://www.w3.org/1998/Math/MathML">
            <cn type="integer"> 0 </cn>
          </math>
        </kineticLaw>
      </reaction>
      <reaction id="GLUCOSYLCERAMIDASE_RXN" name="EC 3.2.1.45 (GLUCOSYLCERAMIDASE-RXN)" reversible="true">
        <notes>
          <body xmlns="http://www.w3.org/1999/xhtml">
            <p>GENE_ASSOCIATION: GRMZM2G104833 or GRMZM2G374827 or GRMZM5G895188 or GRMZM2G105922</p>
            <p>PARENT_FRAME: GLUCOSYLCERAMIDASE-RXN</p>
          </body>
        </notes>
        <listOfReactants>
          <speciesReference species="WATER" stoichiometry="1"/>
          <speciesReference species="Glucosyl_Cermaides" stoichiometry="1"/>
        </listOfReactants>
        <listOfProducts>
          <speciesReference species="GLC" stoichiometry="1"/>
          <speciesReference species="Ceramides" stoichiometry="1"/>
        </listOfProducts>
        <kineticLaw>
          <math xmlns="http://www.w3.org/1998/Math/MathML">
            <cn type="integer"> 0 </cn>
          </math>
        </kineticLaw>
      </reaction>
      <reaction id="RXN_10768" name="EC 2.1.1.141 (RXN-10768)" reversible="true">
        <notes>
          <body xmlns="http://www.w3.org/1999/xhtml">
            <p>GENE_ASSOCIATION: GRMZM2G136857</p>
            <p>PARENT_FRAME: RXN-10768</p>
          </body>
        </notes>
        <listOfReactants>
          <speciesReference species="Jasmonic_Acids" stoichiometry="1"/>
          <speciesReference species="S_ADENOSYLMETHIONINE" stoichiometry="1"/>
        </listOfReactants>
        <listOfProducts>
          <speciesReference species="Methyl_Jasmonates" stoichiometry="1"/>
          <speciesReference species="ADENOSYL_HOMO_CYS" stoichiometry="1"/>
        </listOfProducts>
        <kineticLaw>
          <math xmlns="http://www.w3.org/1998/Math/MathML">
            <cn type="integer"> 0 </cn>
          </math>
        </kineticLaw>
      </reaction>
      <reaction id="RXN_11213" name="EC 1.2.1.27 (RXN-11213)" reversible="false">
        <notes>
          <body xmlns="http://www.w3.org/1999/xhtml">
            <p>GENE_ASSOCIATION: GRMZM2G001898 or GRMZM2G108076</p>
            <p>PARENT_FRAME: RXN-11213</p>
          </body>
        </notes>
        <listOfReactants>
          <speciesReference species="WATER" stoichiometry="1"/>
          <speciesReference species="CO_A" stoichiometry="1"/>
          <speciesReference species="CH3_MALONATE_S_ALD" stoichiometry="1"/>
          <speciesReference species="NAD" stoichiometry="1"/>
        </listOfReactants>
        <listOfProducts>
          <speciesReference species="NADH" stoichiometry="1"/>
          <speciesReference species="HCO3" stoichiometry="1"/>
          <speciesReference species="PROTON" stoichiometry="1"/>
          <speciesReference species="PROPIONYL_COA" stoichiometry="1"/>
        </listOfProducts>
        <kineticLaw>
          <math xmlns="http://www.w3.org/1998/Math/MathML">
            <cn type="integer"> 0 </cn>
          </math>
        </kineticLaw>
      </reaction>
      <reaction id="RXN_11212" name="EC 1.2.1.27 (RXN-11212)" reversible="true">
        <notes>
          <body xmlns="http://www.w3.org/1999/xhtml">
            <p>GENE_ASSOCIATION: GRMZM2G001898 or GRMZM2G108076</p>
            <p>PARENT_FRAME: RXN-11212</p>
          </body>
        </notes>
        <listOfReactants>
          <speciesReference species="WATER" stoichiometry="1"/>
          <speciesReference species="CO_A" stoichiometry="1"/>
          <speciesReference species="CH3_MALONATE_S_ALD" stoichiometry="1"/>
          <speciesReference species="NAD" stoichiometry="1"/>
        </listOfReactants>
        <listOfProducts>
          <speciesReference species="NADH" stoichiometry="1"/>
          <speciesReference species="HCO3" stoichiometry="1"/>
          <speciesReference species="PROTON" stoichiometry="1"/>
          <speciesReference species="PROPIONYL_COA" stoichiometry="1"/>
        </listOfProducts>
        <kineticLaw>
          <math xmlns="http://www.w3.org/1998/Math/MathML">
            <cn type="integer"> 0 </cn>
          </math>
        </kineticLaw>
      </reaction>
      <reaction id="DIHYDRONEOPTERIN_MONO_P_DEPHOS_RXN" name="EC 3.6.1.- (DIHYDRONEOPTERIN-MONO-P-DEPHOS-RXN)" reversible="false">
        <notes>
          <body xmlns="http://www.w3.org/1999/xhtml">
            <p>PARENT_FRAME: DIHYDRONEOPTERIN-MONO-P-DEPHOS-RXN</p>
          </body>
        </notes>
        <listOfReactants>
          <speciesReference species="WATER" stoichiometry="1"/>
          <speciesReference species="DIHYDRONEOPTERIN_P" stoichiometry="1"/>
        </listOfReactants>
        <listOfProducts>
          <speciesReference species="phosphate" stoichiometry="1"/>
          <speciesReference species="DIHYDRO_NEO_PTERIN" stoichiometry="1"/>
        </listOfProducts>
        <kineticLaw>
          <math xmlns="http://www.w3.org/1998/Math/MathML">
            <cn type="integer"> 0 </cn>
          </math>
        </kineticLaw>
      </reaction>
      <reaction id="sink_PHOSPHATIDYLCHOLINE" name="sink_PHOSPHATIDYLCHOLINE" reversible="false">
        <notes>
          <body xmlns="http://www.w3.org/1999/xhtml">
            <p>PARENT_FRAME: None</p>
          </body>
        </notes>
        <listOfReactants>
          <speciesReference species="PHOSPHATIDYLCHOLINE" stoichiometry="1"/>
        </listOfReactants>
        <listOfProducts>
          <speciesReference species="PHOSPHATIDYLCHOLINE_biomass" stoichiometry="1"/>
        </listOfProducts>
        <kineticLaw>
          <math xmlns="http://www.w3.org/1998/Math/MathML">
            <cn type="integer"> 0 </cn>
          </math>
        </kineticLaw>
      </reaction>
      <reaction id="GLU6PDEHYDROG_RXN" name="EC 1.1.1.49 (GLU6PDEHYDROG-RXN)" reversible="false">
        <notes>
          <body xmlns="http://www.w3.org/1999/xhtml">
            <p>GENE_ASSOCIATION: GRMZM2G130230 or GRMZM2G031107 or GRMZM2G177077 or GRMZM2G179521 or GRMZM2G426964</p>
            <p>PARENT_FRAME: GLU6PDEHYDROG-RXN</p>
          </body>
        </notes>
        <listOfReactants>
          <speciesReference species="NADP" stoichiometry="1"/>
          <speciesReference species="GLC_6_P" stoichiometry="1"/>
        </listOfReactants>
        <listOfProducts>
          <speciesReference species="NADPH" stoichiometry="1"/>
          <speciesReference species="PROTON" stoichiometry="1"/>
          <speciesReference species="D_6_P_GLUCONO_DELTA_LACTONE" stoichiometry="1"/>
        </listOfProducts>
        <kineticLaw>
          <math xmlns="http://www.w3.org/1998/Math/MathML">
            <cn type="integer"> 0 </cn>
          </math>
        </kineticLaw>
      </reaction>
      <reaction id="PNKIN_RXN" name="EC 2.7.1.- (PNKIN-RXN)" reversible="false">
        <notes>
          <body xmlns="http://www.w3.org/1999/xhtml">
            <p>PARENT_FRAME: PNKIN-RXN</p>
          </body>
        </notes>
        <listOfReactants>
          <speciesReference species="PYRIDOXINE" stoichiometry="1"/>
          <speciesReference species="ATP" stoichiometry="1"/>
        </listOfReactants>
        <listOfProducts>
          <speciesReference species="PYRIDOXINE_5P" stoichiometry="1"/>
          <speciesReference species="PROTON" stoichiometry="1"/>
          <speciesReference species="ADP" stoichiometry="1"/>
        </listOfProducts>
        <kineticLaw>
          <math xmlns="http://www.w3.org/1998/Math/MathML">
            <cn type="integer"> 0 </cn>
          </math>
        </kineticLaw>
      </reaction>
      <reaction id="RXN_7968" name="EC 1.1.1.282 (RXN-7968)" reversible="false">
        <notes>
          <body xmlns="http://www.w3.org/1999/xhtml">
            <p>PARENT_FRAME: RXN-7968</p>
          </body>
        </notes>
        <listOfReactants>
          <speciesReference species="_3_dehydroshikimate" stoichiometry="1"/>
          <speciesReference species="NADH_P_OR_NOP" stoichiometry="1"/>
          <speciesReference species="PROTON" stoichiometry="1"/>
        </listOfReactants>
        <listOfProducts>
          <speciesReference species="NAD_P_OR_NOP" stoichiometry="1"/>
          <speciesReference species="SHIKIMATE" stoichiometry="1"/>
        </listOfProducts>
        <kineticLaw>
          <math xmlns="http://www.w3.org/1998/Math/MathML">
            <cn type="integer"> 0 </cn>
          </math>
        </kineticLaw>
      </reaction>
      <reaction id="MYO_INOSITOL_OXYGENASE_RXN" name="EC 1.13.99.1 (MYO-INOSITOL-OXYGENASE-RXN)" reversible="false">
        <notes>
          <body xmlns="http://www.w3.org/1999/xhtml">
            <p>GENE_ASSOCIATION: GRMZM2G126900</p>
            <p>PARENT_FRAME: MYO-INOSITOL-OXYGENASE-RXN</p>
          </body>
        </notes>
        <listOfReactants>
          <speciesReference species="MYO_INOSITOL" stoichiometry="1"/>
          <speciesReference species="oxygen" stoichiometry="1"/>
        </listOfReactants>
        <listOfProducts>
          <speciesReference species="WATER" stoichiometry="1"/>
          <speciesReference species="GLUCURONATE" stoichiometry="1"/>
          <speciesReference species="PROTON" stoichiometry="1"/>
        </listOfProducts>
        <kineticLaw>
          <math xmlns="http://www.w3.org/1998/Math/MathML">
            <cn type="integer"> 0 </cn>
          </math>
        </kineticLaw>
      </reaction>
      <reaction id="RXN_1347" name="RXN-1347" reversible="false">
        <notes>
          <body xmlns="http://www.w3.org/1999/xhtml">
            <p>GENE_ASSOCIATION: GRMZM5G836994 or GRMZM2G700188</p>
            <p>PARENT_FRAME: RXN-1347</p>
          </body>
        </notes>
        <listOfReactants>
          <speciesReference species="NADH" stoichiometry="1"/>
          <speciesReference species="CIS_3_HEXENAL" stoichiometry="1"/>
          <speciesReference species="PROTON" stoichiometry="1"/>
        </listOfReactants>
        <listOfProducts>
          <speciesReference species="CIS_3_HEXENOL" stoichiometry="1"/>
          <speciesReference species="NAD" stoichiometry="1"/>
        </listOfProducts>
        <kineticLaw>
          <math xmlns="http://www.w3.org/1998/Math/MathML">
            <cn type="integer"> 0 </cn>
          </math>
        </kineticLaw>
      </reaction>
      <reaction id="_6PGLUCONDEHYDROG_RXN" name="EC 1.1.1.- (6PGLUCONDEHYDROG-RXN)" reversible="false">
        <notes>
          <body xmlns="http://www.w3.org/1999/xhtml">
            <p>PARENT_FRAME: 6PGLUCONDEHYDROG-RXN</p>
          </body>
        </notes>
        <listOfReactants>
          <speciesReference species="NAD_P_OR_NOP" stoichiometry="1"/>
          <speciesReference species="CPD_2961" stoichiometry="1"/>
        </listOfReactants>
        <listOfProducts>
          <speciesReference species="CO2" stoichiometry="1"/>
          <speciesReference species="NADH_P_OR_NOP" stoichiometry="1"/>
          <speciesReference species="RIBULOSE_5P" stoichiometry="1"/>
        </listOfProducts>
        <kineticLaw>
          <math xmlns="http://www.w3.org/1998/Math/MathML">
            <cn type="integer"> 0 </cn>
          </math>
        </kineticLaw>
      </reaction>
      <reaction id="RXN_11101" name="EC 1.14.13.112 (RXN-11101)" reversible="false">
        <notes>
          <body xmlns="http://www.w3.org/1999/xhtml">
            <p>GENE_ASSOCIATION: GRMZM2G143235 or GRMZM2G032896</p>
            <p>PARENT_FRAME: RXN-11101</p>
          </body>
        </notes>
        <listOfReactants>
          <speciesReference species="NADPH" stoichiometry="1"/>
          <speciesReference species="CPD_3946" stoichiometry="1"/>
          <speciesReference species="oxygen" stoichiometry="1"/>
          <speciesReference species="PROTON" stoichiometry="1"/>
        </listOfReactants>
        <listOfProducts>
          <speciesReference species="WATER" stoichiometry="1"/>
          <speciesReference species="NADP" stoichiometry="1"/>
          <speciesReference species="CPD_717" stoichiometry="1"/>
        </listOfProducts>
        <kineticLaw>
          <math xmlns="http://www.w3.org/1998/Math/MathML">
            <cn type="integer"> 0 </cn>
          </math>
        </kineticLaw>
      </reaction>
      <reaction id="RXN0_1461" name="EC 1.3.3.3 (RXN0-1461)" reversible="false">
        <notes>
          <body xmlns="http://www.w3.org/1999/xhtml">
            <p>GENE_ASSOCIATION: GRMZM2G032282 or GRMZM5G870342</p>
            <p>PARENT_FRAME: RXN0-1461</p>
          </body>
        </notes>
        <listOfReactants>
          <speciesReference species="oxygen" stoichiometry="1"/>
          <speciesReference species="COPROPORPHYRINOGEN_III" stoichiometry="1"/>
          <speciesReference species="PROTON" stoichiometry="2"/>
        </listOfReactants>
        <listOfProducts>
          <speciesReference species="WATER" stoichiometry="2"/>
          <speciesReference species="CO2" stoichiometry="2"/>
          <speciesReference species="PROTOPORPHYRINOGEN" stoichiometry="1"/>
        </listOfProducts>
        <kineticLaw>
          <math xmlns="http://www.w3.org/1998/Math/MathML">
            <cn type="integer"> 0 </cn>
          </math>
        </kineticLaw>
      </reaction>
      <reaction id="FAD_PYROPHOSPHATASE_RXN" name="EC 3.6.1.18 (FAD-PYROPHOSPHATASE-RXN)" reversible="true">
        <notes>
          <body xmlns="http://www.w3.org/1999/xhtml">
            <p>GENE_ASSOCIATION: GRMZM5G819999 or GRMZM2G033634</p>
            <p>PARENT_FRAME: FAD-PYROPHOSPHATASE-RXN</p>
          </body>
        </notes>
        <listOfReactants>
          <speciesReference species="WATER" stoichiometry="1"/>
          <speciesReference species="FAD" stoichiometry="1"/>
        </listOfReactants>
        <listOfProducts>
          <speciesReference species="FMN" stoichiometry="1"/>
          <speciesReference species="AMP" stoichiometry="1"/>
          <speciesReference species="PROTON" stoichiometry="2"/>
        </listOfProducts>
        <kineticLaw>
          <math xmlns="http://www.w3.org/1998/Math/MathML">
            <cn type="integer"> 0 </cn>
          </math>
        </kineticLaw>
      </reaction>
      <reaction id="ALANINE__GLYOXYLATE_AMINOTRANSFERASE_RXN" name="EC 2.6.1.44 (ALANINE--GLYOXYLATE-AMINOTRANSFERASE-RXN)" reversible="false">
        <notes>
          <body xmlns="http://www.w3.org/1999/xhtml">
            <p>GENE_ASSOCIATION: GRMZM2G107739 or GRMZM2G050481 or GRMZM2G127350 or GRMZM2G137868 or GRMZM2G124353 or GRMZM2G010211 or GRMZM2G359559 or GRMZM2G030571 or GRMZM2G120563 or GRMZM2G119511 or GRMZM5G840582</p>
            <p>PARENT_FRAME: ALANINE--GLYOXYLATE-AMINOTRANSFERASE-RXN</p>
          </body>
        </notes>
        <listOfReactants>
          <speciesReference species="L_alanine" stoichiometry="1"/>
          <speciesReference species="GLYOX" stoichiometry="1"/>
        </listOfReactants>
        <listOfProducts>
          <speciesReference species="GLY" stoichiometry="1"/>
          <speciesReference species="PYRUVATE" stoichiometry="1"/>
        </listOfProducts>
        <kineticLaw>
          <math xmlns="http://www.w3.org/1998/Math/MathML">
            <cn type="integer"> 0 </cn>
          </math>
        </kineticLaw>
      </reaction>
      <reaction id="HOMOSERKIN_RXN" name="EC 2.7.1.39 (HOMOSERKIN-RXN)" reversible="false">
        <notes>
          <body xmlns="http://www.w3.org/1999/xhtml">
            <p>GENE_ASSOCIATION: GRMZM2G048497</p>
            <p>PARENT_FRAME: HOMOSERKIN-RXN</p>
          </body>
        </notes>
        <listOfReactants>
          <speciesReference species="HOMO_SER" stoichiometry="1"/>
          <speciesReference species="ATP" stoichiometry="1"/>
        </listOfReactants>
        <listOfProducts>
          <speciesReference species="O_PHOSPHO_L_HOMOSERINE" stoichiometry="1"/>
          <speciesReference species="PROTON" stoichiometry="1"/>
          <speciesReference species="ADP" stoichiometry="1"/>
        </listOfProducts>
        <kineticLaw>
          <math xmlns="http://www.w3.org/1998/Math/MathML">
            <cn type="integer"> 0 </cn>
          </math>
        </kineticLaw>
      </reaction>
      <reaction id="_1_2_1_27_RXN_CH3_MALONATE_S_ALD_CO_A_NAD_WATER__PROPIONYL_COA_HCO3_NADH_PROTON_66_" name="EC 1.2.1.27 (1.2.1.27-RXN-CH3-MALONATE-S-ALD/CO-A/NAD/WATER//PROPIONYL-COA/HCO3/NADH/PROTON.66.)" reversible="true">
        <notes>
          <body xmlns="http://www.w3.org/1999/xhtml">
            <p>GENE_ASSOCIATION: GRMZM2G001898 or GRMZM2G108076</p>
            <p>PARENT_FRAME: 1.2.1.27-RXN</p>
          </body>
        </notes>
        <listOfReactants>
          <speciesReference species="WATER" stoichiometry="1"/>
          <speciesReference species="CO_A" stoichiometry="1"/>
          <speciesReference species="CH3_MALONATE_S_ALD" stoichiometry="1"/>
          <speciesReference species="NAD" stoichiometry="1"/>
        </listOfReactants>
        <listOfProducts>
          <speciesReference species="NADH" stoichiometry="1"/>
          <speciesReference species="HCO3" stoichiometry="1"/>
          <speciesReference species="PROTON" stoichiometry="1"/>
          <speciesReference species="PROPIONYL_COA" stoichiometry="1"/>
        </listOfProducts>
        <kineticLaw>
          <math xmlns="http://www.w3.org/1998/Math/MathML">
            <cn type="integer"> 0 </cn>
          </math>
        </kineticLaw>
      </reaction>
      <reaction id="ARGSUCCINSYN_RXN" name="EC 6.3.4.5 (ARGSUCCINSYN-RXN)" reversible="false">
        <notes>
          <body xmlns="http://www.w3.org/1999/xhtml">
            <p>GENE_ASSOCIATION: GRMZM2G010406</p>
            <p>PARENT_FRAME: ARGSUCCINSYN-RXN</p>
          </body>
        </notes>
        <listOfReactants>
          <speciesReference species="L_ASPARTATE" stoichiometry="1"/>
          <speciesReference species="L_CITRULLINE" stoichiometry="1"/>
          <speciesReference species="ATP" stoichiometry="1"/>
        </listOfReactants>
        <listOfProducts>
          <speciesReference species="AMP" stoichiometry="1"/>
          <speciesReference species="PPI" stoichiometry="1"/>
          <speciesReference species="L_ARGININO_SUCCINATE" stoichiometry="1"/>
          <speciesReference species="PROTON" stoichiometry="1"/>
        </listOfProducts>
        <kineticLaw>
          <math xmlns="http://www.w3.org/1998/Math/MathML">
            <cn type="integer"> 0 </cn>
          </math>
        </kineticLaw>
      </reaction>
      <reaction id="NUCLEOSIDE_TRIPHOSPHATASE_RXN_TTP_WATER__TDP_Pi_PROTON_25_" name="EC 3.6.1.15 (NUCLEOSIDE-TRIPHOSPHATASE-RXN-TTP/WATER//TDP/Pi/PROTON.25.)" reversible="false">
        <notes>
          <body xmlns="http://www.w3.org/1999/xhtml">
            <p>GENE_ASSOCIATION: GRMZM2G152457 or GRMZM2G124209 or GRMZM2G106618 or GRMZM2G089092 or GRMZM2G085711 or GRMZM2G131026 or GRMZM2G003331</p>
            <p>PARENT_FRAME: NUCLEOSIDE-TRIPHOSPHATASE-RXN</p>
          </body>
        </notes>
        <listOfReactants>
          <speciesReference species="WATER" stoichiometry="1"/>
          <speciesReference species="TTP" stoichiometry="1"/>
        </listOfReactants>
        <listOfProducts>
          <speciesReference species="phosphate" stoichiometry="1"/>
          <speciesReference species="TDP" stoichiometry="1"/>
          <speciesReference species="PROTON" stoichiometry="1"/>
        </listOfProducts>
        <kineticLaw>
          <math xmlns="http://www.w3.org/1998/Math/MathML">
            <cn type="integer"> 0 </cn>
          </math>
        </kineticLaw>
      </reaction>
      <reaction id="GLUTKIN_RXN" name="EC 2.7.2.11 (GLUTKIN-RXN)" reversible="false">
        <notes>
          <body xmlns="http://www.w3.org/1999/xhtml">
            <p>GENE_ASSOCIATION: GRMZM2G028535 or GRMZM2G389416 or GRMZM2G061777 or GRMZM2G375504 or AC203754.4_FG008</p>
            <p>PARENT_FRAME: GLUTKIN-RXN</p>
          </body>
        </notes>
        <listOfReactants>
          <speciesReference species="GLT" stoichiometry="1"/>
          <speciesReference species="ATP" stoichiometry="1"/>
        </listOfReactants>
        <listOfProducts>
          <speciesReference species="L_GLUTAMATE_5_P" stoichiometry="1"/>
          <speciesReference species="ADP" stoichiometry="1"/>
        </listOfProducts>
        <kineticLaw>
          <math xmlns="http://www.w3.org/1998/Math/MathML">
            <cn type="integer"> 0 </cn>
          </math>
        </kineticLaw>
      </reaction>
      <reaction id="RXNQT_4345_CPDQT_27_GLT__CPDQT_340_2_KETOGLUTARATE_40_" name="EC 2.6.1.- (RXNQT-4345-CPDQT-27/GLT//CPDQT-340/2-KETOGLUTARATE.40.)" reversible="true">
        <notes>
          <body xmlns="http://www.w3.org/1999/xhtml">
            <p>GENE_ASSOCIATION: GRMZM2G071208 or GRMZM2G055899 or GRMZM5G860824</p>
            <p>PARENT_FRAME: RXNQT-4345</p>
          </body>
        </notes>
        <listOfReactants>
          <speciesReference species="CPDQT_27" stoichiometry="1"/>
          <speciesReference species="GLT" stoichiometry="1"/>
        </listOfReactants>
        <listOfProducts>
          <speciesReference species="dihomomethionine" stoichiometry="1"/>
          <speciesReference species="_2_KETOGLUTARATE" stoichiometry="1"/>
        </listOfProducts>
        <kineticLaw>
          <math xmlns="http://www.w3.org/1998/Math/MathML">
            <cn type="integer"> 0 </cn>
          </math>
        </kineticLaw>
      </reaction>
      <reaction id="R9_RXN" name="EC 4.2.1.17 (R9-RXN)" reversible="true">
        <notes>
          <body xmlns="http://www.w3.org/1999/xhtml">
            <p>GENE_ASSOCIATION: GRMZM2G158629 or GRMZM2G105245</p>
            <p>PARENT_FRAME: R9-RXN</p>
          </body>
        </notes>
        <listOfReactants>
          <speciesReference species="CPD_650" stoichiometry="1"/>
        </listOfReactants>
        <listOfProducts>
          <speciesReference species="WATER" stoichiometry="1"/>
          <speciesReference species="CROTONYL_COA" stoichiometry="1"/>
        </listOfProducts>
        <kineticLaw>
          <math xmlns="http://www.w3.org/1998/Math/MathML">
            <cn type="integer"> 0 </cn>
          </math>
        </kineticLaw>
      </reaction>
      <reaction id="URIDINEKIN_RXN" name="EC 2.7.1.48 (URIDINEKIN-RXN)" reversible="true">
        <notes>
          <body xmlns="http://www.w3.org/1999/xhtml">
            <p>GENE_ASSOCIATION: GRMZM2G142383 or GRMZM2G143804 or GRMZM2G473385 or GRMZM2G147430 or GRMZM2G034143 or GRMZM2G169462 or GRMZM5G866100</p>
            <p>PARENT_FRAME: URIDINEKIN-RXN</p>
          </body>
        </notes>
        <listOfReactants>
          <speciesReference species="ATP" stoichiometry="1"/>
          <speciesReference species="URIDINE" stoichiometry="1"/>
        </listOfReactants>
        <listOfProducts>
          <speciesReference species="PROTON" stoichiometry="1"/>
          <speciesReference species="UMP" stoichiometry="1"/>
          <speciesReference species="ADP" stoichiometry="1"/>
        </listOfProducts>
        <kineticLaw>
          <math xmlns="http://www.w3.org/1998/Math/MathML">
            <cn type="integer"> 0 </cn>
          </math>
        </kineticLaw>
      </reaction>
      <reaction id="AscorbateProduction_mod_mitochondrion" name="EC 1.3.2.3 (AscorbateProduction-mod) [mitochondrion]" reversible="false">
        <notes>
          <body xmlns="http://www.w3.org/1999/xhtml">
            <p>PARENT_FRAME: GALACTONOLACTONE-DEHYDROGENASE-RXN</p>
          </body>
        </notes>
        <listOfReactants>
          <speciesReference species="Cytochromes_C_Oxidized_mitochondrion" stoichiometry="2"/>
          <speciesReference species="CPD_330" stoichiometry="1"/>
        </listOfReactants>
        <listOfProducts>
          <speciesReference species="Cytochromes_C_Reduced_mitochondrion" stoichiometry="2"/>
          <speciesReference species="PROTON" stoichiometry="2"/>
          <speciesReference species="ASCORBATE" stoichiometry="1"/>
        </listOfProducts>
        <kineticLaw>
          <math xmlns="http://www.w3.org/1998/Math/MathML">
            <cn type="integer"> 0 </cn>
          </math>
        </kineticLaw>
      </reaction>
      <reaction id="EC_5_5_1_13" name="EC 5.5.1.13 (5.5.1.13-RXN)" reversible="false">
        <notes>
          <body xmlns="http://www.w3.org/1999/xhtml">
            <p>GENE_ASSOCIATION: GRMZM2G081554 or GRMZM2G445854 or AC218998.2_FG011 or GRMZM2G044481 or GRMZM2G068808</p>
            <p>PARENT_FRAME: 5.5.1.13-RXN</p>
          </body>
        </notes>
        <listOfReactants>
          <speciesReference species="GERANYLGERANYL_PP" stoichiometry="1"/>
        </listOfReactants>
        <listOfProducts>
          <speciesReference species="ENT_COPALYL_DIPHOSPHATE" stoichiometry="1"/>
        </listOfProducts>
        <kineticLaw>
          <math xmlns="http://www.w3.org/1998/Math/MathML">
            <cn type="integer"> 0 </cn>
          </math>
        </kineticLaw>
      </reaction>
      <reaction id="EC_6_3_5_7" name="EC 6.3.5.7 (6.3.5.7-RXN)" reversible="false">
        <notes>
          <body xmlns="http://www.w3.org/1999/xhtml">
            <p>GENE_ASSOCIATION: GRMZM2G117614 or GRMZM2G111309 or GRMZM2G159542 or GRMZM2G023023 or GRMZM2G050937 or GRMZM2G169087 or GRMZM2G091560 or GRMZM2G053466</p>
            <p>PARENT_FRAME: 6.3.5.7-RXN</p>
          </body>
        </notes>
        <listOfReactants>
          <speciesReference species="WATER" stoichiometry="1"/>
          <speciesReference species="L_glutamyl_tRNAGln" stoichiometry="1"/>
          <speciesReference species="GLN" stoichiometry="1"/>
          <speciesReference species="ATP" stoichiometry="1"/>
        </listOfReactants>
        <listOfProducts>
          <speciesReference species="Charged_GLN_tRNAs" stoichiometry="1"/>
          <speciesReference species="phosphate" stoichiometry="1"/>
          <speciesReference species="GLT" stoichiometry="1"/>
          <speciesReference species="ADP" stoichiometry="1"/>
          <speciesReference species="PROTON" stoichiometry="1"/>
        </listOfProducts>
        <kineticLaw>
          <math xmlns="http://www.w3.org/1998/Math/MathML">
            <cn type="integer"> 0 </cn>
          </math>
        </kineticLaw>
      </reaction>
      <reaction id="ADENPRIBOSYLTRAN_RXN" name="EC 2.4.2.7 (ADENPRIBOSYLTRAN-RXN)" reversible="false">
        <notes>
          <body xmlns="http://www.w3.org/1999/xhtml">
            <p>GENE_ASSOCIATION: GRMZM2G071846 or GRMZM2G179810 or GRMZM2G170101 or GRMZM2G131907 or GRMZM2G093347</p>
            <p>PARENT_FRAME: ADENPRIBOSYLTRAN-RXN</p>
          </body>
        </notes>
        <listOfReactants>
          <speciesReference species="PRPP" stoichiometry="1"/>
          <speciesReference species="ADENINE" stoichiometry="1"/>
        </listOfReactants>
        <listOfProducts>
          <speciesReference species="AMP" stoichiometry="1"/>
          <speciesReference species="PPI" stoichiometry="1"/>
        </listOfProducts>
        <kineticLaw>
          <math xmlns="http://www.w3.org/1998/Math/MathML">
            <cn type="integer"> 0 </cn>
          </math>
        </kineticLaw>
      </reaction>
      <reaction id="mitochondrion_citrate_exchange" name="mitochondrion_citrate_exchange" reversible="true">
        <notes>
          <body xmlns="http://www.w3.org/1999/xhtml">
            <p>PARENT_FRAME: None</p>
          </body>
        </notes>
        <listOfReactants>
          <speciesReference species="CIT" stoichiometry="1"/>
        </listOfReactants>
        <listOfProducts>
          <speciesReference species="CIT_mitochondrion" stoichiometry="1"/>
        </listOfProducts>
        <kineticLaw>
          <math xmlns="http://www.w3.org/1998/Math/MathML">
            <cn type="integer"> 0 </cn>
          </math>
        </kineticLaw>
      </reaction>
      <reaction id="peroxisome_glutamate_exchange" name="peroxisome_glutamate_exchange" reversible="true">
        <notes>
          <body xmlns="http://www.w3.org/1999/xhtml">
            <p>PARENT_FRAME: None</p>
          </body>
        </notes>
        <listOfReactants>
          <speciesReference species="GLT" stoichiometry="1"/>
        </listOfReactants>
        <listOfProducts>
          <speciesReference species="GLT_peroxisome" stoichiometry="1"/>
        </listOfProducts>
        <kineticLaw>
          <math xmlns="http://www.w3.org/1998/Math/MathML">
            <cn type="integer"> 0 </cn>
          </math>
        </kineticLaw>
      </reaction>
      <reaction id="ISOCHORSYN_RXN" name="EC 5.4.4.2 (ISOCHORSYN-RXN)" reversible="false">
        <notes>
          <body xmlns="http://www.w3.org/1999/xhtml">
            <p>GENE_ASSOCIATION: GRMZM2G022837</p>
            <p>PARENT_FRAME: ISOCHORSYN-RXN</p>
          </body>
        </notes>
        <listOfReactants>
          <speciesReference species="CHORISMATE" stoichiometry="1"/>
        </listOfReactants>
        <listOfProducts>
          <speciesReference species="ISOCHORISMATE" stoichiometry="1"/>
        </listOfProducts>
        <kineticLaw>
          <math xmlns="http://www.w3.org/1998/Math/MathML">
            <cn type="integer"> 0 </cn>
          </math>
        </kineticLaw>
      </reaction>
      <reaction id="GLYCERATE_DEHYDROGENASE_RXN_peroxisome" name="EC 1.1.1.29 (GLYCERATE-DEHYDROGENASE-RXN) [peroxisome]" reversible="false">
        <notes>
          <body xmlns="http://www.w3.org/1999/xhtml">
            <p>GENE_ASSOCIATION: GRMZM2G074282 or GRMZM2G176977</p>
            <p>PARENT_FRAME: GLYCERATE-DEHYDROGENASE-RXN</p>
          </body>
        </notes>
        <listOfReactants>
          <speciesReference species="NADH_peroxisome" stoichiometry="1"/>
          <speciesReference species="PROTON_peroxisome" stoichiometry="1"/>
          <speciesReference species="hydroxypyruvate_peroxisome" stoichiometry="1"/>
        </listOfReactants>
        <listOfProducts>
          <speciesReference species="GLYCERATE_peroxisome" stoichiometry="1"/>
          <speciesReference species="NAD_peroxisome" stoichiometry="1"/>
        </listOfProducts>
        <kineticLaw>
          <math xmlns="http://www.w3.org/1998/Math/MathML">
            <cn type="integer"> 0 </cn>
          </math>
        </kineticLaw>
      </reaction>
      <reaction id="CYSPH_RXN" name="EC 2.5.1.- (CYSPH-RXN)" reversible="false">
        <notes>
          <body xmlns="http://www.w3.org/1999/xhtml">
            <p>PARENT_FRAME: CYSPH-RXN</p>
          </body>
        </notes>
        <listOfReactants>
          <speciesReference species="CYS" stoichiometry="1"/>
          <speciesReference species="O_PHOSPHO_L_HOMOSERINE" stoichiometry="1"/>
        </listOfReactants>
        <listOfProducts>
          <speciesReference species="phosphate" stoichiometry="1"/>
          <speciesReference species="L_CYSTATHIONINE" stoichiometry="1"/>
        </listOfProducts>
        <kineticLaw>
          <math xmlns="http://www.w3.org/1998/Math/MathML">
            <cn type="integer"> 0 </cn>
          </math>
        </kineticLaw>
      </reaction>
      <reaction id="PYRUVATE_DECARBOXYLASE_RXN_GLYOX_PROTON__CARBON_DIOXIDE_FORMALDEHYDE_42_" name="EC 4.1.1.1 (PYRUVATE-DECARBOXYLASE-RXN-GLYOX/PROTON//CARBON-DIOXIDE/FORMALDEHYDE.42.)" reversible="true">
        <notes>
          <body xmlns="http://www.w3.org/1999/xhtml">
            <p>GENE_ASSOCIATION: AC197705.4_FG001 or GRMZM2G316073 or GRMZM2G438178 or GRMZM2G087186 or AC210013.4_FG007 or GRMZM2G434792 or GRMZM2G038821 or GRMZM2G002863</p>
            <p>PARENT_FRAME: PYRUVATE-DECARBOXYLASE-RXN</p>
          </body>
        </notes>
        <listOfReactants>
          <speciesReference species="PROTON" stoichiometry="1"/>
          <speciesReference species="GLYOX" stoichiometry="1"/>
        </listOfReactants>
        <listOfProducts>
          <speciesReference species="CO2" stoichiometry="1"/>
          <speciesReference species="FORMALDEHYDE" stoichiometry="1"/>
        </listOfProducts>
        <kineticLaw>
          <math xmlns="http://www.w3.org/1998/Math/MathML">
            <cn type="integer"> 0 </cn>
          </math>
        </kineticLaw>
      </reaction>
      <reaction id="METHYLENETHFDEHYDROG_NADP_RXN" name="EC 1.5.1.5 (METHYLENETHFDEHYDROG-NADP-RXN)" reversible="false">
        <notes>
          <body xmlns="http://www.w3.org/1999/xhtml">
            <p>GENE_ASSOCIATION: GRMZM2G150485 or GRMZM5G824944 or AC233922.1_FG005</p>
            <p>PARENT_FRAME: METHYLENETHFDEHYDROG-NADP-RXN</p>
          </body>
        </notes>
        <listOfReactants>
          <speciesReference species="NADP" stoichiometry="1"/>
          <speciesReference species="METHYLENE_THF" stoichiometry="1"/>
        </listOfReactants>
        <listOfProducts>
          <speciesReference species="NADPH" stoichiometry="1"/>
          <speciesReference species="_5_10_methenyltetrahydrofolate" stoichiometry="1"/>
        </listOfProducts>
        <kineticLaw>
          <math xmlns="http://www.w3.org/1998/Math/MathML">
            <cn type="integer"> 0 </cn>
          </math>
        </kineticLaw>
      </reaction>
      <reaction id="PEPSYNTH_RXN" name="EC 2.7.9.2 (PEPSYNTH-RXN)" reversible="false">
        <notes>
          <body xmlns="http://www.w3.org/1999/xhtml">
            <p>PARENT_FRAME: PEPSYNTH-RXN</p>
          </body>
        </notes>
        <listOfReactants>
          <speciesReference species="WATER" stoichiometry="1"/>
          <speciesReference species="PYRUVATE" stoichiometry="1"/>
          <speciesReference species="ATP" stoichiometry="1"/>
        </listOfReactants>
        <listOfProducts>
          <speciesReference species="AMP" stoichiometry="1"/>
          <speciesReference species="phosphate" stoichiometry="1"/>
          <speciesReference species="phosphoenolpyruvate" stoichiometry="1"/>
          <speciesReference species="PROTON" stoichiometry="2"/>
        </listOfProducts>
        <kineticLaw>
          <math xmlns="http://www.w3.org/1998/Math/MathML">
            <cn type="integer"> 0 </cn>
          </math>
        </kineticLaw>
      </reaction>
      <reaction id="_3_6_1_19_RXN_TTP_WATER__TMP_PPI_PROTON_26_" name="EC 3.6.1.19 (3.6.1.19-RXN-TTP/WATER//TMP/PPI/PROTON.26.)" reversible="false">
        <notes>
          <body xmlns="http://www.w3.org/1999/xhtml">
            <p>GENE_ASSOCIATION: GRMZM2G020295 or GRMZM2G010286</p>
            <p>PARENT_FRAME: 3.6.1.19-RXN</p>
          </body>
        </notes>
        <listOfReactants>
          <speciesReference species="WATER" stoichiometry="1"/>
          <speciesReference species="TTP" stoichiometry="1"/>
        </listOfReactants>
        <listOfProducts>
          <speciesReference species="TMP" stoichiometry="1"/>
          <speciesReference species="PPI" stoichiometry="1"/>
          <speciesReference species="PROTON" stoichiometry="1"/>
        </listOfProducts>
        <kineticLaw>
          <math xmlns="http://www.w3.org/1998/Math/MathML">
            <cn type="integer"> 0 </cn>
          </math>
        </kineticLaw>
      </reaction>
      <reaction id="RXN_11026_LAUROYLCOA_CPD_OXYGEN_MOLECULE__CPD_7222_HYDROGEN_PEROXIDE_59_" name="EC 1.3.3.6 (RXN-11026-LAUROYLCOA-CPD/OXYGEN-MOLECULE//CPD-7222/HYDROGEN-PEROXIDE.59.)" reversible="false">
        <notes>
          <body xmlns="http://www.w3.org/1999/xhtml">
            <p>GENE_ASSOCIATION: GRMZM2G052389 or GRMZM5G862219 or GRMZM5G864319 or GRMZM2G099666 or GRMZM2G419782 or GRMZM2G002959 or GRMZM5G820287 or GRMZM2G014136 or GRMZM2G445791</p>
            <p>PARENT_FRAME: RXN-11026</p>
          </body>
        </notes>
        <listOfReactants>
          <speciesReference species="oxygen" stoichiometry="1"/>
          <speciesReference species="LAUROYLCOA_CPD" stoichiometry="1"/>
        </listOfReactants>
        <listOfProducts>
          <speciesReference species="CPD_7222" stoichiometry="1"/>
          <speciesReference species="HYDROGEN_PEROXIDE" stoichiometry="1"/>
        </listOfProducts>
        <kineticLaw>
          <math xmlns="http://www.w3.org/1998/Math/MathML">
            <cn type="integer"> 0 </cn>
          </math>
        </kineticLaw>
      </reaction>
      <reaction id="EC_6_3_3_2" name="EC 6.3.3.2 (5-FORMYL-THF-CYCLO-LIGASE-RXN)" reversible="false">
        <notes>
          <body xmlns="http://www.w3.org/1999/xhtml">
            <p>GENE_ASSOCIATION: GRMZM5G807835</p>
            <p>PARENT_FRAME: 5-FORMYL-THF-CYCLO-LIGASE-RXN</p>
          </body>
        </notes>
        <listOfReactants>
          <speciesReference species="_5_FORMYL_THF" stoichiometry="1"/>
          <speciesReference species="ATP" stoichiometry="1"/>
        </listOfReactants>
        <listOfProducts>
          <speciesReference species="phosphate" stoichiometry="1"/>
          <speciesReference species="ADP" stoichiometry="1"/>
          <speciesReference species="_5_10_methenyltetrahydrofolate" stoichiometry="1"/>
        </listOfProducts>
        <kineticLaw>
          <math xmlns="http://www.w3.org/1998/Math/MathML">
            <cn type="integer"> 0 </cn>
          </math>
        </kineticLaw>
      </reaction>
      <reaction id="TREHALOSEPHOSPHA_RXN" name="EC 3.1.3.12 (TREHALOSEPHOSPHA-RXN)" reversible="false">
        <notes>
          <body xmlns="http://www.w3.org/1999/xhtml">
            <p>GENE_ASSOCIATION: GRMZM2G112830 or GRMZM2G178546 or GRMZM2G140078 or GRMZM2G347280 or GRMZM2G117564 or GRMZM2G174396 or GRMZM2G014729 or GRMZM2G080354 or GRMZM5G840145 or GRMZM2G055150 or GRMZM2G151044</p>
            <p>PARENT_FRAME: TREHALOSEPHOSPHA-RXN</p>
          </body>
        </notes>
        <listOfReactants>
          <speciesReference species="WATER" stoichiometry="1"/>
          <speciesReference species="TREHALOSE_6P" stoichiometry="1"/>
        </listOfReactants>
        <listOfProducts>
          <speciesReference species="TREHALOSE" stoichiometry="1"/>
          <speciesReference species="phosphate" stoichiometry="1"/>
        </listOfProducts>
        <kineticLaw>
          <math xmlns="http://www.w3.org/1998/Math/MathML">
            <cn type="integer"> 0 </cn>
          </math>
        </kineticLaw>
      </reaction>
      <reaction id="UGD_RXN" name="EC 1.1.1.22 (UGD-RXN)" reversible="false">
        <notes>
          <body xmlns="http://www.w3.org/1999/xhtml">
            <p>GENE_ASSOCIATION: GRMZM2G442658 or GRMZM2G328500 or GRMZM5G862540 or GRMZM2G058244 or GRMZM2G098346</p>
            <p>PARENT_FRAME: UGD-RXN</p>
          </body>
        </notes>
        <listOfReactants>
          <speciesReference species="WATER" stoichiometry="1"/>
          <speciesReference species="NAD" stoichiometry="2"/>
          <speciesReference species="UDP_GLUCOSE" stoichiometry="1"/>
        </listOfReactants>
        <listOfProducts>
          <speciesReference species="UDP_GLUCURONATE" stoichiometry="1"/>
          <speciesReference species="NADH" stoichiometry="2"/>
          <speciesReference species="PROTON" stoichiometry="3"/>
        </listOfProducts>
        <kineticLaw>
          <math xmlns="http://www.w3.org/1998/Math/MathML">
            <cn type="integer"> 0 </cn>
          </math>
        </kineticLaw>
      </reaction>
      <reaction id="ComplexI_mod_mitochondrion" name="EC 1.6.5.3 (ComplexI-mod) [mitochondrion]" reversible="false">
        <notes>
          <body xmlns="http://www.w3.org/1999/xhtml">
            <p>GENE_ASSOCIATION: GRMZM2G072806 or GRMZM2G067992 or GRMZM2G123966 or GRMZM2G137139 or GRMZM2G037177 or GRMZM2G143651 or AC195340.3_FG002 or GRMZM2G040209 or GRMZM2G132748 or GRMZM2G097040 or AC195340.3_FG or GRMZM2G313672 or GRMZM5G801031 or GRMZM2G563190 or GRMZM2G046924 or GRMZM5G866223 or GRMZM2G475437 or GRMZM2G042034 or GRMZM2G126038 or GRMZM2G041028 or GRMZM2G041418 or GRMZM2G137312 or GRMZM5G896790 or GRMZM2G145854 or GRMZM2G069061 or GRMZM2G149105 or GRMZM2G125668 or GRMZM2G145972 or GRMZM2G004172 or GRMZM2G051613 or GRMZM2G456603 or GRMZM2G024484 or GRMZM2G173277 or GRMZM2G105207 or GRMZM2G004111 or GRMZM2G442129 or GRMZM2G069260 or GRMZM5G851708 or GRMZM2G475482 or GRMZM2G139296 or GRMZM2G117811 or GRMZM2G140885 or GRMZM2G090487 or GRMZM2G070716 or GRMZM2G396397 or GRMZM2G322328 or GRMZM5G878308 or GRMZM2G018941 or GRMZM2G014382</p>
            <p>PARENT_FRAME: NADH-DEHYDROG-A-RXN</p>
          </body>
        </notes>
        <listOfReactants>
          <speciesReference species="PROTON_mitochondrion" stoichiometry="5"/>
          <speciesReference species="UBIQUINONE_8_mitochondrion" stoichiometry="1"/>
          <speciesReference species="NADH_mitochondrion" stoichiometry="1"/>
        </listOfReactants>
        <listOfProducts>
          <speciesReference species="CPD_9956_mitochondrion" stoichiometry="1"/>
          <speciesReference species="NAD_mitochondrion" stoichiometry="1"/>
          <speciesReference species="PROTON_mitochondrial_intermembrane_space" stoichiometry="4"/>
        </listOfProducts>
        <kineticLaw>
          <math xmlns="http://www.w3.org/1998/Math/MathML">
            <cn type="integer"> 0 </cn>
          </math>
        </kineticLaw>
      </reaction>
      <reaction id="RXN1F_162" name="EC 1.14.11.- (RXN1F-162)" reversible="false">
        <notes>
          <body xmlns="http://www.w3.org/1999/xhtml">
            <p>GENE_ASSOCIATION: GRMZM2G060940 or GRMZM2G021051 or AC203966.5_FG005</p>
            <p>PARENT_FRAME: RXN1F-162</p>
          </body>
        </notes>
        <listOfReactants>
          <speciesReference species="CPD1F_95" stoichiometry="1"/>
          <speciesReference species="oxygen" stoichiometry="1"/>
          <speciesReference species="_2_KETOGLUTARATE" stoichiometry="1"/>
        </listOfReactants>
        <listOfProducts>
          <speciesReference species="CPD1F_97" stoichiometry="1"/>
          <speciesReference species="CO2" stoichiometry="1"/>
          <speciesReference species="SUC" stoichiometry="1"/>
        </listOfProducts>
        <kineticLaw>
          <math xmlns="http://www.w3.org/1998/Math/MathML">
            <cn type="integer"> 0 </cn>
          </math>
        </kineticLaw>
      </reaction>
      <reaction id="RXN1F_163" name="EC 1.14.11.- (RXN1F-163)" reversible="false">
        <notes>
          <body xmlns="http://www.w3.org/1999/xhtml">
            <p>GENE_ASSOCIATION: GRMZM2G060940 or GRMZM2G021051 or AC203966.5_FG005</p>
            <p>PARENT_FRAME: RXN1F-163</p>
          </body>
        </notes>
        <listOfReactants>
          <speciesReference species="CPD1F_97" stoichiometry="1"/>
          <speciesReference species="oxygen" stoichiometry="1"/>
          <speciesReference species="_2_KETOGLUTARATE" stoichiometry="1"/>
        </listOfReactants>
        <listOfProducts>
          <speciesReference species="WATER" stoichiometry="1"/>
          <speciesReference species="GA24" stoichiometry="1"/>
          <speciesReference species="CO2" stoichiometry="1"/>
          <speciesReference species="SUC" stoichiometry="1"/>
        </listOfProducts>
        <kineticLaw>
          <math xmlns="http://www.w3.org/1998/Math/MathML">
            <cn type="integer"> 0 </cn>
          </math>
        </kineticLaw>
      </reaction>
      <reaction id="ALLANTOICASE_RXN" name="EC 3.5.3.4 (ALLANTOICASE-RXN)" reversible="false">
        <notes>
          <body xmlns="http://www.w3.org/1999/xhtml">
            <p>PARENT_FRAME: ALLANTOICASE-RXN</p>
          </body>
        </notes>
        <listOfReactants>
          <speciesReference species="WATER" stoichiometry="1"/>
          <speciesReference species="ALLANTOATE" stoichiometry="1"/>
        </listOfReactants>
        <listOfProducts>
          <speciesReference species="UREA" stoichiometry="1"/>
          <speciesReference species="CPD_1091" stoichiometry="1"/>
        </listOfProducts>
        <kineticLaw>
          <math xmlns="http://www.w3.org/1998/Math/MathML">
            <cn type="integer"> 0 </cn>
          </math>
        </kineticLaw>
      </reaction>
      <reaction id="sink_ARG" name="EC 6.1.1.19 (sink_ARG)" reversible="false">
        <notes>
          <body xmlns="http://www.w3.org/1999/xhtml">
            <p>GENE_ASSOCIATION: GRMZM2G148709 or GRMZM2G029027</p>
            <p>PARENT_FRAME: ARGININE--TRNA-LIGASE-RXN</p>
          </body>
        </notes>
        <listOfReactants>
          <speciesReference species="ARG" stoichiometry="1"/>
        </listOfReactants>
        <listOfProducts>
          <speciesReference species="ARG_biomass" stoichiometry="1"/>
        </listOfProducts>
        <kineticLaw>
          <math xmlns="http://www.w3.org/1998/Math/MathML">
            <cn type="integer"> 0 </cn>
          </math>
        </kineticLaw>
      </reaction>
      <reaction id="GTPPYPHOSKIN_RXN" name="EC 2.7.6.5 (GTPPYPHOSKIN-RXN)" reversible="true">
        <notes>
          <body xmlns="http://www.w3.org/1999/xhtml">
            <p>GENE_ASSOCIATION: GRMZM2G152040 or GRMZM2G353147 or GRMZM2G021074 or GRMZM2G086714 or GRMZM2G417072 or GRMZM2G106931</p>
            <p>PARENT_FRAME: GTPPYPHOSKIN-RXN</p>
          </body>
        </notes>
        <listOfReactants>
          <speciesReference species="GTP" stoichiometry="1"/>
          <speciesReference species="ATP" stoichiometry="1"/>
        </listOfReactants>
        <listOfProducts>
          <speciesReference species="AMP" stoichiometry="1"/>
          <speciesReference species="pppGpp" stoichiometry="1"/>
        </listOfProducts>
        <kineticLaw>
          <math xmlns="http://www.w3.org/1998/Math/MathML">
            <cn type="integer"> 0 </cn>
          </math>
        </kineticLaw>
      </reaction>
      <reaction id="ACYL_COA_HYDROLASE_RXN_CPD_196_WATER__CPD_195_CO_A_PROTON_35_" name="EC 3.1.2.20 (ACYL-COA-HYDROLASE-RXN-CPD-196/WATER//CPD-195/CO-A/PROTON.35.)" reversible="false">
        <notes>
          <body xmlns="http://www.w3.org/1999/xhtml">
            <p>GENE_ASSOCIATION: GRMZM5G860226</p>
            <p>PARENT_FRAME: ACYL-COA-HYDROLASE-RXN</p>
          </body>
        </notes>
        <listOfReactants>
          <speciesReference species="WATER" stoichiometry="1"/>
          <speciesReference species="CPD_196" stoichiometry="1"/>
        </listOfReactants>
        <listOfProducts>
          <speciesReference species="CO_A" stoichiometry="1"/>
          <speciesReference species="PROTON" stoichiometry="1"/>
          <speciesReference species="octanoate" stoichiometry="1"/>
        </listOfProducts>
        <kineticLaw>
          <math xmlns="http://www.w3.org/1998/Math/MathML">
            <cn type="integer"> 0 </cn>
          </math>
        </kineticLaw>
      </reaction>
      <reaction id="LUMAZINESYN_RXN" name="EC 2.5.1.78 (LUMAZINESYN-RXN)" reversible="false">
        <notes>
          <body xmlns="http://www.w3.org/1999/xhtml">
            <p>GENE_ASSOCIATION: GRMZM2G033219 or GRMZM2G143480</p>
            <p>PARENT_FRAME: LUMAZINESYN-RXN</p>
          </body>
        </notes>
        <listOfReactants>
          <speciesReference species="DIHYDROXY_BUTANONE_P" stoichiometry="1"/>
          <speciesReference species="AMINO_RIBOSYLAMINO_1H_3H_PYR_DIONE" stoichiometry="1"/>
        </listOfReactants>
        <listOfProducts>
          <speciesReference species="WATER" stoichiometry="2"/>
          <speciesReference species="phosphate" stoichiometry="1"/>
          <speciesReference species="DIMETHYL_D_RIBITYL_LUMAZINE" stoichiometry="1"/>
          <speciesReference species="PROTON" stoichiometry="1"/>
        </listOfProducts>
        <kineticLaw>
          <math xmlns="http://www.w3.org/1998/Math/MathML">
            <cn type="integer"> 0 </cn>
          </math>
        </kineticLaw>
      </reaction>
      <reaction id="_5_NUCLEOTID_RXN_CMP_WATER__CYTIDINE_Pi_23_" name="EC 3.1.3.5 (5-NUCLEOTID-RXN-CMP/WATER//CYTIDINE/Pi.23.)" reversible="false">
        <notes>
          <body xmlns="http://www.w3.org/1999/xhtml">
            <p>GENE_ASSOCIATION: GRMZM2G157310 or GRMZM2G044819 or GRMZM2G122139 or GRMZM2G040945</p>
            <p>PARENT_FRAME: 5-NUCLEOTID-RXN</p>
          </body>
        </notes>
        <listOfReactants>
          <speciesReference species="WATER" stoichiometry="1"/>
          <speciesReference species="CMP" stoichiometry="1"/>
        </listOfReactants>
        <listOfProducts>
          <speciesReference species="phosphate" stoichiometry="1"/>
          <speciesReference species="CYTIDINE" stoichiometry="1"/>
        </listOfProducts>
        <kineticLaw>
          <math xmlns="http://www.w3.org/1998/Math/MathML">
            <cn type="integer"> 0 </cn>
          </math>
        </kineticLaw>
      </reaction>
      <reaction id="INDOLE_3_ACETALDEHYDE_OXIDASE_RXN" name="EC 1.2.3.7 (INDOLE-3-ACETALDEHYDE-OXIDASE-RXN)" reversible="false">
        <notes>
          <body xmlns="http://www.w3.org/1999/xhtml">
            <p>GENE_ASSOCIATION: GRMZM5G899851 or GRMZM2G406830 or GRMZM2G002315 or GRMZM2G141473 or GRMZM2G019799 or GRMZM2G141535</p>
            <p>PARENT_FRAME: INDOLE-3-ACETALDEHYDE-OXIDASE-RXN</p>
          </body>
        </notes>
        <listOfReactants>
          <speciesReference species="INDOLE_ACETALDEHYDE" stoichiometry="1"/>
          <speciesReference species="WATER" stoichiometry="1"/>
          <speciesReference species="oxygen" stoichiometry="1"/>
        </listOfReactants>
        <listOfProducts>
          <speciesReference species="PROTON" stoichiometry="1"/>
          <speciesReference species="INDOLE_ACETATE_AUXIN" stoichiometry="1"/>
          <speciesReference species="HYDROGEN_PEROXIDE" stoichiometry="1"/>
        </listOfProducts>
        <kineticLaw>
          <math xmlns="http://www.w3.org/1998/Math/MathML">
            <cn type="integer"> 0 </cn>
          </math>
        </kineticLaw>
      </reaction>
      <reaction id="_3_6_1_19_RXN_CTP_WATER__CMP_PPI_PROTON_26_" name="EC 3.6.1.19 (3.6.1.19-RXN-CTP/WATER//CMP/PPI/PROTON.26.)" reversible="false">
        <notes>
          <body xmlns="http://www.w3.org/1999/xhtml">
            <p>GENE_ASSOCIATION: GRMZM2G020295 or GRMZM2G010286</p>
            <p>PARENT_FRAME: 3.6.1.19-RXN</p>
          </body>
        </notes>
        <listOfReactants>
          <speciesReference species="WATER" stoichiometry="1"/>
          <speciesReference species="CTP" stoichiometry="1"/>
        </listOfReactants>
        <listOfProducts>
          <speciesReference species="PPI" stoichiometry="1"/>
          <speciesReference species="PROTON" stoichiometry="1"/>
          <speciesReference species="CMP" stoichiometry="1"/>
        </listOfProducts>
        <kineticLaw>
          <math xmlns="http://www.w3.org/1998/Math/MathML">
            <cn type="integer"> 0 </cn>
          </math>
        </kineticLaw>
      </reaction>
      <reaction id="RXN_13193" name="EC 1.14.13.90 (RXN-13193)" reversible="true">
        <notes>
          <body xmlns="http://www.w3.org/1999/xhtml">
            <p>GENE_ASSOCIATION: GRMZM2G127139 or GRMZM2G073743 or GRMZM5G848550 or GRMZM2G136344 or GRMZM2G135029 or GRMZM2G124307 or GRMZM2G072034</p>
            <p>PARENT_FRAME: RXN-13193</p>
          </body>
        </notes>
        <listOfReactants>
          <speciesReference species="zeaxanthin" stoichiometry="1"/>
          <speciesReference species="oxygen" stoichiometry="2"/>
          <speciesReference species="PROTON" stoichiometry="2"/>
          <speciesReference species="NADH_P_OR_NOP" stoichiometry="2"/>
        </listOfReactants>
        <listOfProducts>
          <speciesReference species="WATER" stoichiometry="2"/>
          <speciesReference species="NAD_P_OR_NOP" stoichiometry="2"/>
          <speciesReference species="violaxanthin" stoichiometry="1"/>
        </listOfProducts>
        <kineticLaw>
          <math xmlns="http://www.w3.org/1998/Math/MathML">
            <cn type="integer"> 0 </cn>
          </math>
        </kineticLaw>
      </reaction>
      <reaction id="R145_RXN" name="EC 4.2.1.109 (R145-RXN)" reversible="false">
        <notes>
          <body xmlns="http://www.w3.org/1999/xhtml">
            <p>PARENT_FRAME: R145-RXN</p>
          </body>
        </notes>
        <listOfReactants>
          <speciesReference species="CPD_1063" stoichiometry="1"/>
        </listOfReactants>
        <listOfProducts>
          <speciesReference species="WATER" stoichiometry="1"/>
          <speciesReference species="CPD_8999" stoichiometry="1"/>
        </listOfProducts>
        <kineticLaw>
          <math xmlns="http://www.w3.org/1998/Math/MathML">
            <cn type="integer"> 0 </cn>
          </math>
        </kineticLaw>
      </reaction>
      <reaction id="RXN_13197" name="EC 2.7.1.151 (RXN-13197)" reversible="true">
        <notes>
          <body xmlns="http://www.w3.org/1999/xhtml">
            <p>GENE_ASSOCIATION: GRMZM2G094666 or GRMZM2G368799 or GRMZM2G149372 or GRMZM2G066735 or GRMZM2G110622</p>
            <p>PARENT_FRAME: RXN-13197</p>
          </body>
        </notes>
        <listOfReactants>
          <speciesReference species="INOSITOL_1_4_5_TRISPHOSPHATE" stoichiometry="1"/>
          <speciesReference species="ATP" stoichiometry="2"/>
        </listOfReactants>
        <listOfProducts>
          <speciesReference species="CPD_1107" stoichiometry="1"/>
          <speciesReference species="PROTON" stoichiometry="2"/>
          <speciesReference species="ADP" stoichiometry="2"/>
        </listOfProducts>
        <kineticLaw>
          <math xmlns="http://www.w3.org/1998/Math/MathML">
            <cn type="integer"> 0 </cn>
          </math>
        </kineticLaw>
      </reaction>
      <reaction id="RXN_1802" name="EC 2.4.1.- (RXN-1802)" reversible="false">
        <notes>
          <body xmlns="http://www.w3.org/1999/xhtml">
            <p>PARENT_FRAME: RXN-1802</p>
          </body>
        </notes>
        <listOfReactants>
          <speciesReference species="_1_KESTOTRIOSE" stoichiometry="1"/>
        </listOfReactants>
        <listOfProducts>
          <speciesReference species="_6G_KESTOTETRAOSE" stoichiometry="1"/>
        </listOfProducts>
        <kineticLaw>
          <math xmlns="http://www.w3.org/1998/Math/MathML">
            <cn type="integer"> 0 </cn>
          </math>
        </kineticLaw>
      </reaction>
      <reaction id="tx_NITRATE" name="tx_NITRATE" reversible="true">
        <notes>
          <body xmlns="http://www.w3.org/1999/xhtml">
            <p>PARENT_FRAME: None</p>
          </body>
        </notes>
        <listOfReactants>
          <speciesReference species="NITRATE_xylem" stoichiometry="1"/>
        </listOfReactants>
        <listOfProducts>
          <speciesReference species="NITRATE" stoichiometry="1"/>
        </listOfProducts>
        <kineticLaw>
          <math xmlns="http://www.w3.org/1998/Math/MathML">
            <cn type="integer"> 0 </cn>
          </math>
        </kineticLaw>
      </reaction>
      <reaction id="RXN_9661" name="EC 1.3.1.9 (RXN-9661)" reversible="false">
        <notes>
          <body xmlns="http://www.w3.org/1999/xhtml">
            <p>GENE_ASSOCIATION: GRMZM2G070422 or GRMZM2G079256 or GRMZM2G048616 or GRMZM2G125052</p>
            <p>PARENT_FRAME: RXN-9661</p>
          </body>
        </notes>
        <listOfReactants>
          <speciesReference species="Dodec_2_enoyl_ACPs" stoichiometry="1"/>
          <speciesReference species="NADH" stoichiometry="1"/>
          <speciesReference species="PROTON" stoichiometry="1"/>
        </listOfReactants>
        <listOfProducts>
          <speciesReference species="NAD" stoichiometry="1"/>
          <speciesReference species="Dodecanoyl_ACPs" stoichiometry="1"/>
        </listOfProducts>
        <kineticLaw>
          <math xmlns="http://www.w3.org/1998/Math/MathML">
            <cn type="integer"> 0 </cn>
          </math>
        </kineticLaw>
      </reaction>
      <reaction id="RXN_1102" name="EC 1.1.1.195 (RXN-1102)" reversible="false">
        <notes>
          <body xmlns="http://www.w3.org/1999/xhtml">
            <p>GENE_ASSOCIATION: GRMZM2G046070 or GRMZM2G443445 or GRMZM5G844562 or GRMZM2G108570 or AC234163.1_FG002 or GRMZM2G700188 or GRMZM2G118610 or GRMZM2G167613 or GRMZM2G090980</p>
            <p>PARENT_FRAME: RXN-1102</p>
          </body>
        </notes>
        <listOfReactants>
          <speciesReference species="NADPH" stoichiometry="1"/>
          <speciesReference species="COUMARALDEHYDE" stoichiometry="1"/>
          <speciesReference species="PROTON" stoichiometry="1"/>
        </listOfReactants>
        <listOfProducts>
          <speciesReference species="COUMARYL_ALCOHOL" stoichiometry="1"/>
          <speciesReference species="NADP" stoichiometry="1"/>
        </listOfProducts>
        <kineticLaw>
          <math xmlns="http://www.w3.org/1998/Math/MathML">
            <cn type="integer"> 0 </cn>
          </math>
        </kineticLaw>
      </reaction>
      <reaction id="RXN_9663" name="EC 1.3.1.9 (RXN-9663)" reversible="false">
        <notes>
          <body xmlns="http://www.w3.org/1999/xhtml">
            <p>GENE_ASSOCIATION: GRMZM2G070422 or GRMZM2G079256 or GRMZM2G048616 or GRMZM2G125052</p>
            <p>PARENT_FRAME: RXN-9663</p>
          </body>
        </notes>
        <listOfReactants>
          <speciesReference species="NADH" stoichiometry="1"/>
          <speciesReference species="PROTON" stoichiometry="1"/>
          <speciesReference species="_2_Hexadecenoyl_ACPs" stoichiometry="1"/>
        </listOfReactants>
        <listOfProducts>
          <speciesReference species="Palmitoyl_ACPs" stoichiometry="1"/>
          <speciesReference species="NAD" stoichiometry="1"/>
        </listOfProducts>
        <kineticLaw>
          <math xmlns="http://www.w3.org/1998/Math/MathML">
            <cn type="integer"> 0 </cn>
          </math>
        </kineticLaw>
      </reaction>
      <reaction id="RXN_2581" name="EC 1.14.13.36 (RXN-2581)" reversible="false">
        <notes>
          <body xmlns="http://www.w3.org/1999/xhtml">
            <p>GENE_ASSOCIATION: GRMZM2G140817 or GRMZM2G138074 or AC209987.4_FG002 or GRMZM2G510303 or GRMZM2G054603 or GRMZM2G168392 or GRMZM2G167986 or GRMZM2G159807</p>
            <p>PARENT_FRAME: RXN-2581</p>
          </body>
        </notes>
        <listOfReactants>
          <speciesReference species="CPD_412" stoichiometry="1"/>
          <speciesReference species="NADPH" stoichiometry="1"/>
          <speciesReference species="oxygen" stoichiometry="1"/>
          <speciesReference species="PROTON" stoichiometry="1"/>
        </listOfReactants>
        <listOfProducts>
          <speciesReference species="WATER" stoichiometry="1"/>
          <speciesReference species="CAFFEOYLSHIKIMATE" stoichiometry="1"/>
          <speciesReference species="NADP" stoichiometry="1"/>
        </listOfProducts>
        <kineticLaw>
          <math xmlns="http://www.w3.org/1998/Math/MathML">
            <cn type="integer"> 0 </cn>
          </math>
        </kineticLaw>
      </reaction>
      <reaction id="CAFFEOYL_COA_O_METHYLTRANSFERASE_RXN" name="EC 2.1.1.104 (CAFFEOYL-COA-O-METHYLTRANSFERASE-RXN)" reversible="false">
        <notes>
          <body xmlns="http://www.w3.org/1999/xhtml">
            <p>GENE_ASSOCIATION: GRMZM2G033952 or GRMZM2G127948 or GRMZM2G077486 or GRMZM2G332522 or GRMZM2G099363 or GRMZM2G004138</p>
            <p>PARENT_FRAME: CAFFEOYL-COA-O-METHYLTRANSFERASE-RXN</p>
          </body>
        </notes>
        <listOfReactants>
          <speciesReference species="CAFFEOYL_COA" stoichiometry="1"/>
          <speciesReference species="S_ADENOSYLMETHIONINE" stoichiometry="1"/>
        </listOfReactants>
        <listOfProducts>
          <speciesReference species="ADENOSYL_HOMO_CYS" stoichiometry="1"/>
          <speciesReference species="PROTON" stoichiometry="1"/>
          <speciesReference species="FERULOYL_COA" stoichiometry="1"/>
        </listOfProducts>
        <kineticLaw>
          <math xmlns="http://www.w3.org/1998/Math/MathML">
            <cn type="integer"> 0 </cn>
          </math>
        </kineticLaw>
      </reaction>
      <reaction id="RXN_7567" name="EC 4.2.1.84 (RXN-7567)" reversible="false">
        <notes>
          <body xmlns="http://www.w3.org/1999/xhtml">
            <p>PARENT_FRAME: RXN-7567</p>
          </body>
        </notes>
        <listOfReactants>
          <speciesReference species="WATER" stoichiometry="1"/>
          <speciesReference species="INDOLEYL_CPD" stoichiometry="1"/>
        </listOfReactants>
        <listOfProducts>
          <speciesReference species="CPD_237" stoichiometry="1"/>
        </listOfProducts>
        <kineticLaw>
          <math xmlns="http://www.w3.org/1998/Math/MathML">
            <cn type="integer"> 0 </cn>
          </math>
        </kineticLaw>
      </reaction>
      <reaction id="_3_1_2_14_RXN_mod" name="EC 3.1.2.14 (3.1.2.14-RXN-mod)" reversible="false">
        <notes>
          <body xmlns="http://www.w3.org/1999/xhtml">
            <p>GENE_ASSOCIATION: GRMZM2G017382 or GRMZM2G464176 or GRMZM2G079308 or GRMZM2G140298 or GRMZM2G007489 or GRMZM2G143955 or GRMZM2G406603 or GRMZM5G829544 or GRMZM2G102878</p>
            <p>PARENT_FRAME: 3.1.2.14-RXN</p>
          </body>
        </notes>
        <listOfReactants>
          <speciesReference species="WATER" stoichiometry="1"/>
          <speciesReference species="Oleoyl_ACPs" stoichiometry="1"/>
        </listOfReactants>
        <listOfProducts>
          <speciesReference species="ACP" stoichiometry="1"/>
          <speciesReference species="oleate" stoichiometry="1"/>
          <speciesReference species="PROTON" stoichiometry="1"/>
        </listOfProducts>
        <kineticLaw>
          <math xmlns="http://www.w3.org/1998/Math/MathML">
            <cn type="integer"> 0 </cn>
          </math>
        </kineticLaw>
      </reaction>
      <reaction id="RXN_7186" name="EC 2.7.1.140 (RXN-7186)" reversible="true">
        <notes>
          <body xmlns="http://www.w3.org/1999/xhtml">
            <p>GENE_ASSOCIATION: GRMZM2G094666 or GRMZM2G368799 or GRMZM2G149372 or GRMZM2G066735 or GRMZM2G110622</p>
            <p>PARENT_FRAME: RXN-7186</p>
          </body>
        </notes>
        <listOfReactants>
          <speciesReference species="CPD_6661" stoichiometry="1"/>
          <speciesReference species="ATP" stoichiometry="1"/>
        </listOfReactants>
        <listOfProducts>
          <speciesReference species="MI_HEXAKISPHOSPHATE" stoichiometry="1"/>
          <speciesReference species="PROTON" stoichiometry="1"/>
          <speciesReference species="ADP" stoichiometry="1"/>
        </listOfProducts>
        <kineticLaw>
          <math xmlns="http://www.w3.org/1998/Math/MathML">
            <cn type="integer"> 0 </cn>
          </math>
        </kineticLaw>
      </reaction>
      <reaction id="RXN_7184" name="EC 2.7.1.151 (RXN-7184)" reversible="false">
        <notes>
          <body xmlns="http://www.w3.org/1999/xhtml">
            <p>GENE_ASSOCIATION: GRMZM2G094666 or GRMZM2G368799 or GRMZM2G149372 or GRMZM2G066735 or GRMZM2G110622</p>
            <p>PARENT_FRAME: RXN-7184</p>
          </body>
        </notes>
        <listOfReactants>
          <speciesReference species="CPD_506" stoichiometry="1"/>
          <speciesReference species="ATP" stoichiometry="1"/>
        </listOfReactants>
        <listOfProducts>
          <speciesReference species="CPD_1107" stoichiometry="1"/>
          <speciesReference species="PROTON" stoichiometry="1"/>
          <speciesReference species="ADP" stoichiometry="1"/>
        </listOfProducts>
        <kineticLaw>
          <math xmlns="http://www.w3.org/1998/Math/MathML">
            <cn type="integer"> 0 </cn>
          </math>
        </kineticLaw>
      </reaction>
      <reaction id="LEGHEMOGLOBIN_REDUCTASE_RXN_NADH_CPD_10494__NAD_CPD_10495_PROTON_37_" name="EC 1.6.2.6 (LEGHEMOGLOBIN-REDUCTASE-RXN-NADH/CPD-10494//NAD/CPD-10495/PROTON.37.)" reversible="true">
        <notes>
          <body xmlns="http://www.w3.org/1999/xhtml">
            <p>PARENT_FRAME: LEGHEMOGLOBIN-REDUCTASE-RXN</p>
          </body>
        </notes>
        <listOfReactants>
          <speciesReference species="ferrileghemoglobin" stoichiometry="2"/>
          <speciesReference species="NADH" stoichiometry="1"/>
        </listOfReactants>
        <listOfProducts>
          <speciesReference species="PROTON" stoichiometry="1"/>
          <speciesReference species="ferroleghemoglobin" stoichiometry="2"/>
          <speciesReference species="NAD" stoichiometry="1"/>
        </listOfProducts>
        <kineticLaw>
          <math xmlns="http://www.w3.org/1998/Math/MathML">
            <cn type="integer"> 0 </cn>
          </math>
        </kineticLaw>
      </reaction>
      <reaction id="PSEUDOURIDYLATE_SYNTHASE_RXN" name="EC 4.2.1.70 (PSEUDOURIDYLATE-SYNTHASE-RXN)" reversible="true">
        <notes>
          <body xmlns="http://www.w3.org/1999/xhtml">
            <p>GENE_ASSOCIATION: GRMZM2G151200</p>
            <p>PARENT_FRAME: PSEUDOURIDYLATE-SYNTHASE-RXN</p>
          </body>
        </notes>
        <listOfReactants>
          <speciesReference species="RIBOSE_5P" stoichiometry="1"/>
          <speciesReference species="URACIL" stoichiometry="1"/>
        </listOfReactants>
        <listOfProducts>
          <speciesReference species="WATER" stoichiometry="1"/>
          <speciesReference species="PSEUDOURIDINE_5_P" stoichiometry="1"/>
        </listOfProducts>
        <kineticLaw>
          <math xmlns="http://www.w3.org/1998/Math/MathML">
            <cn type="integer"> 0 </cn>
          </math>
        </kineticLaw>
      </reaction>
      <reaction id="GLYC3PDEHYDROGBIOSYN_RXN" name="EC 1.1.1.94 (GLYC3PDEHYDROGBIOSYN-RXN)" reversible="false">
        <notes>
          <body xmlns="http://www.w3.org/1999/xhtml">
            <p>GENE_ASSOCIATION: GRMZM2G063258</p>
            <p>PARENT_FRAME: GLYC3PDEHYDROGBIOSYN-RXN</p>
          </body>
        </notes>
        <listOfReactants>
          <speciesReference species="dihydroxyacetone_phosphate" stoichiometry="1"/>
          <speciesReference species="NADH_P_OR_NOP" stoichiometry="1"/>
          <speciesReference species="PROTON" stoichiometry="1"/>
        </listOfReactants>
        <listOfProducts>
          <speciesReference species="NAD_P_OR_NOP" stoichiometry="1"/>
          <speciesReference species="GLYCEROL_3P" stoichiometry="1"/>
        </listOfProducts>
        <kineticLaw>
          <math xmlns="http://www.w3.org/1998/Math/MathML">
            <cn type="integer"> 0 </cn>
          </math>
        </kineticLaw>
      </reaction>
      <reaction id="RXN66_18" name="EC 1.1.1.170 (RXN66-18)" reversible="true">
        <notes>
          <body xmlns="http://www.w3.org/1999/xhtml">
            <p>GENE_ASSOCIATION: GRMZM2G007252 or GRMZM2G180922 or GRMZM2G150541 or GRMZM2G009435 or GRMZM2G149224</p>
            <p>PARENT_FRAME: RXN66-18</p>
          </body>
        </notes>
        <listOfReactants>
          <speciesReference species="NAD_P_OR_NOP" stoichiometry="1"/>
          <speciesReference species="CPD_8613" stoichiometry="1"/>
        </listOfReactants>
        <listOfProducts>
          <speciesReference species="CPD_8614" stoichiometry="1"/>
          <speciesReference species="NADH_P_OR_NOP" stoichiometry="1"/>
          <speciesReference species="CO2" stoichiometry="1"/>
        </listOfProducts>
        <kineticLaw>
          <math xmlns="http://www.w3.org/1998/Math/MathML">
            <cn type="integer"> 0 </cn>
          </math>
        </kineticLaw>
      </reaction>
      <reaction id="_3PGAREARR_RXN" name="EC 5.4.2.1 (3PGAREARR-RXN)" reversible="true">
        <notes>
          <body xmlns="http://www.w3.org/1999/xhtml">
            <p>GENE_ASSOCIATION: GRMZM5G891834 or GRMZM2G021605 or GRMZM2G004593 or GRMZM5G833389 or GRMZM2G050077 or GRMZM2G053420 or GRMZM2G062320 or GRMZM2G334628 or GRMZM2G003385 or GRMZM2G054250 or GRMZM2G146778</p>
            <p>PARENT_FRAME: 3PGAREARR-RXN</p>
          </body>
        </notes>
        <listOfReactants>
          <speciesReference species="G3P" stoichiometry="1"/>
        </listOfReactants>
        <listOfProducts>
          <speciesReference species="_2_PG" stoichiometry="1"/>
        </listOfProducts>
        <kineticLaw>
          <math xmlns="http://www.w3.org/1998/Math/MathML">
            <cn type="integer"> 0 </cn>
          </math>
        </kineticLaw>
      </reaction>
      <reaction id="mitochondrion_CO2_exchange" name="mitochondrion_CO2_exchange" reversible="true">
        <notes>
          <body xmlns="http://www.w3.org/1999/xhtml">
            <p>PARENT_FRAME: None</p>
          </body>
        </notes>
        <listOfReactants>
          <speciesReference species="CO2" stoichiometry="1"/>
        </listOfReactants>
        <listOfProducts>
          <speciesReference species="CO2_mitochondrion" stoichiometry="1"/>
        </listOfProducts>
        <kineticLaw>
          <math xmlns="http://www.w3.org/1998/Math/MathML">
            <cn type="integer"> 0 </cn>
          </math>
        </kineticLaw>
      </reaction>
      <reaction id="ADENYLOSUCCINATE_SYNTHASE_RXN" name="EC 6.3.4.4 (ADENYLOSUCCINATE-SYNTHASE-RXN)" reversible="false">
        <notes>
          <body xmlns="http://www.w3.org/1999/xhtml">
            <p>GENE_ASSOCIATION: GRMZM2G119852 or GRMZM2G123204</p>
            <p>PARENT_FRAME: ADENYLOSUCCINATE-SYNTHASE-RXN</p>
          </body>
        </notes>
        <listOfReactants>
          <speciesReference species="GTP" stoichiometry="1"/>
          <speciesReference species="IMP" stoichiometry="1"/>
          <speciesReference species="L_ASPARTATE" stoichiometry="1"/>
        </listOfReactants>
        <listOfProducts>
          <speciesReference species="GDP" stoichiometry="1"/>
          <speciesReference species="phosphate" stoichiometry="1"/>
          <speciesReference species="ADENYLOSUCC" stoichiometry="1"/>
          <speciesReference species="PROTON" stoichiometry="2"/>
        </listOfProducts>
        <kineticLaw>
          <math xmlns="http://www.w3.org/1998/Math/MathML">
            <cn type="integer"> 0 </cn>
          </math>
        </kineticLaw>
      </reaction>
      <reaction id="RXN_8296" name="EC 1.14.99.- (RXN-8296)" reversible="false">
        <notes>
          <body xmlns="http://www.w3.org/1999/xhtml">
            <p>GENE_ASSOCIATION: GRMZM2G078569</p>
            <p>PARENT_FRAME: RXN-8296</p>
          </body>
        </notes>
        <listOfReactants>
          <speciesReference species="CPD_2188" stoichiometry="1"/>
        </listOfReactants>
        <listOfProducts>
          <speciesReference species="PROTON" stoichiometry="2"/>
          <speciesReference species="CPD_8075" stoichiometry="1"/>
        </listOfProducts>
        <kineticLaw>
          <math xmlns="http://www.w3.org/1998/Math/MathML">
            <cn type="integer"> 0 </cn>
          </math>
        </kineticLaw>
      </reaction>
      <reaction id="RXN_8297" name="EC 1.14.99.- (RXN-8297)" reversible="false">
        <notes>
          <body xmlns="http://www.w3.org/1999/xhtml">
            <p>GENE_ASSOCIATION: GRMZM2G074401 or GRMZM2G129209 or GRMZM2G128971</p>
            <p>PARENT_FRAME: RXN-8297</p>
          </body>
        </notes>
        <listOfReactants>
          <speciesReference species="CPD_8075" stoichiometry="1"/>
        </listOfReactants>
        <listOfProducts>
          <speciesReference species="CPD_8076" stoichiometry="1"/>
          <speciesReference species="PROTON" stoichiometry="2"/>
        </listOfProducts>
        <kineticLaw>
          <math xmlns="http://www.w3.org/1998/Math/MathML">
            <cn type="integer"> 0 </cn>
          </math>
        </kineticLaw>
      </reaction>
      <reaction id="RXN_8294" name="EC 1.14.99.- (RXN-8294)" reversible="false">
        <notes>
          <body xmlns="http://www.w3.org/1999/xhtml">
            <p>GENE_ASSOCIATION: GRMZM2G078569</p>
            <p>PARENT_FRAME: RXN-8294</p>
          </body>
        </notes>
        <listOfReactants>
          <speciesReference species="CPD_2187" stoichiometry="1"/>
        </listOfReactants>
        <listOfProducts>
          <speciesReference species="CPD_8073" stoichiometry="1"/>
          <speciesReference species="PROTON" stoichiometry="2"/>
        </listOfProducts>
        <kineticLaw>
          <math xmlns="http://www.w3.org/1998/Math/MathML">
            <cn type="integer"> 0 </cn>
          </math>
        </kineticLaw>
      </reaction>
      <reaction id="RXN_8295" name="EC 1.14.99.- (RXN-8295)" reversible="false">
        <notes>
          <body xmlns="http://www.w3.org/1999/xhtml">
            <p>GENE_ASSOCIATION: GRMZM2G074401 or GRMZM2G129209 or GRMZM2G128971</p>
            <p>PARENT_FRAME: RXN-8295</p>
          </body>
        </notes>
        <listOfReactants>
          <speciesReference species="CPD_8073" stoichiometry="1"/>
        </listOfReactants>
        <listOfProducts>
          <speciesReference species="PROTON" stoichiometry="2"/>
          <speciesReference species="CPD_8074" stoichiometry="1"/>
        </listOfProducts>
        <kineticLaw>
          <math xmlns="http://www.w3.org/1998/Math/MathML">
            <cn type="integer"> 0 </cn>
          </math>
        </kineticLaw>
      </reaction>
      <reaction id="EC_1_14_13_36" name="EC 1.14.13.36 (1.14.13.36-RXN)" reversible="false">
        <notes>
          <body xmlns="http://www.w3.org/1999/xhtml">
            <p>GENE_ASSOCIATION: GRMZM2G140817 or GRMZM2G138074 or AC209987.4_FG002 or GRMZM2G510303 or GRMZM2G054603 or GRMZM2G168392 or GRMZM2G167986 or GRMZM2G159807</p>
            <p>PARENT_FRAME: 1.14.13.36-RXN</p>
          </body>
        </notes>
        <listOfReactants>
          <speciesReference species="NADPH" stoichiometry="1"/>
          <speciesReference species="_4_COUMAROYLQUINATE" stoichiometry="1"/>
          <speciesReference species="oxygen" stoichiometry="1"/>
          <speciesReference species="PROTON" stoichiometry="1"/>
        </listOfReactants>
        <listOfProducts>
          <speciesReference species="WATER" stoichiometry="1"/>
          <speciesReference species="CAFFEOYLQUINATE" stoichiometry="1"/>
          <speciesReference species="NADP" stoichiometry="1"/>
        </listOfProducts>
        <kineticLaw>
          <math xmlns="http://www.w3.org/1998/Math/MathML">
            <cn type="integer"> 0 </cn>
          </math>
        </kineticLaw>
      </reaction>
      <reaction id="NICOTINAMID_RXN" name="EC 3.5.1.19 (NICOTINAMID-RXN)" reversible="false">
        <notes>
          <body xmlns="http://www.w3.org/1999/xhtml">
            <p>PARENT_FRAME: NICOTINAMID-RXN</p>
          </body>
        </notes>
        <listOfReactants>
          <speciesReference species="WATER" stoichiometry="1"/>
          <speciesReference species="NIACINAMIDE" stoichiometry="1"/>
        </listOfReactants>
        <listOfProducts>
          <speciesReference species="NIACINE" stoichiometry="1"/>
          <speciesReference species="AMMONIA" stoichiometry="1"/>
          <speciesReference species="PROTON" stoichiometry="1"/>
        </listOfProducts>
        <kineticLaw>
          <math xmlns="http://www.w3.org/1998/Math/MathML">
            <cn type="integer"> 0 </cn>
          </math>
        </kineticLaw>
      </reaction>
      <reaction id="RXN_8298" name="EC 1.14.99.- (RXN-8298)" reversible="false">
        <notes>
          <body xmlns="http://www.w3.org/1999/xhtml">
            <p>GENE_ASSOCIATION: GRMZM2G078569</p>
            <p>PARENT_FRAME: RXN-8298</p>
          </body>
        </notes>
        <listOfReactants>
          <speciesReference species="CPD_8077" stoichiometry="1"/>
        </listOfReactants>
        <listOfProducts>
          <speciesReference species="CPD_2189" stoichiometry="1"/>
          <speciesReference species="PROTON" stoichiometry="2"/>
        </listOfProducts>
        <kineticLaw>
          <math xmlns="http://www.w3.org/1998/Math/MathML">
            <cn type="integer"> 0 </cn>
          </math>
        </kineticLaw>
      </reaction>
      <reaction id="NADH_KINASE_RXN" name="EC 2.7.1.86 (NADH-KINASE-RXN)" reversible="false">
        <notes>
          <body xmlns="http://www.w3.org/1999/xhtml">
            <p>GENE_ASSOCIATION: GRMZM2G138342 or GRMZM2G059073 or GRMZM2G006678</p>
            <p>PARENT_FRAME: NADH-KINASE-RXN</p>
          </body>
        </notes>
        <listOfReactants>
          <speciesReference species="NADH" stoichiometry="1"/>
          <speciesReference species="ATP" stoichiometry="1"/>
        </listOfReactants>
        <listOfProducts>
          <speciesReference species="NADPH" stoichiometry="1"/>
          <speciesReference species="PROTON" stoichiometry="1"/>
[truncated: 1,235,047 more chars]
