# Supplementary material for: Multiscale Metabolic Modeling of C4 Plants: Connecting Nonlinear Genome-Scale Models to Leaf-Scale Metabolism in Developing Maize Leaves
Source: PLoS One. 2016 Mar 18;11(3):e0151722. doi: 10.1371/journal.pone.0151722 (PMC4807923; doi:10.1371/journal.pone.0151722)
Supplement: S2 Model — (XML) [file pone.0151722.s020.xml]

<?xml version="1.0" encoding="UTF-8"?>
<sbml xmlns="http://www.sbml.org/sbml/level2/version4" level="2" version="4">
  <model id="corn_fba" name="corn_fba">
    <listOfCompartments>
      <compartment id="xylem" name="xylem" size="1" constant="true"/>
      <compartment id="chloroplast" name="chloroplast" size="1" constant="true"/>
      <compartment id="thylakoid_lumen" name="thylakoid_lumen" size="1" constant="true"/>
      <compartment id="intercellular_air_space" name="intercellular_air_space" size="1" constant="true"/>
      <compartment id="cytoplasm" name="cytoplasm" size="1" constant="true"/>
      <compartment id="mitochondrial_intermembrane_space" name="mitochondrial_intermembrane_space" size="1" constant="true"/>
      <compartment id="fixed_biomass" name="fixed_biomass" size="1" constant="true"/>
      <compartment id="biomass" name="biomass" size="1" constant="true"/>
      <compartment id="phloem" name="phloem" size="1" constant="true"/>
      <compartment id="external" name="external" size="1" constant="true"/>
      <compartment id="peroxisome" name="peroxisome" size="1" constant="true"/>
      <compartment id="mitochondrion" name="mitochondrion" size="1" constant="true"/>
    </listOfCompartments>
    <listOfSpecies>
      <species id="D_Galactosyl_12_diacyl_glycerols_biomass" name="|D-Galactosyl-12-diacyl-glycerols| [biomass]" compartment="biomass" initialConcentration="1" boundaryCondition="false"/>
      <species id="L_alanine_biomass" name="L-alanine (L-ALPHA-ALANINE) [biomass]" compartment="biomass" initialConcentration="1" boundaryCondition="false"/>
      <species id="_2_ACETO_LACTATE" name="(S)-2-acetolactate (2-ACETO-LACTATE)" compartment="cytoplasm" initialConcentration="1" boundaryCondition="false"/>
      <species id="CHLOROPHYLL_A_biomass" name="chlorophyll a (CHLOROPHYLL-A) [biomass]" compartment="biomass" initialConcentration="1" boundaryCondition="false"/>
      <species id="SUCROSE_phloem" name="SUCROSE [phloem]" compartment="phloem" initialConcentration="1" boundaryCondition="false"/>
      <species id="SER_mitochondrion" name="L-serine (SER) [mitochondrion]" compartment="mitochondrion" initialConcentration="1" boundaryCondition="false"/>
      <species id="ACYL_SN_GLYCEROL_3P" name="ACYL-SN-GLYCEROL-3P" compartment="cytoplasm" initialConcentration="1" boundaryCondition="false"/>
      <species id="ACET" name="acetate (ACET)" compartment="cytoplasm" initialConcentration="1" boundaryCondition="false"/>
      <species id="NADH_peroxisome" name="NADH [peroxisome]" compartment="peroxisome" initialConcentration="1" boundaryCondition="false"/>
      <species id="Pyruvate_dehydrogenase_dihydrolipoate_mitochondrion" name="|Pyruvate-dehydrogenase-dihydrolipoate| [mitochondrion]" compartment="mitochondrion" initialConcentration="1" boundaryCondition="false"/>
      <species id="FRUCTOSE_16_DIPHOSPHATE_chloroplast" name="fructose-1,6-bisphosphate (FRUCTOSE-16-DIPHOSPHATE) [chloroplast]" compartment="chloroplast" initialConcentration="1" boundaryCondition="false"/>
      <species id="METHYLENE_THF_mitochondrion" name="5,10-methylenetetrahydrofolate (METHYLENE-THF) [mitochondrion]" compartment="mitochondrion" initialConcentration="1" boundaryCondition="false"/>
      <species id="LEU_biomass" name="L-leucine (LEU) [biomass]" compartment="biomass" initialConcentration="1" boundaryCondition="false"/>
      <species id="CPD4FS_1" name="CDP-N-dimethylethanolamine (CPD4FS-1)" compartment="cytoplasm" initialConcentration="1" boundaryCondition="false"/>
      <species id="CYS_biomass" name="L-cysteine (CYS) [biomass]" compartment="biomass" initialConcentration="1" boundaryCondition="false"/>
      <species id="_3_Oxo_octanoyl_ACPs" name="|3-Oxo-octanoyl-ACPs|" compartment="cytoplasm" initialConcentration="1" boundaryCondition="false"/>
      <species id="CPD_440" name="N-feruloyltyramine (CPD-440)" compartment="cytoplasm" initialConcentration="1" boundaryCondition="false"/>
      <species id="GALACTOSE" name="beta-D-galactose (GALACTOSE)" compartment="cytoplasm" initialConcentration="1" boundaryCondition="false"/>
      <species id="VAL" name="L-valine (VAL)" compartment="cytoplasm" initialConcentration="1" boundaryCondition="false"/>
      <species id="ADENOSYL_HOMO_CYS" name="S-adenosyl-L-homocysteine (ADENOSYL-HOMO-CYS)" compartment="cytoplasm" initialConcentration="1" boundaryCondition="false"/>
      <species id="GLYCERATE_peroxisome" name="D-glycerate (GLYCERATE) [peroxisome]" compartment="peroxisome" initialConcentration="1" boundaryCondition="false"/>
      <species id="PYRUVATE_mitochondrion" name="PYRUVATE [mitochondrion]" compartment="mitochondrion" initialConcentration="1" boundaryCondition="false"/>
      <species id="dihydrosphingosine_biomass" name="dihydrosphingosine (CPD-13612) [biomass]" compartment="biomass" initialConcentration="1" boundaryCondition="false"/>
      <species id="TYR_biomass" name="L-tyrosine (TYR) [biomass]" compartment="biomass" initialConcentration="1" boundaryCondition="false"/>
      <species id="NITRATE" name="NITRATE" compartment="cytoplasm" initialConcentration="1" boundaryCondition="false"/>
      <species id="OXALACETIC_ACID_chloroplast" name="oxaloacetate (OXALACETIC_ACID) [chloroplast]" compartment="chloroplast" initialConcentration="1" boundaryCondition="false"/>
      <species id="NADP_chloroplast" name="NADP+ (NADP) [chloroplast]" compartment="chloroplast" initialConcentration="1" boundaryCondition="false"/>
      <species id="RIBOSE_5P" name="D-ribose 5-phosphate (RIBOSE-5P)" compartment="cytoplasm" initialConcentration="1" boundaryCondition="false"/>
      <species id="L_alanine_phloem" name="L-alanine (L-ALPHA-ALANINE) [phloem]" compartment="phloem" initialConcentration="1" boundaryCondition="false"/>
      <species id="ALPHA_D_GALACTOSE" name="ALPHA-D-GALACTOSE" compartment="cytoplasm" initialConcentration="1" boundaryCondition="false"/>
      <species id="_2_ACETO_2_HYDROXY_BUTYRATE" name="2-aceto-2-hydroxy-butanoate (2-ACETO-2-HYDROXY-BUTYRATE)" compartment="cytoplasm" initialConcentration="1" boundaryCondition="false"/>
      <species id="INOSITOL_1_3_4_TRIPHOSPHATE" name="D-myo-inositol (1,3,4)-trisphosphate (INOSITOL-1-3-4-TRIPHOSPHATE)" compartment="cytoplasm" initialConcentration="1" boundaryCondition="false"/>
      <species id="WATER" name="H2O (WATER)" compartment="cytoplasm" initialConcentration="1" boundaryCondition="false"/>
      <species id="GLN_biomass" name="L-glutamine (GLN) [biomass]" compartment="biomass" initialConcentration="1" boundaryCondition="false"/>
      <species id="PRPP" name="5-phospho-alpha-D-ribose 1-diphosphate (PRPP)" compartment="cytoplasm" initialConcentration="1" boundaryCondition="false"/>
      <species id="R_3_hydroxydodecanoyl_ACPs" name="|R-3-hydroxydodecanoyl-ACPs|" compartment="cytoplasm" initialConcentration="1" boundaryCondition="false"/>
      <species id="MAL" name="(S)-malate (MAL)" compartment="cytoplasm" initialConcentration="1" boundaryCondition="false"/>
      <species id="DELTA1_PIPERIDEINE_2_6_DICARBOXYLATE" name="(S)-2,3,4,5-tetrahydrodipicolinate (DELTA1-PIPERIDEINE-2-6-DICARBOXYLATE)" compartment="cytoplasm" initialConcentration="1" boundaryCondition="false"/>
      <species id="hemicellulose_fixed_biomass" name="hemicellulose [fixed_biomass]" compartment="fixed_biomass" initialConcentration="1" boundaryCondition="false"/>
      <species id="D_SEDOHEPTULOSE_7_P" name="D-sedoheptulose 7-phosphate (D-SEDOHEPTULOSE-7-P)" compartment="cytoplasm" initialConcentration="1" boundaryCondition="false"/>
      <species id="fatty_acids_fixed_biomass" name="fatty_acids [fixed_biomass]" compartment="fixed_biomass" initialConcentration="1" boundaryCondition="false"/>
      <species id="Myristoyl_ACPs" name="|Myristoyl-ACPs|" compartment="cytoplasm" initialConcentration="1" boundaryCondition="false"/>
      <species id="L_alanine" name="L-alanine (L-ALPHA-ALANINE)" compartment="cytoplasm" initialConcentration="1" boundaryCondition="false"/>
      <species id="Reduced_ferredoxins" name="|Reduced-ferredoxins|" compartment="cytoplasm" initialConcentration="1" boundaryCondition="false"/>
      <species id="_5_10_methenyltetrahydrofolate" name="5,10-methenyltetrahydrofolate (5-10-METHENYL-THF)" compartment="cytoplasm" initialConcentration="1" boundaryCondition="false"/>
      <species id="Decanoyl_ACPs" name="|Decanoyl-ACPs|" compartment="cytoplasm" initialConcentration="1" boundaryCondition="false"/>
      <species id="_5_OXOPROLINE" name="5-OXOPROLINE" compartment="cytoplasm" initialConcentration="1" boundaryCondition="false"/>
      <species id="Lipids" name="|Lipids|" compartment="cytoplasm" initialConcentration="1" boundaryCondition="false"/>
      <species id="CPD_9956_mitochondrion" name="ubiquinol-8 (CPD-9956) [mitochondrion]" compartment="mitochondrion" initialConcentration="1" boundaryCondition="false"/>
      <species id="CMP" name="CMP" compartment="cytoplasm" initialConcentration="1" boundaryCondition="false"/>
      <species id="_1_KETO_2_METHYLVALERATE" name="2,3-dihydroxy-3-methylvalerate (1-KETO-2-METHYLVALERATE)" compartment="cytoplasm" initialConcentration="1" boundaryCondition="false"/>
      <species id="TTP" name="dTTP (TTP)" compartment="cytoplasm" initialConcentration="1" boundaryCondition="false"/>
      <species id="Octadec_2_enoyl_ACPs" name="|Octadec-2-enoyl-ACPs|" compartment="cytoplasm" initialConcentration="1" boundaryCondition="false"/>
      <species id="CPD_649_biomass" name="sphinganine 1-phosphate (CPD-649) [biomass]" compartment="biomass" initialConcentration="1" boundaryCondition="false"/>
      <species id="RIBULOSE_5P_chloroplast" name="D-ribulose 5-phosphate (RIBULOSE-5P) [chloroplast]" compartment="chloroplast" initialConcentration="1" boundaryCondition="false"/>
      <species id="ASCORBATE_chloroplast" name="L-ascorbate (ASCORBATE) [chloroplast]" compartment="chloroplast" initialConcentration="1" boundaryCondition="false"/>
      <species id="Plastocyanin_Reduced_chloroplast" name="|Plastocyanin-Reduced| [chloroplast]" compartment="chloroplast" initialConcentration="1" boundaryCondition="false"/>
      <species id="polysaccharide_glucose_unit" name="polysaccharide_glucose_unit" compartment="cytoplasm" initialConcentration="1" boundaryCondition="false"/>
      <species id="oleate_biomass" name="oleate (OLEATE-CPD) [biomass]" compartment="biomass" initialConcentration="1" boundaryCondition="false"/>
      <species id="GERANYLGERANYL_PP" name="all-trans-geranyl-geranyl diphosphate (GERANYLGERANYL-PP)" compartment="cytoplasm" initialConcentration="1" boundaryCondition="false"/>
      <species id="WATER_mitochondrion" name="H2O (WATER) [mitochondrion]" compartment="mitochondrion" initialConcentration="1" boundaryCondition="false"/>
      <species id="Light" name="|Light|" compartment="cytoplasm" initialConcentration="1" boundaryCondition="false"/>
      <species id="AICAR" name="aminoimidazole carboxamide ribonucleotide (AICAR)" compartment="cytoplasm" initialConcentration="1" boundaryCondition="false"/>
      <species id="GLY_phloem" name="glycine (GLY) [phloem]" compartment="phloem" initialConcentration="1" boundaryCondition="false"/>
      <species id="OROTIDINE_5_PHOSPHATE" name="orotidine-5&apos;-phosphate (OROTIDINE-5-PHOSPHATE)" compartment="cytoplasm" initialConcentration="1" boundaryCondition="false"/>
      <species id="FRUCTOSE_16_DIPHOSPHATE" name="fructose-1,6-bisphosphate (FRUCTOSE-16-DIPHOSPHATE)" compartment="cytoplasm" initialConcentration="1" boundaryCondition="false"/>
      <species id="HYDROGEN_PEROXIDE_chloroplast" name="hydrogen peroxide (HYDROGEN-PEROXIDE) [chloroplast]" compartment="chloroplast" initialConcentration="1" boundaryCondition="false"/>
      <species id="DCDP" name="DCDP" compartment="cytoplasm" initialConcentration="1" boundaryCondition="false"/>
      <species id="_3_oxo_stearoyl_ACPs" name="|3-oxo-stearoyl-ACPs|" compartment="cytoplasm" initialConcentration="1" boundaryCondition="false"/>
      <species id="L_1_PHOSPHATIDYL_GLYCEROL_biomass" name="L-1-PHOSPHATIDYL-GLYCEROL [biomass]" compartment="biomass" initialConcentration="1" boundaryCondition="false"/>
      <species id="NADPH_chloroplast" name="NADPH [chloroplast]" compartment="chloroplast" initialConcentration="1" boundaryCondition="false"/>
      <species id="LEU_phloem" name="L-leucine (LEU) [phloem]" compartment="phloem" initialConcentration="1" boundaryCondition="false"/>
      <species id="UDP_D_GALACTURONATE" name="UDP-D-GALACTURONATE" compartment="cytoplasm" initialConcentration="1" boundaryCondition="false"/>
      <species id="_5_METHYL_THF" name="5-methyl-tetrahydrofolate (5-METHYL-THF)" compartment="cytoplasm" initialConcentration="1" boundaryCondition="false"/>
      <species id="GLN" name="L-glutamine (GLN)" compartment="cytoplasm" initialConcentration="1" boundaryCondition="false"/>
      <species id="Dodec_2_enoyl_ACPs" name="|Dodec-2-enoyl-ACPs|" compartment="cytoplasm" initialConcentration="1" boundaryCondition="false"/>
      <species id="L_GLUTAMATE_5_P" name="L-glutamate-5-phosphate (L-GLUTAMATE-5-P)" compartment="cytoplasm" initialConcentration="1" boundaryCondition="false"/>
      <species id="SULFATE" name="SULFATE" compartment="cytoplasm" initialConcentration="1" boundaryCondition="false"/>
      <species id="GLY" name="glycine (GLY)" compartment="cytoplasm" initialConcentration="1" boundaryCondition="false"/>
      <species id="Carboxybiotin_BCCP" name="|Carboxybiotin-BCCP|" compartment="cytoplasm" initialConcentration="1" boundaryCondition="false"/>
      <species id="TRP" name="L-tryptophan (TRP)" compartment="cytoplasm" initialConcentration="1" boundaryCondition="false"/>
      <species id="L_1_PHOSPHATIDYL_GLYCEROL" name="L-1-PHOSPHATIDYL-GLYCEROL" compartment="cytoplasm" initialConcentration="1" boundaryCondition="false"/>
      <species id="GLT" name="L-glutamate (GLT)" compartment="cytoplasm" initialConcentration="1" boundaryCondition="false"/>
      <species id="P_RIBOSYL_4_SUCCCARB_AMINOIMIDAZOLE" name="5&apos;-phosphoribosyl-4-(N-succinocarboxamide)-5-aminoimidazole (P-RIBOSYL-4-SUCCCARB-AMINOIMIDAZOLE)" compartment="cytoplasm" initialConcentration="1" boundaryCondition="false"/>
      <species id="HYDROXY_METHYL_BUTENYL_DIP" name="1-hydroxy-2-methyl-2-(E)-butenyl 4-diphosphate (HYDROXY-METHYL-BUTENYL-DIP)" compartment="cytoplasm" initialConcentration="1" boundaryCondition="false"/>
      <species id="phosphate_chloroplast" name="phosphate (|Pi|) [chloroplast]" compartment="chloroplast" initialConcentration="1" boundaryCondition="false"/>
      <species id="ILE_phloem" name="L-isoleucine (ILE) [phloem]" compartment="phloem" initialConcentration="1" boundaryCondition="false"/>
      <species id="succinate_semialdehyde" name="succinate semialdehyde (SUCC-S-ALD)" compartment="cytoplasm" initialConcentration="1" boundaryCondition="false"/>
      <species id="dhurrin" name="dhurrin (CPD-1042)" compartment="cytoplasm" initialConcentration="1" boundaryCondition="false"/>
      <species id="_3_P_SERINE" name="3-phospho-L-serine (3-P-SERINE)" compartment="cytoplasm" initialConcentration="1" boundaryCondition="false"/>
      <species id="ACETOACETYL_COA" name="ACETOACETYL-COA" compartment="cytoplasm" initialConcentration="1" boundaryCondition="false"/>
      <species id="_3_DEOXY_D_ARABINO_HEPTULOSONATE_7_P" name="3-deoxy-D-arabino-heptulosonate-7-phosphate (3-DEOXY-D-ARABINO-HEPTULOSONATE-7-P)" compartment="cytoplasm" initialConcentration="1" boundaryCondition="false"/>
      <species id="FRUCTOSE_6P" name="D-fructose 6-phosphate (FRUCTOSE-6P)" compartment="cytoplasm" initialConcentration="1" boundaryCondition="false"/>
      <species id="L_DELTA1_PYRROLINE_5_CARBOXYLATE" name="(S)-1-pyrroline-5-carboxylate (L-DELTA1-PYRROLINE_5-CARBOXYLATE)" compartment="cytoplasm" initialConcentration="1" boundaryCondition="false"/>
      <species id="SHIKIMATE" name="SHIKIMATE" compartment="cytoplasm" initialConcentration="1" boundaryCondition="false"/>
      <species id="RIBOSE" name="RIBOSE" compartment="cytoplasm" initialConcentration="1" boundaryCondition="false"/>
      <species id="GLC_1_P_chloroplast" name="alpha-D-glucose 1-phosphate (GLC-1-P) [chloroplast]" compartment="chloroplast" initialConcentration="1" boundaryCondition="false"/>
      <species id="Glucuronoxylan_monomer_equivalent_biomass" name="Glucuronoxylan-monomer-equivalent [biomass]" compartment="biomass" initialConcentration="1" boundaryCondition="false"/>
      <species id="GLYCEROL_3P" name="sn-glycerol-3-phosphate (GLYCEROL-3P)" compartment="cytoplasm" initialConcentration="1" boundaryCondition="false"/>
      <species id="R_3_hydroxyhexanoyl_ACPs" name="|R-3-hydroxyhexanoyl-ACPs|" compartment="cytoplasm" initialConcentration="1" boundaryCondition="false"/>
      <species id="LYS_biomass" name="L-lysine (LYS) [biomass]" compartment="biomass" initialConcentration="1" boundaryCondition="false"/>
      <species id="PLASTOQUINOL_1_chloroplast" name="PLASTOQUINOL-1 [chloroplast]" compartment="chloroplast" initialConcentration="1" boundaryCondition="false"/>
      <species id="MESO_DIAMINOPIMELATE" name="MESO-DIAMINOPIMELATE" compartment="cytoplasm" initialConcentration="1" boundaryCondition="false"/>
      <species id="PROTON_mitochondrial_intermembrane_space" name="H+ (PROTON) [mitochondrial_intermembrane_space]" compartment="mitochondrial_intermembrane_space" initialConcentration="1" boundaryCondition="false"/>
      <species id="HYDROGEN_PEROXIDE" name="hydrogen peroxide (HYDROGEN-PEROXIDE)" compartment="cytoplasm" initialConcentration="1" boundaryCondition="false"/>
      <species id="organic_acids_fixed_biomass" name="organic_acids [fixed_biomass]" compartment="fixed_biomass" initialConcentration="1" boundaryCondition="false"/>
      <species id="CPD_659" name="L-arogenate (CPD-659)" compartment="cytoplasm" initialConcentration="1" boundaryCondition="false"/>
      <species id="lignin_fixed_biomass" name="lignin [fixed_biomass]" compartment="fixed_biomass" initialConcentration="1" boundaryCondition="false"/>
      <species id="CPD_160" name="CPD-160" compartment="cytoplasm" initialConcentration="1" boundaryCondition="false"/>
      <species id="phosphate_mitochondrion" name="phosphate (|Pi|) [mitochondrion]" compartment="mitochondrion" initialConcentration="1" boundaryCondition="false"/>
      <species id="_2K_4CH3_PENTANOATE" name="4-methyl-2-oxopentanoate (2K-4CH3-PENTANOATE)" compartment="cytoplasm" initialConcentration="1" boundaryCondition="false"/>
      <species id="DATP" name="DATP" compartment="cytoplasm" initialConcentration="1" boundaryCondition="false"/>
      <species id="GLC_1_P" name="alpha-D-glucose 1-phosphate (GLC-1-P)" compartment="cytoplasm" initialConcentration="1" boundaryCondition="false"/>
      <species id="DPG" name="1,3-bisphospho-D-glycerate (DPG)" compartment="cytoplasm" initialConcentration="1" boundaryCondition="false"/>
      <species id="MET_biomass" name="L-methionine (MET) [biomass]" compartment="biomass" initialConcentration="1" boundaryCondition="false"/>
      <species id="D_threo_isocitrate" name="D-threo-isocitrate (THREO-DS-ISO-CITRATE)" compartment="cytoplasm" initialConcentration="1" boundaryCondition="false"/>
      <species id="CIS_ACONITATE_mitochondrion" name="CIS-ACONITATE [mitochondrion]" compartment="mitochondrion" initialConcentration="1" boundaryCondition="false"/>
      <species id="CIT_mitochondrion" name="citrate (CIT) [mitochondrion]" compartment="mitochondrion" initialConcentration="1" boundaryCondition="false"/>
      <species id="L_PHOSPHATIDATE" name="L-PHOSPHATIDATE" compartment="cytoplasm" initialConcentration="1" boundaryCondition="false"/>
      <species id="superoxide_chloroplast" name="superoxide (SUPER-OXIDE) [chloroplast]" compartment="chloroplast" initialConcentration="1" boundaryCondition="false"/>
      <species id="HIS" name="L-histidine (HIS)" compartment="cytoplasm" initialConcentration="1" boundaryCondition="false"/>
      <species id="NITRITE" name="NITRITE" compartment="cytoplasm" initialConcentration="1" boundaryCondition="false"/>
      <species id="VAL_biomass" name="L-valine (VAL) [biomass]" compartment="biomass" initialConcentration="1" boundaryCondition="false"/>
      <species id="CPD_406" name="N-methylethanolamine phosphate (CPD-406)" compartment="cytoplasm" initialConcentration="1" boundaryCondition="false"/>
      <species id="NADH_mitochondrion" name="NADH [mitochondrion]" compartment="mitochondrion" initialConcentration="1" boundaryCondition="false"/>
      <species id="FERULOYL_COA" name="FERULOYL-COA" compartment="cytoplasm" initialConcentration="1" boundaryCondition="false"/>
      <species id="PHOSPHATIDYLCHOLINE" name="PHOSPHATIDYLCHOLINE" compartment="cytoplasm" initialConcentration="1" boundaryCondition="false"/>
      <species id="phosphoenolpyruvate_chloroplast" name="phosphoenolpyruvate (PHOSPHO-ENOL-PYRUVATE) [chloroplast]" compartment="chloroplast" initialConcentration="1" boundaryCondition="false"/>
      <species id="GLYCOLLATE_peroxisome" name="glycolate (GLYCOLLATE) [peroxisome]" compartment="peroxisome" initialConcentration="1" boundaryCondition="false"/>
      <species id="CARBAMOYL_P" name="carbamoyl-phosphate (CARBAMOYL-P)" compartment="cytoplasm" initialConcentration="1" boundaryCondition="false"/>
      <species id="L_CITRULLINE" name="L-CITRULLINE" compartment="cytoplasm" initialConcentration="1" boundaryCondition="false"/>
      <species id="Xyloglucan_monomer_equivalent_biomass" name="Xyloglucan-monomer-equivalent [biomass]" compartment="biomass" initialConcentration="1" boundaryCondition="false"/>
      <species id="_5_P_BETA_D_RIBOSYL_AMINE" name="5-phospho-beta-D-ribosyl-amine (5-P-BETA-D-RIBOSYL-AMINE)" compartment="cytoplasm" initialConcentration="1" boundaryCondition="false"/>
      <species id="polysaccharide_galactose_unit" name="polysaccharide_galactose_unit" compartment="cytoplasm" initialConcentration="1" boundaryCondition="false"/>
      <species id="WATER_chloroplast" name="H2O (WATER) [chloroplast]" compartment="chloroplast" initialConcentration="1" boundaryCondition="false"/>
      <species id="GLYCOLLATE_chloroplast" name="glycolate (GLYCOLLATE) [chloroplast]" compartment="chloroplast" initialConcentration="1" boundaryCondition="false"/>
      <species id="CPD_2961" name="6-phospho D-gluconate (CPD-2961)" compartment="cytoplasm" initialConcentration="1" boundaryCondition="false"/>
      <species id="GLYOX_peroxisome" name="glyoxylate (GLYOX) [peroxisome]" compartment="peroxisome" initialConcentration="1" boundaryCondition="false"/>
      <species id="amylopectin_monomer_equivalent_chloroplast" name="amylopectin_monomer_equivalent [chloroplast]" compartment="chloroplast" initialConcentration="1" boundaryCondition="false"/>
      <species id="raffinose" name="raffinose (CPD-1099)" compartment="cytoplasm" initialConcentration="1" boundaryCondition="false"/>
      <species id="OXALACETIC_ACID_mitochondrion" name="oxaloacetate (OXALACETIC_ACID) [mitochondrion]" compartment="mitochondrion" initialConcentration="1" boundaryCondition="false"/>
      <species id="PHOSPHORIBOSYL_FORMIMINO_AICAR_P" name="1-(5-phosphoribosyl)-5-[(5-phosphoribosylamino)methylideneamino]imidazole-4-carboxamide (PHOSPHORIBOSYL-FORMIMINO-AICAR-P)" compartment="cytoplasm" initialConcentration="1" boundaryCondition="false"/>
      <species id="P_COUMAROYL_COA" name="4-coumaroyl-CoA (P-COUMAROYL-COA)" compartment="cytoplasm" initialConcentration="1" boundaryCondition="false"/>
      <species id="D_Galactosyl_12_diacyl_glycerols" name="|D-Galactosyl-12-diacyl-glycerols|" compartment="cytoplasm" initialConcentration="1" boundaryCondition="false"/>
      <species id="Pyruvate_dehydrogenase_dihydrolipoate" name="|Pyruvate-dehydrogenase-dihydrolipoate|" compartment="cytoplasm" initialConcentration="1" boundaryCondition="false"/>
      <species id="ACETYL_GLU" name="N-acetyl-L-glutamate (ACETYL-GLU)" compartment="cytoplasm" initialConcentration="1" boundaryCondition="false"/>
      <species id="_2_PHOSPHO_4_CYTIDINE_5_DIPHOSPHO_2_C_MET" name="2-phospho-4-(cytidine 5&apos;-diphospho)-2-C-methyl-D-erythritol (2-PHOSPHO-4-CYTIDINE-5-DIPHOSPHO-2-C-MET)" compartment="cytoplasm" initialConcentration="1" boundaryCondition="false"/>
      <species id="total_fixed_biomass" name="total [fixed_biomass]" compartment="fixed_biomass" initialConcentration="1" boundaryCondition="false"/>
      <species id="ADENOSINE" name="ADENOSINE" compartment="cytoplasm" initialConcentration="1" boundaryCondition="false"/>
      <species id="MANNOSE_6P" name="D-mannose 6-phosphate (MANNOSE-6P)" compartment="cytoplasm" initialConcentration="1" boundaryCondition="false"/>
      <species id="PLASTOQUINONE_chloroplast" name="PLASTOQUINONE [chloroplast]" compartment="chloroplast" initialConcentration="1" boundaryCondition="false"/>
      <species id="_2_PG" name="2-phospho-D-glycerate (2-PG)" compartment="cytoplasm" initialConcentration="1" boundaryCondition="false"/>
      <species id="QUINATE" name="L-quinate (QUINATE)" compartment="cytoplasm" initialConcentration="1" boundaryCondition="false"/>
      <species id="GLUTAMATE_1_SEMIALDEHYDE" name="GLUTAMATE-1-SEMIALDEHYDE" compartment="cytoplasm" initialConcentration="1" boundaryCondition="false"/>
      <species id="_1_L_MYO_INOSITOL_1_P" name="1D-myo-inositol (3)-monophosphate (1-L-MYO-INOSITOL-1-P)" compartment="cytoplasm" initialConcentration="1" boundaryCondition="false"/>
      <species id="PRO" name="L-proline (PRO)" compartment="cytoplasm" initialConcentration="1" boundaryCondition="false"/>
      <species id="D_SERINE" name="D-SERINE" compartment="cytoplasm" initialConcentration="1" boundaryCondition="false"/>
      <species id="ACETYL_COA_mitochondrion" name="ACETYL-COA [mitochondrion]" compartment="mitochondrion" initialConcentration="1" boundaryCondition="false"/>
      <species id="THF_mitochondrion" name="tetrahydrofolate (THF) [mitochondrion]" compartment="mitochondrion" initialConcentration="1" boundaryCondition="false"/>
      <species id="ADP_D_GLUCOSE_chloroplast" name="ADP-alpha-D-glucose (ADP-D-GLUCOSE) [chloroplast]" compartment="chloroplast" initialConcentration="1" boundaryCondition="false"/>
      <species id="PHOSPHATIDYLCHOLINE_biomass" name="PHOSPHATIDYLCHOLINE [biomass]" compartment="biomass" initialConcentration="1" boundaryCondition="false"/>
      <species id="SER_peroxisome" name="L-serine (SER) [peroxisome]" compartment="peroxisome" initialConcentration="1" boundaryCondition="false"/>
      <species id="Hexanoyl_ACPs" name="|Hexanoyl-ACPs|" compartment="cytoplasm" initialConcentration="1" boundaryCondition="false"/>
      <species id="Arabinoxylan_monomer_equivalent" name="Arabinoxylan-monomer-equivalent" compartment="cytoplasm" initialConcentration="1" boundaryCondition="false"/>
      <species id="Xylogalacturonan_monomer_equivalent" name="Xylogalacturonan-monomer-equivalent" compartment="cytoplasm" initialConcentration="1" boundaryCondition="false"/>
      <species id="COUMARYL_ALCOHOL_biomass" name="4-coumaryl alcohol (COUMARYL-ALCOHOL) [biomass]" compartment="biomass" initialConcentration="1" boundaryCondition="false"/>
      <species id="MG_2_xylem" name="Mg2+ (MG+2) [xylem]" compartment="xylem" initialConcentration="1" boundaryCondition="false"/>
      <species id="SULFATE_xylem" name="SULFATE [xylem]" compartment="xylem" initialConcentration="1" boundaryCondition="false"/>
      <species id="METHYLENE_THF" name="5,10-methylenetetrahydrofolate (METHYLENE-THF)" compartment="cytoplasm" initialConcentration="1" boundaryCondition="false"/>
      <species id="ADP_mitochondrion" name="ADP [mitochondrion]" compartment="mitochondrion" initialConcentration="1" boundaryCondition="false"/>
      <species id="DPG_chloroplast" name="1,3-bisphospho-D-glycerate (DPG) [chloroplast]" compartment="chloroplast" initialConcentration="1" boundaryCondition="false"/>
      <species id="CPD_5441" name="N-dimethylethanolamine phosphate (CPD-5441)" compartment="cytoplasm" initialConcentration="1" boundaryCondition="false"/>
      <species id="oxygen" name="oxygen (OXYGEN-MOLECULE)" compartment="cytoplasm" initialConcentration="1" boundaryCondition="false"/>
      <species id="APS" name="adenosine 5&apos;-phosphosulfate (APS)" compartment="cytoplasm" initialConcentration="1" boundaryCondition="false"/>
      <species id="WATER_peroxisome" name="H2O (WATER) [peroxisome]" compartment="peroxisome" initialConcentration="1" boundaryCondition="false"/>
      <species id="MAL_peroxisome" name="(S)-malate (MAL) [peroxisome]" compartment="peroxisome" initialConcentration="1" boundaryCondition="false"/>
      <species id="CHLOROPHYLL_B_biomass" name="chlorophyll b (CHLOROPHYLL-B) [biomass]" compartment="biomass" initialConcentration="1" boundaryCondition="false"/>
      <species id="ACP" name="ACP" compartment="cytoplasm" initialConcentration="1" boundaryCondition="false"/>
      <species id="MET_phloem" name="L-methionine (MET) [phloem]" compartment="phloem" initialConcentration="1" boundaryCondition="false"/>
      <species id="ACETALD" name="acetaldehyde (ACETALD)" compartment="cytoplasm" initialConcentration="1" boundaryCondition="false"/>
      <species id="SUC_COA_mitochondrion" name="succinyl-CoA (SUC-COA) [mitochondrion]" compartment="mitochondrion" initialConcentration="1" boundaryCondition="false"/>
      <species id="TYR" name="L-tyrosine (TYR)" compartment="cytoplasm" initialConcentration="1" boundaryCondition="false"/>
      <species id="ASCORBATE" name="L-ascorbate (ASCORBATE)" compartment="cytoplasm" initialConcentration="1" boundaryCondition="false"/>
      <species id="Beta_3_hydroxybutyryl_ACPs" name="|Beta-3-hydroxybutyryl-ACPs|" compartment="cytoplasm" initialConcentration="1" boundaryCondition="false"/>
      <species id="PHE_phloem" name="L-phenylalanine (PHE) [phloem]" compartment="phloem" initialConcentration="1" boundaryCondition="false"/>
      <species id="CARBOXYPHENYLAMINO_DEOXYRIBULOSE_P" name="1-(o-carboxyphenylamino)-1&apos;-deoxyribulose-5&apos;-phosphate (CARBOXYPHENYLAMINO-DEOXYRIBULOSE-P)" compartment="cytoplasm" initialConcentration="1" boundaryCondition="false"/>
      <species id="FRUCTOSE_6P_chloroplast" name="D-fructose 6-phosphate (FRUCTOSE-6P) [chloroplast]" compartment="chloroplast" initialConcentration="1" boundaryCondition="false"/>
      <species id="octadecenedioate" name="octadecenedioate (OCTADEC-9-ENE-118-DIOIC-ACID)" compartment="cytoplasm" initialConcentration="1" boundaryCondition="false"/>
      <species id="ETOH" name="ethanol (ETOH)" compartment="cytoplasm" initialConcentration="1" boundaryCondition="false"/>
      <species id="_3_oxo_myristoyl_ACPs" name="|3-oxo-myristoyl-ACPs|" compartment="cytoplasm" initialConcentration="1" boundaryCondition="false"/>
      <species id="FUM" name="fumarate (FUM)" compartment="cytoplasm" initialConcentration="1" boundaryCondition="false"/>
      <species id="PROTON_chloroplast" name="H+ (PROTON) [chloroplast]" compartment="chloroplast" initialConcentration="1" boundaryCondition="false"/>
      <species id="L_1_PHOSPHATIDYL_ETHANOLAMINE_biomass" name="L-1-PHOSPHATIDYL-ETHANOLAMINE [biomass]" compartment="biomass" initialConcentration="1" boundaryCondition="false"/>
      <species id="L_1_phosphatidyl_inositols" name="|L-1-phosphatidyl-inositols|" compartment="cytoplasm" initialConcentration="1" boundaryCondition="false"/>
      <species id="galactinol" name="galactinol (CPD-458)" compartment="cytoplasm" initialConcentration="1" boundaryCondition="false"/>
      <species id="ATP_chloroplast" name="ATP [chloroplast]" compartment="chloroplast" initialConcentration="1" boundaryCondition="false"/>
      <species id="D_SEDOHEPTULOSE_7_P_chloroplast" name="D-sedoheptulose 7-phosphate (D-SEDOHEPTULOSE-7-P) [chloroplast]" compartment="chloroplast" initialConcentration="1" boundaryCondition="false"/>
      <species id="IMIDAZOLE_ACETOL_P" name="imidazole acetol-phosphate (IMIDAZOLE-ACETOL-P)" compartment="cytoplasm" initialConcentration="1" boundaryCondition="false"/>
      <species id="CO2_chloroplast" name="CO2 (CARBON-DIOXIDE) [chloroplast]" compartment="chloroplast" initialConcentration="1" boundaryCondition="false"/>
      <species id="CONIFERYL_ALCOHOL" name="coniferyl alcohol (CONIFERYL-ALCOHOL)" compartment="cytoplasm" initialConcentration="1" boundaryCondition="false"/>
      <species id="Alpha_linolenoyl_groups" name="|Alpha-linolenoyl-groups|" compartment="cytoplasm" initialConcentration="1" boundaryCondition="false"/>
      <species id="O_PHOSPHO_L_HOMOSERINE" name="O-PHOSPHO-L-HOMOSERINE" compartment="cytoplasm" initialConcentration="1" boundaryCondition="false"/>
      <species id="VAL_phloem" name="L-valine (VAL) [phloem]" compartment="phloem" initialConcentration="1" boundaryCondition="false"/>
      <species id="_1_KESTOTRIOSE" name="1-KESTOTRIOSE" compartment="cytoplasm" initialConcentration="1" boundaryCondition="false"/>
      <species id="nucleic_acids_fixed_biomass" name="nucleic_acids [fixed_biomass]" compartment="fixed_biomass" initialConcentration="1" boundaryCondition="false"/>
      <species id="polysaccharide_arabinose_unit" name="polysaccharide_arabinose_unit" compartment="cytoplasm" initialConcentration="1" boundaryCondition="false"/>
      <species id="BCCP_dimers" name="|BCCP-dimers|" compartment="cytoplasm" initialConcentration="1" boundaryCondition="false"/>
      <species id="PHOSPHORIBOSYL_AMP" name="1-(5-phospho-D-ribosyl)-AMP (PHOSPHORIBOSYL-AMP)" compartment="cytoplasm" initialConcentration="1" boundaryCondition="false"/>
      <species id="SER_biomass" name="L-serine (SER) [biomass]" compartment="biomass" initialConcentration="1" boundaryCondition="false"/>
      <species id="L_1_PHOSPHATIDYL_ETHANOLAMINE" name="L-1-PHOSPHATIDYL-ETHANOLAMINE" compartment="cytoplasm" initialConcentration="1" boundaryCondition="false"/>
      <species id="ARG_phloem" name="L-arginine (ARG) [phloem]" compartment="phloem" initialConcentration="1" boundaryCondition="false"/>
      <species id="GLY_peroxisome" name="glycine (GLY) [peroxisome]" compartment="peroxisome" initialConcentration="1" boundaryCondition="false"/>
      <species id="WATER_xylem" name="H2O (WATER) [xylem]" compartment="xylem" initialConcentration="1" boundaryCondition="false"/>
      <species id="DEHYDROSPHINGANINE" name="3-dehydrosphinganine (DEHYDROSPHINGANINE)" compartment="cytoplasm" initialConcentration="1" boundaryCondition="false"/>
      <species id="GDP_L_GALACTOSE" name="GDP-L-GALACTOSE" compartment="cytoplasm" initialConcentration="1" boundaryCondition="false"/>
      <species id="UDP_GLUCURONATE" name="UDP-D-glucuronate (UDP-GLUCURONATE)" compartment="cytoplasm" initialConcentration="1" boundaryCondition="false"/>
      <species id="_1_PHOSPHATIDYL_1D_MYO_INOSITOL_35_BISPH" name="1-PHOSPHATIDYL-1D-MYO-INOSITOL-35-BISPH" compartment="cytoplasm" initialConcentration="1" boundaryCondition="false"/>
      <species id="_5_AMINO_LEVULINATE" name="5-AMINO-LEVULINATE" compartment="cytoplasm" initialConcentration="1" boundaryCondition="false"/>
      <species id="PHOSPHORIBOSYL_FORMAMIDO_CARBOXAMIDE" name="PHOSPHORIBOSYL-FORMAMIDO-CARBOXAMIDE" compartment="cytoplasm" initialConcentration="1" boundaryCondition="false"/>
      <species id="PHOSPHORIBOSYL_ATP" name="PHOSPHORIBOSYL-ATP" compartment="cytoplasm" initialConcentration="1" boundaryCondition="false"/>
      <species id="_4_CYTIDINE_5_DIPHOSPHO_2_C" name="4-(cytidine 5&apos;-diphospho)-2-C-methyl-D-erythritol (4-CYTIDINE-5-DIPHOSPHO-2-C)" compartment="cytoplasm" initialConcentration="1" boundaryCondition="false"/>
      <species id="Acetoacetyl_ACPs" name="|Acetoacetyl-ACPs|" compartment="cytoplasm" initialConcentration="1" boundaryCondition="false"/>
      <species id="MAL_mitochondrion" name="(S)-malate (MAL) [mitochondrion]" compartment="mitochondrion" initialConcentration="1" boundaryCondition="false"/>
      <species id="AMMONIA" name="AMMONIA" compartment="cytoplasm" initialConcentration="1" boundaryCondition="false"/>
      <species id="DNA_base_equivalent_biomass" name="DNA_base_equivalent [biomass]" compartment="biomass" initialConcentration="1" boundaryCondition="false"/>
      <species id="UREA" name="UREA" compartment="cytoplasm" initialConcentration="1" boundaryCondition="false"/>
      <species id="L_ARGININO_SUCCINATE" name="L-ARGININO-SUCCINATE" compartment="cytoplasm" initialConcentration="1" boundaryCondition="false"/>
      <species id="D_ERYTHRO_IMIDAZOLE_GLYCEROL_P" name="D-erythro-imidazole-glycerol-phosphate (D-ERYTHRO-IMIDAZOLE-GLYCEROL-P)" compartment="cytoplasm" initialConcentration="1" boundaryCondition="false"/>
      <species id="NAD_mitochondrion" name="NAD+ (NAD) [mitochondrion]" compartment="mitochondrion" initialConcentration="1" boundaryCondition="false"/>
      <species id="OXALATE" name="OXALATE" compartment="cytoplasm" initialConcentration="1" boundaryCondition="false"/>
      <species id="ATP" name="ATP" compartment="cytoplasm" initialConcentration="1" boundaryCondition="false"/>
      <species id="_2C_METH_D_ERYTHRITOL_CYCLODIPHOSPHATE" name="2-C-methyl-D-erythritol-2,4-cyclodiphosphate (2C-METH-D-ERYTHRITOL-CYCLODIPHOSPHATE)" compartment="cytoplasm" initialConcentration="1" boundaryCondition="false"/>
      <species id="LINOLEIC_ACID" name="linoleate (LINOLEIC_ACID)" compartment="cytoplasm" initialConcentration="1" boundaryCondition="false"/>
      <species id="HOMO_CYS" name="L-homocysteine (HOMO-CYS)" compartment="cytoplasm" initialConcentration="1" boundaryCondition="false"/>
      <species id="_1_3_beta_D_glucan_monomer_equivalent" name="1-3-beta-D-glucan-monomer-equivalent" compartment="cytoplasm" initialConcentration="1" boundaryCondition="false"/>
      <species id="SER" name="L-serine (SER)" compartment="cytoplasm" initialConcentration="1" boundaryCondition="false"/>
      <species id="CPD_67_chloroplast" name="2-phosphoglycolate (CPD-67) [chloroplast]" compartment="chloroplast" initialConcentration="1" boundaryCondition="false"/>
      <species id="ASCORBATE_biomass" name="L-ascorbate (ASCORBATE) [biomass]" compartment="biomass" initialConcentration="1" boundaryCondition="false"/>
      <species id="COUMARYL_ALCOHOL" name="4-coumaryl alcohol (COUMARYL-ALCOHOL)" compartment="cytoplasm" initialConcentration="1" boundaryCondition="false"/>
      <species id="HIS_biomass" name="L-histidine (HIS) [biomass]" compartment="biomass" initialConcentration="1" boundaryCondition="false"/>
      <species id="GLC_6_P" name="beta-D-glucose 6-phosphate (GLC-6-P)" compartment="cytoplasm" initialConcentration="1" boundaryCondition="false"/>
      <species id="SINAPYL_ALCOHOL" name="SINAPYL-ALCOHOL" compartment="cytoplasm" initialConcentration="1" boundaryCondition="false"/>
      <species id="CHLOROPHYLL_A" name="chlorophyll a (CHLOROPHYLL-A)" compartment="cytoplasm" initialConcentration="1" boundaryCondition="false"/>
      <species id="CHLOROPHYLL_B" name="chlorophyll b (CHLOROPHYLL-B)" compartment="cytoplasm" initialConcentration="1" boundaryCondition="false"/>
      <species id="ASN" name="L-asparagine (ASN)" compartment="cytoplasm" initialConcentration="1" boundaryCondition="false"/>
      <species id="OXIDIZED_GLUTATHIONE_chloroplast" name="glutathione disulfide (OXIDIZED-GLUTATHIONE) [chloroplast]" compartment="chloroplast" initialConcentration="1" boundaryCondition="false"/>
      <species id="Cytochromes_C_Reduced_mitochondrion" name="|Cytochromes-C-Reduced| [mitochondrion]" compartment="mitochondrion" initialConcentration="1" boundaryCondition="false"/>
      <species id="DGTP" name="DGTP" compartment="cytoplasm" initialConcentration="1" boundaryCondition="false"/>
      <species id="phosphoenolpyruvate" name="phosphoenolpyruvate (PHOSPHO-ENOL-PYRUVATE)" compartment="cytoplasm" initialConcentration="1" boundaryCondition="false"/>
      <species id="carbohydrates_fixed_biomass" name="carbohydrates [fixed_biomass]" compartment="fixed_biomass" initialConcentration="1" boundaryCondition="false"/>
      <species id="UDP" name="UDP" compartment="cytoplasm" initialConcentration="1" boundaryCondition="false"/>
      <species id="GLT_phloem" name="L-glutamate (GLT) [phloem]" compartment="phloem" initialConcentration="1" boundaryCondition="false"/>
      <species id="GTP" name="GTP" compartment="cytoplasm" initialConcentration="1" boundaryCondition="false"/>
      <species id="IMP" name="IMP" compartment="cytoplasm" initialConcentration="1" boundaryCondition="false"/>
      <species id="_2_KETOGLUTARATE" name="2-oxoglutarate (2-KETOGLUTARATE)" compartment="cytoplasm" initialConcentration="1" boundaryCondition="false"/>
      <species id="FRU" name="FRU" compartment="cytoplasm" initialConcentration="1" boundaryCondition="false"/>
      <species id="oxygen_intercellular_air_space" name="oxygen (OXYGEN-MOLECULE) [intercellular_air_space]" compartment="intercellular_air_space" initialConcentration="1" boundaryCondition="false"/>
      <species id="RIBOSE_5P_chloroplast" name="D-ribose 5-phosphate (RIBOSE-5P) [chloroplast]" compartment="chloroplast" initialConcentration="1" boundaryCondition="false"/>
      <species id="MALONYL_COA" name="MALONYL-COA" compartment="cytoplasm" initialConcentration="1" boundaryCondition="false"/>
      <species id="INDOLE" name="INDOLE" compartment="cytoplasm" initialConcentration="1" boundaryCondition="false"/>
      <species id="CPD_330" name="L-galactono-1,4-lactone (CPD-330)" compartment="cytoplasm" initialConcentration="1" boundaryCondition="false"/>
      <species id="GDP_MANNOSE" name="GDP-alpha-D-mannose (GDP-MANNOSE)" compartment="cytoplasm" initialConcentration="1" boundaryCondition="false"/>
      <species id="HOMO_SER" name="L-homoserine (HOMO-SER)" compartment="cytoplasm" initialConcentration="1" boundaryCondition="false"/>
      <species id="Octanoyl_ACPs" name="|Octanoyl-ACPs|" compartment="cytoplasm" initialConcentration="1" boundaryCondition="false"/>
      <species id="phosphoribulosylformimino_AICAR_P" name="phosphoribulosylformimino-AICAR-P (PHOSPHORIBULOSYL-FORMIMINO-AICAR-P)" compartment="cytoplasm" initialConcentration="1" boundaryCondition="false"/>
      <species id="ethanolamine" name="ethanolamine (ETHANOL-AMINE)" compartment="cytoplasm" initialConcentration="1" boundaryCondition="false"/>
      <species id="UBIQUINONE_8_mitochondrion" name="UBIQUINONE-8 [mitochondrion]" compartment="mitochondrion" initialConcentration="1" boundaryCondition="false"/>
      <species id="Stearoyl_ACPs" name="|Stearoyl-ACPs|" compartment="cytoplasm" initialConcentration="1" boundaryCondition="false"/>
      <species id="COUMARATE" name="4-coumarate (COUMARATE)" compartment="cytoplasm" initialConcentration="1" boundaryCondition="false"/>
      <species id="_2_KETO_ISOVALERATE" name="3-methyl-2-oxobutanoate (2-KETO-ISOVALERATE)" compartment="cytoplasm" initialConcentration="1" boundaryCondition="false"/>
      <species id="CTP" name="CTP" compartment="cytoplasm" initialConcentration="1" boundaryCondition="false"/>
      <species id="Cytochromes_C_Oxidized_mitochondrion" name="|Cytochromes-C-Oxidized| [mitochondrion]" compartment="mitochondrion" initialConcentration="1" boundaryCondition="false"/>
      <species id="CONIFERYL_ALCOHOL_biomass" name="coniferyl alcohol (CONIFERYL-ALCOHOL) [biomass]" compartment="biomass" initialConcentration="1" boundaryCondition="false"/>
      <species id="Glucomannan_monomer_equivalent_biomass" name="Glucomannan-monomer-equivalent [biomass]" compartment="biomass" initialConcentration="1" boundaryCondition="false"/>
      <species id="SULFOQUINOVOSYLDIACYLGLYCEROL" name="SULFOQUINOVOSYLDIACYLGLYCEROL" compartment="cytoplasm" initialConcentration="1" boundaryCondition="false"/>
      <species id="L_ORNITHINE" name="L-ORNITHINE" compartment="cytoplasm" initialConcentration="1" boundaryCondition="false"/>
      <species id="N_5_PHOSPHORIBOSYL_ANTHRANILATE" name="N-(5&apos;-phosphoribosyl)-anthranilate (N-5-PHOSPHORIBOSYL-ANTHRANILATE)" compartment="cytoplasm" initialConcentration="1" boundaryCondition="false"/>
      <species id="CELLULOSE_monomer_equivalent_biomass" name="CELLULOSE_monomer_equivalent [biomass]" compartment="biomass" initialConcentration="1" boundaryCondition="false"/>
      <species id="LYS_phloem" name="L-lysine (LYS) [phloem]" compartment="phloem" initialConcentration="1" boundaryCondition="false"/>
      <species id="CPD_4211" name="dimethylallyl diphosphate (CPD-4211)" compartment="cytoplasm" initialConcentration="1" boundaryCondition="false"/>
      <species id="CYS" name="L-cysteine (CYS)" compartment="cytoplasm" initialConcentration="1" boundaryCondition="false"/>
      <species id="CAFFEOYL_COA" name="CAFFEOYL-COA" compartment="cytoplasm" initialConcentration="1" boundaryCondition="false"/>
      <species id="Ox_Thioredoxin" name="|Ox-Thioredoxin|" compartment="cytoplasm" initialConcentration="1" boundaryCondition="false"/>
      <species id="ACETYLSERINE" name="O-acetyl-L-serine (ACETYLSERINE)" compartment="cytoplasm" initialConcentration="1" boundaryCondition="false"/>
      <species id="_3_Hydroxy_octanoyl_ACPs" name="|3-Hydroxy-octanoyl-ACPs|" compartment="cytoplasm" initialConcentration="1" boundaryCondition="false"/>
      <species id="LINOLENIC_ACID_biomass" name="alpha-linolenate (LINOLENIC_ACID) [biomass]" compartment="biomass" initialConcentration="1" boundaryCondition="false"/>
      <species id="Light_chloroplast" name="|Light| [chloroplast]" compartment="chloroplast" initialConcentration="1" boundaryCondition="false"/>
      <species id="BETA_D_FRUCTOSE" name="beta-D-fructofuranose (BETA-D-FRUCTOSE)" compartment="cytoplasm" initialConcentration="1" boundaryCondition="false"/>
      <species id="SUC_mitochondrion" name="succinate (SUC) [mitochondrion]" compartment="mitochondrion" initialConcentration="1" boundaryCondition="false"/>
      <species id="ASN_biomass" name="L-asparagine (ASN) [biomass]" compartment="biomass" initialConcentration="1" boundaryCondition="false"/>
      <species id="ADENYLOSUCC" name="adenylo-succinate (ADENYLOSUCC)" compartment="cytoplasm" initialConcentration="1" boundaryCondition="false"/>
      <species id="NAD_peroxisome" name="NAD+ (NAD) [peroxisome]" compartment="peroxisome" initialConcentration="1" boundaryCondition="false"/>
      <species id="SER_phloem" name="L-serine (SER) [phloem]" compartment="phloem" initialConcentration="1" boundaryCondition="false"/>
      <species id="GLYCERATE" name="D-glycerate (GLYCERATE)" compartment="cytoplasm" initialConcentration="1" boundaryCondition="false"/>
      <species id="CPD_469" name="N-acetyl-L-glutamate 5-semialdehyde (CPD-469)" compartment="cytoplasm" initialConcentration="1" boundaryCondition="false"/>
      <species id="Oleoyl_ACPs" name="|Oleoyl-ACPs|" compartment="cytoplasm" initialConcentration="1" boundaryCondition="false"/>
      <species id="PROTON_xylem" name="H+ (PROTON) [xylem]" compartment="xylem" initialConcentration="1" boundaryCondition="false"/>
      <species id="GLC_6_P_chloroplast" name="beta-D-glucose 6-phosphate (GLC-6-P) [chloroplast]" compartment="chloroplast" initialConcentration="1" boundaryCondition="false"/>
      <species id="CELLULOSE_monomer_equivalent" name="CELLULOSE_monomer_equivalent" compartment="cytoplasm" initialConcentration="1" boundaryCondition="false"/>
      <species id="oleate" name="oleate (OLEATE-CPD)" compartment="cytoplasm" initialConcentration="1" boundaryCondition="false"/>
      <species id="Xyloglucan_monomer_equivalent" name="Xyloglucan-monomer-equivalent" compartment="cytoplasm" initialConcentration="1" boundaryCondition="false"/>
      <species id="GERANYL_PP" name="geranyl diphosphate (GERANYL-PP)" compartment="cytoplasm" initialConcentration="1" boundaryCondition="false"/>
      <species id="monodehydroascorbate" name="monodehydroascorbate (CPD-318)" compartment="cytoplasm" initialConcentration="1" boundaryCondition="false"/>
      <species id="CPD_412" name="4-coumaroylshikimate (CPD-412)" compartment="cytoplasm" initialConcentration="1" boundaryCondition="false"/>
      <species id="_1_4_alpha_D_Glucan_monomer_equivalent_chloroplast_biomass" name="1-4-alpha-D-Glucan_monomer_equivalent_chloroplast [biomass]" compartment="biomass" initialConcentration="1" boundaryCondition="false"/>
      <species id="DUDP" name="DUDP" compartment="cytoplasm" initialConcentration="1" boundaryCondition="false"/>
      <species id="L_GAMMA_GLUTAMYLCYSTEINE" name="L-GAMMA-GLUTAMYLCYSTEINE" compartment="cytoplasm" initialConcentration="1" boundaryCondition="false"/>
      <species id="CPD_14553" name="UDP-alpha-D-galactose (CPD-14553)" compartment="cytoplasm" initialConcentration="1" boundaryCondition="false"/>
      <species id="INDOLE_3_GLYCEROL_P" name="(1S,2R)-1-C-(indol-3-yl)glycerol 3-phosphate (INDOLE-3-GLYCEROL-P)" compartment="cytoplasm" initialConcentration="1" boundaryCondition="false"/>
      <species id="oxygen_mitochondrion" name="oxygen (OXYGEN-MOLECULE) [mitochondrion]" compartment="mitochondrion" initialConcentration="1" boundaryCondition="false"/>
      <species id="PHYTOSPINGOSINE_biomass" name="4-hydroxysphinganine (PHYTOSPINGOSINE) [biomass]" compartment="biomass" initialConcentration="1" boundaryCondition="false"/>
      <species id="L_DEHYDRO_ASCORBATE" name="L-DEHYDRO-ASCORBATE" compartment="cytoplasm" initialConcentration="1" boundaryCondition="false"/>
      <species id="UDP_D_XYLOSE" name="UDP-alpha-D-xylose (UDP-D-XYLOSE)" compartment="cytoplasm" initialConcentration="1" boundaryCondition="false"/>
      <species id="Light_external" name="|Light| [external]" compartment="external" initialConcentration="1" boundaryCondition="false"/>
      <species id="CO_A" name="coenzyme A (CO-A)" compartment="cytoplasm" initialConcentration="1" boundaryCondition="false"/>
      <species id="_2_KETOGLUTARATE_peroxisome" name="2-oxoglutarate (2-KETOGLUTARATE) [peroxisome]" compartment="peroxisome" initialConcentration="1" boundaryCondition="false"/>
      <species id="Trans_D2_decenoyl_ACPs" name="|Trans-D2-decenoyl-ACPs|" compartment="cytoplasm" initialConcentration="1" boundaryCondition="false"/>
      <species id="SINAPALDEHYDE" name="SINAPALDEHYDE" compartment="cytoplasm" initialConcentration="1" boundaryCondition="false"/>
      <species id="HISTIDINOL" name="HISTIDINOL" compartment="cytoplasm" initialConcentration="1" boundaryCondition="false"/>
      <species id="Arabinoxylan_monomer_equivalent_biomass" name="Arabinoxylan-monomer-equivalent [biomass]" compartment="biomass" initialConcentration="1" boundaryCondition="false"/>
      <species id="ALPHA_GLC_6_P_chloroplast" name="alpha-D-glucose 6-phosphate (ALPHA-GLC-6-P) [chloroplast]" compartment="chloroplast" initialConcentration="1" boundaryCondition="false"/>
      <species id="OXIDIZED_GLUTATHIONE" name="glutathione disulfide (OXIDIZED-GLUTATHIONE)" compartment="cytoplasm" initialConcentration="1" boundaryCondition="false"/>
      <species id="SINAPYL_ALCOHOL_biomass" name="SINAPYL-ALCOHOL [biomass]" compartment="biomass" initialConcentration="1" boundaryCondition="false"/>
      <species id="protein_fixed_biomass" name="protein [fixed_biomass]" compartment="fixed_biomass" initialConcentration="1" boundaryCondition="false"/>
      <species id="THR" name="L-threonine (THR)" compartment="cytoplasm" initialConcentration="1" boundaryCondition="false"/>
      <species id="Red_Thioredoxin" name="|Red-Thioredoxin|" compartment="cytoplasm" initialConcentration="1" boundaryCondition="false"/>
      <species id="L_HISTIDINOL_P" name="L-histidinol-phosphate (L-HISTIDINOL-P)" compartment="cytoplasm" initialConcentration="1" boundaryCondition="false"/>
      <species id="THF" name="tetrahydrofolate (THF)" compartment="cytoplasm" initialConcentration="1" boundaryCondition="false"/>
      <species id="BUTYRYL_COA" name="butanoyl-CoA (BUTYRYL-COA)" compartment="cytoplasm" initialConcentration="1" boundaryCondition="false"/>
      <species id="ALPHA_GLC_6_P" name="alpha-D-glucose 6-phosphate (ALPHA-GLC-6-P)" compartment="cytoplasm" initialConcentration="1" boundaryCondition="false"/>
      <species id="coniferaldehyde" name="coniferaldehyde (CONIFERYL-ALDEHYDE)" compartment="cytoplasm" initialConcentration="1" boundaryCondition="false"/>
      <species id="_3_dehydroshikimate" name="3-dehydroshikimate (3-DEHYDRO-SHIKIMATE)" compartment="cytoplasm" initialConcentration="1" boundaryCondition="false"/>
      <species id="PHE" name="L-phenylalanine (PHE)" compartment="cytoplasm" initialConcentration="1" boundaryCondition="false"/>
      <species id="GLYOX" name="glyoxylate (GLYOX)" compartment="cytoplasm" initialConcentration="1" boundaryCondition="false"/>
      <species id="_5_HYDROXY_CONIFERALDEHYDE" name="5-HYDROXY-CONIFERALDEHYDE" compartment="cytoplasm" initialConcentration="1" boundaryCondition="false"/>
      <species id="AMP_chloroplast" name="AMP [chloroplast]" compartment="chloroplast" initialConcentration="1" boundaryCondition="false"/>
      <species id="HCO3" name="bicarbonate (HCO3)" compartment="cytoplasm" initialConcentration="1" boundaryCondition="false"/>
      <species id="Linoleoyl_groups" name="|Linoleoyl-groups|" compartment="cytoplasm" initialConcentration="1" boundaryCondition="false"/>
      <species id="CHORISMATE" name="CHORISMATE" compartment="cytoplasm" initialConcentration="1" boundaryCondition="false"/>
      <species id="R_3_hydroxymyristoyl_ACPs" name="|R-3-hydroxymyristoyl-ACPs|" compartment="cytoplasm" initialConcentration="1" boundaryCondition="false"/>
      <species id="_2_KETOGLUTARATE_mitochondrion" name="2-oxoglutarate (2-KETOGLUTARATE) [mitochondrion]" compartment="mitochondrion" initialConcentration="1" boundaryCondition="false"/>
      <species id="PHOSPHORYL_ETHANOLAMINE" name="PHOSPHORYL-ETHANOLAMINE" compartment="cytoplasm" initialConcentration="1" boundaryCondition="false"/>
      <species id="PROTON" name="H+ (PROTON)" compartment="cytoplasm" initialConcentration="1" boundaryCondition="false"/>
      <species id="L_GALACTOSE" name="beta-L-galactose (L-GALACTOSE)" compartment="cytoplasm" initialConcentration="1" boundaryCondition="false"/>
      <species id="Pyruvate_dehydrogenase_lipoate" name="|Pyruvate-dehydrogenase-lipoate|" compartment="cytoplasm" initialConcentration="1" boundaryCondition="false"/>
      <species id="_4_aminobutanoate" name="4-aminobutanoate (4-AMINO-BUTYRATE)" compartment="cytoplasm" initialConcentration="1" boundaryCondition="false"/>
      <species id="GLC" name="beta-D-glucose (GLC)" compartment="cytoplasm" initialConcentration="1" boundaryCondition="false"/>
      <species id="D_SEDOHEPTULOSE_1_7_P2_chloroplast" name="D-sedoheptulose-1,7-bisphosphate (D-SEDOHEPTULOSE-1-7-P2) [chloroplast]" compartment="chloroplast" initialConcentration="1" boundaryCondition="false"/>
      <species id="_1_4_alpha_D_Glucan_monomer_equivalent_chloroplast" name="1-4-alpha-D-Glucan_monomer_equivalent [chloroplast]" compartment="chloroplast" initialConcentration="1" boundaryCondition="false"/>
      <species id="Charged_GLT_tRNAs" name="|Charged-GLT-tRNAs|" compartment="cytoplasm" initialConcentration="1" boundaryCondition="false"/>
      <species id="Galactosyl_galactosyl_diacyl_glycerols_biomass" name="|Galactosyl-galactosyl-diacyl-glycerols| [biomass]" compartment="biomass" initialConcentration="1" boundaryCondition="false"/>
      <species id="PROTOPORPHYRINOGEN" name="protoporphyrinogen IX (PROTOPORPHYRINOGEN)" compartment="cytoplasm" initialConcentration="1" boundaryCondition="false"/>
      <species id="CIT" name="citrate (CIT)" compartment="cytoplasm" initialConcentration="1" boundaryCondition="false"/>
      <species id="L_ASPARTATE" name="L-ASPARTATE" compartment="cytoplasm" initialConcentration="1" boundaryCondition="false"/>
      <species id="DCTP" name="DCTP" compartment="cytoplasm" initialConcentration="1" boundaryCondition="false"/>
      <species id="CAFFEOYLSHIKIMATE" name="CAFFEOYLSHIKIMATE" compartment="cytoplasm" initialConcentration="1" boundaryCondition="false"/>
      <species id="CPD_14443" name="(4S)-4-hydroxy-2,3,4,5-tetrahydro-(2S)-dipicolinate (CPD-14443)" compartment="cytoplasm" initialConcentration="1" boundaryCondition="false"/>
      <species id="oxygen_peroxisome" name="oxygen (OXYGEN-MOLECULE) [peroxisome]" compartment="peroxisome" initialConcentration="1" boundaryCondition="false"/>
      <species id="free_aa_fixed_biomass" name="free_aa [fixed_biomass]" compartment="fixed_biomass" initialConcentration="1" boundaryCondition="false"/>
      <species id="_2_OXOBUTANOATE" name="2-OXOBUTANOATE" compartment="cytoplasm" initialConcentration="1" boundaryCondition="false"/>
      <species id="octadecenedioate_biomass" name="octadecenedioate (OCTADEC-9-ENE-118-DIOIC-ACID) [biomass]" compartment="biomass" initialConcentration="1" boundaryCondition="false"/>
      <species id="polysaccharide_galacturonate_unit" name="polysaccharide_galacturonate_unit" compartment="cytoplasm" initialConcentration="1" boundaryCondition="false"/>
      <species id="DODECANOATE" name="laurate (DODECANOATE)" compartment="cytoplasm" initialConcentration="1" boundaryCondition="false"/>
      <species id="LYS" name="L-lysine (LYS)" compartment="cytoplasm" initialConcentration="1" boundaryCondition="false"/>
      <species id="_5_PHOSPHO_RIBOSYL_GLYCINEAMIDE" name="5-PHOSPHO-RIBOSYL-GLYCINEAMIDE" compartment="cytoplasm" initialConcentration="1" boundaryCondition="false"/>
      <species id="PPI_chloroplast" name="diphosphate (PPI) [chloroplast]" compartment="chloroplast" initialConcentration="1" boundaryCondition="false"/>
      <species id="Oxidized_Plastocyanins_chloroplast" name="|Oxidized-Plastocyanins| [chloroplast]" compartment="chloroplast" initialConcentration="1" boundaryCondition="false"/>
      <species id="D_threo_isocitrate_mitochondrion" name="D-threo-isocitrate (THREO-DS-ISO-CITRATE) [mitochondrion]" compartment="mitochondrion" initialConcentration="1" boundaryCondition="false"/>
      <species id="THR_biomass" name="L-threonine (THR) [biomass]" compartment="biomass" initialConcentration="1" boundaryCondition="false"/>
      <species id="DGDP" name="DGDP" compartment="cytoplasm" initialConcentration="1" boundaryCondition="false"/>
      <species id="GALACTOSE_1P" name="alpha-D-galactose 1-phosphate (GALACTOSE-1P)" compartment="cytoplasm" initialConcentration="1" boundaryCondition="false"/>
      <species id="PHOSPHORIBOSYL_CARBOXY_AMINOIMIDAZOLE" name="5-amino-1-(5-phospho-D-ribosyl)imidazole-4-carboxylate (PHOSPHORIBOSYL-CARBOXY-AMINOIMIDAZOLE)" compartment="cytoplasm" initialConcentration="1" boundaryCondition="false"/>
      <species id="ILE" name="L-isoleucine (ILE)" compartment="cytoplasm" initialConcentration="1" boundaryCondition="false"/>
      <species id="UMP" name="uridine-5&apos;-phosphate (UMP)" compartment="cytoplasm" initialConcentration="1" boundaryCondition="false"/>
      <species id="CDPDIACYLGLYCEROL" name="CDPDIACYLGLYCEROL" compartment="cytoplasm" initialConcentration="1" boundaryCondition="false"/>
      <species id="polysaccharide_mannose_unit" name="polysaccharide_mannose_unit" compartment="cytoplasm" initialConcentration="1" boundaryCondition="false"/>
      <species id="CHLOROPHYLLIDE_A" name="chlorophyllide a (CHLOROPHYLLIDE-A)" compartment="cytoplasm" initialConcentration="1" boundaryCondition="false"/>
      <species id="GUANINE" name="GUANINE" compartment="cytoplasm" initialConcentration="1" boundaryCondition="false"/>
      <species id="LAUROYLCOA_CPD" name="lauroyl-CoA (LAUROYLCOA-CPD)" compartment="cytoplasm" initialConcentration="1" boundaryCondition="false"/>
      <species id="_3_P_HYDROXYPYRUVATE" name="3-phospho-hydroxypyruvate (3-P-HYDROXYPYRUVATE)" compartment="cytoplasm" initialConcentration="1" boundaryCondition="false"/>
      <species id="NADP" name="NADP+ (NADP)" compartment="cytoplasm" initialConcentration="1" boundaryCondition="false"/>
      <species id="PORPHOBILINOGEN" name="PORPHOBILINOGEN" compartment="cytoplasm" initialConcentration="1" boundaryCondition="false"/>
      <species id="GLY_mitochondrion" name="glycine (GLY) [mitochondrion]" compartment="mitochondrion" initialConcentration="1" boundaryCondition="false"/>
      <species id="LINOLENIC_ACID" name="alpha-linolenate (LINOLENIC_ACID)" compartment="cytoplasm" initialConcentration="1" boundaryCondition="false"/>
      <species id="Pyruvate_dehydrogenase_lipoate_mitochondrion" name="|Pyruvate-dehydrogenase-lipoate| [mitochondrion]" compartment="mitochondrion" initialConcentration="1" boundaryCondition="false"/>
      <species id="_2_3_DIHYDRODIPICOLINATE" name="(S)-2,3-dihydrodipicolinate (2-3-DIHYDRODIPICOLINATE)" compartment="cytoplasm" initialConcentration="1" boundaryCondition="false"/>
      <species id="Butanoyl_ACPs" name="|Butanoyl-ACPs|" compartment="cytoplasm" initialConcentration="1" boundaryCondition="false"/>
      <species id="UDP_GLUCOSE" name="UDP-GLUCOSE" compartment="cytoplasm" initialConcentration="1" boundaryCondition="false"/>
      <species id="_1_3_beta_D_glucan_monomer_equivalent_biomass" name="1-3-beta-D-glucan-monomer-equivalent [biomass]" compartment="biomass" initialConcentration="1" boundaryCondition="false"/>
      <species id="PYRUVATE" name="PYRUVATE" compartment="cytoplasm" initialConcentration="1" boundaryCondition="false"/>
      <species id="GAP_chloroplast" name="D-glyceraldehyde 3-phosphate (GAP) [chloroplast]" compartment="chloroplast" initialConcentration="1" boundaryCondition="false"/>
      <species id="NADPH" name="NADPH" compartment="cytoplasm" initialConcentration="1" boundaryCondition="false"/>
      <species id="PALMITATE_biomass" name="PALMITATE [biomass]" compartment="biomass" initialConcentration="1" boundaryCondition="false"/>
      <species id="COUMARALDEHYDE" name="COUMARALDEHYDE" compartment="cytoplasm" initialConcentration="1" boundaryCondition="false"/>
      <species id="XMP" name="XMP (XANTHOSINE-5-PHOSPHATE)" compartment="cytoplasm" initialConcentration="1" boundaryCondition="false"/>
      <species id="Oleoyl_groups" name="|Oleoyl-groups|" compartment="cytoplasm" initialConcentration="1" boundaryCondition="false"/>
      <species id="monodehydroascorbate_chloroplast" name="monodehydroascorbate (CPD-318) [chloroplast]" compartment="chloroplast" initialConcentration="1" boundaryCondition="false"/>
      <species id="PROTOPORPHYRIN_IX" name="protoporphyrin IX (PROTOPORPHYRIN_IX)" compartment="cytoplasm" initialConcentration="1" boundaryCondition="false"/>
      <species id="CO2" name="CO2 (CARBON-DIOXIDE)" compartment="cytoplasm" initialConcentration="1" boundaryCondition="false"/>
      <species id="CPD_7014" name="chlorophyllide b (CPD-7014)" compartment="cytoplasm" initialConcentration="1" boundaryCondition="false"/>
      <species id="RIBULOSE_5P" name="D-ribulose 5-phosphate (RIBULOSE-5P)" compartment="cytoplasm" initialConcentration="1" boundaryCondition="false"/>
      <species id="D_6_P_GLUCONO_DELTA_LACTONE" name="6-phospho D-glucono-1,5-lactone (D-6-P-GLUCONO-DELTA-LACTONE)" compartment="cytoplasm" initialConcentration="1" boundaryCondition="false"/>
      <species id="Beta_hydroxydecanoyl_ACPs" name="|Beta-hydroxydecanoyl-ACPs|" compartment="cytoplasm" initialConcentration="1" boundaryCondition="false"/>
      <species id="MG_PROTOPORPHYRIN_MONOMETHYL_ESTER" name="magnesium-protoporphyrin IX 13-monomethyl ester (MG-PROTOPORPHYRIN-MONOMETHYL-ESTER)" compartment="cytoplasm" initialConcentration="1" boundaryCondition="false"/>
      <species id="CDP" name="CDP" compartment="cytoplasm" initialConcentration="1" boundaryCondition="false"/>
      <species id="ERYTHROSE_4P" name="D-erythrose 4-phosphate (ERYTHROSE-4P)" compartment="cytoplasm" initialConcentration="1" boundaryCondition="false"/>
      <species id="Glucomannan_monomer_equivalent" name="Glucomannan-monomer-equivalent" compartment="cytoplasm" initialConcentration="1" boundaryCondition="false"/>
      <species id="TDP" name="dTDP (TDP)" compartment="cytoplasm" initialConcentration="1" boundaryCondition="false"/>
      <species id="STEARIC_ACID" name="stearate (STEARIC_ACID)" compartment="cytoplasm" initialConcentration="1" boundaryCondition="false"/>
      <species id="_3_oxo_palmitoyl_ACPs" name="|3-oxo-palmitoyl-ACPs|" compartment="cytoplasm" initialConcentration="1" boundaryCondition="false"/>
      <species id="_3_oxo_decanoyl_ACPs" name="|3-oxo-decanoyl-ACPs|" compartment="cytoplasm" initialConcentration="1" boundaryCondition="false"/>
      <species id="OXALACETIC_ACID" name="oxaloacetate (OXALACETIC_ACID)" compartment="cytoplasm" initialConcentration="1" boundaryCondition="false"/>
      <species id="DEHYDROQUINATE" name="3-dehydroquinate (DEHYDROQUINATE)" compartment="cytoplasm" initialConcentration="1" boundaryCondition="false"/>
      <species id="_5_PHOSPHORIBOSYL_5_AMINOIMIDAZOLE" name="5-amino-1-(5-phospho-D-ribosyl)imidazole (5-PHOSPHORIBOSYL-5-AMINOIMIDAZOLE)" compartment="cytoplasm" initialConcentration="1" boundaryCondition="false"/>
      <species id="ALPHA_GLUCOSE" name="alpha-D-glucose (ALPHA-GLUCOSE)" compartment="cytoplasm" initialConcentration="1" boundaryCondition="false"/>
      <species id="Glucuronoxylan_monomer_equivalent" name="Glucuronoxylan-monomer-equivalent" compartment="cytoplasm" initialConcentration="1" boundaryCondition="false"/>
      <species id="G3P" name="3-phospho-D-glycerate (G3P)" compartment="cytoplasm" initialConcentration="1" boundaryCondition="false"/>
      <species id="CPD_440_biomass" name="N-feruloyltyramine (CPD-440) [biomass]" compartment="biomass" initialConcentration="1" boundaryCondition="false"/>
      <species id="PPI" name="diphosphate (PPI)" compartment="cytoplasm" initialConcentration="1" boundaryCondition="false"/>
      <species id="GAP" name="D-glyceraldehyde 3-phosphate (GAP)" compartment="cytoplasm" initialConcentration="1" boundaryCondition="false"/>
      <species id="SUCROSE_6P" name="sucrose-6-phosphate (SUCROSE-6P)" compartment="cytoplasm" initialConcentration="1" boundaryCondition="false"/>
      <species id="NITRATE_xylem" name="NITRATE [xylem]" compartment="xylem" initialConcentration="1" boundaryCondition="false"/>
      <species id="FARNESYL_PP" name="(2E,6E)-farnesyl diphosphate (FARNESYL-PP)" compartment="cytoplasm" initialConcentration="1" boundaryCondition="false"/>
      <species id="CAFFEOYLQUINATE" name="trans-5-O-caffeoyl-D-quinate (CAFFEOYLQUINATE)" compartment="cytoplasm" initialConcentration="1" boundaryCondition="false"/>
      <species id="FUM_mitochondrion" name="fumarate (FUM) [mitochondrion]" compartment="mitochondrion" initialConcentration="1" boundaryCondition="false"/>
      <species id="Oxidized_ferredoxins_chloroplast" name="|Oxidized-ferredoxins| [chloroplast]" compartment="chloroplast" initialConcentration="1" boundaryCondition="false"/>
      <species id="L_GLUTAMATE_GAMMA_SEMIALDEHYDE" name="L-glutamate gamma-semialdehyde (L-GLUTAMATE_GAMMA-SEMIALDEHYDE)" compartment="cytoplasm" initialConcentration="1" boundaryCondition="false"/>
      <species id="_1_4_beta_D_xylan_monomer_equivalent_biomass" name="1-4-beta-D-xylan-monomer-equivalent [biomass]" compartment="biomass" initialConcentration="1" boundaryCondition="false"/>
      <species id="SO3" name="sulfite (SO3)" compartment="cytoplasm" initialConcentration="1" boundaryCondition="false"/>
      <species id="PREPHENATE" name="PREPHENATE" compartment="cytoplasm" initialConcentration="1" boundaryCondition="false"/>
      <species id="_2_C_METHYL_D_ERYTHRITOL_4_PHOSPHATE" name="2-C-METHYL-D-ERYTHRITOL-4-PHOSPHATE" compartment="cytoplasm" initialConcentration="1" boundaryCondition="false"/>
      <species id="XYLULOSE_5_PHOSPHATE" name="D-xylulose 5-phosphate (XYLULOSE-5-PHOSPHATE)" compartment="cytoplasm" initialConcentration="1" boundaryCondition="false"/>
      <species id="Galactosyl_galactosyl_diacyl_glycerols" name="|Galactosyl-galactosyl-diacyl-glycerols|" compartment="cytoplasm" initialConcentration="1" boundaryCondition="false"/>
      <species id="MEVALONATE" name="(R)-mevalonate (MEVALONATE)" compartment="cytoplasm" initialConcentration="1" boundaryCondition="false"/>
      <species id="CPD_499" name="mevalonate-5-phosphate (CPD-499)" compartment="cytoplasm" initialConcentration="1" boundaryCondition="false"/>
      <species id="isopentenyl_diphosphate" name="isopentenyl diphosphate (DELTA3-ISOPENTENYL-PP)" compartment="cytoplasm" initialConcentration="1" boundaryCondition="false"/>
      <species id="dihydrosphingosine" name="dihydrosphingosine (CPD-13612)" compartment="cytoplasm" initialConcentration="1" boundaryCondition="false"/>
      <species id="S_ADENOSYLMETHIONINE" name="S-adenosyl-L-methionine (S-ADENOSYLMETHIONINE)" compartment="cytoplasm" initialConcentration="1" boundaryCondition="false"/>
      <species id="PALMITATE" name="PALMITATE" compartment="cytoplasm" initialConcentration="1" boundaryCondition="false"/>
      <species id="GLYCERATE_chloroplast" name="D-glycerate (GLYCERATE) [chloroplast]" compartment="chloroplast" initialConcentration="1" boundaryCondition="false"/>
      <species id="Palmitoyl_ACPs" name="|Palmitoyl-ACPs|" compartment="cytoplasm" initialConcentration="1" boundaryCondition="false"/>
      <species id="CPD_397" name="S-methyl-L-methionine (CPD-397)" compartment="cytoplasm" initialConcentration="1" boundaryCondition="false"/>
      <species id="nitrogenous_fixed_biomass" name="nitrogenous [fixed_biomass]" compartment="fixed_biomass" initialConcentration="1" boundaryCondition="false"/>
      <species id="_3_oxo_hexanoyl_ACPs" name="|3-oxo-hexanoyl-ACPs|" compartment="cytoplasm" initialConcentration="1" boundaryCondition="false"/>
      <species id="STEARIC_ACID_biomass" name="stearate (STEARIC_ACID) [biomass]" compartment="biomass" initialConcentration="1" boundaryCondition="false"/>
      <species id="ARG" name="L-arginine (ARG)" compartment="cytoplasm" initialConcentration="1" boundaryCondition="false"/>
      <species id="DADP" name="DADP" compartment="cytoplasm" initialConcentration="1" boundaryCondition="false"/>
      <species id="CO_A_mitochondrion" name="coenzyme A (CO-A) [mitochondrion]" compartment="mitochondrion" initialConcentration="1" boundaryCondition="false"/>
      <species id="NAD" name="NAD+ (NAD)" compartment="cytoplasm" initialConcentration="1" boundaryCondition="false"/>
      <species id="TYRAMINE" name="TYRAMINE" compartment="cytoplasm" initialConcentration="1" boundaryCondition="false"/>
      <species id="CPDQT_4" name="alpha-L-galactose-1-phosphate (CPDQT-4)" compartment="cytoplasm" initialConcentration="1" boundaryCondition="false"/>
      <species id="_2_Hexadecenoyl_ACPs" name="|2-Hexadecenoyl-ACPs|" compartment="cytoplasm" initialConcentration="1" boundaryCondition="false"/>
      <species id="PALMITYL_COA" name="palmitoyl-CoA (PALMITYL-COA)" compartment="cytoplasm" initialConcentration="1" boundaryCondition="false"/>
      <species id="NADH" name="NADH" compartment="cytoplasm" initialConcentration="1" boundaryCondition="false"/>
      <species id="Dodecanoyl_ACPs" name="|Dodecanoyl-ACPs|" compartment="cytoplasm" initialConcentration="1" boundaryCondition="false"/>
      <species id="ACETYL_COA" name="ACETYL-COA" compartment="cytoplasm" initialConcentration="1" boundaryCondition="false"/>
      <species id="GLUTATHIONE_phloem" name="GLUTATHIONE [phloem]" compartment="phloem" initialConcentration="1" boundaryCondition="false"/>
      <species id="Homogalacturonan_monomer_equivalent" name="Homogalacturonan-monomer-equivalent" compartment="cytoplasm" initialConcentration="1" boundaryCondition="false"/>
      <species id="UROPORPHYRINOGEN_III" name="UROPORPHYRINOGEN-III" compartment="cytoplasm" initialConcentration="1" boundaryCondition="false"/>
      <species id="HYDROXYMETHYLBILANE" name="HYDROXYMETHYLBILANE" compartment="cytoplasm" initialConcentration="1" boundaryCondition="false"/>
      <species id="Xylogalacturonan_monomer_equivalent_biomass" name="Xylogalacturonan-monomer-equivalent [biomass]" compartment="biomass" initialConcentration="1" boundaryCondition="false"/>
      <species id="DNA_base_equivalent" name="DNA_base_equivalent" compartment="cytoplasm" initialConcentration="1" boundaryCondition="false"/>
      <species id="PRO_biomass" name="L-proline (PRO) [biomass]" compartment="biomass" initialConcentration="1" boundaryCondition="false"/>
      <species id="dihydroxyacetone_phosphate" name="dihydroxyacetone phosphate (DIHYDROXY-ACETONE-PHOSPHATE)" compartment="cytoplasm" initialConcentration="1" boundaryCondition="false"/>
      <species id="CPD_177" name="CPD-177" compartment="cytoplasm" initialConcentration="1" boundaryCondition="false"/>
      <species id="CPD_649" name="sphinganine 1-phosphate (CPD-649)" compartment="cytoplasm" initialConcentration="1" boundaryCondition="false"/>
      <species id="DIHYDROFOLATE" name="7,8-dihydrofolate (DIHYDROFOLATE)" compartment="cytoplasm" initialConcentration="1" boundaryCondition="false"/>
      <species id="AMMONIA_mitochondrion" name="AMMONIA [mitochondrion]" compartment="mitochondrion" initialConcentration="1" boundaryCondition="false"/>
      <species id="PROTON_thylakoid_lumen" name="H+ (PROTON) [thylakoid_lumen]" compartment="thylakoid_lumen" initialConcentration="1" boundaryCondition="false"/>
      <species id="INDOLE_ACETATE_AUXIN" name="indole-3-acetate (INDOLE_ACETATE_AUXIN)" compartment="cytoplasm" initialConcentration="1" boundaryCondition="false"/>
      <species id="DIOH_ISOVALERATE" name="DIOH-ISOVALERATE" compartment="cytoplasm" initialConcentration="1" boundaryCondition="false"/>
      <species id="L_BETA_ASPARTYL_P" name="L-aspartyl-4-phosphate (L-BETA-ASPARTYL-P)" compartment="cytoplasm" initialConcentration="1" boundaryCondition="false"/>
      <species id="_4_COUMAROYLQUINATE" name="trans-5-O-(4-coumaroyl)-D-quinate (4-COUMAROYLQUINATE)" compartment="cytoplasm" initialConcentration="1" boundaryCondition="false"/>
      <species id="SUCROSE" name="SUCROSE" compartment="cytoplasm" initialConcentration="1" boundaryCondition="false"/>
      <species id="_5_PHOSPHORIBOSYL_N_FORMYLGLYCINEAMIDINE" name="5-PHOSPHORIBOSYL-N-FORMYLGLYCINEAMIDINE" compartment="cytoplasm" initialConcentration="1" boundaryCondition="false"/>
      <species id="CO2_intercellular_air_space" name="CO2 (CARBON-DIOXIDE) [intercellular_air_space]" compartment="intercellular_air_space" initialConcentration="1" boundaryCondition="false"/>
      <species id="OLEOYL_COA" name="OLEOYL-COA" compartment="cytoplasm" initialConcentration="1" boundaryCondition="false"/>
      <species id="L_1_phosphatidyl_inositols_biomass" name="|L-1-phosphatidyl-inositols| [biomass]" compartment="biomass" initialConcentration="1" boundaryCondition="false"/>
      <species id="monovinyl_protochlorophyllide_a" name="monovinyl protochlorophyllide a (MONO-VINYL-PROTOCHLOROPHYLLIDE-A)" compartment="cytoplasm" initialConcentration="1" boundaryCondition="false"/>
      <species id="LINOLEIC_ACID_biomass" name="linoleate (LINOLEIC_ACID) [biomass]" compartment="biomass" initialConcentration="1" boundaryCondition="false"/>
      <species id="L_CYSTATHIONINE" name="L-CYSTATHIONINE" compartment="cytoplasm" initialConcentration="1" boundaryCondition="false"/>
      <species id="SUCROSE_biomass" name="SUCROSE [biomass]" compartment="biomass" initialConcentration="1" boundaryCondition="false"/>
      <species id="_18_OXOOLEATE" name="18-oxo-oleate (18-OXOOLEATE)" compartment="cytoplasm" initialConcentration="1" boundaryCondition="false"/>
      <species id="CPD_676" name="trans-caffeate (CPD-676)" compartment="cytoplasm" initialConcentration="1" boundaryCondition="false"/>
      <species id="CPD_674" name="trans-cinnamate (CPD-674)" compartment="cytoplasm" initialConcentration="1" boundaryCondition="false"/>
      <species id="_18_HYDROXYOLEATE" name="18-HYDROXYOLEATE" compartment="cytoplasm" initialConcentration="1" boundaryCondition="false"/>
      <species id="D_RIBULOSE_15_P2_chloroplast" name="D-ribulose-1,5-bisphosphate (D-RIBULOSE-15-P2) [chloroplast]" compartment="chloroplast" initialConcentration="1" boundaryCondition="false"/>
      <species id="HYDROGEN_PEROXIDE_peroxisome" name="hydrogen peroxide (HYDROGEN-PEROXIDE) [peroxisome]" compartment="peroxisome" initialConcentration="1" boundaryCondition="false"/>
      <species id="L_ASPARTATE_biomass" name="L-ASPARTATE [biomass]" compartment="biomass" initialConcentration="1" boundaryCondition="false"/>
      <species id="OROTATE_mitochondrion" name="OROTATE [mitochondrion]" compartment="mitochondrion" initialConcentration="1" boundaryCondition="false"/>
      <species id="HS" name="hydrogen sulfide (HS)" compartment="cytoplasm" initialConcentration="1" boundaryCondition="false"/>
      <species id="MG_2" name="Mg2+ (MG+2)" compartment="cytoplasm" initialConcentration="1" boundaryCondition="false"/>
      <species id="TRP_biomass" name="L-tryptophan (TRP) [biomass]" compartment="biomass" initialConcentration="1" boundaryCondition="false"/>
      <species id="G3P_chloroplast" name="3-phospho-D-glycerate (G3P) [chloroplast]" compartment="chloroplast" initialConcentration="1" boundaryCondition="false"/>
      <species id="SHIKIMATE_5P" name="shikimate-3-phosphate (SHIKIMATE-5P)" compartment="cytoplasm" initialConcentration="1" boundaryCondition="false"/>
      <species id="polysaccharide_xylose_unit" name="polysaccharide_xylose_unit" compartment="cytoplasm" initialConcentration="1" boundaryCondition="false"/>
      <species id="MYO_INOSITOL" name="MYO-INOSITOL" compartment="cytoplasm" initialConcentration="1" boundaryCondition="false"/>
      <species id="GLUTATHIONE_chloroplast" name="GLUTATHIONE [chloroplast]" compartment="chloroplast" initialConcentration="1" boundaryCondition="false"/>
      <species id="GLT_biomass" name="L-glutamate (GLT) [biomass]" compartment="biomass" initialConcentration="1" boundaryCondition="false"/>
      <species id="MG_PROTOPORPHYRIN" name="MG-PROTOPORPHYRIN" compartment="cytoplasm" initialConcentration="1" boundaryCondition="false"/>
      <species id="THR_phloem" name="L-threonine (THR) [phloem]" compartment="phloem" initialConcentration="1" boundaryCondition="false"/>
      <species id="MANNOSE_1P" name="alpha-D-mannose 1-phosphate (MANNOSE-1P)" compartment="cytoplasm" initialConcentration="1" boundaryCondition="false"/>
      <species id="Crotonyl_ACPs" name="|Crotonyl-ACPs|" compartment="cytoplasm" initialConcentration="1" boundaryCondition="false"/>
      <species id="UDP_L_ARABINOSE" name="UDP-L-ARABINOSE" compartment="cytoplasm" initialConcentration="1" boundaryCondition="false"/>
      <species id="PROTON_mitochondrion" name="H+ (PROTON) [mitochondrion]" compartment="mitochondrion" initialConcentration="1" boundaryCondition="false"/>
      <species id="AMP" name="AMP" compartment="cytoplasm" initialConcentration="1" boundaryCondition="false"/>
      <species id="TYR_phloem" name="L-tyrosine (TYR) [phloem]" compartment="phloem" initialConcentration="1" boundaryCondition="false"/>
      <species id="OROTATE" name="OROTATE" compartment="cytoplasm" initialConcentration="1" boundaryCondition="false"/>
      <species id="MAL_chloroplast" name="(S)-malate (MAL) [chloroplast]" compartment="chloroplast" initialConcentration="1" boundaryCondition="false"/>
      <species id="CPD_397_phloem" name="S-methyl-L-methionine (CPD-397) [phloem]" compartment="phloem" initialConcentration="1" boundaryCondition="false"/>
      <species id="_1_4_beta_D_xylan_monomer_equivalent" name="1-4-beta-D-xylan-monomer-equivalent" compartment="cytoplasm" initialConcentration="1" boundaryCondition="false"/>
      <species id="GLY_biomass" name="glycine (GLY) [biomass]" compartment="biomass" initialConcentration="1" boundaryCondition="false"/>
      <species id="_2S__2_isopropylmalate" name="(2S)-2-isopropylmalate (3-CARBOXY-3-HYDROXY-ISOCAPROATE)" compartment="cytoplasm" initialConcentration="1" boundaryCondition="false"/>
      <species id="phosphate_xylem" name="phosphate (|Pi|) [xylem]" compartment="xylem" initialConcentration="1" boundaryCondition="false"/>
      <species id="Oxidized_ferredoxins" name="|Oxidized-ferredoxins|" compartment="cytoplasm" initialConcentration="1" boundaryCondition="false"/>
      <species id="MALONYL_ACP" name="MALONYL-ACP" compartment="cytoplasm" initialConcentration="1" boundaryCondition="false"/>
      <species id="ferulate" name="ferulate (FERULIC-ACID)" compartment="cytoplasm" initialConcentration="1" boundaryCondition="false"/>
      <species id="GLT_tRNAs" name="|GLT-tRNAs|" compartment="cytoplasm" initialConcentration="1" boundaryCondition="false"/>
      <species id="R_3_hydroxystearoyl_ACPs" name="|R-3-hydroxystearoyl-ACPs|" compartment="cytoplasm" initialConcentration="1" boundaryCondition="false"/>
      <species id="ADP_chloroplast" name="ADP [chloroplast]" compartment="chloroplast" initialConcentration="1" boundaryCondition="false"/>
      <species id="_3_oxo_dodecanoyl_ACPs" name="|3-oxo-dodecanoyl-ACPs|" compartment="cytoplasm" initialConcentration="1" boundaryCondition="false"/>
      <species id="SUC" name="succinate (SUC)" compartment="cytoplasm" initialConcentration="1" boundaryCondition="false"/>
      <species id="RNA_base_equivalent" name="RNA_base_equivalent" compartment="cytoplasm" initialConcentration="1" boundaryCondition="false"/>
      <species id="DUMP" name="DUMP" compartment="cytoplasm" initialConcentration="1" boundaryCondition="false"/>
      <species id="CIS_ACONITATE" name="CIS-ACONITATE" compartment="cytoplasm" initialConcentration="1" boundaryCondition="false"/>
      <species id="ANTHRANILATE" name="ANTHRANILATE" compartment="cytoplasm" initialConcentration="1" boundaryCondition="false"/>
      <species id="R_3_Hydroxypalmitoyl_ACPs" name="|R-3-Hydroxypalmitoyl-ACPs|" compartment="cytoplasm" initialConcentration="1" boundaryCondition="false"/>
      <species id="CO2_mitochondrion" name="CO2 (CARBON-DIOXIDE) [mitochondrion]" compartment="mitochondrion" initialConcentration="1" boundaryCondition="false"/>
      <species id="UTP" name="UTP" compartment="cytoplasm" initialConcentration="1" boundaryCondition="false"/>
      <species id="PROTON_peroxisome" name="H+ (PROTON) [peroxisome]" compartment="peroxisome" initialConcentration="1" boundaryCondition="false"/>
      <species id="palmitoleate" name="palmitoleate (CPD-9245)" compartment="cytoplasm" initialConcentration="1" boundaryCondition="false"/>
      <species id="UDP_SULFOQUINOVOSE" name="UDP-alpha-D-sulfoquinovopyranose (UDP-SULFOQUINOVOSE)" compartment="cytoplasm" initialConcentration="1" boundaryCondition="false"/>
      <species id="DI_H_OROTATE" name="(S)-dihydroorotate (DI-H-OROTATE)" compartment="cytoplasm" initialConcentration="1" boundaryCondition="false"/>
      <species id="SULFOQUINOVOSYLDIACYLGLYCEROL_biomass" name="SULFOQUINOVOSYLDIACYLGLYCEROL [biomass]" compartment="biomass" initialConcentration="1" boundaryCondition="false"/>
      <species id="L_ASPARTATE_phloem" name="L-ASPARTATE [phloem]" compartment="phloem" initialConcentration="1" boundaryCondition="false"/>
      <species id="ERYTHROSE_4P_chloroplast" name="D-erythrose 4-phosphate (ERYTHROSE-4P) [chloroplast]" compartment="chloroplast" initialConcentration="1" boundaryCondition="false"/>
      <species id="Palmitoleoyl_ACPs" name="|Palmitoleoyl-ACPs|" compartment="cytoplasm" initialConcentration="1" boundaryCondition="false"/>
      <species id="DI_H_OROTATE_mitochondrion" name="(S)-dihydroorotate (DI-H-OROTATE) [mitochondrion]" compartment="mitochondrion" initialConcentration="1" boundaryCondition="false"/>
      <species id="PHE_biomass" name="L-phenylalanine (PHE) [biomass]" compartment="biomass" initialConcentration="1" boundaryCondition="false"/>
      <species id="CPD_506" name="D-myo-inositol (1,3,4,5)-tetrakisphosphate (CPD-506)" compartment="cytoplasm" initialConcentration="1" boundaryCondition="false"/>
      <species id="Pyruvate_dehydrogenase_acetylDHlipoyl" name="|Pyruvate-dehydrogenase-acetylDHlipoyl|" compartment="cytoplasm" initialConcentration="1" boundaryCondition="false"/>
      <species id="CPD_648" name="(S)-4-hydroxymandelonitrile (CPD-648)" compartment="cytoplasm" initialConcentration="1" boundaryCondition="false"/>
      <species id="ADP" name="ADP" compartment="cytoplasm" initialConcentration="1" boundaryCondition="false"/>
      <species id="CPD_641" name="mevalonate-diphosphate (CPD-641)" compartment="cytoplasm" initialConcentration="1" boundaryCondition="false"/>
      <species id="GUANOSINE" name="GUANOSINE" compartment="cytoplasm" initialConcentration="1" boundaryCondition="false"/>
      <species id="L_DEHYDRO_ASCORBATE_chloroplast" name="L-DEHYDRO-ASCORBATE [chloroplast]" compartment="chloroplast" initialConcentration="1" boundaryCondition="false"/>
      <species id="stachyose" name="stachyose (CPD-170)" compartment="cytoplasm" initialConcentration="1" boundaryCondition="false"/>
      <species id="Hex_2_enoyl_ACPs" name="|Hex-2-enoyl-ACPs|" compartment="cytoplasm" initialConcentration="1" boundaryCondition="false"/>
      <species id="GLT_peroxisome" name="L-glutamate (GLT) [peroxisome]" compartment="peroxisome" initialConcentration="1" boundaryCondition="false"/>
      <species id="GMP" name="GMP" compartment="cytoplasm" initialConcentration="1" boundaryCondition="false"/>
      <species id="BUTYRIC_ACID" name="n-butanoate (BUTYRIC_ACID)" compartment="cytoplasm" initialConcentration="1" boundaryCondition="false"/>
      <species id="amylopectin_monomer_equivalent_chloroplast_biomass" name="amylopectin_monomer_equivalent_chloroplast [biomass]" compartment="biomass" initialConcentration="1" boundaryCondition="false"/>
      <species id="GDP" name="GDP" compartment="cytoplasm" initialConcentration="1" boundaryCondition="false"/>
      <species id="Reduced_ferredoxins_chloroplast" name="|Reduced-ferredoxins| [chloroplast]" compartment="chloroplast" initialConcentration="1" boundaryCondition="false"/>
      <species id="L_1_PHOSPHATIDYL_SERINE" name="L-1-PHOSPHATIDYL-SERINE" compartment="cytoplasm" initialConcentration="1" boundaryCondition="false"/>
      <species id="PYRUVATE_chloroplast" name="PYRUVATE [chloroplast]" compartment="chloroplast" initialConcentration="1" boundaryCondition="false"/>
      <species id="COPROPORPHYRINOGEN_III" name="coproporphyrinogen III (COPROPORPHYRINOGEN_III)" compartment="cytoplasm" initialConcentration="1" boundaryCondition="false"/>
      <species id="MET" name="L-methionine (MET)" compartment="cytoplasm" initialConcentration="1" boundaryCondition="false"/>
      <species id="phosphate" name="phosphate (|Pi|)" compartment="cytoplasm" initialConcentration="1" boundaryCondition="false"/>
      <species id="Pyruvate_dehydrogenase_acetylDHlipoyl_mitochondrion" name="|Pyruvate-dehydrogenase-acetylDHlipoyl| [mitochondrion]" compartment="mitochondrion" initialConcentration="1" boundaryCondition="false"/>
      <species id="LEU" name="L-leucine (LEU)" compartment="cytoplasm" initialConcentration="1" boundaryCondition="false"/>
      <species id="Homogalacturonan_monomer_equivalent_biomass" name="Homogalacturonan-monomer-equivalent [biomass]" compartment="biomass" initialConcentration="1" boundaryCondition="false"/>
      <species id="RNA_base_equivalent_biomass" name="RNA_base_equivalent [biomass]" compartment="biomass" initialConcentration="1" boundaryCondition="false"/>
      <species id="GLUTATHIONE" name="GLUTATHIONE" compartment="cytoplasm" initialConcentration="1" boundaryCondition="false"/>
      <species id="HIS_phloem" name="L-histidine (HIS) [phloem]" compartment="phloem" initialConcentration="1" boundaryCondition="false"/>
      <species id="_5_P_RIBOSYL_N_FORMYLGLYCINEAMIDE" name="5&apos;-phosphoribosyl-N-formylglycineamide (5-P-RIBOSYL-N-FORMYLGLYCINEAMIDE)" compartment="cytoplasm" initialConcentration="1" boundaryCondition="false"/>
      <species id="DUTP" name="DUTP" compartment="cytoplasm" initialConcentration="1" boundaryCondition="false"/>
      <species id="DIVINYL_PROTOCHLOROPHYLLIDE_A" name="divinyl protochlorophyllide a (DIVINYL-PROTOCHLOROPHYLLIDE-A)" compartment="cytoplasm" initialConcentration="1" boundaryCondition="false"/>
      <species id="L_ASPARTATE_SEMIALDEHYDE" name="L-ASPARTATE-SEMIALDEHYDE" compartment="cytoplasm" initialConcentration="1" boundaryCondition="false"/>
      <species id="PHYTYL_PYROPHOSPHATE" name="phytyl diphosphate (PHYTYL-PYROPHOSPHATE)" compartment="cytoplasm" initialConcentration="1" boundaryCondition="false"/>
      <species id="L_1_PHOSPHATIDYL_GLYCEROL_P" name="L-1-PHOSPHATIDYL-GLYCEROL-P" compartment="cytoplasm" initialConcentration="1" boundaryCondition="false"/>
      <species id="_10_FORMYL_THF" name="10-formyl-tetrahydrofolate (10-FORMYL-THF)" compartment="cytoplasm" initialConcentration="1" boundaryCondition="false"/>
      <species id="OXALACETIC_ACID_peroxisome" name="oxaloacetate (OXALACETIC_ACID) [peroxisome]" compartment="peroxisome" initialConcentration="1" boundaryCondition="false"/>
      <species id="CPD_7003" name="tetrahydrogeranylgeranyl-PP (CPD-7003)" compartment="cytoplasm" initialConcentration="1" boundaryCondition="false"/>
      <species id="CPD_7002" name="dihydrogeranylgeranyl-PP (CPD-7002)" compartment="cytoplasm" initialConcentration="1" boundaryCondition="false"/>
      <species id="ATP_mitochondrion" name="ATP [mitochondrion]" compartment="mitochondrion" initialConcentration="1" boundaryCondition="false"/>
      <species id="CPD_7006" name="tetrahydrogeranylgeranyl-chlorophyll a (CPD-7006)" compartment="cytoplasm" initialConcentration="1" boundaryCondition="false"/>
      <species id="CPD_7005" name="geranylgeranyl-chlorophyll a (CPD-7005)" compartment="cytoplasm" initialConcentration="1" boundaryCondition="false"/>
      <species id="CPD_7004" name="dihydrogeranylgeranyl-chlorophyll a (CPD-7004)" compartment="cytoplasm" initialConcentration="1" boundaryCondition="false"/>
      <species id="TMP" name="dTMP (TMP)" compartment="cytoplasm" initialConcentration="1" boundaryCondition="false"/>
      <species id="_3_ENOLPYRUVYL_SHIKIMATE_5P" name="5-enolpyruvyl-shikimate-3-phosphate (3-ENOLPYRUVYL-SHIKIMATE-5P)" compartment="cytoplasm" initialConcentration="1" boundaryCondition="false"/>
      <species id="ASN_phloem" name="L-asparagine (ASN) [phloem]" compartment="phloem" initialConcentration="1" boundaryCondition="false"/>
      <species id="oxygen_chloroplast" name="oxygen (OXYGEN-MOLECULE) [chloroplast]" compartment="chloroplast" initialConcentration="1" boundaryCondition="false"/>
      <species id="DIACYLGLYCEROL" name="DIACYLGLYCEROL" compartment="cytoplasm" initialConcentration="1" boundaryCondition="false"/>
      <species id="dihydroxyacetone_phosphate_chloroplast" name="dihydroxyacetone phosphate (DIHYDROXY-ACETONE-PHOSPHATE) [chloroplast]" compartment="chloroplast" initialConcentration="1" boundaryCondition="false"/>
      <species id="hydroxypyruvate_peroxisome" name="hydroxypyruvate (OH-PYR) [peroxisome]" compartment="peroxisome" initialConcentration="1" boundaryCondition="false"/>
      <species id="DEOXYXYLULOSE_5P" name="1-deoxy-D-xylulose 5-phosphate (DEOXYXYLULOSE-5P)" compartment="cytoplasm" initialConcentration="1" boundaryCondition="false"/>
      <species id="_2R_3S__3_isopropylmalate" name="(2R,3S)-3-isopropylmalate (2-D-THREO-HYDROXY-3-CARBOXY-ISOCAPROATE)" compartment="cytoplasm" initialConcentration="1" boundaryCondition="false"/>
      <species id="GLYCOLLATE" name="glycolate (GLYCOLLATE)" compartment="cytoplasm" initialConcentration="1" boundaryCondition="false"/>
      <species id="N_acetylglutamyl_phosphate" name="N-acetylglutamyl-phosphate (N-ACETYL-GLUTAMYL-P)" compartment="cytoplasm" initialConcentration="1" boundaryCondition="false"/>
      <species id="CARBAMYUL_L_ASPARTATE" name="N-carbamoyl-L-aspartate (CARBAMYUL-L-ASPARTATE)" compartment="cytoplasm" initialConcentration="1" boundaryCondition="false"/>
      <species id="_3_HYDROXY_3_METHYL_GLUTARYL_COA" name="(S)-3-hydroxy-3-methylglutaryl-CoA (3-HYDROXY-3-METHYL-GLUTARYL-COA)" compartment="cytoplasm" initialConcentration="1" boundaryCondition="false"/>
      <species id="PHYTOSPINGOSINE" name="4-hydroxysphinganine (PHYTOSPINGOSINE)" compartment="cytoplasm" initialConcentration="1" boundaryCondition="false"/>
      <species id="INDOLE_3_ACETYL_ALA" name="indole-3-acetyl-alanine (INDOLE-3-ACETYL-ALA)" compartment="cytoplasm" initialConcentration="1" boundaryCondition="false"/>
      <species id="ARG_biomass" name="L-arginine (ARG) [biomass]" compartment="biomass" initialConcentration="1" boundaryCondition="false"/>
      <species id="polysaccharide_glucuronate_unit" name="polysaccharide_glucuronate_unit" compartment="cytoplasm" initialConcentration="1" boundaryCondition="false"/>
      <species id="N_ALPHA_ACETYLORNITHINE" name="N-acetyl-L-ornithine (N-ALPHA-ACETYLORNITHINE)" compartment="cytoplasm" initialConcentration="1" boundaryCondition="false"/>
      <species id="_2_Octenoyl_ACPs" name="|2-Octenoyl-ACPs|" compartment="cytoplasm" initialConcentration="1" boundaryCondition="false"/>
      <species id="Tetradec_2_enoyl_ACPs" name="|Tetradec-2-enoyl-ACPs|" compartment="cytoplasm" initialConcentration="1" boundaryCondition="false"/>
      <species id="XYLULOSE_5_PHOSPHATE_chloroplast" name="D-xylulose 5-phosphate (XYLULOSE-5-PHOSPHATE) [chloroplast]" compartment="chloroplast" initialConcentration="1" boundaryCondition="false"/>
      <species id="LL_DIAMINOPIMELATE" name="L,L-diaminopimelate (LL-DIAMINOPIMELATE)" compartment="cytoplasm" initialConcentration="1" boundaryCondition="false"/>
      <species id="ILE_biomass" name="L-isoleucine (ILE) [biomass]" compartment="biomass" initialConcentration="1" boundaryCondition="false"/>
      <species id="_2_KETO_3_METHYL_VALERATE" name="(S)-3-methyl-2-oxopentanoate (2-KETO-3-METHYL-VALERATE)" compartment="cytoplasm" initialConcentration="1" boundaryCondition="false"/>
    </listOfSpecies>
    <listOfReactions>
      <reaction id="ADENOSYLHOMOCYSTEINASE_RXN" name="EC 3.3.1.1 (ADENOSYLHOMOCYSTEINASE-RXN)" reversible="false">
        <notes>
          <body xmlns="http://www.w3.org/1999/xhtml">
            <p>GENE_ASSOCIATION: GRMZM2G015295 or GRMZM2G111909</p>
            <p>PARENT_FRAME: ADENOSYLHOMOCYSTEINASE-RXN</p>
          </body>
        </notes>
        <listOfReactants>
          <speciesReference species="WATER" stoichiometry="1"/>
          <speciesReference species="ADENOSYL_HOMO_CYS" stoichiometry="1"/>
        </listOfReactants>
        <listOfProducts>
          <speciesReference species="HOMO_CYS" stoichiometry="1"/>
          <speciesReference species="ADENOSINE" stoichiometry="1"/>
        </listOfProducts>
        <kineticLaw>
          <math xmlns="http://www.w3.org/1998/Math/MathML">
            <cn type="integer"> 0 </cn>
          </math>
        </kineticLaw>
      </reaction>
      <reaction id="sink_GLN" name="EC 6.1.1.18 (sink_GLN)" reversible="false">
        <notes>
          <body xmlns="http://www.w3.org/1999/xhtml">
            <p>GENE_ASSOCIATION: GRMZM2G048012 or GRMZM2G032049</p>
            <p>PARENT_FRAME: GLUTAMINE--TRNA-LIGASE-RXN</p>
          </body>
        </notes>
        <listOfReactants>
          <speciesReference species="GLN" stoichiometry="1"/>
        </listOfReactants>
        <listOfProducts>
          <speciesReference species="GLN_biomass" stoichiometry="1"/>
        </listOfProducts>
        <kineticLaw>
          <math xmlns="http://www.w3.org/1998/Math/MathML">
            <cn type="integer"> 0 </cn>
          </math>
        </kineticLaw>
      </reaction>
      <reaction id="RXN_11654" name="EC 1.1.1.195 (RXN-11654)" reversible="false">
        <notes>
          <body xmlns="http://www.w3.org/1999/xhtml">
            <p>GENE_ASSOCIATION: GRMZM2G046070 or GRMZM2G443445 or GRMZM5G844562 or GRMZM2G108570 or AC234163.1_FG002 or GRMZM2G700188 or GRMZM2G118610 or GRMZM2G167613 or GRMZM2G090980</p>
            <p>PARENT_FRAME: RXN-11654</p>
          </body>
        </notes>
        <listOfReactants>
          <speciesReference species="NADPH" stoichiometry="1"/>
          <speciesReference species="coniferaldehyde" stoichiometry="1"/>
          <speciesReference species="PROTON" stoichiometry="1"/>
        </listOfReactants>
        <listOfProducts>
          <speciesReference species="NADP" stoichiometry="1"/>
          <speciesReference species="CONIFERYL_ALCOHOL" stoichiometry="1"/>
        </listOfProducts>
        <kineticLaw>
          <math xmlns="http://www.w3.org/1998/Math/MathML">
            <cn type="integer"> 0 </cn>
          </math>
        </kineticLaw>
      </reaction>
      <reaction id="sink_LINOLEIC_ACID" name="sink_LINOLEIC_ACID" reversible="false">
        <notes>
          <body xmlns="http://www.w3.org/1999/xhtml">
            <p>PARENT_FRAME: None</p>
          </body>
        </notes>
        <listOfReactants>
          <speciesReference species="LINOLEIC_ACID" stoichiometry="1"/>
        </listOfReactants>
        <listOfProducts>
          <speciesReference species="LINOLEIC_ACID_biomass" stoichiometry="1"/>
        </listOfProducts>
        <kineticLaw>
          <math xmlns="http://www.w3.org/1998/Math/MathML">
            <cn type="integer"> 0 </cn>
          </math>
        </kineticLaw>
      </reaction>
      <reaction id="PYRROLINECARBDEHYDROG_RXN" name="EC 1.5.1.- (PYRROLINECARBDEHYDROG-RXN)" reversible="false">
        <notes>
          <body xmlns="http://www.w3.org/1999/xhtml">
            <p>GENE_ASSOCIATION: GRMZM2G090087</p>
            <p>PARENT_FRAME: PYRROLINECARBDEHYDROG-RXN</p>
          </body>
        </notes>
        <listOfReactants>
          <speciesReference species="L_DELTA1_PYRROLINE_5_CARBOXYLATE" stoichiometry="1"/>
          <speciesReference species="WATER" stoichiometry="2"/>
          <speciesReference species="NAD" stoichiometry="1"/>
        </listOfReactants>
        <listOfProducts>
          <speciesReference species="NADH" stoichiometry="1"/>
          <speciesReference species="GLT" stoichiometry="1"/>
          <speciesReference species="PROTON" stoichiometry="1"/>
        </listOfProducts>
        <kineticLaw>
          <math xmlns="http://www.w3.org/1998/Math/MathML">
            <cn type="integer"> 0 </cn>
          </math>
        </kineticLaw>
      </reaction>
      <reaction id="sink_GLT" name="EC 6.1.1.17 (sink_GLT)" reversible="false">
        <notes>
          <body xmlns="http://www.w3.org/1999/xhtml">
            <p>GENE_ASSOCIATION: GRMZM5G891373 or AC233922.1_FG004 or GRMZM2G057491 or GRMZM2G046932</p>
            <p>PARENT_FRAME: GLURS-RXN</p>
          </body>
        </notes>
        <listOfReactants>
          <speciesReference species="GLT" stoichiometry="1"/>
        </listOfReactants>
        <listOfProducts>
          <speciesReference species="GLT_biomass" stoichiometry="1"/>
        </listOfProducts>
        <kineticLaw>
          <math xmlns="http://www.w3.org/1998/Math/MathML">
            <cn type="integer"> 0 </cn>
          </math>
        </kineticLaw>
      </reaction>
      <reaction id="PHOSPHOGLUCMUT_RXN_chloroplast" name="EC 5.4.2.2 (PHOSPHOGLUCMUT-RXN) [chloroplast]" reversible="true">
        <notes>
          <body xmlns="http://www.w3.org/1999/xhtml">
            <p>GENE_ASSOCIATION: GRMZM2G067908 or GRMZM2G069676 or GRMZM2G025854</p>
            <p>PARENT_FRAME: PHOSPHOGLUCMUT-RXN</p>
          </body>
        </notes>
        <listOfReactants>
          <speciesReference species="GLC_1_P_chloroplast" stoichiometry="1"/>
        </listOfReactants>
        <listOfProducts>
          <speciesReference species="ALPHA_GLC_6_P_chloroplast" stoichiometry="1"/>
        </listOfProducts>
        <kineticLaw>
          <math xmlns="http://www.w3.org/1998/Math/MathML">
            <cn type="integer"> 0 </cn>
          </math>
        </kineticLaw>
      </reaction>
      <reaction id="AIRCARBOXY_RXN" name="EC 4.1.1.21 (AIRCARBOXY-RXN)" reversible="false">
        <notes>
          <body xmlns="http://www.w3.org/1999/xhtml">
            <p>GENE_ASSOCIATION: GRMZM2G133121</p>
            <p>PARENT_FRAME: AIRCARBOXY-RXN</p>
          </body>
        </notes>
        <listOfReactants>
          <speciesReference species="CO2" stoichiometry="1"/>
          <speciesReference species="_5_PHOSPHORIBOSYL_5_AMINOIMIDAZOLE" stoichiometry="1"/>
        </listOfReactants>
        <listOfProducts>
          <speciesReference species="PHOSPHORIBOSYL_CARBOXY_AMINOIMIDAZOLE" stoichiometry="1"/>
          <speciesReference species="PROTON" stoichiometry="2"/>
        </listOfProducts>
        <kineticLaw>
          <math xmlns="http://www.w3.org/1998/Math/MathML">
            <cn type="integer"> 0 </cn>
          </math>
        </kineticLaw>
      </reaction>
      <reaction id="sink_GLY" name="EC 6.1.1.14 (sink_GLY)" reversible="false">
        <notes>
          <body xmlns="http://www.w3.org/1999/xhtml">
            <p>GENE_ASSOCIATION: GRMZM5G821551 or GRMZM2G171688 or GRMZM2G041797</p>
            <p>PARENT_FRAME: GLYCINE--TRNA-LIGASE-RXN</p>
          </body>
        </notes>
        <listOfReactants>
          <speciesReference species="GLY" stoichiometry="1"/>
        </listOfReactants>
        <listOfProducts>
          <speciesReference species="GLY_biomass" stoichiometry="1"/>
        </listOfProducts>
        <kineticLaw>
          <math xmlns="http://www.w3.org/1998/Math/MathML">
            <cn type="integer"> 0 </cn>
          </math>
        </kineticLaw>
      </reaction>
      <reaction id="RXN_6161" name="EC 4.1.1.1 (RXN-6161)" reversible="false">
        <notes>
          <body xmlns="http://www.w3.org/1999/xhtml">
            <p>GENE_ASSOCIATION: AC197705.4_FG001 or GRMZM2G316073 or GRMZM2G438178 or GRMZM2G087186 or AC210013.4_FG007 or GRMZM2G434792 or GRMZM2G038821 or GRMZM2G002863</p>
            <p>PARENT_FRAME: RXN-6161</p>
          </body>
        </notes>
        <listOfReactants>
          <speciesReference species="PYRUVATE" stoichiometry="1"/>
          <speciesReference species="PROTON" stoichiometry="1"/>
        </listOfReactants>
        <listOfProducts>
          <speciesReference species="CO2" stoichiometry="1"/>
          <speciesReference species="ACETALD" stoichiometry="1"/>
        </listOfProducts>
        <kineticLaw>
          <math xmlns="http://www.w3.org/1998/Math/MathML">
            <cn type="integer"> 0 </cn>
          </math>
        </kineticLaw>
      </reaction>
      <reaction id="CarbohydratesSink" name="CarbohydratesSink" reversible="false">
        <notes>
          <body xmlns="http://www.w3.org/1999/xhtml">
            <p>PARENT_FRAME: None</p>
          </body>
        </notes>
        <listOfReactants>
          <speciesReference species="hemicellulose_fixed_biomass" stoichiometry="0.4"/>
          <speciesReference species="polysaccharide_galacturonate_unit" stoichiometry="0.259"/>
          <speciesReference species="GALACTOSE" stoichiometry="0.056"/>
          <speciesReference species="CELLULOSE_monomer_equivalent" stoichiometry="2.22"/>
          <speciesReference species="GLC" stoichiometry="0.278"/>
          <speciesReference species="RIBOSE" stoichiometry="0.067"/>
          <speciesReference species="SUCROSE" stoichiometry="0.146"/>
          <speciesReference species="FRU" stoichiometry="0.111"/>
          <speciesReference species="MANNOSE_6P" stoichiometry="0.039"/>
        </listOfReactants>
        <listOfProducts>
          <speciesReference species="carbohydrates_fixed_biomass" stoichiometry="1"/>
        </listOfProducts>
        <kineticLaw>
          <math xmlns="http://www.w3.org/1998/Math/MathML">
            <cn type="integer"> 0 </cn>
          </math>
        </kineticLaw>
      </reaction>
      <reaction id="peroxisome_glycolate_exchange" name="peroxisome_glycolate_exchange" reversible="true">
        <notes>
          <body xmlns="http://www.w3.org/1999/xhtml">
            <p>PARENT_FRAME: None</p>
          </body>
        </notes>
        <listOfReactants>
          <speciesReference species="GLYCOLLATE" stoichiometry="1"/>
        </listOfReactants>
        <listOfProducts>
          <speciesReference species="GLYCOLLATE_peroxisome" stoichiometry="1"/>
        </listOfProducts>
        <kineticLaw>
          <math xmlns="http://www.w3.org/1998/Math/MathML">
            <cn type="integer"> 0 </cn>
          </math>
        </kineticLaw>
      </reaction>
      <reaction id="sink_CPD_13612" name="sink_CPD-13612" reversible="false">
        <notes>
          <body xmlns="http://www.w3.org/1999/xhtml">
            <p>PARENT_FRAME: None</p>
          </body>
        </notes>
        <listOfReactants>
          <speciesReference species="dihydrosphingosine" stoichiometry="1"/>
        </listOfReactants>
        <listOfProducts>
          <speciesReference species="dihydrosphingosine_biomass" stoichiometry="1"/>
        </listOfProducts>
        <kineticLaw>
          <math xmlns="http://www.w3.org/1998/Math/MathML">
            <cn type="integer"> 0 </cn>
          </math>
        </kineticLaw>
      </reaction>
      <reaction id="GLUC1PURIDYLTRANS_RXN" name="EC 2.7.7.9 (GLUC1PURIDYLTRANS-RXN)" reversible="true">
        <notes>
          <body xmlns="http://www.w3.org/1999/xhtml">
            <p>GENE_ASSOCIATION: GRMZM2G519736 or AC216869.3_FG001 or GRMZM2G116586 or GRMZM2G098370 or GRMZM2G161493 or GRMZM2G018022 or AC233910.1_FG005 or GRMZM2G032003 or GRMZM2G134415 or GRMZM2G378402</p>
            <p>PARENT_FRAME: GLUC1PURIDYLTRANS-RXN</p>
          </body>
        </notes>
        <listOfReactants>
          <speciesReference species="UTP" stoichiometry="1"/>
          <speciesReference species="PROTON" stoichiometry="1"/>
          <speciesReference species="GLC_1_P" stoichiometry="1"/>
        </listOfReactants>
        <listOfProducts>
          <speciesReference species="PPI" stoichiometry="1"/>
          <speciesReference species="UDP_GLUCOSE" stoichiometry="1"/>
        </listOfProducts>
        <kineticLaw>
          <math xmlns="http://www.w3.org/1998/Math/MathML">
            <cn type="integer"> 0 </cn>
          </math>
        </kineticLaw>
      </reaction>
      <reaction id="sink_L_ALPHA_ALANINE" name="EC 6.1.1.7 (sink_L-ALPHA-ALANINE)" reversible="false">
        <notes>
          <body xmlns="http://www.w3.org/1999/xhtml">
            <p>GENE_ASSOCIATION: GRMZM2G154664 or GRMZM2G082271</p>
            <p>PARENT_FRAME: ALANINE--TRNA-LIGASE-RXN</p>
          </body>
        </notes>
        <listOfReactants>
          <speciesReference species="L_alanine" stoichiometry="1"/>
        </listOfReactants>
        <listOfProducts>
          <speciesReference species="L_alanine_biomass" stoichiometry="1"/>
        </listOfProducts>
        <kineticLaw>
          <math xmlns="http://www.w3.org/1998/Math/MathML">
            <cn type="integer"> 0 </cn>
          </math>
        </kineticLaw>
      </reaction>
      <reaction id="OHMETHYLBILANESYN_RXN" name="EC 2.5.1.61 (OHMETHYLBILANESYN-RXN)" reversible="false">
        <notes>
          <body xmlns="http://www.w3.org/1999/xhtml">
            <p>GENE_ASSOCIATION: GRMZM2G026117 or GRMZM2G041159</p>
            <p>PARENT_FRAME: OHMETHYLBILANESYN-RXN</p>
          </body>
        </notes>
        <listOfReactants>
          <speciesReference species="WATER" stoichiometry="1"/>
          <speciesReference species="PORPHOBILINOGEN" stoichiometry="4"/>
        </listOfReactants>
        <listOfProducts>
          <speciesReference species="HYDROXYMETHYLBILANE" stoichiometry="1"/>
          <speciesReference species="AMMONIA" stoichiometry="4"/>
          <speciesReference species="PROTON" stoichiometry="4"/>
        </listOfProducts>
        <kineticLaw>
          <math xmlns="http://www.w3.org/1998/Math/MathML">
            <cn type="integer"> 0 </cn>
          </math>
        </kineticLaw>
      </reaction>
      <reaction id="peroxisome_glycine_exchange" name="peroxisome_glycine_exchange" reversible="true">
        <notes>
          <body xmlns="http://www.w3.org/1999/xhtml">
            <p>PARENT_FRAME: None</p>
          </body>
        </notes>
        <listOfReactants>
          <speciesReference species="GLY" stoichiometry="1"/>
        </listOfReactants>
        <listOfProducts>
          <speciesReference species="GLY_peroxisome" stoichiometry="1"/>
        </listOfProducts>
        <kineticLaw>
          <math xmlns="http://www.w3.org/1998/Math/MathML">
            <cn type="integer"> 0 </cn>
          </math>
        </kineticLaw>
      </reaction>
      <reaction id="RXN_8001" name="EC 1.1.1.23 (RXN-8001)" reversible="true">
        <notes>
          <body xmlns="http://www.w3.org/1999/xhtml">
            <p>GENE_ASSOCIATION: GRMZM2G058584</p>
            <p>PARENT_FRAME: RXN-8001</p>
          </body>
        </notes>
        <listOfReactants>
          <speciesReference species="WATER" stoichiometry="1"/>
          <speciesReference species="HISTIDINOL" stoichiometry="1"/>
          <speciesReference species="NAD" stoichiometry="2"/>
        </listOfReactants>
        <listOfProducts>
          <speciesReference species="NADH" stoichiometry="2"/>
          <speciesReference species="HIS" stoichiometry="1"/>
          <speciesReference species="PROTON" stoichiometry="3"/>
        </listOfProducts>
        <kineticLaw>
          <math xmlns="http://www.w3.org/1998/Math/MathML">
            <cn type="integer"> 0 </cn>
          </math>
        </kineticLaw>
      </reaction>
      <reaction id="GLYC3PDEHYDROGBIOSYN_RXN_GLYCEROL_3P_NADP__DIHYDROXY_ACETONE_PHOSPHATE_NADPH_PROTON_59_" name="EC 1.1.1.94 (GLYC3PDEHYDROGBIOSYN-RXN-GLYCEROL-3P/NADP//DIHYDROXY-ACETONE-PHOSPHATE/NADPH/PROTON.59.)" reversible="false">
        <notes>
          <body xmlns="http://www.w3.org/1999/xhtml">
            <p>GENE_ASSOCIATION: GRMZM2G063258</p>
            <p>PARENT_FRAME: GLYC3PDEHYDROGBIOSYN-RXN</p>
          </body>
        </notes>
        <listOfReactants>
          <speciesReference species="NADPH" stoichiometry="1"/>
          <speciesReference species="dihydroxyacetone_phosphate" stoichiometry="1"/>
          <speciesReference species="PROTON" stoichiometry="1"/>
        </listOfReactants>
        <listOfProducts>
          <speciesReference species="GLYCEROL_3P" stoichiometry="1"/>
          <speciesReference species="NADP" stoichiometry="1"/>
        </listOfProducts>
        <kineticLaw>
          <math xmlns="http://www.w3.org/1998/Math/MathML">
            <cn type="integer"> 0 </cn>
          </math>
        </kineticLaw>
      </reaction>
      <reaction id="RXN0_1133" name="EC 2.3.1.12 (RXN0-1133)" reversible="false">
        <notes>
          <body xmlns="http://www.w3.org/1999/xhtml">
            <p>GENE_ASSOCIATION: GRMZM2G117786 or GRMZM2G036534 or GRMZM2G121200 or GRMZM2G058702 or GRMZM2G165176</p>
            <p>PARENT_FRAME: RXN0-1133</p>
          </body>
        </notes>
        <listOfReactants>
          <speciesReference species="CO_A" stoichiometry="1"/>
          <speciesReference species="Pyruvate_dehydrogenase_acetylDHlipoyl" stoichiometry="1"/>
        </listOfReactants>
        <listOfProducts>
          <speciesReference species="ACETYL_COA" stoichiometry="1"/>
          <speciesReference species="Pyruvate_dehydrogenase_dihydrolipoate" stoichiometry="1"/>
        </listOfProducts>
        <kineticLaw>
          <math xmlns="http://www.w3.org/1998/Math/MathML">
            <cn type="integer"> 0 </cn>
          </math>
        </kineticLaw>
      </reaction>
      <reaction id="RXN0_1132" name="EC 1.8.1.4 (RXN0-1132)" reversible="false">
        <notes>
          <body xmlns="http://www.w3.org/1999/xhtml">
            <p>GENE_ASSOCIATION: GRMZM2G145595 or GRMZM2G152958 or GRMZM2G073774</p>
            <p>PARENT_FRAME: RXN0-1132</p>
          </body>
        </notes>
        <listOfReactants>
          <speciesReference species="Pyruvate_dehydrogenase_dihydrolipoate" stoichiometry="1"/>
          <speciesReference species="NAD" stoichiometry="1"/>
        </listOfReactants>
        <listOfProducts>
          <speciesReference species="Pyruvate_dehydrogenase_lipoate" stoichiometry="1"/>
          <speciesReference species="NADH" stoichiometry="1"/>
          <speciesReference species="PROTON" stoichiometry="1"/>
        </listOfProducts>
        <kineticLaw>
          <math xmlns="http://www.w3.org/1998/Math/MathML">
            <cn type="integer"> 0 </cn>
          </math>
        </kineticLaw>
      </reaction>
      <reaction id="MEVALONATE_KINASE_RXN" name="EC 2.7.1.36 (MEVALONATE-KINASE-RXN)" reversible="false">
        <notes>
          <body xmlns="http://www.w3.org/1999/xhtml">
            <p>GENE_ASSOCIATION: GRMZM2G019144 or GRMZM2G470382 or GRMZM2G074015</p>
            <p>PARENT_FRAME: MEVALONATE-KINASE-RXN</p>
          </body>
        </notes>
        <listOfReactants>
          <speciesReference species="MEVALONATE" stoichiometry="1"/>
          <speciesReference species="ATP" stoichiometry="1"/>
        </listOfReactants>
        <listOfProducts>
          <speciesReference species="CPD_499" stoichiometry="1"/>
          <speciesReference species="PROTON" stoichiometry="1"/>
          <speciesReference species="ADP" stoichiometry="1"/>
        </listOfProducts>
        <kineticLaw>
          <math xmlns="http://www.w3.org/1998/Math/MathML">
            <cn type="integer"> 0 </cn>
          </math>
        </kineticLaw>
      </reaction>
      <reaction id="RXN0_1134" name="EC 1.2.4.1 (RXN0-1134)" reversible="false">
        <notes>
          <body xmlns="http://www.w3.org/1999/xhtml">
            <p>GENE_ASSOCIATION: GRMZM2G127546 or GRMZM2G147834 or GRMZM2G088565 or GRMZM2G033894 or GRMZM2G128121</p>
            <p>PARENT_FRAME: RXN0-1134</p>
          </body>
        </notes>
        <listOfReactants>
          <speciesReference species="Pyruvate_dehydrogenase_lipoate" stoichiometry="1"/>
          <speciesReference species="PYRUVATE" stoichiometry="1"/>
          <speciesReference species="PROTON" stoichiometry="1"/>
        </listOfReactants>
        <listOfProducts>
          <speciesReference species="Pyruvate_dehydrogenase_acetylDHlipoyl" stoichiometry="1"/>
          <speciesReference species="CO2" stoichiometry="1"/>
        </listOfProducts>
        <kineticLaw>
          <math xmlns="http://www.w3.org/1998/Math/MathML">
            <cn type="integer"> 0 </cn>
          </math>
        </kineticLaw>
      </reaction>
      <reaction id="RXN_1884" name="EC 1.1.1.316 (RXN-1884)" reversible="false">
        <notes>
          <body xmlns="http://www.w3.org/1999/xhtml">
            <p>GENE_ASSOCIATION: GRMZM2G126002</p>
            <p>PARENT_FRAME: RXN-1884</p>
          </body>
        </notes>
        <listOfReactants>
          <speciesReference species="L_GALACTOSE" stoichiometry="1"/>
          <speciesReference species="NAD" stoichiometry="1"/>
        </listOfReactants>
        <listOfProducts>
          <speciesReference species="NADH" stoichiometry="1"/>
          <speciesReference species="CPD_330" stoichiometry="1"/>
          <speciesReference species="PROTON" stoichiometry="1"/>
        </listOfProducts>
        <kineticLaw>
          <math xmlns="http://www.w3.org/1998/Math/MathML">
            <cn type="integer"> 0 </cn>
          </math>
        </kineticLaw>
      </reaction>
      <reaction id="HYDROXYMETHYLGLUTARYL_COA_SYNTHASE_RXN" name="EC 2.3.3.10 (HYDROXYMETHYLGLUTARYL-COA-SYNTHASE-RXN)" reversible="false">
        <notes>
          <body xmlns="http://www.w3.org/1999/xhtml">
            <p>GENE_ASSOCIATION: GRMZM2G413253 or GRMZM2G087207 or GRMZM2G106263 or AC199782.5_FG002</p>
            <p>PARENT_FRAME: HYDROXYMETHYLGLUTARYL-COA-SYNTHASE-RXN</p>
          </body>
        </notes>
        <listOfReactants>
          <speciesReference species="WATER" stoichiometry="1"/>
          <speciesReference species="ACETYL_COA" stoichiometry="1"/>
          <speciesReference species="ACETOACETYL_COA" stoichiometry="1"/>
        </listOfReactants>
        <listOfProducts>
          <speciesReference species="_3_HYDROXY_3_METHYL_GLUTARYL_COA" stoichiometry="1"/>
          <speciesReference species="CO_A" stoichiometry="1"/>
          <speciesReference species="PROTON" stoichiometry="1"/>
        </listOfProducts>
        <kineticLaw>
          <math xmlns="http://www.w3.org/1998/Math/MathML">
            <cn type="integer"> 0 </cn>
          </math>
        </kineticLaw>
      </reaction>
      <reaction id="RXN_7609" name="EC 3.1.3.5 (RXN-7609)" reversible="false">
        <notes>
          <body xmlns="http://www.w3.org/1999/xhtml">
            <p>GENE_ASSOCIATION: GRMZM2G157310 or GRMZM2G044819 or GRMZM2G122139 or GRMZM2G040945</p>
            <p>PARENT_FRAME: RXN-7609</p>
          </body>
        </notes>
        <listOfReactants>
          <speciesReference species="WATER" stoichiometry="1"/>
          <speciesReference species="GMP" stoichiometry="1"/>
        </listOfReactants>
        <listOfProducts>
          <speciesReference species="phosphate" stoichiometry="1"/>
          <speciesReference species="GUANOSINE" stoichiometry="1"/>
        </listOfProducts>
        <kineticLaw>
          <math xmlns="http://www.w3.org/1998/Math/MathML">
            <cn type="integer"> 0 </cn>
          </math>
        </kineticLaw>
      </reaction>
      <reaction id="CyclicElectronFlowPSI_mod_chloroplast" name="CyclicElectronFlowPSI-mod [chloroplast]" reversible="false">
        <notes>
          <body xmlns="http://www.w3.org/1999/xhtml">
            <p>PARENT_FRAME: None</p>
          </body>
        </notes>
        <listOfReactants>
          <speciesReference species="PLASTOQUINONE_chloroplast" stoichiometry="1"/>
          <speciesReference species="Reduced_ferredoxins_chloroplast" stoichiometry="2"/>
          <speciesReference species="PROTON_chloroplast" stoichiometry="2"/>
        </listOfReactants>
        <listOfProducts>
          <speciesReference species="PLASTOQUINOL_1_chloroplast" stoichiometry="1"/>
          <speciesReference species="Oxidized_ferredoxins_chloroplast" stoichiometry="2"/>
        </listOfProducts>
        <kineticLaw>
          <math xmlns="http://www.w3.org/1998/Math/MathML">
            <cn type="integer"> 0 </cn>
          </math>
        </kineticLaw>
      </reaction>
      <reaction id="RXN_2601" name="EC 2.3.1.133 (RXN-2601)" reversible="false">
        <notes>
          <body xmlns="http://www.w3.org/1999/xhtml">
            <p>GENE_ASSOCIATION: GRMZM5G878365 or GRMZM2G015793 or GRMZM2G115422 or GRMZM2G179703 or GRMZM2G129403 or GRMZM2G124815 or GRMZM2G107211 or GRMZM2G132678 or GRMZM2G089698 or GRMZM2G094017 or GRMZM2G178769 or GRMZM2G177349 or GRMZM2G035023 or GRMZM2G051005 or GRMZM2G156816 or GRMZM2G035584</p>
            <p>PARENT_FRAME: RXN-2601</p>
          </body>
        </notes>
        <listOfReactants>
          <speciesReference species="QUINATE" stoichiometry="1"/>
          <speciesReference species="P_COUMAROYL_COA" stoichiometry="1"/>
        </listOfReactants>
        <listOfProducts>
          <speciesReference species="CO_A" stoichiometry="1"/>
          <speciesReference species="_4_COUMAROYLQUINATE" stoichiometry="1"/>
        </listOfProducts>
        <kineticLaw>
          <math xmlns="http://www.w3.org/1998/Math/MathML">
            <cn type="integer"> 0 </cn>
          </math>
        </kineticLaw>
      </reaction>
      <reaction id="sink_Xylogalacturonan_monomer_equivalent" name="sink_Xylogalacturonan-monomer-equivalent" reversible="false">
        <notes>
          <body xmlns="http://www.w3.org/1999/xhtml">
            <p>PARENT_FRAME: None</p>
          </body>
        </notes>
        <listOfReactants>
          <speciesReference species="Xylogalacturonan_monomer_equivalent" stoichiometry="1"/>
        </listOfReactants>
        <listOfProducts>
          <speciesReference species="Xylogalacturonan_monomer_equivalent_biomass" stoichiometry="1"/>
        </listOfProducts>
        <kineticLaw>
          <math xmlns="http://www.w3.org/1998/Math/MathML">
            <cn type="integer"> 0 </cn>
          </math>
        </kineticLaw>
      </reaction>
      <reaction id="FattyAcidSink" name="FattyAcidSink" reversible="false">
        <notes>
          <body xmlns="http://www.w3.org/1999/xhtml">
            <p>PARENT_FRAME: None</p>
          </body>
        </notes>
        <listOfReactants>
          <speciesReference species="STEARIC_ACID" stoichiometry="0.04"/>
          <speciesReference species="oleate" stoichiometry="0.162"/>
          <speciesReference species="LINOLENIC_ACID" stoichiometry="2.372"/>
          <speciesReference species="PALMITATE" stoichiometry="0.382"/>
          <speciesReference species="palmitoleate" stoichiometry="0.206"/>
          <speciesReference species="LINOLEIC_ACID" stoichiometry="0.485"/>
        </listOfReactants>
        <listOfProducts>
          <speciesReference species="fatty_acids_fixed_biomass" stoichiometry="1"/>
        </listOfProducts>
        <kineticLaw>
          <math xmlns="http://www.w3.org/1998/Math/MathML">
            <cn type="integer"> 0 </cn>
          </math>
        </kineticLaw>
      </reaction>
      <reaction id="EC_5_1_3_15_chloroplast" name="EC 5.1.3.15 (GLUCOSE-6-PHOSPHATE-1-EPIMERASE-RXN) [chloroplast]" reversible="true">
        <notes>
          <body xmlns="http://www.w3.org/1999/xhtml">
            <p>GENE_ASSOCIATION: GRMZM2G103287 or GRMZM2G093945</p>
            <p>PARENT_FRAME: GLUCOSE-6-PHOSPHATE-1-EPIMERASE-RXN</p>
          </body>
        </notes>
        <listOfReactants>
          <speciesReference species="ALPHA_GLC_6_P_chloroplast" stoichiometry="1"/>
        </listOfReactants>
        <listOfProducts>
          <speciesReference species="GLC_6_P_chloroplast" stoichiometry="1"/>
        </listOfProducts>
        <kineticLaw>
          <math xmlns="http://www.w3.org/1998/Math/MathML">
            <cn type="integer"> 0 </cn>
          </math>
        </kineticLaw>
      </reaction>
      <reaction id="_2TRANSKETO_RXN_chloroplast" name="EC 2.2.1.1 (2TRANSKETO-RXN) [chloroplast]" reversible="true">
        <notes>
          <body xmlns="http://www.w3.org/1999/xhtml">
            <p>GENE_ASSOCIATION: GRMZM2G033208</p>
            <p>PARENT_FRAME: 2TRANSKETO-RXN</p>
          </body>
        </notes>
        <listOfReactants>
          <speciesReference species="XYLULOSE_5_PHOSPHATE_chloroplast" stoichiometry="1"/>
          <speciesReference species="ERYTHROSE_4P_chloroplast" stoichiometry="1"/>
        </listOfReactants>
        <listOfProducts>
          <speciesReference species="FRUCTOSE_6P_chloroplast" stoichiometry="1"/>
          <speciesReference species="GAP_chloroplast" stoichiometry="1"/>
        </listOfProducts>
        <kineticLaw>
          <math xmlns="http://www.w3.org/1998/Math/MathML">
            <cn type="integer"> 0 </cn>
          </math>
        </kineticLaw>
      </reaction>
      <reaction id="PGLUCISOM_RXN_chloroplast" name="EC 5.3.1.9 (PGLUCISOM-RXN) [chloroplast]" reversible="true">
        <notes>
          <body xmlns="http://www.w3.org/1999/xhtml">
            <p>GENE_ASSOCIATION: GRMZM2G140614 or GRMZM2G076075</p>
            <p>PARENT_FRAME: PGLUCISOM-RXN</p>
          </body>
        </notes>
        <listOfReactants>
          <speciesReference species="GLC_6_P_chloroplast" stoichiometry="1"/>
        </listOfReactants>
        <listOfProducts>
          <speciesReference species="FRUCTOSE_6P_chloroplast" stoichiometry="1"/>
        </listOfProducts>
        <kineticLaw>
          <math xmlns="http://www.w3.org/1998/Math/MathML">
            <cn type="integer"> 0 </cn>
          </math>
        </kineticLaw>
      </reaction>
      <reaction id="sink_Glucuronoxylan_monomer_equivalent" name="sink_Glucuronoxylan-monomer-equivalent" reversible="false">
        <notes>
          <body xmlns="http://www.w3.org/1999/xhtml">
            <p>PARENT_FRAME: None</p>
          </body>
        </notes>
        <listOfReactants>
          <speciesReference species="Glucuronoxylan_monomer_equivalent" stoichiometry="1"/>
        </listOfReactants>
        <listOfProducts>
          <speciesReference species="Glucuronoxylan_monomer_equivalent_biomass" stoichiometry="1"/>
        </listOfProducts>
        <kineticLaw>
          <math xmlns="http://www.w3.org/1998/Math/MathML">
            <cn type="integer"> 0 </cn>
          </math>
        </kineticLaw>
      </reaction>
      <reaction id="RXN4FS_4" name="EC 2.7.8.- (RXN4FS-4)" reversible="false">
        <notes>
          <body xmlns="http://www.w3.org/1999/xhtml">
            <p>PARENT_FRAME: RXN4FS-4</p>
          </body>
        </notes>
        <listOfReactants>
          <speciesReference species="CPD4FS_1" stoichiometry="1"/>
          <speciesReference species="DIACYLGLYCEROL" stoichiometry="1"/>
        </listOfReactants>
        <listOfProducts>
          <speciesReference species="PROTON" stoichiometry="1"/>
          <speciesReference species="CPD_160" stoichiometry="1"/>
          <speciesReference species="CMP" stoichiometry="1"/>
        </listOfProducts>
        <kineticLaw>
          <math xmlns="http://www.w3.org/1998/Math/MathML">
            <cn type="integer"> 0 </cn>
          </math>
        </kineticLaw>
      </reaction>
      <reaction id="sink_SUCROSE" name="sink_SUCROSE" reversible="false">
        <notes>
          <body xmlns="http://www.w3.org/1999/xhtml">
            <p>PARENT_FRAME: None</p>
          </body>
        </notes>
        <listOfReactants>
          <speciesReference species="SUCROSE" stoichiometry="1"/>
        </listOfReactants>
        <listOfProducts>
          <speciesReference species="SUCROSE_biomass" stoichiometry="1"/>
        </listOfProducts>
        <kineticLaw>
          <math xmlns="http://www.w3.org/1998/Math/MathML">
            <cn type="integer"> 0 </cn>
          </math>
        </kineticLaw>
      </reaction>
      <reaction id="ProteinSink" name="ProteinSink" reversible="false">
        <notes>
          <body xmlns="http://www.w3.org/1999/xhtml">
            <p>PARENT_FRAME: None</p>
          </body>
        </notes>
        <listOfReactants>
          <speciesReference species="CYS" stoichiometry="0.0313"/>
          <speciesReference species="HIS" stoichiometry="0.0915"/>
          <speciesReference species="SER" stoichiometry="0.612"/>
          <speciesReference species="VAL" stoichiometry="0.25"/>
          <speciesReference species="LYS" stoichiometry="5.71e-05"/>
          <speciesReference species="PRO" stoichiometry="0.762"/>
          <speciesReference species="L_alanine" stoichiometry="1.15"/>
          <speciesReference species="THR" stoichiometry="0.175"/>
          <speciesReference species="PHE" stoichiometry="0.314"/>
          <speciesReference species="GLY" stoichiometry="0.0445"/>
          <speciesReference species="ILE" stoichiometry="0.465"/>
          <speciesReference species="LEU" stoichiometry="1.51"/>
          <speciesReference species="ARG" stoichiometry="0.0959"/>
          <speciesReference species="TRP" stoichiometry="0.00409"/>
          <speciesReference species="L_ASPARTATE" stoichiometry="0.414"/>
          <speciesReference species="GLT" stoichiometry="1.53"/>
          <speciesReference species="TYR" stoichiometry="0.244"/>
          <speciesReference species="MET" stoichiometry="0.123"/>
        </listOfReactants>
        <listOfProducts>
          <speciesReference species="protein_fixed_biomass" stoichiometry="1"/>
        </listOfProducts>
        <kineticLaw>
          <math xmlns="http://www.w3.org/1998/Math/MathML">
            <cn type="integer"> 0 </cn>
          </math>
        </kineticLaw>
      </reaction>
      <reaction id="SERINE_O_ACETTRAN_RXN" name="EC 2.3.1.30 (SERINE-O-ACETTRAN-RXN)" reversible="false">
        <notes>
          <body xmlns="http://www.w3.org/1999/xhtml">
            <p>GENE_ASSOCIATION: GRMZM2G343543 or GRMZM2G013430 or GRMZM2G069203 or GRMZM2G154218 or GRMZM2G110509 or GRMZM2G057535 or GRMZM2G149768 or GRMZM2G001327 or AC233866.1_FG006 or GRMZM2G153541 or GRMZM2G048740 or GRMZM2G151193</p>
            <p>PARENT_FRAME: SERINE-O-ACETTRAN-RXN</p>
          </body>
        </notes>
        <listOfReactants>
          <speciesReference species="ACETYL_COA" stoichiometry="1"/>
          <speciesReference species="SER" stoichiometry="1"/>
        </listOfReactants>
        <listOfProducts>
          <speciesReference species="ACETYLSERINE" stoichiometry="1"/>
          <speciesReference species="CO_A" stoichiometry="1"/>
        </listOfProducts>
        <kineticLaw>
          <math xmlns="http://www.w3.org/1998/Math/MathML">
            <cn type="integer"> 0 </cn>
          </math>
        </kineticLaw>
      </reaction>
      <reaction id="RXN4FS_2" name="EC 2.1.1.71 (RXN4FS-2)" reversible="false">
        <notes>
          <body xmlns="http://www.w3.org/1999/xhtml">
            <p>PARENT_FRAME: RXN4FS-2</p>
          </body>
        </notes>
        <listOfReactants>
          <speciesReference species="CPD_160" stoichiometry="1"/>
          <speciesReference species="S_ADENOSYLMETHIONINE" stoichiometry="1"/>
        </listOfReactants>
        <listOfProducts>
          <speciesReference species="PHOSPHATIDYLCHOLINE" stoichiometry="1"/>
          <speciesReference species="ADENOSYL_HOMO_CYS" stoichiometry="1"/>
          <speciesReference species="PROTON" stoichiometry="1"/>
        </listOfProducts>
        <kineticLaw>
          <math xmlns="http://www.w3.org/1998/Math/MathML">
            <cn type="integer"> 0 </cn>
          </math>
        </kineticLaw>
      </reaction>
      <reaction id="RXN4FS_3" name="EC 2.7.7.- (RXN4FS-3)" reversible="false">
        <notes>
          <body xmlns="http://www.w3.org/1999/xhtml">
            <p>PARENT_FRAME: RXN4FS-3</p>
          </body>
        </notes>
        <listOfReactants>
          <speciesReference species="CPD_5441" stoichiometry="1"/>
          <speciesReference species="CTP" stoichiometry="1"/>
          <speciesReference species="PROTON" stoichiometry="1"/>
        </listOfReactants>
        <listOfProducts>
          <speciesReference species="CPD4FS_1" stoichiometry="1"/>
          <speciesReference species="PPI" stoichiometry="1"/>
        </listOfProducts>
        <kineticLaw>
          <math xmlns="http://www.w3.org/1998/Math/MathML">
            <cn type="integer"> 0 </cn>
          </math>
        </kineticLaw>
      </reaction>
      <reaction id="sink_CHLOROPHYLL_B" name="sink_CHLOROPHYLL-B" reversible="false">
        <notes>
          <body xmlns="http://www.w3.org/1999/xhtml">
            <p>PARENT_FRAME: None</p>
          </body>
        </notes>
        <listOfReactants>
          <speciesReference species="CHLOROPHYLL_B" stoichiometry="1"/>
        </listOfReactants>
        <listOfProducts>
          <speciesReference species="CHLOROPHYLL_B_biomass" stoichiometry="1"/>
        </listOfProducts>
        <kineticLaw>
          <math xmlns="http://www.w3.org/1998/Math/MathML">
            <cn type="integer"> 0 </cn>
          </math>
        </kineticLaw>
      </reaction>
      <reaction id="sink_CHLOROPHYLL_A" name="sink_CHLOROPHYLL-A" reversible="false">
        <notes>
          <body xmlns="http://www.w3.org/1999/xhtml">
            <p>PARENT_FRAME: None</p>
          </body>
        </notes>
        <listOfReactants>
          <speciesReference species="CHLOROPHYLL_A" stoichiometry="1"/>
        </listOfReactants>
        <listOfProducts>
          <speciesReference species="CHLOROPHYLL_A_biomass" stoichiometry="1"/>
        </listOfProducts>
        <kineticLaw>
          <math xmlns="http://www.w3.org/1998/Math/MathML">
            <cn type="integer"> 0 </cn>
          </math>
        </kineticLaw>
      </reaction>
      <reaction id="peroxisome_serine_exchange" name="peroxisome_serine_exchange" reversible="true">
        <notes>
          <body xmlns="http://www.w3.org/1999/xhtml">
            <p>PARENT_FRAME: None</p>
          </body>
        </notes>
        <listOfReactants>
          <speciesReference species="SER" stoichiometry="1"/>
        </listOfReactants>
        <listOfProducts>
          <speciesReference species="SER_peroxisome" stoichiometry="1"/>
        </listOfProducts>
        <kineticLaw>
          <math xmlns="http://www.w3.org/1998/Math/MathML">
            <cn type="integer"> 0 </cn>
          </math>
        </kineticLaw>
      </reaction>
      <reaction id="peroxisome_O2_exchange" name="peroxisome_O2_exchange" reversible="true">
        <notes>
          <body xmlns="http://www.w3.org/1999/xhtml">
            <p>PARENT_FRAME: None</p>
          </body>
        </notes>
        <listOfReactants>
          <speciesReference species="oxygen" stoichiometry="1"/>
        </listOfReactants>
        <listOfProducts>
          <speciesReference species="oxygen_peroxisome" stoichiometry="1"/>
        </listOfProducts>
        <kineticLaw>
          <math xmlns="http://www.w3.org/1998/Math/MathML">
            <cn type="integer"> 0 </cn>
          </math>
        </kineticLaw>
      </reaction>
      <reaction id="UDPKIN_RXN" name="EC 2.7.4.6 (UDPKIN-RXN)" reversible="false">
        <notes>
          <body xmlns="http://www.w3.org/1999/xhtml">
            <p>GENE_ASSOCIATION: GRMZM5G833747 or GRMZM2G125893 or GRMZM2G106099 or GRMZM2G013478 or GRMZM2G001524 or GRMZM2G134797 or GRMZM2G107616 or GRMZM2G178576 or GRMZM2G060464</p>
            <p>PARENT_FRAME: UDPKIN-RXN</p>
          </body>
        </notes>
        <listOfReactants>
          <speciesReference species="UDP" stoichiometry="1"/>
          <speciesReference species="ATP" stoichiometry="1"/>
        </listOfReactants>
        <listOfProducts>
          <speciesReference species="UTP" stoichiometry="1"/>
          <speciesReference species="ADP" stoichiometry="1"/>
        </listOfProducts>
        <kineticLaw>
          <math xmlns="http://www.w3.org/1998/Math/MathML">
            <cn type="integer"> 0 </cn>
          </math>
        </kineticLaw>
      </reaction>
      <reaction id="tx_CPD_397" name="tx_CPD-397" reversible="true">
        <notes>
          <body xmlns="http://www.w3.org/1999/xhtml">
            <p>PARENT_FRAME: None</p>
          </body>
        </notes>
        <listOfReactants>
          <speciesReference species="CPD_397_phloem" stoichiometry="1"/>
        </listOfReactants>
        <listOfProducts>
          <speciesReference species="CPD_397" stoichiometry="1"/>
        </listOfProducts>
        <kineticLaw>
          <math xmlns="http://www.w3.org/1998/Math/MathML">
            <cn type="integer"> 0 </cn>
          </math>
        </kineticLaw>
      </reaction>
      <reaction id="PhotosystemII_mod_chloroplast" name="EC 1.10.3.9 (PhotosystemII-mod) [chloroplast]" reversible="false">
        <notes>
          <body xmlns="http://www.w3.org/1999/xhtml">
            <p>GENE_ASSOCIATION: GRMZM5G844143 or GRMZM2G427369 or GRMZM2G125575 or GRMZM2G108467 or GRMZM2G433927 or GRMZM2G117572 or GRMZM5G808939 or GRMZM5G856777 or GRMZM2G455413 or GRMZM2G062044 or GRMZM2G113349 or GRMZM2G358180 or GRMZM2G175562</p>
            <p>PARENT_FRAME: PSII-RXN</p>
          </body>
        </notes>
        <listOfReactants>
          <speciesReference species="WATER_chloroplast" stoichiometry="2"/>
          <speciesReference species="Light_chloroplast" stoichiometry="4"/>
          <speciesReference species="PROTON_chloroplast" stoichiometry="4"/>
          <speciesReference species="PLASTOQUINONE_chloroplast" stoichiometry="2"/>
        </listOfReactants>
        <listOfProducts>
          <speciesReference species="PLASTOQUINOL_1_chloroplast" stoichiometry="2"/>
          <speciesReference species="PROTON_thylakoid_lumen" stoichiometry="4"/>
          <speciesReference species="oxygen_chloroplast" stoichiometry="1"/>
        </listOfProducts>
        <kineticLaw>
          <math xmlns="http://www.w3.org/1998/Math/MathML">
            <cn type="integer"> 0 </cn>
          </math>
        </kineticLaw>
      </reaction>
      <reaction id="DIHYDROXYMETVALDEHYDRAT_RXN" name="EC 4.2.1.9 (DIHYDROXYMETVALDEHYDRAT-RXN)" reversible="false">
        <notes>
          <body xmlns="http://www.w3.org/1999/xhtml">
            <p>GENE_ASSOCIATION: GRMZM2G014069 or AC234528.1_FG005</p>
            <p>PARENT_FRAME: DIHYDROXYMETVALDEHYDRAT-RXN</p>
          </body>
        </notes>
        <listOfReactants>
          <speciesReference species="_1_KETO_2_METHYLVALERATE" stoichiometry="1"/>
        </listOfReactants>
        <listOfProducts>
          <speciesReference species="WATER" stoichiometry="1"/>
          <speciesReference species="_2_KETO_3_METHYL_VALERATE" stoichiometry="1"/>
        </listOfProducts>
        <kineticLaw>
          <math xmlns="http://www.w3.org/1998/Math/MathML">
            <cn type="integer"> 0 </cn>
          </math>
        </kineticLaw>
      </reaction>
      <reaction id="tx_LYS" name="tx_LYS" reversible="true">
        <notes>
          <body xmlns="http://www.w3.org/1999/xhtml">
            <p>PARENT_FRAME: None</p>
          </body>
        </notes>
        <listOfReactants>
          <speciesReference species="LYS_phloem" stoichiometry="1"/>
        </listOfReactants>
        <listOfProducts>
          <speciesReference species="LYS" stoichiometry="1"/>
        </listOfProducts>
        <kineticLaw>
          <math xmlns="http://www.w3.org/1998/Math/MathML">
            <cn type="integer"> 0 </cn>
          </math>
        </kineticLaw>
      </reaction>
      <reaction id="DIHYDRODIPICSYN_RXN" name="EC 4.3.3.- (DIHYDRODIPICSYN-RXN)" reversible="false">
        <notes>
          <body xmlns="http://www.w3.org/1999/xhtml">
            <p>PARENT_FRAME: DIHYDRODIPICSYN-RXN</p>
          </body>
        </notes>
        <listOfReactants>
          <speciesReference species="L_ASPARTATE_SEMIALDEHYDE" stoichiometry="1"/>
          <speciesReference species="PYRUVATE" stoichiometry="1"/>
        </listOfReactants>
        <listOfProducts>
          <speciesReference species="WATER" stoichiometry="1"/>
          <speciesReference species="CPD_14443" stoichiometry="1"/>
          <speciesReference species="PROTON" stoichiometry="1"/>
        </listOfProducts>
        <kineticLaw>
          <math xmlns="http://www.w3.org/1998/Math/MathML">
            <cn type="integer"> 0 </cn>
          </math>
        </kineticLaw>
      </reaction>
      <reaction id="RXN_9539" name="EC 2.3.1.41 (RXN-9539)" reversible="false">
        <notes>
          <body xmlns="http://www.w3.org/1999/xhtml">
            <p>GENE_ASSOCIATION: GRMZM2G124335 or GRMZM2G072205 or GRMZM2G152105 or GRMZM2G135498 or GRMZM2G007757 or GRMZM2G012863</p>
            <p>PARENT_FRAME: RXN-9539</p>
          </body>
        </notes>
        <listOfReactants>
          <speciesReference species="MALONYL_ACP" stoichiometry="1"/>
          <speciesReference species="Myristoyl_ACPs" stoichiometry="1"/>
        </listOfReactants>
        <listOfProducts>
          <speciesReference species="ACP" stoichiometry="1"/>
          <speciesReference species="_3_oxo_palmitoyl_ACPs" stoichiometry="1"/>
          <speciesReference species="CO2" stoichiometry="1"/>
        </listOfProducts>
        <kineticLaw>
          <math xmlns="http://www.w3.org/1998/Math/MathML">
            <cn type="integer"> 0 </cn>
          </math>
        </kineticLaw>
      </reaction>
      <reaction id="GCVMULTI_RXN_mitochondrion" name="GCVMULTI-RXN [mitochondrion]" reversible="false">
        <notes>
          <body xmlns="http://www.w3.org/1999/xhtml">
            <p>GENE_ASSOCIATION: GRMZM2G399183 or GRMZM2G020288 or GRMZM2G104310 or GRMZM2G010321 or GRMZM2G051208</p>
            <p>PARENT_FRAME: GCVMULTI-RXN</p>
          </body>
        </notes>
        <listOfReactants>
          <speciesReference species="GLY_mitochondrion" stoichiometry="1"/>
          <speciesReference species="NAD_mitochondrion" stoichiometry="1"/>
          <speciesReference species="THF_mitochondrion" stoichiometry="1"/>
        </listOfReactants>
        <listOfProducts>
          <speciesReference species="PROTON_mitochondrion" stoichiometry="1"/>
          <speciesReference species="AMMONIA_mitochondrion" stoichiometry="1"/>
          <speciesReference species="CO2_mitochondrion" stoichiometry="1"/>
          <speciesReference species="NADH_mitochondrion" stoichiometry="1"/>
          <speciesReference species="METHYLENE_THF_mitochondrion" stoichiometry="1"/>
        </listOfProducts>
        <kineticLaw>
          <math xmlns="http://www.w3.org/1998/Math/MathML">
            <cn type="integer"> 0 </cn>
          </math>
        </kineticLaw>
      </reaction>
      <reaction id="RXN_9535" name="EC 2.3.1.41 (RXN-9535)" reversible="false">
        <notes>
          <body xmlns="http://www.w3.org/1999/xhtml">
            <p>GENE_ASSOCIATION: GRMZM2G124335 or GRMZM2G072205 or GRMZM2G152105 or GRMZM2G135498 or GRMZM2G007757 or GRMZM2G012863</p>
            <p>PARENT_FRAME: RXN-9535</p>
          </body>
        </notes>
        <listOfReactants>
          <speciesReference species="MALONYL_ACP" stoichiometry="1"/>
          <speciesReference species="Dodecanoyl_ACPs" stoichiometry="1"/>
        </listOfReactants>
        <listOfProducts>
          <speciesReference species="ACP" stoichiometry="1"/>
          <speciesReference species="CO2" stoichiometry="1"/>
          <speciesReference species="_3_oxo_myristoyl_ACPs" stoichiometry="1"/>
        </listOfProducts>
        <kineticLaw>
          <math xmlns="http://www.w3.org/1998/Math/MathML">
            <cn type="integer"> 0 </cn>
          </math>
        </kineticLaw>
      </reaction>
      <reaction id="RXN_9536" name="EC 1.1.1.100 (RXN-9536)" reversible="false">
        <notes>
          <body xmlns="http://www.w3.org/1999/xhtml">
            <p>GENE_ASSOCIATION: GRMZM2G115442 or GRMZM2G099696 or GRMZM2G043602 or GRMZM2G339994 or GRMZM2G128146 or GRMZM5G853065 or GRMZM2G141256 or GRMZM2G351023</p>
            <p>PARENT_FRAME: RXN-9536</p>
          </body>
        </notes>
        <listOfReactants>
          <speciesReference species="NADPH" stoichiometry="1"/>
          <speciesReference species="PROTON" stoichiometry="1"/>
          <speciesReference species="_3_oxo_myristoyl_ACPs" stoichiometry="1"/>
        </listOfReactants>
        <listOfProducts>
          <speciesReference species="NADP" stoichiometry="1"/>
          <speciesReference species="R_3_hydroxymyristoyl_ACPs" stoichiometry="1"/>
        </listOfProducts>
        <kineticLaw>
          <math xmlns="http://www.w3.org/1998/Math/MathML">
            <cn type="integer"> 0 </cn>
          </math>
        </kineticLaw>
      </reaction>
      <reaction id="GSAAMINOTRANS_RXN" name="EC 5.4.3.8 (GSAAMINOTRANS-RXN)" reversible="false">
        <notes>
          <body xmlns="http://www.w3.org/1999/xhtml">
            <p>GENE_ASSOCIATION: GRMZM2G116258</p>
            <p>PARENT_FRAME: GSAAMINOTRANS-RXN</p>
          </body>
        </notes>
        <listOfReactants>
          <speciesReference species="GLUTAMATE_1_SEMIALDEHYDE" stoichiometry="1"/>
        </listOfReactants>
        <listOfProducts>
          <speciesReference species="_5_AMINO_LEVULINATE" stoichiometry="1"/>
        </listOfProducts>
        <kineticLaw>
          <math xmlns="http://www.w3.org/1998/Math/MathML">
            <cn type="integer"> 0 </cn>
          </math>
        </kineticLaw>
      </reaction>
      <reaction id="ACYLCOASYN_RXN_BUTYRIC_ACID_CO_A_ATP__BUTYRYL_COA_PPI_AMP_43_" name="EC 6.2.1.3 (ACYLCOASYN-RXN-BUTYRIC_ACID/CO-A/ATP//BUTYRYL-COA/PPI/AMP.43.)" reversible="false">
        <notes>
          <body xmlns="http://www.w3.org/1999/xhtml">
            <p>GENE_ASSOCIATION: GRMZM2G079236 or GRMZM2G333861 or GRMZM2G569948 or GRMZM2G075140 or GRMZM2G016774 or GRMZM2G009438 or GRMZM2G156620 or GRMZM2G022558 or GRMZM2G118286 or GRMZM2G031790 or GRMZM2G117064 or GRMZM5G861300 or GRMZM2G162508 or GRMZM5G812228 or GRMZM2G002614 or GRMZM2G393897 or GRMZM2G055320 or GRMZM2G074759 or GRMZM2G059381 or GRMZM2G339336 or GRMZM2G152127 or GRMZM2G075333 or GRMZM2G176546 or GRMZM2G145179 or GRMZM2G460078 or GRMZM2G101875 or GRMZM2G104847 or GRMZM5G840955 or GRMZM2G160417 or GRMZM2G014651</p>
            <p>PARENT_FRAME: ACYLCOASYN-RXN</p>
          </body>
        </notes>
        <listOfReactants>
          <speciesReference species="CO_A" stoichiometry="1"/>
          <speciesReference species="BUTYRIC_ACID" stoichiometry="1"/>
          <speciesReference species="ATP" stoichiometry="1"/>
        </listOfReactants>
        <listOfProducts>
          <speciesReference species="AMP" stoichiometry="1"/>
          <speciesReference species="PPI" stoichiometry="1"/>
          <speciesReference species="BUTYRYL_COA" stoichiometry="1"/>
        </listOfProducts>
        <kineticLaw>
          <math xmlns="http://www.w3.org/1998/Math/MathML">
            <cn type="integer"> 0 </cn>
          </math>
        </kineticLaw>
      </reaction>
      <reaction id="RXN_9532" name="EC 1.1.1.100 (RXN-9532)" reversible="false">
        <notes>
          <body xmlns="http://www.w3.org/1999/xhtml">
            <p>GENE_ASSOCIATION: GRMZM2G115442 or GRMZM2G099696 or GRMZM2G043602 or GRMZM2G339994 or GRMZM2G128146 or GRMZM5G853065 or GRMZM2G141256 or GRMZM2G351023</p>
            <p>PARENT_FRAME: RXN-9532</p>
          </body>
        </notes>
        <listOfReactants>
          <speciesReference species="NADPH" stoichiometry="1"/>
          <speciesReference species="_3_oxo_dodecanoyl_ACPs" stoichiometry="1"/>
          <speciesReference species="PROTON" stoichiometry="1"/>
        </listOfReactants>
        <listOfProducts>
          <speciesReference species="NADP" stoichiometry="1"/>
          <speciesReference species="R_3_hydroxydodecanoyl_ACPs" stoichiometry="1"/>
        </listOfProducts>
        <kineticLaw>
          <math xmlns="http://www.w3.org/1998/Math/MathML">
            <cn type="integer"> 0 </cn>
          </math>
        </kineticLaw>
      </reaction>
      <reaction id="RXN_9533" name="EC 4.2.1.59 (RXN-9533)" reversible="false">
        <notes>
          <body xmlns="http://www.w3.org/1999/xhtml">
            <p>GENE_ASSOCIATION: GRMZM2G055667 or GRMZM2G024482</p>
            <p>PARENT_FRAME: RXN-9533</p>
          </body>
        </notes>
        <listOfReactants>
          <speciesReference species="R_3_hydroxydodecanoyl_ACPs" stoichiometry="1"/>
        </listOfReactants>
        <listOfProducts>
          <speciesReference species="WATER" stoichiometry="1"/>
          <speciesReference species="Dodec_2_enoyl_ACPs" stoichiometry="1"/>
        </listOfProducts>
        <kineticLaw>
          <math xmlns="http://www.w3.org/1998/Math/MathML">
            <cn type="integer"> 0 </cn>
          </math>
        </kineticLaw>
      </reaction>
      <reaction id="RXN_9667" name="EC 1.14.19.- (RXN-9667)" reversible="true">
        <notes>
          <body xmlns="http://www.w3.org/1999/xhtml">
            <p>GENE_ASSOCIATION: GRMZM2G074401 or GRMZM2G129209 or GRMZM2G128971</p>
            <p>PARENT_FRAME: RXN-9667</p>
          </body>
        </notes>
        <listOfReactants>
          <speciesReference species="Linoleoyl_groups" stoichiometry="1"/>
          <speciesReference species="NADH" stoichiometry="1"/>
          <speciesReference species="oxygen" stoichiometry="1"/>
          <speciesReference species="PROTON" stoichiometry="1"/>
        </listOfReactants>
        <listOfProducts>
          <speciesReference species="WATER" stoichiometry="2"/>
          <speciesReference species="Alpha_linolenoyl_groups" stoichiometry="1"/>
          <speciesReference species="NAD" stoichiometry="1"/>
        </listOfProducts>
        <kineticLaw>
          <math xmlns="http://www.w3.org/1998/Math/MathML">
            <cn type="integer"> 0 </cn>
          </math>
        </kineticLaw>
      </reaction>
      <reaction id="RXN_9660" name="EC 1.3.1.9 (RXN-9660)" reversible="false">
        <notes>
          <body xmlns="http://www.w3.org/1999/xhtml">
            <p>GENE_ASSOCIATION: GRMZM2G070422 or GRMZM2G079256 or GRMZM2G048616 or GRMZM2G125052</p>
            <p>PARENT_FRAME: RXN-9660</p>
          </body>
        </notes>
        <listOfReactants>
          <speciesReference species="NADH" stoichiometry="1"/>
          <speciesReference species="Trans_D2_decenoyl_ACPs" stoichiometry="1"/>
          <speciesReference species="PROTON" stoichiometry="1"/>
        </listOfReactants>
        <listOfProducts>
          <speciesReference species="Decanoyl_ACPs" stoichiometry="1"/>
          <speciesReference species="NAD" stoichiometry="1"/>
        </listOfProducts>
        <kineticLaw>
          <math xmlns="http://www.w3.org/1998/Math/MathML">
            <cn type="integer"> 0 </cn>
          </math>
        </kineticLaw>
      </reaction>
      <reaction id="RXN_9661" name="EC 1.3.1.9 (RXN-9661)" reversible="false">
        <notes>
          <body xmlns="http://www.w3.org/1999/xhtml">
            <p>GENE_ASSOCIATION: GRMZM2G070422 or GRMZM2G079256 or GRMZM2G048616 or GRMZM2G125052</p>
            <p>PARENT_FRAME: RXN-9661</p>
          </body>
        </notes>
        <listOfReactants>
          <speciesReference species="Dodec_2_enoyl_ACPs" stoichiometry="1"/>
          <speciesReference species="NADH" stoichiometry="1"/>
          <speciesReference species="PROTON" stoichiometry="1"/>
        </listOfReactants>
        <listOfProducts>
          <speciesReference species="NAD" stoichiometry="1"/>
          <speciesReference species="Dodecanoyl_ACPs" stoichiometry="1"/>
        </listOfProducts>
        <kineticLaw>
          <math xmlns="http://www.w3.org/1998/Math/MathML">
            <cn type="integer"> 0 </cn>
          </math>
        </kineticLaw>
      </reaction>
      <reaction id="RXN_9662" name="EC 1.3.1.9 (RXN-9662)" reversible="false">
        <notes>
          <body xmlns="http://www.w3.org/1999/xhtml">
            <p>GENE_ASSOCIATION: GRMZM2G070422 or GRMZM2G079256 or GRMZM2G048616 or GRMZM2G125052</p>
            <p>PARENT_FRAME: RXN-9662</p>
          </body>
        </notes>
        <listOfReactants>
          <speciesReference species="NADH" stoichiometry="1"/>
          <speciesReference species="PROTON" stoichiometry="1"/>
          <speciesReference species="Tetradec_2_enoyl_ACPs" stoichiometry="1"/>
        </listOfReactants>
        <listOfProducts>
          <speciesReference species="NAD" stoichiometry="1"/>
          <speciesReference species="Myristoyl_ACPs" stoichiometry="1"/>
        </listOfProducts>
        <kineticLaw>
          <math xmlns="http://www.w3.org/1998/Math/MathML">
            <cn type="integer"> 0 </cn>
          </math>
        </kineticLaw>
      </reaction>
      <reaction id="AICARTRANSFORM_RXN" name="EC 2.1.2.3 (AICARTRANSFORM-RXN)" reversible="false">
        <notes>
          <body xmlns="http://www.w3.org/1999/xhtml">
            <p>GENE_ASSOCIATION: GRMZM2G368902 or GRMZM2G306374</p>
            <p>PARENT_FRAME: AICARTRANSFORM-RXN</p>
          </body>
        </notes>
        <listOfReactants>
          <speciesReference species="AICAR" stoichiometry="1"/>
          <speciesReference species="_10_FORMYL_THF" stoichiometry="1"/>
        </listOfReactants>
        <listOfProducts>
          <speciesReference species="THF" stoichiometry="1"/>
          <speciesReference species="PHOSPHORIBOSYL_FORMAMIDO_CARBOXAMIDE" stoichiometry="1"/>
        </listOfProducts>
        <kineticLaw>
          <math xmlns="http://www.w3.org/1998/Math/MathML">
            <cn type="integer"> 0 </cn>
          </math>
        </kineticLaw>
      </reaction>
      <reaction id="chloroplast_pep_exchange" name="chloroplast_pep_exchange" reversible="true">
        <notes>
          <body xmlns="http://www.w3.org/1999/xhtml">
            <p>PARENT_FRAME: None</p>
          </body>
        </notes>
        <listOfReactants>
          <speciesReference species="phosphate_chloroplast" stoichiometry="1"/>
          <speciesReference species="phosphoenolpyruvate" stoichiometry="1"/>
        </listOfReactants>
        <listOfProducts>
          <speciesReference species="phosphate" stoichiometry="1"/>
          <speciesReference species="phosphoenolpyruvate_chloroplast" stoichiometry="1"/>
        </listOfProducts>
        <kineticLaw>
          <math xmlns="http://www.w3.org/1998/Math/MathML">
            <cn type="integer"> 0 </cn>
          </math>
        </kineticLaw>
      </reaction>
      <reaction id="RXN_9669" name="EC 1.14.19.6 (RXN-9669)" reversible="false">
        <notes>
          <body xmlns="http://www.w3.org/1999/xhtml">
            <p>GENE_ASSOCIATION: GRMZM2G078569</p>
            <p>PARENT_FRAME: RXN-9669</p>
          </body>
        </notes>
        <listOfReactants>
          <speciesReference species="Oleoyl_groups" stoichiometry="1"/>
          <speciesReference species="NADH" stoichiometry="1"/>
          <speciesReference species="oxygen" stoichiometry="1"/>
          <speciesReference species="PROTON" stoichiometry="1"/>
        </listOfReactants>
        <listOfProducts>
          <speciesReference species="WATER" stoichiometry="2"/>
          <speciesReference species="Linoleoyl_groups" stoichiometry="1"/>
          <speciesReference species="NAD" stoichiometry="1"/>
        </listOfProducts>
        <kineticLaw>
          <math xmlns="http://www.w3.org/1998/Math/MathML">
            <cn type="integer"> 0 </cn>
          </math>
        </kineticLaw>
      </reaction>
      <reaction id="EC_6_2_1_34" name="EC 6.2.1.34 (6.2.1.34-RXN)" reversible="false">
        <notes>
          <body xmlns="http://www.w3.org/1999/xhtml">
            <p>PARENT_FRAME: 6.2.1.34-RXN</p>
          </body>
        </notes>
        <listOfReactants>
          <speciesReference species="CO_A" stoichiometry="1"/>
          <speciesReference species="ferulate" stoichiometry="1"/>
          <speciesReference species="ATP" stoichiometry="1"/>
        </listOfReactants>
        <listOfProducts>
          <speciesReference species="AMP" stoichiometry="1"/>
          <speciesReference species="PPI" stoichiometry="1"/>
          <speciesReference species="FERULOYL_COA" stoichiometry="1"/>
        </listOfProducts>
        <kineticLaw>
          <math xmlns="http://www.w3.org/1998/Math/MathML">
            <cn type="integer"> 0 </cn>
          </math>
        </kineticLaw>
      </reaction>
      <reaction id="chloroplast_abstract_ferredoxin_exchange" name="chloroplast_abstract_ferredoxin_exchange" reversible="true">
        <notes>
          <body xmlns="http://www.w3.org/1999/xhtml">
            <p>PARENT_FRAME: None</p>
          </body>
        </notes>
        <listOfReactants>
          <speciesReference species="Reduced_ferredoxins_chloroplast" stoichiometry="1"/>
          <speciesReference species="Oxidized_ferredoxins" stoichiometry="1"/>
        </listOfReactants>
        <listOfProducts>
          <speciesReference species="Reduced_ferredoxins" stoichiometry="1"/>
          <speciesReference species="Oxidized_ferredoxins_chloroplast" stoichiometry="1"/>
        </listOfProducts>
        <kineticLaw>
          <math xmlns="http://www.w3.org/1998/Math/MathML">
            <cn type="integer"> 0 </cn>
          </math>
        </kineticLaw>
      </reaction>
      <reaction id="RXN_1106" name="EC 1.2.1.44 (RXN-1106)" reversible="false">
        <notes>
          <body xmlns="http://www.w3.org/1999/xhtml">
            <p>GENE_ASSOCIATION: GRMZM2G107076 or GRMZM2G068917 or GRMZM2G057328 or GRMZM2G131205 or GRMZM2G367768 or GRMZM2G179685 or GRMZM2G016836 or GRMZM2G410150 or GRMZM2G166837 or GRMZM2G410865 or GRMZM2G166833 or GRMZM2G108570 or GRMZM2G428924 or GRMZM2G146031 or GRMZM5G860241 or AC234526.1_FG005 or GRMZM2G099420 or GRMZM2G017285 or GRMZM2G001401 or GRMZM2G078480 or GRMZM2G033555 or GRMZM2G034069 or GRMZM2G468439 or GRMZM2G001991 or GRMZM2G050076 or GRMZM2G009681 or GRMZM2G131836 or GRMZM2G029547</p>
            <p>PARENT_FRAME: RXN-1106</p>
          </body>
        </notes>
        <listOfReactants>
          <speciesReference species="NADPH" stoichiometry="1"/>
          <speciesReference species="PROTON" stoichiometry="1"/>
          <speciesReference species="FERULOYL_COA" stoichiometry="1"/>
        </listOfReactants>
        <listOfProducts>
          <speciesReference species="coniferaldehyde" stoichiometry="1"/>
          <speciesReference species="CO_A" stoichiometry="1"/>
          <speciesReference species="NADP" stoichiometry="1"/>
        </listOfProducts>
        <kineticLaw>
          <math xmlns="http://www.w3.org/1998/Math/MathML">
            <cn type="integer"> 0 </cn>
          </math>
        </kineticLaw>
      </reaction>
      <reaction id="ALCOHOL_DEHYDROG_RXN" name="EC 1.1.1.1 (ALCOHOL-DEHYDROG-RXN)" reversible="true">
        <notes>
          <body xmlns="http://www.w3.org/1999/xhtml">
            <p>GENE_ASSOCIATION: GRMZM2G107076 or GRMZM5G836994 or GRMZM2G149272 or GRMZM2G152981 or GRMZM2G141350 or GRMZM2G397055 or GRMZM2G152975 or GRMZM2G075333 or GRMZM2G179981 or GRMZM5G824600 or GRMZM2G154007 or GRMZM2G700188 or GRMZM2G442658 or GRMZM2G048522 or GRMZM2G055320 or GRMZM2G168893 or GRMZM2G054013 or GRMZM2G110881 or GRMZM2G174732 or GRMZM2G468439 or GRMZM2G098346 or GRMZM2G004683</p>
            <p>PARENT_FRAME: ALCOHOL-DEHYDROG-RXN</p>
          </body>
        </notes>
        <listOfReactants>
          <speciesReference species="NADH" stoichiometry="1"/>
          <speciesReference species="PROTON" stoichiometry="1"/>
          <speciesReference species="ACETALD" stoichiometry="1"/>
        </listOfReactants>
        <listOfProducts>
          <speciesReference species="ETOH" stoichiometry="1"/>
          <speciesReference species="NAD" stoichiometry="1"/>
        </listOfProducts>
        <kineticLaw>
          <math xmlns="http://www.w3.org/1998/Math/MathML">
            <cn type="integer"> 0 </cn>
          </math>
        </kineticLaw>
      </reaction>
      <reaction id="OXALOACETASE_RXN_MOD" name="OXALOACETASE-RXN-MOD" reversible="false">
        <notes>
          <body xmlns="http://www.w3.org/1999/xhtml">
            <p>PARENT_FRAME: None</p>
          </body>
        </notes>
        <listOfReactants>
          <speciesReference species="WATER" stoichiometry="1"/>
          <speciesReference species="OXALACETIC_ACID" stoichiometry="1"/>
        </listOfReactants>
        <listOfProducts>
          <speciesReference species="OXALATE" stoichiometry="1"/>
          <speciesReference species="PROTON" stoichiometry="1"/>
          <speciesReference species="ACET" stoichiometry="1"/>
        </listOfProducts>
        <kineticLaw>
          <math xmlns="http://www.w3.org/1998/Math/MathML">
            <cn type="integer"> 0 </cn>
          </math>
        </kineticLaw>
      </reaction>
      <reaction id="tx_ARG" name="tx_ARG" reversible="true">
        <notes>
          <body xmlns="http://www.w3.org/1999/xhtml">
            <p>PARENT_FRAME: None</p>
          </body>
        </notes>
        <listOfReactants>
          <speciesReference species="ARG_phloem" stoichiometry="1"/>
        </listOfReactants>
        <listOfProducts>
          <speciesReference species="ARG" stoichiometry="1"/>
        </listOfProducts>
        <kineticLaw>
          <math xmlns="http://www.w3.org/1998/Math/MathML">
            <cn type="integer"> 0 </cn>
          </math>
        </kineticLaw>
      </reaction>
      <reaction id="GLUTATHIONE_REDUCT_NADPH_RXN_chloroplast" name="EC 1.8.1.7 (GLUTATHIONE-REDUCT-NADPH-RXN) [chloroplast]" reversible="false">
        <notes>
          <body xmlns="http://www.w3.org/1999/xhtml">
            <p>GENE_ASSOCIATION: GRMZM2G172322</p>
            <p>PARENT_FRAME: GLUTATHIONE-REDUCT-NADPH-RXN</p>
          </body>
        </notes>
        <listOfReactants>
          <speciesReference species="NADPH_chloroplast" stoichiometry="1"/>
          <speciesReference species="OXIDIZED_GLUTATHIONE_chloroplast" stoichiometry="1"/>
          <speciesReference species="PROTON_chloroplast" stoichiometry="1"/>
        </listOfReactants>
        <listOfProducts>
          <speciesReference species="NADP_chloroplast" stoichiometry="1"/>
          <speciesReference species="GLUTATHIONE_chloroplast" stoichiometry="2"/>
        </listOfProducts>
        <kineticLaw>
          <math xmlns="http://www.w3.org/1998/Math/MathML">
            <cn type="integer"> 0 </cn>
          </math>
        </kineticLaw>
      </reaction>
      <reaction id="_6PGLUCONOLACT_RXN" name="EC 3.1.1.31 (6PGLUCONOLACT-RXN)" reversible="false">
        <notes>
          <body xmlns="http://www.w3.org/1999/xhtml">
            <p>GENE_ASSOCIATION: GRMZM2G136918 or GRMZM2G148769 or GRMZM2G122126 or GRMZM2G074946</p>
            <p>PARENT_FRAME: 6PGLUCONOLACT-RXN</p>
          </body>
        </notes>
        <listOfReactants>
          <speciesReference species="WATER" stoichiometry="1"/>
          <speciesReference species="D_6_P_GLUCONO_DELTA_LACTONE" stoichiometry="1"/>
        </listOfReactants>
        <listOfProducts>
          <speciesReference species="CPD_2961" stoichiometry="1"/>
          <speciesReference species="PROTON" stoichiometry="1"/>
        </listOfProducts>
        <kineticLaw>
          <math xmlns="http://www.w3.org/1998/Math/MathML">
            <cn type="integer"> 0 </cn>
          </math>
        </kineticLaw>
      </reaction>
      <reaction id="tx_OXYGEN_MOLECULE" name="tx_OXYGEN-MOLECULE" reversible="true">
        <notes>
          <body xmlns="http://www.w3.org/1999/xhtml">
            <p>PARENT_FRAME: None</p>
          </body>
        </notes>
        <listOfReactants>
          <speciesReference species="oxygen_intercellular_air_space" stoichiometry="1"/>
        </listOfReactants>
        <listOfProducts>
          <speciesReference species="oxygen" stoichiometry="1"/>
        </listOfProducts>
        <kineticLaw>
          <math xmlns="http://www.w3.org/1998/Math/MathML">
            <cn type="integer"> 0 </cn>
          </math>
        </kineticLaw>
      </reaction>
      <reaction id="ETHANOLAMINE_KINASE_RXN" name="EC 2.7.1.82 (ETHANOLAMINE-KINASE-RXN)" reversible="false">
        <notes>
          <body xmlns="http://www.w3.org/1999/xhtml">
            <p>GENE_ASSOCIATION: GRMZM2G087146 or GRMZM2G425249 or GRMZM2G100333 or GRMZM2G014303 or GRMZM2G469409</p>
            <p>PARENT_FRAME: ETHANOLAMINE-KINASE-RXN</p>
          </body>
        </notes>
        <listOfReactants>
          <speciesReference species="ethanolamine" stoichiometry="1"/>
          <speciesReference species="ATP" stoichiometry="1"/>
        </listOfReactants>
        <listOfProducts>
          <speciesReference species="ADP" stoichiometry="1"/>
          <speciesReference species="PROTON" stoichiometry="1"/>
          <speciesReference species="PHOSPHORYL_ETHANOLAMINE" stoichiometry="1"/>
        </listOfProducts>
        <kineticLaw>
          <math xmlns="http://www.w3.org/1998/Math/MathML">
            <cn type="integer"> 0 </cn>
          </math>
        </kineticLaw>
      </reaction>
      <reaction id="RXN_1685" name="EC 2.7.1.1 (RXN-1685)" reversible="false">
        <notes>
          <body xmlns="http://www.w3.org/1999/xhtml">
            <p>GENE_ASSOCIATION: GRMZM2G068913 or GRMZM2G051806 or GRMZM2G058745 or GRMZM2G104081 or GRMZM5G856653 or GRMZM2G467069 or GRMZM2G171373 or GRMZM2G432801 or GRMZM2G046686</p>
            <p>PARENT_FRAME: RXN-1685</p>
          </body>
        </notes>
        <listOfReactants>
          <speciesReference species="ALPHA_GLUCOSE" stoichiometry="1"/>
          <speciesReference species="ATP" stoichiometry="1"/>
        </listOfReactants>
        <listOfProducts>
          <speciesReference species="ADP" stoichiometry="1"/>
          <speciesReference species="ALPHA_GLC_6_P" stoichiometry="1"/>
          <speciesReference species="PROTON" stoichiometry="1"/>
        </listOfProducts>
        <kineticLaw>
          <math xmlns="http://www.w3.org/1998/Math/MathML">
            <cn type="integer"> 0 </cn>
          </math>
        </kineticLaw>
      </reaction>
      <reaction id="AICARSYN_RXN" name="EC 4.3.2.2 (AICARSYN-RXN)" reversible="false">
        <notes>
          <body xmlns="http://www.w3.org/1999/xhtml">
            <p>GENE_ASSOCIATION: GRMZM2G359070 or GRMZM5G895991</p>
            <p>PARENT_FRAME: AICARSYN-RXN</p>
          </body>
        </notes>
        <listOfReactants>
          <speciesReference species="P_RIBOSYL_4_SUCCCARB_AMINOIMIDAZOLE" stoichiometry="1"/>
        </listOfReactants>
        <listOfProducts>
          <speciesReference species="FUM" stoichiometry="1"/>
          <speciesReference species="AICAR" stoichiometry="1"/>
        </listOfProducts>
        <kineticLaw>
          <math xmlns="http://www.w3.org/1998/Math/MathML">
            <cn type="integer"> 0 </cn>
          </math>
        </kineticLaw>
      </reaction>
      <reaction id="SUCCCOASYN_RXN_mitochondrion" name="EC 6.2.1.5 (SUCCCOASYN-RXN) [mitochondrion]" reversible="false">
        <notes>
          <body xmlns="http://www.w3.org/1999/xhtml">
            <p>PARENT_FRAME: SUCCCOASYN-RXN</p>
          </body>
        </notes>
        <listOfReactants>
          <speciesReference species="phosphate_mitochondrion" stoichiometry="1"/>
          <speciesReference species="ADP_mitochondrion" stoichiometry="1"/>
          <speciesReference species="SUC_COA_mitochondrion" stoichiometry="1"/>
        </listOfReactants>
        <listOfProducts>
          <speciesReference species="CO_A_mitochondrion" stoichiometry="1"/>
          <speciesReference species="ATP_mitochondrion" stoichiometry="1"/>
          <speciesReference species="SUC_mitochondrion" stoichiometry="1"/>
        </listOfProducts>
        <kineticLaw>
          <math xmlns="http://www.w3.org/1998/Math/MathML">
            <cn type="integer"> 0 </cn>
          </math>
        </kineticLaw>
      </reaction>
      <reaction id="GLUTAMATE_SYNTHASE_NADH_RXN" name="EC 1.4.1.14 (GLUTAMATE-SYNTHASE-NADH-RXN)" reversible="false">
        <notes>
          <body xmlns="http://www.w3.org/1999/xhtml">
            <p>GENE_ASSOCIATION: GRMZM2G036609 or GRMZM2G077054 or GRMZM2G375064 or GRMZM2G085078 or GRMZM2G156656</p>
            <p>PARENT_FRAME: GLUTAMATE-SYNTHASE-NADH-RXN</p>
          </body>
        </notes>
        <listOfReactants>
          <speciesReference species="GLN" stoichiometry="1"/>
          <speciesReference species="NADH" stoichiometry="1"/>
          <speciesReference species="PROTON" stoichiometry="1"/>
          <speciesReference species="_2_KETOGLUTARATE" stoichiometry="1"/>
        </listOfReactants>
        <listOfProducts>
          <speciesReference species="GLT" stoichiometry="2"/>
          <speciesReference species="NAD" stoichiometry="1"/>
        </listOfProducts>
        <kineticLaw>
          <math xmlns="http://www.w3.org/1998/Math/MathML">
            <cn type="integer"> 0 </cn>
          </math>
        </kineticLaw>
      </reaction>
      <reaction id="MALATE_DEH_RXN_peroxisome" name="EC 1.1.1.37 (MALATE-DEH-RXN) [peroxisome]" reversible="true">
        <notes>
          <body xmlns="http://www.w3.org/1999/xhtml">
            <p>GENE_ASSOCIATION: GRMZM2G072744 or GRMZM2G077415</p>
            <p>PARENT_FRAME: MALATE-DEH-RXN</p>
          </body>
        </notes>
        <listOfReactants>
          <speciesReference species="NAD_peroxisome" stoichiometry="1"/>
          <speciesReference species="MAL_peroxisome" stoichiometry="1"/>
        </listOfReactants>
        <listOfProducts>
          <speciesReference species="NADH_peroxisome" stoichiometry="1"/>
          <speciesReference species="OXALACETIC_ACID_peroxisome" stoichiometry="1"/>
          <speciesReference species="PROTON_peroxisome" stoichiometry="1"/>
        </listOfProducts>
        <kineticLaw>
          <math xmlns="http://www.w3.org/1998/Math/MathML">
            <cn type="integer"> 0 </cn>
          </math>
        </kineticLaw>
      </reaction>
      <reaction id="TRIOSEPISOMERIZATION_RXN" name="EC 5.3.1.1 (TRIOSEPISOMERIZATION-RXN)" reversible="true">
        <notes>
          <body xmlns="http://www.w3.org/1999/xhtml">
            <p>GENE_ASSOCIATION: GRMZM2G439389 or GRMZM2G030784 or GRMZM2G346168 or GRMZM2G026182 or GRMZM2G146206 or GRMZM2G435244 or GRMZM2G419024 or GRMZM2G018177 or GRMZM2G370275</p>
            <p>PARENT_FRAME: TRIOSEPISOMERIZATION-RXN</p>
          </body>
        </notes>
        <listOfReactants>
          <speciesReference species="dihydroxyacetone_phosphate" stoichiometry="1"/>
        </listOfReactants>
        <listOfProducts>
          <speciesReference species="GAP" stoichiometry="1"/>
        </listOfProducts>
        <kineticLaw>
          <math xmlns="http://www.w3.org/1998/Math/MathML">
            <cn type="integer"> 0 </cn>
          </math>
        </kineticLaw>
      </reaction>
      <reaction id="CytochromeBF6Complex_mod_chloroplast" name="EC 1.10.9.1 (CytochromeBF6Complex-mod) [chloroplast]" reversible="false">
        <notes>
          <body xmlns="http://www.w3.org/1999/xhtml">
            <p>GENE_ASSOCIATION: GRMZM2G162748 or GRMZM2G038365</p>
            <p>PARENT_FRAME: PLASTOQUINOL--PLASTOCYANIN-REDUCTASE-RXN</p>
          </body>
        </notes>
        <listOfReactants>
          <speciesReference species="Oxidized_Plastocyanins_chloroplast" stoichiometry="2"/>
          <speciesReference species="PLASTOQUINOL_1_chloroplast" stoichiometry="1"/>
          <speciesReference species="PROTON_chloroplast" stoichiometry="2"/>
        </listOfReactants>
        <listOfProducts>
          <speciesReference species="PROTON_thylakoid_lumen" stoichiometry="4"/>
          <speciesReference species="PLASTOQUINONE_chloroplast" stoichiometry="1"/>
          <speciesReference species="Plastocyanin_Reduced_chloroplast" stoichiometry="2"/>
        </listOfProducts>
        <kineticLaw>
          <math xmlns="http://www.w3.org/1998/Math/MathML">
            <cn type="integer"> 0 </cn>
          </math>
        </kineticLaw>
      </reaction>
      <reaction id="sink_MET" name="EC 6.1.1.10 (sink_MET)" reversible="false">
        <notes>
          <body xmlns="http://www.w3.org/1999/xhtml">
            <p>GENE_ASSOCIATION: GRMZM2G029055 or GRMZM2G099628 or GRMZM2G143450 or GRMZM2G166713</p>
            <p>PARENT_FRAME: METHIONINE--TRNA-LIGASE-RXN</p>
          </body>
        </notes>
        <listOfReactants>
          <speciesReference species="MET" stoichiometry="1"/>
        </listOfReactants>
        <listOfProducts>
          <speciesReference species="MET_biomass" stoichiometry="1"/>
        </listOfProducts>
        <kineticLaw>
          <math xmlns="http://www.w3.org/1998/Math/MathML">
            <cn type="integer"> 0 </cn>
          </math>
        </kineticLaw>
      </reaction>
      <reaction id="GenericNADPOxidase_mod" name="GenericNADPOxidase-mod" reversible="false">
        <notes>
          <body xmlns="http://www.w3.org/1999/xhtml">
            <p>PARENT_FRAME: None</p>
          </body>
        </notes>
        <listOfReactants>
          <speciesReference species="NADPH" stoichiometry="1"/>
        </listOfReactants>
        <listOfProducts>
          <speciesReference species="NADP" stoichiometry="1"/>
          <speciesReference species="PROTON" stoichiometry="1"/>
        </listOfProducts>
        <kineticLaw>
          <math xmlns="http://www.w3.org/1998/Math/MathML">
            <cn type="integer"> 0 </cn>
          </math>
        </kineticLaw>
      </reaction>
      <reaction id="sink_PRO" name="EC 6.1.1.15 (sink_PRO)" reversible="false">
        <notes>
          <body xmlns="http://www.w3.org/1999/xhtml">
            <p>GENE_ASSOCIATION: GRMZM2G107089 or GRMZM2G094123</p>
            <p>PARENT_FRAME: PROLINE--TRNA-LIGASE-RXN</p>
          </body>
        </notes>
        <listOfReactants>
          <speciesReference species="PRO" stoichiometry="1"/>
        </listOfReactants>
        <listOfProducts>
          <speciesReference species="PRO_biomass" stoichiometry="1"/>
        </listOfProducts>
        <kineticLaw>
          <math xmlns="http://www.w3.org/1998/Math/MathML">
            <cn type="integer"> 0 </cn>
          </math>
        </kineticLaw>
      </reaction>
      <reaction id="PHOSPHASERDECARB_RXN" name="EC 4.1.1.65 (PHOSPHASERDECARB-RXN)" reversible="false">
        <notes>
          <body xmlns="http://www.w3.org/1999/xhtml">
            <p>GENE_ASSOCIATION: GRMZM2G133885 or GRMZM2G001814</p>
            <p>PARENT_FRAME: PHOSPHASERDECARB-RXN</p>
          </body>
        </notes>
        <listOfReactants>
          <speciesReference species="L_1_PHOSPHATIDYL_SERINE" stoichiometry="1"/>
          <speciesReference species="PROTON" stoichiometry="1"/>
        </listOfReactants>
        <listOfProducts>
          <speciesReference species="CO2" stoichiometry="1"/>
          <speciesReference species="L_1_PHOSPHATIDYL_ETHANOLAMINE" stoichiometry="1"/>
        </listOfProducts>
        <kineticLaw>
          <math xmlns="http://www.w3.org/1998/Math/MathML">
            <cn type="integer"> 0 </cn>
          </math>
        </kineticLaw>
      </reaction>
      <reaction id="PRAISOM_RXN" name="EC 5.3.1.24 (PRAISOM-RXN)" reversible="false">
        <notes>
          <body xmlns="http://www.w3.org/1999/xhtml">
            <p>GENE_ASSOCIATION: GRMZM2G152984</p>
            <p>PARENT_FRAME: PRAISOM-RXN</p>
          </body>
        </notes>
        <listOfReactants>
          <speciesReference species="N_5_PHOSPHORIBOSYL_ANTHRANILATE" stoichiometry="1"/>
        </listOfReactants>
        <listOfProducts>
          <speciesReference species="CARBOXYPHENYLAMINO_DEOXYRIBULOSE_P" stoichiometry="1"/>
        </listOfProducts>
        <kineticLaw>
          <math xmlns="http://www.w3.org/1998/Math/MathML">
            <cn type="integer"> 0 </cn>
          </math>
        </kineticLaw>
      </reaction>
      <reaction id="GABATRANSAM_RXN" name="EC 2.6.1.19 (GABATRANSAM-RXN)" reversible="false">
        <notes>
          <body xmlns="http://www.w3.org/1999/xhtml">
            <p>GENE_ASSOCIATION: GRMZM5G817886 or GRMZM2G346693 or GRMZM5G891209 or GRMZM2G108125 or GRMZM2G093900</p>
            <p>PARENT_FRAME: GABATRANSAM-RXN</p>
          </body>
        </notes>
        <listOfReactants>
          <speciesReference species="_2_KETOGLUTARATE" stoichiometry="1"/>
          <speciesReference species="_4_aminobutanoate" stoichiometry="1"/>
        </listOfReactants>
        <listOfProducts>
          <speciesReference species="GLT" stoichiometry="1"/>
          <speciesReference species="succinate_semialdehyde" stoichiometry="1"/>
        </listOfProducts>
        <kineticLaw>
          <math xmlns="http://www.w3.org/1998/Math/MathML">
            <cn type="integer"> 0 </cn>
          </math>
        </kineticLaw>
      </reaction>
      <reaction id="N_ACETYLGLUTPREDUCT_RXN" name="EC 1.2.1.38 (N-ACETYLGLUTPREDUCT-RXN)" reversible="false">
        <notes>
          <body xmlns="http://www.w3.org/1999/xhtml">
            <p>GENE_ASSOCIATION: GRMZM2G038848</p>
            <p>PARENT_FRAME: N-ACETYLGLUTPREDUCT-RXN</p>
          </body>
        </notes>
        <listOfReactants>
          <speciesReference species="NADPH" stoichiometry="1"/>
          <speciesReference species="PROTON" stoichiometry="1"/>
          <speciesReference species="N_acetylglutamyl_phosphate" stoichiometry="1"/>
        </listOfReactants>
        <listOfProducts>
          <speciesReference species="phosphate" stoichiometry="1"/>
          <speciesReference species="NADP" stoichiometry="1"/>
          <speciesReference species="CPD_469" stoichiometry="1"/>
        </listOfProducts>
        <kineticLaw>
          <math xmlns="http://www.w3.org/1998/Math/MathML">
            <cn type="integer"> 0 </cn>
          </math>
        </kineticLaw>
      </reaction>
      <reaction id="FARNESYLTRANSTRANSFERASE_RXN" name="EC 2.5.1.29 (FARNESYLTRANSTRANSFERASE-RXN)" reversible="false">
        <notes>
          <body xmlns="http://www.w3.org/1999/xhtml">
            <p>GENE_ASSOCIATION: GRMZM2G098569 or GRMZM2G102550 or GRMZM2G058404 or GRMZM2G005909 or GRMZM2G147721 or AC194970.5_FG001 or GRMZM2G004131 or GRMZM2G168681</p>
            <p>PARENT_FRAME: FARNESYLTRANSTRANSFERASE-RXN</p>
          </body>
        </notes>
        <listOfReactants>
          <speciesReference species="FARNESYL_PP" stoichiometry="1"/>
          <speciesReference species="isopentenyl_diphosphate" stoichiometry="1"/>
        </listOfReactants>
        <listOfProducts>
          <speciesReference species="PPI" stoichiometry="1"/>
          <speciesReference species="GERANYLGERANYL_PP" stoichiometry="1"/>
        </listOfProducts>
        <kineticLaw>
          <math xmlns="http://www.w3.org/1998/Math/MathML">
            <cn type="integer"> 0 </cn>
          </math>
        </kineticLaw>
      </reaction>
      <reaction id="FERREDOXIN__NITRITE_REDUCTASE_RXN" name="EC 1.7.7.1 (FERREDOXIN--NITRITE-REDUCTASE-RXN)" reversible="false">
        <notes>
          <body xmlns="http://www.w3.org/1999/xhtml">
            <p>GENE_ASSOCIATION: GRMZM2G079381 or GRMZM2G102959</p>
            <p>PARENT_FRAME: FERREDOXIN--NITRITE-REDUCTASE-RXN</p>
          </body>
        </notes>
        <listOfReactants>
          <speciesReference species="NITRITE" stoichiometry="1"/>
          <speciesReference species="Reduced_ferredoxins" stoichiometry="6"/>
          <speciesReference species="PROTON" stoichiometry="7"/>
        </listOfReactants>
        <listOfProducts>
          <speciesReference species="WATER" stoichiometry="2"/>
          <speciesReference species="AMMONIA" stoichiometry="1"/>
          <speciesReference species="Oxidized_ferredoxins" stoichiometry="6"/>
        </listOfProducts>
        <kineticLaw>
          <math xmlns="http://www.w3.org/1998/Math/MathML">
            <cn type="integer"> 0 </cn>
          </math>
        </kineticLaw>
      </reaction>
      <reaction id="RXN_11501" name="EC 3.2.1.22 (RXN-11501)" reversible="false">
        <notes>
          <body xmlns="http://www.w3.org/1999/xhtml">
            <p>GENE_ASSOCIATION: GRMZM5G865943 or GRMZM2G305996 or GRMZM2G145944 or GRMZM2G133943 or GRMZM2G050273 or GRMZM2G037265 or GRMZM2G050177 or GRMZM2G400655 or GRMZM2G311756 or GRMZM2G159125 or GRMZM2G127147 or GRMZM2G140811 or GRMZM2G340656 or GRMZM2G402368 or GRMZM2G372502 or GRMZM2G047292 or GRMZM2G077181 or GRMZM2G146463 or GRMZM2G053554 or GRMZM2G312438 or GRMZM2G076398 or GRMZM2G179792 or GRMZM2G061969 or GRMZM2G442551 or GRMZM2G054559 or GRMZM2G108912 or GRMZM2G346455 or GRMZM2G019029 or GRMZM2G095126 or GRMZM2G452669 or GRMZM2G438378</p>
            <p>PARENT_FRAME: RXN-11501</p>
          </body>
        </notes>
        <listOfReactants>
          <speciesReference species="WATER" stoichiometry="1"/>
          <speciesReference species="stachyose" stoichiometry="1"/>
        </listOfReactants>
        <listOfProducts>
          <speciesReference species="ALPHA_D_GALACTOSE" stoichiometry="1"/>
          <speciesReference species="raffinose" stoichiometry="1"/>
        </listOfProducts>
        <kineticLaw>
          <math xmlns="http://www.w3.org/1998/Math/MathML">
            <cn type="integer"> 0 </cn>
          </math>
        </kineticLaw>
      </reaction>
      <reaction id="TYRAMINE_N_FERULOYLTRANSFERASE_RXN" name="EC 2.3.1.110 (TYRAMINE-N-FERULOYLTRANSFERASE-RXN)" reversible="false">
        <notes>
          <body xmlns="http://www.w3.org/1999/xhtml">
            <p>GENE_ASSOCIATION: AC209858.4_FG004 or AC149475.2_FG007</p>
            <p>PARENT_FRAME: TYRAMINE-N-FERULOYLTRANSFERASE-RXN</p>
          </body>
        </notes>
        <listOfReactants>
          <speciesReference species="TYRAMINE" stoichiometry="1"/>
          <speciesReference species="FERULOYL_COA" stoichiometry="1"/>
        </listOfReactants>
        <listOfProducts>
          <speciesReference species="CPD_440" stoichiometry="1"/>
          <speciesReference species="CO_A" stoichiometry="1"/>
          <speciesReference species="PROTON" stoichiometry="1"/>
        </listOfProducts>
        <kineticLaw>
          <math xmlns="http://www.w3.org/1998/Math/MathML">
            <cn type="integer"> 0 </cn>
          </math>
        </kineticLaw>
      </reaction>
      <reaction id="SAICARSYN_RXN" name="EC 6.3.2.6 (SAICARSYN-RXN)" reversible="false">
        <notes>
          <body xmlns="http://www.w3.org/1999/xhtml">
            <p>GENE_ASSOCIATION: GRMZM5G874277 or GRMZM2G117268</p>
            <p>PARENT_FRAME: SAICARSYN-RXN</p>
          </body>
        </notes>
        <listOfReactants>
          <speciesReference species="PHOSPHORIBOSYL_CARBOXY_AMINOIMIDAZOLE" stoichiometry="1"/>
          <speciesReference species="L_ASPARTATE" stoichiometry="1"/>
          <speciesReference species="ATP" stoichiometry="1"/>
        </listOfReactants>
        <listOfProducts>
          <speciesReference species="phosphate" stoichiometry="1"/>
          <speciesReference species="ADP" stoichiometry="1"/>
          <speciesReference species="PROTON" stoichiometry="1"/>
          <speciesReference species="P_RIBOSYL_4_SUCCCARB_AMINOIMIDAZOLE" stoichiometry="1"/>
        </listOfProducts>
        <kineticLaw>
          <math xmlns="http://www.w3.org/1998/Math/MathML">
            <cn type="integer"> 0 </cn>
          </math>
        </kineticLaw>
      </reaction>
      <reaction id="RXN_961_chloroplast" name="EC 4.1.1.- (RXN-961) [chloroplast]" reversible="false">
        <notes>
          <body xmlns="http://www.w3.org/1999/xhtml">
            <p>GENE_ASSOCIATION: GRMZM2G098520 or GRMZM2G360821 or GRMZM2G113033 or GRMZM2G448344 or GRMZM5G815453 or GRMZM2G385635</p>
            <p>PARENT_FRAME: RXN-961</p>
          </body>
        </notes>
        <listOfReactants>
          <speciesReference species="D_RIBULOSE_15_P2_chloroplast" stoichiometry="1"/>
          <speciesReference species="oxygen_chloroplast" stoichiometry="1"/>
        </listOfReactants>
        <listOfProducts>
          <speciesReference species="G3P_chloroplast" stoichiometry="1"/>
          <speciesReference species="PROTON_chloroplast" stoichiometry="2"/>
          <speciesReference species="CPD_67_chloroplast" stoichiometry="1"/>
        </listOfProducts>
        <kineticLaw>
          <math xmlns="http://www.w3.org/1998/Math/MathML">
            <cn type="integer"> 0 </cn>
          </math>
        </kineticLaw>
      </reaction>
      <reaction id="PHOSMANMUT_RXN" name="EC 5.4.2.8 (PHOSMANMUT-RXN)" reversible="false">
        <notes>
          <body xmlns="http://www.w3.org/1999/xhtml">
            <p>GENE_ASSOCIATION: GRMZM2G165535</p>
            <p>PARENT_FRAME: PHOSMANMUT-RXN</p>
          </body>
        </notes>
        <listOfReactants>
          <speciesReference species="MANNOSE_6P" stoichiometry="1"/>
        </listOfReactants>
        <listOfProducts>
          <speciesReference species="MANNOSE_1P" stoichiometry="1"/>
        </listOfProducts>
        <kineticLaw>
          <math xmlns="http://www.w3.org/1998/Math/MathML">
            <cn type="integer"> 0 </cn>
          </math>
        </kineticLaw>
      </reaction>
      <reaction id="chloroplast_CO2_exchange" name="chloroplast_CO2_exchange" reversible="true">
        <notes>
          <body xmlns="http://www.w3.org/1999/xhtml">
            <p>PARENT_FRAME: None</p>
          </body>
        </notes>
        <listOfReactants>
          <speciesReference species="CO2" stoichiometry="1"/>
        </listOfReactants>
        <listOfProducts>
          <speciesReference species="CO2_chloroplast" stoichiometry="1"/>
        </listOfProducts>
        <kineticLaw>
          <math xmlns="http://www.w3.org/1998/Math/MathML">
            <cn type="integer"> 0 </cn>
          </math>
        </kineticLaw>
      </reaction>
      <reaction id="SHIKIMATE_KINASE_RXN" name="EC 2.7.1.71 (SHIKIMATE-KINASE-RXN)" reversible="false">
        <notes>
          <body xmlns="http://www.w3.org/1999/xhtml">
            <p>GENE_ASSOCIATION: GRMZM2G119249 or GRMZM2G161566 or GRMZM2G070218 or GRMZM2G004590</p>
            <p>PARENT_FRAME: SHIKIMATE-KINASE-RXN</p>
          </body>
        </notes>
        <listOfReactants>
          <speciesReference species="SHIKIMATE" stoichiometry="1"/>
          <speciesReference species="ATP" stoichiometry="1"/>
        </listOfReactants>
        <listOfProducts>
          <speciesReference species="SHIKIMATE_5P" stoichiometry="1"/>
          <speciesReference species="ADP" stoichiometry="1"/>
          <speciesReference species="PROTON" stoichiometry="1"/>
        </listOfProducts>
        <kineticLaw>
          <math xmlns="http://www.w3.org/1998/Math/MathML">
            <cn type="integer"> 0 </cn>
          </math>
        </kineticLaw>
      </reaction>
      <reaction id="PGPPHOSPHA_RXN" name="EC 3.1.3.27 (PGPPHOSPHA-RXN)" reversible="false">
        <notes>
          <body xmlns="http://www.w3.org/1999/xhtml">
            <p>PARENT_FRAME: PGPPHOSPHA-RXN</p>
          </body>
        </notes>
        <listOfReactants>
          <speciesReference species="WATER" stoichiometry="1"/>
          <speciesReference species="L_1_PHOSPHATIDYL_GLYCEROL_P" stoichiometry="1"/>
        </listOfReactants>
        <listOfProducts>
          <speciesReference species="L_1_PHOSPHATIDYL_GLYCEROL" stoichiometry="1"/>
          <speciesReference species="phosphate" stoichiometry="1"/>
        </listOfProducts>
        <kineticLaw>
          <math xmlns="http://www.w3.org/1998/Math/MathML">
            <cn type="integer"> 0 </cn>
          </math>
        </kineticLaw>
      </reaction>
      <reaction id="RXN0_6491_mod_mitochondrion" name="EC 1.3.5.2 (RXN0-6491_mod) [mitochondrion]" reversible="false">
        <notes>
          <body xmlns="http://www.w3.org/1999/xhtml">
            <p>GENE_ASSOCIATION: GRMZM2G043776</p>
            <p>PARENT_FRAME: RXN0-6491</p>
          </body>
        </notes>
        <listOfReactants>
          <speciesReference species="UBIQUINONE_8_mitochondrion" stoichiometry="1"/>
          <speciesReference species="DI_H_OROTATE_mitochondrion" stoichiometry="1"/>
        </listOfReactants>
        <listOfProducts>
          <speciesReference species="CPD_9956_mitochondrion" stoichiometry="1"/>
          <speciesReference species="OROTATE_mitochondrion" stoichiometry="1"/>
        </listOfProducts>
        <kineticLaw>
          <math xmlns="http://www.w3.org/1998/Math/MathML">
            <cn type="integer"> 0 </cn>
          </math>
        </kineticLaw>
      </reaction>
      <reaction id="chloroplast_light_exchange" name="chloroplast_light_exchange" reversible="true">
        <notes>
          <body xmlns="http://www.w3.org/1999/xhtml">
            <p>PARENT_FRAME: None</p>
          </body>
        </notes>
        <listOfReactants>
          <speciesReference species="Light" stoichiometry="1"/>
        </listOfReactants>
        <listOfProducts>
          <speciesReference species="Light_chloroplast" stoichiometry="1"/>
        </listOfProducts>
        <kineticLaw>
          <math xmlns="http://www.w3.org/1998/Math/MathML">
            <cn type="integer"> 0 </cn>
          </math>
        </kineticLaw>
      </reaction>
      <reaction id="HOMOSERDEHYDROG_RXN_HOMO_SER_NADP__L_ASPARTATE_SEMIALDEHYDE_NADPH_PROTON_53_" name="EC 1.1.1.3 (HOMOSERDEHYDROG-RXN-HOMO-SER/NADP//L-ASPARTATE-SEMIALDEHYDE/NADPH/PROTON.53.)" reversible="false">
        <notes>
          <body xmlns="http://www.w3.org/1999/xhtml">
            <p>GENE_ASSOCIATION: GRMZM2G437977 or GRMZM2G136712 or GRMZM2G365423 or GRMZM2G389303 or GRMZM2G104546</p>
            <p>PARENT_FRAME: HOMOSERDEHYDROG-RXN</p>
          </body>
        </notes>
        <listOfReactants>
          <speciesReference species="NADPH" stoichiometry="1"/>
          <speciesReference species="L_ASPARTATE_SEMIALDEHYDE" stoichiometry="1"/>
          <speciesReference species="PROTON" stoichiometry="1"/>
        </listOfReactants>
        <listOfProducts>
          <speciesReference species="NADP" stoichiometry="1"/>
          <speciesReference species="HOMO_SER" stoichiometry="1"/>
        </listOfProducts>
        <kineticLaw>
          <math xmlns="http://www.w3.org/1998/Math/MathML">
            <cn type="integer"> 0 </cn>
          </math>
        </kineticLaw>
      </reaction>
      <reaction id="sink_HIS" name="EC 6.1.1.21 (sink_HIS)" reversible="false">
        <notes>
          <body xmlns="http://www.w3.org/1999/xhtml">
            <p>GENE_ASSOCIATION: GRMZM2G017671 or GRMZM2G158228</p>
            <p>PARENT_FRAME: HISTIDINE--TRNA-LIGASE-RXN</p>
          </body>
        </notes>
        <listOfReactants>
          <speciesReference species="HIS" stoichiometry="1"/>
        </listOfReactants>
        <listOfProducts>
          <speciesReference species="HIS_biomass" stoichiometry="1"/>
        </listOfProducts>
        <kineticLaw>
          <math xmlns="http://www.w3.org/1998/Math/MathML">
            <cn type="integer"> 0 </cn>
          </math>
        </kineticLaw>
      </reaction>
      <reaction id="GPPSYN_RXN" name="EC 2.5.1.1 (GPPSYN-RXN)" reversible="false">
        <notes>
          <body xmlns="http://www.w3.org/1999/xhtml">
            <p>GENE_ASSOCIATION: GRMZM2G098569 or GRMZM2G102550 or GRMZM2G146437 or GRMZM2G147721 or GRMZM2G483889 or AC194970.5_FG001 or GRMZM2G014508 or GRMZM2G168681</p>
            <p>PARENT_FRAME: GPPSYN-RXN</p>
          </body>
        </notes>
        <listOfReactants>
          <speciesReference species="isopentenyl_diphosphate" stoichiometry="1"/>
          <speciesReference species="CPD_4211" stoichiometry="1"/>
        </listOfReactants>
        <listOfProducts>
          <speciesReference species="GERANYL_PP" stoichiometry="1"/>
          <speciesReference species="PPI" stoichiometry="1"/>
        </listOfProducts>
        <kineticLaw>
          <math xmlns="http://www.w3.org/1998/Math/MathML">
            <cn type="integer"> 0 </cn>
          </math>
        </kineticLaw>
      </reaction>
      <reaction id="RXN_9632" name="EC 2.3.1.41 (RXN-9632)" reversible="false">
        <notes>
          <body xmlns="http://www.w3.org/1999/xhtml">
            <p>GENE_ASSOCIATION: GRMZM2G124335 or GRMZM2G072205 or GRMZM2G152105 or GRMZM2G135498 or GRMZM2G007757 or GRMZM2G012863</p>
            <p>PARENT_FRAME: RXN-9632</p>
          </body>
        </notes>
        <listOfReactants>
          <speciesReference species="Palmitoyl_ACPs" stoichiometry="1"/>
          <speciesReference species="PROTON" stoichiometry="1"/>
          <speciesReference species="MALONYL_COA" stoichiometry="1"/>
        </listOfReactants>
        <listOfProducts>
          <speciesReference species="_3_oxo_stearoyl_ACPs" stoichiometry="1"/>
          <speciesReference species="CO_A" stoichiometry="1"/>
          <speciesReference species="CO2" stoichiometry="1"/>
        </listOfProducts>
        <kineticLaw>
          <math xmlns="http://www.w3.org/1998/Math/MathML">
            <cn type="integer"> 0 </cn>
          </math>
        </kineticLaw>
      </reaction>
      <reaction id="RXN_7659" name="EC 1.3.1.- (RXN-7659)" reversible="false">
        <notes>
          <body xmlns="http://www.w3.org/1999/xhtml">
            <p>PARENT_FRAME: RXN-7659</p>
          </body>
        </notes>
        <listOfReactants>
          <speciesReference species="NADPH" stoichiometry="1"/>
          <speciesReference species="CPD_7002" stoichiometry="1"/>
          <speciesReference species="PROTON" stoichiometry="1"/>
        </listOfReactants>
        <listOfProducts>
          <speciesReference species="CPD_7003" stoichiometry="1"/>
          <speciesReference species="NADP" stoichiometry="1"/>
        </listOfProducts>
        <kineticLaw>
          <math xmlns="http://www.w3.org/1998/Math/MathML">
            <cn type="integer"> 0 </cn>
          </math>
        </kineticLaw>
      </reaction>
      <reaction id="tx_TYR" name="tx_TYR" reversible="true">
        <notes>
          <body xmlns="http://www.w3.org/1999/xhtml">
            <p>PARENT_FRAME: None</p>
          </body>
        </notes>
        <listOfReactants>
          <speciesReference species="TYR_phloem" stoichiometry="1"/>
        </listOfReactants>
        <listOfProducts>
          <speciesReference species="TYR" stoichiometry="1"/>
        </listOfProducts>
        <kineticLaw>
          <math xmlns="http://www.w3.org/1998/Math/MathML">
            <cn type="integer"> 0 </cn>
          </math>
        </kineticLaw>
      </reaction>
      <reaction id="_1acylglycerol3POAcyltransferase_mod" name="EC 2.3.1.51 (1acylglycerol3POAcyltransferase-mod)" reversible="false">
        <notes>
          <body xmlns="http://www.w3.org/1999/xhtml">
            <p>GENE_ASSOCIATION: GRMZM5G878139 or GRMZM2G481755 or GRMZM2G014981 or GRMZM2G166176 or GRMZM2G135027 or GRMZM2G037104 or GRMZM2G059637 or GRMZM2G064590 or GRMZM2G079109 or GRMZM2G033926</p>
            <p>PARENT_FRAME: 1-ACYLGLYCEROL-3-P-ACYLTRANSFER-RXN</p>
          </body>
        </notes>
        <listOfReactants>
          <speciesReference species="Palmitoyl_ACPs" stoichiometry="1"/>
          <speciesReference species="ACYL_SN_GLYCEROL_3P" stoichiometry="1"/>
        </listOfReactants>
        <listOfProducts>
          <speciesReference species="ACP" stoichiometry="1"/>
          <speciesReference species="L_PHOSPHATIDATE" stoichiometry="1"/>
        </listOfProducts>
        <kineticLaw>
          <math xmlns="http://www.w3.org/1998/Math/MathML">
            <cn type="integer"> 0 </cn>
          </math>
        </kineticLaw>
      </reaction>
      <reaction id="PEPCARBOXYKIN_RXN" name="EC 4.1.1.49 (PEPCARBOXYKIN-RXN)" reversible="false">
        <notes>
          <body xmlns="http://www.w3.org/1999/xhtml">
            <p>GENE_ASSOCIATION: GRMZM2G096753 or GRMZM2G178074 or GRMZM2G001696 or GRMZM2G049541 or GRMZM2G135091 or GRMZM5G870932</p>
            <p>PARENT_FRAME: PEPCARBOXYKIN-RXN</p>
          </body>
        </notes>
        <listOfReactants>
          <speciesReference species="OXALACETIC_ACID" stoichiometry="1"/>
          <speciesReference species="ATP" stoichiometry="1"/>
        </listOfReactants>
        <listOfProducts>
          <speciesReference species="CO2" stoichiometry="1"/>
          <speciesReference species="ADP" stoichiometry="1"/>
          <speciesReference species="phosphoenolpyruvate" stoichiometry="1"/>
        </listOfProducts>
        <kineticLaw>
          <math xmlns="http://www.w3.org/1998/Math/MathML">
            <cn type="integer"> 0 </cn>
          </math>
        </kineticLaw>
      </reaction>
      <reaction id="sink_CPD_649" name="sink_CPD-649" reversible="false">
        <notes>
          <body xmlns="http://www.w3.org/1999/xhtml">
            <p>PARENT_FRAME: None</p>
          </body>
        </notes>
        <listOfReactants>
          <speciesReference species="CPD_649" stoichiometry="1"/>
        </listOfReactants>
        <listOfProducts>
          <speciesReference species="CPD_649_biomass" stoichiometry="1"/>
        </listOfProducts>
        <kineticLaw>
          <math xmlns="http://www.w3.org/1998/Math/MathML">
            <cn type="integer"> 0 </cn>
          </math>
        </kineticLaw>
      </reaction>
      <reaction id="sink_LEU" name="EC 6.1.1.4 (sink_LEU)" reversible="false">
        <notes>
          <body xmlns="http://www.w3.org/1999/xhtml">
            <p>GENE_ASSOCIATION: GRMZM2G566786 or GRMZM2G071333 or GRMZM5G887303 or GRMZM5G858471</p>
            <p>PARENT_FRAME: LEUCINE--TRNA-LIGASE-RXN</p>
          </body>
        </notes>
        <listOfReactants>
          <speciesReference species="LEU" stoichiometry="1"/>
        </listOfReactants>
        <listOfProducts>
          <speciesReference species="LEU_biomass" stoichiometry="1"/>
        </listOfProducts>
        <kineticLaw>
          <math xmlns="http://www.w3.org/1998/Math/MathML">
            <cn type="integer"> 0 </cn>
          </math>
        </kineticLaw>
      </reaction>
      <reaction id="sink_ILE" name="EC 6.1.1.5 (sink_ILE)" reversible="false">
        <notes>
          <body xmlns="http://www.w3.org/1999/xhtml">
            <p>GENE_ASSOCIATION: GRMZM2G478664 or AC203752.5_FG002 or GRMZM2G348666 or GRMZM2G158627 or GRMZM2G013773</p>
            <p>PARENT_FRAME: ISOLEUCINE--TRNA-LIGASE-RXN</p>
          </body>
        </notes>
        <listOfReactants>
          <speciesReference species="ILE" stoichiometry="1"/>
        </listOfReactants>
        <listOfProducts>
          <speciesReference species="ILE_biomass" stoichiometry="1"/>
        </listOfProducts>
        <kineticLaw>
          <math xmlns="http://www.w3.org/1998/Math/MathML">
            <cn type="integer"> 0 </cn>
          </math>
        </kineticLaw>
      </reaction>
      <reaction id="UROGENDECARBOX_RXN" name="EC 4.1.1.37 (UROGENDECARBOX-RXN)" reversible="false">
        <notes>
          <body xmlns="http://www.w3.org/1999/xhtml">
            <p>GENE_ASSOCIATION: GRMZM2G025031 or GRMZM2G377609 or GRMZM2G046468 or GRMZM2G365644 or GRMZM2G024738 or GRMZM2G044074</p>
            <p>PARENT_FRAME: UROGENDECARBOX-RXN</p>
          </body>
        </notes>
        <listOfReactants>
          <speciesReference species="PROTON" stoichiometry="4"/>
          <speciesReference species="UROPORPHYRINOGEN_III" stoichiometry="1"/>
        </listOfReactants>
        <listOfProducts>
          <speciesReference species="CO2" stoichiometry="4"/>
          <speciesReference species="COPROPORPHYRINOGEN_III" stoichiometry="1"/>
        </listOfProducts>
        <kineticLaw>
          <math xmlns="http://www.w3.org/1998/Math/MathML">
            <cn type="integer"> 0 </cn>
          </math>
        </kineticLaw>
      </reaction>
      <reaction id="PHOSPHAGLYPSYN_RXN" name="EC 2.7.8.5 (PHOSPHAGLYPSYN-RXN)" reversible="false">
        <notes>
          <body xmlns="http://www.w3.org/1999/xhtml">
            <p>GENE_ASSOCIATION: GRMZM2G124313 or GRMZM2G109967</p>
            <p>PARENT_FRAME: PHOSPHAGLYPSYN-RXN</p>
          </body>
        </notes>
        <listOfReactants>
          <speciesReference species="CDPDIACYLGLYCEROL" stoichiometry="1"/>
          <speciesReference species="GLYCEROL_3P" stoichiometry="1"/>
        </listOfReactants>
        <listOfProducts>
          <speciesReference species="L_1_PHOSPHATIDYL_GLYCEROL_P" stoichiometry="1"/>
          <speciesReference species="PROTON" stoichiometry="1"/>
          <speciesReference species="CMP" stoichiometry="1"/>
        </listOfProducts>
        <kineticLaw>
          <math xmlns="http://www.w3.org/1998/Math/MathML">
            <cn type="integer"> 0 </cn>
          </math>
        </kineticLaw>
      </reaction>
      <reaction id="sink_PALMITATE" name="sink_PALMITATE" reversible="false">
        <notes>
          <body xmlns="http://www.w3.org/1999/xhtml">
            <p>PARENT_FRAME: None</p>
          </body>
        </notes>
        <listOfReactants>
          <speciesReference species="PALMITATE" stoichiometry="1"/>
        </listOfReactants>
        <listOfProducts>
          <speciesReference species="PALMITATE_biomass" stoichiometry="1"/>
        </listOfProducts>
        <kineticLaw>
          <math xmlns="http://www.w3.org/1998/Math/MathML">
            <cn type="integer"> 0 </cn>
          </math>
        </kineticLaw>
      </reaction>
      <reaction id="sink_ASN" name="EC 6.1.1.22 (sink_ASN)" reversible="false">
        <notes>
          <body xmlns="http://www.w3.org/1999/xhtml">
            <p>GENE_ASSOCIATION: GRMZM2G455085 or GRMZM2G062268 or GRMZM2G083836</p>
            <p>PARENT_FRAME: ASPARAGINE--TRNA-LIGASE-RXN</p>
          </body>
        </notes>
        <listOfReactants>
          <speciesReference species="ASN" stoichiometry="1"/>
        </listOfReactants>
        <listOfProducts>
          <speciesReference species="ASN_biomass" stoichiometry="1"/>
        </listOfProducts>
        <kineticLaw>
          <math xmlns="http://www.w3.org/1998/Math/MathML">
            <cn type="integer"> 0 </cn>
          </math>
        </kineticLaw>
      </reaction>
      <reaction id="RXN_7658" name="EC 1.3.1.- (RXN-7658)" reversible="false">
        <notes>
          <body xmlns="http://www.w3.org/1999/xhtml">
            <p>PARENT_FRAME: RXN-7658</p>
          </body>
        </notes>
        <listOfReactants>
          <speciesReference species="NADPH" stoichiometry="1"/>
          <speciesReference species="PROTON" stoichiometry="1"/>
          <speciesReference species="GERANYLGERANYL_PP" stoichiometry="1"/>
        </listOfReactants>
        <listOfProducts>
          <speciesReference species="CPD_7002" stoichiometry="1"/>
          <speciesReference species="NADP" stoichiometry="1"/>
        </listOfProducts>
        <kineticLaw>
          <math xmlns="http://www.w3.org/1998/Math/MathML">
            <cn type="integer"> 0 </cn>
          </math>
        </kineticLaw>
      </reaction>
      <reaction id="GALACTOKIN_RXN" name="EC 2.7.1.6 (GALACTOKIN-RXN)" reversible="false">
        <notes>
          <body xmlns="http://www.w3.org/1999/xhtml">
            <p>GENE_ASSOCIATION: GRMZM2G458549</p>
            <p>PARENT_FRAME: GALACTOKIN-RXN</p>
          </body>
        </notes>
        <listOfReactants>
          <speciesReference species="ALPHA_D_GALACTOSE" stoichiometry="1"/>
          <speciesReference species="ATP" stoichiometry="1"/>
        </listOfReactants>
        <listOfProducts>
          <speciesReference species="ADP" stoichiometry="1"/>
          <speciesReference species="GALACTOSE_1P" stoichiometry="1"/>
          <speciesReference species="PROTON" stoichiometry="1"/>
        </listOfProducts>
        <kineticLaw>
          <math xmlns="http://www.w3.org/1998/Math/MathML">
            <cn type="integer"> 0 </cn>
          </math>
        </kineticLaw>
      </reaction>
      <reaction id="ACSERLY_RXN" name="EC 2.5.1.47 (ACSERLY-RXN)" reversible="false">
        <notes>
          <body xmlns="http://www.w3.org/1999/xhtml">
            <p>GENE_ASSOCIATION: GRMZM2G362803 or GRMZM2G036708 or GRMZM2G133359 or GRMZM2G082185 or GRMZM2G104269 or GRMZM2G005887 or GRMZM2G328893 or GRMZM2G128744 or GRMZM2G443985 or GRMZM2G104237 or GRMZM2G003289</p>
            <p>PARENT_FRAME: ACSERLY-RXN</p>
          </body>
        </notes>
        <listOfReactants>
          <speciesReference species="ACETYLSERINE" stoichiometry="1"/>
          <speciesReference species="HS" stoichiometry="1"/>
        </listOfReactants>
        <listOfProducts>
          <speciesReference species="CYS" stoichiometry="1"/>
          <speciesReference species="PROTON" stoichiometry="1"/>
          <speciesReference species="ACET" stoichiometry="1"/>
        </listOfProducts>
        <kineticLaw>
          <math xmlns="http://www.w3.org/1998/Math/MathML">
            <cn type="integer"> 0 </cn>
          </math>
        </kineticLaw>
      </reaction>
      <reaction id="RXN_1126" name="EC 6.2.1.12 (RXN-1126)" reversible="false">
        <notes>
          <body xmlns="http://www.w3.org/1999/xhtml">
            <p>GENE_ASSOCIATION: GRMZM2G048522 or GRMZM2G122787 or GRMZM2G075333 or GRMZM2G048403 or GRMZM2G145179 or GRMZM2G174732 or GRMZM2G055320 or GRMZM2G054013 or GRMZM2G014651</p>
            <p>PARENT_FRAME: RXN-1126</p>
          </body>
        </notes>
        <listOfReactants>
          <speciesReference species="CO_A" stoichiometry="1"/>
          <speciesReference species="CPD_676" stoichiometry="1"/>
          <speciesReference species="ATP" stoichiometry="1"/>
        </listOfReactants>
        <listOfProducts>
          <speciesReference species="CAFFEOYL_COA" stoichiometry="1"/>
          <speciesReference species="PPI" stoichiometry="1"/>
          <speciesReference species="AMP" stoichiometry="1"/>
        </listOfProducts>
        <kineticLaw>
          <math xmlns="http://www.w3.org/1998/Math/MathML">
            <cn type="integer"> 0 </cn>
          </math>
        </kineticLaw>
      </reaction>
      <reaction id="RXN_1125" name="EC 1.1.1.195 (RXN-1125)" reversible="false">
        <notes>
          <body xmlns="http://www.w3.org/1999/xhtml">
            <p>GENE_ASSOCIATION: GRMZM2G046070 or GRMZM2G443445 or GRMZM5G844562 or GRMZM2G108570 or AC234163.1_FG002 or GRMZM2G700188 or GRMZM2G118610 or GRMZM2G167613 or GRMZM2G090980</p>
            <p>PARENT_FRAME: RXN-1125</p>
          </body>
        </notes>
        <listOfReactants>
          <speciesReference species="NADPH" stoichiometry="1"/>
          <speciesReference species="PROTON" stoichiometry="1"/>
          <speciesReference species="SINAPALDEHYDE" stoichiometry="1"/>
        </listOfReactants>
        <listOfProducts>
          <speciesReference species="NADP" stoichiometry="1"/>
          <speciesReference species="SINAPYL_ALCOHOL" stoichiometry="1"/>
        </listOfProducts>
        <kineticLaw>
          <math xmlns="http://www.w3.org/1998/Math/MathML">
            <cn type="integer"> 0 </cn>
          </math>
        </kineticLaw>
      </reaction>
      <reaction id="EC_1_8_5_1" name="EC 1.8.5.1 (1.8.5.1-RXN)" reversible="false">
        <notes>
          <body xmlns="http://www.w3.org/1999/xhtml">
            <p>GENE_ASSOCIATION: GRMZM2G005710 or GRMZM2G035502 or GRMZM5G855672</p>
            <p>PARENT_FRAME: 1.8.5.1-RXN</p>
          </body>
        </notes>
        <listOfReactants>
          <speciesReference species="GLUTATHIONE" stoichiometry="2"/>
          <speciesReference species="L_DEHYDRO_ASCORBATE" stoichiometry="1"/>
        </listOfReactants>
        <listOfProducts>
          <speciesReference species="OXIDIZED_GLUTATHIONE" stoichiometry="1"/>
          <speciesReference species="PROTON" stoichiometry="1"/>
          <speciesReference species="ASCORBATE" stoichiometry="1"/>
        </listOfProducts>
        <kineticLaw>
          <math xmlns="http://www.w3.org/1998/Math/MathML">
            <cn type="integer"> 0 </cn>
          </math>
        </kineticLaw>
      </reaction>
      <reaction id="sink_1_4_beta_D_xylan_monomer_equivalent" name="sink_1-4-beta-D-xylan-monomer-equivalent" reversible="false">
        <notes>
          <body xmlns="http://www.w3.org/1999/xhtml">
            <p>PARENT_FRAME: None</p>
          </body>
        </notes>
        <listOfReactants>
          <speciesReference species="_1_4_beta_D_xylan_monomer_equivalent" stoichiometry="1"/>
        </listOfReactants>
        <listOfProducts>
          <speciesReference species="_1_4_beta_D_xylan_monomer_equivalent_biomass" stoichiometry="1"/>
        </listOfProducts>
        <kineticLaw>
          <math xmlns="http://www.w3.org/1998/Math/MathML">
            <cn type="integer"> 0 </cn>
          </math>
        </kineticLaw>
      </reaction>
      <reaction id="RXN_743" name="EC 2.4.1.85 (RXN-743)" reversible="false">
        <notes>
          <body xmlns="http://www.w3.org/1999/xhtml">
            <p>GENE_ASSOCIATION: GRMZM2G083130</p>
            <p>PARENT_FRAME: RXN-743</p>
          </body>
        </notes>
        <listOfReactants>
          <speciesReference species="CPD_648" stoichiometry="1"/>
          <speciesReference species="UDP_GLUCOSE" stoichiometry="1"/>
        </listOfReactants>
        <listOfProducts>
          <speciesReference species="UDP" stoichiometry="1"/>
          <speciesReference species="PROTON" stoichiometry="1"/>
          <speciesReference species="dhurrin" stoichiometry="1"/>
        </listOfProducts>
        <kineticLaw>
          <math xmlns="http://www.w3.org/1998/Math/MathML">
            <cn type="integer"> 0 </cn>
          </math>
        </kineticLaw>
      </reaction>
      <reaction id="mitochondrion_ammonia_exchange" name="mitochondrion_ammonia_exchange" reversible="true">
        <notes>
          <body xmlns="http://www.w3.org/1999/xhtml">
            <p>PARENT_FRAME: None</p>
          </body>
        </notes>
        <listOfReactants>
          <speciesReference species="AMMONIA" stoichiometry="1"/>
        </listOfReactants>
        <listOfProducts>
          <speciesReference species="AMMONIA_mitochondrion" stoichiometry="1"/>
        </listOfProducts>
        <kineticLaw>
          <math xmlns="http://www.w3.org/1998/Math/MathML">
            <cn type="integer"> 0 </cn>
          </math>
        </kineticLaw>
      </reaction>
      <reaction id="mitochondrion_orotate_exchange" name="mitochondrion_orotate_exchange" reversible="true">
        <notes>
          <body xmlns="http://www.w3.org/1999/xhtml">
            <p>PARENT_FRAME: None</p>
          </body>
        </notes>
        <listOfReactants>
          <speciesReference species="DI_H_OROTATE" stoichiometry="1"/>
          <speciesReference species="OROTATE_mitochondrion" stoichiometry="1"/>
        </listOfReactants>
        <listOfProducts>
          <speciesReference species="OROTATE" stoichiometry="1"/>
          <speciesReference species="DI_H_OROTATE_mitochondrion" stoichiometry="1"/>
        </listOfProducts>
        <kineticLaw>
          <math xmlns="http://www.w3.org/1998/Math/MathML">
            <cn type="integer"> 0 </cn>
          </math>
        </kineticLaw>
      </reaction>
      <reaction id="GLUTAMINESYN_RXN" name="EC 6.3.1.2 (GLUTAMINESYN-RXN)" reversible="false">
        <notes>
          <body xmlns="http://www.w3.org/1999/xhtml">
            <p>GENE_ASSOCIATION: GRMZM2G050514 or GRMZM2G036464 or GRMZM2G046601 or GRMZM5G872068 or GRMZM2G024104 or GRMZM2G115646 or GRMZM2G098290</p>
            <p>PARENT_FRAME: GLUTAMINESYN-RXN</p>
          </body>
        </notes>
        <listOfReactants>
          <speciesReference species="GLT" stoichiometry="1"/>
          <speciesReference species="AMMONIA" stoichiometry="1"/>
          <speciesReference species="ATP" stoichiometry="1"/>
        </listOfReactants>
        <listOfProducts>
          <speciesReference species="phosphate" stoichiometry="1"/>
          <speciesReference species="ADP" stoichiometry="1"/>
          <speciesReference species="GLN" stoichiometry="1"/>
        </listOfProducts>
        <kineticLaw>
          <math xmlns="http://www.w3.org/1998/Math/MathML">
            <cn type="integer"> 0 </cn>
          </math>
        </kineticLaw>
      </reaction>
      <reaction id="sink_L_1_PHOSPHATIDYL_ETHANOLAMINE" name="sink_L-1-PHOSPHATIDYL-ETHANOLAMINE" reversible="false">
        <notes>
          <body xmlns="http://www.w3.org/1999/xhtml">
            <p>PARENT_FRAME: None</p>
          </body>
        </notes>
        <listOfReactants>
          <speciesReference species="L_1_PHOSPHATIDYL_ETHANOLAMINE" stoichiometry="1"/>
        </listOfReactants>
        <listOfProducts>
          <speciesReference species="L_1_PHOSPHATIDYL_ETHANOLAMINE_biomass" stoichiometry="1"/>
        </listOfProducts>
        <kineticLaw>
          <math xmlns="http://www.w3.org/1998/Math/MathML">
            <cn type="integer"> 0 </cn>
          </math>
        </kineticLaw>
      </reaction>
      <reaction id="THREDEHYD_RXN" name="EC 4.3.1.19 (THREDEHYD-RXN)" reversible="false">
        <notes>
          <body xmlns="http://www.w3.org/1999/xhtml">
            <p>GENE_ASSOCIATION: GRMZM2G155323 or GRMZM2G569855</p>
            <p>PARENT_FRAME: THREDEHYD-RXN</p>
          </body>
        </notes>
        <listOfReactants>
          <speciesReference species="THR" stoichiometry="1"/>
        </listOfReactants>
        <listOfProducts>
          <speciesReference species="_2_OXOBUTANOATE" stoichiometry="1"/>
          <speciesReference species="AMMONIA" stoichiometry="1"/>
          <speciesReference species="PROTON" stoichiometry="1"/>
        </listOfProducts>
        <kineticLaw>
          <math xmlns="http://www.w3.org/1998/Math/MathML">
            <cn type="integer"> 0 </cn>
          </math>
        </kineticLaw>
      </reaction>
      <reaction id="_2_ISOPROPYLMALATESYN_RXN" name="EC 2.3.3.13 (2-ISOPROPYLMALATESYN-RXN)" reversible="false">
        <notes>
          <body xmlns="http://www.w3.org/1999/xhtml">
            <p>GENE_ASSOCIATION: GRMZM2G055507 or GRMZM2G537291 or GRMZM2G130062</p>
            <p>PARENT_FRAME: 2-ISOPROPYLMALATESYN-RXN</p>
          </body>
        </notes>
        <listOfReactants>
          <speciesReference species="WATER" stoichiometry="1"/>
          <speciesReference species="ACETYL_COA" stoichiometry="1"/>
          <speciesReference species="_2_KETO_ISOVALERATE" stoichiometry="1"/>
        </listOfReactants>
        <listOfProducts>
          <speciesReference species="_2S__2_isopropylmalate" stoichiometry="1"/>
          <speciesReference species="CO_A" stoichiometry="1"/>
          <speciesReference species="PROTON" stoichiometry="1"/>
        </listOfProducts>
        <kineticLaw>
          <math xmlns="http://www.w3.org/1998/Math/MathML">
            <cn type="integer"> 0 </cn>
          </math>
        </kineticLaw>
      </reaction>
      <reaction id="EC_2_7_4_22" name="EC 2.7.4.22 (2.7.4.22-RXN)" reversible="false">
        <notes>
          <body xmlns="http://www.w3.org/1999/xhtml">
            <p>GENE_ASSOCIATION: GRMZM2G139462 or GRMZM2G002978 or GRMZM2G149535</p>
            <p>PARENT_FRAME: 2.7.4.22-RXN</p>
          </body>
        </notes>
        <listOfReactants>
          <speciesReference species="UMP" stoichiometry="1"/>
          <speciesReference species="ATP" stoichiometry="1"/>
        </listOfReactants>
        <listOfProducts>
          <speciesReference species="UDP" stoichiometry="1"/>
          <speciesReference species="ADP" stoichiometry="1"/>
        </listOfProducts>
        <kineticLaw>
          <math xmlns="http://www.w3.org/1998/Math/MathML">
            <cn type="integer"> 0 </cn>
          </math>
        </kineticLaw>
      </reaction>
      <reaction id="peroxisome_water_exchange" name="peroxisome_water_exchange" reversible="true">
        <notes>
          <body xmlns="http://www.w3.org/1999/xhtml">
            <p>PARENT_FRAME: None</p>
          </body>
        </notes>
        <listOfReactants>
          <speciesReference species="WATER" stoichiometry="1"/>
        </listOfReactants>
        <listOfProducts>
          <speciesReference species="WATER_peroxisome" stoichiometry="1"/>
        </listOfProducts>
        <kineticLaw>
          <math xmlns="http://www.w3.org/1998/Math/MathML">
            <cn type="integer"> 0 </cn>
          </math>
        </kineticLaw>
      </reaction>
      <reaction id="mitochondrion_succinate_exchange" name="mitochondrion_succinate_exchange" reversible="true">
        <notes>
          <body xmlns="http://www.w3.org/1999/xhtml">
            <p>PARENT_FRAME: None</p>
          </body>
        </notes>
        <listOfReactants>
          <speciesReference species="SUC" stoichiometry="1"/>
        </listOfReactants>
        <listOfProducts>
          <speciesReference species="SUC_mitochondrion" stoichiometry="1"/>
        </listOfProducts>
        <kineticLaw>
          <math xmlns="http://www.w3.org/1998/Math/MathML">
            <cn type="integer"> 0 </cn>
          </math>
        </kineticLaw>
      </reaction>
      <reaction id="RXN_5682" name="EC 1.3.1.78 (RXN-5682)" reversible="false">
        <notes>
          <body xmlns="http://www.w3.org/1999/xhtml">
            <p>GENE_ASSOCIATION: GRMZM2G084942 or GRMZM2G085117 or GRMZM2G324297 or GRMZM2G365961</p>
            <p>PARENT_FRAME: RXN-5682</p>
          </body>
        </notes>
        <listOfReactants>
          <speciesReference species="CPD_659" stoichiometry="1"/>
          <speciesReference species="NADP" stoichiometry="1"/>
        </listOfReactants>
        <listOfProducts>
          <speciesReference species="NADPH" stoichiometry="1"/>
          <speciesReference species="CO2" stoichiometry="1"/>
          <speciesReference species="TYR" stoichiometry="1"/>
        </listOfProducts>
        <kineticLaw>
          <math xmlns="http://www.w3.org/1998/Math/MathML">
            <cn type="integer"> 0 </cn>
          </math>
        </kineticLaw>
      </reaction>
      <reaction id="RXN0_1132_mitochondrion" name="EC 1.8.1.4 (RXN0-1132) [mitochondrion]" reversible="false">
        <notes>
          <body xmlns="http://www.w3.org/1999/xhtml">
            <p>GENE_ASSOCIATION: GRMZM2G335657 or GRMZM2G462140 or GRMZM2G159570</p>
            <p>PARENT_FRAME: RXN0-1132</p>
          </body>
        </notes>
        <listOfReactants>
          <speciesReference species="Pyruvate_dehydrogenase_dihydrolipoate_mitochondrion" stoichiometry="1"/>
          <speciesReference species="NAD_mitochondrion" stoichiometry="1"/>
        </listOfReactants>
        <listOfProducts>
          <speciesReference species="PROTON_mitochondrion" stoichiometry="1"/>
          <speciesReference species="Pyruvate_dehydrogenase_lipoate_mitochondrion" stoichiometry="1"/>
          <speciesReference species="NADH_mitochondrion" stoichiometry="1"/>
        </listOfProducts>
        <kineticLaw>
          <math xmlns="http://www.w3.org/1998/Math/MathML">
            <cn type="integer"> 0 </cn>
          </math>
        </kineticLaw>
      </reaction>
      <reaction id="mitochondrion_oxoglutarate_exchange" name="mitochondrion_oxoglutarate_exchange" reversible="true">
        <notes>
          <body xmlns="http://www.w3.org/1999/xhtml">
            <p>PARENT_FRAME: None</p>
          </body>
        </notes>
        <listOfReactants>
          <speciesReference species="_2_KETOGLUTARATE" stoichiometry="1"/>
        </listOfReactants>
        <listOfProducts>
          <speciesReference species="_2_KETOGLUTARATE_mitochondrion" stoichiometry="1"/>
        </listOfProducts>
        <kineticLaw>
          <math xmlns="http://www.w3.org/1998/Math/MathML">
            <cn type="integer"> 0 </cn>
          </math>
        </kineticLaw>
      </reaction>
      <reaction id="sink_Homogalacturonan_monomer_equivalent" name="sink_Homogalacturonan-monomer-equivalent" reversible="false">
        <notes>
          <body xmlns="http://www.w3.org/1999/xhtml">
            <p>PARENT_FRAME: None</p>
          </body>
        </notes>
        <listOfReactants>
          <speciesReference species="Homogalacturonan_monomer_equivalent" stoichiometry="1"/>
        </listOfReactants>
        <listOfProducts>
          <speciesReference species="Homogalacturonan_monomer_equivalent_biomass" stoichiometry="1"/>
        </listOfProducts>
        <kineticLaw>
          <math xmlns="http://www.w3.org/1998/Math/MathML">
            <cn type="integer"> 0 </cn>
          </math>
        </kineticLaw>
      </reaction>
      <reaction id="ARGINASE_RXN" name="EC 3.5.3.1 (ARGINASE-RXN)" reversible="false">
        <notes>
          <body xmlns="http://www.w3.org/1999/xhtml">
            <p>GENE_ASSOCIATION: GRMZM2G174671 or GRMZM5G831308</p>
            <p>PARENT_FRAME: ARGINASE-RXN</p>
          </body>
        </notes>
        <listOfReactants>
          <speciesReference species="WATER" stoichiometry="1"/>
          <speciesReference species="ARG" stoichiometry="1"/>
        </listOfReactants>
        <listOfProducts>
          <speciesReference species="L_ORNITHINE" stoichiometry="1"/>
          <speciesReference species="UREA" stoichiometry="1"/>
        </listOfProducts>
        <kineticLaw>
          <math xmlns="http://www.w3.org/1998/Math/MathML">
            <cn type="integer"> 0 </cn>
          </math>
        </kineticLaw>
      </reaction>
      <reaction id="ALDOSE1EPIM_RXN" name="EC 5.1.3.3 (ALDOSE1EPIM-RXN)" reversible="false">
        <notes>
          <body xmlns="http://www.w3.org/1999/xhtml">
            <p>GENE_ASSOCIATION: GRMZM5G898915 or GRMZM2G315401 or GRMZM2G056629 or GRMZM2G041356 or GRMZM2G100452 or GRMZM2G092621 or GRMZM2G125233 or GRMZM2G132036</p>
            <p>PARENT_FRAME: ALDOSE1EPIM-RXN</p>
          </body>
        </notes>
        <listOfReactants>
          <speciesReference species="GALACTOSE" stoichiometry="1"/>
        </listOfReactants>
        <listOfProducts>
          <speciesReference species="ALPHA_D_GALACTOSE" stoichiometry="1"/>
        </listOfProducts>
        <kineticLaw>
          <math xmlns="http://www.w3.org/1998/Math/MathML">
            <cn type="integer"> 0 </cn>
          </math>
        </kineticLaw>
      </reaction>
      <reaction id="GLUTSEMIALDEHYDROG_RXN" name="EC 1.2.1.41 (GLUTSEMIALDEHYDROG-RXN)" reversible="false">
        <notes>
          <body xmlns="http://www.w3.org/1999/xhtml">
            <p>GENE_ASSOCIATION: GRMZM2G028535 or GRMZM2G389416 or GRMZM2G061777 or GRMZM2G375504 or AC203754.4_FG008</p>
            <p>PARENT_FRAME: GLUTSEMIALDEHYDROG-RXN</p>
          </body>
        </notes>
        <listOfReactants>
          <speciesReference species="NADPH" stoichiometry="1"/>
          <speciesReference species="L_GLUTAMATE_5_P" stoichiometry="1"/>
          <speciesReference species="PROTON" stoichiometry="1"/>
        </listOfReactants>
        <listOfProducts>
          <speciesReference species="L_GLUTAMATE_GAMMA_SEMIALDEHYDE" stoichiometry="1"/>
          <speciesReference species="phosphate" stoichiometry="1"/>
          <speciesReference species="NADP" stoichiometry="1"/>
        </listOfProducts>
        <kineticLaw>
          <math xmlns="http://www.w3.org/1998/Math/MathML">
            <cn type="integer"> 0 </cn>
          </math>
        </kineticLaw>
      </reaction>
      <reaction id="SEDOBISALDOL_RXN_chloroplast" name="EC 4.1.2.- (SEDOBISALDOL-RXN) [chloroplast]" reversible="false">
        <notes>
          <body xmlns="http://www.w3.org/1999/xhtml">
            <p>PARENT_FRAME: SEDOBISALDOL-RXN</p>
          </body>
        </notes>
        <listOfReactants>
          <speciesReference species="dihydroxyacetone_phosphate_chloroplast" stoichiometry="1"/>
          <speciesReference species="ERYTHROSE_4P_chloroplast" stoichiometry="1"/>
        </listOfReactants>
        <listOfProducts>
          <speciesReference species="D_SEDOHEPTULOSE_1_7_P2_chloroplast" stoichiometry="1"/>
        </listOfProducts>
        <kineticLaw>
          <math xmlns="http://www.w3.org/1998/Math/MathML">
            <cn type="integer"> 0 </cn>
          </math>
        </kineticLaw>
      </reaction>
      <reaction id="XyloglucanSynthesis_mod" name="EC 2.4.2.39 (XyloglucanSynthesis-mod)" reversible="false">
        <notes>
          <body xmlns="http://www.w3.org/1999/xhtml">
            <p>GENE_ASSOCIATION: AC186147.3_FG008 or GRMZM2G031453 or GRMZM2G383790 or GRMZM2G159193 or GRMZM2G465213 or GRMZM2G445201 or GRMZM2G423930 or GRMZM2G159208 or GRMZM2G072589 or GRMZM5G876303 or GRMZM2G435120 or GRMZM2G115762 or GRMZM2G044394 or GRMZM2G129302 or GRMZM2G044377 or GRMZM2G434155 or GRMZM2G123355 or GRMZM2G164283</p>
            <p>PARENT_FRAME: RXN-9461</p>
          </body>
        </notes>
        <listOfReactants>
          <speciesReference species="CELLULOSE_monomer_equivalent" stoichiometry="1"/>
          <speciesReference species="UDP_D_XYLOSE" stoichiometry="1"/>
        </listOfReactants>
        <listOfProducts>
          <speciesReference species="UDP" stoichiometry="1"/>
          <speciesReference species="Xyloglucan_monomer_equivalent" stoichiometry="1"/>
        </listOfProducts>
        <kineticLaw>
          <math xmlns="http://www.w3.org/1998/Math/MathML">
            <cn type="integer"> 0 </cn>
          </math>
        </kineticLaw>
      </reaction>
      <reaction id="HOMOSERDEHYDROG_RXN_HOMO_SER_NAD__L_ASPARTATE_SEMIALDEHYDE_NADH_PROTON_51_" name="EC 1.1.1.3 (HOMOSERDEHYDROG-RXN-HOMO-SER/NAD//L-ASPARTATE-SEMIALDEHYDE/NADH/PROTON.51.)" reversible="false">
        <notes>
          <body xmlns="http://www.w3.org/1999/xhtml">
            <p>GENE_ASSOCIATION: GRMZM2G437977 or GRMZM2G136712 or GRMZM2G365423 or GRMZM2G389303 or GRMZM2G104546</p>
            <p>PARENT_FRAME: HOMOSERDEHYDROG-RXN</p>
          </body>
        </notes>
        <listOfReactants>
          <speciesReference species="NADH" stoichiometry="1"/>
          <speciesReference species="L_ASPARTATE_SEMIALDEHYDE" stoichiometry="1"/>
          <speciesReference species="PROTON" stoichiometry="1"/>
        </listOfReactants>
        <listOfProducts>
          <speciesReference species="HOMO_SER" stoichiometry="1"/>
          <speciesReference species="NAD" stoichiometry="1"/>
        </listOfProducts>
        <kineticLaw>
          <math xmlns="http://www.w3.org/1998/Math/MathML">
            <cn type="integer"> 0 </cn>
          </math>
        </kineticLaw>
      </reaction>
      <reaction id="PEPCARBOX_RXN" name="EC 4.1.1.31 (PEPCARBOX-RXN)" reversible="false">
        <notes>
          <body xmlns="http://www.w3.org/1999/xhtml">
            <p>GENE_ASSOCIATION: GRMZM2G473001 or GRMZM2G083841 or GRMZM2G069542 or GRMZM2G110714 or GRMZM2G082780 or GRMZM2G074122</p>
            <p>PARENT_FRAME: PEPCARBOX-RXN</p>
          </body>
        </notes>
        <listOfReactants>
          <speciesReference species="HCO3" stoichiometry="1"/>
          <speciesReference species="phosphoenolpyruvate" stoichiometry="1"/>
        </listOfReactants>
        <listOfProducts>
          <speciesReference species="phosphate" stoichiometry="1"/>
          <speciesReference species="OXALACETIC_ACID" stoichiometry="1"/>
        </listOfProducts>
        <kineticLaw>
          <math xmlns="http://www.w3.org/1998/Math/MathML">
            <cn type="integer"> 0 </cn>
          </math>
        </kineticLaw>
      </reaction>
      <reaction id="LigninSink" name="LigninSink" reversible="false">
        <notes>
          <body xmlns="http://www.w3.org/1999/xhtml">
            <p>PARENT_FRAME: None</p>
          </body>
        </notes>
        <listOfReactants>
          <speciesReference species="COUMARYL_ALCOHOL" stoichiometry="2.221"/>
          <speciesReference species="CONIFERYL_ALCOHOL" stoichiometry="1.851"/>
          <speciesReference species="SINAPYL_ALCOHOL" stoichiometry="1.587"/>
        </listOfReactants>
        <listOfProducts>
          <speciesReference species="lignin_fixed_biomass" stoichiometry="1"/>
        </listOfProducts>
        <kineticLaw>
          <math xmlns="http://www.w3.org/1998/Math/MathML">
            <cn type="integer"> 0 </cn>
          </math>
        </kineticLaw>
      </reaction>
      <reaction id="tx_MG_2" name="tx_MG+2" reversible="true">
        <notes>
          <body xmlns="http://www.w3.org/1999/xhtml">
            <p>PARENT_FRAME: None</p>
          </body>
        </notes>
        <listOfReactants>
          <speciesReference species="MG_2_xylem" stoichiometry="1"/>
        </listOfReactants>
        <listOfProducts>
          <speciesReference species="MG_2" stoichiometry="1"/>
        </listOfProducts>
        <kineticLaw>
          <math xmlns="http://www.w3.org/1998/Math/MathML">
            <cn type="integer"> 0 </cn>
          </math>
        </kineticLaw>
      </reaction>
      <reaction id="sink_COUMARYL_ALCOHOL" name="sink_COUMARYL-ALCOHOL" reversible="false">
        <notes>
          <body xmlns="http://www.w3.org/1999/xhtml">
            <p>PARENT_FRAME: None</p>
          </body>
        </notes>
        <listOfReactants>
          <speciesReference species="COUMARYL_ALCOHOL" stoichiometry="1"/>
        </listOfReactants>
        <listOfProducts>
          <speciesReference species="COUMARYL_ALCOHOL_biomass" stoichiometry="1"/>
        </listOfProducts>
        <kineticLaw>
          <math xmlns="http://www.w3.org/1998/Math/MathML">
            <cn type="integer"> 0 </cn>
          </math>
        </kineticLaw>
      </reaction>
      <reaction id="EC_3_5_2_9" name="EC 3.5.2.9 (5-OXOPROLINASE-ATP-HYDROLYSING-RXN)" reversible="false">
        <notes>
          <body xmlns="http://www.w3.org/1999/xhtml">
            <p>GENE_ASSOCIATION: GRMZM2G045090</p>
            <p>PARENT_FRAME: 5-OXOPROLINASE-ATP-HYDROLYSING-RXN</p>
          </body>
        </notes>
        <listOfReactants>
          <speciesReference species="WATER" stoichiometry="2"/>
          <speciesReference species="_5_OXOPROLINE" stoichiometry="1"/>
          <speciesReference species="ATP" stoichiometry="1"/>
        </listOfReactants>
        <listOfProducts>
          <speciesReference species="phosphate" stoichiometry="1"/>
          <speciesReference species="GLT" stoichiometry="1"/>
          <speciesReference species="ADP" stoichiometry="1"/>
          <speciesReference species="PROTON" stoichiometry="1"/>
        </listOfProducts>
        <kineticLaw>
          <math xmlns="http://www.w3.org/1998/Math/MathML">
            <cn type="integer"> 0 </cn>
          </math>
        </kineticLaw>
      </reaction>
      <reaction id="RXN_12200" name="EC 3.6.1.5 (RXN-12200)" reversible="false">
        <notes>
          <body xmlns="http://www.w3.org/1999/xhtml">
            <p>GENE_ASSOCIATION: GRMZM2G349839 or GRMZM2G006762 or GRMZM2G152457 or GRMZM2G140587 or GRMZM2G431714</p>
            <p>PARENT_FRAME: RXN-12200</p>
          </body>
        </notes>
        <listOfReactants>
          <speciesReference species="WATER" stoichiometry="2"/>
          <speciesReference species="CTP" stoichiometry="1"/>
        </listOfReactants>
        <listOfProducts>
          <speciesReference species="phosphate" stoichiometry="2"/>
          <speciesReference species="PROTON" stoichiometry="2"/>
          <speciesReference species="CMP" stoichiometry="1"/>
        </listOfProducts>
        <kineticLaw>
          <math xmlns="http://www.w3.org/1998/Math/MathML">
            <cn type="integer"> 0 </cn>
          </math>
        </kineticLaw>
      </reaction>
      <reaction id="SERINE_GLYOXYLATE_AMINOTRANSFERASE_RXN_peroxisome" name="EC 2.6.1.45 (SERINE-GLYOXYLATE-AMINOTRANSFERASE-RXN) [peroxisome]" reversible="false">
        <notes>
          <body xmlns="http://www.w3.org/1999/xhtml">
            <p>GENE_ASSOCIATION: GRMZM2G137868 or GRMZM2G050481 or GRMZM2G119511 or GRMZM2G359559</p>
            <p>PARENT_FRAME: SERINE-GLYOXYLATE-AMINOTRANSFERASE-RXN</p>
          </body>
        </notes>
        <listOfReactants>
          <speciesReference species="GLYOX_peroxisome" stoichiometry="1"/>
          <speciesReference species="SER_peroxisome" stoichiometry="1"/>
        </listOfReactants>
        <listOfProducts>
          <speciesReference species="GLY_peroxisome" stoichiometry="1"/>
          <speciesReference species="hydroxypyruvate_peroxisome" stoichiometry="1"/>
        </listOfProducts>
        <kineticLaw>
          <math xmlns="http://www.w3.org/1998/Math/MathML">
            <cn type="integer"> 0 </cn>
          </math>
        </kineticLaw>
      </reaction>
      <reaction id="METHIONINE_S_METHYLTRANSFERASE_RXN" name="EC 2.1.1.12 (METHIONINE-S-METHYLTRANSFERASE-RXN)" reversible="false">
        <notes>
          <body xmlns="http://www.w3.org/1999/xhtml">
            <p>GENE_ASSOCIATION: GRMZM2G098039</p>
            <p>PARENT_FRAME: METHIONINE-S-METHYLTRANSFERASE-RXN</p>
          </body>
        </notes>
        <listOfReactants>
          <speciesReference species="MET" stoichiometry="1"/>
          <speciesReference species="S_ADENOSYLMETHIONINE" stoichiometry="1"/>
        </listOfReactants>
        <listOfProducts>
          <speciesReference species="CPD_397" stoichiometry="1"/>
          <speciesReference species="ADENOSYL_HOMO_CYS" stoichiometry="1"/>
        </listOfProducts>
        <kineticLaw>
          <math xmlns="http://www.w3.org/1998/Math/MathML">
            <cn type="integer"> 0 </cn>
          </math>
        </kineticLaw>
      </reaction>
      <reaction id="RXN_9633" name="EC 1.1.1.100 (RXN-9633)" reversible="false">
        <notes>
          <body xmlns="http://www.w3.org/1999/xhtml">
            <p>GENE_ASSOCIATION: GRMZM2G115442 or GRMZM2G099696 or GRMZM2G043602 or GRMZM2G339994 or GRMZM2G128146 or GRMZM5G853065 or GRMZM2G141256 or GRMZM2G351023</p>
            <p>PARENT_FRAME: RXN-9633</p>
          </body>
        </notes>
        <listOfReactants>
          <speciesReference species="NADPH" stoichiometry="1"/>
          <speciesReference species="_3_oxo_stearoyl_ACPs" stoichiometry="1"/>
          <speciesReference species="PROTON" stoichiometry="1"/>
        </listOfReactants>
        <listOfProducts>
          <speciesReference species="R_3_hydroxystearoyl_ACPs" stoichiometry="1"/>
          <speciesReference species="NADP" stoichiometry="1"/>
        </listOfProducts>
        <kineticLaw>
          <math xmlns="http://www.w3.org/1998/Math/MathML">
            <cn type="integer"> 0 </cn>
          </math>
        </kineticLaw>
      </reaction>
      <reaction id="EC_2_7_1_90" name="EC 2.7.1.90 (2.7.1.90-RXN)" reversible="false">
        <notes>
          <body xmlns="http://www.w3.org/1999/xhtml">
            <p>GENE_ASSOCIATION: GRMZM2G413226 or GRMZM2G487136 or AC205100.3_FG001 or GRMZM2G042502 or GRMZM2G409131 or GRMZM2G143862 or GRMZM2G314094 or GRMZM2G450163 or GRMZM2G150453 or GRMZM2G059151 or GRMZM2G402211 or GRMZM2G123371 or GRMZM2G069357</p>
            <p>PARENT_FRAME: 2.7.1.90-RXN</p>
          </body>
        </notes>
        <listOfReactants>
          <speciesReference species="PPI" stoichiometry="1"/>
          <speciesReference species="FRUCTOSE_6P" stoichiometry="1"/>
        </listOfReactants>
        <listOfProducts>
          <speciesReference species="phosphate" stoichiometry="1"/>
          <speciesReference species="FRUCTOSE_16_DIPHOSPHATE" stoichiometry="1"/>
          <speciesReference species="PROTON" stoichiometry="1"/>
        </listOfProducts>
        <kineticLaw>
          <math xmlns="http://www.w3.org/1998/Math/MathML">
            <cn type="integer"> 0 </cn>
          </math>
        </kineticLaw>
      </reaction>
      <reaction id="RXN_9635" name="EC 1.3.1.9 (RXN-9635)" reversible="false">
        <notes>
          <body xmlns="http://www.w3.org/1999/xhtml">
            <p>GENE_ASSOCIATION: GRMZM2G070422 or GRMZM2G079256 or GRMZM2G048616 or GRMZM2G125052</p>
            <p>PARENT_FRAME: RXN-9635</p>
          </body>
        </notes>
        <listOfReactants>
          <speciesReference species="NADH" stoichiometry="1"/>
          <speciesReference species="Octadec_2_enoyl_ACPs" stoichiometry="1"/>
          <speciesReference species="PROTON" stoichiometry="1"/>
        </listOfReactants>
        <listOfProducts>
          <speciesReference species="Stearoyl_ACPs" stoichiometry="1"/>
          <speciesReference species="NAD" stoichiometry="1"/>
        </listOfProducts>
        <kineticLaw>
          <math xmlns="http://www.w3.org/1998/Math/MathML">
            <cn type="integer"> 0 </cn>
          </math>
        </kineticLaw>
      </reaction>
      <reaction id="RXN_9634" name="EC 4.2.1.59 (RXN-9634)" reversible="false">
        <notes>
          <body xmlns="http://www.w3.org/1999/xhtml">
            <p>GENE_ASSOCIATION: GRMZM2G055667 or GRMZM2G024482</p>
            <p>PARENT_FRAME: RXN-9634</p>
          </body>
        </notes>
        <listOfReactants>
          <speciesReference species="R_3_hydroxystearoyl_ACPs" stoichiometry="1"/>
        </listOfReactants>
        <listOfProducts>
          <speciesReference species="WATER" stoichiometry="1"/>
          <speciesReference species="Octadec_2_enoyl_ACPs" stoichiometry="1"/>
        </listOfProducts>
        <kineticLaw>
          <math xmlns="http://www.w3.org/1998/Math/MathML">
            <cn type="integer"> 0 </cn>
          </math>
        </kineticLaw>
      </reaction>
      <reaction id="tx_GLT" name="tx_GLT" reversible="true">
        <notes>
          <body xmlns="http://www.w3.org/1999/xhtml">
            <p>PARENT_FRAME: None</p>
          </body>
        </notes>
        <listOfReactants>
          <speciesReference species="GLT_phloem" stoichiometry="1"/>
        </listOfReactants>
        <listOfProducts>
          <speciesReference species="GLT" stoichiometry="1"/>
        </listOfProducts>
        <kineticLaw>
          <math xmlns="http://www.w3.org/1998/Math/MathML">
            <cn type="integer"> 0 </cn>
          </math>
        </kineticLaw>
      </reaction>
      <reaction id="MYO_INOSITOL_1_KINASE_RXN" name="EC 2.7.1.64 (MYO-INOSITOL-1-KINASE-RXN)" reversible="false">
        <notes>
          <body xmlns="http://www.w3.org/1999/xhtml">
            <p>GENE_ASSOCIATION: GRMZM2G361593</p>
            <p>PARENT_FRAME: MYO-INOSITOL-1-KINASE-RXN</p>
          </body>
        </notes>
        <listOfReactants>
          <speciesReference species="MYO_INOSITOL" stoichiometry="1"/>
          <speciesReference species="ATP" stoichiometry="1"/>
        </listOfReactants>
        <listOfProducts>
          <speciesReference species="_1_L_MYO_INOSITOL_1_P" stoichiometry="1"/>
          <speciesReference species="ADP" stoichiometry="1"/>
          <speciesReference species="PROTON" stoichiometry="1"/>
        </listOfProducts>
        <kineticLaw>
          <math xmlns="http://www.w3.org/1998/Math/MathML">
            <cn type="integer"> 0 </cn>
          </math>
        </kineticLaw>
      </reaction>
      <reaction id="XyloseTransfer_mod" name="XyloseTransfer-mod" reversible="false">
        <notes>
          <body xmlns="http://www.w3.org/1999/xhtml">
            <p>PARENT_FRAME: None</p>
          </body>
        </notes>
        <listOfReactants>
          <speciesReference species="UDP_D_XYLOSE" stoichiometry="1"/>
        </listOfReactants>
        <listOfProducts>
          <speciesReference species="UDP" stoichiometry="1"/>
          <speciesReference species="polysaccharide_xylose_unit" stoichiometry="1"/>
        </listOfProducts>
        <kineticLaw>
          <math xmlns="http://www.w3.org/1998/Math/MathML">
            <cn type="integer"> 0 </cn>
          </math>
        </kineticLaw>
      </reaction>
      <reaction id="RXN_821_mod" name="EC 1.5.99.8 (RXN-821-mod)" reversible="false">
        <notes>
          <body xmlns="http://www.w3.org/1999/xhtml">
            <p>GENE_ASSOCIATION: GRMZM2G117956 or GRMZM2G053720</p>
            <p>PARENT_FRAME: RXN-821</p>
          </body>
        </notes>
        <listOfReactants>
          <speciesReference species="PRO" stoichiometry="1"/>
          <speciesReference species="NAD" stoichiometry="1"/>
        </listOfReactants>
        <listOfProducts>
          <speciesReference species="L_DELTA1_PYRROLINE_5_CARBOXYLATE" stoichiometry="1"/>
          <speciesReference species="NADH" stoichiometry="1"/>
          <speciesReference species="PROTON" stoichiometry="2"/>
        </listOfProducts>
        <kineticLaw>
          <math xmlns="http://www.w3.org/1998/Math/MathML">
            <cn type="integer"> 0 </cn>
          </math>
        </kineticLaw>
      </reaction>
      <reaction id="Glycerol3POAcyltransferase_mod" name="EC 2.3.1.15 (Glycerol3POAcyltransferase-mod)" reversible="false">
        <notes>
          <body xmlns="http://www.w3.org/1999/xhtml">
            <p>GENE_ASSOCIATION: GRMZM2G177150 or GRMZM2G072298 or GRMZM2G083195 or GRMZM2G166176 or GRMZM2G147917 or GRMZM2G131378 or GRMZM2G075295 or GRMZM2G123987 or GRMZM2G033767 or GRMZM2G020320 or GRMZM2G059637 or GRMZM2G165681 or GRMZM2G064590 or GRMZM2G159890 or GRMZM2G065203 or GRMZM2G070304 or GRMZM2G124042 or GRMZM2G156729</p>
            <p>PARENT_FRAME: RXN-10462</p>
          </body>
        </notes>
        <listOfReactants>
          <speciesReference species="Oleoyl_ACPs" stoichiometry="1"/>
          <speciesReference species="GLYCEROL_3P" stoichiometry="1"/>
        </listOfReactants>
        <listOfProducts>
          <speciesReference species="ACP" stoichiometry="1"/>
          <speciesReference species="ACYL_SN_GLYCEROL_3P" stoichiometry="1"/>
        </listOfProducts>
        <kineticLaw>
          <math xmlns="http://www.w3.org/1998/Math/MathML">
            <cn type="integer"> 0 </cn>
          </math>
        </kineticLaw>
      </reaction>
      <reaction id="LinolenoylLipase_mod" name="LinolenoylLipase-mod" reversible="false">
        <notes>
          <body xmlns="http://www.w3.org/1999/xhtml">
            <p>PARENT_FRAME: None</p>
          </body>
        </notes>
        <listOfReactants>
          <speciesReference species="WATER" stoichiometry="1"/>
          <speciesReference species="Alpha_linolenoyl_groups" stoichiometry="1"/>
        </listOfReactants>
        <listOfProducts>
          <speciesReference species="LINOLENIC_ACID" stoichiometry="1"/>
          <speciesReference species="Lipids" stoichiometry="1"/>
          <speciesReference species="PROTON" stoichiometry="2"/>
        </listOfProducts>
        <kineticLaw>
          <math xmlns="http://www.w3.org/1998/Math/MathML">
            <cn type="integer"> 0 </cn>
          </math>
        </kineticLaw>
      </reaction>
      <reaction id="SERINE_C_PALMITOYLTRANSFERASE_RXN" name="EC 2.3.1.50 (SERINE-C-PALMITOYLTRANSFERASE-RXN)" reversible="false">
        <notes>
          <body xmlns="http://www.w3.org/1999/xhtml">
            <p>GENE_ASSOCIATION: GRMZM2G060067 or GRMZM2G055854 or GRMZM2G370377 or GRMZM2G165613 or GRMZM2G087275 or GRMZM2G152888 or GRMZM2G030862 or GRMZM2G010202 or GRMZM5G891276 or GRMZM2G357734 or GRMZM2G444378 or GRMZM2G067257 or GRMZM2G144985 or GRMZM2G142030 or GRMZM2G134248</p>
            <p>PARENT_FRAME: SERINE-C-PALMITOYLTRANSFERASE-RXN</p>
          </body>
        </notes>
        <listOfReactants>
          <speciesReference species="PALMITYL_COA" stoichiometry="1"/>
          <speciesReference species="SER" stoichiometry="1"/>
          <speciesReference species="PROTON" stoichiometry="1"/>
        </listOfReactants>
        <listOfProducts>
          <speciesReference species="CO_A" stoichiometry="1"/>
          <speciesReference species="CO2" stoichiometry="1"/>
          <speciesReference species="DEHYDROSPHINGANINE" stoichiometry="1"/>
        </listOfProducts>
        <kineticLaw>
          <math xmlns="http://www.w3.org/1998/Math/MathML">
            <cn type="integer"> 0 </cn>
          </math>
        </kineticLaw>
      </reaction>
      <reaction id="tx_GLY" name="tx_GLY" reversible="true">
        <notes>
          <body xmlns="http://www.w3.org/1999/xhtml">
            <p>PARENT_FRAME: None</p>
          </body>
        </notes>
        <listOfReactants>
          <speciesReference species="GLY_phloem" stoichiometry="1"/>
        </listOfReactants>
        <listOfProducts>
          <speciesReference species="GLY" stoichiometry="1"/>
        </listOfProducts>
        <kineticLaw>
          <math xmlns="http://www.w3.org/1998/Math/MathML">
            <cn type="integer"> 0 </cn>
          </math>
        </kineticLaw>
      </reaction>
      <reaction id="RXN0_366" name="EC 3.2.2.1 (RXN0-366)" reversible="false">
        <notes>
          <body xmlns="http://www.w3.org/1999/xhtml">
            <p>PARENT_FRAME: RXN0-366</p>
          </body>
        </notes>
        <listOfReactants>
          <speciesReference species="WATER" stoichiometry="1"/>
          <speciesReference species="GUANOSINE" stoichiometry="1"/>
        </listOfReactants>
        <listOfProducts>
          <speciesReference species="RIBOSE" stoichiometry="1"/>
          <speciesReference species="GUANINE" stoichiometry="1"/>
        </listOfProducts>
        <kineticLaw>
          <math xmlns="http://www.w3.org/1998/Math/MathML">
            <cn type="integer"> 0 </cn>
          </math>
        </kineticLaw>
      </reaction>
      <reaction id="SHIKIMATE_5_DEHYDROGENASE_RXN" name="EC 1.1.1.25 (SHIKIMATE-5-DEHYDROGENASE-RXN)" reversible="false">
        <notes>
          <body xmlns="http://www.w3.org/1999/xhtml">
            <p>GENE_ASSOCIATION: GRMZM2G314652 or GRMZM5G804881 or GRMZM2G014376</p>
            <p>PARENT_FRAME: SHIKIMATE-5-DEHYDROGENASE-RXN</p>
          </body>
        </notes>
        <listOfReactants>
          <speciesReference species="NADPH" stoichiometry="1"/>
          <speciesReference species="_3_dehydroshikimate" stoichiometry="1"/>
          <speciesReference species="PROTON" stoichiometry="1"/>
        </listOfReactants>
        <listOfProducts>
          <speciesReference species="NADP" stoichiometry="1"/>
          <speciesReference species="SHIKIMATE" stoichiometry="1"/>
        </listOfProducts>
        <kineticLaw>
          <math xmlns="http://www.w3.org/1998/Math/MathML">
            <cn type="integer"> 0 </cn>
          </math>
        </kineticLaw>
      </reaction>
      <reaction id="EC_2_3_1_180" name="EC 2.3.1.180 (2.3.1.180-RXN)" reversible="false">
        <notes>
          <body xmlns="http://www.w3.org/1999/xhtml">
            <p>GENE_ASSOCIATION: GRMZM2G003190 or GRMZM2G111677 or GRMZM2G022563</p>
            <p>PARENT_FRAME: 2.3.1.180-RXN</p>
          </body>
        </notes>
        <listOfReactants>
          <speciesReference species="ACETYL_COA" stoichiometry="1"/>
          <speciesReference species="MALONYL_ACP" stoichiometry="1"/>
        </listOfReactants>
        <listOfProducts>
          <speciesReference species="CO_A" stoichiometry="1"/>
          <speciesReference species="CO2" stoichiometry="1"/>
          <speciesReference species="Acetoacetyl_ACPs" stoichiometry="1"/>
        </listOfProducts>
        <kineticLaw>
          <math xmlns="http://www.w3.org/1998/Math/MathML">
            <cn type="integer"> 0 </cn>
          </math>
        </kineticLaw>
      </reaction>
      <reaction id="tx_ILE" name="tx_ILE" reversible="true">
        <notes>
          <body xmlns="http://www.w3.org/1999/xhtml">
            <p>PARENT_FRAME: None</p>
          </body>
        </notes>
        <listOfReactants>
          <speciesReference species="ILE_phloem" stoichiometry="1"/>
        </listOfReactants>
        <listOfProducts>
          <speciesReference species="ILE" stoichiometry="1"/>
        </listOfProducts>
        <kineticLaw>
          <math xmlns="http://www.w3.org/1998/Math/MathML">
            <cn type="integer"> 0 </cn>
          </math>
        </kineticLaw>
      </reaction>
      <reaction id="CMPKI_RXN" name="EC 2.7.4.14 (CMPKI-RXN)" reversible="false">
        <notes>
          <body xmlns="http://www.w3.org/1999/xhtml">
            <p>PARENT_FRAME: CMPKI-RXN</p>
          </body>
        </notes>
        <listOfReactants>
          <speciesReference species="ATP" stoichiometry="1"/>
          <speciesReference species="CMP" stoichiometry="1"/>
        </listOfReactants>
        <listOfProducts>
          <speciesReference species="CDP" stoichiometry="1"/>
          <speciesReference species="ADP" stoichiometry="1"/>
        </listOfProducts>
        <kineticLaw>
          <math xmlns="http://www.w3.org/1998/Math/MathML">
            <cn type="integer"> 0 </cn>
          </math>
        </kineticLaw>
      </reaction>
      <reaction id="chloroplast_glycolate_glycerate_exchange" name="chloroplast_glycolate_glycerate_exchange" reversible="true">
        <notes>
          <body xmlns="http://www.w3.org/1999/xhtml">
            <p>PARENT_FRAME: None</p>
          </body>
        </notes>
        <listOfReactants>
          <speciesReference species="GLYCERATE" stoichiometry="1"/>
        </listOfReactants>
        <listOfProducts>
          <speciesReference species="GLYCERATE_chloroplast" stoichiometry="1"/>
        </listOfProducts>
        <kineticLaw>
          <math xmlns="http://www.w3.org/1998/Math/MathML">
            <cn type="integer"> 0 </cn>
          </math>
        </kineticLaw>
      </reaction>
      <reaction id="IPPISOM_RXN" name="EC 5.3.3.2 (IPPISOM-RXN)" reversible="true">
        <notes>
          <body xmlns="http://www.w3.org/1999/xhtml">
            <p>GENE_ASSOCIATION: GRMZM2G133082 or GRMZM2G108285 or GRMZM2G145029</p>
            <p>PARENT_FRAME: IPPISOM-RXN</p>
          </body>
        </notes>
        <listOfReactants>
          <speciesReference species="isopentenyl_diphosphate" stoichiometry="1"/>
        </listOfReactants>
        <listOfProducts>
          <speciesReference species="CPD_4211" stoichiometry="1"/>
        </listOfProducts>
        <kineticLaw>
          <math xmlns="http://www.w3.org/1998/Math/MathML">
            <cn type="integer"> 0 </cn>
          </math>
        </kineticLaw>
      </reaction>
      <reaction id="PRTRANS_RXN" name="EC 2.4.2.18 (PRTRANS-RXN)" reversible="false">
        <notes>
          <body xmlns="http://www.w3.org/1999/xhtml">
            <p>GENE_ASSOCIATION: GRMZM2G051219 or GRMZM2G325131 or GRMZM2G171383 or GRMZM2G046966</p>
            <p>PARENT_FRAME: PRTRANS-RXN</p>
          </body>
        </notes>
        <listOfReactants>
          <speciesReference species="ANTHRANILATE" stoichiometry="1"/>
          <speciesReference species="PRPP" stoichiometry="1"/>
        </listOfReactants>
        <listOfProducts>
          <speciesReference species="N_5_PHOSPHORIBOSYL_ANTHRANILATE" stoichiometry="1"/>
          <speciesReference species="PPI" stoichiometry="1"/>
        </listOfProducts>
        <kineticLaw>
          <math xmlns="http://www.w3.org/1998/Math/MathML">
            <cn type="integer"> 0 </cn>
          </math>
        </kineticLaw>
      </reaction>
      <reaction id="sink_VAL" name="EC 6.1.1.9 (sink_VAL)" reversible="false">
        <notes>
          <body xmlns="http://www.w3.org/1999/xhtml">
            <p>GENE_ASSOCIATION: GRMZM5G871297 or GRMZM2G438602 or GRMZM2G117870 or GRMZM2G106974</p>
            <p>PARENT_FRAME: VALINE--TRNA-LIGASE-RXN</p>
          </body>
        </notes>
        <listOfReactants>
          <speciesReference species="VAL" stoichiometry="1"/>
        </listOfReactants>
        <listOfProducts>
          <speciesReference species="VAL_biomass" stoichiometry="1"/>
        </listOfProducts>
        <kineticLaw>
          <math xmlns="http://www.w3.org/1998/Math/MathML">
            <cn type="integer"> 0 </cn>
          </math>
        </kineticLaw>
      </reaction>
      <reaction id="ISOCIT_CLEAV_RXN" name="EC 4.1.3.1 (ISOCIT-CLEAV-RXN)" reversible="false">
        <notes>
          <body xmlns="http://www.w3.org/1999/xhtml">
            <p>GENE_ASSOCIATION: GRMZM2G056369</p>
            <p>PARENT_FRAME: ISOCIT-CLEAV-RXN</p>
          </body>
        </notes>
        <listOfReactants>
          <speciesReference species="D_threo_isocitrate" stoichiometry="1"/>
        </listOfReactants>
        <listOfProducts>
          <speciesReference species="SUC" stoichiometry="1"/>
          <speciesReference species="GLYOX" stoichiometry="1"/>
        </listOfProducts>
        <kineticLaw>
          <math xmlns="http://www.w3.org/1998/Math/MathML">
            <cn type="integer"> 0 </cn>
          </math>
        </kineticLaw>
      </reaction>
      <reaction id="MehlerReaction_chloroplast" name="MehlerReaction [chloroplast]" reversible="false">
        <notes>
          <body xmlns="http://www.w3.org/1999/xhtml">
            <p>PARENT_FRAME: None</p>
          </body>
        </notes>
        <listOfReactants>
          <speciesReference species="Light_chloroplast" stoichiometry="1"/>
          <speciesReference species="Plastocyanin_Reduced_chloroplast" stoichiometry="1"/>
          <speciesReference species="oxygen_chloroplast" stoichiometry="1"/>
        </listOfReactants>
        <listOfProducts>
          <speciesReference species="Oxidized_Plastocyanins_chloroplast" stoichiometry="1"/>
          <speciesReference species="superoxide_chloroplast" stoichiometry="1"/>
        </listOfProducts>
        <kineticLaw>
          <math xmlns="http://www.w3.org/1998/Math/MathML">
            <cn type="integer"> 0 </cn>
          </math>
        </kineticLaw>
      </reaction>
      <reaction id="PYRUVATEORTHOPHOSPHATE_DIKINASE_RXN_chloroplast" name="EC 2.7.9.1 (PYRUVATEORTHOPHOSPHATE-DIKINASE-RXN) [chloroplast]" reversible="true">
        <notes>
          <body xmlns="http://www.w3.org/1999/xhtml">
            <p>GENE_ASSOCIATION: GRMZM2G306345 or GRMZM2G097457</p>
            <p>PARENT_FRAME: PYRUVATEORTHOPHOSPHATE-DIKINASE-RXN</p>
          </body>
        </notes>
        <listOfReactants>
          <speciesReference species="phosphate_chloroplast" stoichiometry="1"/>
          <speciesReference species="PYRUVATE_chloroplast" stoichiometry="1"/>
          <speciesReference species="ATP_chloroplast" stoichiometry="1"/>
        </listOfReactants>
        <listOfProducts>
          <speciesReference species="AMP_chloroplast" stoichiometry="1"/>
          <speciesReference species="PPI_chloroplast" stoichiometry="1"/>
          <speciesReference species="phosphoenolpyruvate_chloroplast" stoichiometry="1"/>
          <speciesReference species="PROTON_chloroplast" stoichiometry="1"/>
        </listOfProducts>
        <kineticLaw>
          <math xmlns="http://www.w3.org/1998/Math/MathML">
            <cn type="integer"> 0 </cn>
          </math>
        </kineticLaw>
      </reaction>
      <reaction id="DXS_RXN" name="EC 2.2.1.7 (DXS-RXN)" reversible="false">
        <notes>
          <body xmlns="http://www.w3.org/1999/xhtml">
            <p>GENE_ASSOCIATION: GRMZM2G493395 or GRMZM2G173641 or GRMZM2G137151</p>
            <p>PARENT_FRAME: DXS-RXN</p>
          </body>
        </notes>
        <listOfReactants>
          <speciesReference species="PYRUVATE" stoichiometry="1"/>
          <speciesReference species="PROTON" stoichiometry="1"/>
          <speciesReference species="GAP" stoichiometry="1"/>
        </listOfReactants>
        <listOfProducts>
          <speciesReference species="CO2" stoichiometry="1"/>
          <speciesReference species="DEOXYXYLULOSE_5P" stoichiometry="1"/>
        </listOfProducts>
        <kineticLaw>
          <math xmlns="http://www.w3.org/1998/Math/MathML">
            <cn type="integer"> 0 </cn>
          </math>
        </kineticLaw>
      </reaction>
      <reaction id="ACETOLACTREDUCTOISOM_RXN" name="EC 1.1.1.86 (ACETOLACTREDUCTOISOM-RXN)" reversible="false">
        <notes>
          <body xmlns="http://www.w3.org/1999/xhtml">
            <p>GENE_ASSOCIATION: GRMZM2G161868 or GRMZM2G004382</p>
            <p>PARENT_FRAME: ACETOLACTREDUCTOISOM-RXN</p>
          </body>
        </notes>
        <listOfReactants>
          <speciesReference species="NADPH" stoichiometry="1"/>
          <speciesReference species="_2_ACETO_LACTATE" stoichiometry="1"/>
          <speciesReference species="PROTON" stoichiometry="1"/>
        </listOfReactants>
        <listOfProducts>
          <speciesReference species="NADP" stoichiometry="1"/>
          <speciesReference species="DIOH_ISOVALERATE" stoichiometry="1"/>
        </listOfProducts>
        <kineticLaw>
          <math xmlns="http://www.w3.org/1998/Math/MathML">
            <cn type="integer"> 0 </cn>
          </math>
        </kineticLaw>
      </reaction>
      <reaction id="RNAPolymerase_mod" name="EC 2.7.7.6 (RNAPolymerase-mod)" reversible="false">
        <notes>
          <body xmlns="http://www.w3.org/1999/xhtml">
            <p>GENE_ASSOCIATION: GRMZM2G115564 or GRMZM5G879235 or GRMZM2G162697 or GRMZM5G895064 or GRMZM2G418135 or GRMZM2G470305 or GRMZM2G080176 or GRMZM5G899366 or GRMZM2G381395 or GRMZM2G126177 or GRMZM2G018558 or GRMZM2G126913 or GRMZM5G834335 or GRMZM2G055567 or GRMZM2G153797 or GRMZM2G133512 or GRMZM2G434353 or GRMZM2G020142 or GRMZM2G054225 or GRMZM2G099183 or GRMZM2G476009 or GRMZM2G570791 or GRMZM2G388892 or GRMZM2G055859 or GRMZM2G427031 or GRMZM2G039949 or GRMZM2G028132 or GRMZM2G392683 or GRMZM2G007681 or GRMZM2G178236 or GRMZM2G113928 or GRMZM2G420789 or GRMZM2G044306 or GRMZM2G043456 or GRMZM5G892247 or GRMZM5G803992 or GRMZM2G084891 or GRMZM5G877454</p>
            <p>PARENT_FRAME: DNA-DIRECTED-RNA-POLYMERASE-RXN</p>
          </body>
        </notes>
        <listOfReactants>
          <speciesReference species="GTP" stoichiometry="1"/>
          <speciesReference species="UTP" stoichiometry="1"/>
          <speciesReference species="CTP" stoichiometry="1"/>
          <speciesReference species="ATP" stoichiometry="1"/>
        </listOfReactants>
        <listOfProducts>
          <speciesReference species="PPI" stoichiometry="4"/>
          <speciesReference species="RNA_base_equivalent" stoichiometry="4"/>
        </listOfProducts>
        <kineticLaw>
          <math xmlns="http://www.w3.org/1998/Math/MathML">
            <cn type="integer"> 0 </cn>
          </math>
        </kineticLaw>
      </reaction>
      <reaction id="DUTP_PYROP_RXN" name="EC 3.6.1.23 (DUTP-PYROP-RXN)" reversible="false">
        <notes>
          <body xmlns="http://www.w3.org/1999/xhtml">
            <p>GENE_ASSOCIATION: GRMZM2G044762 or GRMZM2G020295 or GRMZM2G010286</p>
            <p>PARENT_FRAME: DUTP-PYROP-RXN</p>
          </body>
        </notes>
        <listOfReactants>
          <speciesReference species="WATER" stoichiometry="1"/>
          <speciesReference species="DUTP" stoichiometry="1"/>
        </listOfReactants>
        <listOfProducts>
          <speciesReference species="PPI" stoichiometry="1"/>
          <speciesReference species="DUMP" stoichiometry="1"/>
          <speciesReference species="PROTON" stoichiometry="1"/>
        </listOfProducts>
        <kineticLaw>
          <math xmlns="http://www.w3.org/1998/Math/MathML">
            <cn type="integer"> 0 </cn>
          </math>
        </kineticLaw>
      </reaction>
      <reaction id="MDHFerredoxinReduction_chloroplast" name="MDHFerredoxinReduction [chloroplast]" reversible="false">
        <notes>
          <body xmlns="http://www.w3.org/1999/xhtml">
            <p>PARENT_FRAME: None</p>
          </body>
        </notes>
        <listOfReactants>
          <speciesReference species="monodehydroascorbate_chloroplast" stoichiometry="1"/>
          <speciesReference species="Reduced_ferredoxins_chloroplast" stoichiometry="1"/>
        </listOfReactants>
        <listOfProducts>
          <speciesReference species="Oxidized_ferredoxins_chloroplast" stoichiometry="1"/>
          <speciesReference species="ASCORBATE_chloroplast" stoichiometry="1"/>
        </listOfProducts>
        <kineticLaw>
          <math xmlns="http://www.w3.org/1998/Math/MathML">
            <cn type="integer"> 0 </cn>
          </math>
        </kineticLaw>
      </reaction>
      <reaction id="sink__L_1_phosphatidyl_inositols_" name="sink_|L-1-phosphatidyl-inositols|" reversible="false">
        <notes>
          <body xmlns="http://www.w3.org/1999/xhtml">
            <p>PARENT_FRAME: None</p>
          </body>
        </notes>
        <listOfReactants>
          <speciesReference species="L_1_phosphatidyl_inositols" stoichiometry="1"/>
        </listOfReactants>
        <listOfProducts>
          <speciesReference species="L_1_phosphatidyl_inositols_biomass" stoichiometry="1"/>
        </listOfProducts>
        <kineticLaw>
          <math xmlns="http://www.w3.org/1998/Math/MathML">
            <cn type="integer"> 0 </cn>
          </math>
        </kineticLaw>
      </reaction>
      <reaction id="GLUTDECARBOX_RXN" name="EC 4.1.1.15 (GLUTDECARBOX-RXN)" reversible="false">
        <notes>
          <body xmlns="http://www.w3.org/1999/xhtml">
            <p>GENE_ASSOCIATION: GRMZM2G101069 or GRMZM2G017110 or GRMZM5G826838 or GRMZM2G098875 or GRMZM2G355906</p>
            <p>PARENT_FRAME: GLUTDECARBOX-RXN</p>
          </body>
        </notes>
        <listOfReactants>
          <speciesReference species="GLT" stoichiometry="1"/>
          <speciesReference species="PROTON" stoichiometry="1"/>
        </listOfReactants>
        <listOfProducts>
          <speciesReference species="CO2" stoichiometry="1"/>
          <speciesReference species="_4_aminobutanoate" stoichiometry="1"/>
        </listOfProducts>
        <kineticLaw>
          <math xmlns="http://www.w3.org/1998/Math/MathML">
            <cn type="integer"> 0 </cn>
          </math>
        </kineticLaw>
      </reaction>
      <reaction id="tx_L_ASPARTATE" name="tx_L-ASPARTATE" reversible="true">
        <notes>
          <body xmlns="http://www.w3.org/1999/xhtml">
            <p>PARENT_FRAME: None</p>
          </body>
        </notes>
        <listOfReactants>
          <speciesReference species="L_ASPARTATE_phloem" stoichiometry="1"/>
        </listOfReactants>
        <listOfProducts>
          <speciesReference species="L_ASPARTATE" stoichiometry="1"/>
        </listOfProducts>
        <kineticLaw>
          <math xmlns="http://www.w3.org/1998/Math/MathML">
            <cn type="integer"> 0 </cn>
          </math>
        </kineticLaw>
      </reaction>
      <reaction id="PYRROLINECARBREDUCT_RXN_PRO_NAD__L_DELTA1_PYRROLINE_5_CARBOXYLATE_NADH_PROTON_54_" name="EC 1.5.1.2 (PYRROLINECARBREDUCT-RXN-PRO/NAD//L-DELTA1-PYRROLINE_5-CARBOXYLATE/NADH/PROTON.54.)" reversible="false">
        <notes>
          <body xmlns="http://www.w3.org/1999/xhtml">
            <p>GENE_ASSOCIATION: GRMZM2G068665</p>
            <p>PARENT_FRAME: PYRROLINECARBREDUCT-RXN</p>
          </body>
        </notes>
        <listOfReactants>
          <speciesReference species="L_DELTA1_PYRROLINE_5_CARBOXYLATE" stoichiometry="1"/>
          <speciesReference species="NADH" stoichiometry="1"/>
          <speciesReference species="PROTON" stoichiometry="2"/>
        </listOfReactants>
        <listOfProducts>
          <speciesReference species="PRO" stoichiometry="1"/>
          <speciesReference species="NAD" stoichiometry="1"/>
        </listOfProducts>
        <kineticLaw>
          <math xmlns="http://www.w3.org/1998/Math/MathML">
            <cn type="integer"> 0 </cn>
          </math>
        </kineticLaw>
      </reaction>
      <reaction id="ACYLCOASYN_RXN_DODECANOATE_CO_A_ATP__LAUROYLCOA_CPD_PPI_AMP_45_" name="EC 6.2.1.3 (ACYLCOASYN-RXN-DODECANOATE/CO-A/ATP//LAUROYLCOA-CPD/PPI/AMP.45.)" reversible="false">
        <notes>
          <body xmlns="http://www.w3.org/1999/xhtml">
            <p>GENE_ASSOCIATION: GRMZM2G079236 or GRMZM2G333861 or GRMZM2G569948 or GRMZM2G075140 or GRMZM2G016774 or GRMZM2G009438 or GRMZM2G156620 or GRMZM2G022558 or GRMZM2G118286 or GRMZM2G031790 or GRMZM2G117064 or GRMZM5G861300 or GRMZM2G162508 or GRMZM5G812228 or GRMZM2G002614 or GRMZM2G393897 or GRMZM2G055320 or GRMZM2G074759 or GRMZM2G059381 or GRMZM2G339336 or GRMZM2G152127 or GRMZM2G075333 or GRMZM2G176546 or GRMZM2G145179 or GRMZM2G460078 or GRMZM2G101875 or GRMZM2G104847 or GRMZM5G840955 or GRMZM2G160417 or GRMZM2G014651</p>
            <p>PARENT_FRAME: ACYLCOASYN-RXN</p>
          </body>
        </notes>
        <listOfReactants>
          <speciesReference species="CO_A" stoichiometry="1"/>
          <speciesReference species="DODECANOATE" stoichiometry="1"/>
          <speciesReference species="ATP" stoichiometry="1"/>
        </listOfReactants>
        <listOfProducts>
          <speciesReference species="AMP" stoichiometry="1"/>
          <speciesReference species="PPI" stoichiometry="1"/>
          <speciesReference species="LAUROYLCOA_CPD" stoichiometry="1"/>
        </listOfProducts>
        <kineticLaw>
          <math xmlns="http://www.w3.org/1998/Math/MathML">
            <cn type="integer"> 0 </cn>
          </math>
        </kineticLaw>
      </reaction>
      <reaction id="HISTIDPHOS_RXN" name="EC 3.1.3.15 (HISTIDPHOS-RXN)" reversible="false">
        <notes>
          <body xmlns="http://www.w3.org/1999/xhtml">
            <p>GENE_ASSOCIATION: GRMZM2G029731</p>
            <p>PARENT_FRAME: HISTIDPHOS-RXN</p>
          </body>
        </notes>
        <listOfReactants>
          <speciesReference species="WATER" stoichiometry="1"/>
          <speciesReference species="L_HISTIDINOL_P" stoichiometry="1"/>
        </listOfReactants>
        <listOfProducts>
          <speciesReference species="HISTIDINOL" stoichiometry="1"/>
          <speciesReference species="phosphate" stoichiometry="1"/>
        </listOfProducts>
        <kineticLaw>
          <math xmlns="http://www.w3.org/1998/Math/MathML">
            <cn type="integer"> 0 </cn>
          </math>
        </kineticLaw>
      </reaction>
      <reaction id="PRIBFAICARPISOM_RXN" name="EC 5.3.1.16 (PRIBFAICARPISOM-RXN)" reversible="false">
        <notes>
          <body xmlns="http://www.w3.org/1999/xhtml">
            <p>GENE_ASSOCIATION: GRMZM2G022252 or GRMZM2G036543</p>
            <p>PARENT_FRAME: PRIBFAICARPISOM-RXN</p>
          </body>
        </notes>
        <listOfReactants>
          <speciesReference species="PHOSPHORIBOSYL_FORMIMINO_AICAR_P" stoichiometry="1"/>
        </listOfReactants>
        <listOfProducts>
          <speciesReference species="phosphoribulosylformimino_AICAR_P" stoichiometry="1"/>
        </listOfProducts>
        <kineticLaw>
          <math xmlns="http://www.w3.org/1998/Math/MathML">
            <cn type="integer"> 0 </cn>
          </math>
        </kineticLaw>
      </reaction>
      <reaction id="GLYOHMETRANS_RXN" name="EC 2.1.2.1 (GLYOHMETRANS-RXN)" reversible="true">
        <notes>
          <body xmlns="http://www.w3.org/1999/xhtml">
            <p>GENE_ASSOCIATION: GRMZM2G437487 or GRMZM2G043887 or GRMZM2G147256 or GRMZM2G113959 or GRMZM2G171116 or GRMZM2G078143 or GRMZM2G147268</p>
            <p>PARENT_FRAME: GLYOHMETRANS-RXN</p>
          </body>
        </notes>
        <listOfReactants>
          <speciesReference species="THF" stoichiometry="1"/>
          <speciesReference species="SER" stoichiometry="1"/>
        </listOfReactants>
        <listOfProducts>
          <speciesReference species="WATER" stoichiometry="1"/>
          <speciesReference species="GLY" stoichiometry="1"/>
          <speciesReference species="METHYLENE_THF" stoichiometry="1"/>
        </listOfProducts>
        <kineticLaw>
          <math xmlns="http://www.w3.org/1998/Math/MathML">
            <cn type="integer"> 0 </cn>
          </math>
        </kineticLaw>
      </reaction>
      <reaction id="sink_OCTADEC_9_ENE_118_DIOIC_ACID" name="sink_OCTADEC-9-ENE-118-DIOIC-ACID" reversible="false">
        <notes>
          <body xmlns="http://www.w3.org/1999/xhtml">
            <p>PARENT_FRAME: None</p>
          </body>
        </notes>
        <listOfReactants>
          <speciesReference species="octadecenedioate" stoichiometry="1"/>
        </listOfReactants>
        <listOfProducts>
          <speciesReference species="octadecenedioate_biomass" stoichiometry="1"/>
        </listOfProducts>
        <kineticLaw>
          <math xmlns="http://www.w3.org/1998/Math/MathML">
            <cn type="integer"> 0 </cn>
          </math>
        </kineticLaw>
      </reaction>
      <reaction id="chloroplast_proton_exchange" name="chloroplast_proton_exchange" reversible="true">
        <notes>
          <body xmlns="http://www.w3.org/1999/xhtml">
            <p>PARENT_FRAME: None</p>
          </body>
        </notes>
        <listOfReactants>
          <speciesReference species="PROTON" stoichiometry="1"/>
        </listOfReactants>
        <listOfProducts>
          <speciesReference species="PROTON_chloroplast" stoichiometry="1"/>
        </listOfProducts>
        <kineticLaw>
          <math xmlns="http://www.w3.org/1998/Math/MathML">
            <cn type="integer"> 0 </cn>
          </math>
        </kineticLaw>
      </reaction>
      <reaction id="MALONYL_COA_ACP_TRANSACYL_RXN" name="EC 2.3.1.39 (MALONYL-COA-ACP-TRANSACYL-RXN)" reversible="false">
        <notes>
          <body xmlns="http://www.w3.org/1999/xhtml">
            <p>GENE_ASSOCIATION: GRMZM2G029543 or GRMZM2G053639</p>
            <p>PARENT_FRAME: MALONYL-COA-ACP-TRANSACYL-RXN</p>
          </body>
        </notes>
        <listOfReactants>
          <speciesReference species="ACP" stoichiometry="1"/>
          <speciesReference species="PROTON" stoichiometry="1"/>
          <speciesReference species="MALONYL_COA" stoichiometry="1"/>
        </listOfReactants>
        <listOfProducts>
          <speciesReference species="CO_A" stoichiometry="1"/>
          <speciesReference species="MALONYL_ACP" stoichiometry="1"/>
        </listOfProducts>
        <kineticLaw>
          <math xmlns="http://www.w3.org/1998/Math/MathML">
            <cn type="integer"> 0 </cn>
          </math>
        </kineticLaw>
      </reaction>
      <reaction id="EC_3_1_3_25" name="EC 3.1.3.25 (MYO-INOSITOL-1OR-4-MONOPHOSPHATASE-RXN)" reversible="false">
        <notes>
          <body xmlns="http://www.w3.org/1999/xhtml">
            <p>GENE_ASSOCIATION: GRMZM2G051276 or GRMZM2G034417 or GRMZM2G029731</p>
            <p>PARENT_FRAME: MYO-INOSITOL-1OR-4-MONOPHOSPHATASE-RXN</p>
          </body>
        </notes>
        <listOfReactants>
          <speciesReference species="WATER" stoichiometry="1"/>
          <speciesReference species="_1_L_MYO_INOSITOL_1_P" stoichiometry="1"/>
        </listOfReactants>
        <listOfProducts>
          <speciesReference species="MYO_INOSITOL" stoichiometry="1"/>
          <speciesReference species="phosphate" stoichiometry="1"/>
        </listOfProducts>
        <kineticLaw>
          <math xmlns="http://www.w3.org/1998/Math/MathML">
            <cn type="integer"> 0 </cn>
          </math>
        </kineticLaw>
      </reaction>
      <reaction id="sink_1_4_alpha_D_Glucan_monomer_equivalent_chloroplast" name="sink_1-4-alpha-D-Glucan_monomer_equivalent [chloroplast]" reversible="false">
        <notes>
          <body xmlns="http://www.w3.org/1999/xhtml">
            <p>PARENT_FRAME: None</p>
          </body>
        </notes>
        <listOfReactants>
          <speciesReference species="_1_4_alpha_D_Glucan_monomer_equivalent_chloroplast" stoichiometry="1"/>
        </listOfReactants>
        <listOfProducts>
          <speciesReference species="_1_4_alpha_D_Glucan_monomer_equivalent_chloroplast_biomass" stoichiometry="1"/>
        </listOfProducts>
        <kineticLaw>
          <math xmlns="http://www.w3.org/1998/Math/MathML">
            <cn type="integer"> 0 </cn>
          </math>
        </kineticLaw>
      </reaction>
      <reaction id="tx_THR" name="tx_THR" reversible="true">
        <notes>
          <body xmlns="http://www.w3.org/1999/xhtml">
            <p>PARENT_FRAME: None</p>
          </body>
        </notes>
        <listOfReactants>
          <speciesReference species="THR_phloem" stoichiometry="1"/>
        </listOfReactants>
        <listOfProducts>
          <speciesReference species="THR" stoichiometry="1"/>
        </listOfProducts>
        <kineticLaw>
          <math xmlns="http://www.w3.org/1998/Math/MathML">
            <cn type="integer"> 0 </cn>
          </math>
        </kineticLaw>
      </reaction>
      <reaction id="ACONITATEHYDR_RXN_mitochondrion" name="EC 4.2.1.3 (ACONITATEHYDR-RXN) [mitochondrion]" reversible="false">
        <notes>
          <body xmlns="http://www.w3.org/1999/xhtml">
            <p>GENE_ASSOCIATION: GRMZM2G171707 or GRMZM2G311024 or GRMZM2G127429 or GRMZM2G364988 or GRMZM5G858454 or GRMZM2G467338 or GRMZM2G176397 or GRMZM2G020801 or GRMZM2G009808</p>
            <p>PARENT_FRAME: ACONITATEHYDR-RXN</p>
          </body>
        </notes>
        <listOfReactants>
          <speciesReference species="CIS_ACONITATE_mitochondrion" stoichiometry="1"/>
          <speciesReference species="WATER_mitochondrion" stoichiometry="1"/>
        </listOfReactants>
        <listOfProducts>
          <speciesReference species="D_threo_isocitrate_mitochondrion" stoichiometry="1"/>
        </listOfProducts>
        <kineticLaw>
          <math xmlns="http://www.w3.org/1998/Math/MathML">
            <cn type="integer"> 0 </cn>
          </math>
        </kineticLaw>
      </reaction>
      <reaction id="sink_TYR" name="EC 6.1.1.1 (sink_TYR)" reversible="false">
        <notes>
          <body xmlns="http://www.w3.org/1999/xhtml">
            <p>GENE_ASSOCIATION: GRMZM2G012404 or GRMZM2G099628 or GRMZM2G000481 or GRMZM2G166345 or GRMZM2G134756 or GRMZM2G021170</p>
            <p>PARENT_FRAME: TYROSINE--TRNA-LIGASE-RXN</p>
          </body>
        </notes>
        <listOfReactants>
          <speciesReference species="TYR" stoichiometry="1"/>
        </listOfReactants>
        <listOfProducts>
          <speciesReference species="TYR_biomass" stoichiometry="1"/>
        </listOfProducts>
        <kineticLaw>
          <math xmlns="http://www.w3.org/1998/Math/MathML">
            <cn type="integer"> 0 </cn>
          </math>
        </kineticLaw>
      </reaction>
      <reaction id="MYO_INOSITOL_1_PHOSPHATE_SYNTHASE_RXN_beta" name="EC 5.5.1.4 (MYO-INOSITOL-1-PHOSPHATE-SYNTHASE-RXN-beta)" reversible="false">
        <notes>
          <body xmlns="http://www.w3.org/1999/xhtml">
            <p>GENE_ASSOCIATION: GRMZM2G004528 or GRMZM2G177461 or GRMZM2G155242 or GRMZM2G392513 or GRMZM2G010768</p>
            <p>PARENT_FRAME: MYO-INOSITOL-1-PHOSPHATE-SYNTHASE-RXN</p>
          </body>
        </notes>
        <listOfReactants>
          <speciesReference species="GLC_6_P" stoichiometry="1"/>
        </listOfReactants>
        <listOfProducts>
          <speciesReference species="_1_L_MYO_INOSITOL_1_P" stoichiometry="1"/>
        </listOfProducts>
        <kineticLaw>
          <math xmlns="http://www.w3.org/1998/Math/MathML">
            <cn type="integer"> 0 </cn>
          </math>
        </kineticLaw>
      </reaction>
      <reaction id="NucleicAcidSink" name="NucleicAcidSink" reversible="false">
        <notes>
          <body xmlns="http://www.w3.org/1999/xhtml">
            <p>PARENT_FRAME: None</p>
          </body>
        </notes>
        <listOfReactants>
          <speciesReference species="DGTP" stoichiometry="0.247"/>
          <speciesReference species="CTP" stoichiometry="0.259"/>
          <speciesReference species="TTP" stoichiometry="0.259"/>
          <speciesReference species="DATP" stoichiometry="0.255"/>
          <speciesReference species="GTP" stoichiometry="0.239"/>
          <speciesReference species="UTP" stoichiometry="0.258"/>
          <speciesReference species="ATP" stoichiometry="0.247"/>
          <speciesReference species="DCTP" stoichiometry="0.268"/>
        </listOfReactants>
        <listOfProducts>
          <speciesReference species="nucleic_acids_fixed_biomass" stoichiometry="1"/>
        </listOfProducts>
        <kineticLaw>
          <math xmlns="http://www.w3.org/1998/Math/MathML">
            <cn type="integer"> 0 </cn>
          </math>
        </kineticLaw>
      </reaction>
      <reaction id="DNAPolymerase_mod" name="EC 2.7.7.7 (DNAPolymerase-mod)" reversible="false">
        <notes>
          <body xmlns="http://www.w3.org/1999/xhtml">
            <p>GENE_ASSOCIATION: GRMZM2G078204 or GRMZM2G101270 or GRMZM2G124876 or GRMZM2G067735 or GRMZM2G141948 or GRMZM2G044989 or GRMZM2G143588 or GRMZM2G302160 or GRMZM2G117028 or GRMZM2G154267 or GRMZM2G011631 or GRMZM2G115245 or GRMZM2G480171 or GRMZM2G097898 or GRMZM2G319988 or GRMZM2G136665 or GRMZM2G023422 or GRMZM2G026580 or GRMZM2G149802 or GRMZM2G095084 or GRMZM5G848205 or GRMZM2G081639 or GRMZM5G833563 or AC196278.2_FG004 or AC196278.2_FG003 or GRMZM2G426847</p>
            <p>PARENT_FRAME: DNA-DIRECTED-DNA-POLYMERASE-RXN</p>
          </body>
        </notes>
        <listOfReactants>
          <speciesReference species="DATP" stoichiometry="1"/>
          <speciesReference species="DGTP" stoichiometry="1"/>
          <speciesReference species="TTP" stoichiometry="1"/>
          <speciesReference species="DCTP" stoichiometry="1"/>
        </listOfReactants>
        <listOfProducts>
          <speciesReference species="PPI" stoichiometry="4"/>
          <speciesReference species="DNA_base_equivalent" stoichiometry="4"/>
        </listOfProducts>
        <kineticLaw>
          <math xmlns="http://www.w3.org/1998/Math/MathML">
            <cn type="integer"> 0 </cn>
          </math>
        </kineticLaw>
      </reaction>
      <reaction id="GammaGlutamyltransferase_mod" name="EC 2.3.2.2 (GammaGlutamyltransferase-mod)" reversible="false">
        <notes>
          <body xmlns="http://www.w3.org/1999/xhtml">
            <p>GENE_ASSOCIATION: GRMZM2G065073 or GRMZM2G120563 or GRMZM5G840582 or GRMZM2G139600</p>
            <p>PARENT_FRAME: RXN-6601</p>
          </body>
        </notes>
        <listOfReactants>
          <speciesReference species="WATER" stoichiometry="1"/>
          <speciesReference species="GLUTATHIONE" stoichiometry="1"/>
        </listOfReactants>
        <listOfProducts>
          <speciesReference species="CYS" stoichiometry="1"/>
          <speciesReference species="GLY" stoichiometry="1"/>
          <speciesReference species="_5_OXOPROLINE" stoichiometry="1"/>
        </listOfProducts>
        <kineticLaw>
          <math xmlns="http://www.w3.org/1998/Math/MathML">
            <cn type="integer"> 0 </cn>
          </math>
        </kineticLaw>
      </reaction>
      <reaction id="ArabinoseTransfer_mod" name="ArabinoseTransfer-mod" reversible="false">
        <notes>
          <body xmlns="http://www.w3.org/1999/xhtml">
            <p>PARENT_FRAME: None</p>
          </body>
        </notes>
        <listOfReactants>
          <speciesReference species="UDP_L_ARABINOSE" stoichiometry="1"/>
        </listOfReactants>
        <listOfProducts>
          <speciesReference species="polysaccharide_arabinose_unit" stoichiometry="1"/>
          <speciesReference species="UDP" stoichiometry="1"/>
        </listOfProducts>
        <kineticLaw>
          <math xmlns="http://www.w3.org/1998/Math/MathML">
            <cn type="integer"> 0 </cn>
          </math>
        </kineticLaw>
      </reaction>
      <reaction id="SEDOHEPTULOSE_BISPHOSPHATASE_RXN_chloroplast" name="EC 3.1.3.37 (SEDOHEPTULOSE-BISPHOSPHATASE-RXN) [chloroplast]" reversible="false">
        <notes>
          <body xmlns="http://www.w3.org/1999/xhtml">
            <p>GENE_ASSOCIATION: AC147602.5_FG004</p>
            <p>PARENT_FRAME: SEDOHEPTULOSE-BISPHOSPHATASE-RXN</p>
          </body>
        </notes>
        <listOfReactants>
          <speciesReference species="WATER_chloroplast" stoichiometry="1"/>
          <speciesReference species="D_SEDOHEPTULOSE_1_7_P2_chloroplast" stoichiometry="1"/>
        </listOfReactants>
        <listOfProducts>
          <speciesReference species="D_SEDOHEPTULOSE_7_P_chloroplast" stoichiometry="1"/>
          <speciesReference species="phosphate_chloroplast" stoichiometry="1"/>
        </listOfProducts>
        <kineticLaw>
          <math xmlns="http://www.w3.org/1998/Math/MathML">
            <cn type="integer"> 0 </cn>
          </math>
        </kineticLaw>
      </reaction>
      <reaction id="sink_Arabinoxylan_monomer_equivalent" name="sink_Arabinoxylan-monomer-equivalent" reversible="false">
        <notes>
          <body xmlns="http://www.w3.org/1999/xhtml">
            <p>PARENT_FRAME: None</p>
          </body>
        </notes>
        <listOfReactants>
          <speciesReference species="Arabinoxylan_monomer_equivalent" stoichiometry="1"/>
        </listOfReactants>
        <listOfProducts>
          <speciesReference species="Arabinoxylan_monomer_equivalent_biomass" stoichiometry="1"/>
        </listOfProducts>
        <kineticLaw>
          <math xmlns="http://www.w3.org/1998/Math/MathML">
            <cn type="integer"> 0 </cn>
          </math>
        </kineticLaw>
      </reaction>
      <reaction id="_2TRANSKETO_RXN" name="EC 2.2.1.1 (2TRANSKETO-RXN)" reversible="true">
        <notes>
          <body xmlns="http://www.w3.org/1999/xhtml">
            <p>GENE_ASSOCIATION: GRMZM2G010494</p>
            <p>PARENT_FRAME: 2TRANSKETO-RXN</p>
          </body>
        </notes>
        <listOfReactants>
          <speciesReference species="XYLULOSE_5_PHOSPHATE" stoichiometry="1"/>
          <speciesReference species="ERYTHROSE_4P" stoichiometry="1"/>
        </listOfReactants>
        <listOfProducts>
          <speciesReference species="FRUCTOSE_6P" stoichiometry="1"/>
          <speciesReference species="GAP" stoichiometry="1"/>
        </listOfProducts>
        <kineticLaw>
          <math xmlns="http://www.w3.org/1998/Math/MathML">
            <cn type="integer"> 0 </cn>
          </math>
        </kineticLaw>
      </reaction>
      <reaction id="sink_RNA_base_equivalent" name="sink_RNA_base_equivalent" reversible="false">
        <notes>
          <body xmlns="http://www.w3.org/1999/xhtml">
            <p>PARENT_FRAME: None</p>
          </body>
        </notes>
        <listOfReactants>
          <speciesReference species="RNA_base_equivalent" stoichiometry="1"/>
        </listOfReactants>
        <listOfProducts>
          <speciesReference species="RNA_base_equivalent_biomass" stoichiometry="1"/>
        </listOfProducts>
        <kineticLaw>
          <math xmlns="http://www.w3.org/1998/Math/MathML">
            <cn type="integer"> 0 </cn>
          </math>
        </kineticLaw>
      </reaction>
      <reaction id="sink_SINAPYL_ALCOHOL" name="sink_SINAPYL-ALCOHOL" reversible="false">
        <notes>
          <body xmlns="http://www.w3.org/1999/xhtml">
            <p>PARENT_FRAME: None</p>
          </body>
        </notes>
        <listOfReactants>
          <speciesReference species="SINAPYL_ALCOHOL" stoichiometry="1"/>
        </listOfReactants>
        <listOfProducts>
          <speciesReference species="SINAPYL_ALCOHOL_biomass" stoichiometry="1"/>
        </listOfProducts>
        <kineticLaw>
          <math xmlns="http://www.w3.org/1998/Math/MathML">
            <cn type="integer"> 0 </cn>
          </math>
        </kineticLaw>
      </reaction>
      <reaction id="PHOSPHOGLUCMUT_RXN" name="EC 5.4.2.2 (PHOSPHOGLUCMUT-RXN)" reversible="true">
        <notes>
          <body xmlns="http://www.w3.org/1999/xhtml">
            <p>GENE_ASSOCIATION: GRMZM2G109383 or GRMZM2G023289</p>
            <p>PARENT_FRAME: PHOSPHOGLUCMUT-RXN</p>
          </body>
        </notes>
        <listOfReactants>
          <speciesReference species="GLC_1_P" stoichiometry="1"/>
        </listOfReactants>
        <listOfProducts>
          <speciesReference species="ALPHA_GLC_6_P" stoichiometry="1"/>
        </listOfProducts>
        <kineticLaw>
          <math xmlns="http://www.w3.org/1998/Math/MathML">
            <cn type="integer"> 0 </cn>
          </math>
        </kineticLaw>
      </reaction>
      <reaction id="GlucoseTransfer_mod" name="GlucoseTransfer-mod" reversible="false">
        <notes>
          <body xmlns="http://www.w3.org/1999/xhtml">
            <p>PARENT_FRAME: None</p>
          </body>
        </notes>
        <listOfReactants>
          <speciesReference species="UDP_GLUCOSE" stoichiometry="1"/>
        </listOfReactants>
        <listOfProducts>
          <speciesReference species="polysaccharide_glucose_unit" stoichiometry="1"/>
          <speciesReference species="UDP" stoichiometry="1"/>
        </listOfProducts>
        <kineticLaw>
          <math xmlns="http://www.w3.org/1998/Math/MathML">
            <cn type="integer"> 0 </cn>
          </math>
        </kineticLaw>
      </reaction>
      <reaction id="MANNPISOM_RXN" name="EC 5.3.1.8 (MANNPISOM-RXN)" reversible="false">
        <notes>
          <body xmlns="http://www.w3.org/1999/xhtml">
            <p>GENE_ASSOCIATION: GRMZM2G121066 or GRMZM2G456471 or GRMZM2G438998</p>
            <p>PARENT_FRAME: MANNPISOM-RXN</p>
          </body>
        </notes>
        <listOfReactants>
          <speciesReference species="FRUCTOSE_6P" stoichiometry="1"/>
        </listOfReactants>
        <listOfProducts>
          <speciesReference species="MANNOSE_6P" stoichiometry="1"/>
        </listOfProducts>
        <kineticLaw>
          <math xmlns="http://www.w3.org/1998/Math/MathML">
            <cn type="integer"> 0 </cn>
          </math>
        </kineticLaw>
      </reaction>
      <reaction id="mitochondrion_fumarate_exchange" name="mitochondrion_fumarate_exchange" reversible="true">
        <notes>
          <body xmlns="http://www.w3.org/1999/xhtml">
            <p>PARENT_FRAME: None</p>
          </body>
        </notes>
        <listOfReactants>
          <speciesReference species="FUM" stoichiometry="1"/>
        </listOfReactants>
        <listOfProducts>
          <speciesReference species="FUM_mitochondrion" stoichiometry="1"/>
        </listOfProducts>
        <kineticLaw>
          <math xmlns="http://www.w3.org/1998/Math/MathML">
            <cn type="integer"> 0 </cn>
          </math>
        </kineticLaw>
      </reaction>
      <reaction id="MALATE_DEH_RXN" name="EC 1.1.1.37 (MALATE-DEH-RXN)" reversible="true">
        <notes>
          <body xmlns="http://www.w3.org/1999/xhtml">
            <p>GENE_ASSOCIATION: GRMZM5G811212 or GRMZM2G415359</p>
            <p>PARENT_FRAME: MALATE-DEH-RXN</p>
          </body>
        </notes>
        <listOfReactants>
          <speciesReference species="MAL" stoichiometry="1"/>
          <speciesReference species="NAD" stoichiometry="1"/>
        </listOfReactants>
        <listOfProducts>
          <speciesReference species="NADH" stoichiometry="1"/>
          <speciesReference species="OXALACETIC_ACID" stoichiometry="1"/>
          <speciesReference species="PROTON" stoichiometry="1"/>
        </listOfProducts>
        <kineticLaw>
          <math xmlns="http://www.w3.org/1998/Math/MathML">
            <cn type="integer"> 0 </cn>
          </math>
        </kineticLaw>
      </reaction>
      <reaction id="sink_LYS" name="EC 6.1.1.6 (sink_LYS)" reversible="false">
        <notes>
          <body xmlns="http://www.w3.org/1999/xhtml">
            <p>GENE_ASSOCIATION: GRMZM2G155899 or GRMZM2G146589 or GRMZM2G316679 or GRMZM2G386714 or GRMZM2G118062</p>
            <p>PARENT_FRAME: LYSINE--TRNA-LIGASE-RXN</p>
          </body>
        </notes>
        <listOfReactants>
          <speciesReference species="LYS" stoichiometry="1"/>
        </listOfReactants>
        <listOfProducts>
          <speciesReference species="LYS_biomass" stoichiometry="1"/>
        </listOfProducts>
        <kineticLaw>
          <math xmlns="http://www.w3.org/1998/Math/MathML">
            <cn type="integer"> 0 </cn>
          </math>
        </kineticLaw>
      </reaction>
      <reaction id="MALIC_NADP_RXN" name="EC 1.1.1.40 (MALIC-NADP-RXN)" reversible="false">
        <notes>
          <body xmlns="http://www.w3.org/1999/xhtml">
            <p>GENE_ASSOCIATION: GRMZM2G461332 or GRMZM2G404237 or GRMZM5G886257 or GRMZM2G159724</p>
            <p>PARENT_FRAME: MALIC-NADP-RXN</p>
          </body>
        </notes>
        <listOfReactants>
          <speciesReference species="NADP" stoichiometry="1"/>
          <speciesReference species="MAL" stoichiometry="1"/>
        </listOfReactants>
        <listOfProducts>
          <speciesReference species="NADPH" stoichiometry="1"/>
          <speciesReference species="CO2" stoichiometry="1"/>
          <speciesReference species="PYRUVATE" stoichiometry="1"/>
        </listOfProducts>
        <kineticLaw>
          <math xmlns="http://www.w3.org/1998/Math/MathML">
            <cn type="integer"> 0 </cn>
          </math>
        </kineticLaw>
      </reaction>
      <reaction id="NitrogenousBiomassSink" name="NitrogenousBiomassSink" reversible="false">
        <notes>
          <body xmlns="http://www.w3.org/1999/xhtml">
            <p>PARENT_FRAME: None</p>
          </body>
        </notes>
        <listOfReactants>
          <speciesReference species="free_aa_fixed_biomass" stoichiometry="0.1"/>
          <speciesReference species="nucleic_acids_fixed_biomass" stoichiometry="0.03"/>
          <speciesReference species="protein_fixed_biomass" stoichiometry="0.87"/>
        </listOfReactants>
        <listOfProducts>
          <speciesReference species="nitrogenous_fixed_biomass" stoichiometry="1"/>
        </listOfProducts>
        <kineticLaw>
          <math xmlns="http://www.w3.org/1998/Math/MathML">
            <cn type="integer"> 0 </cn>
          </math>
        </kineticLaw>
      </reaction>
      <reaction id="MALATE_DEH_RXN_mitochondrion" name="EC 1.1.1.37 (MALATE-DEH-RXN) [mitochondrion]" reversible="true">
        <notes>
          <body xmlns="http://www.w3.org/1999/xhtml">
            <p>GENE_ASSOCIATION: GRMZM2G154595 or GRMZM2G466833 or GRMZM2G101290</p>
            <p>PARENT_FRAME: MALATE-DEH-RXN</p>
          </body>
        </notes>
        <listOfReactants>
          <speciesReference species="MAL_mitochondrion" stoichiometry="1"/>
          <speciesReference species="NAD_mitochondrion" stoichiometry="1"/>
        </listOfReactants>
        <listOfProducts>
          <speciesReference species="PROTON_mitochondrion" stoichiometry="1"/>
          <speciesReference species="NADH_mitochondrion" stoichiometry="1"/>
          <speciesReference species="OXALACETIC_ACID_mitochondrion" stoichiometry="1"/>
        </listOfProducts>
        <kineticLaw>
          <math xmlns="http://www.w3.org/1998/Math/MathML">
            <cn type="integer"> 0 </cn>
          </math>
        </kineticLaw>
      </reaction>
      <reaction id="RXN_9528" name="EC 1.1.1.100 (RXN-9528)" reversible="false">
        <notes>
          <body xmlns="http://www.w3.org/1999/xhtml">
            <p>GENE_ASSOCIATION: GRMZM2G115442 or GRMZM2G099696 or GRMZM2G043602 or GRMZM2G339994 or GRMZM2G128146 or GRMZM5G853065 or GRMZM2G141256 or GRMZM2G351023</p>
            <p>PARENT_FRAME: RXN-9528</p>
          </body>
        </notes>
        <listOfReactants>
          <speciesReference species="NADPH" stoichiometry="1"/>
          <speciesReference species="PROTON" stoichiometry="1"/>
          <speciesReference species="_3_oxo_decanoyl_ACPs" stoichiometry="1"/>
        </listOfReactants>
        <listOfProducts>
          <speciesReference species="NADP" stoichiometry="1"/>
          <speciesReference species="Beta_hydroxydecanoyl_ACPs" stoichiometry="1"/>
        </listOfProducts>
        <kineticLaw>
          <math xmlns="http://www.w3.org/1998/Math/MathML">
            <cn type="integer"> 0 </cn>
          </math>
        </kineticLaw>
      </reaction>
      <reaction id="RXN_9527" name="EC 2.3.1.41 (RXN-9527)" reversible="false">
        <notes>
          <body xmlns="http://www.w3.org/1999/xhtml">
            <p>GENE_ASSOCIATION: GRMZM2G124335 or GRMZM2G072205 or GRMZM2G152105 or GRMZM2G135498 or GRMZM2G007757 or GRMZM2G012863</p>
            <p>PARENT_FRAME: RXN-9527</p>
          </body>
        </notes>
        <listOfReactants>
          <speciesReference species="Octanoyl_ACPs" stoichiometry="1"/>
          <speciesReference species="MALONYL_ACP" stoichiometry="1"/>
        </listOfReactants>
        <listOfProducts>
          <speciesReference species="ACP" stoichiometry="1"/>
          <speciesReference species="CO2" stoichiometry="1"/>
          <speciesReference species="_3_oxo_decanoyl_ACPs" stoichiometry="1"/>
        </listOfProducts>
        <kineticLaw>
          <math xmlns="http://www.w3.org/1998/Math/MathML">
            <cn type="integer"> 0 </cn>
          </math>
        </kineticLaw>
      </reaction>
      <reaction id="RXN_9524" name="EC 1.1.1.100 (RXN-9524)" reversible="false">
        <notes>
          <body xmlns="http://www.w3.org/1999/xhtml">
            <p>GENE_ASSOCIATION: GRMZM2G115442 or GRMZM2G099696 or GRMZM2G043602 or GRMZM2G339994 or GRMZM2G128146 or GRMZM5G853065 or GRMZM2G141256 or GRMZM2G351023</p>
            <p>PARENT_FRAME: RXN-9524</p>
          </body>
        </notes>
        <listOfReactants>
          <speciesReference species="NADPH" stoichiometry="1"/>
          <speciesReference species="_3_Oxo_octanoyl_ACPs" stoichiometry="1"/>
          <speciesReference species="PROTON" stoichiometry="1"/>
        </listOfReactants>
        <listOfProducts>
          <speciesReference species="_3_Hydroxy_octanoyl_ACPs" stoichiometry="1"/>
          <speciesReference species="NADP" stoichiometry="1"/>
        </listOfProducts>
        <kineticLaw>
          <math xmlns="http://www.w3.org/1998/Math/MathML">
            <cn type="integer"> 0 </cn>
          </math>
        </kineticLaw>
      </reaction>
      <reaction id="RXN_9523" name="EC 2.3.1.41 (RXN-9523)" reversible="false">
        <notes>
          <body xmlns="http://www.w3.org/1999/xhtml">
            <p>GENE_ASSOCIATION: GRMZM2G124335 or GRMZM2G072205 or GRMZM2G152105 or GRMZM2G135498 or GRMZM2G007757 or GRMZM2G012863</p>
            <p>PARENT_FRAME: RXN-9523</p>
          </body>
        </notes>
        <listOfReactants>
          <speciesReference species="Hexanoyl_ACPs" stoichiometry="1"/>
          <speciesReference species="MALONYL_ACP" stoichiometry="1"/>
        </listOfReactants>
        <listOfProducts>
          <speciesReference species="ACP" stoichiometry="1"/>
          <speciesReference species="_3_Oxo_octanoyl_ACPs" stoichiometry="1"/>
          <speciesReference species="CO2" stoichiometry="1"/>
        </listOfProducts>
        <kineticLaw>
          <math xmlns="http://www.w3.org/1998/Math/MathML">
            <cn type="integer"> 0 </cn>
          </math>
        </kineticLaw>
      </reaction>
      <reaction id="RXN_1841_1_KESTOTRIOSE_WATER__BETA_D_FRUCTOSE_SUCROSE_45_" name="EC 3.2.1.80 (RXN-1841-1-KESTOTRIOSE/WATER//BETA-D-FRUCTOSE/SUCROSE.45.)" reversible="true">
        <notes>
          <body xmlns="http://www.w3.org/1999/xhtml">
            <p>GENE_ASSOCIATION: GRMZM2G174249</p>
            <p>PARENT_FRAME: RXN-1841</p>
          </body>
        </notes>
        <listOfReactants>
          <speciesReference species="WATER" stoichiometry="1"/>
          <speciesReference species="_1_KESTOTRIOSE" stoichiometry="1"/>
        </listOfReactants>
        <listOfProducts>
          <speciesReference species="SUCROSE" stoichiometry="1"/>
          <speciesReference species="BETA_D_FRUCTOSE" stoichiometry="1"/>
        </listOfProducts>
        <kineticLaw>
          <math xmlns="http://www.w3.org/1998/Math/MathML">
            <cn type="integer"> 0 </cn>
          </math>
        </kineticLaw>
      </reaction>
      <reaction id="RXN_9520" name="EC 4.2.1.59 (RXN-9520)" reversible="false">
        <notes>
          <body xmlns="http://www.w3.org/1999/xhtml">
            <p>GENE_ASSOCIATION: GRMZM2G055667 or GRMZM2G024482</p>
            <p>PARENT_FRAME: RXN-9520</p>
          </body>
        </notes>
        <listOfReactants>
          <speciesReference species="R_3_hydroxyhexanoyl_ACPs" stoichiometry="1"/>
        </listOfReactants>
        <listOfProducts>
          <speciesReference species="WATER" stoichiometry="1"/>
          <speciesReference species="Hex_2_enoyl_ACPs" stoichiometry="1"/>
        </listOfProducts>
        <kineticLaw>
          <math xmlns="http://www.w3.org/1998/Math/MathML">
            <cn type="integer"> 0 </cn>
          </math>
        </kineticLaw>
      </reaction>
      <reaction id="ASPAMINOTRANS_RXN" name="EC 2.6.1.1 (ASPAMINOTRANS-RXN)" reversible="true">
        <notes>
          <body xmlns="http://www.w3.org/1999/xhtml">
            <p>GENE_ASSOCIATION: GRMZM2G094712 or GRMZM2G029135 or GRMZM2G033799 or GRMZM2G107639 or GRMZM2G400604 or GRMZM2G146677 or GRMZM5G836910</p>
            <p>PARENT_FRAME: ASPAMINOTRANS-RXN</p>
          </body>
        </notes>
        <listOfReactants>
          <speciesReference species="L_ASPARTATE" stoichiometry="1"/>
          <speciesReference species="_2_KETOGLUTARATE" stoichiometry="1"/>
        </listOfReactants>
        <listOfProducts>
          <speciesReference species="GLT" stoichiometry="1"/>
          <speciesReference species="OXALACETIC_ACID" stoichiometry="1"/>
        </listOfProducts>
        <kineticLaw>
          <math xmlns="http://www.w3.org/1998/Math/MathML">
            <cn type="integer"> 0 </cn>
          </math>
        </kineticLaw>
      </reaction>
      <reaction id="GLUTATHIONE_SYN_RXN" name="EC 6.3.2.3 (GLUTATHIONE-SYN-RXN)" reversible="false">
        <notes>
          <body xmlns="http://www.w3.org/1999/xhtml">
            <p>GENE_ASSOCIATION: GRMZM2G379252 or GRMZM2G038492 or GRMZM2G040039 or GRMZM2G155974 or GRMZM2G437004 or GRMZM2G379219</p>
            <p>PARENT_FRAME: GLUTATHIONE-SYN-RXN</p>
          </body>
        </notes>
        <listOfReactants>
          <speciesReference species="GLY" stoichiometry="1"/>
          <speciesReference species="ATP" stoichiometry="1"/>
          <speciesReference species="L_GAMMA_GLUTAMYLCYSTEINE" stoichiometry="1"/>
        </listOfReactants>
        <listOfProducts>
          <speciesReference species="phosphate" stoichiometry="1"/>
          <speciesReference species="GLUTATHIONE" stoichiometry="1"/>
          <speciesReference species="ADP" stoichiometry="1"/>
          <speciesReference species="PROTON" stoichiometry="1"/>
        </listOfProducts>
        <kineticLaw>
          <math xmlns="http://www.w3.org/1998/Math/MathML">
            <cn type="integer"> 0 </cn>
          </math>
        </kineticLaw>
      </reaction>
      <reaction id="GalactoseTransfer_mod" name="GalactoseTransfer-mod" reversible="false">
        <notes>
          <body xmlns="http://www.w3.org/1999/xhtml">
            <p>PARENT_FRAME: None</p>
          </body>
        </notes>
        <listOfReactants>
          <speciesReference species="GDP_L_GALACTOSE" stoichiometry="1"/>
        </listOfReactants>
        <listOfProducts>
          <speciesReference species="GDP" stoichiometry="1"/>
          <speciesReference species="polysaccharide_galactose_unit" stoichiometry="1"/>
        </listOfProducts>
        <kineticLaw>
          <math xmlns="http://www.w3.org/1998/Math/MathML">
            <cn type="integer"> 0 </cn>
          </math>
        </kineticLaw>
      </reaction>
      <reaction id="EC_1_8_5_1_chloroplast" name="EC 1.8.5.1 (1.8.5.1-RXN) [chloroplast]" reversible="false">
        <notes>
          <body xmlns="http://www.w3.org/1999/xhtml">
            <p>GENE_ASSOCIATION: GRMZM5G826194</p>
            <p>PARENT_FRAME: 1.8.5.1-RXN</p>
          </body>
        </notes>
        <listOfReactants>
          <speciesReference species="GLUTATHIONE_chloroplast" stoichiometry="2"/>
          <speciesReference species="L_DEHYDRO_ASCORBATE_chloroplast" stoichiometry="1"/>
        </listOfReactants>
        <listOfProducts>
          <speciesReference species="OXIDIZED_GLUTATHIONE_chloroplast" stoichiometry="1"/>
          <speciesReference species="PROTON_chloroplast" stoichiometry="1"/>
          <speciesReference species="ASCORBATE_chloroplast" stoichiometry="1"/>
        </listOfProducts>
        <kineticLaw>
          <math xmlns="http://www.w3.org/1998/Math/MathML">
            <cn type="integer"> 0 </cn>
          </math>
        </kineticLaw>
      </reaction>
      <reaction id="mitochondrion_glycine_exchange" name="mitochondrion_glycine_exchange" reversible="true">
        <notes>
          <body xmlns="http://www.w3.org/1999/xhtml">
            <p>PARENT_FRAME: None</p>
          </body>
        </notes>
        <listOfReactants>
          <speciesReference species="GLY" stoichiometry="1"/>
        </listOfReactants>
        <listOfProducts>
          <speciesReference species="GLY_mitochondrion" stoichiometry="1"/>
        </listOfProducts>
        <kineticLaw>
          <math xmlns="http://www.w3.org/1998/Math/MathML">
            <cn type="integer"> 0 </cn>
          </math>
        </kineticLaw>
      </reaction>
      <reaction id="EC_2_7_8_11" name="EC 2.7.8.11 (2.7.8.11-RXN)" reversible="false">
        <notes>
          <body xmlns="http://www.w3.org/1999/xhtml">
            <p>GENE_ASSOCIATION: GRMZM2G110646 or GRMZM2G087850</p>
            <p>PARENT_FRAME: 2.7.8.11-RXN</p>
          </body>
        </notes>
        <listOfReactants>
          <speciesReference species="CDPDIACYLGLYCEROL" stoichiometry="1"/>
          <speciesReference species="MYO_INOSITOL" stoichiometry="1"/>
        </listOfReactants>
        <listOfProducts>
          <speciesReference species="L_1_phosphatidyl_inositols" stoichiometry="1"/>
          <speciesReference species="PROTON" stoichiometry="1"/>
          <speciesReference species="CMP" stoichiometry="1"/>
        </listOfProducts>
        <kineticLaw>
          <math xmlns="http://www.w3.org/1998/Math/MathML">
            <cn type="integer"> 0 </cn>
          </math>
        </kineticLaw>
      </reaction>
      <reaction id="RXN_9670" name="RXN-9670" reversible="false">
        <notes>
          <body xmlns="http://www.w3.org/1999/xhtml">
            <p>PARENT_FRAME: RXN-9670</p>
          </body>
        </notes>
        <listOfReactants>
          <speciesReference species="OLEOYL_COA" stoichiometry="1"/>
          <speciesReference species="Lipids" stoichiometry="1"/>
          <speciesReference species="PROTON" stoichiometry="1"/>
        </listOfReactants>
        <listOfProducts>
          <speciesReference species="Oleoyl_groups" stoichiometry="1"/>
          <speciesReference species="CO_A" stoichiometry="1"/>
        </listOfProducts>
        <kineticLaw>
          <math xmlns="http://www.w3.org/1998/Math/MathML">
            <cn type="integer"> 0 </cn>
          </math>
        </kineticLaw>
      </reaction>
      <reaction id="AMP_DEPHOSPHORYLATION_RXN" name="EC 3.1.3.5 (AMP-DEPHOSPHORYLATION-RXN)" reversible="false">
        <notes>
          <body xmlns="http://www.w3.org/1999/xhtml">
            <p>GENE_ASSOCIATION: GRMZM2G157310 or GRMZM2G044819 or GRMZM2G122139 or GRMZM2G040945</p>
            <p>PARENT_FRAME: AMP-DEPHOSPHORYLATION-RXN</p>
          </body>
        </notes>
        <listOfReactants>
          <speciesReference species="WATER" stoichiometry="1"/>
          <speciesReference species="AMP" stoichiometry="1"/>
        </listOfReactants>
        <listOfProducts>
          <speciesReference species="phosphate" stoichiometry="1"/>
          <speciesReference species="ADENOSINE" stoichiometry="1"/>
        </listOfProducts>
        <kineticLaw>
          <math xmlns="http://www.w3.org/1998/Math/MathML">
            <cn type="integer"> 0 </cn>
          </math>
        </kineticLaw>
      </reaction>
      <reaction id="AIRS_RXN" name="EC 6.3.3.1 (AIRS-RXN)" reversible="false">
        <notes>
          <body xmlns="http://www.w3.org/1999/xhtml">
            <p>GENE_ASSOCIATION: GRMZM2G160925 or GRMZM2G079477</p>
            <p>PARENT_FRAME: AIRS-RXN</p>
          </body>
        </notes>
        <listOfReactants>
          <speciesReference species="ATP" stoichiometry="1"/>
          <speciesReference species="_5_PHOSPHORIBOSYL_N_FORMYLGLYCINEAMIDINE" stoichiometry="1"/>
        </listOfReactants>
        <listOfProducts>
          <speciesReference species="phosphate" stoichiometry="1"/>
          <speciesReference species="ADP" stoichiometry="1"/>
          <speciesReference species="PROTON" stoichiometry="1"/>
          <speciesReference species="_5_PHOSPHORIBOSYL_5_AMINOIMIDAZOLE" stoichiometry="1"/>
        </listOfProducts>
        <kineticLaw>
          <math xmlns="http://www.w3.org/1998/Math/MathML">
            <cn type="integer"> 0 </cn>
          </math>
        </kineticLaw>
      </reaction>
      <reaction id="tx_WATER" name="tx_WATER" reversible="true">
        <notes>
          <body xmlns="http://www.w3.org/1999/xhtml">
            <p>PARENT_FRAME: None</p>
          </body>
        </notes>
        <listOfReactants>
          <speciesReference species="WATER_xylem" stoichiometry="1"/>
        </listOfReactants>
        <listOfProducts>
          <speciesReference species="WATER" stoichiometry="1"/>
        </listOfProducts>
        <kineticLaw>
          <math xmlns="http://www.w3.org/1998/Math/MathML">
            <cn type="integer"> 0 </cn>
          </math>
        </kineticLaw>
      </reaction>
      <reaction id="_2PGADEHYDRAT_RXN" name="EC 4.2.1.11 (2PGADEHYDRAT-RXN)" reversible="true">
        <notes>
          <body xmlns="http://www.w3.org/1999/xhtml">
            <p>GENE_ASSOCIATION: GRMZM2G034848 or GRMZM2G048371 or GRMZM2G446253 or GRMZM2G064302 or GRMZM2G481529 or GRMZM2G046679 or GRMZM2G009030 or GRMZM2G131539</p>
            <p>PARENT_FRAME: 2PGADEHYDRAT-RXN</p>
          </body>
        </notes>
        <listOfReactants>
          <speciesReference species="_2_PG" stoichiometry="1"/>
        </listOfReactants>
        <listOfProducts>
          <speciesReference species="WATER" stoichiometry="1"/>
          <speciesReference species="phosphoenolpyruvate" stoichiometry="1"/>
        </listOfProducts>
        <kineticLaw>
          <math xmlns="http://www.w3.org/1998/Math/MathML">
            <cn type="integer"> 0 </cn>
          </math>
        </kineticLaw>
      </reaction>
      <reaction id="DIHYDROPICRED_RXN_DELTA1_PIPERIDEINE_2_6_DICARBOXYLATE_NADP__2_3_DIHYDRODIPICOLINATE_NADPH_PROTON_80_" name="EC 1.3.1.26 (DIHYDROPICRED-RXN-DELTA1-PIPERIDEINE-2-6-DICARBOXYLATE/NADP//2-3-DIHYDRODIPICOLINATE/NADPH/PROTON.80.)" reversible="false">
        <notes>
          <body xmlns="http://www.w3.org/1999/xhtml">
            <p>GENE_ASSOCIATION: GRMZM2G044247 or GRMZM2G090241 or GRMZM2G104575</p>
            <p>PARENT_FRAME: DIHYDROPICRED-RXN</p>
          </body>
        </notes>
        <listOfReactants>
          <speciesReference species="NADPH" stoichiometry="1"/>
          <speciesReference species="_2_3_DIHYDRODIPICOLINATE" stoichiometry="1"/>
          <speciesReference species="PROTON" stoichiometry="1"/>
        </listOfReactants>
        <listOfProducts>
          <speciesReference species="NADP" stoichiometry="1"/>
          <speciesReference species="DELTA1_PIPERIDEINE_2_6_DICARBOXYLATE" stoichiometry="1"/>
        </listOfProducts>
        <kineticLaw>
          <math xmlns="http://www.w3.org/1998/Math/MathML">
            <cn type="integer"> 0 </cn>
          </math>
        </kineticLaw>
      </reaction>
      <reaction id="GUANYL_KIN_RXN" name="EC 2.7.4.8 (GUANYL-KIN-RXN)" reversible="true">
        <notes>
          <body xmlns="http://www.w3.org/1999/xhtml">
            <p>GENE_ASSOCIATION: GRMZM2G084463</p>
            <p>PARENT_FRAME: GUANYL-KIN-RXN</p>
          </body>
        </notes>
        <listOfReactants>
          <speciesReference species="GMP" stoichiometry="1"/>
          <speciesReference species="ATP" stoichiometry="1"/>
        </listOfReactants>
        <listOfProducts>
          <speciesReference species="GDP" stoichiometry="1"/>
          <speciesReference species="ADP" stoichiometry="1"/>
        </listOfProducts>
        <kineticLaw>
          <math xmlns="http://www.w3.org/1998/Math/MathML">
            <cn type="integer"> 0 </cn>
          </math>
        </kineticLaw>
      </reaction>
      <reaction id="GLUTAMATE_SYNTHASE_FERREDOXIN_RXN" name="EC 1.4.7.1 (GLUTAMATE-SYNTHASE-FERREDOXIN-RXN)" reversible="false">
        <notes>
          <body xmlns="http://www.w3.org/1999/xhtml">
            <p>GENE_ASSOCIATION: GRMZM2G036609 or GRMZM2G077054 or GRMZM2G375064 or GRMZM2G085078</p>
            <p>PARENT_FRAME: GLUTAMATE-SYNTHASE-FERREDOXIN-RXN</p>
          </body>
        </notes>
        <listOfReactants>
          <speciesReference species="GLN" stoichiometry="1"/>
          <speciesReference species="Reduced_ferredoxins" stoichiometry="2"/>
          <speciesReference species="PROTON" stoichiometry="2"/>
          <speciesReference species="_2_KETOGLUTARATE" stoichiometry="1"/>
        </listOfReactants>
        <listOfProducts>
          <speciesReference species="GLT" stoichiometry="2"/>
          <speciesReference species="Oxidized_ferredoxins" stoichiometry="2"/>
        </listOfProducts>
        <kineticLaw>
          <math xmlns="http://www.w3.org/1998/Math/MathML">
            <cn type="integer"> 0 </cn>
          </math>
        </kineticLaw>
      </reaction>
      <reaction id="UDP_GLUCURONATE_DECARBOXYLASE_RXN" name="EC 4.1.1.35 (UDP-GLUCURONATE-DECARBOXYLASE-RXN)" reversible="false">
        <notes>
          <body xmlns="http://www.w3.org/1999/xhtml">
            <p>GENE_ASSOCIATION: GRMZM2G157772 or GRMZM2G044027 or GRMZM2G300412 or GRMZM2G347717 or GRMZM2G381473 or GRMZM2G007195 or GRMZM2G382038 or GRMZM2G007404 or GRMZM2G063949 or GRMZM2G370048 or GRMZM2G177373 or GRMZM2G167872 or GRMZM2G165357 or GRMZM2G359234</p>
            <p>PARENT_FRAME: UDP-GLUCURONATE-DECARBOXYLASE-RXN</p>
          </body>
        </notes>
        <listOfReactants>
          <speciesReference species="UDP_GLUCURONATE" stoichiometry="1"/>
          <speciesReference species="PROTON" stoichiometry="1"/>
        </listOfReactants>
        <listOfProducts>
          <speciesReference species="CO2" stoichiometry="1"/>
          <speciesReference species="UDP_D_XYLOSE" stoichiometry="1"/>
        </listOfProducts>
        <kineticLaw>
          <math xmlns="http://www.w3.org/1998/Math/MathML">
            <cn type="integer"> 0 </cn>
          </math>
        </kineticLaw>
      </reaction>
      <reaction id="PHENYLALANINE_AMMONIA_LYASE_RXN" name="EC 4.3.1.24 (PHENYLALANINE-AMMONIA-LYASE-RXN)" reversible="false">
        <notes>
          <body xmlns="http://www.w3.org/1999/xhtml">
            <p>GENE_ASSOCIATION: GRMZM2G139624 or GRMZM2G063917 or GRMZM2G170692 or GRMZM2G326335 or GRMZM2G029048 or GRMZM2G074604 or GRMZM2G081582 or GRMZM2G441347 or GRMZM2G334660 or GRMZM2G160541 or GRMZM2G153871 or GRMZM2G447436 or GRMZM2G118345</p>
            <p>PARENT_FRAME: PHENYLALANINE-AMMONIA-LYASE-RXN</p>
          </body>
        </notes>
        <listOfReactants>
          <speciesReference species="PHE" stoichiometry="1"/>
        </listOfReactants>
        <listOfProducts>
          <speciesReference species="AMMONIA" stoichiometry="1"/>
          <speciesReference species="PROTON" stoichiometry="1"/>
          <speciesReference species="CPD_674" stoichiometry="1"/>
        </listOfProducts>
        <kineticLaw>
          <math xmlns="http://www.w3.org/1998/Math/MathML">
            <cn type="integer"> 0 </cn>
          </math>
        </kineticLaw>
      </reaction>
      <reaction id="TRANS_CINNAMATE_4_MONOOXYGENASE_RXN" name="EC 1.14.13.11 (TRANS-CINNAMATE-4-MONOOXYGENASE-RXN)" reversible="false">
        <notes>
          <body xmlns="http://www.w3.org/1999/xhtml">
            <p>GENE_ASSOCIATION: GRMZM2G010468 or GRMZM2G057086 or GRMZM2G028677 or GRMZM2G147245 or GRMZM2G139874</p>
            <p>PARENT_FRAME: TRANS-CINNAMATE-4-MONOOXYGENASE-RXN</p>
          </body>
        </notes>
        <listOfReactants>
          <speciesReference species="NADPH" stoichiometry="1"/>
          <speciesReference species="oxygen" stoichiometry="1"/>
          <speciesReference species="PROTON" stoichiometry="1"/>
          <speciesReference species="CPD_674" stoichiometry="1"/>
        </listOfReactants>
        <listOfProducts>
          <speciesReference species="WATER" stoichiometry="1"/>
          <speciesReference species="COUMARATE" stoichiometry="1"/>
          <speciesReference species="NADP" stoichiometry="1"/>
        </listOfProducts>
        <kineticLaw>
          <math xmlns="http://www.w3.org/1998/Math/MathML">
            <cn type="integer"> 0 </cn>
          </math>
        </kineticLaw>
      </reaction>
      <reaction id="EC_1_8_4_9" name="EC 1.8.4.9 (1.8.4.9-RXN)" reversible="false">
        <notes>
          <body xmlns="http://www.w3.org/1999/xhtml">
            <p>GENE_ASSOCIATION: AC189750.4_FG004 or GRMZM2G087254</p>
            <p>PARENT_FRAME: 1.8.4.9-RXN</p>
          </body>
        </notes>
        <listOfReactants>
          <speciesReference species="APS" stoichiometry="1"/>
          <speciesReference species="GLUTATHIONE" stoichiometry="2"/>
        </listOfReactants>
        <listOfProducts>
          <speciesReference species="AMP" stoichiometry="1"/>
          <speciesReference species="SO3" stoichiometry="1"/>
          <speciesReference species="PROTON" stoichiometry="2"/>
          <speciesReference species="OXIDIZED_GLUTATHIONE" stoichiometry="1"/>
        </listOfProducts>
        <kineticLaw>
          <math xmlns="http://www.w3.org/1998/Math/MathML">
            <cn type="integer"> 0 </cn>
          </math>
        </kineticLaw>
      </reaction>
      <reaction id="sink_L_ASPARTATE" name="EC 6.1.1.12 (sink_L-ASPARTATE)" reversible="false">
        <notes>
          <body xmlns="http://www.w3.org/1999/xhtml">
            <p>GENE_ASSOCIATION: GRMZM2G378717 or GRMZM2G019121 or GRMZM2G067530 or GRMZM2G071871</p>
            <p>PARENT_FRAME: ASPARTATE--TRNA-LIGASE-RXN</p>
          </body>
        </notes>
        <listOfReactants>
          <speciesReference species="L_ASPARTATE" stoichiometry="1"/>
        </listOfReactants>
        <listOfProducts>
          <speciesReference species="L_ASPARTATE_biomass" stoichiometry="1"/>
        </listOfProducts>
        <kineticLaw>
          <math xmlns="http://www.w3.org/1998/Math/MathML">
            <cn type="integer"> 0 </cn>
          </math>
        </kineticLaw>
      </reaction>
      <reaction id="MYO_INOSITOL_1_PHOSPHATE_SYNTHASE_RXN_alpha" name="EC 5.5.1.4 (MYO-INOSITOL-1-PHOSPHATE-SYNTHASE-RXN-alpha)" reversible="false">
        <notes>
          <body xmlns="http://www.w3.org/1999/xhtml">
            <p>GENE_ASSOCIATION: GRMZM2G004528 or GRMZM2G177461 or GRMZM2G155242 or GRMZM2G392513 or GRMZM2G010768</p>
            <p>PARENT_FRAME: MYO-INOSITOL-1-PHOSPHATE-SYNTHASE-RXN</p>
          </body>
        </notes>
        <listOfReactants>
          <speciesReference species="ALPHA_GLC_6_P" stoichiometry="1"/>
        </listOfReactants>
        <listOfProducts>
          <speciesReference species="_1_L_MYO_INOSITOL_1_P" stoichiometry="1"/>
        </listOfProducts>
        <kineticLaw>
          <math xmlns="http://www.w3.org/1998/Math/MathML">
            <cn type="integer"> 0 </cn>
          </math>
        </kineticLaw>
      </reaction>
      <reaction id="GlucomannanSynthase_mod" name="EC 2.4.1.32 (GlucomannanSynthase-mod)" reversible="false">
        <notes>
          <body xmlns="http://www.w3.org/1999/xhtml">
            <p>GENE_ASSOCIATION: GRMZM2G135286 or GRMZM2G178880 or GRMZM2G405567 or GRMZM2G107754 or GRMZM2G454081 or GRMZM2G142685 or GRMZM2G074792 or GRMZM2G093999 or GRMZM2G100597 or GRMZM2G334142 or GRMZM2G173759 or GRMZM2G027794 or GRMZM2G105631 or GRMZM2G108600 or GRMZM2G028286 or GRMZM2G443715 or GRMZM2G115772 or AC183932.3_FG007 or GRMZM2G010142 or GRMZM2G099088 or GRMZM2G020742</p>
            <p>PARENT_FRAME: 2.4.1.32-RXN</p>
          </body>
        </notes>
        <listOfReactants>
          <speciesReference species="GDP_MANNOSE" stoichiometry="1"/>
        </listOfReactants>
        <listOfProducts>
          <speciesReference species="GDP" stoichiometry="1"/>
          <speciesReference species="Glucomannan_monomer_equivalent" stoichiometry="1"/>
        </listOfProducts>
        <kineticLaw>
          <math xmlns="http://www.w3.org/1998/Math/MathML">
            <cn type="integer"> 0 </cn>
          </math>
        </kineticLaw>
      </reaction>
      <reaction id="ALANINE__GLYOXYLATE_AMINOTRANSFERASE_RXN" name="EC 2.6.1.44 (ALANINE--GLYOXYLATE-AMINOTRANSFERASE-RXN)" reversible="false">
        <notes>
          <body xmlns="http://www.w3.org/1999/xhtml">
            <p>GENE_ASSOCIATION: GRMZM2G107739 or GRMZM2G050481 or GRMZM2G127350 or GRMZM2G137868 or GRMZM2G124353 or GRMZM2G010211 or GRMZM2G359559 or GRMZM2G030571 or GRMZM2G120563 or GRMZM2G119511 or GRMZM5G840582</p>
            <p>PARENT_FRAME: ALANINE--GLYOXYLATE-AMINOTRANSFERASE-RXN</p>
          </body>
        </notes>
        <listOfReactants>
          <speciesReference species="L_alanine" stoichiometry="1"/>
          <speciesReference species="GLYOX" stoichiometry="1"/>
        </listOfReactants>
        <listOfProducts>
          <speciesReference species="GLY" stoichiometry="1"/>
          <speciesReference species="PYRUVATE" stoichiometry="1"/>
        </listOfProducts>
        <kineticLaw>
          <math xmlns="http://www.w3.org/1998/Math/MathML">
            <cn type="integer"> 0 </cn>
          </math>
        </kineticLaw>
      </reaction>
      <reaction id="sink_PHOSPHATIDYLCHOLINE" name="sink_PHOSPHATIDYLCHOLINE" reversible="false">
        <notes>
          <body xmlns="http://www.w3.org/1999/xhtml">
            <p>PARENT_FRAME: None</p>
          </body>
        </notes>
        <listOfReactants>
          <speciesReference species="PHOSPHATIDYLCHOLINE" stoichiometry="1"/>
        </listOfReactants>
        <listOfProducts>
          <speciesReference species="PHOSPHATIDYLCHOLINE_biomass" stoichiometry="1"/>
        </listOfProducts>
        <kineticLaw>
          <math xmlns="http://www.w3.org/1998/Math/MathML">
            <cn type="integer"> 0 </cn>
          </math>
        </kineticLaw>
      </reaction>
      <reaction id="RXN0_1134_mitochondrion" name="EC 1.2.4.1 (RXN0-1134) [mitochondrion]" reversible="false">
        <notes>
          <body xmlns="http://www.w3.org/1999/xhtml">
            <p>GENE_ASSOCIATION: GRMZM2G361693 or GRMZM2G097226 or GRMZM2G140150 or GRMZM2G147834 or GRMZM2G043198 or GRMZM2G027627</p>
            <p>PARENT_FRAME: RXN0-1134</p>
          </body>
        </notes>
        <listOfReactants>
          <speciesReference species="PROTON_mitochondrion" stoichiometry="1"/>
          <speciesReference species="Pyruvate_dehydrogenase_lipoate_mitochondrion" stoichiometry="1"/>
          <speciesReference species="PYRUVATE_mitochondrion" stoichiometry="1"/>
        </listOfReactants>
        <listOfProducts>
          <speciesReference species="Pyruvate_dehydrogenase_acetylDHlipoyl_mitochondrion" stoichiometry="1"/>
          <speciesReference species="CO2_mitochondrion" stoichiometry="1"/>
        </listOfProducts>
        <kineticLaw>
          <math xmlns="http://www.w3.org/1998/Math/MathML">
            <cn type="integer"> 0 </cn>
          </math>
        </kineticLaw>
      </reaction>
      <reaction id="mitochondrion_pyruvate_exchange" name="mitochondrion_pyruvate_exchange" reversible="true">
        <notes>
          <body xmlns="http://www.w3.org/1999/xhtml">
            <p>PARENT_FRAME: None</p>
          </body>
        </notes>
        <listOfReactants>
          <speciesReference species="PYRUVATE" stoichiometry="1"/>
        </listOfReactants>
        <listOfProducts>
          <speciesReference species="PYRUVATE_mitochondrion" stoichiometry="1"/>
        </listOfProducts>
        <kineticLaw>
          <math xmlns="http://www.w3.org/1998/Math/MathML">
            <cn type="integer"> 0 </cn>
          </math>
        </kineticLaw>
      </reaction>
      <reaction id="GLU6PDEHYDROG_RXN" name="EC 1.1.1.49 (GLU6PDEHYDROG-RXN)" reversible="false">
        <notes>
          <body xmlns="http://www.w3.org/1999/xhtml">
            <p>GENE_ASSOCIATION: GRMZM2G130230 or GRMZM2G031107 or GRMZM2G177077 or GRMZM2G179521 or GRMZM2G426964</p>
            <p>PARENT_FRAME: GLU6PDEHYDROG-RXN</p>
          </body>
        </notes>
        <listOfReactants>
          <speciesReference species="NADP" stoichiometry="1"/>
          <speciesReference species="GLC_6_P" stoichiometry="1"/>
        </listOfReactants>
        <listOfProducts>
          <speciesReference species="NADPH" stoichiometry="1"/>
          <speciesReference species="PROTON" stoichiometry="1"/>
          <speciesReference species="D_6_P_GLUCONO_DELTA_LACTONE" stoichiometry="1"/>
        </listOfProducts>
        <kineticLaw>
          <math xmlns="http://www.w3.org/1998/Math/MathML">
            <cn type="integer"> 0 </cn>
          </math>
        </kineticLaw>
      </reaction>
      <reaction id="chloroplast_glycolate_exchange" name="chloroplast_glycolate_exchange" reversible="true">
        <notes>
          <body xmlns="http://www.w3.org/1999/xhtml">
            <p>PARENT_FRAME: None</p>
          </body>
        </notes>
        <listOfReactants>
          <speciesReference species="GLYCOLLATE_chloroplast" stoichiometry="1"/>
        </listOfReactants>
        <listOfProducts>
          <speciesReference species="GLYCOLLATE" stoichiometry="1"/>
        </listOfProducts>
        <kineticLaw>
          <math xmlns="http://www.w3.org/1998/Math/MathML">
            <cn type="integer"> 0 </cn>
          </math>
        </kineticLaw>
      </reaction>
      <reaction id="CTPSYN_RXN" name="EC 6.3.4.2 (CTPSYN-RXN)" reversible="false">
        <notes>
          <body xmlns="http://www.w3.org/1999/xhtml">
            <p>GENE_ASSOCIATION: GRMZM5G855337 or GRMZM2G153058 or GRMZM2G122999 or AC234185.1_FG004 or GRMZM2G132547 or GRMZM2G330302</p>
            <p>PARENT_FRAME: CTPSYN-RXN</p>
          </body>
        </notes>
        <listOfReactants>
          <speciesReference species="WATER" stoichiometry="1"/>
          <speciesReference species="UTP" stoichiometry="1"/>
          <speciesReference species="GLN" stoichiometry="1"/>
          <speciesReference species="ATP" stoichiometry="1"/>
        </listOfReactants>
        <listOfProducts>
          <speciesReference species="CTP" stoichiometry="1"/>
          <speciesReference species="phosphate" stoichiometry="1"/>
          <speciesReference species="GLT" stoichiometry="1"/>
          <speciesReference species="ADP" stoichiometry="1"/>
          <speciesReference species="PROTON" stoichiometry="2"/>
        </listOfProducts>
        <kineticLaw>
          <math xmlns="http://www.w3.org/1998/Math/MathML">
            <cn type="integer"> 0 </cn>
          </math>
        </kineticLaw>
      </reaction>
      <reaction id="sink_CELLULOSE_monomer_equivalent" name="sink_CELLULOSE_monomer_equivalent" reversible="false">
        <notes>
          <body xmlns="http://www.w3.org/1999/xhtml">
            <p>PARENT_FRAME: None</p>
          </body>
        </notes>
        <listOfReactants>
          <speciesReference species="CELLULOSE_monomer_equivalent" stoichiometry="1"/>
        </listOfReactants>
        <listOfProducts>
          <speciesReference species="CELLULOSE_monomer_equivalent_biomass" stoichiometry="1"/>
        </listOfProducts>
        <kineticLaw>
          <math xmlns="http://www.w3.org/1998/Math/MathML">
            <cn type="integer"> 0 </cn>
          </math>
        </kineticLaw>
      </reaction>
      <reaction id="chloroplast_TPT_G3P_exchange" name="chloroplast_TPT_G3P_exchange" reversible="true">
        <notes>
          <body xmlns="http://www.w3.org/1999/xhtml">
            <p>PARENT_FRAME: None</p>
          </body>
        </notes>
        <listOfReactants>
          <speciesReference species="G3P" stoichiometry="1"/>
          <speciesReference species="phosphate_chloroplast" stoichiometry="1"/>
        </listOfReactants>
        <listOfProducts>
          <speciesReference species="G3P_chloroplast" stoichiometry="1"/>
          <speciesReference species="phosphate" stoichiometry="1"/>
        </listOfProducts>
        <kineticLaw>
          <math xmlns="http://www.w3.org/1998/Math/MathML">
            <cn type="integer"> 0 </cn>
          </math>
        </kineticLaw>
      </reaction>
      <reaction id="RXN3O_1380" name="EC 1.14.-.- (RXN3O-1380)" reversible="false">
        <notes>
          <body xmlns="http://www.w3.org/1999/xhtml">
            <p>GENE_ASSOCIATION: GRMZM2G007289 or GRMZM2G030118 or GRMZM2G044175 or GRMZM2G166853 or GRMZM2G124276 or GRMZM5G836378 or GRMZM2G003526 or GRMZM2G163008</p>
            <p>PARENT_FRAME: RXN3O-1380</p>
          </body>
        </notes>
        <listOfReactants>
          <speciesReference species="NADPH" stoichiometry="1"/>
          <speciesReference species="dihydrosphingosine" stoichiometry="1"/>
          <speciesReference species="oxygen" stoichiometry="1"/>
          <speciesReference species="PROTON" stoichiometry="1"/>
        </listOfReactants>
        <listOfProducts>
          <speciesReference species="WATER" stoichiometry="1"/>
          <speciesReference species="NADP" stoichiometry="1"/>
          <speciesReference species="PHYTOSPINGOSINE" stoichiometry="1"/>
        </listOfProducts>
        <kineticLaw>
          <math xmlns="http://www.w3.org/1998/Math/MathML">
            <cn type="integer"> 0 </cn>
          </math>
        </kineticLaw>
      </reaction>
      <reaction id="RXN0_2382" name="EC 4.2.1.122 (RXN0-2382)" reversible="false">
        <notes>
          <body xmlns="http://www.w3.org/1999/xhtml">
            <p>GENE_ASSOCIATION: GRMZM2G169593 or GRMZM2G054465 or GRMZM2G005024</p>
            <p>PARENT_FRAME: RXN0-2382</p>
          </body>
        </notes>
        <listOfReactants>
          <speciesReference species="INDOLE" stoichiometry="1"/>
          <speciesReference species="SER" stoichiometry="1"/>
        </listOfReactants>
        <listOfProducts>
          <speciesReference species="WATER" stoichiometry="1"/>
          <speciesReference species="TRP" stoichiometry="1"/>
        </listOfProducts>
        <kineticLaw>
          <math xmlns="http://www.w3.org/1998/Math/MathML">
            <cn type="integer"> 0 </cn>
          </math>
        </kineticLaw>
      </reaction>
      <reaction id="RXN0_2381" name="EC 4.1.2.8 (RXN0-2381)" reversible="false">
        <notes>
          <body xmlns="http://www.w3.org/1999/xhtml">
            <p>GENE_ASSOCIATION: GRMZM5G841619 or GRMZM2G046163 or GRMZM2G046191 or GRMZM2G085381 or GRMZM2G015892 or GRMZM2G369149 or GRMZM2G015436</p>
            <p>PARENT_FRAME: RXN0-2381</p>
          </body>
        </notes>
        <listOfReactants>
          <speciesReference species="INDOLE_3_GLYCEROL_P" stoichiometry="1"/>
        </listOfReactants>
        <listOfProducts>
          <speciesReference species="INDOLE" stoichiometry="1"/>
          <speciesReference species="GAP" stoichiometry="1"/>
        </listOfProducts>
        <kineticLaw>
          <math xmlns="http://www.w3.org/1998/Math/MathML">
            <cn type="integer"> 0 </cn>
          </math>
        </kineticLaw>
      </reaction>
      <reaction id="RXN_1461" name="EC 3.2.1.26 (RXN-1461)" reversible="false">
        <notes>
          <body xmlns="http://www.w3.org/1999/xhtml">
            <p>GENE_ASSOCIATION: GRMZM2G089836 or GRMZM2G174249 or GRMZM2G018692 or GRMZM2G095725 or GRMZM2G123633 or GRMZM2G018716 or GRMZM2G139300 or GRMZM2G394450 or GRMZM2G119689 or GRMZM2G119941 or GRMZM2G463871</p>
            <p>PARENT_FRAME: RXN-1461</p>
          </body>
        </notes>
        <listOfReactants>
          <speciesReference species="WATER" stoichiometry="1"/>
          <speciesReference species="SUCROSE" stoichiometry="1"/>
        </listOfReactants>
        <listOfProducts>
          <speciesReference species="ALPHA_GLUCOSE" stoichiometry="1"/>
          <speciesReference species="BETA_D_FRUCTOSE" stoichiometry="1"/>
        </listOfProducts>
        <kineticLaw>
          <math xmlns="http://www.w3.org/1998/Math/MathML">
            <cn type="integer"> 0 </cn>
          </math>
        </kineticLaw>
      </reaction>
      <reaction id="CDPKIN_RXN" name="EC 2.7.4.6 (CDPKIN-RXN)" reversible="true">
        <notes>
          <body xmlns="http://www.w3.org/1999/xhtml">
            <p>GENE_ASSOCIATION: GRMZM5G833747 or GRMZM2G125893 or GRMZM2G106099 or GRMZM2G013478 or GRMZM2G001524 or GRMZM2G134797 or GRMZM2G107616 or GRMZM2G178576 or GRMZM2G060464</p>
            <p>PARENT_FRAME: CDPKIN-RXN</p>
          </body>
        </notes>
        <listOfReactants>
          <speciesReference species="CDP" stoichiometry="1"/>
          <speciesReference species="ATP" stoichiometry="1"/>
        </listOfReactants>
        <listOfProducts>
          <speciesReference species="CTP" stoichiometry="1"/>
          <speciesReference species="ADP" stoichiometry="1"/>
        </listOfProducts>
        <kineticLaw>
          <math xmlns="http://www.w3.org/1998/Math/MathML">
            <cn type="integer"> 0 </cn>
          </math>
        </kineticLaw>
      </reaction>
      <reaction id="RXN0_1461" name="EC 1.3.3.3 (RXN0-1461)" reversible="false">
        <notes>
          <body xmlns="http://www.w3.org/1999/xhtml">
            <p>GENE_ASSOCIATION: GRMZM2G032282 or GRMZM5G870342</p>
            <p>PARENT_FRAME: RXN0-1461</p>
          </body>
        </notes>
        <listOfReactants>
          <speciesReference species="oxygen" stoichiometry="1"/>
          <speciesReference species="COPROPORPHYRINOGEN_III" stoichiometry="1"/>
          <speciesReference species="PROTON" stoichiometry="2"/>
        </listOfReactants>
        <listOfProducts>
          <speciesReference species="WATER" stoichiometry="2"/>
          <speciesReference species="CO2" stoichiometry="2"/>
          <speciesReference species="PROTOPORPHYRINOGEN" stoichiometry="1"/>
        </listOfProducts>
        <kineticLaw>
          <math xmlns="http://www.w3.org/1998/Math/MathML">
            <cn type="integer"> 0 </cn>
          </math>
        </kineticLaw>
      </reaction>
      <reaction id="tx_HIS" name="tx_HIS" reversible="true">
        <notes>
          <body xmlns="http://www.w3.org/1999/xhtml">
            <p>PARENT_FRAME: None</p>
          </body>
        </notes>
        <listOfReactants>
          <speciesReference species="HIS_phloem" stoichiometry="1"/>
        </listOfReactants>
        <listOfProducts>
          <speciesReference species="HIS" stoichiometry="1"/>
        </listOfProducts>
        <kineticLaw>
          <math xmlns="http://www.w3.org/1998/Math/MathML">
            <cn type="integer"> 0 </cn>
          </math>
        </kineticLaw>
      </reaction>
      <reaction id="sink_TRP" name="EC 6.1.1.2 (sink_TRP)" reversible="false">
        <notes>
          <body xmlns="http://www.w3.org/1999/xhtml">
            <p>GENE_ASSOCIATION: GRMZM2G177970 or GRMZM2G002687</p>
            <p>PARENT_FRAME: TRYPTOPHAN--TRNA-LIGASE-RXN</p>
          </body>
        </notes>
        <listOfReactants>
          <speciesReference species="TRP" stoichiometry="1"/>
        </listOfReactants>
        <listOfProducts>
          <speciesReference species="TRP_biomass" stoichiometry="1"/>
        </listOfProducts>
        <kineticLaw>
          <math xmlns="http://www.w3.org/1998/Math/MathML">
            <cn type="integer"> 0 </cn>
          </math>
        </kineticLaw>
      </reaction>
      <reaction id="sink_CYS" name="EC 6.1.1.16 (sink_CYS)" reversible="false">
        <notes>
          <body xmlns="http://www.w3.org/1999/xhtml">
            <p>GENE_ASSOCIATION: GRMZM2G002851 or GRMZM2G156565 or GRMZM5G874500 or GRMZM2G126957 or GRMZM2G701193 or GRMZM2G071924</p>
            <p>PARENT_FRAME: CYSTEINE--TRNA-LIGASE-RXN</p>
          </body>
        </notes>
        <listOfReactants>
          <speciesReference species="CYS" stoichiometry="1"/>
        </listOfReactants>
        <listOfProducts>
          <speciesReference species="CYS_biomass" stoichiometry="1"/>
        </listOfProducts>
        <kineticLaw>
          <math xmlns="http://www.w3.org/1998/Math/MathML">
            <cn type="integer"> 0 </cn>
          </math>
        </kineticLaw>
      </reaction>
      <reaction id="PGLUCISOM_RXN" name="EC 5.3.1.9 (PGLUCISOM-RXN)" reversible="true">
        <notes>
          <body xmlns="http://www.w3.org/1999/xhtml">
            <p>GENE_ASSOCIATION: GRMZM2G065083</p>
            <p>PARENT_FRAME: PGLUCISOM-RXN</p>
          </body>
        </notes>
        <listOfReactants>
          <speciesReference species="GLC_6_P" stoichiometry="1"/>
        </listOfReactants>
        <listOfProducts>
          <speciesReference species="FRUCTOSE_6P" stoichiometry="1"/>
        </listOfProducts>
        <kineticLaw>
          <math xmlns="http://www.w3.org/1998/Math/MathML">
            <cn type="integer"> 0 </cn>
          </math>
        </kineticLaw>
      </reaction>
      <reaction id="TotalBiomassSink" name="TotalBiomassSink" reversible="false">
        <notes>
          <body xmlns="http://www.w3.org/1999/xhtml">
            <p>PARENT_FRAME: None</p>
          </body>
        </notes>
        <listOfReactants>
          <speciesReference species="nitrogenous_fixed_biomass" stoichiometry="0.23"/>
          <speciesReference species="fatty_acids_fixed_biomass" stoichiometry="0.025"/>
          <speciesReference species="lignin_fixed_biomass" stoichiometry="0.08"/>
          <speciesReference species="carbohydrates_fixed_biomass" stoichiometry="0.565"/>
          <speciesReference species="organic_acids_fixed_biomass" stoichiometry="0.05"/>
        </listOfReactants>
        <listOfProducts>
          <speciesReference species="total_fixed_biomass" stoichiometry="1"/>
        </listOfProducts>
        <kineticLaw>
          <math xmlns="http://www.w3.org/1998/Math/MathML">
            <cn type="integer"> 0 </cn>
          </math>
        </kineticLaw>
      </reaction>
      <reaction id="HOMOSERKIN_RXN" name="EC 2.7.1.39 (HOMOSERKIN-RXN)" reversible="false">
        <notes>
          <body xmlns="http://www.w3.org/1999/xhtml">
            <p>GENE_ASSOCIATION: GRMZM2G048497</p>
            <p>PARENT_FRAME: HOMOSERKIN-RXN</p>
          </body>
        </notes>
        <listOfReactants>
          <speciesReference species="HOMO_SER" stoichiometry="1"/>
          <speciesReference species="ATP" stoichiometry="1"/>
        </listOfReactants>
        <listOfProducts>
          <speciesReference species="O_PHOSPHO_L_HOMOSERINE" stoichiometry="1"/>
          <speciesReference species="ADP" stoichiometry="1"/>
          <speciesReference species="PROTON" stoichiometry="1"/>
        </listOfProducts>
        <kineticLaw>
          <math xmlns="http://www.w3.org/1998/Math/MathML">
            <cn type="integer"> 0 </cn>
          </math>
        </kineticLaw>
      </reaction>
      <reaction id="ADENYLOSUCCINATE_SYNTHASE_RXN" name="EC 6.3.4.4 (ADENYLOSUCCINATE-SYNTHASE-RXN)" reversible="false">
        <notes>
          <body xmlns="http://www.w3.org/1999/xhtml">
            <p>GENE_ASSOCIATION: GRMZM2G119852 or GRMZM2G123204</p>
            <p>PARENT_FRAME: ADENYLOSUCCINATE-SYNTHASE-RXN</p>
          </body>
        </notes>
        <listOfReactants>
          <speciesReference species="GTP" stoichiometry="1"/>
          <speciesReference species="IMP" stoichiometry="1"/>
          <speciesReference species="L_ASPARTATE" stoichiometry="1"/>
        </listOfReactants>
        <listOfProducts>
          <speciesReference species="GDP" stoichiometry="1"/>
          <speciesReference species="phosphate" stoichiometry="1"/>
          <speciesReference species="ADENYLOSUCC" stoichiometry="1"/>
          <speciesReference species="PROTON" stoichiometry="2"/>
        </listOfProducts>
        <kineticLaw>
          <math xmlns="http://www.w3.org/1998/Math/MathML">
            <cn type="integer"> 0 </cn>
          </math>
        </kineticLaw>
      </reaction>
      <reaction id="EC_1_2_1_9" name="EC 1.2.1.9 (1.2.1.9-RXN)" reversible="false">
        <notes>
          <body xmlns="http://www.w3.org/1999/xhtml">
            <p>GENE_ASSOCIATION: GRMZM2G035268</p>
            <p>PARENT_FRAME: 1.2.1.9-RXN</p>
          </body>
        </notes>
        <listOfReactants>
          <speciesReference species="WATER" stoichiometry="1"/>
          <speciesReference species="NADP" stoichiometry="1"/>
          <speciesReference species="GAP" stoichiometry="1"/>
        </listOfReactants>
        <listOfProducts>
          <speciesReference species="NADPH" stoichiometry="1"/>
          <speciesReference species="G3P" stoichiometry="1"/>
          <speciesReference species="PROTON" stoichiometry="2"/>
        </listOfProducts>
        <kineticLaw>
          <math xmlns="http://www.w3.org/1998/Math/MathML">
            <cn type="integer"> 0 </cn>
          </math>
        </kineticLaw>
      </reaction>
      <reaction id="peroxisome_OAA_MAL_exchange" name="peroxisome_OAA_MAL_exchange" reversible="true">
        <notes>
          <body xmlns="http://www.w3.org/1999/xhtml">
            <p>PARENT_FRAME: None</p>
          </body>
        </notes>
        <listOfReactants>
          <speciesReference species="OXALACETIC_ACID_peroxisome" stoichiometry="1"/>
          <speciesReference species="MAL" stoichiometry="1"/>
        </listOfReactants>
        <listOfProducts>
          <speciesReference species="OXALACETIC_ACID" stoichiometry="1"/>
          <speciesReference species="MAL_peroxisome" stoichiometry="1"/>
        </listOfProducts>
        <kineticLaw>
          <math xmlns="http://www.w3.org/1998/Math/MathML">
            <cn type="integer"> 0 </cn>
          </math>
        </kineticLaw>
      </reaction>
      <reaction id="PGLYCDEHYDROG_RXN" name="EC 1.1.1.95 (PGLYCDEHYDROG-RXN)" reversible="false">
        <notes>
          <body xmlns="http://www.w3.org/1999/xhtml">
            <p>GENE_ASSOCIATION: GRMZM2G073814 or GRMZM2G081886 or GRMZM2G098423 or GRMZM2G009323 or GRMZM2G334941</p>
            <p>PARENT_FRAME: PGLYCDEHYDROG-RXN</p>
          </body>
        </notes>
        <listOfReactants>
          <speciesReference species="G3P" stoichiometry="1"/>
          <speciesReference species="NAD" stoichiometry="1"/>
        </listOfReactants>
        <listOfProducts>
          <speciesReference species="_3_P_HYDROXYPYRUVATE" stoichiometry="1"/>
          <speciesReference species="NADH" stoichiometry="1"/>
          <speciesReference species="PROTON" stoichiometry="1"/>
        </listOfProducts>
        <kineticLaw>
          <math xmlns="http://www.w3.org/1998/Math/MathML">
            <cn type="integer"> 0 </cn>
          </math>
        </kineticLaw>
      </reaction>
      <reaction id="TRANSALDOL_RXN" name="EC 2.2.1.2 (TRANSALDOL-RXN)" reversible="false">
        <notes>
          <body xmlns="http://www.w3.org/1999/xhtml">
            <p>GENE_ASSOCIATION: GRMZM2G134256 or GRMZM2G139550</p>
            <p>PARENT_FRAME: TRANSALDOL-RXN</p>
          </body>
        </notes>
        <listOfReactants>
          <speciesReference species="D_SEDOHEPTULOSE_7_P" stoichiometry="1"/>
          <speciesReference species="GAP" stoichiometry="1"/>
        </listOfReactants>
        <listOfProducts>
          <speciesReference species="FRUCTOSE_6P" stoichiometry="1"/>
          <speciesReference species="ERYTHROSE_4P" stoichiometry="1"/>
        </listOfProducts>
        <kineticLaw>
          <math xmlns="http://www.w3.org/1998/Math/MathML">
            <cn type="integer"> 0 </cn>
          </math>
        </kineticLaw>
      </reaction>
      <reaction id="RXN_13158" name="EC 1.1.1.85 (RXN-13158)" reversible="true">
        <notes>
          <body xmlns="http://www.w3.org/1999/xhtml">
            <p>GENE_ASSOCIATION: GRMZM5G803490 or GRMZM2G104613 or GRMZM2G173251</p>
            <p>PARENT_FRAME: RXN-13158</p>
          </body>
        </notes>
        <listOfReactants>
          <speciesReference species="_2R_3S__3_isopropylmalate" stoichiometry="1"/>
          <speciesReference species="NAD" stoichiometry="1"/>
        </listOfReactants>
        <listOfProducts>
          <speciesReference species="NADH" stoichiometry="1"/>
          <speciesReference species="_2K_4CH3_PENTANOATE" stoichiometry="1"/>
          <speciesReference species="CO2" stoichiometry="1"/>
        </listOfProducts>
        <kineticLaw>
          <math xmlns="http://www.w3.org/1998/Math/MathML">
            <cn type="integer"> 0 </cn>
          </math>
        </kineticLaw>
      </reaction>
      <reaction id="ACONITATEDEHYDR_RXN_mitochondrion" name="EC 4.2.1.3 (ACONITATEDEHYDR-RXN) [mitochondrion]" reversible="false">
        <notes>
          <body xmlns="http://www.w3.org/1999/xhtml">
            <p>GENE_ASSOCIATION: GRMZM2G171707 or GRMZM2G311024 or GRMZM2G127429 or GRMZM2G364988 or GRMZM5G858454 or GRMZM2G467338 or GRMZM2G176397 or GRMZM2G020801 or GRMZM2G009808</p>
            <p>PARENT_FRAME: ACONITATEDEHYDR-RXN</p>
          </body>
        </notes>
        <listOfReactants>
          <speciesReference species="CIT_mitochondrion" stoichiometry="1"/>
        </listOfReactants>
        <listOfProducts>
          <speciesReference species="CIS_ACONITATE_mitochondrion" stoichiometry="1"/>
          <speciesReference species="WATER_mitochondrion" stoichiometry="1"/>
        </listOfProducts>
        <kineticLaw>
          <math xmlns="http://www.w3.org/1998/Math/MathML">
            <cn type="integer"> 0 </cn>
          </math>
        </kineticLaw>
      </reaction>
      <reaction id="sink_amylopectin_monomer_equivalent_chloroplast" name="sink_amylopectin_monomer_equivalent [chloroplast]" reversible="false">
        <notes>
          <body xmlns="http://www.w3.org/1999/xhtml">
            <p>PARENT_FRAME: None</p>
          </body>
        </notes>
        <listOfReactants>
          <speciesReference species="amylopectin_monomer_equivalent_chloroplast" stoichiometry="1"/>
        </listOfReactants>
        <listOfProducts>
          <speciesReference species="amylopectin_monomer_equivalent_chloroplast_biomass" stoichiometry="1"/>
        </listOfProducts>
        <kineticLaw>
          <math xmlns="http://www.w3.org/1998/Math/MathML">
            <cn type="integer"> 0 </cn>
          </math>
        </kineticLaw>
      </reaction>
      <reaction id="GLUTKIN_RXN" name="EC 2.7.2.11 (GLUTKIN-RXN)" reversible="false">
        <notes>
          <body xmlns="http://www.w3.org/1999/xhtml">
            <p>GENE_ASSOCIATION: GRMZM2G028535 or GRMZM2G389416 or GRMZM2G061777 or GRMZM2G375504 or AC203754.4_FG008</p>
            <p>PARENT_FRAME: GLUTKIN-RXN</p>
          </body>
        </notes>
        <listOfReactants>
          <speciesReference species="GLT" stoichiometry="1"/>
          <speciesReference species="ATP" stoichiometry="1"/>
        </listOfReactants>
        <listOfProducts>
          <speciesReference species="L_GLUTAMATE_5_P" stoichiometry="1"/>
          <speciesReference species="ADP" stoichiometry="1"/>
        </listOfProducts>
        <kineticLaw>
          <math xmlns="http://www.w3.org/1998/Math/MathML">
            <cn type="integer"> 0 </cn>
          </math>
        </kineticLaw>
      </reaction>
      <reaction id="tx_SUCROSE" name="tx_SUCROSE" reversible="true">
        <notes>
          <body xmlns="http://www.w3.org/1999/xhtml">
            <p>PARENT_FRAME: None</p>
          </body>
        </notes>
        <listOfReactants>
          <speciesReference species="SUCROSE_phloem" stoichiometry="1"/>
        </listOfReactants>
        <listOfProducts>
          <speciesReference species="SUCROSE" stoichiometry="1"/>
        </listOfProducts>
        <kineticLaw>
          <math xmlns="http://www.w3.org/1998/Math/MathML">
            <cn type="integer"> 0 </cn>
          </math>
        </kineticLaw>
      </reaction>
      <reaction id="AscorbateProduction_mod_mitochondrion" name="EC 1.3.2.3 (AscorbateProduction-mod) [mitochondrion]" reversible="false">
        <notes>
          <body xmlns="http://www.w3.org/1999/xhtml">
            <p>PARENT_FRAME: GALACTONOLACTONE-DEHYDROGENASE-RXN</p>
          </body>
        </notes>
        <listOfReactants>
          <speciesReference species="Cytochromes_C_Oxidized_mitochondrion" stoichiometry="2"/>
          <speciesReference species="CPD_330" stoichiometry="1"/>
        </listOfReactants>
        <listOfProducts>
          <speciesReference species="Cytochromes_C_Reduced_mitochondrion" stoichiometry="2"/>
          <speciesReference species="PROTON" stoichiometry="2"/>
          <speciesReference species="ASCORBATE" stoichiometry="1"/>
        </listOfProducts>
        <kineticLaw>
          <math xmlns="http://www.w3.org/1998/Math/MathML">
            <cn type="integer"> 0 </cn>
          </math>
        </kineticLaw>
      </reaction>
      <reaction id="RXN0_1133_mitochondrion" name="EC 2.3.1.12 (RXN0-1133) [mitochondrion]" reversible="false">
        <notes>
          <body xmlns="http://www.w3.org/1999/xhtml">
            <p>GENE_ASSOCIATION: GRMZM2G161969 or GRMZM2G082664 or GRMZM2G015132</p>
            <p>PARENT_FRAME: RXN0-1133</p>
          </body>
        </notes>
        <listOfReactants>
          <speciesReference species="CO_A_mitochondrion" stoichiometry="1"/>
          <speciesReference species="Pyruvate_dehydrogenase_acetylDHlipoyl_mitochondrion" stoichiometry="1"/>
        </listOfReactants>
        <listOfProducts>
          <speciesReference species="Pyruvate_dehydrogenase_dihydrolipoate_mitochondrion" stoichiometry="1"/>
          <speciesReference species="ACETYL_COA_mitochondrion" stoichiometry="1"/>
        </listOfProducts>
        <kineticLaw>
          <math xmlns="http://www.w3.org/1998/Math/MathML">
            <cn type="integer"> 0 </cn>
          </math>
        </kineticLaw>
      </reaction>
      <reaction id="sink_SULFOQUINOVOSYLDIACYLGLYCEROL" name="sink_SULFOQUINOVOSYLDIACYLGLYCEROL" reversible="false">
        <notes>
          <body xmlns="http://www.w3.org/1999/xhtml">
            <p>PARENT_FRAME: None</p>
          </body>
        </notes>
        <listOfReactants>
          <speciesReference species="SULFOQUINOVOSYLDIACYLGLYCEROL" stoichiometry="1"/>
        </listOfReactants>
        <listOfProducts>
          <speciesReference species="SULFOQUINOVOSYLDIACYLGLYCEROL_biomass" stoichiometry="1"/>
        </listOfProducts>
        <kineticLaw>
          <math xmlns="http://www.w3.org/1998/Math/MathML">
            <cn type="integer"> 0 </cn>
          </math>
        </kineticLaw>
      </reaction>
      <reaction id="RXN0_882" name="EC 1.17.7.1 (RXN0-882)" reversible="false">
        <notes>
          <body xmlns="http://www.w3.org/1999/xhtml">
            <p>GENE_ASSOCIATION: GRMZM2G137409</p>
            <p>PARENT_FRAME: RXN0-882</p>
          </body>
        </notes>
        <listOfReactants>
          <speciesReference species="Reduced_ferredoxins" stoichiometry="2"/>
          <speciesReference species="_2C_METH_D_ERYTHRITOL_CYCLODIPHOSPHATE" stoichiometry="1"/>
          <speciesReference species="PROTON" stoichiometry="1"/>
        </listOfReactants>
        <listOfProducts>
          <speciesReference species="WATER" stoichiometry="1"/>
          <speciesReference species="HYDROXY_METHYL_BUTENYL_DIP" stoichiometry="1"/>
          <speciesReference species="Oxidized_ferredoxins" stoichiometry="2"/>
        </listOfProducts>
        <kineticLaw>
          <math xmlns="http://www.w3.org/1998/Math/MathML">
            <cn type="integer"> 0 </cn>
          </math>
        </kineticLaw>
      </reaction>
      <reaction id="RXN_9550" name="EC 3.1.2.14 (RXN-9550)" reversible="true">
        <notes>
          <body xmlns="http://www.w3.org/1999/xhtml">
            <p>GENE_ASSOCIATION: GRMZM2G017382 or GRMZM2G464176 or GRMZM2G079308 or GRMZM2G140298 or GRMZM2G007489 or GRMZM2G143955 or GRMZM2G406603 or GRMZM5G829544 or GRMZM2G102878</p>
            <p>PARENT_FRAME: RXN-9550</p>
          </body>
        </notes>
        <listOfReactants>
          <speciesReference species="WATER" stoichiometry="1"/>
          <speciesReference species="Palmitoleoyl_ACPs" stoichiometry="1"/>
        </listOfReactants>
        <listOfProducts>
          <speciesReference species="ACP" stoichiometry="1"/>
          <speciesReference species="palmitoleate" stoichiometry="1"/>
          <speciesReference species="PROTON" stoichiometry="1"/>
        </listOfProducts>
        <kineticLaw>
          <math xmlns="http://www.w3.org/1998/Math/MathML">
            <cn type="integer"> 0 </cn>
          </math>
        </kineticLaw>
      </reaction>
      <reaction id="mitochondrion_citrate_exchange" name="mitochondrion_citrate_exchange" reversible="true">
        <notes>
          <body xmlns="http://www.w3.org/1999/xhtml">
            <p>PARENT_FRAME: None</p>
          </body>
        </notes>
        <listOfReactants>
          <speciesReference species="CIT" stoichiometry="1"/>
        </listOfReactants>
        <listOfProducts>
          <speciesReference species="CIT_mitochondrion" stoichiometry="1"/>
        </listOfProducts>
        <kineticLaw>
          <math xmlns="http://www.w3.org/1998/Math/MathML">
            <cn type="integer"> 0 </cn>
          </math>
        </kineticLaw>
      </reaction>
      <reaction id="RXN_3523_chloroplast" name="L-ascorbate peroxidase (RXN-3523) [chloroplast]" reversible="false">
        <notes>
          <body xmlns="http://www.w3.org/1999/xhtml">
            <p>PARENT_FRAME: RXN-3523</p>
          </body>
        </notes>
        <listOfReactants>
          <speciesReference species="monodehydroascorbate_chloroplast" stoichiometry="2"/>
        </listOfReactants>
        <listOfProducts>
          <speciesReference species="L_DEHYDRO_ASCORBATE_chloroplast" stoichiometry="1"/>
          <speciesReference species="PROTON_chloroplast" stoichiometry="1"/>
          <speciesReference species="ASCORBATE_chloroplast" stoichiometry="1"/>
        </listOfProducts>
        <kineticLaw>
          <math xmlns="http://www.w3.org/1998/Math/MathML">
            <cn type="integer"> 0 </cn>
          </math>
        </kineticLaw>
      </reaction>
      <reaction id="mitochondrion_oxaloacetate_exchange" name="mitochondrion_oxaloacetate_exchange" reversible="true">
        <notes>
          <body xmlns="http://www.w3.org/1999/xhtml">
            <p>PARENT_FRAME: None</p>
          </body>
        </notes>
        <listOfReactants>
          <speciesReference species="OXALACETIC_ACID" stoichiometry="1"/>
        </listOfReactants>
        <listOfProducts>
          <speciesReference species="OXALACETIC_ACID_mitochondrion" stoichiometry="1"/>
        </listOfProducts>
        <kineticLaw>
          <math xmlns="http://www.w3.org/1998/Math/MathML">
            <cn type="integer"> 0 </cn>
          </math>
        </kineticLaw>
      </reaction>
      <reaction id="RXN_7666" name="EC 1.3.1.- (RXN-7666)" reversible="false">
        <notes>
          <body xmlns="http://www.w3.org/1999/xhtml">
            <p>PARENT_FRAME: RXN-7666</p>
          </body>
        </notes>
        <listOfReactants>
          <speciesReference species="NADPH" stoichiometry="1"/>
          <speciesReference species="CPD_7006" stoichiometry="1"/>
          <speciesReference species="PROTON" stoichiometry="1"/>
        </listOfReactants>
        <listOfProducts>
          <speciesReference species="CHLOROPHYLL_A" stoichiometry="1"/>
          <speciesReference species="NADP" stoichiometry="1"/>
        </listOfProducts>
        <kineticLaw>
          <math xmlns="http://www.w3.org/1998/Math/MathML">
            <cn type="integer"> 0 </cn>
          </math>
        </kineticLaw>
      </reaction>
      <reaction id="peroxisome_glutamate_exchange" name="peroxisome_glutamate_exchange" reversible="true">
        <notes>
          <body xmlns="http://www.w3.org/1999/xhtml">
            <p>PARENT_FRAME: None</p>
          </body>
        </notes>
        <listOfReactants>
          <speciesReference species="GLT" stoichiometry="1"/>
        </listOfReactants>
        <listOfProducts>
          <speciesReference species="GLT_peroxisome" stoichiometry="1"/>
        </listOfProducts>
        <kineticLaw>
          <math xmlns="http://www.w3.org/1998/Math/MathML">
            <cn type="integer"> 0 </cn>
          </math>
        </kineticLaw>
      </reaction>
      <reaction id="RXN_7664" name="EC 1.3.1.- (RXN-7664)" reversible="false">
        <notes>
          <body xmlns="http://www.w3.org/1999/xhtml">
            <p>PARENT_FRAME: RXN-7664</p>
          </body>
        </notes>
        <listOfReactants>
          <speciesReference species="NADPH" stoichiometry="1"/>
          <speciesReference species="PROTON" stoichiometry="1"/>
          <speciesReference species="CPD_7005" stoichiometry="1"/>
        </listOfReactants>
        <listOfProducts>
          <speciesReference species="NADP" stoichiometry="1"/>
          <speciesReference species="CPD_7004" stoichiometry="1"/>
        </listOfProducts>
        <kineticLaw>
          <math xmlns="http://www.w3.org/1998/Math/MathML">
            <cn type="integer"> 0 </cn>
          </math>
        </kineticLaw>
      </reaction>
      <reaction id="RXN_7665" name="EC 1.3.1.- (RXN-7665)" reversible="false">
        <notes>
          <body xmlns="http://www.w3.org/1999/xhtml">
            <p>PARENT_FRAME: RXN-7665</p>
          </body>
        </notes>
        <listOfReactants>
          <speciesReference species="NADPH" stoichiometry="1"/>
          <speciesReference species="PROTON" stoichiometry="1"/>
          <speciesReference species="CPD_7004" stoichiometry="1"/>
        </listOfReactants>
        <listOfProducts>
          <speciesReference species="NADP" stoichiometry="1"/>
          <speciesReference species="CPD_7006" stoichiometry="1"/>
        </listOfProducts>
        <kineticLaw>
          <math xmlns="http://www.w3.org/1998/Math/MathML">
            <cn type="integer"> 0 </cn>
          </math>
        </kineticLaw>
      </reaction>
      <reaction id="EC_1_18_1_2_chloroplast" name="EC 1.18.1.2 (1.18.1.2-RXN) [chloroplast]" reversible="true">
        <notes>
          <body xmlns="http://www.w3.org/1999/xhtml">
            <p>GENE_ASSOCIATION: GRMZM2G308956 or GRMZM2G319150 or GRMZM2G151993 or GRMZM2G058760 or GRMZM2G395728 or GRMZM2G011858 or GRMZM2G059191 or GRMZM2G168143 or GRMZM2G320305 or GRMZM2G059083</p>
            <p>PARENT_FRAME: 1.18.1.2-RXN</p>
          </body>
        </notes>
        <listOfReactants>
          <speciesReference species="Reduced_ferredoxins_chloroplast" stoichiometry="2"/>
          <speciesReference species="NADP_chloroplast" stoichiometry="1"/>
          <speciesReference species="PROTON_chloroplast" stoichiometry="1"/>
        </listOfReactants>
        <listOfProducts>
          <speciesReference species="NADPH_chloroplast" stoichiometry="1"/>
          <speciesReference species="Oxidized_ferredoxins_chloroplast" stoichiometry="2"/>
        </listOfProducts>
        <kineticLaw>
          <math xmlns="http://www.w3.org/1998/Math/MathML">
            <cn type="integer"> 0 </cn>
          </math>
        </kineticLaw>
      </reaction>
      <reaction id="RXN_7663" name="EC 2.5.1.- (RXN-7663)" reversible="false">
        <notes>
          <body xmlns="http://www.w3.org/1999/xhtml">
            <p>GENE_ASSOCIATION: GRMZM2G162672</p>
            <p>PARENT_FRAME: RXN-7663</p>
          </body>
        </notes>
        <listOfReactants>
          <speciesReference species="CHLOROPHYLLIDE_A" stoichiometry="1"/>
          <speciesReference species="PROTON" stoichiometry="1"/>
          <speciesReference species="GERANYLGERANYL_PP" stoichiometry="1"/>
        </listOfReactants>
        <listOfProducts>
          <speciesReference species="PPI" stoichiometry="1"/>
          <speciesReference species="CPD_7005" stoichiometry="1"/>
        </listOfProducts>
        <kineticLaw>
          <math xmlns="http://www.w3.org/1998/Math/MathML">
            <cn type="integer"> 0 </cn>
          </math>
        </kineticLaw>
      </reaction>
      <reaction id="GLYCERATE_DEHYDROGENASE_RXN_peroxisome" name="EC 1.1.1.29 (GLYCERATE-DEHYDROGENASE-RXN) [peroxisome]" reversible="false">
        <notes>
          <body xmlns="http://www.w3.org/1999/xhtml">
            <p>GENE_ASSOCIATION: GRMZM2G074282 or GRMZM2G176977</p>
            <p>PARENT_FRAME: GLYCERATE-DEHYDROGENASE-RXN</p>
          </body>
        </notes>
        <listOfReactants>
          <speciesReference species="NADH_peroxisome" stoichiometry="1"/>
          <speciesReference species="PROTON_peroxisome" stoichiometry="1"/>
          <speciesReference species="hydroxypyruvate_peroxisome" stoichiometry="1"/>
        </listOfReactants>
        <listOfProducts>
          <speciesReference species="GLYCERATE_peroxisome" stoichiometry="1"/>
          <speciesReference species="NAD_peroxisome" stoichiometry="1"/>
        </listOfProducts>
        <kineticLaw>
          <math xmlns="http://www.w3.org/1998/Math/MathML">
            <cn type="integer"> 0 </cn>
          </math>
        </kineticLaw>
      </reaction>
      <reaction id="DIAMINOPIMEPIM_RXN" name="EC 5.1.1.7 (DIAMINOPIMEPIM-RXN)" reversible="false">
        <notes>
          <body xmlns="http://www.w3.org/1999/xhtml">
            <p>GENE_ASSOCIATION: AC182617.3_FG001 or GRMZM2G130332</p>
            <p>PARENT_FRAME: DIAMINOPIMEPIM-RXN</p>
          </body>
        </notes>
        <listOfReactants>
          <speciesReference species="LL_DIAMINOPIMELATE" stoichiometry="1"/>
        </listOfReactants>
        <listOfProducts>
          <speciesReference species="MESO_DIAMINOPIMELATE" stoichiometry="1"/>
        </listOfProducts>
        <kineticLaw>
          <math xmlns="http://www.w3.org/1998/Math/MathML">
            <cn type="integer"> 0 </cn>
          </math>
        </kineticLaw>
      </reaction>
      <reaction id="sink_DNA_base_equivalent" name="sink_DNA_base_equivalent" reversible="false">
        <notes>
          <body xmlns="http://www.w3.org/1999/xhtml">
            <p>PARENT_FRAME: None</p>
          </body>
        </notes>
        <listOfReactants>
          <speciesReference species="DNA_base_equivalent" stoichiometry="1"/>
        </listOfReactants>
        <listOfProducts>
          <speciesReference species="DNA_base_equivalent_biomass" stoichiometry="1"/>
        </listOfProducts>
        <kineticLaw>
          <math xmlns="http://www.w3.org/1998/Math/MathML">
            <cn type="integer"> 0 </cn>
          </math>
        </kineticLaw>
      </reaction>
      <reaction id="BRANCHED_CHAINAMINOTRANSFERLEU_RXN" name="EC 2.6.1.42 (BRANCHED-CHAINAMINOTRANSFERLEU-RXN)" reversible="true">
        <notes>
          <body xmlns="http://www.w3.org/1999/xhtml">
            <p>GENE_ASSOCIATION: GRMZM2G108416 or GRMZM5G860824 or GRMZM2G047347 or GRMZM2G071208 or GRMZM2G153536 or GRMZM2G055899</p>
            <p>PARENT_FRAME: BRANCHED-CHAINAMINOTRANSFERLEU-RXN</p>
          </body>
        </notes>
        <listOfReactants>
          <speciesReference species="LEU" stoichiometry="1"/>
          <speciesReference species="_2_KETOGLUTARATE" stoichiometry="1"/>
        </listOfReactants>
        <listOfProducts>
          <speciesReference species="_2K_4CH3_PENTANOATE" stoichiometry="1"/>
          <speciesReference species="GLT" stoichiometry="1"/>
        </listOfProducts>
        <kineticLaw>
          <math xmlns="http://www.w3.org/1998/Math/MathML">
            <cn type="integer"> 0 </cn>
          </math>
        </kineticLaw>
      </reaction>
      <reaction id="DAHPSYN_RXN" name="EC 2.5.1.54 (DAHPSYN-RXN)" reversible="false">
        <notes>
          <body xmlns="http://www.w3.org/1999/xhtml">
            <p>GENE_ASSOCIATION: GRMZM2G000737 or GRMZM2G454719 or GRMZM2G365160 or GRMZM2G117707 or GRMZM2G396212 or GRMZM2G124225 or GRMZM2G325938 or GRMZM2G359822 or GRMZM5G828182</p>
            <p>PARENT_FRAME: DAHPSYN-RXN</p>
          </body>
        </notes>
        <listOfReactants>
          <speciesReference species="WATER" stoichiometry="1"/>
          <speciesReference species="ERYTHROSE_4P" stoichiometry="1"/>
          <speciesReference species="phosphoenolpyruvate" stoichiometry="1"/>
        </listOfReactants>
        <listOfProducts>
          <speciesReference species="_3_DEOXY_D_ARABINO_HEPTULOSONATE_7_P" stoichiometry="1"/>
          <speciesReference species="phosphate" stoichiometry="1"/>
        </listOfProducts>
        <kineticLaw>
          <math xmlns="http://www.w3.org/1998/Math/MathML">
            <cn type="integer"> 0 </cn>
          </math>
        </kineticLaw>
      </reaction>
      <reaction id="XylanSynthase_mod" name="EC 2.4.2.24 (XylanSynthase-mod)" reversible="false">
        <notes>
          <body xmlns="http://www.w3.org/1999/xhtml">
            <p>GENE_ASSOCIATION: GRMZM2G113432 or GRMZM2G339645 or GRMZM2G424832 or GRMZM2G110145 or GRMZM2G122277 or GRMZM2G002523 or GRMZM2G436299 or GRMZM2G142898 or GRMZM2G028353 or GRMZM2G113137 or GRMZM2G018241 or GRMZM2G039454 or GRMZM2G103972 or GRMZM2G061764 or GRMZM2G055795 or GRMZM2G164761 or GRMZM2G445905 or GRMZM2G111642 or GRMZM2G112336 or GRMZM2G037413 or GRMZM2G367267 or GRMZM2G025231 or GRMZM5G870176 or GRMZM2G027723 or GRMZM2G044269 or GRMZM2G015886 or GRMZM2G177631</p>
            <p>PARENT_FRAME: RXN-9104</p>
          </body>
        </notes>
        <listOfReactants>
          <speciesReference species="UDP_D_XYLOSE" stoichiometry="1"/>
        </listOfReactants>
        <listOfProducts>
          <speciesReference species="UDP" stoichiometry="1"/>
          <speciesReference species="_1_4_beta_D_xylan_monomer_equivalent" stoichiometry="1"/>
        </listOfProducts>
        <kineticLaw>
          <math xmlns="http://www.w3.org/1998/Math/MathML">
            <cn type="integer"> 0 </cn>
          </math>
        </kineticLaw>
      </reaction>
      <reaction id="EC_2_4_1_123" name="EC 2.4.1.123 (2.4.1.123-RXN)" reversible="false">
        <notes>
          <body xmlns="http://www.w3.org/1999/xhtml">
            <p>GENE_ASSOCIATION: GRMZM2G165919 or GRMZM5G872256 or GRMZM2G361984</p>
            <p>PARENT_FRAME: 2.4.1.123-RXN</p>
          </body>
        </notes>
        <listOfReactants>
          <speciesReference species="MYO_INOSITOL" stoichiometry="1"/>
          <speciesReference species="CPD_14553" stoichiometry="1"/>
        </listOfReactants>
        <listOfProducts>
          <speciesReference species="UDP" stoichiometry="1"/>
          <speciesReference species="galactinol" stoichiometry="1"/>
          <speciesReference species="PROTON" stoichiometry="1"/>
        </listOfProducts>
        <kineticLaw>
          <math xmlns="http://www.w3.org/1998/Math/MathML">
            <cn type="integer"> 0 </cn>
          </math>
        </kineticLaw>
      </reaction>
      <reaction id="GLUTATHIONE_PEROXIDASE_RXN" name="EC 1.11.1.9 (GLUTATHIONE-PEROXIDASE-RXN)" reversible="false">
        <notes>
          <body xmlns="http://www.w3.org/1999/xhtml">
            <p>GENE_ASSOCIATION: GRMZM2G012479 or GRMZM2G135893</p>
            <p>PARENT_FRAME: GLUTATHIONE-PEROXIDASE-RXN</p>
          </body>
        </notes>
        <listOfReactants>
          <speciesReference species="GLUTATHIONE" stoichiometry="2"/>
          <speciesReference species="HYDROGEN_PEROXIDE" stoichiometry="1"/>
        </listOfReactants>
        <listOfProducts>
          <speciesReference species="WATER" stoichiometry="2"/>
          <speciesReference species="OXIDIZED_GLUTATHIONE" stoichiometry="1"/>
        </listOfProducts>
        <kineticLaw>
          <math xmlns="http://www.w3.org/1998/Math/MathML">
            <cn type="integer"> 0 </cn>
          </math>
        </kineticLaw>
      </reaction>
      <reaction id="peroxisome_oxoglutarate_exchange" name="peroxisome_oxoglutarate_exchange" reversible="true">
        <notes>
          <body xmlns="http://www.w3.org/1999/xhtml">
            <p>PARENT_FRAME: None</p>
          </body>
        </notes>
        <listOfReactants>
          <speciesReference species="_2_KETOGLUTARATE" stoichiometry="1"/>
        </listOfReactants>
        <listOfProducts>
          <speciesReference species="_2_KETOGLUTARATE_peroxisome" stoichiometry="1"/>
        </listOfProducts>
        <kineticLaw>
          <math xmlns="http://www.w3.org/1998/Math/MathML">
            <cn type="integer"> 0 </cn>
          </math>
        </kineticLaw>
      </reaction>
      <reaction id="F16ALDOLASE_RXN" name="EC 4.1.2.13 (F16ALDOLASE-RXN)" reversible="true">
        <notes>
          <body xmlns="http://www.w3.org/1999/xhtml">
            <p>GENE_ASSOCIATION: GRMZM2G407406 or GRMZM2G057823 or GRMZM2G431708 or GRMZM2G066024 or GRMZM2G345493</p>
            <p>PARENT_FRAME: F16ALDOLASE-RXN</p>
          </body>
        </notes>
        <listOfReactants>
          <speciesReference species="FRUCTOSE_16_DIPHOSPHATE" stoichiometry="1"/>
        </listOfReactants>
        <listOfProducts>
          <speciesReference species="dihydroxyacetone_phosphate" stoichiometry="1"/>
          <speciesReference species="GAP" stoichiometry="1"/>
        </listOfProducts>
        <kineticLaw>
          <math xmlns="http://www.w3.org/1998/Math/MathML">
            <cn type="integer"> 0 </cn>
          </math>
        </kineticLaw>
      </reaction>
      <reaction id="METHYLENETHFDEHYDROG_NADP_RXN" name="EC 1.5.1.5 (METHYLENETHFDEHYDROG-NADP-RXN)" reversible="false">
        <notes>
          <body xmlns="http://www.w3.org/1999/xhtml">
            <p>GENE_ASSOCIATION: GRMZM2G150485 or GRMZM5G824944 or AC233922.1_FG005</p>
            <p>PARENT_FRAME: METHYLENETHFDEHYDROG-NADP-RXN</p>
          </body>
        </notes>
        <listOfReactants>
          <speciesReference species="NADP" stoichiometry="1"/>
          <speciesReference species="METHYLENE_THF" stoichiometry="1"/>
        </listOfReactants>
        <listOfProducts>
          <speciesReference species="NADPH" stoichiometry="1"/>
          <speciesReference species="_5_10_methenyltetrahydrofolate" stoichiometry="1"/>
        </listOfProducts>
        <kineticLaw>
          <math xmlns="http://www.w3.org/1998/Math/MathML">
            <cn type="integer"> 0 </cn>
          </math>
        </kineticLaw>
      </reaction>
      <reaction id="_6PFRUCTPHOS_RXN" name="EC 2.7.1.11 (6PFRUCTPHOS-RXN)" reversible="false">
        <notes>
          <body xmlns="http://www.w3.org/1999/xhtml">
            <p>GENE_ASSOCIATION: GRMZM5G816636 or GRMZM2G004932 or GRMZM2G132069 or GRMZM2G401970 or GRMZM2G031613 or GRMZM5G879882 or GRMZM2G168716 or GRMZM2G443985 or GRMZM2G139360 or GRMZM2G127717 or GRMZM2G009591 or AC213693.3_FG003 or GRMZM2G080375</p>
            <p>PARENT_FRAME: 6PFRUCTPHOS-RXN</p>
          </body>
        </notes>
        <listOfReactants>
          <speciesReference species="FRUCTOSE_6P" stoichiometry="1"/>
          <speciesReference species="ATP" stoichiometry="1"/>
        </listOfReactants>
        <listOfProducts>
          <speciesReference species="FRUCTOSE_16_DIPHOSPHATE" stoichiometry="1"/>
          <speciesReference species="PROTON" stoichiometry="1"/>
          <speciesReference species="ADP" stoichiometry="1"/>
        </listOfProducts>
        <kineticLaw>
          <math xmlns="http://www.w3.org/1998/Math/MathML">
            <cn type="integer"> 0 </cn>
          </math>
        </kineticLaw>
      </reaction>
      <reaction id="CARBPSYN_RXN" name="EC 6.3.5.5 (CARBPSYN-RXN)" reversible="false">
        <notes>
          <body xmlns="http://www.w3.org/1999/xhtml">
            <p>GENE_ASSOCIATION: GRMZM2G061990 or GRMZM2G029573 or GRMZM2G147450 or GRMZM2G700683</p>
            <p>PARENT_FRAME: CARBPSYN-RXN</p>
          </body>
        </notes>
        <listOfReactants>
          <speciesReference species="WATER" stoichiometry="1"/>
          <speciesReference species="GLN" stoichiometry="1"/>
          <speciesReference species="HCO3" stoichiometry="1"/>
          <speciesReference species="ATP" stoichiometry="2"/>
        </listOfReactants>
        <listOfProducts>
          <speciesReference species="CARBAMOYL_P" stoichiometry="1"/>
          <speciesReference species="phosphate" stoichiometry="1"/>
          <speciesReference species="GLT" stoichiometry="1"/>
          <speciesReference species="ADP" stoichiometry="2"/>
          <speciesReference species="PROTON" stoichiometry="2"/>
        </listOfProducts>
        <kineticLaw>
          <math xmlns="http://www.w3.org/1998/Math/MathML">
            <cn type="integer"> 0 </cn>
          </math>
        </kineticLaw>
      </reaction>
      <reaction id="CHORISMATE_SYNTHASE_RXN" name="EC 4.2.3.5 (CHORISMATE-SYNTHASE-RXN)" reversible="false">
        <notes>
          <body xmlns="http://www.w3.org/1999/xhtml">
            <p>GENE_ASSOCIATION: GRMZM2G036861 or GRMZM2G164562</p>
            <p>PARENT_FRAME: CHORISMATE-SYNTHASE-RXN</p>
          </body>
        </notes>
        <listOfReactants>
          <speciesReference species="_3_ENOLPYRUVYL_SHIKIMATE_5P" stoichiometry="1"/>
        </listOfReactants>
        <listOfProducts>
          <speciesReference species="phosphate" stoichiometry="1"/>
          <speciesReference species="CHORISMATE" stoichiometry="1"/>
        </listOfProducts>
        <kineticLaw>
          <math xmlns="http://www.w3.org/1998/Math/MathML">
            <cn type="integer"> 0 </cn>
          </math>
        </kineticLaw>
      </reaction>
      <reaction id="ADPREDUCT_RXN" name="EC 1.17.4.1 (ADPREDUCT-RXN)" reversible="true">
        <notes>
          <body xmlns="http://www.w3.org/1999/xhtml">
            <p>GENE_ASSOCIATION: GRMZM2G060163 or GRMZM2G323679 or GRMZM2G304362 or GRMZM2G340527 or GRMZM2G155546</p>
            <p>PARENT_FRAME: ADPREDUCT-RXN</p>
          </body>
        </notes>
        <listOfReactants>
          <speciesReference species="WATER" stoichiometry="1"/>
          <speciesReference species="Ox_Thioredoxin" stoichiometry="1"/>
          <speciesReference species="DADP" stoichiometry="1"/>
        </listOfReactants>
        <listOfProducts>
          <speciesReference species="Red_Thioredoxin" stoichiometry="1"/>
          <speciesReference species="ADP" stoichiometry="1"/>
        </listOfProducts>
        <kineticLaw>
          <math xmlns="http://www.w3.org/1998/Math/MathML">
            <cn type="integer"> 0 </cn>
          </math>
        </kineticLaw>
      </reaction>
      <reaction id="FGAMSYN_RXN" name="EC 6.3.5.3 (FGAMSYN-RXN)" reversible="false">
        <notes>
          <body xmlns="http://www.w3.org/1999/xhtml">
            <p>GENE_ASSOCIATION: GRMZM2G000622 or GRMZM2G045049</p>
            <p>PARENT_FRAME: FGAMSYN-RXN</p>
          </body>
        </notes>
        <listOfReactants>
          <speciesReference species="WATER" stoichiometry="1"/>
          <speciesReference species="GLN" stoichiometry="1"/>
          <speciesReference species="ATP" stoichiometry="1"/>
          <speciesReference species="_5_P_RIBOSYL_N_FORMYLGLYCINEAMIDE" stoichiometry="1"/>
        </listOfReactants>
        <listOfProducts>
          <speciesReference species="phosphate" stoichiometry="1"/>
          <speciesReference species="GLT" stoichiometry="1"/>
          <speciesReference species="ADP" stoichiometry="1"/>
          <speciesReference species="PROTON" stoichiometry="1"/>
          <speciesReference species="_5_PHOSPHORIBOSYL_N_FORMYLGLYCINEAMIDINE" stoichiometry="1"/>
        </listOfProducts>
        <kineticLaw>
          <math xmlns="http://www.w3.org/1998/Math/MathML">
            <cn type="integer"> 0 </cn>
          </math>
        </kineticLaw>
      </reaction>
      <reaction id="F16ALDOLASE_RXN_chloroplast" name="EC 4.1.2.13 (F16ALDOLASE-RXN) [chloroplast]" reversible="true">
        <notes>
          <body xmlns="http://www.w3.org/1999/xhtml">
            <p>GENE_ASSOCIATION: GRMZM2G089365 or GRMZM2G046284 or GRMZM2G155253 or GRMZM2G069195</p>
            <p>PARENT_FRAME: F16ALDOLASE-RXN</p>
          </body>
        </notes>
        <listOfReactants>
          <speciesReference species="FRUCTOSE_16_DIPHOSPHATE_chloroplast" stoichiometry="1"/>
        </listOfReactants>
        <listOfProducts>
          <speciesReference species="dihydroxyacetone_phosphate_chloroplast" stoichiometry="1"/>
          <speciesReference species="GAP_chloroplast" stoichiometry="1"/>
        </listOfProducts>
        <kineticLaw>
          <math xmlns="http://www.w3.org/1998/Math/MathML">
            <cn type="integer"> 0 </cn>
          </math>
        </kineticLaw>
      </reaction>
      <reaction id="AMPSYN_RXN" name="EC 4.3.2.2 (AMPSYN-RXN)" reversible="false">
        <notes>
          <body xmlns="http://www.w3.org/1999/xhtml">
            <p>GENE_ASSOCIATION: GRMZM2G359070 or GRMZM5G895991</p>
            <p>PARENT_FRAME: AMPSYN-RXN</p>
          </body>
        </notes>
        <listOfReactants>
          <speciesReference species="ADENYLOSUCC" stoichiometry="1"/>
        </listOfReactants>
        <listOfProducts>
          <speciesReference species="AMP" stoichiometry="1"/>
          <speciesReference species="FUM" stoichiometry="1"/>
        </listOfProducts>
        <kineticLaw>
          <math xmlns="http://www.w3.org/1998/Math/MathML">
            <cn type="integer"> 0 </cn>
          </math>
        </kineticLaw>
      </reaction>
      <reaction id="PRPPSYN_RXN" name="EC 2.7.6.1 (PRPPSYN-RXN)" reversible="true">
        <notes>
          <body xmlns="http://www.w3.org/1999/xhtml">
            <p>GENE_ASSOCIATION: GRMZM2G471814 or GRMZM2G038791 or GRMZM2G180930 or GRMZM2G180863 or GRMZM2G065030</p>
            <p>PARENT_FRAME: PRPPSYN-RXN</p>
          </body>
        </notes>
        <listOfReactants>
          <speciesReference species="RIBOSE_5P" stoichiometry="1"/>
          <speciesReference species="ATP" stoichiometry="1"/>
        </listOfReactants>
        <listOfProducts>
          <speciesReference species="AMP" stoichiometry="1"/>
          <speciesReference species="PROTON" stoichiometry="1"/>
          <speciesReference species="PRPP" stoichiometry="1"/>
        </listOfProducts>
        <kineticLaw>
          <math xmlns="http://www.w3.org/1998/Math/MathML">
            <cn type="integer"> 0 </cn>
          </math>
        </kineticLaw>
      </reaction>
      <reaction id="EC_2_5_1_19" name="EC 2.5.1.19 (2.5.1.19-RXN)" reversible="false">
        <notes>
          <body xmlns="http://www.w3.org/1999/xhtml">
            <p>GENE_ASSOCIATION: GRMZM5G877500</p>
            <p>PARENT_FRAME: 2.5.1.19-RXN</p>
          </body>
        </notes>
        <listOfReactants>
          <speciesReference species="SHIKIMATE_5P" stoichiometry="1"/>
          <speciesReference species="phosphoenolpyruvate" stoichiometry="1"/>
        </listOfReactants>
        <listOfProducts>
          <speciesReference species="phosphate" stoichiometry="1"/>
          <speciesReference species="_3_ENOLPYRUVYL_SHIKIMATE_5P" stoichiometry="1"/>
        </listOfProducts>
        <kineticLaw>
          <math xmlns="http://www.w3.org/1998/Math/MathML">
            <cn type="integer"> 0 </cn>
          </math>
        </kineticLaw>
      </reaction>
      <reaction id="EC_5_1_3_15" name="EC 5.1.3.15 (GLUCOSE-6-PHOSPHATE-1-EPIMERASE-RXN)" reversible="true">
        <notes>
          <body xmlns="http://www.w3.org/1999/xhtml">
            <p>GENE_ASSOCIATION: GRMZM2G039588 or GRMZM2G119578 or GRMZM2G003354 or GRMZM2G011662</p>
            <p>PARENT_FRAME: GLUCOSE-6-PHOSPHATE-1-EPIMERASE-RXN</p>
          </body>
        </notes>
        <listOfReactants>
          <speciesReference species="ALPHA_GLC_6_P" stoichiometry="1"/>
        </listOfReactants>
        <listOfProducts>
          <speciesReference species="GLC_6_P" stoichiometry="1"/>
        </listOfProducts>
        <kineticLaw>
          <math xmlns="http://www.w3.org/1998/Math/MathML">
            <cn type="integer"> 0 </cn>
          </math>
        </kineticLaw>
      </reaction>
      <reaction id="PhotosystemI_mod_chloroplast" name="EC 1.97.1.12 (PhotosystemI-mod) [chloroplast]" reversible="false">
        <notes>
          <body xmlns="http://www.w3.org/1999/xhtml">
            <p>GENE_ASSOCIATION: GRMZM2G026015 or GRMZM2G013342 or GRMZM2G096792 or GRMZM5G852325 or GRMZM2G017290 or GRMZM2G024150 or GRMZM2G000781 or GRMZM2G085646 or GRMZM2G094224 or GRMZM5G815553</p>
            <p>PARENT_FRAME: RXN490-3650</p>
          </body>
        </notes>
        <listOfReactants>
          <speciesReference species="Light_chloroplast" stoichiometry="1"/>
          <speciesReference species="Plastocyanin_Reduced_chloroplast" stoichiometry="1"/>
          <speciesReference species="Oxidized_ferredoxins_chloroplast" stoichiometry="1"/>
        </listOfReactants>
        <listOfProducts>
          <speciesReference species="Oxidized_Plastocyanins_chloroplast" stoichiometry="1"/>
          <speciesReference species="Reduced_ferredoxins_chloroplast" stoichiometry="1"/>
        </listOfProducts>
        <kineticLaw>
          <math xmlns="http://www.w3.org/1998/Math/MathML">
            <cn type="integer"> 0 </cn>
          </math>
        </kineticLaw>
      </reaction>
      <reaction id="DTMPKI_RXN" name="EC 2.7.4.9 (DTMPKI-RXN)" reversible="false">
        <notes>
          <body xmlns="http://www.w3.org/1999/xhtml">
            <p>GENE_ASSOCIATION: GRMZM2G141551</p>
            <p>PARENT_FRAME: DTMPKI-RXN</p>
          </body>
        </notes>
        <listOfReactants>
          <speciesReference species="TMP" stoichiometry="1"/>
          <speciesReference species="ATP" stoichiometry="1"/>
        </listOfReactants>
        <listOfProducts>
          <speciesReference species="TDP" stoichiometry="1"/>
          <speciesReference species="ADP" stoichiometry="1"/>
        </listOfProducts>
        <kineticLaw>
          <math xmlns="http://www.w3.org/1998/Math/MathML">
            <cn type="integer"> 0 </cn>
          </math>
        </kineticLaw>
      </reaction>
      <reaction id="S_ADENMETSYN_RXN" name="EC 2.5.1.6 (S-ADENMETSYN-RXN)" reversible="false">
        <notes>
          <body xmlns="http://www.w3.org/1999/xhtml">
            <p>GENE_ASSOCIATION: GRMZM2G366532 or GRMZM2G106429 or GRMZM5G802801 or GRMZM2G117198 or AC209784.3_FG007 or GRMZM2G340251 or GRMZM2G054123 or GRMZM2G158093 or GRMZM2G361605 or GRMZM2G161035 or GRMZM2G061135 or GRMZM2G114793 or GRMZM2G471196 or GRMZM2G063676 or GRMZM2G024718 or GRMZM2G310431 or GRMZM2G428391 or AC199526.5_FG002 or GRMZM2G056039 or AC199439.4_FG005 or GRMZM2G415007 or GRMZM2G023232 or GRMZM2G020040 or GRMZM2G145275 or GRMZM2G066902 or AC211651.4_FG001 or GRMZM2G381376</p>
            <p>PARENT_FRAME: S-ADENMETSYN-RXN</p>
          </body>
        </notes>
        <listOfReactants>
          <speciesReference species="WATER" stoichiometry="1"/>
          <speciesReference species="MET" stoichiometry="1"/>
          <speciesReference species="ATP" stoichiometry="1"/>
        </listOfReactants>
        <listOfProducts>
          <speciesReference species="PPI" stoichiometry="1"/>
          <speciesReference species="phosphate" stoichiometry="1"/>
          <speciesReference species="S_ADENOSYLMETHIONINE" stoichiometry="1"/>
        </listOfProducts>
        <kineticLaw>
          <math xmlns="http://www.w3.org/1998/Math/MathML">
            <cn type="integer"> 0 </cn>
          </math>
        </kineticLaw>
      </reaction>
      <reaction id="PHOSPHASERSYN_RXN" name="EC 2.7.8.8 (PHOSPHASERSYN-RXN)" reversible="false">
        <notes>
          <body xmlns="http://www.w3.org/1999/xhtml">
            <p>GENE_ASSOCIATION: GRMZM2G039385 or GRMZM2G477340</p>
            <p>PARENT_FRAME: PHOSPHASERSYN-RXN</p>
          </body>
        </notes>
        <listOfReactants>
          <speciesReference species="CDPDIACYLGLYCEROL" stoichiometry="1"/>
          <speciesReference species="SER" stoichiometry="1"/>
        </listOfReactants>
        <listOfProducts>
          <speciesReference species="L_1_PHOSPHATIDYL_SERINE" stoichiometry="1"/>
          <speciesReference species="PROTON" stoichiometry="1"/>
          <speciesReference species="CMP" stoichiometry="1"/>
        </listOfProducts>
        <kineticLaw>
          <math xmlns="http://www.w3.org/1998/Math/MathML">
            <cn type="integer"> 0 </cn>
          </math>
        </kineticLaw>
      </reaction>
      <reaction id="ORNITHINE_GLU_AMINOTRANSFORASE_RXN" name="EC 2.6.1.13 (ORNITHINE-GLU-AMINOTRANSFORASE-RXN)" reversible="true">
        <notes>
          <body xmlns="http://www.w3.org/1999/xhtml">
            <p>GENE_ASSOCIATION: GRMZM2G122290 or GRMZM2G080828 or GRMZM2G005973</p>
            <p>PARENT_FRAME: ORNITHINE-GLU-AMINOTRANSFORASE-RXN</p>
          </body>
        </notes>
        <listOfReactants>
          <speciesReference species="L_ORNITHINE" stoichiometry="1"/>
          <speciesReference species="_2_KETOGLUTARATE" stoichiometry="1"/>
        </listOfReactants>
        <listOfProducts>
          <speciesReference species="L_GLUTAMATE_GAMMA_SEMIALDEHYDE" stoichiometry="1"/>
          <speciesReference species="GLT" stoichiometry="1"/>
        </listOfProducts>
        <kineticLaw>
          <math xmlns="http://www.w3.org/1998/Math/MathML">
            <cn type="integer"> 0 </cn>
          </math>
        </kineticLaw>
      </reaction>
      <reaction id="GLYOHMETRANS_RXN_mitochondrion" name="EC 2.1.2.1 (GLYOHMETRANS-RXN) [mitochondrion]" reversible="true">
        <notes>
          <body xmlns="http://www.w3.org/1999/xhtml">
            <p>GENE_ASSOCIATION: GRMZM2G039238 or GRMZM2G067974 or GRMZM2G452630 or GRMZM5G871471 or GRMZM2G701288 or GRMZM2G135283 or GRMZM2G078143 or GRMZM2G107469 or GRMZM2G004824</p>
            <p>PARENT_FRAME: GLYOHMETRANS-RXN</p>
          </body>
        </notes>
        <listOfReactants>
          <speciesReference species="SER_mitochondrion" stoichiometry="1"/>
          <speciesReference species="THF_mitochondrion" stoichiometry="1"/>
        </listOfReactants>
        <listOfProducts>
          <speciesReference species="METHYLENE_THF_mitochondrion" stoichiometry="1"/>
          <speciesReference species="WATER_mitochondrion" stoichiometry="1"/>
          <speciesReference species="GLY_mitochondrion" stoichiometry="1"/>
        </listOfProducts>
        <kineticLaw>
          <math xmlns="http://www.w3.org/1998/Math/MathML">
            <cn type="integer"> 0 </cn>
          </math>
        </kineticLaw>
      </reaction>
      <reaction id="ASPARTATEKIN_RXN" name="EC 2.7.2.4 (ASPARTATEKIN-RXN)" reversible="false">
        <notes>
          <body xmlns="http://www.w3.org/1999/xhtml">
            <p>GENE_ASSOCIATION: GRMZM2G700866 or GRMZM2G389303 or GRMZM2G300862 or GRMZM2G052935 or GRMZM2G365423 or GRMZM2G136712 or GRMZM2G024686 or GRMZM2G104546 or GRMZM2G437977 or GRMZM2G023214</p>
            <p>PARENT_FRAME: ASPARTATEKIN-RXN</p>
          </body>
        </notes>
        <listOfReactants>
          <speciesReference species="L_ASPARTATE" stoichiometry="1"/>
          <speciesReference species="ATP" stoichiometry="1"/>
        </listOfReactants>
        <listOfProducts>
          <speciesReference species="L_BETA_ASPARTYL_P" stoichiometry="1"/>
          <speciesReference species="ADP" stoichiometry="1"/>
        </listOfProducts>
        <kineticLaw>
          <math xmlns="http://www.w3.org/1998/Math/MathML">
            <cn type="integer"> 0 </cn>
          </math>
        </kineticLaw>
      </reaction>
      <reaction id="ISPH2_RXN_DELTA3_ISOPENTENYL_PP_NADP_WATER__HYDROXY_METHYL_BUTENYL_DIP_NADPH_PROTON_74_" name="EC 1.17.1.2 (ISPH2-RXN-DELTA3-ISOPENTENYL-PP/NADP/WATER//HYDROXY-METHYL-BUTENYL-DIP/NADPH/PROTON.74.)" reversible="false">
        <notes>
          <body xmlns="http://www.w3.org/1999/xhtml">
            <p>GENE_ASSOCIATION: GRMZM2G027059</p>
            <p>PARENT_FRAME: ISPH2-RXN</p>
          </body>
        </notes>
        <listOfReactants>
          <speciesReference species="NADPH" stoichiometry="1"/>
          <speciesReference species="HYDROXY_METHYL_BUTENYL_DIP" stoichiometry="1"/>
          <speciesReference species="PROTON" stoichiometry="1"/>
        </listOfReactants>
        <listOfProducts>
          <speciesReference species="WATER" stoichiometry="1"/>
          <speciesReference species="NADP" stoichiometry="1"/>
          <speciesReference species="isopentenyl_diphosphate" stoichiometry="1"/>
        </listOfProducts>
        <kineticLaw>
          <math xmlns="http://www.w3.org/1998/Math/MathML">
            <cn type="integer"> 0 </cn>
          </math>
        </kineticLaw>
      </reaction>
      <reaction id="chloroplast_water_exchange" name="chloroplast_water_exchange" reversible="true">
        <notes>
          <body xmlns="http://www.w3.org/1999/xhtml">
            <p>PARENT_FRAME: None</p>
          </body>
        </notes>
        <listOfReactants>
          <speciesReference species="WATER" stoichiometry="1"/>
        </listOfReactants>
        <listOfProducts>
          <speciesReference species="WATER_chloroplast" stoichiometry="1"/>
        </listOfProducts>
        <kineticLaw>
          <math xmlns="http://www.w3.org/1998/Math/MathML">
            <cn type="integer"> 0 </cn>
          </math>
        </kineticLaw>
      </reaction>
      <reaction id="UGD_RXN" name="EC 1.1.1.22 (UGD-RXN)" reversible="false">
        <notes>
          <body xmlns="http://www.w3.org/1999/xhtml">
            <p>GENE_ASSOCIATION: GRMZM2G442658 or GRMZM2G328500 or GRMZM5G862540 or GRMZM2G058244 or GRMZM2G098346</p>
            <p>PARENT_FRAME: UGD-RXN</p>
          </body>
        </notes>
        <listOfReactants>
          <speciesReference species="WATER" stoichiometry="1"/>
          <speciesReference species="NAD" stoichiometry="2"/>
          <speciesReference species="UDP_GLUCOSE" stoichiometry="1"/>
        </listOfReactants>
        <listOfProducts>
          <speciesReference species="UDP_GLUCURONATE" stoichiometry="1"/>
          <speciesReference species="NADH" stoichiometry="2"/>
          <speciesReference species="PROTON" stoichiometry="3"/>
        </listOfProducts>
        <kineticLaw>
          <math xmlns="http://www.w3.org/1998/Math/MathML">
            <cn type="integer"> 0 </cn>
          </math>
        </kineticLaw>
      </reaction>
      <reaction id="UREASE_RXN" name="EC 3.5.1.5 (UREASE-RXN)" reversible="false">
        <notes>
          <body xmlns="http://www.w3.org/1999/xhtml">
            <p>GENE_ASSOCIATION: GRMZM2G461569</p>
            <p>PARENT_FRAME: UREASE-RXN</p>
          </body>
        </notes>
        <listOfReactants>
          <speciesReference species="WATER" stoichiometry="1"/>
          <speciesReference species="UREA" stoichiometry="1"/>
        </listOfReactants>
        <listOfProducts>
          <speciesReference species="CO2" stoichiometry="1"/>
          <speciesReference species="AMMONIA" stoichiometry="2"/>
        </listOfProducts>
        <kineticLaw>
          <math xmlns="http://www.w3.org/1998/Math/MathML">
            <cn type="integer"> 0 </cn>
          </math>
        </kineticLaw>
      </reaction>
      <reaction id="ACETYL_COA_ACETYLTRANSFER_RXN" name="EC 2.3.1.9 (ACETYL-COA-ACETYLTRANSFER-RXN)" reversible="false">
        <notes>
          <body xmlns="http://www.w3.org/1999/xhtml">
            <p>GENE_ASSOCIATION: GRMZM5G830250 or GRMZM2G085474 or GRMZM5G866758 or GRMZM5G860137</p>
            <p>PARENT_FRAME: ACETYL-COA-ACETYLTRANSFER-RXN</p>
          </body>
        </notes>
        <listOfReactants>
          <speciesReference species="ACETYL_COA" stoichiometry="2"/>
        </listOfReactants>
        <listOfProducts>
          <speciesReference species="CO_A" stoichiometry="1"/>
          <speciesReference species="ACETOACETYL_COA" stoichiometry="1"/>
        </listOfProducts>
        <kineticLaw>
          <math xmlns="http://www.w3.org/1998/Math/MathML">
            <cn type="integer"> 0 </cn>
          </math>
        </kineticLaw>
      </reaction>
      <reaction id="CAFFEOYL_COA_O_METHYLTRANSFERASE_RXN" name="EC 2.1.1.104 (CAFFEOYL-COA-O-METHYLTRANSFERASE-RXN)" reversible="false">
        <notes>
          <body xmlns="http://www.w3.org/1999/xhtml">
            <p>GENE_ASSOCIATION: GRMZM2G033952 or GRMZM2G127948 or GRMZM2G077486 or GRMZM2G332522 or GRMZM2G099363 or GRMZM2G004138</p>
            <p>PARENT_FRAME: CAFFEOYL-COA-O-METHYLTRANSFERASE-RXN</p>
          </body>
        </notes>
        <listOfReactants>
          <speciesReference species="CAFFEOYL_COA" stoichiometry="1"/>
          <speciesReference species="S_ADENOSYLMETHIONINE" stoichiometry="1"/>
        </listOfReactants>
        <listOfProducts>
          <speciesReference species="ADENOSYL_HOMO_CYS" stoichiometry="1"/>
          <speciesReference species="PROTON" stoichiometry="1"/>
          <speciesReference species="FERULOYL_COA" stoichiometry="1"/>
        </listOfProducts>
        <kineticLaw>
          <math xmlns="http://www.w3.org/1998/Math/MathML">
            <cn type="integer"> 0 </cn>
          </math>
        </kineticLaw>
      </reaction>
      <reaction id="EC_5_1_1_18" name="EC 5.1.1.18 (5.1.1.18-RXN)" reversible="false">
        <notes>
          <body xmlns="http://www.w3.org/1999/xhtml">
            <p>GENE_ASSOCIATION: GRMZM2G171556</p>
            <p>PARENT_FRAME: 5.1.1.18-RXN</p>
          </body>
        </notes>
        <listOfReactants>
          <speciesReference species="SER" stoichiometry="1"/>
        </listOfReactants>
        <listOfProducts>
          <speciesReference species="D_SERINE" stoichiometry="1"/>
        </listOfProducts>
        <kineticLaw>
          <math xmlns="http://www.w3.org/1998/Math/MathML">
            <cn type="integer"> 0 </cn>
          </math>
        </kineticLaw>
      </reaction>
      <reaction id="RXN_1382" name="EC 2.7.8.29 (RXN-1382)" reversible="true">
        <notes>
          <body xmlns="http://www.w3.org/1999/xhtml">
            <p>GENE_ASSOCIATION: GRMZM2G110834 or GRMZM2G477340 or GRMZM2G095757 or GRMZM2G350658 or GRMZM2G039385</p>
            <p>PARENT_FRAME: RXN-1382</p>
          </body>
        </notes>
        <listOfReactants>
          <speciesReference species="SER" stoichiometry="1"/>
          <speciesReference species="L_1_PHOSPHATIDYL_ETHANOLAMINE" stoichiometry="1"/>
        </listOfReactants>
        <listOfProducts>
          <speciesReference species="L_1_PHOSPHATIDYL_SERINE" stoichiometry="1"/>
          <speciesReference species="ethanolamine" stoichiometry="1"/>
        </listOfProducts>
        <kineticLaw>
          <math xmlns="http://www.w3.org/1998/Math/MathML">
            <cn type="integer"> 0 </cn>
          </math>
        </kineticLaw>
      </reaction>
      <reaction id="mitochondrion_malate_exchange" name="mitochondrion_malate_exchange" reversible="true">
        <notes>
          <body xmlns="http://www.w3.org/1999/xhtml">
            <p>PARENT_FRAME: None</p>
          </body>
        </notes>
        <listOfReactants>
          <speciesReference species="MAL" stoichiometry="1"/>
        </listOfReactants>
        <listOfProducts>
          <speciesReference species="MAL_mitochondrion" stoichiometry="1"/>
        </listOfProducts>
        <kineticLaw>
          <math xmlns="http://www.w3.org/1998/Math/MathML">
            <cn type="integer"> 0 </cn>
          </math>
        </kineticLaw>
      </reaction>
      <reaction id="PRPPAMIDOTRANS_RXN" name="EC 2.4.2.14 (PRPPAMIDOTRANS-RXN)" reversible="false">
        <notes>
          <body xmlns="http://www.w3.org/1999/xhtml">
            <p>GENE_ASSOCIATION: AC188838.3_FG005 or GRMZM2G018238 or GRMZM2G339699</p>
            <p>PARENT_FRAME: PRPPAMIDOTRANS-RXN</p>
          </body>
        </notes>
        <listOfReactants>
          <speciesReference species="WATER" stoichiometry="1"/>
          <speciesReference species="GLN" stoichiometry="1"/>
          <speciesReference species="PRPP" stoichiometry="1"/>
        </listOfReactants>
        <listOfProducts>
          <speciesReference species="_5_P_BETA_D_RIBOSYL_AMINE" stoichiometry="1"/>
          <speciesReference species="PPI" stoichiometry="1"/>
          <speciesReference species="GLT" stoichiometry="1"/>
        </listOfProducts>
        <kineticLaw>
          <math xmlns="http://www.w3.org/1998/Math/MathML">
            <cn type="integer"> 0 </cn>
          </math>
        </kineticLaw>
      </reaction>
      <reaction id="RXN0_5224" name="EC 4.2.1.1 (RXN0-5224)" reversible="false">
        <notes>
          <body xmlns="http://www.w3.org/1999/xhtml">
            <p>GENE_ASSOCIATION: GRMZM2G121878 or GRMZM2G087259 or GRMZM2G094165 or GRMZM2G348512 or GRMZM2G414528 or GRMZM2G113165 or GRMZM2G009633 or GRMZM2G164182 or GRMZM2G024495 or GRMZM5G807267 or GRMZM2G088208 or GRMZM2G145101 or GRMZM2G113191</p>
            <p>PARENT_FRAME: RXN0-5224</p>
          </body>
        </notes>
        <listOfReactants>
          <speciesReference species="WATER" stoichiometry="1"/>
          <speciesReference species="CO2" stoichiometry="1"/>
        </listOfReactants>
        <listOfProducts>
          <speciesReference species="HCO3" stoichiometry="1"/>
          <speciesReference species="PROTON" stoichiometry="1"/>
        </listOfProducts>
        <kineticLaw>
          <math xmlns="http://www.w3.org/1998/Math/MathML">
            <cn type="integer"> 0 </cn>
          </math>
        </kineticLaw>
      </reaction>
      <reaction id="sink_ARG" name="EC 6.1.1.19 (sink_ARG)" reversible="false">
        <notes>
          <body xmlns="http://www.w3.org/1999/xhtml">
            <p>GENE_ASSOCIATION: GRMZM2G148709 or GRMZM2G029027</p>
            <p>PARENT_FRAME: ARGININE--TRNA-LIGASE-RXN</p>
          </body>
        </notes>
        <listOfReactants>
          <speciesReference species="ARG" stoichiometry="1"/>
        </listOfReactants>
        <listOfProducts>
          <speciesReference species="ARG_biomass" stoichiometry="1"/>
        </listOfProducts>
        <kineticLaw>
          <math xmlns="http://www.w3.org/1998/Math/MathML">
            <cn type="integer"> 0 </cn>
          </math>
        </kineticLaw>
      </reaction>
      <reaction id="EC_6_2_1_12" name="EC 6.2.1.12 (4-COUMARATE--COA-LIGASE-RXN)" reversible="false">
        <notes>
          <body xmlns="http://www.w3.org/1999/xhtml">
            <p>GENE_ASSOCIATION: GRMZM2G048522 or GRMZM2G122787 or GRMZM2G075333 or GRMZM2G048403 or GRMZM2G145179 or GRMZM2G174732 or GRMZM2G055320 or GRMZM2G054013 or GRMZM2G014651</p>
            <p>PARENT_FRAME: 4-COUMARATE--COA-LIGASE-RXN</p>
          </body>
        </notes>
        <listOfReactants>
          <speciesReference species="CO_A" stoichiometry="1"/>
          <speciesReference species="COUMARATE" stoichiometry="1"/>
          <speciesReference species="ATP" stoichiometry="1"/>
        </listOfReactants>
        <listOfProducts>
          <speciesReference species="AMP" stoichiometry="1"/>
          <speciesReference species="PPI" stoichiometry="1"/>
          <speciesReference species="P_COUMAROYL_COA" stoichiometry="1"/>
        </listOfProducts>
        <kineticLaw>
          <math xmlns="http://www.w3.org/1998/Math/MathML">
            <cn type="integer"> 0 </cn>
          </math>
        </kineticLaw>
      </reaction>
      <reaction id="EC_2_7_1_150" name="EC 2.7.1.150 (2.7.1.150-RXN)" reversible="false">
        <notes>
          <body xmlns="http://www.w3.org/1999/xhtml">
            <p>GENE_ASSOCIATION: GRMZM2G132373 or GRMZM2G092595 or GRMZM2G066876 or GRMZM2G111208 or GRMZM2G059179 or GRMZM2G428386 or GRMZM2G040296 or GRMZM2G153722 or GRMZM2G343218</p>
            <p>PARENT_FRAME: 2.7.1.150-RXN</p>
          </body>
        </notes>
        <listOfReactants>
          <speciesReference species="CPD_177" stoichiometry="1"/>
          <speciesReference species="ATP" stoichiometry="1"/>
        </listOfReactants>
        <listOfProducts>
          <speciesReference species="_1_PHOSPHATIDYL_1D_MYO_INOSITOL_35_BISPH" stoichiometry="1"/>
          <speciesReference species="ADP" stoichiometry="1"/>
          <speciesReference species="PROTON" stoichiometry="1"/>
        </listOfProducts>
        <kineticLaw>
          <math xmlns="http://www.w3.org/1998/Math/MathML">
            <cn type="integer"> 0 </cn>
          </math>
        </kineticLaw>
      </reaction>
      <reaction id="RXN_9537" name="EC 4.2.1.59 (RXN-9537)" reversible="false">
        <notes>
          <body xmlns="http://www.w3.org/1999/xhtml">
            <p>GENE_ASSOCIATION: GRMZM2G055667 or GRMZM2G024482</p>
            <p>PARENT_FRAME: RXN-9537</p>
          </body>
        </notes>
        <listOfReactants>
          <speciesReference species="R_3_hydroxymyristoyl_ACPs" stoichiometry="1"/>
        </listOfReactants>
        <listOfProducts>
          <speciesReference species="WATER" stoichiometry="1"/>
          <speciesReference species="Tetradec_2_enoyl_ACPs" stoichiometry="1"/>
        </listOfProducts>
        <kineticLaw>
          <math xmlns="http://www.w3.org/1998/Math/MathML">
            <cn type="integer"> 0 </cn>
          </math>
        </kineticLaw>
      </reaction>
      <reaction id="IMPCYCLOHYDROLASE_RXN" name="EC 3.5.4.10 (IMPCYCLOHYDROLASE-RXN)" reversible="false">
        <notes>
          <body xmlns="http://www.w3.org/1999/xhtml">
            <p>GENE_ASSOCIATION: GRMZM2G368902 or GRMZM2G306374</p>
            <p>PARENT_FRAME: IMPCYCLOHYDROLASE-RXN</p>
          </body>
        </notes>
        <listOfReactants>
          <speciesReference species="PHOSPHORIBOSYL_FORMAMIDO_CARBOXAMIDE" stoichiometry="1"/>
        </listOfReactants>
        <listOfProducts>
          <speciesReference species="WATER" stoichiometry="1"/>
          <speciesReference species="IMP" stoichiometry="1"/>
        </listOfProducts>
        <kineticLaw>
          <math xmlns="http://www.w3.org/1998/Math/MathML">
            <cn type="integer"> 0 </cn>
          </math>
        </kineticLaw>
      </reaction>
      <reaction id="RXN_1063" name="EC 1.14.13.- (RXN-1063)" reversible="false">
        <notes>
          <body xmlns="http://www.w3.org/1999/xhtml">
            <p>GENE_ASSOCIATION: GRMZM2G177668 or GRMZM2G159179 or GRMZM2G062151 or GRMZM2G171139 or GRMZM2G164074 or GRMZM2G065245 or GRMZM2G020500 or GRMZM5G810393 or GRMZM2G396248 or GRMZM2G016264 or GRMZM2G350020 or GRMZM2G083574 or GRMZM2G132478 or GRMZM2G424804</p>
            <p>PARENT_FRAME: RXN-1063</p>
          </body>
        </notes>
        <listOfReactants>
          <speciesReference species="NADPH" stoichiometry="2"/>
          <speciesReference species="oleate" stoichiometry="1"/>
          <speciesReference species="oxygen" stoichiometry="1"/>
        </listOfReactants>
        <listOfProducts>
          <speciesReference species="WATER" stoichiometry="1"/>
          <speciesReference species="_18_HYDROXYOLEATE" stoichiometry="1"/>
          <speciesReference species="NADP" stoichiometry="2"/>
        </listOfProducts>
        <kineticLaw>
          <math xmlns="http://www.w3.org/1998/Math/MathML">
            <cn type="integer"> 0 </cn>
          </math>
        </kineticLaw>
      </reaction>
      <reaction id="EC_2_7_1_159" name="EC 2.7.1.159 (2.7.1.139-RXN)" reversible="false">
        <notes>
          <body xmlns="http://www.w3.org/1999/xhtml">
            <p>GENE_ASSOCIATION: GRMZM2G167957 or GRMZM2G179473 or GRMZM2G056829 or GRMZM2G456626 or GRMZM2G084609 or GRMZM2G149903</p>
            <p>PARENT_FRAME: 2.7.1.139-RXN</p>
          </body>
        </notes>
        <listOfReactants>
          <speciesReference species="INOSITOL_1_3_4_TRIPHOSPHATE" stoichiometry="1"/>
          <speciesReference species="ATP" stoichiometry="1"/>
        </listOfReactants>
        <listOfProducts>
          <speciesReference species="CPD_506" stoichiometry="1"/>
          <speciesReference species="PROTON" stoichiometry="1"/>
          <speciesReference species="ADP" stoichiometry="1"/>
        </listOfProducts>
        <kineticLaw>
          <math xmlns="http://www.w3.org/1998/Math/MathML">
            <cn type="integer"> 0 </cn>
          </math>
        </kineticLaw>
      </reaction>
      <reaction id="SPONTPRO_RXN" name="SPONTPRO-RXN" reversible="true">
        <notes>
          <body xmlns="http://www.w3.org/1999/xhtml">
            <p>PARENT_FRAME: SPONTPRO-RXN</p>
          </body>
        </notes>
        <listOfReactants>
          <speciesReference species="L_GLUTAMATE_GAMMA_SEMIALDEHYDE" stoichiometry="1"/>
        </listOfReactants>
        <listOfProducts>
          <speciesReference species="WATER" stoichiometry="1"/>
          <speciesReference species="L_DELTA1_PYRROLINE_5_CARBOXYLATE" stoichiometry="1"/>
          <speciesReference species="PROTON" stoichiometry="1"/>
        </listOfProducts>
        <kineticLaw>
          <math xmlns="http://www.w3.org/1998/Math/MathML">
            <cn type="integer"> 0 </cn>
          </math>
        </kineticLaw>
      </reaction>
[truncated: 287,525 more chars]
