# Supplementary material for: Multiscale Metabolic Modeling of C4 Plants: Connecting Nonlinear Genome-Scale Models to Leaf-Scale Metabolism in Developing Maize Leaves
Source: PLoS One. 2016 Mar 18;11(3):e0151722. doi: 10.1371/journal.pone.0151722 (PMC4807923; doi:10.1371/journal.pone.0151722)
Supplement: S3 Model — (XML) [file pone.0151722.s021.xml]

<?xml version="1.0" encoding="UTF-8"?>
<sbml xmlns="http://www.sbml.org/sbml/level2/version4" level="2" version="4">
  <model id="two_cell_corn_fba" name="corn_fba (two cell version)">
    <listOfCompartments>
      <compartment id="xylem" name="xylem" size="1" constant="true"/>
      <compartment id="ms_chloroplast" name="ms_chloroplast" size="1" constant="true"/>
      <compartment id="bs_chloroplast" name="bs_chloroplast" size="1" constant="true"/>
      <compartment id="ms_thylakoid_lumen" name="ms_thylakoid_lumen" size="1" constant="true"/>
      <compartment id="bs_thylakoid_lumen" name="bs_thylakoid_lumen" size="1" constant="true"/>
      <compartment id="intercellular_air_space" name="intercellular_air_space" size="1" constant="true"/>
      <compartment id="ms_cytoplasm" name="ms_cytoplasm" size="1" constant="true"/>
      <compartment id="bs_cytoplasm" name="bs_cytoplasm" size="1" constant="true"/>
      <compartment id="ms_mitochondrial_intermembrane_space" name="ms_mitochondrial_intermembrane_space" size="1" constant="true"/>
      <compartment id="bs_mitochondrial_intermembrane_space" name="bs_mitochondrial_intermembrane_space" size="1" constant="true"/>
      <compartment id="ms_fixed_biomass" name="ms_fixed_biomass" size="1" constant="true"/>
      <compartment id="bs_fixed_biomass" name="bs_fixed_biomass" size="1" constant="true"/>
      <compartment id="biomass" name="biomass" size="1" constant="true"/>
      <compartment id="phloem" name="phloem" size="1" constant="true"/>
      <compartment id="external" name="external" size="1" constant="true"/>
      <compartment id="ms_peroxisome" name="ms_peroxisome" size="1" constant="true"/>
      <compartment id="bs_peroxisome" name="bs_peroxisome" size="1" constant="true"/>
      <compartment id="ms_mitochondrion" name="ms_mitochondrion" size="1" constant="true"/>
      <compartment id="bs_mitochondrion" name="bs_mitochondrion" size="1" constant="true"/>
    </listOfCompartments>
    <listOfSpecies>
      <species id="D_Galactosyl_12_diacyl_glycerols_biomass" name="|D-Galactosyl-12-diacyl-glycerols| [biomass]" compartment="biomass" initialConcentration="0" boundaryCondition="false"/>
      <species id="L_alanine_biomass" name="L-alanine (L-ALPHA-ALANINE) [biomass]" compartment="biomass" initialConcentration="0" boundaryCondition="false"/>
      <species id="ms__2_ACETO_LACTATE" name="ms_(S)-2-acetolactate (2-ACETO-LACTATE)" compartment="ms_cytoplasm" initialConcentration="0" boundaryCondition="false"/>
      <species id="bs__2_ACETO_LACTATE" name="bs_(S)-2-acetolactate (2-ACETO-LACTATE)" compartment="bs_cytoplasm" initialConcentration="0" boundaryCondition="false"/>
      <species id="CHLOROPHYLL_A_biomass" name="chlorophyll a (CHLOROPHYLL-A) [biomass]" compartment="biomass" initialConcentration="0" boundaryCondition="false"/>
      <species id="SUCROSE_phloem" name="SUCROSE [phloem]" compartment="phloem" initialConcentration="0" boundaryCondition="false"/>
      <species id="ms_SER_mitochondrion" name="ms_L-serine (SER) [mitochondrion]" compartment="ms_mitochondrion" initialConcentration="0" boundaryCondition="false"/>
      <species id="bs_SER_mitochondrion" name="bs_L-serine (SER) [mitochondrion]" compartment="bs_mitochondrion" initialConcentration="0" boundaryCondition="false"/>
      <species id="ms_ACYL_SN_GLYCEROL_3P" name="ms_ACYL-SN-GLYCEROL-3P" compartment="ms_cytoplasm" initialConcentration="0" boundaryCondition="false"/>
      <species id="bs_ACYL_SN_GLYCEROL_3P" name="bs_ACYL-SN-GLYCEROL-3P" compartment="bs_cytoplasm" initialConcentration="0" boundaryCondition="false"/>
      <species id="ms_ACET" name="ms_acetate (ACET)" compartment="ms_cytoplasm" initialConcentration="0" boundaryCondition="false"/>
      <species id="bs_ACET" name="bs_acetate (ACET)" compartment="bs_cytoplasm" initialConcentration="0" boundaryCondition="false"/>
      <species id="ms_NADH_peroxisome" name="ms_NADH [peroxisome]" compartment="ms_peroxisome" initialConcentration="0" boundaryCondition="false"/>
      <species id="bs_NADH_peroxisome" name="bs_NADH [peroxisome]" compartment="bs_peroxisome" initialConcentration="0" boundaryCondition="false"/>
      <species id="ms_Pyruvate_dehydrogenase_dihydrolipoate_mitochondrion" name="ms_|Pyruvate-dehydrogenase-dihydrolipoate| [mitochondrion]" compartment="ms_mitochondrion" initialConcentration="0" boundaryCondition="false"/>
      <species id="bs_Pyruvate_dehydrogenase_dihydrolipoate_mitochondrion" name="bs_|Pyruvate-dehydrogenase-dihydrolipoate| [mitochondrion]" compartment="bs_mitochondrion" initialConcentration="0" boundaryCondition="false"/>
      <species id="ms_FRUCTOSE_16_DIPHOSPHATE_chloroplast" name="ms_fructose-1,6-bisphosphate (FRUCTOSE-16-DIPHOSPHATE) [chloroplast]" compartment="ms_chloroplast" initialConcentration="0" boundaryCondition="false"/>
      <species id="bs_FRUCTOSE_16_DIPHOSPHATE_chloroplast" name="bs_fructose-1,6-bisphosphate (FRUCTOSE-16-DIPHOSPHATE) [chloroplast]" compartment="bs_chloroplast" initialConcentration="0" boundaryCondition="false"/>
      <species id="ms_METHYLENE_THF_mitochondrion" name="ms_5,10-methylenetetrahydrofolate (METHYLENE-THF) [mitochondrion]" compartment="ms_mitochondrion" initialConcentration="0" boundaryCondition="false"/>
      <species id="bs_METHYLENE_THF_mitochondrion" name="bs_5,10-methylenetetrahydrofolate (METHYLENE-THF) [mitochondrion]" compartment="bs_mitochondrion" initialConcentration="0" boundaryCondition="false"/>
      <species id="LEU_biomass" name="L-leucine (LEU) [biomass]" compartment="biomass" initialConcentration="0" boundaryCondition="false"/>
      <species id="ms_CPD4FS_1" name="ms_CDP-N-dimethylethanolamine (CPD4FS-1)" compartment="ms_cytoplasm" initialConcentration="0" boundaryCondition="false"/>
      <species id="bs_CPD4FS_1" name="bs_CDP-N-dimethylethanolamine (CPD4FS-1)" compartment="bs_cytoplasm" initialConcentration="0" boundaryCondition="false"/>
      <species id="CYS_biomass" name="L-cysteine (CYS) [biomass]" compartment="biomass" initialConcentration="0" boundaryCondition="false"/>
      <species id="ms__3_Oxo_octanoyl_ACPs" name="ms_|3-Oxo-octanoyl-ACPs|" compartment="ms_cytoplasm" initialConcentration="0" boundaryCondition="false"/>
      <species id="bs__3_Oxo_octanoyl_ACPs" name="bs_|3-Oxo-octanoyl-ACPs|" compartment="bs_cytoplasm" initialConcentration="0" boundaryCondition="false"/>
      <species id="ms_CPD_440" name="ms_N-feruloyltyramine (CPD-440)" compartment="ms_cytoplasm" initialConcentration="0" boundaryCondition="false"/>
      <species id="bs_CPD_440" name="bs_N-feruloyltyramine (CPD-440)" compartment="bs_cytoplasm" initialConcentration="0" boundaryCondition="false"/>
      <species id="ms_GALACTOSE" name="ms_beta-D-galactose (GALACTOSE)" compartment="ms_cytoplasm" initialConcentration="0" boundaryCondition="false"/>
      <species id="bs_GALACTOSE" name="bs_beta-D-galactose (GALACTOSE)" compartment="bs_cytoplasm" initialConcentration="0" boundaryCondition="false"/>
      <species id="ms_VAL" name="ms_L-valine (VAL)" compartment="ms_cytoplasm" initialConcentration="0" boundaryCondition="false"/>
      <species id="bs_VAL" name="bs_L-valine (VAL)" compartment="bs_cytoplasm" initialConcentration="0" boundaryCondition="false"/>
      <species id="ms_ADENOSYL_HOMO_CYS" name="ms_S-adenosyl-L-homocysteine (ADENOSYL-HOMO-CYS)" compartment="ms_cytoplasm" initialConcentration="0" boundaryCondition="false"/>
      <species id="bs_ADENOSYL_HOMO_CYS" name="bs_S-adenosyl-L-homocysteine (ADENOSYL-HOMO-CYS)" compartment="bs_cytoplasm" initialConcentration="0" boundaryCondition="false"/>
      <species id="ms_GLYCERATE_peroxisome" name="ms_D-glycerate (GLYCERATE) [peroxisome]" compartment="ms_peroxisome" initialConcentration="0" boundaryCondition="false"/>
      <species id="bs_GLYCERATE_peroxisome" name="bs_D-glycerate (GLYCERATE) [peroxisome]" compartment="bs_peroxisome" initialConcentration="0" boundaryCondition="false"/>
      <species id="ms_PYRUVATE_mitochondrion" name="ms_PYRUVATE [mitochondrion]" compartment="ms_mitochondrion" initialConcentration="0" boundaryCondition="false"/>
      <species id="bs_PYRUVATE_mitochondrion" name="bs_PYRUVATE [mitochondrion]" compartment="bs_mitochondrion" initialConcentration="0" boundaryCondition="false"/>
      <species id="dihydrosphingosine_biomass" name="dihydrosphingosine (CPD-13612) [biomass]" compartment="biomass" initialConcentration="0" boundaryCondition="false"/>
      <species id="TYR_biomass" name="L-tyrosine (TYR) [biomass]" compartment="biomass" initialConcentration="0" boundaryCondition="false"/>
      <species id="ms_NITRATE" name="ms_NITRATE" compartment="ms_cytoplasm" initialConcentration="0" boundaryCondition="false"/>
      <species id="bs_NITRATE" name="bs_NITRATE" compartment="bs_cytoplasm" initialConcentration="0" boundaryCondition="false"/>
      <species id="ms_OXALACETIC_ACID_chloroplast" name="ms_oxaloacetate (OXALACETIC_ACID) [chloroplast]" compartment="ms_chloroplast" initialConcentration="0" boundaryCondition="false"/>
      <species id="bs_OXALACETIC_ACID_chloroplast" name="bs_oxaloacetate (OXALACETIC_ACID) [chloroplast]" compartment="bs_chloroplast" initialConcentration="0" boundaryCondition="false"/>
      <species id="ms_NADP_chloroplast" name="ms_NADP+ (NADP) [chloroplast]" compartment="ms_chloroplast" initialConcentration="0" boundaryCondition="false"/>
      <species id="bs_NADP_chloroplast" name="bs_NADP+ (NADP) [chloroplast]" compartment="bs_chloroplast" initialConcentration="0" boundaryCondition="false"/>
      <species id="ms_RIBOSE_5P" name="ms_D-ribose 5-phosphate (RIBOSE-5P)" compartment="ms_cytoplasm" initialConcentration="0" boundaryCondition="false"/>
      <species id="bs_RIBOSE_5P" name="bs_D-ribose 5-phosphate (RIBOSE-5P)" compartment="bs_cytoplasm" initialConcentration="0" boundaryCondition="false"/>
      <species id="L_alanine_phloem" name="L-alanine (L-ALPHA-ALANINE) [phloem]" compartment="phloem" initialConcentration="0" boundaryCondition="false"/>
      <species id="ms_ALPHA_D_GALACTOSE" name="ms_ALPHA-D-GALACTOSE" compartment="ms_cytoplasm" initialConcentration="0" boundaryCondition="false"/>
      <species id="bs_ALPHA_D_GALACTOSE" name="bs_ALPHA-D-GALACTOSE" compartment="bs_cytoplasm" initialConcentration="0" boundaryCondition="false"/>
      <species id="ms__2_ACETO_2_HYDROXY_BUTYRATE" name="ms_2-aceto-2-hydroxy-butanoate (2-ACETO-2-HYDROXY-BUTYRATE)" compartment="ms_cytoplasm" initialConcentration="0" boundaryCondition="false"/>
      <species id="bs__2_ACETO_2_HYDROXY_BUTYRATE" name="bs_2-aceto-2-hydroxy-butanoate (2-ACETO-2-HYDROXY-BUTYRATE)" compartment="bs_cytoplasm" initialConcentration="0" boundaryCondition="false"/>
      <species id="ms_INOSITOL_1_3_4_TRIPHOSPHATE" name="ms_D-myo-inositol (1,3,4)-trisphosphate (INOSITOL-1-3-4-TRIPHOSPHATE)" compartment="ms_cytoplasm" initialConcentration="0" boundaryCondition="false"/>
      <species id="bs_INOSITOL_1_3_4_TRIPHOSPHATE" name="bs_D-myo-inositol (1,3,4)-trisphosphate (INOSITOL-1-3-4-TRIPHOSPHATE)" compartment="bs_cytoplasm" initialConcentration="0" boundaryCondition="false"/>
      <species id="ms_WATER" name="ms_H2O (WATER)" compartment="ms_cytoplasm" initialConcentration="0" boundaryCondition="false"/>
      <species id="bs_WATER" name="bs_H2O (WATER)" compartment="bs_cytoplasm" initialConcentration="0" boundaryCondition="false"/>
      <species id="GLN_biomass" name="L-glutamine (GLN) [biomass]" compartment="biomass" initialConcentration="0" boundaryCondition="false"/>
      <species id="ms_PRPP" name="ms_5-phospho-alpha-D-ribose 1-diphosphate (PRPP)" compartment="ms_cytoplasm" initialConcentration="0" boundaryCondition="false"/>
      <species id="bs_PRPP" name="bs_5-phospho-alpha-D-ribose 1-diphosphate (PRPP)" compartment="bs_cytoplasm" initialConcentration="0" boundaryCondition="false"/>
      <species id="ms_R_3_hydroxydodecanoyl_ACPs" name="ms_|R-3-hydroxydodecanoyl-ACPs|" compartment="ms_cytoplasm" initialConcentration="0" boundaryCondition="false"/>
      <species id="bs_R_3_hydroxydodecanoyl_ACPs" name="bs_|R-3-hydroxydodecanoyl-ACPs|" compartment="bs_cytoplasm" initialConcentration="0" boundaryCondition="false"/>
      <species id="ms_MAL" name="ms_(S)-malate (MAL)" compartment="ms_cytoplasm" initialConcentration="0" boundaryCondition="false"/>
      <species id="bs_MAL" name="bs_(S)-malate (MAL)" compartment="bs_cytoplasm" initialConcentration="0" boundaryCondition="false"/>
      <species id="ms_DELTA1_PIPERIDEINE_2_6_DICARBOXYLATE" name="ms_(S)-2,3,4,5-tetrahydrodipicolinate (DELTA1-PIPERIDEINE-2-6-DICARBOXYLATE)" compartment="ms_cytoplasm" initialConcentration="0" boundaryCondition="false"/>
      <species id="bs_DELTA1_PIPERIDEINE_2_6_DICARBOXYLATE" name="bs_(S)-2,3,4,5-tetrahydrodipicolinate (DELTA1-PIPERIDEINE-2-6-DICARBOXYLATE)" compartment="bs_cytoplasm" initialConcentration="0" boundaryCondition="false"/>
      <species id="ms_hemicellulose_fixed_biomass" name="ms_hemicellulose [fixed_biomass]" compartment="ms_fixed_biomass" initialConcentration="0" boundaryCondition="false"/>
      <species id="bs_hemicellulose_fixed_biomass" name="bs_hemicellulose [fixed_biomass]" compartment="bs_fixed_biomass" initialConcentration="0" boundaryCondition="false"/>
      <species id="ms_D_SEDOHEPTULOSE_7_P" name="ms_D-sedoheptulose 7-phosphate (D-SEDOHEPTULOSE-7-P)" compartment="ms_cytoplasm" initialConcentration="0" boundaryCondition="false"/>
      <species id="bs_D_SEDOHEPTULOSE_7_P" name="bs_D-sedoheptulose 7-phosphate (D-SEDOHEPTULOSE-7-P)" compartment="bs_cytoplasm" initialConcentration="0" boundaryCondition="false"/>
      <species id="ms_fatty_acids_fixed_biomass" name="ms_fatty_acids [fixed_biomass]" compartment="ms_fixed_biomass" initialConcentration="0" boundaryCondition="false"/>
      <species id="bs_fatty_acids_fixed_biomass" name="bs_fatty_acids [fixed_biomass]" compartment="bs_fixed_biomass" initialConcentration="0" boundaryCondition="false"/>
      <species id="ms_Myristoyl_ACPs" name="ms_|Myristoyl-ACPs|" compartment="ms_cytoplasm" initialConcentration="0" boundaryCondition="false"/>
      <species id="bs_Myristoyl_ACPs" name="bs_|Myristoyl-ACPs|" compartment="bs_cytoplasm" initialConcentration="0" boundaryCondition="false"/>
      <species id="ms_L_alanine" name="ms_L-alanine (L-ALPHA-ALANINE)" compartment="ms_cytoplasm" initialConcentration="0" boundaryCondition="false"/>
      <species id="bs_L_alanine" name="bs_L-alanine (L-ALPHA-ALANINE)" compartment="bs_cytoplasm" initialConcentration="0" boundaryCondition="false"/>
      <species id="ms_Reduced_ferredoxins" name="ms_|Reduced-ferredoxins|" compartment="ms_cytoplasm" initialConcentration="0" boundaryCondition="false"/>
      <species id="bs_Reduced_ferredoxins" name="bs_|Reduced-ferredoxins|" compartment="bs_cytoplasm" initialConcentration="0" boundaryCondition="false"/>
      <species id="ms__5_10_methenyltetrahydrofolate" name="ms_5,10-methenyltetrahydrofolate (5-10-METHENYL-THF)" compartment="ms_cytoplasm" initialConcentration="0" boundaryCondition="false"/>
      <species id="bs__5_10_methenyltetrahydrofolate" name="bs_5,10-methenyltetrahydrofolate (5-10-METHENYL-THF)" compartment="bs_cytoplasm" initialConcentration="0" boundaryCondition="false"/>
      <species id="ms_Decanoyl_ACPs" name="ms_|Decanoyl-ACPs|" compartment="ms_cytoplasm" initialConcentration="0" boundaryCondition="false"/>
      <species id="bs_Decanoyl_ACPs" name="bs_|Decanoyl-ACPs|" compartment="bs_cytoplasm" initialConcentration="0" boundaryCondition="false"/>
      <species id="ms__5_OXOPROLINE" name="ms_5-OXOPROLINE" compartment="ms_cytoplasm" initialConcentration="0" boundaryCondition="false"/>
      <species id="bs__5_OXOPROLINE" name="bs_5-OXOPROLINE" compartment="bs_cytoplasm" initialConcentration="0" boundaryCondition="false"/>
      <species id="ms_Lipids" name="ms_|Lipids|" compartment="ms_cytoplasm" initialConcentration="0" boundaryCondition="false"/>
      <species id="bs_Lipids" name="bs_|Lipids|" compartment="bs_cytoplasm" initialConcentration="0" boundaryCondition="false"/>
      <species id="ms_CPD_9956_mitochondrion" name="ms_ubiquinol-8 (CPD-9956) [mitochondrion]" compartment="ms_mitochondrion" initialConcentration="0" boundaryCondition="false"/>
      <species id="bs_CPD_9956_mitochondrion" name="bs_ubiquinol-8 (CPD-9956) [mitochondrion]" compartment="bs_mitochondrion" initialConcentration="0" boundaryCondition="false"/>
      <species id="ms_CMP" name="ms_CMP" compartment="ms_cytoplasm" initialConcentration="0" boundaryCondition="false"/>
      <species id="bs_CMP" name="bs_CMP" compartment="bs_cytoplasm" initialConcentration="0" boundaryCondition="false"/>
      <species id="ms__1_KETO_2_METHYLVALERATE" name="ms_2,3-dihydroxy-3-methylvalerate (1-KETO-2-METHYLVALERATE)" compartment="ms_cytoplasm" initialConcentration="0" boundaryCondition="false"/>
      <species id="bs__1_KETO_2_METHYLVALERATE" name="bs_2,3-dihydroxy-3-methylvalerate (1-KETO-2-METHYLVALERATE)" compartment="bs_cytoplasm" initialConcentration="0" boundaryCondition="false"/>
      <species id="ms_TTP" name="ms_dTTP (TTP)" compartment="ms_cytoplasm" initialConcentration="0" boundaryCondition="false"/>
      <species id="bs_TTP" name="bs_dTTP (TTP)" compartment="bs_cytoplasm" initialConcentration="0" boundaryCondition="false"/>
      <species id="ms_Octadec_2_enoyl_ACPs" name="ms_|Octadec-2-enoyl-ACPs|" compartment="ms_cytoplasm" initialConcentration="0" boundaryCondition="false"/>
      <species id="bs_Octadec_2_enoyl_ACPs" name="bs_|Octadec-2-enoyl-ACPs|" compartment="bs_cytoplasm" initialConcentration="0" boundaryCondition="false"/>
      <species id="CPD_649_biomass" name="sphinganine 1-phosphate (CPD-649) [biomass]" compartment="biomass" initialConcentration="0" boundaryCondition="false"/>
      <species id="ms_RIBULOSE_5P_chloroplast" name="ms_D-ribulose 5-phosphate (RIBULOSE-5P) [chloroplast]" compartment="ms_chloroplast" initialConcentration="0" boundaryCondition="false"/>
      <species id="bs_RIBULOSE_5P_chloroplast" name="bs_D-ribulose 5-phosphate (RIBULOSE-5P) [chloroplast]" compartment="bs_chloroplast" initialConcentration="0" boundaryCondition="false"/>
      <species id="ms_ASCORBATE_chloroplast" name="ms_L-ascorbate (ASCORBATE) [chloroplast]" compartment="ms_chloroplast" initialConcentration="0" boundaryCondition="false"/>
      <species id="bs_ASCORBATE_chloroplast" name="bs_L-ascorbate (ASCORBATE) [chloroplast]" compartment="bs_chloroplast" initialConcentration="0" boundaryCondition="false"/>
      <species id="ms_Plastocyanin_Reduced_chloroplast" name="ms_|Plastocyanin-Reduced| [chloroplast]" compartment="ms_chloroplast" initialConcentration="0" boundaryCondition="false"/>
      <species id="bs_Plastocyanin_Reduced_chloroplast" name="bs_|Plastocyanin-Reduced| [chloroplast]" compartment="bs_chloroplast" initialConcentration="0" boundaryCondition="false"/>
      <species id="ms_polysaccharide_glucose_unit" name="ms_polysaccharide_glucose_unit" compartment="ms_cytoplasm" initialConcentration="0" boundaryCondition="false"/>
      <species id="bs_polysaccharide_glucose_unit" name="bs_polysaccharide_glucose_unit" compartment="bs_cytoplasm" initialConcentration="0" boundaryCondition="false"/>
      <species id="oleate_biomass" name="oleate (OLEATE-CPD) [biomass]" compartment="biomass" initialConcentration="0" boundaryCondition="false"/>
      <species id="ms_GERANYLGERANYL_PP" name="ms_all-trans-geranyl-geranyl diphosphate (GERANYLGERANYL-PP)" compartment="ms_cytoplasm" initialConcentration="0" boundaryCondition="false"/>
      <species id="bs_GERANYLGERANYL_PP" name="bs_all-trans-geranyl-geranyl diphosphate (GERANYLGERANYL-PP)" compartment="bs_cytoplasm" initialConcentration="0" boundaryCondition="false"/>
      <species id="ms_WATER_mitochondrion" name="ms_H2O (WATER) [mitochondrion]" compartment="ms_mitochondrion" initialConcentration="0" boundaryCondition="false"/>
      <species id="bs_WATER_mitochondrion" name="bs_H2O (WATER) [mitochondrion]" compartment="bs_mitochondrion" initialConcentration="0" boundaryCondition="false"/>
      <species id="ms_Light" name="ms_|Light|" compartment="ms_cytoplasm" initialConcentration="0" boundaryCondition="false"/>
      <species id="bs_Light" name="bs_|Light|" compartment="bs_cytoplasm" initialConcentration="0" boundaryCondition="false"/>
      <species id="ms_AICAR" name="ms_aminoimidazole carboxamide ribonucleotide (AICAR)" compartment="ms_cytoplasm" initialConcentration="0" boundaryCondition="false"/>
      <species id="bs_AICAR" name="bs_aminoimidazole carboxamide ribonucleotide (AICAR)" compartment="bs_cytoplasm" initialConcentration="0" boundaryCondition="false"/>
      <species id="GLY_phloem" name="glycine (GLY) [phloem]" compartment="phloem" initialConcentration="0" boundaryCondition="false"/>
      <species id="ms_OROTIDINE_5_PHOSPHATE" name="ms_orotidine-5&apos;-phosphate (OROTIDINE-5-PHOSPHATE)" compartment="ms_cytoplasm" initialConcentration="0" boundaryCondition="false"/>
      <species id="bs_OROTIDINE_5_PHOSPHATE" name="bs_orotidine-5&apos;-phosphate (OROTIDINE-5-PHOSPHATE)" compartment="bs_cytoplasm" initialConcentration="0" boundaryCondition="false"/>
      <species id="ms_FRUCTOSE_16_DIPHOSPHATE" name="ms_fructose-1,6-bisphosphate (FRUCTOSE-16-DIPHOSPHATE)" compartment="ms_cytoplasm" initialConcentration="0" boundaryCondition="false"/>
      <species id="bs_FRUCTOSE_16_DIPHOSPHATE" name="bs_fructose-1,6-bisphosphate (FRUCTOSE-16-DIPHOSPHATE)" compartment="bs_cytoplasm" initialConcentration="0" boundaryCondition="false"/>
      <species id="ms_HYDROGEN_PEROXIDE_chloroplast" name="ms_hydrogen peroxide (HYDROGEN-PEROXIDE) [chloroplast]" compartment="ms_chloroplast" initialConcentration="0" boundaryCondition="false"/>
      <species id="bs_HYDROGEN_PEROXIDE_chloroplast" name="bs_hydrogen peroxide (HYDROGEN-PEROXIDE) [chloroplast]" compartment="bs_chloroplast" initialConcentration="0" boundaryCondition="false"/>
      <species id="ms_DCDP" name="ms_DCDP" compartment="ms_cytoplasm" initialConcentration="0" boundaryCondition="false"/>
      <species id="bs_DCDP" name="bs_DCDP" compartment="bs_cytoplasm" initialConcentration="0" boundaryCondition="false"/>
      <species id="ms__3_oxo_stearoyl_ACPs" name="ms_|3-oxo-stearoyl-ACPs|" compartment="ms_cytoplasm" initialConcentration="0" boundaryCondition="false"/>
      <species id="bs__3_oxo_stearoyl_ACPs" name="bs_|3-oxo-stearoyl-ACPs|" compartment="bs_cytoplasm" initialConcentration="0" boundaryCondition="false"/>
      <species id="L_1_PHOSPHATIDYL_GLYCEROL_biomass" name="L-1-PHOSPHATIDYL-GLYCEROL [biomass]" compartment="biomass" initialConcentration="0" boundaryCondition="false"/>
      <species id="ms_NADPH_chloroplast" name="ms_NADPH [chloroplast]" compartment="ms_chloroplast" initialConcentration="0" boundaryCondition="false"/>
      <species id="bs_NADPH_chloroplast" name="bs_NADPH [chloroplast]" compartment="bs_chloroplast" initialConcentration="0" boundaryCondition="false"/>
      <species id="LEU_phloem" name="L-leucine (LEU) [phloem]" compartment="phloem" initialConcentration="0" boundaryCondition="false"/>
      <species id="ms_UDP_D_GALACTURONATE" name="ms_UDP-D-GALACTURONATE" compartment="ms_cytoplasm" initialConcentration="0" boundaryCondition="false"/>
      <species id="bs_UDP_D_GALACTURONATE" name="bs_UDP-D-GALACTURONATE" compartment="bs_cytoplasm" initialConcentration="0" boundaryCondition="false"/>
      <species id="ms__5_METHYL_THF" name="ms_5-methyl-tetrahydrofolate (5-METHYL-THF)" compartment="ms_cytoplasm" initialConcentration="0" boundaryCondition="false"/>
      <species id="bs__5_METHYL_THF" name="bs_5-methyl-tetrahydrofolate (5-METHYL-THF)" compartment="bs_cytoplasm" initialConcentration="0" boundaryCondition="false"/>
      <species id="ms_GLN" name="ms_L-glutamine (GLN)" compartment="ms_cytoplasm" initialConcentration="0" boundaryCondition="false"/>
      <species id="bs_GLN" name="bs_L-glutamine (GLN)" compartment="bs_cytoplasm" initialConcentration="0" boundaryCondition="false"/>
      <species id="ms_Dodec_2_enoyl_ACPs" name="ms_|Dodec-2-enoyl-ACPs|" compartment="ms_cytoplasm" initialConcentration="0" boundaryCondition="false"/>
      <species id="bs_Dodec_2_enoyl_ACPs" name="bs_|Dodec-2-enoyl-ACPs|" compartment="bs_cytoplasm" initialConcentration="0" boundaryCondition="false"/>
      <species id="ms_L_GLUTAMATE_5_P" name="ms_L-glutamate-5-phosphate (L-GLUTAMATE-5-P)" compartment="ms_cytoplasm" initialConcentration="0" boundaryCondition="false"/>
      <species id="bs_L_GLUTAMATE_5_P" name="bs_L-glutamate-5-phosphate (L-GLUTAMATE-5-P)" compartment="bs_cytoplasm" initialConcentration="0" boundaryCondition="false"/>
      <species id="ms_SULFATE" name="ms_SULFATE" compartment="ms_cytoplasm" initialConcentration="0" boundaryCondition="false"/>
      <species id="bs_SULFATE" name="bs_SULFATE" compartment="bs_cytoplasm" initialConcentration="0" boundaryCondition="false"/>
      <species id="ms_GLY" name="ms_glycine (GLY)" compartment="ms_cytoplasm" initialConcentration="0" boundaryCondition="false"/>
      <species id="bs_GLY" name="bs_glycine (GLY)" compartment="bs_cytoplasm" initialConcentration="0" boundaryCondition="false"/>
      <species id="ms_Carboxybiotin_BCCP" name="ms_|Carboxybiotin-BCCP|" compartment="ms_cytoplasm" initialConcentration="0" boundaryCondition="false"/>
      <species id="bs_Carboxybiotin_BCCP" name="bs_|Carboxybiotin-BCCP|" compartment="bs_cytoplasm" initialConcentration="0" boundaryCondition="false"/>
      <species id="ms_TRP" name="ms_L-tryptophan (TRP)" compartment="ms_cytoplasm" initialConcentration="0" boundaryCondition="false"/>
      <species id="bs_TRP" name="bs_L-tryptophan (TRP)" compartment="bs_cytoplasm" initialConcentration="0" boundaryCondition="false"/>
      <species id="ms_L_1_PHOSPHATIDYL_GLYCEROL" name="ms_L-1-PHOSPHATIDYL-GLYCEROL" compartment="ms_cytoplasm" initialConcentration="0" boundaryCondition="false"/>
      <species id="bs_L_1_PHOSPHATIDYL_GLYCEROL" name="bs_L-1-PHOSPHATIDYL-GLYCEROL" compartment="bs_cytoplasm" initialConcentration="0" boundaryCondition="false"/>
      <species id="ms_GLT" name="ms_L-glutamate (GLT)" compartment="ms_cytoplasm" initialConcentration="0" boundaryCondition="false"/>
      <species id="bs_GLT" name="bs_L-glutamate (GLT)" compartment="bs_cytoplasm" initialConcentration="0" boundaryCondition="false"/>
      <species id="ms_P_RIBOSYL_4_SUCCCARB_AMINOIMIDAZOLE" name="ms_5&apos;-phosphoribosyl-4-(N-succinocarboxamide)-5-aminoimidazole (P-RIBOSYL-4-SUCCCARB-AMINOIMIDAZOLE)" compartment="ms_cytoplasm" initialConcentration="0" boundaryCondition="false"/>
      <species id="bs_P_RIBOSYL_4_SUCCCARB_AMINOIMIDAZOLE" name="bs_5&apos;-phosphoribosyl-4-(N-succinocarboxamide)-5-aminoimidazole (P-RIBOSYL-4-SUCCCARB-AMINOIMIDAZOLE)" compartment="bs_cytoplasm" initialConcentration="0" boundaryCondition="false"/>
      <species id="ms_HYDROXY_METHYL_BUTENYL_DIP" name="ms_1-hydroxy-2-methyl-2-(E)-butenyl 4-diphosphate (HYDROXY-METHYL-BUTENYL-DIP)" compartment="ms_cytoplasm" initialConcentration="0" boundaryCondition="false"/>
      <species id="bs_HYDROXY_METHYL_BUTENYL_DIP" name="bs_1-hydroxy-2-methyl-2-(E)-butenyl 4-diphosphate (HYDROXY-METHYL-BUTENYL-DIP)" compartment="bs_cytoplasm" initialConcentration="0" boundaryCondition="false"/>
      <species id="ms_phosphate_chloroplast" name="ms_phosphate (|Pi|) [chloroplast]" compartment="ms_chloroplast" initialConcentration="0" boundaryCondition="false"/>
      <species id="bs_phosphate_chloroplast" name="bs_phosphate (|Pi|) [chloroplast]" compartment="bs_chloroplast" initialConcentration="0" boundaryCondition="false"/>
      <species id="ILE_phloem" name="L-isoleucine (ILE) [phloem]" compartment="phloem" initialConcentration="0" boundaryCondition="false"/>
      <species id="ms_succinate_semialdehyde" name="ms_succinate semialdehyde (SUCC-S-ALD)" compartment="ms_cytoplasm" initialConcentration="0" boundaryCondition="false"/>
      <species id="bs_succinate_semialdehyde" name="bs_succinate semialdehyde (SUCC-S-ALD)" compartment="bs_cytoplasm" initialConcentration="0" boundaryCondition="false"/>
      <species id="ms_dhurrin" name="ms_dhurrin (CPD-1042)" compartment="ms_cytoplasm" initialConcentration="0" boundaryCondition="false"/>
      <species id="bs_dhurrin" name="bs_dhurrin (CPD-1042)" compartment="bs_cytoplasm" initialConcentration="0" boundaryCondition="false"/>
      <species id="ms__3_P_SERINE" name="ms_3-phospho-L-serine (3-P-SERINE)" compartment="ms_cytoplasm" initialConcentration="0" boundaryCondition="false"/>
      <species id="bs__3_P_SERINE" name="bs_3-phospho-L-serine (3-P-SERINE)" compartment="bs_cytoplasm" initialConcentration="0" boundaryCondition="false"/>
      <species id="ms_ACETOACETYL_COA" name="ms_ACETOACETYL-COA" compartment="ms_cytoplasm" initialConcentration="0" boundaryCondition="false"/>
      <species id="bs_ACETOACETYL_COA" name="bs_ACETOACETYL-COA" compartment="bs_cytoplasm" initialConcentration="0" boundaryCondition="false"/>
      <species id="ms__3_DEOXY_D_ARABINO_HEPTULOSONATE_7_P" name="ms_3-deoxy-D-arabino-heptulosonate-7-phosphate (3-DEOXY-D-ARABINO-HEPTULOSONATE-7-P)" compartment="ms_cytoplasm" initialConcentration="0" boundaryCondition="false"/>
      <species id="bs__3_DEOXY_D_ARABINO_HEPTULOSONATE_7_P" name="bs_3-deoxy-D-arabino-heptulosonate-7-phosphate (3-DEOXY-D-ARABINO-HEPTULOSONATE-7-P)" compartment="bs_cytoplasm" initialConcentration="0" boundaryCondition="false"/>
      <species id="ms_FRUCTOSE_6P" name="ms_D-fructose 6-phosphate (FRUCTOSE-6P)" compartment="ms_cytoplasm" initialConcentration="0" boundaryCondition="false"/>
      <species id="bs_FRUCTOSE_6P" name="bs_D-fructose 6-phosphate (FRUCTOSE-6P)" compartment="bs_cytoplasm" initialConcentration="0" boundaryCondition="false"/>
      <species id="ms_L_DELTA1_PYRROLINE_5_CARBOXYLATE" name="ms_(S)-1-pyrroline-5-carboxylate (L-DELTA1-PYRROLINE_5-CARBOXYLATE)" compartment="ms_cytoplasm" initialConcentration="0" boundaryCondition="false"/>
      <species id="bs_L_DELTA1_PYRROLINE_5_CARBOXYLATE" name="bs_(S)-1-pyrroline-5-carboxylate (L-DELTA1-PYRROLINE_5-CARBOXYLATE)" compartment="bs_cytoplasm" initialConcentration="0" boundaryCondition="false"/>
      <species id="ms_SHIKIMATE" name="ms_SHIKIMATE" compartment="ms_cytoplasm" initialConcentration="0" boundaryCondition="false"/>
      <species id="bs_SHIKIMATE" name="bs_SHIKIMATE" compartment="bs_cytoplasm" initialConcentration="0" boundaryCondition="false"/>
      <species id="ms_RIBOSE" name="ms_RIBOSE" compartment="ms_cytoplasm" initialConcentration="0" boundaryCondition="false"/>
      <species id="bs_RIBOSE" name="bs_RIBOSE" compartment="bs_cytoplasm" initialConcentration="0" boundaryCondition="false"/>
      <species id="ms_GLC_1_P_chloroplast" name="ms_alpha-D-glucose 1-phosphate (GLC-1-P) [chloroplast]" compartment="ms_chloroplast" initialConcentration="0" boundaryCondition="false"/>
      <species id="bs_GLC_1_P_chloroplast" name="bs_alpha-D-glucose 1-phosphate (GLC-1-P) [chloroplast]" compartment="bs_chloroplast" initialConcentration="0" boundaryCondition="false"/>
      <species id="Glucuronoxylan_monomer_equivalent_biomass" name="Glucuronoxylan-monomer-equivalent [biomass]" compartment="biomass" initialConcentration="0" boundaryCondition="false"/>
      <species id="ms_GLYCEROL_3P" name="ms_sn-glycerol-3-phosphate (GLYCEROL-3P)" compartment="ms_cytoplasm" initialConcentration="0" boundaryCondition="false"/>
      <species id="bs_GLYCEROL_3P" name="bs_sn-glycerol-3-phosphate (GLYCEROL-3P)" compartment="bs_cytoplasm" initialConcentration="0" boundaryCondition="false"/>
      <species id="ms_R_3_hydroxyhexanoyl_ACPs" name="ms_|R-3-hydroxyhexanoyl-ACPs|" compartment="ms_cytoplasm" initialConcentration="0" boundaryCondition="false"/>
      <species id="bs_R_3_hydroxyhexanoyl_ACPs" name="bs_|R-3-hydroxyhexanoyl-ACPs|" compartment="bs_cytoplasm" initialConcentration="0" boundaryCondition="false"/>
      <species id="LYS_biomass" name="L-lysine (LYS) [biomass]" compartment="biomass" initialConcentration="0" boundaryCondition="false"/>
      <species id="ms_PLASTOQUINOL_1_chloroplast" name="ms_PLASTOQUINOL-1 [chloroplast]" compartment="ms_chloroplast" initialConcentration="0" boundaryCondition="false"/>
      <species id="bs_PLASTOQUINOL_1_chloroplast" name="bs_PLASTOQUINOL-1 [chloroplast]" compartment="bs_chloroplast" initialConcentration="0" boundaryCondition="false"/>
      <species id="ms_MESO_DIAMINOPIMELATE" name="ms_MESO-DIAMINOPIMELATE" compartment="ms_cytoplasm" initialConcentration="0" boundaryCondition="false"/>
      <species id="bs_MESO_DIAMINOPIMELATE" name="bs_MESO-DIAMINOPIMELATE" compartment="bs_cytoplasm" initialConcentration="0" boundaryCondition="false"/>
      <species id="ms_PROTON_mitochondrial_intermembrane_space" name="ms_H+ (PROTON) [mitochondrial_intermembrane_space]" compartment="ms_mitochondrial_intermembrane_space" initialConcentration="0" boundaryCondition="false"/>
      <species id="bs_PROTON_mitochondrial_intermembrane_space" name="bs_H+ (PROTON) [mitochondrial_intermembrane_space]" compartment="bs_mitochondrial_intermembrane_space" initialConcentration="0" boundaryCondition="false"/>
      <species id="ms_HYDROGEN_PEROXIDE" name="ms_hydrogen peroxide (HYDROGEN-PEROXIDE)" compartment="ms_cytoplasm" initialConcentration="0" boundaryCondition="false"/>
      <species id="bs_HYDROGEN_PEROXIDE" name="bs_hydrogen peroxide (HYDROGEN-PEROXIDE)" compartment="bs_cytoplasm" initialConcentration="0" boundaryCondition="false"/>
      <species id="ms_organic_acids_fixed_biomass" name="ms_organic_acids [fixed_biomass]" compartment="ms_fixed_biomass" initialConcentration="0" boundaryCondition="false"/>
      <species id="bs_organic_acids_fixed_biomass" name="bs_organic_acids [fixed_biomass]" compartment="bs_fixed_biomass" initialConcentration="0" boundaryCondition="false"/>
      <species id="ms_CPD_659" name="ms_L-arogenate (CPD-659)" compartment="ms_cytoplasm" initialConcentration="0" boundaryCondition="false"/>
      <species id="bs_CPD_659" name="bs_L-arogenate (CPD-659)" compartment="bs_cytoplasm" initialConcentration="0" boundaryCondition="false"/>
      <species id="ms_lignin_fixed_biomass" name="ms_lignin [fixed_biomass]" compartment="ms_fixed_biomass" initialConcentration="0" boundaryCondition="false"/>
      <species id="bs_lignin_fixed_biomass" name="bs_lignin [fixed_biomass]" compartment="bs_fixed_biomass" initialConcentration="0" boundaryCondition="false"/>
      <species id="ms_CPD_160" name="ms_CPD-160" compartment="ms_cytoplasm" initialConcentration="0" boundaryCondition="false"/>
      <species id="bs_CPD_160" name="bs_CPD-160" compartment="bs_cytoplasm" initialConcentration="0" boundaryCondition="false"/>
      <species id="ms_phosphate_mitochondrion" name="ms_phosphate (|Pi|) [mitochondrion]" compartment="ms_mitochondrion" initialConcentration="0" boundaryCondition="false"/>
      <species id="bs_phosphate_mitochondrion" name="bs_phosphate (|Pi|) [mitochondrion]" compartment="bs_mitochondrion" initialConcentration="0" boundaryCondition="false"/>
      <species id="ms__2K_4CH3_PENTANOATE" name="ms_4-methyl-2-oxopentanoate (2K-4CH3-PENTANOATE)" compartment="ms_cytoplasm" initialConcentration="0" boundaryCondition="false"/>
      <species id="bs__2K_4CH3_PENTANOATE" name="bs_4-methyl-2-oxopentanoate (2K-4CH3-PENTANOATE)" compartment="bs_cytoplasm" initialConcentration="0" boundaryCondition="false"/>
      <species id="ms_DATP" name="ms_DATP" compartment="ms_cytoplasm" initialConcentration="0" boundaryCondition="false"/>
      <species id="bs_DATP" name="bs_DATP" compartment="bs_cytoplasm" initialConcentration="0" boundaryCondition="false"/>
      <species id="ms_GLC_1_P" name="ms_alpha-D-glucose 1-phosphate (GLC-1-P)" compartment="ms_cytoplasm" initialConcentration="0" boundaryCondition="false"/>
      <species id="bs_GLC_1_P" name="bs_alpha-D-glucose 1-phosphate (GLC-1-P)" compartment="bs_cytoplasm" initialConcentration="0" boundaryCondition="false"/>
      <species id="ms_DPG" name="ms_1,3-bisphospho-D-glycerate (DPG)" compartment="ms_cytoplasm" initialConcentration="0" boundaryCondition="false"/>
      <species id="bs_DPG" name="bs_1,3-bisphospho-D-glycerate (DPG)" compartment="bs_cytoplasm" initialConcentration="0" boundaryCondition="false"/>
      <species id="MET_biomass" name="L-methionine (MET) [biomass]" compartment="biomass" initialConcentration="0" boundaryCondition="false"/>
      <species id="ms_D_threo_isocitrate" name="ms_D-threo-isocitrate (THREO-DS-ISO-CITRATE)" compartment="ms_cytoplasm" initialConcentration="0" boundaryCondition="false"/>
      <species id="bs_D_threo_isocitrate" name="bs_D-threo-isocitrate (THREO-DS-ISO-CITRATE)" compartment="bs_cytoplasm" initialConcentration="0" boundaryCondition="false"/>
      <species id="ms_CIS_ACONITATE_mitochondrion" name="ms_CIS-ACONITATE [mitochondrion]" compartment="ms_mitochondrion" initialConcentration="0" boundaryCondition="false"/>
      <species id="bs_CIS_ACONITATE_mitochondrion" name="bs_CIS-ACONITATE [mitochondrion]" compartment="bs_mitochondrion" initialConcentration="0" boundaryCondition="false"/>
      <species id="ms_CIT_mitochondrion" name="ms_citrate (CIT) [mitochondrion]" compartment="ms_mitochondrion" initialConcentration="0" boundaryCondition="false"/>
      <species id="bs_CIT_mitochondrion" name="bs_citrate (CIT) [mitochondrion]" compartment="bs_mitochondrion" initialConcentration="0" boundaryCondition="false"/>
      <species id="ms_L_PHOSPHATIDATE" name="ms_L-PHOSPHATIDATE" compartment="ms_cytoplasm" initialConcentration="0" boundaryCondition="false"/>
      <species id="bs_L_PHOSPHATIDATE" name="bs_L-PHOSPHATIDATE" compartment="bs_cytoplasm" initialConcentration="0" boundaryCondition="false"/>
      <species id="ms_superoxide_chloroplast" name="ms_superoxide (SUPER-OXIDE) [chloroplast]" compartment="ms_chloroplast" initialConcentration="0" boundaryCondition="false"/>
      <species id="bs_superoxide_chloroplast" name="bs_superoxide (SUPER-OXIDE) [chloroplast]" compartment="bs_chloroplast" initialConcentration="0" boundaryCondition="false"/>
      <species id="ms_HIS" name="ms_L-histidine (HIS)" compartment="ms_cytoplasm" initialConcentration="0" boundaryCondition="false"/>
      <species id="bs_HIS" name="bs_L-histidine (HIS)" compartment="bs_cytoplasm" initialConcentration="0" boundaryCondition="false"/>
      <species id="ms_NITRITE" name="ms_NITRITE" compartment="ms_cytoplasm" initialConcentration="0" boundaryCondition="false"/>
      <species id="bs_NITRITE" name="bs_NITRITE" compartment="bs_cytoplasm" initialConcentration="0" boundaryCondition="false"/>
      <species id="VAL_biomass" name="L-valine (VAL) [biomass]" compartment="biomass" initialConcentration="0" boundaryCondition="false"/>
      <species id="ms_CPD_406" name="ms_N-methylethanolamine phosphate (CPD-406)" compartment="ms_cytoplasm" initialConcentration="0" boundaryCondition="false"/>
      <species id="bs_CPD_406" name="bs_N-methylethanolamine phosphate (CPD-406)" compartment="bs_cytoplasm" initialConcentration="0" boundaryCondition="false"/>
      <species id="ms_NADH_mitochondrion" name="ms_NADH [mitochondrion]" compartment="ms_mitochondrion" initialConcentration="0" boundaryCondition="false"/>
      <species id="bs_NADH_mitochondrion" name="bs_NADH [mitochondrion]" compartment="bs_mitochondrion" initialConcentration="0" boundaryCondition="false"/>
      <species id="ms_FERULOYL_COA" name="ms_FERULOYL-COA" compartment="ms_cytoplasm" initialConcentration="0" boundaryCondition="false"/>
      <species id="bs_FERULOYL_COA" name="bs_FERULOYL-COA" compartment="bs_cytoplasm" initialConcentration="0" boundaryCondition="false"/>
      <species id="ms_PHOSPHATIDYLCHOLINE" name="ms_PHOSPHATIDYLCHOLINE" compartment="ms_cytoplasm" initialConcentration="0" boundaryCondition="false"/>
      <species id="bs_PHOSPHATIDYLCHOLINE" name="bs_PHOSPHATIDYLCHOLINE" compartment="bs_cytoplasm" initialConcentration="0" boundaryCondition="false"/>
      <species id="ms_phosphoenolpyruvate_chloroplast" name="ms_phosphoenolpyruvate (PHOSPHO-ENOL-PYRUVATE) [chloroplast]" compartment="ms_chloroplast" initialConcentration="0" boundaryCondition="false"/>
      <species id="bs_phosphoenolpyruvate_chloroplast" name="bs_phosphoenolpyruvate (PHOSPHO-ENOL-PYRUVATE) [chloroplast]" compartment="bs_chloroplast" initialConcentration="0" boundaryCondition="false"/>
      <species id="ms_GLYCOLLATE_peroxisome" name="ms_glycolate (GLYCOLLATE) [peroxisome]" compartment="ms_peroxisome" initialConcentration="0" boundaryCondition="false"/>
      <species id="bs_GLYCOLLATE_peroxisome" name="bs_glycolate (GLYCOLLATE) [peroxisome]" compartment="bs_peroxisome" initialConcentration="0" boundaryCondition="false"/>
      <species id="ms_CARBAMOYL_P" name="ms_carbamoyl-phosphate (CARBAMOYL-P)" compartment="ms_cytoplasm" initialConcentration="0" boundaryCondition="false"/>
      <species id="bs_CARBAMOYL_P" name="bs_carbamoyl-phosphate (CARBAMOYL-P)" compartment="bs_cytoplasm" initialConcentration="0" boundaryCondition="false"/>
      <species id="ms_L_CITRULLINE" name="ms_L-CITRULLINE" compartment="ms_cytoplasm" initialConcentration="0" boundaryCondition="false"/>
      <species id="bs_L_CITRULLINE" name="bs_L-CITRULLINE" compartment="bs_cytoplasm" initialConcentration="0" boundaryCondition="false"/>
      <species id="Xyloglucan_monomer_equivalent_biomass" name="Xyloglucan-monomer-equivalent [biomass]" compartment="biomass" initialConcentration="0" boundaryCondition="false"/>
      <species id="ms__5_P_BETA_D_RIBOSYL_AMINE" name="ms_5-phospho-beta-D-ribosyl-amine (5-P-BETA-D-RIBOSYL-AMINE)" compartment="ms_cytoplasm" initialConcentration="0" boundaryCondition="false"/>
      <species id="bs__5_P_BETA_D_RIBOSYL_AMINE" name="bs_5-phospho-beta-D-ribosyl-amine (5-P-BETA-D-RIBOSYL-AMINE)" compartment="bs_cytoplasm" initialConcentration="0" boundaryCondition="false"/>
      <species id="ms_polysaccharide_galactose_unit" name="ms_polysaccharide_galactose_unit" compartment="ms_cytoplasm" initialConcentration="0" boundaryCondition="false"/>
      <species id="bs_polysaccharide_galactose_unit" name="bs_polysaccharide_galactose_unit" compartment="bs_cytoplasm" initialConcentration="0" boundaryCondition="false"/>
      <species id="ms_WATER_chloroplast" name="ms_H2O (WATER) [chloroplast]" compartment="ms_chloroplast" initialConcentration="0" boundaryCondition="false"/>
      <species id="bs_WATER_chloroplast" name="bs_H2O (WATER) [chloroplast]" compartment="bs_chloroplast" initialConcentration="0" boundaryCondition="false"/>
      <species id="ms_GLYCOLLATE_chloroplast" name="ms_glycolate (GLYCOLLATE) [chloroplast]" compartment="ms_chloroplast" initialConcentration="0" boundaryCondition="false"/>
      <species id="bs_GLYCOLLATE_chloroplast" name="bs_glycolate (GLYCOLLATE) [chloroplast]" compartment="bs_chloroplast" initialConcentration="0" boundaryCondition="false"/>
      <species id="ms_CPD_2961" name="ms_6-phospho D-gluconate (CPD-2961)" compartment="ms_cytoplasm" initialConcentration="0" boundaryCondition="false"/>
      <species id="bs_CPD_2961" name="bs_6-phospho D-gluconate (CPD-2961)" compartment="bs_cytoplasm" initialConcentration="0" boundaryCondition="false"/>
      <species id="ms_GLYOX_peroxisome" name="ms_glyoxylate (GLYOX) [peroxisome]" compartment="ms_peroxisome" initialConcentration="0" boundaryCondition="false"/>
      <species id="bs_GLYOX_peroxisome" name="bs_glyoxylate (GLYOX) [peroxisome]" compartment="bs_peroxisome" initialConcentration="0" boundaryCondition="false"/>
      <species id="ms_amylopectin_monomer_equivalent_chloroplast" name="ms_amylopectin_monomer_equivalent [chloroplast]" compartment="ms_chloroplast" initialConcentration="0" boundaryCondition="false"/>
      <species id="bs_amylopectin_monomer_equivalent_chloroplast" name="bs_amylopectin_monomer_equivalent [chloroplast]" compartment="bs_chloroplast" initialConcentration="0" boundaryCondition="false"/>
      <species id="ms_raffinose" name="ms_raffinose (CPD-1099)" compartment="ms_cytoplasm" initialConcentration="0" boundaryCondition="false"/>
      <species id="bs_raffinose" name="bs_raffinose (CPD-1099)" compartment="bs_cytoplasm" initialConcentration="0" boundaryCondition="false"/>
      <species id="ms_OXALACETIC_ACID_mitochondrion" name="ms_oxaloacetate (OXALACETIC_ACID) [mitochondrion]" compartment="ms_mitochondrion" initialConcentration="0" boundaryCondition="false"/>
      <species id="bs_OXALACETIC_ACID_mitochondrion" name="bs_oxaloacetate (OXALACETIC_ACID) [mitochondrion]" compartment="bs_mitochondrion" initialConcentration="0" boundaryCondition="false"/>
      <species id="ms_PHOSPHORIBOSYL_FORMIMINO_AICAR_P" name="ms_1-(5-phosphoribosyl)-5-[(5-phosphoribosylamino)methylideneamino]imidazole-4-carboxamide (PHOSPHORIBOSYL-FORMIMINO-AICAR-P)" compartment="ms_cytoplasm" initialConcentration="0" boundaryCondition="false"/>
      <species id="bs_PHOSPHORIBOSYL_FORMIMINO_AICAR_P" name="bs_1-(5-phosphoribosyl)-5-[(5-phosphoribosylamino)methylideneamino]imidazole-4-carboxamide (PHOSPHORIBOSYL-FORMIMINO-AICAR-P)" compartment="bs_cytoplasm" initialConcentration="0" boundaryCondition="false"/>
      <species id="ms_P_COUMAROYL_COA" name="ms_4-coumaroyl-CoA (P-COUMAROYL-COA)" compartment="ms_cytoplasm" initialConcentration="0" boundaryCondition="false"/>
      <species id="bs_P_COUMAROYL_COA" name="bs_4-coumaroyl-CoA (P-COUMAROYL-COA)" compartment="bs_cytoplasm" initialConcentration="0" boundaryCondition="false"/>
      <species id="ms_D_Galactosyl_12_diacyl_glycerols" name="ms_|D-Galactosyl-12-diacyl-glycerols|" compartment="ms_cytoplasm" initialConcentration="0" boundaryCondition="false"/>
      <species id="bs_D_Galactosyl_12_diacyl_glycerols" name="bs_|D-Galactosyl-12-diacyl-glycerols|" compartment="bs_cytoplasm" initialConcentration="0" boundaryCondition="false"/>
      <species id="ms_Pyruvate_dehydrogenase_dihydrolipoate" name="ms_|Pyruvate-dehydrogenase-dihydrolipoate|" compartment="ms_cytoplasm" initialConcentration="0" boundaryCondition="false"/>
      <species id="bs_Pyruvate_dehydrogenase_dihydrolipoate" name="bs_|Pyruvate-dehydrogenase-dihydrolipoate|" compartment="bs_cytoplasm" initialConcentration="0" boundaryCondition="false"/>
      <species id="ms_ACETYL_GLU" name="ms_N-acetyl-L-glutamate (ACETYL-GLU)" compartment="ms_cytoplasm" initialConcentration="0" boundaryCondition="false"/>
      <species id="bs_ACETYL_GLU" name="bs_N-acetyl-L-glutamate (ACETYL-GLU)" compartment="bs_cytoplasm" initialConcentration="0" boundaryCondition="false"/>
      <species id="ms__2_PHOSPHO_4_CYTIDINE_5_DIPHOSPHO_2_C_MET" name="ms_2-phospho-4-(cytidine 5&apos;-diphospho)-2-C-methyl-D-erythritol (2-PHOSPHO-4-CYTIDINE-5-DIPHOSPHO-2-C-MET)" compartment="ms_cytoplasm" initialConcentration="0" boundaryCondition="false"/>
      <species id="bs__2_PHOSPHO_4_CYTIDINE_5_DIPHOSPHO_2_C_MET" name="bs_2-phospho-4-(cytidine 5&apos;-diphospho)-2-C-methyl-D-erythritol (2-PHOSPHO-4-CYTIDINE-5-DIPHOSPHO-2-C-MET)" compartment="bs_cytoplasm" initialConcentration="0" boundaryCondition="false"/>
      <species id="ms_total_fixed_biomass" name="ms_total [fixed_biomass]" compartment="ms_fixed_biomass" initialConcentration="0" boundaryCondition="false"/>
      <species id="bs_total_fixed_biomass" name="bs_total [fixed_biomass]" compartment="bs_fixed_biomass" initialConcentration="0" boundaryCondition="false"/>
      <species id="ms_ADENOSINE" name="ms_ADENOSINE" compartment="ms_cytoplasm" initialConcentration="0" boundaryCondition="false"/>
      <species id="bs_ADENOSINE" name="bs_ADENOSINE" compartment="bs_cytoplasm" initialConcentration="0" boundaryCondition="false"/>
      <species id="ms_MANNOSE_6P" name="ms_D-mannose 6-phosphate (MANNOSE-6P)" compartment="ms_cytoplasm" initialConcentration="0" boundaryCondition="false"/>
      <species id="bs_MANNOSE_6P" name="bs_D-mannose 6-phosphate (MANNOSE-6P)" compartment="bs_cytoplasm" initialConcentration="0" boundaryCondition="false"/>
      <species id="ms_PLASTOQUINONE_chloroplast" name="ms_PLASTOQUINONE [chloroplast]" compartment="ms_chloroplast" initialConcentration="0" boundaryCondition="false"/>
      <species id="bs_PLASTOQUINONE_chloroplast" name="bs_PLASTOQUINONE [chloroplast]" compartment="bs_chloroplast" initialConcentration="0" boundaryCondition="false"/>
      <species id="ms__2_PG" name="ms_2-phospho-D-glycerate (2-PG)" compartment="ms_cytoplasm" initialConcentration="0" boundaryCondition="false"/>
      <species id="bs__2_PG" name="bs_2-phospho-D-glycerate (2-PG)" compartment="bs_cytoplasm" initialConcentration="0" boundaryCondition="false"/>
      <species id="ms_QUINATE" name="ms_L-quinate (QUINATE)" compartment="ms_cytoplasm" initialConcentration="0" boundaryCondition="false"/>
      <species id="bs_QUINATE" name="bs_L-quinate (QUINATE)" compartment="bs_cytoplasm" initialConcentration="0" boundaryCondition="false"/>
      <species id="ms_GLUTAMATE_1_SEMIALDEHYDE" name="ms_GLUTAMATE-1-SEMIALDEHYDE" compartment="ms_cytoplasm" initialConcentration="0" boundaryCondition="false"/>
      <species id="bs_GLUTAMATE_1_SEMIALDEHYDE" name="bs_GLUTAMATE-1-SEMIALDEHYDE" compartment="bs_cytoplasm" initialConcentration="0" boundaryCondition="false"/>
      <species id="ms__1_L_MYO_INOSITOL_1_P" name="ms_1D-myo-inositol (3)-monophosphate (1-L-MYO-INOSITOL-1-P)" compartment="ms_cytoplasm" initialConcentration="0" boundaryCondition="false"/>
      <species id="bs__1_L_MYO_INOSITOL_1_P" name="bs_1D-myo-inositol (3)-monophosphate (1-L-MYO-INOSITOL-1-P)" compartment="bs_cytoplasm" initialConcentration="0" boundaryCondition="false"/>
      <species id="ms_PRO" name="ms_L-proline (PRO)" compartment="ms_cytoplasm" initialConcentration="0" boundaryCondition="false"/>
      <species id="bs_PRO" name="bs_L-proline (PRO)" compartment="bs_cytoplasm" initialConcentration="0" boundaryCondition="false"/>
      <species id="ms_D_SERINE" name="ms_D-SERINE" compartment="ms_cytoplasm" initialConcentration="0" boundaryCondition="false"/>
      <species id="bs_D_SERINE" name="bs_D-SERINE" compartment="bs_cytoplasm" initialConcentration="0" boundaryCondition="false"/>
      <species id="ms_ACETYL_COA_mitochondrion" name="ms_ACETYL-COA [mitochondrion]" compartment="ms_mitochondrion" initialConcentration="0" boundaryCondition="false"/>
      <species id="bs_ACETYL_COA_mitochondrion" name="bs_ACETYL-COA [mitochondrion]" compartment="bs_mitochondrion" initialConcentration="0" boundaryCondition="false"/>
      <species id="ms_THF_mitochondrion" name="ms_tetrahydrofolate (THF) [mitochondrion]" compartment="ms_mitochondrion" initialConcentration="0" boundaryCondition="false"/>
      <species id="bs_THF_mitochondrion" name="bs_tetrahydrofolate (THF) [mitochondrion]" compartment="bs_mitochondrion" initialConcentration="0" boundaryCondition="false"/>
      <species id="ms_ADP_D_GLUCOSE_chloroplast" name="ms_ADP-alpha-D-glucose (ADP-D-GLUCOSE) [chloroplast]" compartment="ms_chloroplast" initialConcentration="0" boundaryCondition="false"/>
      <species id="bs_ADP_D_GLUCOSE_chloroplast" name="bs_ADP-alpha-D-glucose (ADP-D-GLUCOSE) [chloroplast]" compartment="bs_chloroplast" initialConcentration="0" boundaryCondition="false"/>
      <species id="PHOSPHATIDYLCHOLINE_biomass" name="PHOSPHATIDYLCHOLINE [biomass]" compartment="biomass" initialConcentration="0" boundaryCondition="false"/>
      <species id="ms_SER_peroxisome" name="ms_L-serine (SER) [peroxisome]" compartment="ms_peroxisome" initialConcentration="0" boundaryCondition="false"/>
      <species id="bs_SER_peroxisome" name="bs_L-serine (SER) [peroxisome]" compartment="bs_peroxisome" initialConcentration="0" boundaryCondition="false"/>
      <species id="ms_Hexanoyl_ACPs" name="ms_|Hexanoyl-ACPs|" compartment="ms_cytoplasm" initialConcentration="0" boundaryCondition="false"/>
      <species id="bs_Hexanoyl_ACPs" name="bs_|Hexanoyl-ACPs|" compartment="bs_cytoplasm" initialConcentration="0" boundaryCondition="false"/>
      <species id="ms_Arabinoxylan_monomer_equivalent" name="ms_Arabinoxylan-monomer-equivalent" compartment="ms_cytoplasm" initialConcentration="0" boundaryCondition="false"/>
      <species id="bs_Arabinoxylan_monomer_equivalent" name="bs_Arabinoxylan-monomer-equivalent" compartment="bs_cytoplasm" initialConcentration="0" boundaryCondition="false"/>
      <species id="ms_Xylogalacturonan_monomer_equivalent" name="ms_Xylogalacturonan-monomer-equivalent" compartment="ms_cytoplasm" initialConcentration="0" boundaryCondition="false"/>
      <species id="bs_Xylogalacturonan_monomer_equivalent" name="bs_Xylogalacturonan-monomer-equivalent" compartment="bs_cytoplasm" initialConcentration="0" boundaryCondition="false"/>
      <species id="COUMARYL_ALCOHOL_biomass" name="4-coumaryl alcohol (COUMARYL-ALCOHOL) [biomass]" compartment="biomass" initialConcentration="0" boundaryCondition="false"/>
      <species id="MG_2_xylem" name="Mg2+ (MG+2) [xylem]" compartment="xylem" initialConcentration="0" boundaryCondition="false"/>
      <species id="SULFATE_xylem" name="SULFATE [xylem]" compartment="xylem" initialConcentration="0" boundaryCondition="false"/>
      <species id="ms_METHYLENE_THF" name="ms_5,10-methylenetetrahydrofolate (METHYLENE-THF)" compartment="ms_cytoplasm" initialConcentration="0" boundaryCondition="false"/>
      <species id="bs_METHYLENE_THF" name="bs_5,10-methylenetetrahydrofolate (METHYLENE-THF)" compartment="bs_cytoplasm" initialConcentration="0" boundaryCondition="false"/>
      <species id="ms_ADP_mitochondrion" name="ms_ADP [mitochondrion]" compartment="ms_mitochondrion" initialConcentration="0" boundaryCondition="false"/>
      <species id="bs_ADP_mitochondrion" name="bs_ADP [mitochondrion]" compartment="bs_mitochondrion" initialConcentration="0" boundaryCondition="false"/>
      <species id="ms_DPG_chloroplast" name="ms_1,3-bisphospho-D-glycerate (DPG) [chloroplast]" compartment="ms_chloroplast" initialConcentration="0" boundaryCondition="false"/>
      <species id="bs_DPG_chloroplast" name="bs_1,3-bisphospho-D-glycerate (DPG) [chloroplast]" compartment="bs_chloroplast" initialConcentration="0" boundaryCondition="false"/>
      <species id="ms_CPD_5441" name="ms_N-dimethylethanolamine phosphate (CPD-5441)" compartment="ms_cytoplasm" initialConcentration="0" boundaryCondition="false"/>
      <species id="bs_CPD_5441" name="bs_N-dimethylethanolamine phosphate (CPD-5441)" compartment="bs_cytoplasm" initialConcentration="0" boundaryCondition="false"/>
      <species id="ms_oxygen" name="ms_oxygen (OXYGEN-MOLECULE)" compartment="ms_cytoplasm" initialConcentration="0" boundaryCondition="false"/>
      <species id="bs_oxygen" name="bs_oxygen (OXYGEN-MOLECULE)" compartment="bs_cytoplasm" initialConcentration="0" boundaryCondition="false"/>
      <species id="ms_APS" name="ms_adenosine 5&apos;-phosphosulfate (APS)" compartment="ms_cytoplasm" initialConcentration="0" boundaryCondition="false"/>
      <species id="bs_APS" name="bs_adenosine 5&apos;-phosphosulfate (APS)" compartment="bs_cytoplasm" initialConcentration="0" boundaryCondition="false"/>
      <species id="ms_WATER_peroxisome" name="ms_H2O (WATER) [peroxisome]" compartment="ms_peroxisome" initialConcentration="0" boundaryCondition="false"/>
      <species id="bs_WATER_peroxisome" name="bs_H2O (WATER) [peroxisome]" compartment="bs_peroxisome" initialConcentration="0" boundaryCondition="false"/>
      <species id="ms_MAL_peroxisome" name="ms_(S)-malate (MAL) [peroxisome]" compartment="ms_peroxisome" initialConcentration="0" boundaryCondition="false"/>
      <species id="bs_MAL_peroxisome" name="bs_(S)-malate (MAL) [peroxisome]" compartment="bs_peroxisome" initialConcentration="0" boundaryCondition="false"/>
      <species id="CHLOROPHYLL_B_biomass" name="chlorophyll b (CHLOROPHYLL-B) [biomass]" compartment="biomass" initialConcentration="0" boundaryCondition="false"/>
      <species id="ms_ACP" name="ms_ACP" compartment="ms_cytoplasm" initialConcentration="0" boundaryCondition="false"/>
      <species id="bs_ACP" name="bs_ACP" compartment="bs_cytoplasm" initialConcentration="0" boundaryCondition="false"/>
      <species id="MET_phloem" name="L-methionine (MET) [phloem]" compartment="phloem" initialConcentration="0" boundaryCondition="false"/>
      <species id="ms_ACETALD" name="ms_acetaldehyde (ACETALD)" compartment="ms_cytoplasm" initialConcentration="0" boundaryCondition="false"/>
      <species id="bs_ACETALD" name="bs_acetaldehyde (ACETALD)" compartment="bs_cytoplasm" initialConcentration="0" boundaryCondition="false"/>
      <species id="ms_SUC_COA_mitochondrion" name="ms_succinyl-CoA (SUC-COA) [mitochondrion]" compartment="ms_mitochondrion" initialConcentration="0" boundaryCondition="false"/>
      <species id="bs_SUC_COA_mitochondrion" name="bs_succinyl-CoA (SUC-COA) [mitochondrion]" compartment="bs_mitochondrion" initialConcentration="0" boundaryCondition="false"/>
      <species id="ms_TYR" name="ms_L-tyrosine (TYR)" compartment="ms_cytoplasm" initialConcentration="0" boundaryCondition="false"/>
      <species id="bs_TYR" name="bs_L-tyrosine (TYR)" compartment="bs_cytoplasm" initialConcentration="0" boundaryCondition="false"/>
      <species id="ms_ASCORBATE" name="ms_L-ascorbate (ASCORBATE)" compartment="ms_cytoplasm" initialConcentration="0" boundaryCondition="false"/>
      <species id="bs_ASCORBATE" name="bs_L-ascorbate (ASCORBATE)" compartment="bs_cytoplasm" initialConcentration="0" boundaryCondition="false"/>
      <species id="ms_Beta_3_hydroxybutyryl_ACPs" name="ms_|Beta-3-hydroxybutyryl-ACPs|" compartment="ms_cytoplasm" initialConcentration="0" boundaryCondition="false"/>
      <species id="bs_Beta_3_hydroxybutyryl_ACPs" name="bs_|Beta-3-hydroxybutyryl-ACPs|" compartment="bs_cytoplasm" initialConcentration="0" boundaryCondition="false"/>
      <species id="PHE_phloem" name="L-phenylalanine (PHE) [phloem]" compartment="phloem" initialConcentration="0" boundaryCondition="false"/>
      <species id="ms_CARBOXYPHENYLAMINO_DEOXYRIBULOSE_P" name="ms_1-(o-carboxyphenylamino)-1&apos;-deoxyribulose-5&apos;-phosphate (CARBOXYPHENYLAMINO-DEOXYRIBULOSE-P)" compartment="ms_cytoplasm" initialConcentration="0" boundaryCondition="false"/>
      <species id="bs_CARBOXYPHENYLAMINO_DEOXYRIBULOSE_P" name="bs_1-(o-carboxyphenylamino)-1&apos;-deoxyribulose-5&apos;-phosphate (CARBOXYPHENYLAMINO-DEOXYRIBULOSE-P)" compartment="bs_cytoplasm" initialConcentration="0" boundaryCondition="false"/>
      <species id="ms_FRUCTOSE_6P_chloroplast" name="ms_D-fructose 6-phosphate (FRUCTOSE-6P) [chloroplast]" compartment="ms_chloroplast" initialConcentration="0" boundaryCondition="false"/>
      <species id="bs_FRUCTOSE_6P_chloroplast" name="bs_D-fructose 6-phosphate (FRUCTOSE-6P) [chloroplast]" compartment="bs_chloroplast" initialConcentration="0" boundaryCondition="false"/>
      <species id="ms_octadecenedioate" name="ms_octadecenedioate (OCTADEC-9-ENE-118-DIOIC-ACID)" compartment="ms_cytoplasm" initialConcentration="0" boundaryCondition="false"/>
      <species id="bs_octadecenedioate" name="bs_octadecenedioate (OCTADEC-9-ENE-118-DIOIC-ACID)" compartment="bs_cytoplasm" initialConcentration="0" boundaryCondition="false"/>
      <species id="ms_ETOH" name="ms_ethanol (ETOH)" compartment="ms_cytoplasm" initialConcentration="0" boundaryCondition="false"/>
      <species id="bs_ETOH" name="bs_ethanol (ETOH)" compartment="bs_cytoplasm" initialConcentration="0" boundaryCondition="false"/>
      <species id="ms__3_oxo_myristoyl_ACPs" name="ms_|3-oxo-myristoyl-ACPs|" compartment="ms_cytoplasm" initialConcentration="0" boundaryCondition="false"/>
      <species id="bs__3_oxo_myristoyl_ACPs" name="bs_|3-oxo-myristoyl-ACPs|" compartment="bs_cytoplasm" initialConcentration="0" boundaryCondition="false"/>
      <species id="ms_FUM" name="ms_fumarate (FUM)" compartment="ms_cytoplasm" initialConcentration="0" boundaryCondition="false"/>
      <species id="bs_FUM" name="bs_fumarate (FUM)" compartment="bs_cytoplasm" initialConcentration="0" boundaryCondition="false"/>
      <species id="ms_PROTON_chloroplast" name="ms_H+ (PROTON) [chloroplast]" compartment="ms_chloroplast" initialConcentration="0" boundaryCondition="false"/>
      <species id="bs_PROTON_chloroplast" name="bs_H+ (PROTON) [chloroplast]" compartment="bs_chloroplast" initialConcentration="0" boundaryCondition="false"/>
      <species id="L_1_PHOSPHATIDYL_ETHANOLAMINE_biomass" name="L-1-PHOSPHATIDYL-ETHANOLAMINE [biomass]" compartment="biomass" initialConcentration="0" boundaryCondition="false"/>
      <species id="ms_L_1_phosphatidyl_inositols" name="ms_|L-1-phosphatidyl-inositols|" compartment="ms_cytoplasm" initialConcentration="0" boundaryCondition="false"/>
      <species id="bs_L_1_phosphatidyl_inositols" name="bs_|L-1-phosphatidyl-inositols|" compartment="bs_cytoplasm" initialConcentration="0" boundaryCondition="false"/>
      <species id="ms_galactinol" name="ms_galactinol (CPD-458)" compartment="ms_cytoplasm" initialConcentration="0" boundaryCondition="false"/>
      <species id="bs_galactinol" name="bs_galactinol (CPD-458)" compartment="bs_cytoplasm" initialConcentration="0" boundaryCondition="false"/>
      <species id="ms_ATP_chloroplast" name="ms_ATP [chloroplast]" compartment="ms_chloroplast" initialConcentration="0" boundaryCondition="false"/>
      <species id="bs_ATP_chloroplast" name="bs_ATP [chloroplast]" compartment="bs_chloroplast" initialConcentration="0" boundaryCondition="false"/>
      <species id="ms_D_SEDOHEPTULOSE_7_P_chloroplast" name="ms_D-sedoheptulose 7-phosphate (D-SEDOHEPTULOSE-7-P) [chloroplast]" compartment="ms_chloroplast" initialConcentration="0" boundaryCondition="false"/>
      <species id="bs_D_SEDOHEPTULOSE_7_P_chloroplast" name="bs_D-sedoheptulose 7-phosphate (D-SEDOHEPTULOSE-7-P) [chloroplast]" compartment="bs_chloroplast" initialConcentration="0" boundaryCondition="false"/>
      <species id="ms_IMIDAZOLE_ACETOL_P" name="ms_imidazole acetol-phosphate (IMIDAZOLE-ACETOL-P)" compartment="ms_cytoplasm" initialConcentration="0" boundaryCondition="false"/>
      <species id="bs_IMIDAZOLE_ACETOL_P" name="bs_imidazole acetol-phosphate (IMIDAZOLE-ACETOL-P)" compartment="bs_cytoplasm" initialConcentration="0" boundaryCondition="false"/>
      <species id="ms_CO2_chloroplast" name="ms_CO2 (CARBON-DIOXIDE) [chloroplast]" compartment="ms_chloroplast" initialConcentration="0" boundaryCondition="false"/>
      <species id="bs_CO2_chloroplast" name="bs_CO2 (CARBON-DIOXIDE) [chloroplast]" compartment="bs_chloroplast" initialConcentration="0" boundaryCondition="false"/>
      <species id="ms_CONIFERYL_ALCOHOL" name="ms_coniferyl alcohol (CONIFERYL-ALCOHOL)" compartment="ms_cytoplasm" initialConcentration="0" boundaryCondition="false"/>
      <species id="bs_CONIFERYL_ALCOHOL" name="bs_coniferyl alcohol (CONIFERYL-ALCOHOL)" compartment="bs_cytoplasm" initialConcentration="0" boundaryCondition="false"/>
      <species id="ms_Alpha_linolenoyl_groups" name="ms_|Alpha-linolenoyl-groups|" compartment="ms_cytoplasm" initialConcentration="0" boundaryCondition="false"/>
      <species id="bs_Alpha_linolenoyl_groups" name="bs_|Alpha-linolenoyl-groups|" compartment="bs_cytoplasm" initialConcentration="0" boundaryCondition="false"/>
      <species id="ms_O_PHOSPHO_L_HOMOSERINE" name="ms_O-PHOSPHO-L-HOMOSERINE" compartment="ms_cytoplasm" initialConcentration="0" boundaryCondition="false"/>
      <species id="bs_O_PHOSPHO_L_HOMOSERINE" name="bs_O-PHOSPHO-L-HOMOSERINE" compartment="bs_cytoplasm" initialConcentration="0" boundaryCondition="false"/>
      <species id="VAL_phloem" name="L-valine (VAL) [phloem]" compartment="phloem" initialConcentration="0" boundaryCondition="false"/>
      <species id="ms__1_KESTOTRIOSE" name="ms_1-KESTOTRIOSE" compartment="ms_cytoplasm" initialConcentration="0" boundaryCondition="false"/>
      <species id="bs__1_KESTOTRIOSE" name="bs_1-KESTOTRIOSE" compartment="bs_cytoplasm" initialConcentration="0" boundaryCondition="false"/>
      <species id="ms_nucleic_acids_fixed_biomass" name="ms_nucleic_acids [fixed_biomass]" compartment="ms_fixed_biomass" initialConcentration="0" boundaryCondition="false"/>
      <species id="bs_nucleic_acids_fixed_biomass" name="bs_nucleic_acids [fixed_biomass]" compartment="bs_fixed_biomass" initialConcentration="0" boundaryCondition="false"/>
      <species id="ms_polysaccharide_arabinose_unit" name="ms_polysaccharide_arabinose_unit" compartment="ms_cytoplasm" initialConcentration="0" boundaryCondition="false"/>
      <species id="bs_polysaccharide_arabinose_unit" name="bs_polysaccharide_arabinose_unit" compartment="bs_cytoplasm" initialConcentration="0" boundaryCondition="false"/>
      <species id="ms_BCCP_dimers" name="ms_|BCCP-dimers|" compartment="ms_cytoplasm" initialConcentration="0" boundaryCondition="false"/>
      <species id="bs_BCCP_dimers" name="bs_|BCCP-dimers|" compartment="bs_cytoplasm" initialConcentration="0" boundaryCondition="false"/>
      <species id="ms_PHOSPHORIBOSYL_AMP" name="ms_1-(5-phospho-D-ribosyl)-AMP (PHOSPHORIBOSYL-AMP)" compartment="ms_cytoplasm" initialConcentration="0" boundaryCondition="false"/>
      <species id="bs_PHOSPHORIBOSYL_AMP" name="bs_1-(5-phospho-D-ribosyl)-AMP (PHOSPHORIBOSYL-AMP)" compartment="bs_cytoplasm" initialConcentration="0" boundaryCondition="false"/>
      <species id="SER_biomass" name="L-serine (SER) [biomass]" compartment="biomass" initialConcentration="0" boundaryCondition="false"/>
      <species id="ms_L_1_PHOSPHATIDYL_ETHANOLAMINE" name="ms_L-1-PHOSPHATIDYL-ETHANOLAMINE" compartment="ms_cytoplasm" initialConcentration="0" boundaryCondition="false"/>
      <species id="bs_L_1_PHOSPHATIDYL_ETHANOLAMINE" name="bs_L-1-PHOSPHATIDYL-ETHANOLAMINE" compartment="bs_cytoplasm" initialConcentration="0" boundaryCondition="false"/>
      <species id="ARG_phloem" name="L-arginine (ARG) [phloem]" compartment="phloem" initialConcentration="0" boundaryCondition="false"/>
      <species id="ms_GLY_peroxisome" name="ms_glycine (GLY) [peroxisome]" compartment="ms_peroxisome" initialConcentration="0" boundaryCondition="false"/>
      <species id="bs_GLY_peroxisome" name="bs_glycine (GLY) [peroxisome]" compartment="bs_peroxisome" initialConcentration="0" boundaryCondition="false"/>
      <species id="WATER_xylem" name="H2O (WATER) [xylem]" compartment="xylem" initialConcentration="0" boundaryCondition="false"/>
      <species id="ms_DEHYDROSPHINGANINE" name="ms_3-dehydrosphinganine (DEHYDROSPHINGANINE)" compartment="ms_cytoplasm" initialConcentration="0" boundaryCondition="false"/>
      <species id="bs_DEHYDROSPHINGANINE" name="bs_3-dehydrosphinganine (DEHYDROSPHINGANINE)" compartment="bs_cytoplasm" initialConcentration="0" boundaryCondition="false"/>
      <species id="ms_GDP_L_GALACTOSE" name="ms_GDP-L-GALACTOSE" compartment="ms_cytoplasm" initialConcentration="0" boundaryCondition="false"/>
      <species id="bs_GDP_L_GALACTOSE" name="bs_GDP-L-GALACTOSE" compartment="bs_cytoplasm" initialConcentration="0" boundaryCondition="false"/>
      <species id="ms_UDP_GLUCURONATE" name="ms_UDP-D-glucuronate (UDP-GLUCURONATE)" compartment="ms_cytoplasm" initialConcentration="0" boundaryCondition="false"/>
      <species id="bs_UDP_GLUCURONATE" name="bs_UDP-D-glucuronate (UDP-GLUCURONATE)" compartment="bs_cytoplasm" initialConcentration="0" boundaryCondition="false"/>
      <species id="ms__1_PHOSPHATIDYL_1D_MYO_INOSITOL_35_BISPH" name="ms_1-PHOSPHATIDYL-1D-MYO-INOSITOL-35-BISPH" compartment="ms_cytoplasm" initialConcentration="0" boundaryCondition="false"/>
      <species id="bs__1_PHOSPHATIDYL_1D_MYO_INOSITOL_35_BISPH" name="bs_1-PHOSPHATIDYL-1D-MYO-INOSITOL-35-BISPH" compartment="bs_cytoplasm" initialConcentration="0" boundaryCondition="false"/>
      <species id="ms__5_AMINO_LEVULINATE" name="ms_5-AMINO-LEVULINATE" compartment="ms_cytoplasm" initialConcentration="0" boundaryCondition="false"/>
      <species id="bs__5_AMINO_LEVULINATE" name="bs_5-AMINO-LEVULINATE" compartment="bs_cytoplasm" initialConcentration="0" boundaryCondition="false"/>
      <species id="ms_PHOSPHORIBOSYL_FORMAMIDO_CARBOXAMIDE" name="ms_PHOSPHORIBOSYL-FORMAMIDO-CARBOXAMIDE" compartment="ms_cytoplasm" initialConcentration="0" boundaryCondition="false"/>
      <species id="bs_PHOSPHORIBOSYL_FORMAMIDO_CARBOXAMIDE" name="bs_PHOSPHORIBOSYL-FORMAMIDO-CARBOXAMIDE" compartment="bs_cytoplasm" initialConcentration="0" boundaryCondition="false"/>
      <species id="ms_PHOSPHORIBOSYL_ATP" name="ms_PHOSPHORIBOSYL-ATP" compartment="ms_cytoplasm" initialConcentration="0" boundaryCondition="false"/>
      <species id="bs_PHOSPHORIBOSYL_ATP" name="bs_PHOSPHORIBOSYL-ATP" compartment="bs_cytoplasm" initialConcentration="0" boundaryCondition="false"/>
      <species id="ms__4_CYTIDINE_5_DIPHOSPHO_2_C" name="ms_4-(cytidine 5&apos;-diphospho)-2-C-methyl-D-erythritol (4-CYTIDINE-5-DIPHOSPHO-2-C)" compartment="ms_cytoplasm" initialConcentration="0" boundaryCondition="false"/>
      <species id="bs__4_CYTIDINE_5_DIPHOSPHO_2_C" name="bs_4-(cytidine 5&apos;-diphospho)-2-C-methyl-D-erythritol (4-CYTIDINE-5-DIPHOSPHO-2-C)" compartment="bs_cytoplasm" initialConcentration="0" boundaryCondition="false"/>
      <species id="ms_Acetoacetyl_ACPs" name="ms_|Acetoacetyl-ACPs|" compartment="ms_cytoplasm" initialConcentration="0" boundaryCondition="false"/>
      <species id="bs_Acetoacetyl_ACPs" name="bs_|Acetoacetyl-ACPs|" compartment="bs_cytoplasm" initialConcentration="0" boundaryCondition="false"/>
      <species id="ms_MAL_mitochondrion" name="ms_(S)-malate (MAL) [mitochondrion]" compartment="ms_mitochondrion" initialConcentration="0" boundaryCondition="false"/>
      <species id="bs_MAL_mitochondrion" name="bs_(S)-malate (MAL) [mitochondrion]" compartment="bs_mitochondrion" initialConcentration="0" boundaryCondition="false"/>
      <species id="ms_AMMONIA" name="ms_AMMONIA" compartment="ms_cytoplasm" initialConcentration="0" boundaryCondition="false"/>
      <species id="bs_AMMONIA" name="bs_AMMONIA" compartment="bs_cytoplasm" initialConcentration="0" boundaryCondition="false"/>
      <species id="DNA_base_equivalent_biomass" name="DNA_base_equivalent [biomass]" compartment="biomass" initialConcentration="0" boundaryCondition="false"/>
      <species id="ms_UREA" name="ms_UREA" compartment="ms_cytoplasm" initialConcentration="0" boundaryCondition="false"/>
      <species id="bs_UREA" name="bs_UREA" compartment="bs_cytoplasm" initialConcentration="0" boundaryCondition="false"/>
      <species id="ms_L_ARGININO_SUCCINATE" name="ms_L-ARGININO-SUCCINATE" compartment="ms_cytoplasm" initialConcentration="0" boundaryCondition="false"/>
      <species id="bs_L_ARGININO_SUCCINATE" name="bs_L-ARGININO-SUCCINATE" compartment="bs_cytoplasm" initialConcentration="0" boundaryCondition="false"/>
      <species id="ms_D_ERYTHRO_IMIDAZOLE_GLYCEROL_P" name="ms_D-erythro-imidazole-glycerol-phosphate (D-ERYTHRO-IMIDAZOLE-GLYCEROL-P)" compartment="ms_cytoplasm" initialConcentration="0" boundaryCondition="false"/>
      <species id="bs_D_ERYTHRO_IMIDAZOLE_GLYCEROL_P" name="bs_D-erythro-imidazole-glycerol-phosphate (D-ERYTHRO-IMIDAZOLE-GLYCEROL-P)" compartment="bs_cytoplasm" initialConcentration="0" boundaryCondition="false"/>
      <species id="ms_NAD_mitochondrion" name="ms_NAD+ (NAD) [mitochondrion]" compartment="ms_mitochondrion" initialConcentration="0" boundaryCondition="false"/>
      <species id="bs_NAD_mitochondrion" name="bs_NAD+ (NAD) [mitochondrion]" compartment="bs_mitochondrion" initialConcentration="0" boundaryCondition="false"/>
      <species id="ms_OXALATE" name="ms_OXALATE" compartment="ms_cytoplasm" initialConcentration="0" boundaryCondition="false"/>
      <species id="bs_OXALATE" name="bs_OXALATE" compartment="bs_cytoplasm" initialConcentration="0" boundaryCondition="false"/>
      <species id="ms_ATP" name="ms_ATP" compartment="ms_cytoplasm" initialConcentration="0" boundaryCondition="false"/>
      <species id="bs_ATP" name="bs_ATP" compartment="bs_cytoplasm" initialConcentration="0" boundaryCondition="false"/>
      <species id="ms__2C_METH_D_ERYTHRITOL_CYCLODIPHOSPHATE" name="ms_2-C-methyl-D-erythritol-2,4-cyclodiphosphate (2C-METH-D-ERYTHRITOL-CYCLODIPHOSPHATE)" compartment="ms_cytoplasm" initialConcentration="0" boundaryCondition="false"/>
      <species id="bs__2C_METH_D_ERYTHRITOL_CYCLODIPHOSPHATE" name="bs_2-C-methyl-D-erythritol-2,4-cyclodiphosphate (2C-METH-D-ERYTHRITOL-CYCLODIPHOSPHATE)" compartment="bs_cytoplasm" initialConcentration="0" boundaryCondition="false"/>
      <species id="ms_LINOLEIC_ACID" name="ms_linoleate (LINOLEIC_ACID)" compartment="ms_cytoplasm" initialConcentration="0" boundaryCondition="false"/>
      <species id="bs_LINOLEIC_ACID" name="bs_linoleate (LINOLEIC_ACID)" compartment="bs_cytoplasm" initialConcentration="0" boundaryCondition="false"/>
      <species id="ms_HOMO_CYS" name="ms_L-homocysteine (HOMO-CYS)" compartment="ms_cytoplasm" initialConcentration="0" boundaryCondition="false"/>
      <species id="bs_HOMO_CYS" name="bs_L-homocysteine (HOMO-CYS)" compartment="bs_cytoplasm" initialConcentration="0" boundaryCondition="false"/>
      <species id="ms__1_3_beta_D_glucan_monomer_equivalent" name="ms_1-3-beta-D-glucan-monomer-equivalent" compartment="ms_cytoplasm" initialConcentration="0" boundaryCondition="false"/>
      <species id="bs__1_3_beta_D_glucan_monomer_equivalent" name="bs_1-3-beta-D-glucan-monomer-equivalent" compartment="bs_cytoplasm" initialConcentration="0" boundaryCondition="false"/>
      <species id="ms_SER" name="ms_L-serine (SER)" compartment="ms_cytoplasm" initialConcentration="0" boundaryCondition="false"/>
      <species id="bs_SER" name="bs_L-serine (SER)" compartment="bs_cytoplasm" initialConcentration="0" boundaryCondition="false"/>
      <species id="ms_CPD_67_chloroplast" name="ms_2-phosphoglycolate (CPD-67) [chloroplast]" compartment="ms_chloroplast" initialConcentration="0" boundaryCondition="false"/>
      <species id="bs_CPD_67_chloroplast" name="bs_2-phosphoglycolate (CPD-67) [chloroplast]" compartment="bs_chloroplast" initialConcentration="0" boundaryCondition="false"/>
      <species id="ASCORBATE_biomass" name="L-ascorbate (ASCORBATE) [biomass]" compartment="biomass" initialConcentration="0" boundaryCondition="false"/>
      <species id="ms_COUMARYL_ALCOHOL" name="ms_4-coumaryl alcohol (COUMARYL-ALCOHOL)" compartment="ms_cytoplasm" initialConcentration="0" boundaryCondition="false"/>
      <species id="bs_COUMARYL_ALCOHOL" name="bs_4-coumaryl alcohol (COUMARYL-ALCOHOL)" compartment="bs_cytoplasm" initialConcentration="0" boundaryCondition="false"/>
      <species id="HIS_biomass" name="L-histidine (HIS) [biomass]" compartment="biomass" initialConcentration="0" boundaryCondition="false"/>
      <species id="ms_GLC_6_P" name="ms_beta-D-glucose 6-phosphate (GLC-6-P)" compartment="ms_cytoplasm" initialConcentration="0" boundaryCondition="false"/>
      <species id="bs_GLC_6_P" name="bs_beta-D-glucose 6-phosphate (GLC-6-P)" compartment="bs_cytoplasm" initialConcentration="0" boundaryCondition="false"/>
      <species id="ms_SINAPYL_ALCOHOL" name="ms_SINAPYL-ALCOHOL" compartment="ms_cytoplasm" initialConcentration="0" boundaryCondition="false"/>
      <species id="bs_SINAPYL_ALCOHOL" name="bs_SINAPYL-ALCOHOL" compartment="bs_cytoplasm" initialConcentration="0" boundaryCondition="false"/>
      <species id="ms_CHLOROPHYLL_A" name="ms_chlorophyll a (CHLOROPHYLL-A)" compartment="ms_cytoplasm" initialConcentration="0" boundaryCondition="false"/>
      <species id="bs_CHLOROPHYLL_A" name="bs_chlorophyll a (CHLOROPHYLL-A)" compartment="bs_cytoplasm" initialConcentration="0" boundaryCondition="false"/>
      <species id="ms_CHLOROPHYLL_B" name="ms_chlorophyll b (CHLOROPHYLL-B)" compartment="ms_cytoplasm" initialConcentration="0" boundaryCondition="false"/>
      <species id="bs_CHLOROPHYLL_B" name="bs_chlorophyll b (CHLOROPHYLL-B)" compartment="bs_cytoplasm" initialConcentration="0" boundaryCondition="false"/>
      <species id="ms_ASN" name="ms_L-asparagine (ASN)" compartment="ms_cytoplasm" initialConcentration="0" boundaryCondition="false"/>
      <species id="bs_ASN" name="bs_L-asparagine (ASN)" compartment="bs_cytoplasm" initialConcentration="0" boundaryCondition="false"/>
      <species id="ms_OXIDIZED_GLUTATHIONE_chloroplast" name="ms_glutathione disulfide (OXIDIZED-GLUTATHIONE) [chloroplast]" compartment="ms_chloroplast" initialConcentration="0" boundaryCondition="false"/>
      <species id="bs_OXIDIZED_GLUTATHIONE_chloroplast" name="bs_glutathione disulfide (OXIDIZED-GLUTATHIONE) [chloroplast]" compartment="bs_chloroplast" initialConcentration="0" boundaryCondition="false"/>
      <species id="ms_Cytochromes_C_Reduced_mitochondrion" name="ms_|Cytochromes-C-Reduced| [mitochondrion]" compartment="ms_mitochondrion" initialConcentration="0" boundaryCondition="false"/>
      <species id="bs_Cytochromes_C_Reduced_mitochondrion" name="bs_|Cytochromes-C-Reduced| [mitochondrion]" compartment="bs_mitochondrion" initialConcentration="0" boundaryCondition="false"/>
      <species id="ms_DGTP" name="ms_DGTP" compartment="ms_cytoplasm" initialConcentration="0" boundaryCondition="false"/>
      <species id="bs_DGTP" name="bs_DGTP" compartment="bs_cytoplasm" initialConcentration="0" boundaryCondition="false"/>
      <species id="ms_phosphoenolpyruvate" name="ms_phosphoenolpyruvate (PHOSPHO-ENOL-PYRUVATE)" compartment="ms_cytoplasm" initialConcentration="0" boundaryCondition="false"/>
      <species id="bs_phosphoenolpyruvate" name="bs_phosphoenolpyruvate (PHOSPHO-ENOL-PYRUVATE)" compartment="bs_cytoplasm" initialConcentration="0" boundaryCondition="false"/>
      <species id="ms_carbohydrates_fixed_biomass" name="ms_carbohydrates [fixed_biomass]" compartment="ms_fixed_biomass" initialConcentration="0" boundaryCondition="false"/>
      <species id="bs_carbohydrates_fixed_biomass" name="bs_carbohydrates [fixed_biomass]" compartment="bs_fixed_biomass" initialConcentration="0" boundaryCondition="false"/>
      <species id="ms_UDP" name="ms_UDP" compartment="ms_cytoplasm" initialConcentration="0" boundaryCondition="false"/>
      <species id="bs_UDP" name="bs_UDP" compartment="bs_cytoplasm" initialConcentration="0" boundaryCondition="false"/>
      <species id="GLT_phloem" name="L-glutamate (GLT) [phloem]" compartment="phloem" initialConcentration="0" boundaryCondition="false"/>
      <species id="ms_GTP" name="ms_GTP" compartment="ms_cytoplasm" initialConcentration="0" boundaryCondition="false"/>
      <species id="bs_GTP" name="bs_GTP" compartment="bs_cytoplasm" initialConcentration="0" boundaryCondition="false"/>
      <species id="ms_IMP" name="ms_IMP" compartment="ms_cytoplasm" initialConcentration="0" boundaryCondition="false"/>
      <species id="bs_IMP" name="bs_IMP" compartment="bs_cytoplasm" initialConcentration="0" boundaryCondition="false"/>
      <species id="ms__2_KETOGLUTARATE" name="ms_2-oxoglutarate (2-KETOGLUTARATE)" compartment="ms_cytoplasm" initialConcentration="0" boundaryCondition="false"/>
      <species id="bs__2_KETOGLUTARATE" name="bs_2-oxoglutarate (2-KETOGLUTARATE)" compartment="bs_cytoplasm" initialConcentration="0" boundaryCondition="false"/>
      <species id="ms_FRU" name="ms_FRU" compartment="ms_cytoplasm" initialConcentration="0" boundaryCondition="false"/>
      <species id="bs_FRU" name="bs_FRU" compartment="bs_cytoplasm" initialConcentration="0" boundaryCondition="false"/>
      <species id="oxygen_intercellular_air_space" name="oxygen (OXYGEN-MOLECULE) [intercellular_air_space]" compartment="intercellular_air_space" initialConcentration="0" boundaryCondition="false"/>
      <species id="ms_RIBOSE_5P_chloroplast" name="ms_D-ribose 5-phosphate (RIBOSE-5P) [chloroplast]" compartment="ms_chloroplast" initialConcentration="0" boundaryCondition="false"/>
      <species id="bs_RIBOSE_5P_chloroplast" name="bs_D-ribose 5-phosphate (RIBOSE-5P) [chloroplast]" compartment="bs_chloroplast" initialConcentration="0" boundaryCondition="false"/>
      <species id="ms_MALONYL_COA" name="ms_MALONYL-COA" compartment="ms_cytoplasm" initialConcentration="0" boundaryCondition="false"/>
      <species id="bs_MALONYL_COA" name="bs_MALONYL-COA" compartment="bs_cytoplasm" initialConcentration="0" boundaryCondition="false"/>
      <species id="ms_INDOLE" name="ms_INDOLE" compartment="ms_cytoplasm" initialConcentration="0" boundaryCondition="false"/>
      <species id="bs_INDOLE" name="bs_INDOLE" compartment="bs_cytoplasm" initialConcentration="0" boundaryCondition="false"/>
      <species id="ms_CPD_330" name="ms_L-galactono-1,4-lactone (CPD-330)" compartment="ms_cytoplasm" initialConcentration="0" boundaryCondition="false"/>
      <species id="bs_CPD_330" name="bs_L-galactono-1,4-lactone (CPD-330)" compartment="bs_cytoplasm" initialConcentration="0" boundaryCondition="false"/>
      <species id="ms_GDP_MANNOSE" name="ms_GDP-alpha-D-mannose (GDP-MANNOSE)" compartment="ms_cytoplasm" initialConcentration="0" boundaryCondition="false"/>
      <species id="bs_GDP_MANNOSE" name="bs_GDP-alpha-D-mannose (GDP-MANNOSE)" compartment="bs_cytoplasm" initialConcentration="0" boundaryCondition="false"/>
      <species id="ms_HOMO_SER" name="ms_L-homoserine (HOMO-SER)" compartment="ms_cytoplasm" initialConcentration="0" boundaryCondition="false"/>
      <species id="bs_HOMO_SER" name="bs_L-homoserine (HOMO-SER)" compartment="bs_cytoplasm" initialConcentration="0" boundaryCondition="false"/>
      <species id="ms_Octanoyl_ACPs" name="ms_|Octanoyl-ACPs|" compartment="ms_cytoplasm" initialConcentration="0" boundaryCondition="false"/>
      <species id="bs_Octanoyl_ACPs" name="bs_|Octanoyl-ACPs|" compartment="bs_cytoplasm" initialConcentration="0" boundaryCondition="false"/>
      <species id="ms_phosphoribulosylformimino_AICAR_P" name="ms_phosphoribulosylformimino-AICAR-P (PHOSPHORIBULOSYL-FORMIMINO-AICAR-P)" compartment="ms_cytoplasm" initialConcentration="0" boundaryCondition="false"/>
      <species id="bs_phosphoribulosylformimino_AICAR_P" name="bs_phosphoribulosylformimino-AICAR-P (PHOSPHORIBULOSYL-FORMIMINO-AICAR-P)" compartment="bs_cytoplasm" initialConcentration="0" boundaryCondition="false"/>
      <species id="ms_ethanolamine" name="ms_ethanolamine (ETHANOL-AMINE)" compartment="ms_cytoplasm" initialConcentration="0" boundaryCondition="false"/>
      <species id="bs_ethanolamine" name="bs_ethanolamine (ETHANOL-AMINE)" compartment="bs_cytoplasm" initialConcentration="0" boundaryCondition="false"/>
      <species id="ms_UBIQUINONE_8_mitochondrion" name="ms_UBIQUINONE-8 [mitochondrion]" compartment="ms_mitochondrion" initialConcentration="0" boundaryCondition="false"/>
      <species id="bs_UBIQUINONE_8_mitochondrion" name="bs_UBIQUINONE-8 [mitochondrion]" compartment="bs_mitochondrion" initialConcentration="0" boundaryCondition="false"/>
      <species id="ms_Stearoyl_ACPs" name="ms_|Stearoyl-ACPs|" compartment="ms_cytoplasm" initialConcentration="0" boundaryCondition="false"/>
      <species id="bs_Stearoyl_ACPs" name="bs_|Stearoyl-ACPs|" compartment="bs_cytoplasm" initialConcentration="0" boundaryCondition="false"/>
      <species id="ms_COUMARATE" name="ms_4-coumarate (COUMARATE)" compartment="ms_cytoplasm" initialConcentration="0" boundaryCondition="false"/>
      <species id="bs_COUMARATE" name="bs_4-coumarate (COUMARATE)" compartment="bs_cytoplasm" initialConcentration="0" boundaryCondition="false"/>
      <species id="ms__2_KETO_ISOVALERATE" name="ms_3-methyl-2-oxobutanoate (2-KETO-ISOVALERATE)" compartment="ms_cytoplasm" initialConcentration="0" boundaryCondition="false"/>
      <species id="bs__2_KETO_ISOVALERATE" name="bs_3-methyl-2-oxobutanoate (2-KETO-ISOVALERATE)" compartment="bs_cytoplasm" initialConcentration="0" boundaryCondition="false"/>
      <species id="ms_CTP" name="ms_CTP" compartment="ms_cytoplasm" initialConcentration="0" boundaryCondition="false"/>
      <species id="bs_CTP" name="bs_CTP" compartment="bs_cytoplasm" initialConcentration="0" boundaryCondition="false"/>
      <species id="ms_Cytochromes_C_Oxidized_mitochondrion" name="ms_|Cytochromes-C-Oxidized| [mitochondrion]" compartment="ms_mitochondrion" initialConcentration="0" boundaryCondition="false"/>
      <species id="bs_Cytochromes_C_Oxidized_mitochondrion" name="bs_|Cytochromes-C-Oxidized| [mitochondrion]" compartment="bs_mitochondrion" initialConcentration="0" boundaryCondition="false"/>
      <species id="CONIFERYL_ALCOHOL_biomass" name="coniferyl alcohol (CONIFERYL-ALCOHOL) [biomass]" compartment="biomass" initialConcentration="0" boundaryCondition="false"/>
      <species id="Glucomannan_monomer_equivalent_biomass" name="Glucomannan-monomer-equivalent [biomass]" compartment="biomass" initialConcentration="0" boundaryCondition="false"/>
      <species id="ms_SULFOQUINOVOSYLDIACYLGLYCEROL" name="ms_SULFOQUINOVOSYLDIACYLGLYCEROL" compartment="ms_cytoplasm" initialConcentration="0" boundaryCondition="false"/>
      <species id="bs_SULFOQUINOVOSYLDIACYLGLYCEROL" name="bs_SULFOQUINOVOSYLDIACYLGLYCEROL" compartment="bs_cytoplasm" initialConcentration="0" boundaryCondition="false"/>
      <species id="ms_L_ORNITHINE" name="ms_L-ORNITHINE" compartment="ms_cytoplasm" initialConcentration="0" boundaryCondition="false"/>
      <species id="bs_L_ORNITHINE" name="bs_L-ORNITHINE" compartment="bs_cytoplasm" initialConcentration="0" boundaryCondition="false"/>
      <species id="ms_N_5_PHOSPHORIBOSYL_ANTHRANILATE" name="ms_N-(5&apos;-phosphoribosyl)-anthranilate (N-5-PHOSPHORIBOSYL-ANTHRANILATE)" compartment="ms_cytoplasm" initialConcentration="0" boundaryCondition="false"/>
      <species id="bs_N_5_PHOSPHORIBOSYL_ANTHRANILATE" name="bs_N-(5&apos;-phosphoribosyl)-anthranilate (N-5-PHOSPHORIBOSYL-ANTHRANILATE)" compartment="bs_cytoplasm" initialConcentration="0" boundaryCondition="false"/>
      <species id="CELLULOSE_monomer_equivalent_biomass" name="CELLULOSE_monomer_equivalent [biomass]" compartment="biomass" initialConcentration="0" boundaryCondition="false"/>
      <species id="LYS_phloem" name="L-lysine (LYS) [phloem]" compartment="phloem" initialConcentration="0" boundaryCondition="false"/>
      <species id="ms_CPD_4211" name="ms_dimethylallyl diphosphate (CPD-4211)" compartment="ms_cytoplasm" initialConcentration="0" boundaryCondition="false"/>
      <species id="bs_CPD_4211" name="bs_dimethylallyl diphosphate (CPD-4211)" compartment="bs_cytoplasm" initialConcentration="0" boundaryCondition="false"/>
      <species id="ms_CYS" name="ms_L-cysteine (CYS)" compartment="ms_cytoplasm" initialConcentration="0" boundaryCondition="false"/>
      <species id="bs_CYS" name="bs_L-cysteine (CYS)" compartment="bs_cytoplasm" initialConcentration="0" boundaryCondition="false"/>
      <species id="ms_CAFFEOYL_COA" name="ms_CAFFEOYL-COA" compartment="ms_cytoplasm" initialConcentration="0" boundaryCondition="false"/>
      <species id="bs_CAFFEOYL_COA" name="bs_CAFFEOYL-COA" compartment="bs_cytoplasm" initialConcentration="0" boundaryCondition="false"/>
      <species id="ms_Ox_Thioredoxin" name="ms_|Ox-Thioredoxin|" compartment="ms_cytoplasm" initialConcentration="0" boundaryCondition="false"/>
      <species id="bs_Ox_Thioredoxin" name="bs_|Ox-Thioredoxin|" compartment="bs_cytoplasm" initialConcentration="0" boundaryCondition="false"/>
      <species id="ms_ACETYLSERINE" name="ms_O-acetyl-L-serine (ACETYLSERINE)" compartment="ms_cytoplasm" initialConcentration="0" boundaryCondition="false"/>
      <species id="bs_ACETYLSERINE" name="bs_O-acetyl-L-serine (ACETYLSERINE)" compartment="bs_cytoplasm" initialConcentration="0" boundaryCondition="false"/>
      <species id="ms__3_Hydroxy_octanoyl_ACPs" name="ms_|3-Hydroxy-octanoyl-ACPs|" compartment="ms_cytoplasm" initialConcentration="0" boundaryCondition="false"/>
      <species id="bs__3_Hydroxy_octanoyl_ACPs" name="bs_|3-Hydroxy-octanoyl-ACPs|" compartment="bs_cytoplasm" initialConcentration="0" boundaryCondition="false"/>
      <species id="LINOLENIC_ACID_biomass" name="alpha-linolenate (LINOLENIC_ACID) [biomass]" compartment="biomass" initialConcentration="0" boundaryCondition="false"/>
      <species id="ms_Light_chloroplast" name="ms_|Light| [chloroplast]" compartment="ms_chloroplast" initialConcentration="0" boundaryCondition="false"/>
      <species id="bs_Light_chloroplast" name="bs_|Light| [chloroplast]" compartment="bs_chloroplast" initialConcentration="0" boundaryCondition="false"/>
      <species id="ms_BETA_D_FRUCTOSE" name="ms_beta-D-fructofuranose (BETA-D-FRUCTOSE)" compartment="ms_cytoplasm" initialConcentration="0" boundaryCondition="false"/>
      <species id="bs_BETA_D_FRUCTOSE" name="bs_beta-D-fructofuranose (BETA-D-FRUCTOSE)" compartment="bs_cytoplasm" initialConcentration="0" boundaryCondition="false"/>
      <species id="ms_SUC_mitochondrion" name="ms_succinate (SUC) [mitochondrion]" compartment="ms_mitochondrion" initialConcentration="0" boundaryCondition="false"/>
      <species id="bs_SUC_mitochondrion" name="bs_succinate (SUC) [mitochondrion]" compartment="bs_mitochondrion" initialConcentration="0" boundaryCondition="false"/>
      <species id="ASN_biomass" name="L-asparagine (ASN) [biomass]" compartment="biomass" initialConcentration="0" boundaryCondition="false"/>
      <species id="ms_ADENYLOSUCC" name="ms_adenylo-succinate (ADENYLOSUCC)" compartment="ms_cytoplasm" initialConcentration="0" boundaryCondition="false"/>
      <species id="bs_ADENYLOSUCC" name="bs_adenylo-succinate (ADENYLOSUCC)" compartment="bs_cytoplasm" initialConcentration="0" boundaryCondition="false"/>
      <species id="ms_NAD_peroxisome" name="ms_NAD+ (NAD) [peroxisome]" compartment="ms_peroxisome" initialConcentration="0" boundaryCondition="false"/>
      <species id="bs_NAD_peroxisome" name="bs_NAD+ (NAD) [peroxisome]" compartment="bs_peroxisome" initialConcentration="0" boundaryCondition="false"/>
      <species id="SER_phloem" name="L-serine (SER) [phloem]" compartment="phloem" initialConcentration="0" boundaryCondition="false"/>
      <species id="ms_GLYCERATE" name="ms_D-glycerate (GLYCERATE)" compartment="ms_cytoplasm" initialConcentration="0" boundaryCondition="false"/>
      <species id="bs_GLYCERATE" name="bs_D-glycerate (GLYCERATE)" compartment="bs_cytoplasm" initialConcentration="0" boundaryCondition="false"/>
      <species id="ms_CPD_469" name="ms_N-acetyl-L-glutamate 5-semialdehyde (CPD-469)" compartment="ms_cytoplasm" initialConcentration="0" boundaryCondition="false"/>
      <species id="bs_CPD_469" name="bs_N-acetyl-L-glutamate 5-semialdehyde (CPD-469)" compartment="bs_cytoplasm" initialConcentration="0" boundaryCondition="false"/>
      <species id="ms_Oleoyl_ACPs" name="ms_|Oleoyl-ACPs|" compartment="ms_cytoplasm" initialConcentration="0" boundaryCondition="false"/>
      <species id="bs_Oleoyl_ACPs" name="bs_|Oleoyl-ACPs|" compartment="bs_cytoplasm" initialConcentration="0" boundaryCondition="false"/>
      <species id="PROTON_xylem" name="H+ (PROTON) [xylem]" compartment="xylem" initialConcentration="0" boundaryCondition="false"/>
      <species id="ms_GLC_6_P_chloroplast" name="ms_beta-D-glucose 6-phosphate (GLC-6-P) [chloroplast]" compartment="ms_chloroplast" initialConcentration="0" boundaryCondition="false"/>
      <species id="bs_GLC_6_P_chloroplast" name="bs_beta-D-glucose 6-phosphate (GLC-6-P) [chloroplast]" compartment="bs_chloroplast" initialConcentration="0" boundaryCondition="false"/>
      <species id="ms_CELLULOSE_monomer_equivalent" name="ms_CELLULOSE_monomer_equivalent" compartment="ms_cytoplasm" initialConcentration="0" boundaryCondition="false"/>
      <species id="bs_CELLULOSE_monomer_equivalent" name="bs_CELLULOSE_monomer_equivalent" compartment="bs_cytoplasm" initialConcentration="0" boundaryCondition="false"/>
      <species id="ms_oleate" name="ms_oleate (OLEATE-CPD)" compartment="ms_cytoplasm" initialConcentration="0" boundaryCondition="false"/>
      <species id="bs_oleate" name="bs_oleate (OLEATE-CPD)" compartment="bs_cytoplasm" initialConcentration="0" boundaryCondition="false"/>
      <species id="ms_Xyloglucan_monomer_equivalent" name="ms_Xyloglucan-monomer-equivalent" compartment="ms_cytoplasm" initialConcentration="0" boundaryCondition="false"/>
      <species id="bs_Xyloglucan_monomer_equivalent" name="bs_Xyloglucan-monomer-equivalent" compartment="bs_cytoplasm" initialConcentration="0" boundaryCondition="false"/>
      <species id="ms_GERANYL_PP" name="ms_geranyl diphosphate (GERANYL-PP)" compartment="ms_cytoplasm" initialConcentration="0" boundaryCondition="false"/>
      <species id="bs_GERANYL_PP" name="bs_geranyl diphosphate (GERANYL-PP)" compartment="bs_cytoplasm" initialConcentration="0" boundaryCondition="false"/>
      <species id="ms_monodehydroascorbate" name="ms_monodehydroascorbate (CPD-318)" compartment="ms_cytoplasm" initialConcentration="0" boundaryCondition="false"/>
      <species id="bs_monodehydroascorbate" name="bs_monodehydroascorbate (CPD-318)" compartment="bs_cytoplasm" initialConcentration="0" boundaryCondition="false"/>
      <species id="ms_CPD_412" name="ms_4-coumaroylshikimate (CPD-412)" compartment="ms_cytoplasm" initialConcentration="0" boundaryCondition="false"/>
      <species id="bs_CPD_412" name="bs_4-coumaroylshikimate (CPD-412)" compartment="bs_cytoplasm" initialConcentration="0" boundaryCondition="false"/>
      <species id="_1_4_alpha_D_Glucan_monomer_equivalent_chloroplast_biomass" name="1-4-alpha-D-Glucan_monomer_equivalent_chloroplast [biomass]" compartment="biomass" initialConcentration="0" boundaryCondition="false"/>
      <species id="ms_DUDP" name="ms_DUDP" compartment="ms_cytoplasm" initialConcentration="0" boundaryCondition="false"/>
      <species id="bs_DUDP" name="bs_DUDP" compartment="bs_cytoplasm" initialConcentration="0" boundaryCondition="false"/>
      <species id="ms_L_GAMMA_GLUTAMYLCYSTEINE" name="ms_L-GAMMA-GLUTAMYLCYSTEINE" compartment="ms_cytoplasm" initialConcentration="0" boundaryCondition="false"/>
      <species id="bs_L_GAMMA_GLUTAMYLCYSTEINE" name="bs_L-GAMMA-GLUTAMYLCYSTEINE" compartment="bs_cytoplasm" initialConcentration="0" boundaryCondition="false"/>
      <species id="ms_CPD_14553" name="ms_UDP-alpha-D-galactose (CPD-14553)" compartment="ms_cytoplasm" initialConcentration="0" boundaryCondition="false"/>
      <species id="bs_CPD_14553" name="bs_UDP-alpha-D-galactose (CPD-14553)" compartment="bs_cytoplasm" initialConcentration="0" boundaryCondition="false"/>
      <species id="ms_INDOLE_3_GLYCEROL_P" name="ms_(1S,2R)-1-C-(indol-3-yl)glycerol 3-phosphate (INDOLE-3-GLYCEROL-P)" compartment="ms_cytoplasm" initialConcentration="0" boundaryCondition="false"/>
      <species id="bs_INDOLE_3_GLYCEROL_P" name="bs_(1S,2R)-1-C-(indol-3-yl)glycerol 3-phosphate (INDOLE-3-GLYCEROL-P)" compartment="bs_cytoplasm" initialConcentration="0" boundaryCondition="false"/>
      <species id="ms_oxygen_mitochondrion" name="ms_oxygen (OXYGEN-MOLECULE) [mitochondrion]" compartment="ms_mitochondrion" initialConcentration="0" boundaryCondition="false"/>
      <species id="bs_oxygen_mitochondrion" name="bs_oxygen (OXYGEN-MOLECULE) [mitochondrion]" compartment="bs_mitochondrion" initialConcentration="0" boundaryCondition="false"/>
      <species id="PHYTOSPINGOSINE_biomass" name="4-hydroxysphinganine (PHYTOSPINGOSINE) [biomass]" compartment="biomass" initialConcentration="0" boundaryCondition="false"/>
      <species id="ms_L_DEHYDRO_ASCORBATE" name="ms_L-DEHYDRO-ASCORBATE" compartment="ms_cytoplasm" initialConcentration="0" boundaryCondition="false"/>
      <species id="bs_L_DEHYDRO_ASCORBATE" name="bs_L-DEHYDRO-ASCORBATE" compartment="bs_cytoplasm" initialConcentration="0" boundaryCondition="false"/>
      <species id="ms_UDP_D_XYLOSE" name="ms_UDP-alpha-D-xylose (UDP-D-XYLOSE)" compartment="ms_cytoplasm" initialConcentration="0" boundaryCondition="false"/>
      <species id="bs_UDP_D_XYLOSE" name="bs_UDP-alpha-D-xylose (UDP-D-XYLOSE)" compartment="bs_cytoplasm" initialConcentration="0" boundaryCondition="false"/>
      <species id="Light_external" name="|Light| [external]" compartment="external" initialConcentration="0" boundaryCondition="false"/>
      <species id="ms_CO_A" name="ms_coenzyme A (CO-A)" compartment="ms_cytoplasm" initialConcentration="0" boundaryCondition="false"/>
      <species id="bs_CO_A" name="bs_coenzyme A (CO-A)" compartment="bs_cytoplasm" initialConcentration="0" boundaryCondition="false"/>
      <species id="ms__2_KETOGLUTARATE_peroxisome" name="ms_2-oxoglutarate (2-KETOGLUTARATE) [peroxisome]" compartment="ms_peroxisome" initialConcentration="0" boundaryCondition="false"/>
      <species id="bs__2_KETOGLUTARATE_peroxisome" name="bs_2-oxoglutarate (2-KETOGLUTARATE) [peroxisome]" compartment="bs_peroxisome" initialConcentration="0" boundaryCondition="false"/>
      <species id="ms_Trans_D2_decenoyl_ACPs" name="ms_|Trans-D2-decenoyl-ACPs|" compartment="ms_cytoplasm" initialConcentration="0" boundaryCondition="false"/>
      <species id="bs_Trans_D2_decenoyl_ACPs" name="bs_|Trans-D2-decenoyl-ACPs|" compartment="bs_cytoplasm" initialConcentration="0" boundaryCondition="false"/>
      <species id="ms_SINAPALDEHYDE" name="ms_SINAPALDEHYDE" compartment="ms_cytoplasm" initialConcentration="0" boundaryCondition="false"/>
      <species id="bs_SINAPALDEHYDE" name="bs_SINAPALDEHYDE" compartment="bs_cytoplasm" initialConcentration="0" boundaryCondition="false"/>
      <species id="ms_HISTIDINOL" name="ms_HISTIDINOL" compartment="ms_cytoplasm" initialConcentration="0" boundaryCondition="false"/>
      <species id="bs_HISTIDINOL" name="bs_HISTIDINOL" compartment="bs_cytoplasm" initialConcentration="0" boundaryCondition="false"/>
      <species id="Arabinoxylan_monomer_equivalent_biomass" name="Arabinoxylan-monomer-equivalent [biomass]" compartment="biomass" initialConcentration="0" boundaryCondition="false"/>
      <species id="ms_ALPHA_GLC_6_P_chloroplast" name="ms_alpha-D-glucose 6-phosphate (ALPHA-GLC-6-P) [chloroplast]" compartment="ms_chloroplast" initialConcentration="0" boundaryCondition="false"/>
      <species id="bs_ALPHA_GLC_6_P_chloroplast" name="bs_alpha-D-glucose 6-phosphate (ALPHA-GLC-6-P) [chloroplast]" compartment="bs_chloroplast" initialConcentration="0" boundaryCondition="false"/>
      <species id="ms_OXIDIZED_GLUTATHIONE" name="ms_glutathione disulfide (OXIDIZED-GLUTATHIONE)" compartment="ms_cytoplasm" initialConcentration="0" boundaryCondition="false"/>
      <species id="bs_OXIDIZED_GLUTATHIONE" name="bs_glutathione disulfide (OXIDIZED-GLUTATHIONE)" compartment="bs_cytoplasm" initialConcentration="0" boundaryCondition="false"/>
      <species id="SINAPYL_ALCOHOL_biomass" name="SINAPYL-ALCOHOL [biomass]" compartment="biomass" initialConcentration="0" boundaryCondition="false"/>
      <species id="ms_protein_fixed_biomass" name="ms_protein [fixed_biomass]" compartment="ms_fixed_biomass" initialConcentration="0" boundaryCondition="false"/>
      <species id="bs_protein_fixed_biomass" name="bs_protein [fixed_biomass]" compartment="bs_fixed_biomass" initialConcentration="0" boundaryCondition="false"/>
      <species id="ms_THR" name="ms_L-threonine (THR)" compartment="ms_cytoplasm" initialConcentration="0" boundaryCondition="false"/>
      <species id="bs_THR" name="bs_L-threonine (THR)" compartment="bs_cytoplasm" initialConcentration="0" boundaryCondition="false"/>
      <species id="ms_Red_Thioredoxin" name="ms_|Red-Thioredoxin|" compartment="ms_cytoplasm" initialConcentration="0" boundaryCondition="false"/>
      <species id="bs_Red_Thioredoxin" name="bs_|Red-Thioredoxin|" compartment="bs_cytoplasm" initialConcentration="0" boundaryCondition="false"/>
      <species id="ms_L_HISTIDINOL_P" name="ms_L-histidinol-phosphate (L-HISTIDINOL-P)" compartment="ms_cytoplasm" initialConcentration="0" boundaryCondition="false"/>
      <species id="bs_L_HISTIDINOL_P" name="bs_L-histidinol-phosphate (L-HISTIDINOL-P)" compartment="bs_cytoplasm" initialConcentration="0" boundaryCondition="false"/>
      <species id="ms_THF" name="ms_tetrahydrofolate (THF)" compartment="ms_cytoplasm" initialConcentration="0" boundaryCondition="false"/>
      <species id="bs_THF" name="bs_tetrahydrofolate (THF)" compartment="bs_cytoplasm" initialConcentration="0" boundaryCondition="false"/>
      <species id="ms_BUTYRYL_COA" name="ms_butanoyl-CoA (BUTYRYL-COA)" compartment="ms_cytoplasm" initialConcentration="0" boundaryCondition="false"/>
      <species id="bs_BUTYRYL_COA" name="bs_butanoyl-CoA (BUTYRYL-COA)" compartment="bs_cytoplasm" initialConcentration="0" boundaryCondition="false"/>
      <species id="ms_ALPHA_GLC_6_P" name="ms_alpha-D-glucose 6-phosphate (ALPHA-GLC-6-P)" compartment="ms_cytoplasm" initialConcentration="0" boundaryCondition="false"/>
      <species id="bs_ALPHA_GLC_6_P" name="bs_alpha-D-glucose 6-phosphate (ALPHA-GLC-6-P)" compartment="bs_cytoplasm" initialConcentration="0" boundaryCondition="false"/>
      <species id="ms_coniferaldehyde" name="ms_coniferaldehyde (CONIFERYL-ALDEHYDE)" compartment="ms_cytoplasm" initialConcentration="0" boundaryCondition="false"/>
      <species id="bs_coniferaldehyde" name="bs_coniferaldehyde (CONIFERYL-ALDEHYDE)" compartment="bs_cytoplasm" initialConcentration="0" boundaryCondition="false"/>
      <species id="ms__3_dehydroshikimate" name="ms_3-dehydroshikimate (3-DEHYDRO-SHIKIMATE)" compartment="ms_cytoplasm" initialConcentration="0" boundaryCondition="false"/>
      <species id="bs__3_dehydroshikimate" name="bs_3-dehydroshikimate (3-DEHYDRO-SHIKIMATE)" compartment="bs_cytoplasm" initialConcentration="0" boundaryCondition="false"/>
      <species id="ms_PHE" name="ms_L-phenylalanine (PHE)" compartment="ms_cytoplasm" initialConcentration="0" boundaryCondition="false"/>
      <species id="bs_PHE" name="bs_L-phenylalanine (PHE)" compartment="bs_cytoplasm" initialConcentration="0" boundaryCondition="false"/>
      <species id="ms_GLYOX" name="ms_glyoxylate (GLYOX)" compartment="ms_cytoplasm" initialConcentration="0" boundaryCondition="false"/>
      <species id="bs_GLYOX" name="bs_glyoxylate (GLYOX)" compartment="bs_cytoplasm" initialConcentration="0" boundaryCondition="false"/>
      <species id="ms__5_HYDROXY_CONIFERALDEHYDE" name="ms_5-HYDROXY-CONIFERALDEHYDE" compartment="ms_cytoplasm" initialConcentration="0" boundaryCondition="false"/>
      <species id="bs__5_HYDROXY_CONIFERALDEHYDE" name="bs_5-HYDROXY-CONIFERALDEHYDE" compartment="bs_cytoplasm" initialConcentration="0" boundaryCondition="false"/>
      <species id="ms_AMP_chloroplast" name="ms_AMP [chloroplast]" compartment="ms_chloroplast" initialConcentration="0" boundaryCondition="false"/>
      <species id="bs_AMP_chloroplast" name="bs_AMP [chloroplast]" compartment="bs_chloroplast" initialConcentration="0" boundaryCondition="false"/>
      <species id="ms_HCO3" name="ms_bicarbonate (HCO3)" compartment="ms_cytoplasm" initialConcentration="0" boundaryCondition="false"/>
      <species id="bs_HCO3" name="bs_bicarbonate (HCO3)" compartment="bs_cytoplasm" initialConcentration="0" boundaryCondition="false"/>
      <species id="ms_Linoleoyl_groups" name="ms_|Linoleoyl-groups|" compartment="ms_cytoplasm" initialConcentration="0" boundaryCondition="false"/>
      <species id="bs_Linoleoyl_groups" name="bs_|Linoleoyl-groups|" compartment="bs_cytoplasm" initialConcentration="0" boundaryCondition="false"/>
      <species id="ms_CHORISMATE" name="ms_CHORISMATE" compartment="ms_cytoplasm" initialConcentration="0" boundaryCondition="false"/>
      <species id="bs_CHORISMATE" name="bs_CHORISMATE" compartment="bs_cytoplasm" initialConcentration="0" boundaryCondition="false"/>
      <species id="ms_R_3_hydroxymyristoyl_ACPs" name="ms_|R-3-hydroxymyristoyl-ACPs|" compartment="ms_cytoplasm" initialConcentration="0" boundaryCondition="false"/>
      <species id="bs_R_3_hydroxymyristoyl_ACPs" name="bs_|R-3-hydroxymyristoyl-ACPs|" compartment="bs_cytoplasm" initialConcentration="0" boundaryCondition="false"/>
      <species id="ms__2_KETOGLUTARATE_mitochondrion" name="ms_2-oxoglutarate (2-KETOGLUTARATE) [mitochondrion]" compartment="ms_mitochondrion" initialConcentration="0" boundaryCondition="false"/>
      <species id="bs__2_KETOGLUTARATE_mitochondrion" name="bs_2-oxoglutarate (2-KETOGLUTARATE) [mitochondrion]" compartment="bs_mitochondrion" initialConcentration="0" boundaryCondition="false"/>
      <species id="ms_PHOSPHORYL_ETHANOLAMINE" name="ms_PHOSPHORYL-ETHANOLAMINE" compartment="ms_cytoplasm" initialConcentration="0" boundaryCondition="false"/>
      <species id="bs_PHOSPHORYL_ETHANOLAMINE" name="bs_PHOSPHORYL-ETHANOLAMINE" compartment="bs_cytoplasm" initialConcentration="0" boundaryCondition="false"/>
      <species id="ms_PROTON" name="ms_H+ (PROTON)" compartment="ms_cytoplasm" initialConcentration="0" boundaryCondition="false"/>
      <species id="bs_PROTON" name="bs_H+ (PROTON)" compartment="bs_cytoplasm" initialConcentration="0" boundaryCondition="false"/>
      <species id="ms_L_GALACTOSE" name="ms_beta-L-galactose (L-GALACTOSE)" compartment="ms_cytoplasm" initialConcentration="0" boundaryCondition="false"/>
      <species id="bs_L_GALACTOSE" name="bs_beta-L-galactose (L-GALACTOSE)" compartment="bs_cytoplasm" initialConcentration="0" boundaryCondition="false"/>
      <species id="ms_Pyruvate_dehydrogenase_lipoate" name="ms_|Pyruvate-dehydrogenase-lipoate|" compartment="ms_cytoplasm" initialConcentration="0" boundaryCondition="false"/>
      <species id="bs_Pyruvate_dehydrogenase_lipoate" name="bs_|Pyruvate-dehydrogenase-lipoate|" compartment="bs_cytoplasm" initialConcentration="0" boundaryCondition="false"/>
      <species id="ms__4_aminobutanoate" name="ms_4-aminobutanoate (4-AMINO-BUTYRATE)" compartment="ms_cytoplasm" initialConcentration="0" boundaryCondition="false"/>
      <species id="bs__4_aminobutanoate" name="bs_4-aminobutanoate (4-AMINO-BUTYRATE)" compartment="bs_cytoplasm" initialConcentration="0" boundaryCondition="false"/>
      <species id="ms_GLC" name="ms_beta-D-glucose (GLC)" compartment="ms_cytoplasm" initialConcentration="0" boundaryCondition="false"/>
      <species id="bs_GLC" name="bs_beta-D-glucose (GLC)" compartment="bs_cytoplasm" initialConcentration="0" boundaryCondition="false"/>
      <species id="ms_D_SEDOHEPTULOSE_1_7_P2_chloroplast" name="ms_D-sedoheptulose-1,7-bisphosphate (D-SEDOHEPTULOSE-1-7-P2) [chloroplast]" compartment="ms_chloroplast" initialConcentration="0" boundaryCondition="false"/>
      <species id="bs_D_SEDOHEPTULOSE_1_7_P2_chloroplast" name="bs_D-sedoheptulose-1,7-bisphosphate (D-SEDOHEPTULOSE-1-7-P2) [chloroplast]" compartment="bs_chloroplast" initialConcentration="0" boundaryCondition="false"/>
      <species id="ms__1_4_alpha_D_Glucan_monomer_equivalent_chloroplast" name="ms_1-4-alpha-D-Glucan_monomer_equivalent [chloroplast]" compartment="ms_chloroplast" initialConcentration="0" boundaryCondition="false"/>
      <species id="bs__1_4_alpha_D_Glucan_monomer_equivalent_chloroplast" name="bs_1-4-alpha-D-Glucan_monomer_equivalent [chloroplast]" compartment="bs_chloroplast" initialConcentration="0" boundaryCondition="false"/>
      <species id="ms_Charged_GLT_tRNAs" name="ms_|Charged-GLT-tRNAs|" compartment="ms_cytoplasm" initialConcentration="0" boundaryCondition="false"/>
      <species id="bs_Charged_GLT_tRNAs" name="bs_|Charged-GLT-tRNAs|" compartment="bs_cytoplasm" initialConcentration="0" boundaryCondition="false"/>
      <species id="Galactosyl_galactosyl_diacyl_glycerols_biomass" name="|Galactosyl-galactosyl-diacyl-glycerols| [biomass]" compartment="biomass" initialConcentration="0" boundaryCondition="false"/>
      <species id="ms_PROTOPORPHYRINOGEN" name="ms_protoporphyrinogen IX (PROTOPORPHYRINOGEN)" compartment="ms_cytoplasm" initialConcentration="0" boundaryCondition="false"/>
      <species id="bs_PROTOPORPHYRINOGEN" name="bs_protoporphyrinogen IX (PROTOPORPHYRINOGEN)" compartment="bs_cytoplasm" initialConcentration="0" boundaryCondition="false"/>
      <species id="ms_CIT" name="ms_citrate (CIT)" compartment="ms_cytoplasm" initialConcentration="0" boundaryCondition="false"/>
      <species id="bs_CIT" name="bs_citrate (CIT)" compartment="bs_cytoplasm" initialConcentration="0" boundaryCondition="false"/>
      <species id="ms_L_ASPARTATE" name="ms_L-ASPARTATE" compartment="ms_cytoplasm" initialConcentration="0" boundaryCondition="false"/>
      <species id="bs_L_ASPARTATE" name="bs_L-ASPARTATE" compartment="bs_cytoplasm" initialConcentration="0" boundaryCondition="false"/>
      <species id="ms_DCTP" name="ms_DCTP" compartment="ms_cytoplasm" initialConcentration="0" boundaryCondition="false"/>
      <species id="bs_DCTP" name="bs_DCTP" compartment="bs_cytoplasm" initialConcentration="0" boundaryCondition="false"/>
      <species id="ms_CAFFEOYLSHIKIMATE" name="ms_CAFFEOYLSHIKIMATE" compartment="ms_cytoplasm" initialConcentration="0" boundaryCondition="false"/>
      <species id="bs_CAFFEOYLSHIKIMATE" name="bs_CAFFEOYLSHIKIMATE" compartment="bs_cytoplasm" initialConcentration="0" boundaryCondition="false"/>
      <species id="ms_CPD_14443" name="ms_(4S)-4-hydroxy-2,3,4,5-tetrahydro-(2S)-dipicolinate (CPD-14443)" compartment="ms_cytoplasm" initialConcentration="0" boundaryCondition="false"/>
      <species id="bs_CPD_14443" name="bs_(4S)-4-hydroxy-2,3,4,5-tetrahydro-(2S)-dipicolinate (CPD-14443)" compartment="bs_cytoplasm" initialConcentration="0" boundaryCondition="false"/>
      <species id="ms_oxygen_peroxisome" name="ms_oxygen (OXYGEN-MOLECULE) [peroxisome]" compartment="ms_peroxisome" initialConcentration="0" boundaryCondition="false"/>
      <species id="bs_oxygen_peroxisome" name="bs_oxygen (OXYGEN-MOLECULE) [peroxisome]" compartment="bs_peroxisome" initialConcentration="0" boundaryCondition="false"/>
      <species id="ms_free_aa_fixed_biomass" name="ms_free_aa [fixed_biomass]" compartment="ms_fixed_biomass" initialConcentration="0" boundaryCondition="false"/>
      <species id="bs_free_aa_fixed_biomass" name="bs_free_aa [fixed_biomass]" compartment="bs_fixed_biomass" initialConcentration="0" boundaryCondition="false"/>
      <species id="ms__2_OXOBUTANOATE" name="ms_2-OXOBUTANOATE" compartment="ms_cytoplasm" initialConcentration="0" boundaryCondition="false"/>
      <species id="bs__2_OXOBUTANOATE" name="bs_2-OXOBUTANOATE" compartment="bs_cytoplasm" initialConcentration="0" boundaryCondition="false"/>
      <species id="octadecenedioate_biomass" name="octadecenedioate (OCTADEC-9-ENE-118-DIOIC-ACID) [biomass]" compartment="biomass" initialConcentration="0" boundaryCondition="false"/>
      <species id="ms_polysaccharide_galacturonate_unit" name="ms_polysaccharide_galacturonate_unit" compartment="ms_cytoplasm" initialConcentration="0" boundaryCondition="false"/>
      <species id="bs_polysaccharide_galacturonate_unit" name="bs_polysaccharide_galacturonate_unit" compartment="bs_cytoplasm" initialConcentration="0" boundaryCondition="false"/>
      <species id="ms_DODECANOATE" name="ms_laurate (DODECANOATE)" compartment="ms_cytoplasm" initialConcentration="0" boundaryCondition="false"/>
      <species id="bs_DODECANOATE" name="bs_laurate (DODECANOATE)" compartment="bs_cytoplasm" initialConcentration="0" boundaryCondition="false"/>
      <species id="ms_LYS" name="ms_L-lysine (LYS)" compartment="ms_cytoplasm" initialConcentration="0" boundaryCondition="false"/>
      <species id="bs_LYS" name="bs_L-lysine (LYS)" compartment="bs_cytoplasm" initialConcentration="0" boundaryCondition="false"/>
      <species id="ms__5_PHOSPHO_RIBOSYL_GLYCINEAMIDE" name="ms_5-PHOSPHO-RIBOSYL-GLYCINEAMIDE" compartment="ms_cytoplasm" initialConcentration="0" boundaryCondition="false"/>
      <species id="bs__5_PHOSPHO_RIBOSYL_GLYCINEAMIDE" name="bs_5-PHOSPHO-RIBOSYL-GLYCINEAMIDE" compartment="bs_cytoplasm" initialConcentration="0" boundaryCondition="false"/>
      <species id="ms_PPI_chloroplast" name="ms_diphosphate (PPI) [chloroplast]" compartment="ms_chloroplast" initialConcentration="0" boundaryCondition="false"/>
      <species id="bs_PPI_chloroplast" name="bs_diphosphate (PPI) [chloroplast]" compartment="bs_chloroplast" initialConcentration="0" boundaryCondition="false"/>
      <species id="ms_Oxidized_Plastocyanins_chloroplast" name="ms_|Oxidized-Plastocyanins| [chloroplast]" compartment="ms_chloroplast" initialConcentration="0" boundaryCondition="false"/>
      <species id="bs_Oxidized_Plastocyanins_chloroplast" name="bs_|Oxidized-Plastocyanins| [chloroplast]" compartment="bs_chloroplast" initialConcentration="0" boundaryCondition="false"/>
      <species id="ms_D_threo_isocitrate_mitochondrion" name="ms_D-threo-isocitrate (THREO-DS-ISO-CITRATE) [mitochondrion]" compartment="ms_mitochondrion" initialConcentration="0" boundaryCondition="false"/>
      <species id="bs_D_threo_isocitrate_mitochondrion" name="bs_D-threo-isocitrate (THREO-DS-ISO-CITRATE) [mitochondrion]" compartment="bs_mitochondrion" initialConcentration="0" boundaryCondition="false"/>
      <species id="THR_biomass" name="L-threonine (THR) [biomass]" compartment="biomass" initialConcentration="0" boundaryCondition="false"/>
      <species id="ms_DGDP" name="ms_DGDP" compartment="ms_cytoplasm" initialConcentration="0" boundaryCondition="false"/>
      <species id="bs_DGDP" name="bs_DGDP" compartment="bs_cytoplasm" initialConcentration="0" boundaryCondition="false"/>
      <species id="ms_GALACTOSE_1P" name="ms_alpha-D-galactose 1-phosphate (GALACTOSE-1P)" compartment="ms_cytoplasm" initialConcentration="0" boundaryCondition="false"/>
      <species id="bs_GALACTOSE_1P" name="bs_alpha-D-galactose 1-phosphate (GALACTOSE-1P)" compartment="bs_cytoplasm" initialConcentration="0" boundaryCondition="false"/>
      <species id="ms_PHOSPHORIBOSYL_CARBOXY_AMINOIMIDAZOLE" name="ms_5-amino-1-(5-phospho-D-ribosyl)imidazole-4-carboxylate (PHOSPHORIBOSYL-CARBOXY-AMINOIMIDAZOLE)" compartment="ms_cytoplasm" initialConcentration="0" boundaryCondition="false"/>
      <species id="bs_PHOSPHORIBOSYL_CARBOXY_AMINOIMIDAZOLE" name="bs_5-amino-1-(5-phospho-D-ribosyl)imidazole-4-carboxylate (PHOSPHORIBOSYL-CARBOXY-AMINOIMIDAZOLE)" compartment="bs_cytoplasm" initialConcentration="0" boundaryCondition="false"/>
      <species id="ms_ILE" name="ms_L-isoleucine (ILE)" compartment="ms_cytoplasm" initialConcentration="0" boundaryCondition="false"/>
      <species id="bs_ILE" name="bs_L-isoleucine (ILE)" compartment="bs_cytoplasm" initialConcentration="0" boundaryCondition="false"/>
      <species id="ms_UMP" name="ms_uridine-5&apos;-phosphate (UMP)" compartment="ms_cytoplasm" initialConcentration="0" boundaryCondition="false"/>
      <species id="bs_UMP" name="bs_uridine-5&apos;-phosphate (UMP)" compartment="bs_cytoplasm" initialConcentration="0" boundaryCondition="false"/>
      <species id="ms_CDPDIACYLGLYCEROL" name="ms_CDPDIACYLGLYCEROL" compartment="ms_cytoplasm" initialConcentration="0" boundaryCondition="false"/>
      <species id="bs_CDPDIACYLGLYCEROL" name="bs_CDPDIACYLGLYCEROL" compartment="bs_cytoplasm" initialConcentration="0" boundaryCondition="false"/>
      <species id="ms_polysaccharide_mannose_unit" name="ms_polysaccharide_mannose_unit" compartment="ms_cytoplasm" initialConcentration="0" boundaryCondition="false"/>
      <species id="bs_polysaccharide_mannose_unit" name="bs_polysaccharide_mannose_unit" compartment="bs_cytoplasm" initialConcentration="0" boundaryCondition="false"/>
      <species id="ms_CHLOROPHYLLIDE_A" name="ms_chlorophyllide a (CHLOROPHYLLIDE-A)" compartment="ms_cytoplasm" initialConcentration="0" boundaryCondition="false"/>
      <species id="bs_CHLOROPHYLLIDE_A" name="bs_chlorophyllide a (CHLOROPHYLLIDE-A)" compartment="bs_cytoplasm" initialConcentration="0" boundaryCondition="false"/>
      <species id="ms_GUANINE" name="ms_GUANINE" compartment="ms_cytoplasm" initialConcentration="0" boundaryCondition="false"/>
      <species id="bs_GUANINE" name="bs_GUANINE" compartment="bs_cytoplasm" initialConcentration="0" boundaryCondition="false"/>
      <species id="ms_LAUROYLCOA_CPD" name="ms_lauroyl-CoA (LAUROYLCOA-CPD)" compartment="ms_cytoplasm" initialConcentration="0" boundaryCondition="false"/>
      <species id="bs_LAUROYLCOA_CPD" name="bs_lauroyl-CoA (LAUROYLCOA-CPD)" compartment="bs_cytoplasm" initialConcentration="0" boundaryCondition="false"/>
      <species id="ms__3_P_HYDROXYPYRUVATE" name="ms_3-phospho-hydroxypyruvate (3-P-HYDROXYPYRUVATE)" compartment="ms_cytoplasm" initialConcentration="0" boundaryCondition="false"/>
      <species id="bs__3_P_HYDROXYPYRUVATE" name="bs_3-phospho-hydroxypyruvate (3-P-HYDROXYPYRUVATE)" compartment="bs_cytoplasm" initialConcentration="0" boundaryCondition="false"/>
      <species id="ms_NADP" name="ms_NADP+ (NADP)" compartment="ms_cytoplasm" initialConcentration="0" boundaryCondition="false"/>
      <species id="bs_NADP" name="bs_NADP+ (NADP)" compartment="bs_cytoplasm" initialConcentration="0" boundaryCondition="false"/>
      <species id="ms_PORPHOBILINOGEN" name="ms_PORPHOBILINOGEN" compartment="ms_cytoplasm" initialConcentration="0" boundaryCondition="false"/>
      <species id="bs_PORPHOBILINOGEN" name="bs_PORPHOBILINOGEN" compartment="bs_cytoplasm" initialConcentration="0" boundaryCondition="false"/>
      <species id="ms_GLY_mitochondrion" name="ms_glycine (GLY) [mitochondrion]" compartment="ms_mitochondrion" initialConcentration="0" boundaryCondition="false"/>
      <species id="bs_GLY_mitochondrion" name="bs_glycine (GLY) [mitochondrion]" compartment="bs_mitochondrion" initialConcentration="0" boundaryCondition="false"/>
      <species id="ms_LINOLENIC_ACID" name="ms_alpha-linolenate (LINOLENIC_ACID)" compartment="ms_cytoplasm" initialConcentration="0" boundaryCondition="false"/>
      <species id="bs_LINOLENIC_ACID" name="bs_alpha-linolenate (LINOLENIC_ACID)" compartment="bs_cytoplasm" initialConcentration="0" boundaryCondition="false"/>
      <species id="ms_Pyruvate_dehydrogenase_lipoate_mitochondrion" name="ms_|Pyruvate-dehydrogenase-lipoate| [mitochondrion]" compartment="ms_mitochondrion" initialConcentration="0" boundaryCondition="false"/>
      <species id="bs_Pyruvate_dehydrogenase_lipoate_mitochondrion" name="bs_|Pyruvate-dehydrogenase-lipoate| [mitochondrion]" compartment="bs_mitochondrion" initialConcentration="0" boundaryCondition="false"/>
      <species id="ms__2_3_DIHYDRODIPICOLINATE" name="ms_(S)-2,3-dihydrodipicolinate (2-3-DIHYDRODIPICOLINATE)" compartment="ms_cytoplasm" initialConcentration="0" boundaryCondition="false"/>
      <species id="bs__2_3_DIHYDRODIPICOLINATE" name="bs_(S)-2,3-dihydrodipicolinate (2-3-DIHYDRODIPICOLINATE)" compartment="bs_cytoplasm" initialConcentration="0" boundaryCondition="false"/>
      <species id="ms_Butanoyl_ACPs" name="ms_|Butanoyl-ACPs|" compartment="ms_cytoplasm" initialConcentration="0" boundaryCondition="false"/>
      <species id="bs_Butanoyl_ACPs" name="bs_|Butanoyl-ACPs|" compartment="bs_cytoplasm" initialConcentration="0" boundaryCondition="false"/>
      <species id="ms_UDP_GLUCOSE" name="ms_UDP-GLUCOSE" compartment="ms_cytoplasm" initialConcentration="0" boundaryCondition="false"/>
      <species id="bs_UDP_GLUCOSE" name="bs_UDP-GLUCOSE" compartment="bs_cytoplasm" initialConcentration="0" boundaryCondition="false"/>
      <species id="_1_3_beta_D_glucan_monomer_equivalent_biomass" name="1-3-beta-D-glucan-monomer-equivalent [biomass]" compartment="biomass" initialConcentration="0" boundaryCondition="false"/>
      <species id="ms_PYRUVATE" name="ms_PYRUVATE" compartment="ms_cytoplasm" initialConcentration="0" boundaryCondition="false"/>
      <species id="bs_PYRUVATE" name="bs_PYRUVATE" compartment="bs_cytoplasm" initialConcentration="0" boundaryCondition="false"/>
      <species id="ms_GAP_chloroplast" name="ms_D-glyceraldehyde 3-phosphate (GAP) [chloroplast]" compartment="ms_chloroplast" initialConcentration="0" boundaryCondition="false"/>
      <species id="bs_GAP_chloroplast" name="bs_D-glyceraldehyde 3-phosphate (GAP) [chloroplast]" compartment="bs_chloroplast" initialConcentration="0" boundaryCondition="false"/>
      <species id="ms_NADPH" name="ms_NADPH" compartment="ms_cytoplasm" initialConcentration="0" boundaryCondition="false"/>
      <species id="bs_NADPH" name="bs_NADPH" compartment="bs_cytoplasm" initialConcentration="0" boundaryCondition="false"/>
      <species id="PALMITATE_biomass" name="PALMITATE [biomass]" compartment="biomass" initialConcentration="0" boundaryCondition="false"/>
      <species id="ms_COUMARALDEHYDE" name="ms_COUMARALDEHYDE" compartment="ms_cytoplasm" initialConcentration="0" boundaryCondition="false"/>
      <species id="bs_COUMARALDEHYDE" name="bs_COUMARALDEHYDE" compartment="bs_cytoplasm" initialConcentration="0" boundaryCondition="false"/>
      <species id="ms_XMP" name="ms_XMP (XANTHOSINE-5-PHOSPHATE)" compartment="ms_cytoplasm" initialConcentration="0" boundaryCondition="false"/>
      <species id="bs_XMP" name="bs_XMP (XANTHOSINE-5-PHOSPHATE)" compartment="bs_cytoplasm" initialConcentration="0" boundaryCondition="false"/>
      <species id="ms_Oleoyl_groups" name="ms_|Oleoyl-groups|" compartment="ms_cytoplasm" initialConcentration="0" boundaryCondition="false"/>
      <species id="bs_Oleoyl_groups" name="bs_|Oleoyl-groups|" compartment="bs_cytoplasm" initialConcentration="0" boundaryCondition="false"/>
      <species id="ms_monodehydroascorbate_chloroplast" name="ms_monodehydroascorbate (CPD-318) [chloroplast]" compartment="ms_chloroplast" initialConcentration="0" boundaryCondition="false"/>
      <species id="bs_monodehydroascorbate_chloroplast" name="bs_monodehydroascorbate (CPD-318) [chloroplast]" compartment="bs_chloroplast" initialConcentration="0" boundaryCondition="false"/>
      <species id="ms_PROTOPORPHYRIN_IX" name="ms_protoporphyrin IX (PROTOPORPHYRIN_IX)" compartment="ms_cytoplasm" initialConcentration="0" boundaryCondition="false"/>
      <species id="bs_PROTOPORPHYRIN_IX" name="bs_protoporphyrin IX (PROTOPORPHYRIN_IX)" compartment="bs_cytoplasm" initialConcentration="0" boundaryCondition="false"/>
      <species id="ms_CO2" name="ms_CO2 (CARBON-DIOXIDE)" compartment="ms_cytoplasm" initialConcentration="0" boundaryCondition="false"/>
      <species id="bs_CO2" name="bs_CO2 (CARBON-DIOXIDE)" compartment="bs_cytoplasm" initialConcentration="0" boundaryCondition="false"/>
      <species id="ms_CPD_7014" name="ms_chlorophyllide b (CPD-7014)" compartment="ms_cytoplasm" initialConcentration="0" boundaryCondition="false"/>
      <species id="bs_CPD_7014" name="bs_chlorophyllide b (CPD-7014)" compartment="bs_cytoplasm" initialConcentration="0" boundaryCondition="false"/>
      <species id="ms_RIBULOSE_5P" name="ms_D-ribulose 5-phosphate (RIBULOSE-5P)" compartment="ms_cytoplasm" initialConcentration="0" boundaryCondition="false"/>
      <species id="bs_RIBULOSE_5P" name="bs_D-ribulose 5-phosphate (RIBULOSE-5P)" compartment="bs_cytoplasm" initialConcentration="0" boundaryCondition="false"/>
      <species id="ms_D_6_P_GLUCONO_DELTA_LACTONE" name="ms_6-phospho D-glucono-1,5-lactone (D-6-P-GLUCONO-DELTA-LACTONE)" compartment="ms_cytoplasm" initialConcentration="0" boundaryCondition="false"/>
      <species id="bs_D_6_P_GLUCONO_DELTA_LACTONE" name="bs_6-phospho D-glucono-1,5-lactone (D-6-P-GLUCONO-DELTA-LACTONE)" compartment="bs_cytoplasm" initialConcentration="0" boundaryCondition="false"/>
      <species id="ms_Beta_hydroxydecanoyl_ACPs" name="ms_|Beta-hydroxydecanoyl-ACPs|" compartment="ms_cytoplasm" initialConcentration="0" boundaryCondition="false"/>
      <species id="bs_Beta_hydroxydecanoyl_ACPs" name="bs_|Beta-hydroxydecanoyl-ACPs|" compartment="bs_cytoplasm" initialConcentration="0" boundaryCondition="false"/>
      <species id="ms_MG_PROTOPORPHYRIN_MONOMETHYL_ESTER" name="ms_magnesium-protoporphyrin IX 13-monomethyl ester (MG-PROTOPORPHYRIN-MONOMETHYL-ESTER)" compartment="ms_cytoplasm" initialConcentration="0" boundaryCondition="false"/>
      <species id="bs_MG_PROTOPORPHYRIN_MONOMETHYL_ESTER" name="bs_magnesium-protoporphyrin IX 13-monomethyl ester (MG-PROTOPORPHYRIN-MONOMETHYL-ESTER)" compartment="bs_cytoplasm" initialConcentration="0" boundaryCondition="false"/>
      <species id="ms_CDP" name="ms_CDP" compartment="ms_cytoplasm" initialConcentration="0" boundaryCondition="false"/>
      <species id="bs_CDP" name="bs_CDP" compartment="bs_cytoplasm" initialConcentration="0" boundaryCondition="false"/>
      <species id="ms_ERYTHROSE_4P" name="ms_D-erythrose 4-phosphate (ERYTHROSE-4P)" compartment="ms_cytoplasm" initialConcentration="0" boundaryCondition="false"/>
      <species id="bs_ERYTHROSE_4P" name="bs_D-erythrose 4-phosphate (ERYTHROSE-4P)" compartment="bs_cytoplasm" initialConcentration="0" boundaryCondition="false"/>
      <species id="ms_Glucomannan_monomer_equivalent" name="ms_Glucomannan-monomer-equivalent" compartment="ms_cytoplasm" initialConcentration="0" boundaryCondition="false"/>
      <species id="bs_Glucomannan_monomer_equivalent" name="bs_Glucomannan-monomer-equivalent" compartment="bs_cytoplasm" initialConcentration="0" boundaryCondition="false"/>
      <species id="ms_TDP" name="ms_dTDP (TDP)" compartment="ms_cytoplasm" initialConcentration="0" boundaryCondition="false"/>
      <species id="bs_TDP" name="bs_dTDP (TDP)" compartment="bs_cytoplasm" initialConcentration="0" boundaryCondition="false"/>
      <species id="ms_STEARIC_ACID" name="ms_stearate (STEARIC_ACID)" compartment="ms_cytoplasm" initialConcentration="0" boundaryCondition="false"/>
      <species id="bs_STEARIC_ACID" name="bs_stearate (STEARIC_ACID)" compartment="bs_cytoplasm" initialConcentration="0" boundaryCondition="false"/>
      <species id="ms__3_oxo_palmitoyl_ACPs" name="ms_|3-oxo-palmitoyl-ACPs|" compartment="ms_cytoplasm" initialConcentration="0" boundaryCondition="false"/>
      <species id="bs__3_oxo_palmitoyl_ACPs" name="bs_|3-oxo-palmitoyl-ACPs|" compartment="bs_cytoplasm" initialConcentration="0" boundaryCondition="false"/>
      <species id="ms__3_oxo_decanoyl_ACPs" name="ms_|3-oxo-decanoyl-ACPs|" compartment="ms_cytoplasm" initialConcentration="0" boundaryCondition="false"/>
      <species id="bs__3_oxo_decanoyl_ACPs" name="bs_|3-oxo-decanoyl-ACPs|" compartment="bs_cytoplasm" initialConcentration="0" boundaryCondition="false"/>
      <species id="ms_OXALACETIC_ACID" name="ms_oxaloacetate (OXALACETIC_ACID)" compartment="ms_cytoplasm" initialConcentration="0" boundaryCondition="false"/>
      <species id="bs_OXALACETIC_ACID" name="bs_oxaloacetate (OXALACETIC_ACID)" compartment="bs_cytoplasm" initialConcentration="0" boundaryCondition="false"/>
      <species id="ms_DEHYDROQUINATE" name="ms_3-dehydroquinate (DEHYDROQUINATE)" compartment="ms_cytoplasm" initialConcentration="0" boundaryCondition="false"/>
      <species id="bs_DEHYDROQUINATE" name="bs_3-dehydroquinate (DEHYDROQUINATE)" compartment="bs_cytoplasm" initialConcentration="0" boundaryCondition="false"/>
      <species id="ms__5_PHOSPHORIBOSYL_5_AMINOIMIDAZOLE" name="ms_5-amino-1-(5-phospho-D-ribosyl)imidazole (5-PHOSPHORIBOSYL-5-AMINOIMIDAZOLE)" compartment="ms_cytoplasm" initialConcentration="0" boundaryCondition="false"/>
      <species id="bs__5_PHOSPHORIBOSYL_5_AMINOIMIDAZOLE" name="bs_5-amino-1-(5-phospho-D-ribosyl)imidazole (5-PHOSPHORIBOSYL-5-AMINOIMIDAZOLE)" compartment="bs_cytoplasm" initialConcentration="0" boundaryCondition="false"/>
      <species id="ms_ALPHA_GLUCOSE" name="ms_alpha-D-glucose (ALPHA-GLUCOSE)" compartment="ms_cytoplasm" initialConcentration="0" boundaryCondition="false"/>
      <species id="bs_ALPHA_GLUCOSE" name="bs_alpha-D-glucose (ALPHA-GLUCOSE)" compartment="bs_cytoplasm" initialConcentration="0" boundaryCondition="false"/>
      <species id="ms_Glucuronoxylan_monomer_equivalent" name="ms_Glucuronoxylan-monomer-equivalent" compartment="ms_cytoplasm" initialConcentration="0" boundaryCondition="false"/>
      <species id="bs_Glucuronoxylan_monomer_equivalent" name="bs_Glucuronoxylan-monomer-equivalent" compartment="bs_cytoplasm" initialConcentration="0" boundaryCondition="false"/>
      <species id="ms_G3P" name="ms_3-phospho-D-glycerate (G3P)" compartment="ms_cytoplasm" initialConcentration="0" boundaryCondition="false"/>
      <species id="bs_G3P" name="bs_3-phospho-D-glycerate (G3P)" compartment="bs_cytoplasm" initialConcentration="0" boundaryCondition="false"/>
      <species id="CPD_440_biomass" name="N-feruloyltyramine (CPD-440) [biomass]" compartment="biomass" initialConcentration="0" boundaryCondition="false"/>
      <species id="ms_PPI" name="ms_diphosphate (PPI)" compartment="ms_cytoplasm" initialConcentration="0" boundaryCondition="false"/>
      <species id="bs_PPI" name="bs_diphosphate (PPI)" compartment="bs_cytoplasm" initialConcentration="0" boundaryCondition="false"/>
      <species id="ms_GAP" name="ms_D-glyceraldehyde 3-phosphate (GAP)" compartment="ms_cytoplasm" initialConcentration="0" boundaryCondition="false"/>
      <species id="bs_GAP" name="bs_D-glyceraldehyde 3-phosphate (GAP)" compartment="bs_cytoplasm" initialConcentration="0" boundaryCondition="false"/>
      <species id="ms_SUCROSE_6P" name="ms_sucrose-6-phosphate (SUCROSE-6P)" compartment="ms_cytoplasm" initialConcentration="0" boundaryCondition="false"/>
      <species id="bs_SUCROSE_6P" name="bs_sucrose-6-phosphate (SUCROSE-6P)" compartment="bs_cytoplasm" initialConcentration="0" boundaryCondition="false"/>
      <species id="NITRATE_xylem" name="NITRATE [xylem]" compartment="xylem" initialConcentration="0" boundaryCondition="false"/>
      <species id="ms_FARNESYL_PP" name="ms_(2E,6E)-farnesyl diphosphate (FARNESYL-PP)" compartment="ms_cytoplasm" initialConcentration="0" boundaryCondition="false"/>
      <species id="bs_FARNESYL_PP" name="bs_(2E,6E)-farnesyl diphosphate (FARNESYL-PP)" compartment="bs_cytoplasm" initialConcentration="0" boundaryCondition="false"/>
      <species id="ms_CAFFEOYLQUINATE" name="ms_trans-5-O-caffeoyl-D-quinate (CAFFEOYLQUINATE)" compartment="ms_cytoplasm" initialConcentration="0" boundaryCondition="false"/>
      <species id="bs_CAFFEOYLQUINATE" name="bs_trans-5-O-caffeoyl-D-quinate (CAFFEOYLQUINATE)" compartment="bs_cytoplasm" initialConcentration="0" boundaryCondition="false"/>
      <species id="ms_FUM_mitochondrion" name="ms_fumarate (FUM) [mitochondrion]" compartment="ms_mitochondrion" initialConcentration="0" boundaryCondition="false"/>
      <species id="bs_FUM_mitochondrion" name="bs_fumarate (FUM) [mitochondrion]" compartment="bs_mitochondrion" initialConcentration="0" boundaryCondition="false"/>
      <species id="ms_Oxidized_ferredoxins_chloroplast" name="ms_|Oxidized-ferredoxins| [chloroplast]" compartment="ms_chloroplast" initialConcentration="0" boundaryCondition="false"/>
      <species id="bs_Oxidized_ferredoxins_chloroplast" name="bs_|Oxidized-ferredoxins| [chloroplast]" compartment="bs_chloroplast" initialConcentration="0" boundaryCondition="false"/>
      <species id="ms_L_GLUTAMATE_GAMMA_SEMIALDEHYDE" name="ms_L-glutamate gamma-semialdehyde (L-GLUTAMATE_GAMMA-SEMIALDEHYDE)" compartment="ms_cytoplasm" initialConcentration="0" boundaryCondition="false"/>
      <species id="bs_L_GLUTAMATE_GAMMA_SEMIALDEHYDE" name="bs_L-glutamate gamma-semialdehyde (L-GLUTAMATE_GAMMA-SEMIALDEHYDE)" compartment="bs_cytoplasm" initialConcentration="0" boundaryCondition="false"/>
      <species id="_1_4_beta_D_xylan_monomer_equivalent_biomass" name="1-4-beta-D-xylan-monomer-equivalent [biomass]" compartment="biomass" initialConcentration="0" boundaryCondition="false"/>
      <species id="ms_SO3" name="ms_sulfite (SO3)" compartment="ms_cytoplasm" initialConcentration="0" boundaryCondition="false"/>
      <species id="bs_SO3" name="bs_sulfite (SO3)" compartment="bs_cytoplasm" initialConcentration="0" boundaryCondition="false"/>
      <species id="ms_PREPHENATE" name="ms_PREPHENATE" compartment="ms_cytoplasm" initialConcentration="0" boundaryCondition="false"/>
      <species id="bs_PREPHENATE" name="bs_PREPHENATE" compartment="bs_cytoplasm" initialConcentration="0" boundaryCondition="false"/>
      <species id="ms__2_C_METHYL_D_ERYTHRITOL_4_PHOSPHATE" name="ms_2-C-METHYL-D-ERYTHRITOL-4-PHOSPHATE" compartment="ms_cytoplasm" initialConcentration="0" boundaryCondition="false"/>
      <species id="bs__2_C_METHYL_D_ERYTHRITOL_4_PHOSPHATE" name="bs_2-C-METHYL-D-ERYTHRITOL-4-PHOSPHATE" compartment="bs_cytoplasm" initialConcentration="0" boundaryCondition="false"/>
      <species id="ms_XYLULOSE_5_PHOSPHATE" name="ms_D-xylulose 5-phosphate (XYLULOSE-5-PHOSPHATE)" compartment="ms_cytoplasm" initialConcentration="0" boundaryCondition="false"/>
      <species id="bs_XYLULOSE_5_PHOSPHATE" name="bs_D-xylulose 5-phosphate (XYLULOSE-5-PHOSPHATE)" compartment="bs_cytoplasm" initialConcentration="0" boundaryCondition="false"/>
      <species id="ms_Galactosyl_galactosyl_diacyl_glycerols" name="ms_|Galactosyl-galactosyl-diacyl-glycerols|" compartment="ms_cytoplasm" initialConcentration="0" boundaryCondition="false"/>
      <species id="bs_Galactosyl_galactosyl_diacyl_glycerols" name="bs_|Galactosyl-galactosyl-diacyl-glycerols|" compartment="bs_cytoplasm" initialConcentration="0" boundaryCondition="false"/>
      <species id="ms_MEVALONATE" name="ms_(R)-mevalonate (MEVALONATE)" compartment="ms_cytoplasm" initialConcentration="0" boundaryCondition="false"/>
      <species id="bs_MEVALONATE" name="bs_(R)-mevalonate (MEVALONATE)" compartment="bs_cytoplasm" initialConcentration="0" boundaryCondition="false"/>
      <species id="ms_CPD_499" name="ms_mevalonate-5-phosphate (CPD-499)" compartment="ms_cytoplasm" initialConcentration="0" boundaryCondition="false"/>
      <species id="bs_CPD_499" name="bs_mevalonate-5-phosphate (CPD-499)" compartment="bs_cytoplasm" initialConcentration="0" boundaryCondition="false"/>
      <species id="ms_isopentenyl_diphosphate" name="ms_isopentenyl diphosphate (DELTA3-ISOPENTENYL-PP)" compartment="ms_cytoplasm" initialConcentration="0" boundaryCondition="false"/>
      <species id="bs_isopentenyl_diphosphate" name="bs_isopentenyl diphosphate (DELTA3-ISOPENTENYL-PP)" compartment="bs_cytoplasm" initialConcentration="0" boundaryCondition="false"/>
      <species id="ms_dihydrosphingosine" name="ms_dihydrosphingosine (CPD-13612)" compartment="ms_cytoplasm" initialConcentration="0" boundaryCondition="false"/>
      <species id="bs_dihydrosphingosine" name="bs_dihydrosphingosine (CPD-13612)" compartment="bs_cytoplasm" initialConcentration="0" boundaryCondition="false"/>
      <species id="ms_S_ADENOSYLMETHIONINE" name="ms_S-adenosyl-L-methionine (S-ADENOSYLMETHIONINE)" compartment="ms_cytoplasm" initialConcentration="0" boundaryCondition="false"/>
      <species id="bs_S_ADENOSYLMETHIONINE" name="bs_S-adenosyl-L-methionine (S-ADENOSYLMETHIONINE)" compartment="bs_cytoplasm" initialConcentration="0" boundaryCondition="false"/>
      <species id="ms_PALMITATE" name="ms_PALMITATE" compartment="ms_cytoplasm" initialConcentration="0" boundaryCondition="false"/>
      <species id="bs_PALMITATE" name="bs_PALMITATE" compartment="bs_cytoplasm" initialConcentration="0" boundaryCondition="false"/>
      <species id="ms_GLYCERATE_chloroplast" name="ms_D-glycerate (GLYCERATE) [chloroplast]" compartment="ms_chloroplast" initialConcentration="0" boundaryCondition="false"/>
      <species id="bs_GLYCERATE_chloroplast" name="bs_D-glycerate (GLYCERATE) [chloroplast]" compartment="bs_chloroplast" initialConcentration="0" boundaryCondition="false"/>
      <species id="ms_Palmitoyl_ACPs" name="ms_|Palmitoyl-ACPs|" compartment="ms_cytoplasm" initialConcentration="0" boundaryCondition="false"/>
      <species id="bs_Palmitoyl_ACPs" name="bs_|Palmitoyl-ACPs|" compartment="bs_cytoplasm" initialConcentration="0" boundaryCondition="false"/>
      <species id="ms_CPD_397" name="ms_S-methyl-L-methionine (CPD-397)" compartment="ms_cytoplasm" initialConcentration="0" boundaryCondition="false"/>
      <species id="bs_CPD_397" name="bs_S-methyl-L-methionine (CPD-397)" compartment="bs_cytoplasm" initialConcentration="0" boundaryCondition="false"/>
      <species id="ms_nitrogenous_fixed_biomass" name="ms_nitrogenous [fixed_biomass]" compartment="ms_fixed_biomass" initialConcentration="0" boundaryCondition="false"/>
      <species id="bs_nitrogenous_fixed_biomass" name="bs_nitrogenous [fixed_biomass]" compartment="bs_fixed_biomass" initialConcentration="0" boundaryCondition="false"/>
      <species id="ms__3_oxo_hexanoyl_ACPs" name="ms_|3-oxo-hexanoyl-ACPs|" compartment="ms_cytoplasm" initialConcentration="0" boundaryCondition="false"/>
      <species id="bs__3_oxo_hexanoyl_ACPs" name="bs_|3-oxo-hexanoyl-ACPs|" compartment="bs_cytoplasm" initialConcentration="0" boundaryCondition="false"/>
      <species id="STEARIC_ACID_biomass" name="stearate (STEARIC_ACID) [biomass]" compartment="biomass" initialConcentration="0" boundaryCondition="false"/>
      <species id="ms_ARG" name="ms_L-arginine (ARG)" compartment="ms_cytoplasm" initialConcentration="0" boundaryCondition="false"/>
      <species id="bs_ARG" name="bs_L-arginine (ARG)" compartment="bs_cytoplasm" initialConcentration="0" boundaryCondition="false"/>
      <species id="ms_DADP" name="ms_DADP" compartment="ms_cytoplasm" initialConcentration="0" boundaryCondition="false"/>
      <species id="bs_DADP" name="bs_DADP" compartment="bs_cytoplasm" initialConcentration="0" boundaryCondition="false"/>
      <species id="ms_CO_A_mitochondrion" name="ms_coenzyme A (CO-A) [mitochondrion]" compartment="ms_mitochondrion" initialConcentration="0" boundaryCondition="false"/>
      <species id="bs_CO_A_mitochondrion" name="bs_coenzyme A (CO-A) [mitochondrion]" compartment="bs_mitochondrion" initialConcentration="0" boundaryCondition="false"/>
      <species id="ms_NAD" name="ms_NAD+ (NAD)" compartment="ms_cytoplasm" initialConcentration="0" boundaryCondition="false"/>
      <species id="bs_NAD" name="bs_NAD+ (NAD)" compartment="bs_cytoplasm" initialConcentration="0" boundaryCondition="false"/>
      <species id="ms_TYRAMINE" name="ms_TYRAMINE" compartment="ms_cytoplasm" initialConcentration="0" boundaryCondition="false"/>
      <species id="bs_TYRAMINE" name="bs_TYRAMINE" compartment="bs_cytoplasm" initialConcentration="0" boundaryCondition="false"/>
      <species id="ms_CPDQT_4" name="ms_alpha-L-galactose-1-phosphate (CPDQT-4)" compartment="ms_cytoplasm" initialConcentration="0" boundaryCondition="false"/>
      <species id="bs_CPDQT_4" name="bs_alpha-L-galactose-1-phosphate (CPDQT-4)" compartment="bs_cytoplasm" initialConcentration="0" boundaryCondition="false"/>
      <species id="ms__2_Hexadecenoyl_ACPs" name="ms_|2-Hexadecenoyl-ACPs|" compartment="ms_cytoplasm" initialConcentration="0" boundaryCondition="false"/>
      <species id="bs__2_Hexadecenoyl_ACPs" name="bs_|2-Hexadecenoyl-ACPs|" compartment="bs_cytoplasm" initialConcentration="0" boundaryCondition="false"/>
      <species id="ms_PALMITYL_COA" name="ms_palmitoyl-CoA (PALMITYL-COA)" compartment="ms_cytoplasm" initialConcentration="0" boundaryCondition="false"/>
      <species id="bs_PALMITYL_COA" name="bs_palmitoyl-CoA (PALMITYL-COA)" compartment="bs_cytoplasm" initialConcentration="0" boundaryCondition="false"/>
      <species id="ms_NADH" name="ms_NADH" compartment="ms_cytoplasm" initialConcentration="0" boundaryCondition="false"/>
      <species id="bs_NADH" name="bs_NADH" compartment="bs_cytoplasm" initialConcentration="0" boundaryCondition="false"/>
      <species id="ms_Dodecanoyl_ACPs" name="ms_|Dodecanoyl-ACPs|" compartment="ms_cytoplasm" initialConcentration="0" boundaryCondition="false"/>
      <species id="bs_Dodecanoyl_ACPs" name="bs_|Dodecanoyl-ACPs|" compartment="bs_cytoplasm" initialConcentration="0" boundaryCondition="false"/>
      <species id="ms_ACETYL_COA" name="ms_ACETYL-COA" compartment="ms_cytoplasm" initialConcentration="0" boundaryCondition="false"/>
      <species id="bs_ACETYL_COA" name="bs_ACETYL-COA" compartment="bs_cytoplasm" initialConcentration="0" boundaryCondition="false"/>
      <species id="GLUTATHIONE_phloem" name="GLUTATHIONE [phloem]" compartment="phloem" initialConcentration="0" boundaryCondition="false"/>
      <species id="ms_Homogalacturonan_monomer_equivalent" name="ms_Homogalacturonan-monomer-equivalent" compartment="ms_cytoplasm" initialConcentration="0" boundaryCondition="false"/>
      <species id="bs_Homogalacturonan_monomer_equivalent" name="bs_Homogalacturonan-monomer-equivalent" compartment="bs_cytoplasm" initialConcentration="0" boundaryCondition="false"/>
      <species id="ms_UROPORPHYRINOGEN_III" name="ms_UROPORPHYRINOGEN-III" compartment="ms_cytoplasm" initialConcentration="0" boundaryCondition="false"/>
      <species id="bs_UROPORPHYRINOGEN_III" name="bs_UROPORPHYRINOGEN-III" compartment="bs_cytoplasm" initialConcentration="0" boundaryCondition="false"/>
      <species id="ms_HYDROXYMETHYLBILANE" name="ms_HYDROXYMETHYLBILANE" compartment="ms_cytoplasm" initialConcentration="0" boundaryCondition="false"/>
      <species id="bs_HYDROXYMETHYLBILANE" name="bs_HYDROXYMETHYLBILANE" compartment="bs_cytoplasm" initialConcentration="0" boundaryCondition="false"/>
      <species id="Xylogalacturonan_monomer_equivalent_biomass" name="Xylogalacturonan-monomer-equivalent [biomass]" compartment="biomass" initialConcentration="0" boundaryCondition="false"/>
      <species id="ms_DNA_base_equivalent" name="ms_DNA_base_equivalent" compartment="ms_cytoplasm" initialConcentration="0" boundaryCondition="false"/>
      <species id="bs_DNA_base_equivalent" name="bs_DNA_base_equivalent" compartment="bs_cytoplasm" initialConcentration="0" boundaryCondition="false"/>
      <species id="PRO_biomass" name="L-proline (PRO) [biomass]" compartment="biomass" initialConcentration="0" boundaryCondition="false"/>
      <species id="ms_dihydroxyacetone_phosphate" name="ms_dihydroxyacetone phosphate (DIHYDROXY-ACETONE-PHOSPHATE)" compartment="ms_cytoplasm" initialConcentration="0" boundaryCondition="false"/>
      <species id="bs_dihydroxyacetone_phosphate" name="bs_dihydroxyacetone phosphate (DIHYDROXY-ACETONE-PHOSPHATE)" compartment="bs_cytoplasm" initialConcentration="0" boundaryCondition="false"/>
      <species id="ms_CPD_177" name="ms_CPD-177" compartment="ms_cytoplasm" initialConcentration="0" boundaryCondition="false"/>
      <species id="bs_CPD_177" name="bs_CPD-177" compartment="bs_cytoplasm" initialConcentration="0" boundaryCondition="false"/>
      <species id="ms_CPD_649" name="ms_sphinganine 1-phosphate (CPD-649)" compartment="ms_cytoplasm" initialConcentration="0" boundaryCondition="false"/>
      <species id="bs_CPD_649" name="bs_sphinganine 1-phosphate (CPD-649)" compartment="bs_cytoplasm" initialConcentration="0" boundaryCondition="false"/>
      <species id="ms_DIHYDROFOLATE" name="ms_7,8-dihydrofolate (DIHYDROFOLATE)" compartment="ms_cytoplasm" initialConcentration="0" boundaryCondition="false"/>
      <species id="bs_DIHYDROFOLATE" name="bs_7,8-dihydrofolate (DIHYDROFOLATE)" compartment="bs_cytoplasm" initialConcentration="0" boundaryCondition="false"/>
      <species id="ms_AMMONIA_mitochondrion" name="ms_AMMONIA [mitochondrion]" compartment="ms_mitochondrion" initialConcentration="0" boundaryCondition="false"/>
      <species id="bs_AMMONIA_mitochondrion" name="bs_AMMONIA [mitochondrion]" compartment="bs_mitochondrion" initialConcentration="0" boundaryCondition="false"/>
      <species id="ms_PROTON_thylakoid_lumen" name="ms_H+ (PROTON) [thylakoid_lumen]" compartment="ms_thylakoid_lumen" initialConcentration="0" boundaryCondition="false"/>
      <species id="bs_PROTON_thylakoid_lumen" name="bs_H+ (PROTON) [thylakoid_lumen]" compartment="bs_thylakoid_lumen" initialConcentration="0" boundaryCondition="false"/>
      <species id="ms_INDOLE_ACETATE_AUXIN" name="ms_indole-3-acetate (INDOLE_ACETATE_AUXIN)" compartment="ms_cytoplasm" initialConcentration="0" boundaryCondition="false"/>
      <species id="bs_INDOLE_ACETATE_AUXIN" name="bs_indole-3-acetate (INDOLE_ACETATE_AUXIN)" compartment="bs_cytoplasm" initialConcentration="0" boundaryCondition="false"/>
      <species id="ms_DIOH_ISOVALERATE" name="ms_DIOH-ISOVALERATE" compartment="ms_cytoplasm" initialConcentration="0" boundaryCondition="false"/>
      <species id="bs_DIOH_ISOVALERATE" name="bs_DIOH-ISOVALERATE" compartment="bs_cytoplasm" initialConcentration="0" boundaryCondition="false"/>
      <species id="ms_L_BETA_ASPARTYL_P" name="ms_L-aspartyl-4-phosphate (L-BETA-ASPARTYL-P)" compartment="ms_cytoplasm" initialConcentration="0" boundaryCondition="false"/>
      <species id="bs_L_BETA_ASPARTYL_P" name="bs_L-aspartyl-4-phosphate (L-BETA-ASPARTYL-P)" compartment="bs_cytoplasm" initialConcentration="0" boundaryCondition="false"/>
      <species id="ms__4_COUMAROYLQUINATE" name="ms_trans-5-O-(4-coumaroyl)-D-quinate (4-COUMAROYLQUINATE)" compartment="ms_cytoplasm" initialConcentration="0" boundaryCondition="false"/>
      <species id="bs__4_COUMAROYLQUINATE" name="bs_trans-5-O-(4-coumaroyl)-D-quinate (4-COUMAROYLQUINATE)" compartment="bs_cytoplasm" initialConcentration="0" boundaryCondition="false"/>
      <species id="ms_SUCROSE" name="ms_SUCROSE" compartment="ms_cytoplasm" initialConcentration="0" boundaryCondition="false"/>
      <species id="bs_SUCROSE" name="bs_SUCROSE" compartment="bs_cytoplasm" initialConcentration="0" boundaryCondition="false"/>
      <species id="ms__5_PHOSPHORIBOSYL_N_FORMYLGLYCINEAMIDINE" name="ms_5-PHOSPHORIBOSYL-N-FORMYLGLYCINEAMIDINE" compartment="ms_cytoplasm" initialConcentration="0" boundaryCondition="false"/>
      <species id="bs__5_PHOSPHORIBOSYL_N_FORMYLGLYCINEAMIDINE" name="bs_5-PHOSPHORIBOSYL-N-FORMYLGLYCINEAMIDINE" compartment="bs_cytoplasm" initialConcentration="0" boundaryCondition="false"/>
      <species id="CO2_intercellular_air_space" name="CO2 (CARBON-DIOXIDE) [intercellular_air_space]" compartment="intercellular_air_space" initialConcentration="0" boundaryCondition="false"/>
      <species id="ms_OLEOYL_COA" name="ms_OLEOYL-COA" compartment="ms_cytoplasm" initialConcentration="0" boundaryCondition="false"/>
      <species id="bs_OLEOYL_COA" name="bs_OLEOYL-COA" compartment="bs_cytoplasm" initialConcentration="0" boundaryCondition="false"/>
      <species id="L_1_phosphatidyl_inositols_biomass" name="|L-1-phosphatidyl-inositols| [biomass]" compartment="biomass" initialConcentration="0" boundaryCondition="false"/>
      <species id="ms_monovinyl_protochlorophyllide_a" name="ms_monovinyl protochlorophyllide a (MONO-VINYL-PROTOCHLOROPHYLLIDE-A)" compartment="ms_cytoplasm" initialConcentration="0" boundaryCondition="false"/>
      <species id="bs_monovinyl_protochlorophyllide_a" name="bs_monovinyl protochlorophyllide a (MONO-VINYL-PROTOCHLOROPHYLLIDE-A)" compartment="bs_cytoplasm" initialConcentration="0" boundaryCondition="false"/>
      <species id="LINOLEIC_ACID_biomass" name="linoleate (LINOLEIC_ACID) [biomass]" compartment="biomass" initialConcentration="0" boundaryCondition="false"/>
      <species id="ms_L_CYSTATHIONINE" name="ms_L-CYSTATHIONINE" compartment="ms_cytoplasm" initialConcentration="0" boundaryCondition="false"/>
      <species id="bs_L_CYSTATHIONINE" name="bs_L-CYSTATHIONINE" compartment="bs_cytoplasm" initialConcentration="0" boundaryCondition="false"/>
      <species id="SUCROSE_biomass" name="SUCROSE [biomass]" compartment="biomass" initialConcentration="0" boundaryCondition="false"/>
      <species id="ms__18_OXOOLEATE" name="ms_18-oxo-oleate (18-OXOOLEATE)" compartment="ms_cytoplasm" initialConcentration="0" boundaryCondition="false"/>
      <species id="bs__18_OXOOLEATE" name="bs_18-oxo-oleate (18-OXOOLEATE)" compartment="bs_cytoplasm" initialConcentration="0" boundaryCondition="false"/>
      <species id="ms_CPD_676" name="ms_trans-caffeate (CPD-676)" compartment="ms_cytoplasm" initialConcentration="0" boundaryCondition="false"/>
      <species id="bs_CPD_676" name="bs_trans-caffeate (CPD-676)" compartment="bs_cytoplasm" initialConcentration="0" boundaryCondition="false"/>
      <species id="ms_CPD_674" name="ms_trans-cinnamate (CPD-674)" compartment="ms_cytoplasm" initialConcentration="0" boundaryCondition="false"/>
      <species id="bs_CPD_674" name="bs_trans-cinnamate (CPD-674)" compartment="bs_cytoplasm" initialConcentration="0" boundaryCondition="false"/>
      <species id="ms__18_HYDROXYOLEATE" name="ms_18-HYDROXYOLEATE" compartment="ms_cytoplasm" initialConcentration="0" boundaryCondition="false"/>
      <species id="bs__18_HYDROXYOLEATE" name="bs_18-HYDROXYOLEATE" compartment="bs_cytoplasm" initialConcentration="0" boundaryCondition="false"/>
      <species id="ms_D_RIBULOSE_15_P2_chloroplast" name="ms_D-ribulose-1,5-bisphosphate (D-RIBULOSE-15-P2) [chloroplast]" compartment="ms_chloroplast" initialConcentration="0" boundaryCondition="false"/>
      <species id="bs_D_RIBULOSE_15_P2_chloroplast" name="bs_D-ribulose-1,5-bisphosphate (D-RIBULOSE-15-P2) [chloroplast]" compartment="bs_chloroplast" initialConcentration="0" boundaryCondition="false"/>
      <species id="ms_HYDROGEN_PEROXIDE_peroxisome" name="ms_hydrogen peroxide (HYDROGEN-PEROXIDE) [peroxisome]" compartment="ms_peroxisome" initialConcentration="0" boundaryCondition="false"/>
      <species id="bs_HYDROGEN_PEROXIDE_peroxisome" name="bs_hydrogen peroxide (HYDROGEN-PEROXIDE) [peroxisome]" compartment="bs_peroxisome" initialConcentration="0" boundaryCondition="false"/>
      <species id="L_ASPARTATE_biomass" name="L-ASPARTATE [biomass]" compartment="biomass" initialConcentration="0" boundaryCondition="false"/>
      <species id="ms_OROTATE_mitochondrion" name="ms_OROTATE [mitochondrion]" compartment="ms_mitochondrion" initialConcentration="0" boundaryCondition="false"/>
      <species id="bs_OROTATE_mitochondrion" name="bs_OROTATE [mitochondrion]" compartment="bs_mitochondrion" initialConcentration="0" boundaryCondition="false"/>
      <species id="ms_HS" name="ms_hydrogen sulfide (HS)" compartment="ms_cytoplasm" initialConcentration="0" boundaryCondition="false"/>
      <species id="bs_HS" name="bs_hydrogen sulfide (HS)" compartment="bs_cytoplasm" initialConcentration="0" boundaryCondition="false"/>
      <species id="ms_MG_2" name="ms_Mg2+ (MG+2)" compartment="ms_cytoplasm" initialConcentration="0" boundaryCondition="false"/>
      <species id="bs_MG_2" name="bs_Mg2+ (MG+2)" compartment="bs_cytoplasm" initialConcentration="0" boundaryCondition="false"/>
      <species id="TRP_biomass" name="L-tryptophan (TRP) [biomass]" compartment="biomass" initialConcentration="0" boundaryCondition="false"/>
      <species id="ms_G3P_chloroplast" name="ms_3-phospho-D-glycerate (G3P) [chloroplast]" compartment="ms_chloroplast" initialConcentration="0" boundaryCondition="false"/>
      <species id="bs_G3P_chloroplast" name="bs_3-phospho-D-glycerate (G3P) [chloroplast]" compartment="bs_chloroplast" initialConcentration="0" boundaryCondition="false"/>
      <species id="ms_SHIKIMATE_5P" name="ms_shikimate-3-phosphate (SHIKIMATE-5P)" compartment="ms_cytoplasm" initialConcentration="0" boundaryCondition="false"/>
      <species id="bs_SHIKIMATE_5P" name="bs_shikimate-3-phosphate (SHIKIMATE-5P)" compartment="bs_cytoplasm" initialConcentration="0" boundaryCondition="false"/>
      <species id="ms_polysaccharide_xylose_unit" name="ms_polysaccharide_xylose_unit" compartment="ms_cytoplasm" initialConcentration="0" boundaryCondition="false"/>
      <species id="bs_polysaccharide_xylose_unit" name="bs_polysaccharide_xylose_unit" compartment="bs_cytoplasm" initialConcentration="0" boundaryCondition="false"/>
      <species id="ms_MYO_INOSITOL" name="ms_MYO-INOSITOL" compartment="ms_cytoplasm" initialConcentration="0" boundaryCondition="false"/>
      <species id="bs_MYO_INOSITOL" name="bs_MYO-INOSITOL" compartment="bs_cytoplasm" initialConcentration="0" boundaryCondition="false"/>
      <species id="ms_GLUTATHIONE_chloroplast" name="ms_GLUTATHIONE [chloroplast]" compartment="ms_chloroplast" initialConcentration="0" boundaryCondition="false"/>
      <species id="bs_GLUTATHIONE_chloroplast" name="bs_GLUTATHIONE [chloroplast]" compartment="bs_chloroplast" initialConcentration="0" boundaryCondition="false"/>
      <species id="GLT_biomass" name="L-glutamate (GLT) [biomass]" compartment="biomass" initialConcentration="0" boundaryCondition="false"/>
      <species id="ms_MG_PROTOPORPHYRIN" name="ms_MG-PROTOPORPHYRIN" compartment="ms_cytoplasm" initialConcentration="0" boundaryCondition="false"/>
      <species id="bs_MG_PROTOPORPHYRIN" name="bs_MG-PROTOPORPHYRIN" compartment="bs_cytoplasm" initialConcentration="0" boundaryCondition="false"/>
      <species id="THR_phloem" name="L-threonine (THR) [phloem]" compartment="phloem" initialConcentration="0" boundaryCondition="false"/>
      <species id="ms_MANNOSE_1P" name="ms_alpha-D-mannose 1-phosphate (MANNOSE-1P)" compartment="ms_cytoplasm" initialConcentration="0" boundaryCondition="false"/>
      <species id="bs_MANNOSE_1P" name="bs_alpha-D-mannose 1-phosphate (MANNOSE-1P)" compartment="bs_cytoplasm" initialConcentration="0" boundaryCondition="false"/>
      <species id="ms_Crotonyl_ACPs" name="ms_|Crotonyl-ACPs|" compartment="ms_cytoplasm" initialConcentration="0" boundaryCondition="false"/>
      <species id="bs_Crotonyl_ACPs" name="bs_|Crotonyl-ACPs|" compartment="bs_cytoplasm" initialConcentration="0" boundaryCondition="false"/>
      <species id="ms_UDP_L_ARABINOSE" name="ms_UDP-L-ARABINOSE" compartment="ms_cytoplasm" initialConcentration="0" boundaryCondition="false"/>
      <species id="bs_UDP_L_ARABINOSE" name="bs_UDP-L-ARABINOSE" compartment="bs_cytoplasm" initialConcentration="0" boundaryCondition="false"/>
      <species id="ms_PROTON_mitochondrion" name="ms_H+ (PROTON) [mitochondrion]" compartment="ms_mitochondrion" initialConcentration="0" boundaryCondition="false"/>
      <species id="bs_PROTON_mitochondrion" name="bs_H+ (PROTON) [mitochondrion]" compartment="bs_mitochondrion" initialConcentration="0" boundaryCondition="false"/>
      <species id="ms_AMP" name="ms_AMP" compartment="ms_cytoplasm" initialConcentration="0" boundaryCondition="false"/>
      <species id="bs_AMP" name="bs_AMP" compartment="bs_cytoplasm" initialConcentration="0" boundaryCondition="false"/>
      <species id="TYR_phloem" name="L-tyrosine (TYR) [phloem]" compartment="phloem" initialConcentration="0" boundaryCondition="false"/>
      <species id="ms_OROTATE" name="ms_OROTATE" compartment="ms_cytoplasm" initialConcentration="0" boundaryCondition="false"/>
      <species id="bs_OROTATE" name="bs_OROTATE" compartment="bs_cytoplasm" initialConcentration="0" boundaryCondition="false"/>
      <species id="ms_MAL_chloroplast" name="ms_(S)-malate (MAL) [chloroplast]" compartment="ms_chloroplast" initialConcentration="0" boundaryCondition="false"/>
      <species id="bs_MAL_chloroplast" name="bs_(S)-malate (MAL) [chloroplast]" compartment="bs_chloroplast" initialConcentration="0" boundaryCondition="false"/>
      <species id="CPD_397_phloem" name="S-methyl-L-methionine (CPD-397) [phloem]" compartment="phloem" initialConcentration="0" boundaryCondition="false"/>
      <species id="ms__1_4_beta_D_xylan_monomer_equivalent" name="ms_1-4-beta-D-xylan-monomer-equivalent" compartment="ms_cytoplasm" initialConcentration="0" boundaryCondition="false"/>
      <species id="bs__1_4_beta_D_xylan_monomer_equivalent" name="bs_1-4-beta-D-xylan-monomer-equivalent" compartment="bs_cytoplasm" initialConcentration="0" boundaryCondition="false"/>
      <species id="GLY_biomass" name="glycine (GLY) [biomass]" compartment="biomass" initialConcentration="0" boundaryCondition="false"/>
      <species id="ms__2S__2_isopropylmalate" name="ms_(2S)-2-isopropylmalate (3-CARBOXY-3-HYDROXY-ISOCAPROATE)" compartment="ms_cytoplasm" initialConcentration="0" boundaryCondition="false"/>
      <species id="bs__2S__2_isopropylmalate" name="bs_(2S)-2-isopropylmalate (3-CARBOXY-3-HYDROXY-ISOCAPROATE)" compartment="bs_cytoplasm" initialConcentration="0" boundaryCondition="false"/>
      <species id="phosphate_xylem" name="phosphate (|Pi|) [xylem]" compartment="xylem" initialConcentration="0" boundaryCondition="false"/>
      <species id="ms_Oxidized_ferredoxins" name="ms_|Oxidized-ferredoxins|" compartment="ms_cytoplasm" initialConcentration="0" boundaryCondition="false"/>
      <species id="bs_Oxidized_ferredoxins" name="bs_|Oxidized-ferredoxins|" compartment="bs_cytoplasm" initialConcentration="0" boundaryCondition="false"/>
      <species id="ms_MALONYL_ACP" name="ms_MALONYL-ACP" compartment="ms_cytoplasm" initialConcentration="0" boundaryCondition="false"/>
      <species id="bs_MALONYL_ACP" name="bs_MALONYL-ACP" compartment="bs_cytoplasm" initialConcentration="0" boundaryCondition="false"/>
      <species id="ms_ferulate" name="ms_ferulate (FERULIC-ACID)" compartment="ms_cytoplasm" initialConcentration="0" boundaryCondition="false"/>
      <species id="bs_ferulate" name="bs_ferulate (FERULIC-ACID)" compartment="bs_cytoplasm" initialConcentration="0" boundaryCondition="false"/>
      <species id="ms_GLT_tRNAs" name="ms_|GLT-tRNAs|" compartment="ms_cytoplasm" initialConcentration="0" boundaryCondition="false"/>
      <species id="bs_GLT_tRNAs" name="bs_|GLT-tRNAs|" compartment="bs_cytoplasm" initialConcentration="0" boundaryCondition="false"/>
      <species id="ms_R_3_hydroxystearoyl_ACPs" name="ms_|R-3-hydroxystearoyl-ACPs|" compartment="ms_cytoplasm" initialConcentration="0" boundaryCondition="false"/>
      <species id="bs_R_3_hydroxystearoyl_ACPs" name="bs_|R-3-hydroxystearoyl-ACPs|" compartment="bs_cytoplasm" initialConcentration="0" boundaryCondition="false"/>
      <species id="ms_ADP_chloroplast" name="ms_ADP [chloroplast]" compartment="ms_chloroplast" initialConcentration="0" boundaryCondition="false"/>
      <species id="bs_ADP_chloroplast" name="bs_ADP [chloroplast]" compartment="bs_chloroplast" initialConcentration="0" boundaryCondition="false"/>
      <species id="ms__3_oxo_dodecanoyl_ACPs" name="ms_|3-oxo-dodecanoyl-ACPs|" compartment="ms_cytoplasm" initialConcentration="0" boundaryCondition="false"/>
      <species id="bs__3_oxo_dodecanoyl_ACPs" name="bs_|3-oxo-dodecanoyl-ACPs|" compartment="bs_cytoplasm" initialConcentration="0" boundaryCondition="false"/>
      <species id="ms_SUC" name="ms_succinate (SUC)" compartment="ms_cytoplasm" initialConcentration="0" boundaryCondition="false"/>
      <species id="bs_SUC" name="bs_succinate (SUC)" compartment="bs_cytoplasm" initialConcentration="0" boundaryCondition="false"/>
      <species id="ms_RNA_base_equivalent" name="ms_RNA_base_equivalent" compartment="ms_cytoplasm" initialConcentration="0" boundaryCondition="false"/>
      <species id="bs_RNA_base_equivalent" name="bs_RNA_base_equivalent" compartment="bs_cytoplasm" initialConcentration="0" boundaryCondition="false"/>
      <species id="ms_DUMP" name="ms_DUMP" compartment="ms_cytoplasm" initialConcentration="0" boundaryCondition="false"/>
      <species id="bs_DUMP" name="bs_DUMP" compartment="bs_cytoplasm" initialConcentration="0" boundaryCondition="false"/>
      <species id="ms_CIS_ACONITATE" name="ms_CIS-ACONITATE" compartment="ms_cytoplasm" initialConcentration="0" boundaryCondition="false"/>
      <species id="bs_CIS_ACONITATE" name="bs_CIS-ACONITATE" compartment="bs_cytoplasm" initialConcentration="0" boundaryCondition="false"/>
      <species id="ms_ANTHRANILATE" name="ms_ANTHRANILATE" compartment="ms_cytoplasm" initialConcentration="0" boundaryCondition="false"/>
      <species id="bs_ANTHRANILATE" name="bs_ANTHRANILATE" compartment="bs_cytoplasm" initialConcentration="0" boundaryCondition="false"/>
      <species id="ms_R_3_Hydroxypalmitoyl_ACPs" name="ms_|R-3-Hydroxypalmitoyl-ACPs|" compartment="ms_cytoplasm" initialConcentration="0" boundaryCondition="false"/>
      <species id="bs_R_3_Hydroxypalmitoyl_ACPs" name="bs_|R-3-Hydroxypalmitoyl-ACPs|" compartment="bs_cytoplasm" initialConcentration="0" boundaryCondition="false"/>
      <species id="ms_CO2_mitochondrion" name="ms_CO2 (CARBON-DIOXIDE) [mitochondrion]" compartment="ms_mitochondrion" initialConcentration="0" boundaryCondition="false"/>
      <species id="bs_CO2_mitochondrion" name="bs_CO2 (CARBON-DIOXIDE) [mitochondrion]" compartment="bs_mitochondrion" initialConcentration="0" boundaryCondition="false"/>
      <species id="ms_UTP" name="ms_UTP" compartment="ms_cytoplasm" initialConcentration="0" boundaryCondition="false"/>
      <species id="bs_UTP" name="bs_UTP" compartment="bs_cytoplasm" initialConcentration="0" boundaryCondition="false"/>
      <species id="ms_PROTON_peroxisome" name="ms_H+ (PROTON) [peroxisome]" compartment="ms_peroxisome" initialConcentration="0" boundaryCondition="false"/>
      <species id="bs_PROTON_peroxisome" name="bs_H+ (PROTON) [peroxisome]" compartment="bs_peroxisome" initialConcentration="0" boundaryCondition="false"/>
      <species id="ms_palmitoleate" name="ms_palmitoleate (CPD-9245)" compartment="ms_cytoplasm" initialConcentration="0" boundaryCondition="false"/>
      <species id="bs_palmitoleate" name="bs_palmitoleate (CPD-9245)" compartment="bs_cytoplasm" initialConcentration="0" boundaryCondition="false"/>
      <species id="ms_UDP_SULFOQUINOVOSE" name="ms_UDP-alpha-D-sulfoquinovopyranose (UDP-SULFOQUINOVOSE)" compartment="ms_cytoplasm" initialConcentration="0" boundaryCondition="false"/>
      <species id="bs_UDP_SULFOQUINOVOSE" name="bs_UDP-alpha-D-sulfoquinovopyranose (UDP-SULFOQUINOVOSE)" compartment="bs_cytoplasm" initialConcentration="0" boundaryCondition="false"/>
      <species id="ms_DI_H_OROTATE" name="ms_(S)-dihydroorotate (DI-H-OROTATE)" compartment="ms_cytoplasm" initialConcentration="0" boundaryCondition="false"/>
      <species id="bs_DI_H_OROTATE" name="bs_(S)-dihydroorotate (DI-H-OROTATE)" compartment="bs_cytoplasm" initialConcentration="0" boundaryCondition="false"/>
      <species id="SULFOQUINOVOSYLDIACYLGLYCEROL_biomass" name="SULFOQUINOVOSYLDIACYLGLYCEROL [biomass]" compartment="biomass" initialConcentration="0" boundaryCondition="false"/>
      <species id="L_ASPARTATE_phloem" name="L-ASPARTATE [phloem]" compartment="phloem" initialConcentration="0" boundaryCondition="false"/>
      <species id="ms_ERYTHROSE_4P_chloroplast" name="ms_D-erythrose 4-phosphate (ERYTHROSE-4P) [chloroplast]" compartment="ms_chloroplast" initialConcentration="0" boundaryCondition="false"/>
      <species id="bs_ERYTHROSE_4P_chloroplast" name="bs_D-erythrose 4-phosphate (ERYTHROSE-4P) [chloroplast]" compartment="bs_chloroplast" initialConcentration="0" boundaryCondition="false"/>
      <species id="ms_Palmitoleoyl_ACPs" name="ms_|Palmitoleoyl-ACPs|" compartment="ms_cytoplasm" initialConcentration="0" boundaryCondition="false"/>
      <species id="bs_Palmitoleoyl_ACPs" name="bs_|Palmitoleoyl-ACPs|" compartment="bs_cytoplasm" initialConcentration="0" boundaryCondition="false"/>
      <species id="ms_DI_H_OROTATE_mitochondrion" name="ms_(S)-dihydroorotate (DI-H-OROTATE) [mitochondrion]" compartment="ms_mitochondrion" initialConcentration="0" boundaryCondition="false"/>
      <species id="bs_DI_H_OROTATE_mitochondrion" name="bs_(S)-dihydroorotate (DI-H-OROTATE) [mitochondrion]" compartment="bs_mitochondrion" initialConcentration="0" boundaryCondition="false"/>
      <species id="PHE_biomass" name="L-phenylalanine (PHE) [biomass]" compartment="biomass" initialConcentration="0" boundaryCondition="false"/>
      <species id="ms_CPD_506" name="ms_D-myo-inositol (1,3,4,5)-tetrakisphosphate (CPD-506)" compartment="ms_cytoplasm" initialConcentration="0" boundaryCondition="false"/>
      <species id="bs_CPD_506" name="bs_D-myo-inositol (1,3,4,5)-tetrakisphosphate (CPD-506)" compartment="bs_cytoplasm" initialConcentration="0" boundaryCondition="false"/>
      <species id="ms_Pyruvate_dehydrogenase_acetylDHlipoyl" name="ms_|Pyruvate-dehydrogenase-acetylDHlipoyl|" compartment="ms_cytoplasm" initialConcentration="0" boundaryCondition="false"/>
      <species id="bs_Pyruvate_dehydrogenase_acetylDHlipoyl" name="bs_|Pyruvate-dehydrogenase-acetylDHlipoyl|" compartment="bs_cytoplasm" initialConcentration="0" boundaryCondition="false"/>
      <species id="ms_CPD_648" name="ms_(S)-4-hydroxymandelonitrile (CPD-648)" compartment="ms_cytoplasm" initialConcentration="0" boundaryCondition="false"/>
      <species id="bs_CPD_648" name="bs_(S)-4-hydroxymandelonitrile (CPD-648)" compartment="bs_cytoplasm" initialConcentration="0" boundaryCondition="false"/>
      <species id="ms_ADP" name="ms_ADP" compartment="ms_cytoplasm" initialConcentration="0" boundaryCondition="false"/>
      <species id="bs_ADP" name="bs_ADP" compartment="bs_cytoplasm" initialConcentration="0" boundaryCondition="false"/>
      <species id="ms_CPD_641" name="ms_mevalonate-diphosphate (CPD-641)" compartment="ms_cytoplasm" initialConcentration="0" boundaryCondition="false"/>
      <species id="bs_CPD_641" name="bs_mevalonate-diphosphate (CPD-641)" compartment="bs_cytoplasm" initialConcentration="0" boundaryCondition="false"/>
      <species id="ms_GUANOSINE" name="ms_GUANOSINE" compartment="ms_cytoplasm" initialConcentration="0" boundaryCondition="false"/>
      <species id="bs_GUANOSINE" name="bs_GUANOSINE" compartment="bs_cytoplasm" initialConcentration="0" boundaryCondition="false"/>
      <species id="ms_L_DEHYDRO_ASCORBATE_chloroplast" name="ms_L-DEHYDRO-ASCORBATE [chloroplast]" compartment="ms_chloroplast" initialConcentration="0" boundaryCondition="false"/>
      <species id="bs_L_DEHYDRO_ASCORBATE_chloroplast" name="bs_L-DEHYDRO-ASCORBATE [chloroplast]" compartment="bs_chloroplast" initialConcentration="0" boundaryCondition="false"/>
      <species id="ms_stachyose" name="ms_stachyose (CPD-170)" compartment="ms_cytoplasm" initialConcentration="0" boundaryCondition="false"/>
      <species id="bs_stachyose" name="bs_stachyose (CPD-170)" compartment="bs_cytoplasm" initialConcentration="0" boundaryCondition="false"/>
      <species id="ms_Hex_2_enoyl_ACPs" name="ms_|Hex-2-enoyl-ACPs|" compartment="ms_cytoplasm" initialConcentration="0" boundaryCondition="false"/>
      <species id="bs_Hex_2_enoyl_ACPs" name="bs_|Hex-2-enoyl-ACPs|" compartment="bs_cytoplasm" initialConcentration="0" boundaryCondition="false"/>
      <species id="ms_GLT_peroxisome" name="ms_L-glutamate (GLT) [peroxisome]" compartment="ms_peroxisome" initialConcentration="0" boundaryCondition="false"/>
      <species id="bs_GLT_peroxisome" name="bs_L-glutamate (GLT) [peroxisome]" compartment="bs_peroxisome" initialConcentration="0" boundaryCondition="false"/>
      <species id="ms_GMP" name="ms_GMP" compartment="ms_cytoplasm" initialConcentration="0" boundaryCondition="false"/>
      <species id="bs_GMP" name="bs_GMP" compartment="bs_cytoplasm" initialConcentration="0" boundaryCondition="false"/>
      <species id="ms_BUTYRIC_ACID" name="ms_n-butanoate (BUTYRIC_ACID)" compartment="ms_cytoplasm" initialConcentration="0" boundaryCondition="false"/>
      <species id="bs_BUTYRIC_ACID" name="bs_n-butanoate (BUTYRIC_ACID)" compartment="bs_cytoplasm" initialConcentration="0" boundaryCondition="false"/>
      <species id="amylopectin_monomer_equivalent_chloroplast_biomass" name="amylopectin_monomer_equivalent_chloroplast [biomass]" compartment="biomass" initialConcentration="0" boundaryCondition="false"/>
      <species id="ms_GDP" name="ms_GDP" compartment="ms_cytoplasm" initialConcentration="0" boundaryCondition="false"/>
      <species id="bs_GDP" name="bs_GDP" compartment="bs_cytoplasm" initialConcentration="0" boundaryCondition="false"/>
      <species id="ms_Reduced_ferredoxins_chloroplast" name="ms_|Reduced-ferredoxins| [chloroplast]" compartment="ms_chloroplast" initialConcentration="0" boundaryCondition="false"/>
      <species id="bs_Reduced_ferredoxins_chloroplast" name="bs_|Reduced-ferredoxins| [chloroplast]" compartment="bs_chloroplast" initialConcentration="0" boundaryCondition="false"/>
      <species id="ms_L_1_PHOSPHATIDYL_SERINE" name="ms_L-1-PHOSPHATIDYL-SERINE" compartment="ms_cytoplasm" initialConcentration="0" boundaryCondition="false"/>
      <species id="bs_L_1_PHOSPHATIDYL_SERINE" name="bs_L-1-PHOSPHATIDYL-SERINE" compartment="bs_cytoplasm" initialConcentration="0" boundaryCondition="false"/>
      <species id="ms_PYRUVATE_chloroplast" name="ms_PYRUVATE [chloroplast]" compartment="ms_chloroplast" initialConcentration="0" boundaryCondition="false"/>
      <species id="bs_PYRUVATE_chloroplast" name="bs_PYRUVATE [chloroplast]" compartment="bs_chloroplast" initialConcentration="0" boundaryCondition="false"/>
      <species id="ms_COPROPORPHYRINOGEN_III" name="ms_coproporphyrinogen III (COPROPORPHYRINOGEN_III)" compartment="ms_cytoplasm" initialConcentration="0" boundaryCondition="false"/>
      <species id="bs_COPROPORPHYRINOGEN_III" name="bs_coproporphyrinogen III (COPROPORPHYRINOGEN_III)" compartment="bs_cytoplasm" initialConcentration="0" boundaryCondition="false"/>
      <species id="ms_MET" name="ms_L-methionine (MET)" compartment="ms_cytoplasm" initialConcentration="0" boundaryCondition="false"/>
      <species id="bs_MET" name="bs_L-methionine (MET)" compartment="bs_cytoplasm" initialConcentration="0" boundaryCondition="false"/>
      <species id="ms_phosphate" name="ms_phosphate (|Pi|)" compartment="ms_cytoplasm" initialConcentration="0" boundaryCondition="false"/>
      <species id="bs_phosphate" name="bs_phosphate (|Pi|)" compartment="bs_cytoplasm" initialConcentration="0" boundaryCondition="false"/>
      <species id="ms_Pyruvate_dehydrogenase_acetylDHlipoyl_mitochondrion" name="ms_|Pyruvate-dehydrogenase-acetylDHlipoyl| [mitochondrion]" compartment="ms_mitochondrion" initialConcentration="0" boundaryCondition="false"/>
      <species id="bs_Pyruvate_dehydrogenase_acetylDHlipoyl_mitochondrion" name="bs_|Pyruvate-dehydrogenase-acetylDHlipoyl| [mitochondrion]" compartment="bs_mitochondrion" initialConcentration="0" boundaryCondition="false"/>
      <species id="ms_LEU" name="ms_L-leucine (LEU)" compartment="ms_cytoplasm" initialConcentration="0" boundaryCondition="false"/>
      <species id="bs_LEU" name="bs_L-leucine (LEU)" compartment="bs_cytoplasm" initialConcentration="0" boundaryCondition="false"/>
      <species id="Homogalacturonan_monomer_equivalent_biomass" name="Homogalacturonan-monomer-equivalent [biomass]" compartment="biomass" initialConcentration="0" boundaryCondition="false"/>
      <species id="RNA_base_equivalent_biomass" name="RNA_base_equivalent [biomass]" compartment="biomass" initialConcentration="0" boundaryCondition="false"/>
      <species id="ms_GLUTATHIONE" name="ms_GLUTATHIONE" compartment="ms_cytoplasm" initialConcentration="0" boundaryCondition="false"/>
      <species id="bs_GLUTATHIONE" name="bs_GLUTATHIONE" compartment="bs_cytoplasm" initialConcentration="0" boundaryCondition="false"/>
      <species id="HIS_phloem" name="L-histidine (HIS) [phloem]" compartment="phloem" initialConcentration="0" boundaryCondition="false"/>
      <species id="ms__5_P_RIBOSYL_N_FORMYLGLYCINEAMIDE" name="ms_5&apos;-phosphoribosyl-N-formylglycineamide (5-P-RIBOSYL-N-FORMYLGLYCINEAMIDE)" compartment="ms_cytoplasm" initialConcentration="0" boundaryCondition="false"/>
      <species id="bs__5_P_RIBOSYL_N_FORMYLGLYCINEAMIDE" name="bs_5&apos;-phosphoribosyl-N-formylglycineamide (5-P-RIBOSYL-N-FORMYLGLYCINEAMIDE)" compartment="bs_cytoplasm" initialConcentration="0" boundaryCondition="false"/>
      <species id="ms_DUTP" name="ms_DUTP" compartment="ms_cytoplasm" initialConcentration="0" boundaryCondition="false"/>
      <species id="bs_DUTP" name="bs_DUTP" compartment="bs_cytoplasm" initialConcentration="0" boundaryCondition="false"/>
      <species id="ms_DIVINYL_PROTOCHLOROPHYLLIDE_A" name="ms_divinyl protochlorophyllide a (DIVINYL-PROTOCHLOROPHYLLIDE-A)" compartment="ms_cytoplasm" initialConcentration="0" boundaryCondition="false"/>
      <species id="bs_DIVINYL_PROTOCHLOROPHYLLIDE_A" name="bs_divinyl protochlorophyllide a (DIVINYL-PROTOCHLOROPHYLLIDE-A)" compartment="bs_cytoplasm" initialConcentration="0" boundaryCondition="false"/>
      <species id="ms_L_ASPARTATE_SEMIALDEHYDE" name="ms_L-ASPARTATE-SEMIALDEHYDE" compartment="ms_cytoplasm" initialConcentration="0" boundaryCondition="false"/>
      <species id="bs_L_ASPARTATE_SEMIALDEHYDE" name="bs_L-ASPARTATE-SEMIALDEHYDE" compartment="bs_cytoplasm" initialConcentration="0" boundaryCondition="false"/>
      <species id="ms_PHYTYL_PYROPHOSPHATE" name="ms_phytyl diphosphate (PHYTYL-PYROPHOSPHATE)" compartment="ms_cytoplasm" initialConcentration="0" boundaryCondition="false"/>
      <species id="bs_PHYTYL_PYROPHOSPHATE" name="bs_phytyl diphosphate (PHYTYL-PYROPHOSPHATE)" compartment="bs_cytoplasm" initialConcentration="0" boundaryCondition="false"/>
      <species id="ms_L_1_PHOSPHATIDYL_GLYCEROL_P" name="ms_L-1-PHOSPHATIDYL-GLYCEROL-P" compartment="ms_cytoplasm" initialConcentration="0" boundaryCondition="false"/>
      <species id="bs_L_1_PHOSPHATIDYL_GLYCEROL_P" name="bs_L-1-PHOSPHATIDYL-GLYCEROL-P" compartment="bs_cytoplasm" initialConcentration="0" boundaryCondition="false"/>
      <species id="ms__10_FORMYL_THF" name="ms_10-formyl-tetrahydrofolate (10-FORMYL-THF)" compartment="ms_cytoplasm" initialConcentration="0" boundaryCondition="false"/>
      <species id="bs__10_FORMYL_THF" name="bs_10-formyl-tetrahydrofolate (10-FORMYL-THF)" compartment="bs_cytoplasm" initialConcentration="0" boundaryCondition="false"/>
      <species id="ms_OXALACETIC_ACID_peroxisome" name="ms_oxaloacetate (OXALACETIC_ACID) [peroxisome]" compartment="ms_peroxisome" initialConcentration="0" boundaryCondition="false"/>
      <species id="bs_OXALACETIC_ACID_peroxisome" name="bs_oxaloacetate (OXALACETIC_ACID) [peroxisome]" compartment="bs_peroxisome" initialConcentration="0" boundaryCondition="false"/>
      <species id="ms_CPD_7003" name="ms_tetrahydrogeranylgeranyl-PP (CPD-7003)" compartment="ms_cytoplasm" initialConcentration="0" boundaryCondition="false"/>
      <species id="bs_CPD_7003" name="bs_tetrahydrogeranylgeranyl-PP (CPD-7003)" compartment="bs_cytoplasm" initialConcentration="0" boundaryCondition="false"/>
      <species id="ms_CPD_7002" name="ms_dihydrogeranylgeranyl-PP (CPD-7002)" compartment="ms_cytoplasm" initialConcentration="0" boundaryCondition="false"/>
      <species id="bs_CPD_7002" name="bs_dihydrogeranylgeranyl-PP (CPD-7002)" compartment="bs_cytoplasm" initialConcentration="0" boundaryCondition="false"/>
      <species id="ms_ATP_mitochondrion" name="ms_ATP [mitochondrion]" compartment="ms_mitochondrion" initialConcentration="0" boundaryCondition="false"/>
      <species id="bs_ATP_mitochondrion" name="bs_ATP [mitochondrion]" compartment="bs_mitochondrion" initialConcentration="0" boundaryCondition="false"/>
      <species id="ms_CPD_7006" name="ms_tetrahydrogeranylgeranyl-chlorophyll a (CPD-7006)" compartment="ms_cytoplasm" initialConcentration="0" boundaryCondition="false"/>
      <species id="bs_CPD_7006" name="bs_tetrahydrogeranylgeranyl-chlorophyll a (CPD-7006)" compartment="bs_cytoplasm" initialConcentration="0" boundaryCondition="false"/>
      <species id="ms_CPD_7005" name="ms_geranylgeranyl-chlorophyll a (CPD-7005)" compartment="ms_cytoplasm" initialConcentration="0" boundaryCondition="false"/>
      <species id="bs_CPD_7005" name="bs_geranylgeranyl-chlorophyll a (CPD-7005)" compartment="bs_cytoplasm" initialConcentration="0" boundaryCondition="false"/>
      <species id="ms_CPD_7004" name="ms_dihydrogeranylgeranyl-chlorophyll a (CPD-7004)" compartment="ms_cytoplasm" initialConcentration="0" boundaryCondition="false"/>
      <species id="bs_CPD_7004" name="bs_dihydrogeranylgeranyl-chlorophyll a (CPD-7004)" compartment="bs_cytoplasm" initialConcentration="0" boundaryCondition="false"/>
      <species id="ms_TMP" name="ms_dTMP (TMP)" compartment="ms_cytoplasm" initialConcentration="0" boundaryCondition="false"/>
      <species id="bs_TMP" name="bs_dTMP (TMP)" compartment="bs_cytoplasm" initialConcentration="0" boundaryCondition="false"/>
      <species id="ms__3_ENOLPYRUVYL_SHIKIMATE_5P" name="ms_5-enolpyruvyl-shikimate-3-phosphate (3-ENOLPYRUVYL-SHIKIMATE-5P)" compartment="ms_cytoplasm" initialConcentration="0" boundaryCondition="false"/>
      <species id="bs__3_ENOLPYRUVYL_SHIKIMATE_5P" name="bs_5-enolpyruvyl-shikimate-3-phosphate (3-ENOLPYRUVYL-SHIKIMATE-5P)" compartment="bs_cytoplasm" initialConcentration="0" boundaryCondition="false"/>
      <species id="ASN_phloem" name="L-asparagine (ASN) [phloem]" compartment="phloem" initialConcentration="0" boundaryCondition="false"/>
      <species id="ms_oxygen_chloroplast" name="ms_oxygen (OXYGEN-MOLECULE) [chloroplast]" compartment="ms_chloroplast" initialConcentration="0" boundaryCondition="false"/>
      <species id="bs_oxygen_chloroplast" name="bs_oxygen (OXYGEN-MOLECULE) [chloroplast]" compartment="bs_chloroplast" initialConcentration="0" boundaryCondition="false"/>
      <species id="ms_DIACYLGLYCEROL" name="ms_DIACYLGLYCEROL" compartment="ms_cytoplasm" initialConcentration="0" boundaryCondition="false"/>
      <species id="bs_DIACYLGLYCEROL" name="bs_DIACYLGLYCEROL" compartment="bs_cytoplasm" initialConcentration="0" boundaryCondition="false"/>
      <species id="ms_dihydroxyacetone_phosphate_chloroplast" name="ms_dihydroxyacetone phosphate (DIHYDROXY-ACETONE-PHOSPHATE) [chloroplast]" compartment="ms_chloroplast" initialConcentration="0" boundaryCondition="false"/>
      <species id="bs_dihydroxyacetone_phosphate_chloroplast" name="bs_dihydroxyacetone phosphate (DIHYDROXY-ACETONE-PHOSPHATE) [chloroplast]" compartment="bs_chloroplast" initialConcentration="0" boundaryCondition="false"/>
      <species id="ms_hydroxypyruvate_peroxisome" name="ms_hydroxypyruvate (OH-PYR) [peroxisome]" compartment="ms_peroxisome" initialConcentration="0" boundaryCondition="false"/>
      <species id="bs_hydroxypyruvate_peroxisome" name="bs_hydroxypyruvate (OH-PYR) [peroxisome]" compartment="bs_peroxisome" initialConcentration="0" boundaryCondition="false"/>
      <species id="ms_DEOXYXYLULOSE_5P" name="ms_1-deoxy-D-xylulose 5-phosphate (DEOXYXYLULOSE-5P)" compartment="ms_cytoplasm" initialConcentration="0" boundaryCondition="false"/>
      <species id="bs_DEOXYXYLULOSE_5P" name="bs_1-deoxy-D-xylulose 5-phosphate (DEOXYXYLULOSE-5P)" compartment="bs_cytoplasm" initialConcentration="0" boundaryCondition="false"/>
      <species id="ms__2R_3S__3_isopropylmalate" name="ms_(2R,3S)-3-isopropylmalate (2-D-THREO-HYDROXY-3-CARBOXY-ISOCAPROATE)" compartment="ms_cytoplasm" initialConcentration="0" boundaryCondition="false"/>
      <species id="bs__2R_3S__3_isopropylmalate" name="bs_(2R,3S)-3-isopropylmalate (2-D-THREO-HYDROXY-3-CARBOXY-ISOCAPROATE)" compartment="bs_cytoplasm" initialConcentration="0" boundaryCondition="false"/>
      <species id="ms_GLYCOLLATE" name="ms_glycolate (GLYCOLLATE)" compartment="ms_cytoplasm" initialConcentration="0" boundaryCondition="false"/>
      <species id="bs_GLYCOLLATE" name="bs_glycolate (GLYCOLLATE)" compartment="bs_cytoplasm" initialConcentration="0" boundaryCondition="false"/>
      <species id="ms_N_acetylglutamyl_phosphate" name="ms_N-acetylglutamyl-phosphate (N-ACETYL-GLUTAMYL-P)" compartment="ms_cytoplasm" initialConcentration="0" boundaryCondition="false"/>
      <species id="bs_N_acetylglutamyl_phosphate" name="bs_N-acetylglutamyl-phosphate (N-ACETYL-GLUTAMYL-P)" compartment="bs_cytoplasm" initialConcentration="0" boundaryCondition="false"/>
      <species id="ms_CARBAMYUL_L_ASPARTATE" name="ms_N-carbamoyl-L-aspartate (CARBAMYUL-L-ASPARTATE)" compartment="ms_cytoplasm" initialConcentration="0" boundaryCondition="false"/>
      <species id="bs_CARBAMYUL_L_ASPARTATE" name="bs_N-carbamoyl-L-aspartate (CARBAMYUL-L-ASPARTATE)" compartment="bs_cytoplasm" initialConcentration="0" boundaryCondition="false"/>
      <species id="ms__3_HYDROXY_3_METHYL_GLUTARYL_COA" name="ms_(S)-3-hydroxy-3-methylglutaryl-CoA (3-HYDROXY-3-METHYL-GLUTARYL-COA)" compartment="ms_cytoplasm" initialConcentration="0" boundaryCondition="false"/>
      <species id="bs__3_HYDROXY_3_METHYL_GLUTARYL_COA" name="bs_(S)-3-hydroxy-3-methylglutaryl-CoA (3-HYDROXY-3-METHYL-GLUTARYL-COA)" compartment="bs_cytoplasm" initialConcentration="0" boundaryCondition="false"/>
      <species id="ms_PHYTOSPINGOSINE" name="ms_4-hydroxysphinganine (PHYTOSPINGOSINE)" compartment="ms_cytoplasm" initialConcentration="0" boundaryCondition="false"/>
      <species id="bs_PHYTOSPINGOSINE" name="bs_4-hydroxysphinganine (PHYTOSPINGOSINE)" compartment="bs_cytoplasm" initialConcentration="0" boundaryCondition="false"/>
      <species id="ms_INDOLE_3_ACETYL_ALA" name="ms_indole-3-acetyl-alanine (INDOLE-3-ACETYL-ALA)" compartment="ms_cytoplasm" initialConcentration="0" boundaryCondition="false"/>
      <species id="bs_INDOLE_3_ACETYL_ALA" name="bs_indole-3-acetyl-alanine (INDOLE-3-ACETYL-ALA)" compartment="bs_cytoplasm" initialConcentration="0" boundaryCondition="false"/>
      <species id="ARG_biomass" name="L-arginine (ARG) [biomass]" compartment="biomass" initialConcentration="0" boundaryCondition="false"/>
      <species id="ms_polysaccharide_glucuronate_unit" name="ms_polysaccharide_glucuronate_unit" compartment="ms_cytoplasm" initialConcentration="0" boundaryCondition="false"/>
      <species id="bs_polysaccharide_glucuronate_unit" name="bs_polysaccharide_glucuronate_unit" compartment="bs_cytoplasm" initialConcentration="0" boundaryCondition="false"/>
      <species id="ms_N_ALPHA_ACETYLORNITHINE" name="ms_N-acetyl-L-ornithine (N-ALPHA-ACETYLORNITHINE)" compartment="ms_cytoplasm" initialConcentration="0" boundaryCondition="false"/>
      <species id="bs_N_ALPHA_ACETYLORNITHINE" name="bs_N-acetyl-L-ornithine (N-ALPHA-ACETYLORNITHINE)" compartment="bs_cytoplasm" initialConcentration="0" boundaryCondition="false"/>
      <species id="ms__2_Octenoyl_ACPs" name="ms_|2-Octenoyl-ACPs|" compartment="ms_cytoplasm" initialConcentration="0" boundaryCondition="false"/>
      <species id="bs__2_Octenoyl_ACPs" name="bs_|2-Octenoyl-ACPs|" compartment="bs_cytoplasm" initialConcentration="0" boundaryCondition="false"/>
      <species id="ms_Tetradec_2_enoyl_ACPs" name="ms_|Tetradec-2-enoyl-ACPs|" compartment="ms_cytoplasm" initialConcentration="0" boundaryCondition="false"/>
      <species id="bs_Tetradec_2_enoyl_ACPs" name="bs_|Tetradec-2-enoyl-ACPs|" compartment="bs_cytoplasm" initialConcentration="0" boundaryCondition="false"/>
      <species id="ms_XYLULOSE_5_PHOSPHATE_chloroplast" name="ms_D-xylulose 5-phosphate (XYLULOSE-5-PHOSPHATE) [chloroplast]" compartment="ms_chloroplast" initialConcentration="0" boundaryCondition="false"/>
      <species id="bs_XYLULOSE_5_PHOSPHATE_chloroplast" name="bs_D-xylulose 5-phosphate (XYLULOSE-5-PHOSPHATE) [chloroplast]" compartment="bs_chloroplast" initialConcentration="0" boundaryCondition="false"/>
      <species id="ms_LL_DIAMINOPIMELATE" name="ms_L,L-diaminopimelate (LL-DIAMINOPIMELATE)" compartment="ms_cytoplasm" initialConcentration="0" boundaryCondition="false"/>
      <species id="bs_LL_DIAMINOPIMELATE" name="bs_L,L-diaminopimelate (LL-DIAMINOPIMELATE)" compartment="bs_cytoplasm" initialConcentration="0" boundaryCondition="false"/>
      <species id="ILE_biomass" name="L-isoleucine (ILE) [biomass]" compartment="biomass" initialConcentration="0" boundaryCondition="false"/>
      <species id="ms__2_KETO_3_METHYL_VALERATE" name="ms_(S)-3-methyl-2-oxopentanoate (2-KETO-3-METHYL-VALERATE)" compartment="ms_cytoplasm" initialConcentration="0" boundaryCondition="false"/>
      <species id="bs__2_KETO_3_METHYL_VALERATE" name="bs_(S)-3-methyl-2-oxopentanoate (2-KETO-3-METHYL-VALERATE)" compartment="bs_cytoplasm" initialConcentration="0" boundaryCondition="false"/>
    </listOfSpecies>
    <listOfReactions>
      <reaction id="ms_ADENOSYLHOMOCYSTEINASE_RXN" name="ms_EC 3.3.1.1 (ADENOSYLHOMOCYSTEINASE-RXN)" reversible="false">
        <notes>
          <body xmlns="http://www.w3.org/1999/xhtml">
            <p>GENE_ASSOCIATION: ms_GRMZM2G015295 or ms_GRMZM2G111909</p>
            <p>PARENT_FRAME: ADENOSYLHOMOCYSTEINASE-RXN</p>
          </body>
        </notes>
        <listOfReactants>
          <speciesReference species="ms_ADENOSYL_HOMO_CYS" stoichiometry="1"/>
          <speciesReference species="ms_WATER" stoichiometry="1"/>
        </listOfReactants>
        <listOfProducts>
          <speciesReference species="ms_ADENOSINE" stoichiometry="1"/>
          <speciesReference species="ms_HOMO_CYS" stoichiometry="1"/>
        </listOfProducts>
        <kineticLaw>
          <math xmlns="http://www.w3.org/1998/Math/MathML">
            <cn type="integer"> 0 </cn>
          </math>
        </kineticLaw>
      </reaction>
      <reaction id="bs_ADENOSYLHOMOCYSTEINASE_RXN" name="bs_EC 3.3.1.1 (ADENOSYLHOMOCYSTEINASE-RXN)" reversible="false">
        <notes>
          <body xmlns="http://www.w3.org/1999/xhtml">
            <p>GENE_ASSOCIATION: bs_GRMZM2G015295 or bs_GRMZM2G111909</p>
            <p>PARENT_FRAME: ADENOSYLHOMOCYSTEINASE-RXN</p>
          </body>
        </notes>
        <listOfReactants>
          <speciesReference species="bs_WATER" stoichiometry="1"/>
          <speciesReference species="bs_ADENOSYL_HOMO_CYS" stoichiometry="1"/>
        </listOfReactants>
        <listOfProducts>
          <speciesReference species="bs_HOMO_CYS" stoichiometry="1"/>
          <speciesReference species="bs_ADENOSINE" stoichiometry="1"/>
        </listOfProducts>
        <kineticLaw>
          <math xmlns="http://www.w3.org/1998/Math/MathML">
            <cn type="integer"> 0 </cn>
          </math>
        </kineticLaw>
      </reaction>
      <reaction id="ms_sink_GLN" name="ms_EC 6.1.1.18 (sink_GLN)" reversible="false">
        <notes>
          <body xmlns="http://www.w3.org/1999/xhtml">
            <p>GENE_ASSOCIATION: ms_GRMZM2G048012 or ms_GRMZM2G032049</p>
            <p>PARENT_FRAME: GLUTAMINE--TRNA-LIGASE-RXN</p>
          </body>
        </notes>
        <listOfReactants>
          <speciesReference species="ms_GLN" stoichiometry="1"/>
        </listOfReactants>
        <listOfProducts>
          <speciesReference species="GLN_biomass" stoichiometry="1"/>
        </listOfProducts>
        <kineticLaw>
          <math xmlns="http://www.w3.org/1998/Math/MathML">
            <cn type="integer"> 0 </cn>
          </math>
        </kineticLaw>
      </reaction>
      <reaction id="bs_sink_GLN" name="bs_EC 6.1.1.18 (sink_GLN)" reversible="false">
        <notes>
          <body xmlns="http://www.w3.org/1999/xhtml">
            <p>GENE_ASSOCIATION: bs_GRMZM2G048012 or bs_GRMZM2G032049</p>
            <p>PARENT_FRAME: GLUTAMINE--TRNA-LIGASE-RXN</p>
          </body>
        </notes>
        <listOfReactants>
          <speciesReference species="bs_GLN" stoichiometry="1"/>
        </listOfReactants>
        <listOfProducts>
          <speciesReference species="GLN_biomass" stoichiometry="1"/>
        </listOfProducts>
        <kineticLaw>
          <math xmlns="http://www.w3.org/1998/Math/MathML">
            <cn type="integer"> 0 </cn>
          </math>
        </kineticLaw>
      </reaction>
      <reaction id="ms_RXN_11654" name="ms_EC 1.1.1.195 (RXN-11654)" reversible="false">
        <notes>
          <body xmlns="http://www.w3.org/1999/xhtml">
            <p>GENE_ASSOCIATION: ms_GRMZM2G046070 or ms_GRMZM2G443445 or ms_GRMZM5G844562 or ms_GRMZM2G108570 or ms_AC234163.1_FG002 or ms_GRMZM2G700188 or ms_GRMZM2G118610 or ms_GRMZM2G167613 or ms_GRMZM2G090980</p>
            <p>PARENT_FRAME: RXN-11654</p>
          </body>
        </notes>
        <listOfReactants>
          <speciesReference species="ms_NADPH" stoichiometry="1"/>
          <speciesReference species="ms_coniferaldehyde" stoichiometry="1"/>
          <speciesReference species="ms_PROTON" stoichiometry="1"/>
        </listOfReactants>
        <listOfProducts>
          <speciesReference species="ms_CONIFERYL_ALCOHOL" stoichiometry="1"/>
          <speciesReference species="ms_NADP" stoichiometry="1"/>
        </listOfProducts>
        <kineticLaw>
          <math xmlns="http://www.w3.org/1998/Math/MathML">
            <cn type="integer"> 0 </cn>
          </math>
        </kineticLaw>
      </reaction>
      <reaction id="bs_RXN_11654" name="bs_EC 1.1.1.195 (RXN-11654)" reversible="false">
        <notes>
          <body xmlns="http://www.w3.org/1999/xhtml">
            <p>GENE_ASSOCIATION: bs_GRMZM2G046070 or bs_GRMZM2G443445 or bs_GRMZM5G844562 or bs_GRMZM2G108570 or bs_AC234163.1_FG002 or bs_GRMZM2G700188 or bs_GRMZM2G118610 or bs_GRMZM2G167613 or bs_GRMZM2G090980</p>
            <p>PARENT_FRAME: RXN-11654</p>
          </body>
        </notes>
        <listOfReactants>
          <speciesReference species="bs_coniferaldehyde" stoichiometry="1"/>
          <speciesReference species="bs_NADPH" stoichiometry="1"/>
          <speciesReference species="bs_PROTON" stoichiometry="1"/>
        </listOfReactants>
        <listOfProducts>
          <speciesReference species="bs_NADP" stoichiometry="1"/>
          <speciesReference species="bs_CONIFERYL_ALCOHOL" stoichiometry="1"/>
        </listOfProducts>
        <kineticLaw>
          <math xmlns="http://www.w3.org/1998/Math/MathML">
            <cn type="integer"> 0 </cn>
          </math>
        </kineticLaw>
      </reaction>
      <reaction id="ms_sink_LINOLEIC_ACID" name="ms_sink_LINOLEIC_ACID" reversible="false">
        <notes>
          <body xmlns="http://www.w3.org/1999/xhtml">
            <p>GENE_ASSOCIATION: </p>
            <p>PARENT_FRAME: None</p>
          </body>
        </notes>
        <listOfReactants>
          <speciesReference species="ms_LINOLEIC_ACID" stoichiometry="1"/>
        </listOfReactants>
        <listOfProducts>
          <speciesReference species="LINOLEIC_ACID_biomass" stoichiometry="1"/>
        </listOfProducts>
        <kineticLaw>
          <math xmlns="http://www.w3.org/1998/Math/MathML">
            <cn type="integer"> 0 </cn>
          </math>
        </kineticLaw>
      </reaction>
      <reaction id="bs_sink_LINOLEIC_ACID" name="bs_sink_LINOLEIC_ACID" reversible="false">
        <notes>
          <body xmlns="http://www.w3.org/1999/xhtml">
            <p>GENE_ASSOCIATION: </p>
            <p>PARENT_FRAME: None</p>
          </body>
        </notes>
        <listOfReactants>
          <speciesReference species="bs_LINOLEIC_ACID" stoichiometry="1"/>
        </listOfReactants>
        <listOfProducts>
          <speciesReference species="LINOLEIC_ACID_biomass" stoichiometry="1"/>
        </listOfProducts>
        <kineticLaw>
          <math xmlns="http://www.w3.org/1998/Math/MathML">
            <cn type="integer"> 0 </cn>
          </math>
        </kineticLaw>
      </reaction>
      <reaction id="ms_PYRROLINECARBDEHYDROG_RXN" name="ms_EC 1.5.1.- (PYRROLINECARBDEHYDROG-RXN)" reversible="false">
        <notes>
          <body xmlns="http://www.w3.org/1999/xhtml">
            <p>GENE_ASSOCIATION: ms_GRMZM2G090087</p>
            <p>PARENT_FRAME: PYRROLINECARBDEHYDROG-RXN</p>
          </body>
        </notes>
        <listOfReactants>
          <speciesReference species="ms_WATER" stoichiometry="2"/>
          <speciesReference species="ms_L_DELTA1_PYRROLINE_5_CARBOXYLATE" stoichiometry="1"/>
          <speciesReference species="ms_NAD" stoichiometry="1"/>
        </listOfReactants>
        <listOfProducts>
          <speciesReference species="ms_GLT" stoichiometry="1"/>
          <speciesReference species="ms_NADH" stoichiometry="1"/>
          <speciesReference species="ms_PROTON" stoichiometry="1"/>
        </listOfProducts>
        <kineticLaw>
          <math xmlns="http://www.w3.org/1998/Math/MathML">
            <cn type="integer"> 0 </cn>
          </math>
        </kineticLaw>
      </reaction>
      <reaction id="bs_PYRROLINECARBDEHYDROG_RXN" name="bs_EC 1.5.1.- (PYRROLINECARBDEHYDROG-RXN)" reversible="false">
        <notes>
          <body xmlns="http://www.w3.org/1999/xhtml">
            <p>GENE_ASSOCIATION: bs_GRMZM2G090087</p>
            <p>PARENT_FRAME: PYRROLINECARBDEHYDROG-RXN</p>
          </body>
        </notes>
        <listOfReactants>
          <speciesReference species="bs_NAD" stoichiometry="1"/>
          <speciesReference species="bs_L_DELTA1_PYRROLINE_5_CARBOXYLATE" stoichiometry="1"/>
          <speciesReference species="bs_WATER" stoichiometry="2"/>
        </listOfReactants>
        <listOfProducts>
          <speciesReference species="bs_NADH" stoichiometry="1"/>
          <speciesReference species="bs_PROTON" stoichiometry="1"/>
          <speciesReference species="bs_GLT" stoichiometry="1"/>
        </listOfProducts>
        <kineticLaw>
          <math xmlns="http://www.w3.org/1998/Math/MathML">
            <cn type="integer"> 0 </cn>
          </math>
        </kineticLaw>
      </reaction>
      <reaction id="ms_sink_GLT" name="ms_EC 6.1.1.17 (sink_GLT)" reversible="false">
        <notes>
          <body xmlns="http://www.w3.org/1999/xhtml">
            <p>GENE_ASSOCIATION: ms_GRMZM5G891373 or ms_AC233922.1_FG004 or ms_GRMZM2G057491 or ms_GRMZM2G046932</p>
            <p>PARENT_FRAME: GLURS-RXN</p>
          </body>
        </notes>
        <listOfReactants>
          <speciesReference species="ms_GLT" stoichiometry="1"/>
        </listOfReactants>
        <listOfProducts>
          <speciesReference species="GLT_biomass" stoichiometry="1"/>
        </listOfProducts>
        <kineticLaw>
          <math xmlns="http://www.w3.org/1998/Math/MathML">
            <cn type="integer"> 0 </cn>
          </math>
        </kineticLaw>
      </reaction>
      <reaction id="bs_sink_GLT" name="bs_EC 6.1.1.17 (sink_GLT)" reversible="false">
        <notes>
          <body xmlns="http://www.w3.org/1999/xhtml">
            <p>GENE_ASSOCIATION: bs_GRMZM5G891373 or bs_AC233922.1_FG004 or bs_GRMZM2G057491 or bs_GRMZM2G046932</p>
            <p>PARENT_FRAME: GLURS-RXN</p>
          </body>
        </notes>
        <listOfReactants>
          <speciesReference species="bs_GLT" stoichiometry="1"/>
        </listOfReactants>
        <listOfProducts>
          <speciesReference species="GLT_biomass" stoichiometry="1"/>
        </listOfProducts>
        <kineticLaw>
          <math xmlns="http://www.w3.org/1998/Math/MathML">
            <cn type="integer"> 0 </cn>
          </math>
        </kineticLaw>
      </reaction>
      <reaction id="ms_PHOSPHOGLUCMUT_RXN_chloroplast" name="ms_EC 5.4.2.2 (PHOSPHOGLUCMUT-RXN) [chloroplast]" reversible="true">
        <notes>
          <body xmlns="http://www.w3.org/1999/xhtml">
            <p>GENE_ASSOCIATION: ms_GRMZM2G067908 or ms_GRMZM2G069676 or ms_GRMZM2G025854</p>
            <p>PARENT_FRAME: PHOSPHOGLUCMUT-RXN</p>
          </body>
        </notes>
        <listOfReactants>
          <speciesReference species="ms_GLC_1_P_chloroplast" stoichiometry="1"/>
        </listOfReactants>
        <listOfProducts>
          <speciesReference species="ms_ALPHA_GLC_6_P_chloroplast" stoichiometry="1"/>
        </listOfProducts>
        <kineticLaw>
          <math xmlns="http://www.w3.org/1998/Math/MathML">
            <cn type="integer"> 0 </cn>
          </math>
        </kineticLaw>
      </reaction>
      <reaction id="bs_PHOSPHOGLUCMUT_RXN_chloroplast" name="bs_EC 5.4.2.2 (PHOSPHOGLUCMUT-RXN) [chloroplast]" reversible="true">
        <notes>
          <body xmlns="http://www.w3.org/1999/xhtml">
            <p>GENE_ASSOCIATION: bs_GRMZM2G067908 or bs_GRMZM2G069676 or bs_GRMZM2G025854</p>
            <p>PARENT_FRAME: PHOSPHOGLUCMUT-RXN</p>
          </body>
        </notes>
        <listOfReactants>
          <speciesReference species="bs_GLC_1_P_chloroplast" stoichiometry="1"/>
        </listOfReactants>
        <listOfProducts>
          <speciesReference species="bs_ALPHA_GLC_6_P_chloroplast" stoichiometry="1"/>
        </listOfProducts>
        <kineticLaw>
          <math xmlns="http://www.w3.org/1998/Math/MathML">
            <cn type="integer"> 0 </cn>
          </math>
        </kineticLaw>
      </reaction>
      <reaction id="ms_AIRCARBOXY_RXN" name="ms_EC 4.1.1.21 (AIRCARBOXY-RXN)" reversible="false">
        <notes>
          <body xmlns="http://www.w3.org/1999/xhtml">
            <p>GENE_ASSOCIATION: ms_GRMZM2G133121</p>
            <p>PARENT_FRAME: AIRCARBOXY-RXN</p>
          </body>
        </notes>
        <listOfReactants>
          <speciesReference species="ms__5_PHOSPHORIBOSYL_5_AMINOIMIDAZOLE" stoichiometry="1"/>
          <speciesReference species="ms_CO2" stoichiometry="1"/>
        </listOfReactants>
        <listOfProducts>
          <speciesReference species="ms_PROTON" stoichiometry="2"/>
          <speciesReference species="ms_PHOSPHORIBOSYL_CARBOXY_AMINOIMIDAZOLE" stoichiometry="1"/>
        </listOfProducts>
        <kineticLaw>
          <math xmlns="http://www.w3.org/1998/Math/MathML">
            <cn type="integer"> 0 </cn>
          </math>
        </kineticLaw>
      </reaction>
      <reaction id="bs_AIRCARBOXY_RXN" name="bs_EC 4.1.1.21 (AIRCARBOXY-RXN)" reversible="false">
        <notes>
          <body xmlns="http://www.w3.org/1999/xhtml">
            <p>GENE_ASSOCIATION: bs_GRMZM2G133121</p>
            <p>PARENT_FRAME: AIRCARBOXY-RXN</p>
          </body>
        </notes>
        <listOfReactants>
          <speciesReference species="bs__5_PHOSPHORIBOSYL_5_AMINOIMIDAZOLE" stoichiometry="1"/>
          <speciesReference species="bs_CO2" stoichiometry="1"/>
        </listOfReactants>
        <listOfProducts>
          <speciesReference species="bs_PROTON" stoichiometry="2"/>
          <speciesReference species="bs_PHOSPHORIBOSYL_CARBOXY_AMINOIMIDAZOLE" stoichiometry="1"/>
        </listOfProducts>
        <kineticLaw>
          <math xmlns="http://www.w3.org/1998/Math/MathML">
            <cn type="integer"> 0 </cn>
          </math>
        </kineticLaw>
      </reaction>
      <reaction id="ms_sink_GLY" name="ms_EC 6.1.1.14 (sink_GLY)" reversible="false">
        <notes>
          <body xmlns="http://www.w3.org/1999/xhtml">
            <p>GENE_ASSOCIATION: ms_GRMZM5G821551 or ms_GRMZM2G171688 or ms_GRMZM2G041797</p>
            <p>PARENT_FRAME: GLYCINE--TRNA-LIGASE-RXN</p>
          </body>
        </notes>
        <listOfReactants>
          <speciesReference species="ms_GLY" stoichiometry="1"/>
        </listOfReactants>
        <listOfProducts>
          <speciesReference species="GLY_biomass" stoichiometry="1"/>
        </listOfProducts>
        <kineticLaw>
          <math xmlns="http://www.w3.org/1998/Math/MathML">
            <cn type="integer"> 0 </cn>
          </math>
        </kineticLaw>
      </reaction>
      <reaction id="bs_sink_GLY" name="bs_EC 6.1.1.14 (sink_GLY)" reversible="false">
        <notes>
          <body xmlns="http://www.w3.org/1999/xhtml">
            <p>GENE_ASSOCIATION: bs_GRMZM5G821551 or bs_GRMZM2G171688 or bs_GRMZM2G041797</p>
            <p>PARENT_FRAME: GLYCINE--TRNA-LIGASE-RXN</p>
          </body>
        </notes>
        <listOfReactants>
          <speciesReference species="bs_GLY" stoichiometry="1"/>
        </listOfReactants>
        <listOfProducts>
          <speciesReference species="GLY_biomass" stoichiometry="1"/>
        </listOfProducts>
        <kineticLaw>
          <math xmlns="http://www.w3.org/1998/Math/MathML">
            <cn type="integer"> 0 </cn>
          </math>
        </kineticLaw>
      </reaction>
      <reaction id="ms_RXN_6161" name="ms_EC 4.1.1.1 (RXN-6161)" reversible="false">
        <notes>
          <body xmlns="http://www.w3.org/1999/xhtml">
            <p>GENE_ASSOCIATION: ms_AC197705.4_FG001 or ms_GRMZM2G316073 or ms_GRMZM2G438178 or ms_GRMZM2G087186 or ms_AC210013.4_FG007 or ms_GRMZM2G434792 or ms_GRMZM2G038821 or ms_GRMZM2G002863</p>
            <p>PARENT_FRAME: RXN-6161</p>
          </body>
        </notes>
        <listOfReactants>
          <speciesReference species="ms_PROTON" stoichiometry="1"/>
          <speciesReference species="ms_PYRUVATE" stoichiometry="1"/>
        </listOfReactants>
        <listOfProducts>
          <speciesReference species="ms_ACETALD" stoichiometry="1"/>
          <speciesReference species="ms_CO2" stoichiometry="1"/>
        </listOfProducts>
        <kineticLaw>
          <math xmlns="http://www.w3.org/1998/Math/MathML">
            <cn type="integer"> 0 </cn>
          </math>
        </kineticLaw>
      </reaction>
      <reaction id="bs_RXN_6161" name="bs_EC 4.1.1.1 (RXN-6161)" reversible="false">
        <notes>
          <body xmlns="http://www.w3.org/1999/xhtml">
            <p>GENE_ASSOCIATION: bs_AC197705.4_FG001 or bs_GRMZM2G316073 or bs_GRMZM2G438178 or bs_GRMZM2G087186 or bs_AC210013.4_FG007 or bs_GRMZM2G434792 or bs_GRMZM2G038821 or bs_GRMZM2G002863</p>
            <p>PARENT_FRAME: RXN-6161</p>
          </body>
        </notes>
        <listOfReactants>
          <speciesReference species="bs_PROTON" stoichiometry="1"/>
          <speciesReference species="bs_PYRUVATE" stoichiometry="1"/>
        </listOfReactants>
        <listOfProducts>
          <speciesReference species="bs_ACETALD" stoichiometry="1"/>
          <speciesReference species="bs_CO2" stoichiometry="1"/>
        </listOfProducts>
        <kineticLaw>
          <math xmlns="http://www.w3.org/1998/Math/MathML">
            <cn type="integer"> 0 </cn>
          </math>
        </kineticLaw>
      </reaction>
      <reaction id="ms_CarbohydratesSink" name="ms_CarbohydratesSink" reversible="false">
        <notes>
          <body xmlns="http://www.w3.org/1999/xhtml">
            <p>GENE_ASSOCIATION: </p>
            <p>PARENT_FRAME: None</p>
          </body>
        </notes>
        <listOfReactants>
          <speciesReference species="ms_SUCROSE" stoichiometry="0.146"/>
          <speciesReference species="ms_RIBOSE" stoichiometry="0.067"/>
          <speciesReference species="ms_FRU" stoichiometry="0.111"/>
          <speciesReference species="ms_hemicellulose_fixed_biomass" stoichiometry="0.4"/>
          <speciesReference species="ms_MANNOSE_6P" stoichiometry="0.039"/>
          <speciesReference species="ms_CELLULOSE_monomer_equivalent" stoichiometry="2.22"/>
          <speciesReference species="ms_GLC" stoichiometry="0.278"/>
          <speciesReference species="ms_polysaccharide_galacturonate_unit" stoichiometry="0.259"/>
          <speciesReference species="ms_GALACTOSE" stoichiometry="0.056"/>
        </listOfReactants>
        <listOfProducts>
          <speciesReference species="ms_carbohydrates_fixed_biomass" stoichiometry="1"/>
        </listOfProducts>
        <kineticLaw>
          <math xmlns="http://www.w3.org/1998/Math/MathML">
            <cn type="integer"> 0 </cn>
          </math>
        </kineticLaw>
      </reaction>
      <reaction id="bs_CarbohydratesSink" name="bs_CarbohydratesSink" reversible="false">
        <notes>
          <body xmlns="http://www.w3.org/1999/xhtml">
            <p>GENE_ASSOCIATION: </p>
            <p>PARENT_FRAME: None</p>
          </body>
        </notes>
        <listOfReactants>
          <speciesReference species="bs_CELLULOSE_monomer_equivalent" stoichiometry="2.22"/>
          <speciesReference species="bs_RIBOSE" stoichiometry="0.067"/>
          <speciesReference species="bs_hemicellulose_fixed_biomass" stoichiometry="0.4"/>
          <speciesReference species="bs_GALACTOSE" stoichiometry="0.056"/>
          <speciesReference species="bs_GLC" stoichiometry="0.278"/>
          <speciesReference species="bs_FRU" stoichiometry="0.111"/>
          <speciesReference species="bs_SUCROSE" stoichiometry="0.146"/>
          <speciesReference species="bs_MANNOSE_6P" stoichiometry="0.039"/>
          <speciesReference species="bs_polysaccharide_galacturonate_unit" stoichiometry="0.259"/>
        </listOfReactants>
        <listOfProducts>
          <speciesReference species="bs_carbohydrates_fixed_biomass" stoichiometry="1"/>
        </listOfProducts>
        <kineticLaw>
          <math xmlns="http://www.w3.org/1998/Math/MathML">
            <cn type="integer"> 0 </cn>
          </math>
        </kineticLaw>
      </reaction>
      <reaction id="ms_peroxisome_glycolate_exchange" name="ms_peroxisome_glycolate_exchange" reversible="true">
        <notes>
          <body xmlns="http://www.w3.org/1999/xhtml">
            <p>GENE_ASSOCIATION: </p>
            <p>PARENT_FRAME: None</p>
          </body>
        </notes>
        <listOfReactants>
          <speciesReference species="ms_GLYCOLLATE" stoichiometry="1"/>
        </listOfReactants>
        <listOfProducts>
          <speciesReference species="ms_GLYCOLLATE_peroxisome" stoichiometry="1"/>
        </listOfProducts>
        <kineticLaw>
          <math xmlns="http://www.w3.org/1998/Math/MathML">
            <cn type="integer"> 0 </cn>
          </math>
        </kineticLaw>
      </reaction>
      <reaction id="bs_peroxisome_glycolate_exchange" name="bs_peroxisome_glycolate_exchange" reversible="true">
        <notes>
          <body xmlns="http://www.w3.org/1999/xhtml">
            <p>GENE_ASSOCIATION: </p>
            <p>PARENT_FRAME: None</p>
          </body>
        </notes>
        <listOfReactants>
          <speciesReference species="bs_GLYCOLLATE" stoichiometry="1"/>
        </listOfReactants>
        <listOfProducts>
          <speciesReference species="bs_GLYCOLLATE_peroxisome" stoichiometry="1"/>
        </listOfProducts>
        <kineticLaw>
          <math xmlns="http://www.w3.org/1998/Math/MathML">
            <cn type="integer"> 0 </cn>
          </math>
        </kineticLaw>
      </reaction>
      <reaction id="ms_sink_CPD_13612" name="ms_sink_CPD-13612" reversible="false">
        <notes>
          <body xmlns="http://www.w3.org/1999/xhtml">
            <p>GENE_ASSOCIATION: </p>
            <p>PARENT_FRAME: None</p>
          </body>
        </notes>
        <listOfReactants>
          <speciesReference species="ms_dihydrosphingosine" stoichiometry="1"/>
        </listOfReactants>
        <listOfProducts>
          <speciesReference species="dihydrosphingosine_biomass" stoichiometry="1"/>
        </listOfProducts>
        <kineticLaw>
          <math xmlns="http://www.w3.org/1998/Math/MathML">
            <cn type="integer"> 0 </cn>
          </math>
        </kineticLaw>
      </reaction>
      <reaction id="bs_sink_CPD_13612" name="bs_sink_CPD-13612" reversible="false">
        <notes>
          <body xmlns="http://www.w3.org/1999/xhtml">
            <p>GENE_ASSOCIATION: </p>
            <p>PARENT_FRAME: None</p>
          </body>
        </notes>
        <listOfReactants>
          <speciesReference species="bs_dihydrosphingosine" stoichiometry="1"/>
        </listOfReactants>
        <listOfProducts>
          <speciesReference species="dihydrosphingosine_biomass" stoichiometry="1"/>
        </listOfProducts>
        <kineticLaw>
          <math xmlns="http://www.w3.org/1998/Math/MathML">
            <cn type="integer"> 0 </cn>
          </math>
        </kineticLaw>
      </reaction>
      <reaction id="ms_GLUC1PURIDYLTRANS_RXN" name="ms_EC 2.7.7.9 (GLUC1PURIDYLTRANS-RXN)" reversible="true">
        <notes>
          <body xmlns="http://www.w3.org/1999/xhtml">
            <p>GENE_ASSOCIATION: ms_GRMZM2G519736 or ms_AC216869.3_FG001 or ms_GRMZM2G116586 or ms_GRMZM2G098370 or ms_GRMZM2G161493 or ms_GRMZM2G018022 or ms_AC233910.1_FG005 or ms_GRMZM2G032003 or ms_GRMZM2G134415 or ms_GRMZM2G378402</p>
            <p>PARENT_FRAME: GLUC1PURIDYLTRANS-RXN</p>
          </body>
        </notes>
        <listOfReactants>
          <speciesReference species="ms_GLC_1_P" stoichiometry="1"/>
          <speciesReference species="ms_PROTON" stoichiometry="1"/>
          <speciesReference species="ms_UTP" stoichiometry="1"/>
        </listOfReactants>
        <listOfProducts>
          <speciesReference species="ms_PPI" stoichiometry="1"/>
          <speciesReference species="ms_UDP_GLUCOSE" stoichiometry="1"/>
        </listOfProducts>
        <kineticLaw>
          <math xmlns="http://www.w3.org/1998/Math/MathML">
            <cn type="integer"> 0 </cn>
          </math>
        </kineticLaw>
      </reaction>
      <reaction id="bs_GLUC1PURIDYLTRANS_RXN" name="bs_EC 2.7.7.9 (GLUC1PURIDYLTRANS-RXN)" reversible="true">
        <notes>
          <body xmlns="http://www.w3.org/1999/xhtml">
            <p>GENE_ASSOCIATION: bs_GRMZM2G519736 or bs_AC216869.3_FG001 or bs_GRMZM2G116586 or bs_GRMZM2G098370 or bs_GRMZM2G161493 or bs_GRMZM2G018022 or bs_AC233910.1_FG005 or bs_GRMZM2G032003 or bs_GRMZM2G134415 or bs_GRMZM2G378402</p>
            <p>PARENT_FRAME: GLUC1PURIDYLTRANS-RXN</p>
          </body>
        </notes>
        <listOfReactants>
          <speciesReference species="bs_PROTON" stoichiometry="1"/>
          <speciesReference species="bs_GLC_1_P" stoichiometry="1"/>
          <speciesReference species="bs_UTP" stoichiometry="1"/>
        </listOfReactants>
        <listOfProducts>
          <speciesReference species="bs_UDP_GLUCOSE" stoichiometry="1"/>
          <speciesReference species="bs_PPI" stoichiometry="1"/>
        </listOfProducts>
        <kineticLaw>
          <math xmlns="http://www.w3.org/1998/Math/MathML">
            <cn type="integer"> 0 </cn>
          </math>
        </kineticLaw>
      </reaction>
      <reaction id="ms_sink_L_ALPHA_ALANINE" name="ms_EC 6.1.1.7 (sink_L-ALPHA-ALANINE)" reversible="false">
        <notes>
          <body xmlns="http://www.w3.org/1999/xhtml">
            <p>GENE_ASSOCIATION: ms_GRMZM2G154664 or ms_GRMZM2G082271</p>
            <p>PARENT_FRAME: ALANINE--TRNA-LIGASE-RXN</p>
          </body>
        </notes>
        <listOfReactants>
          <speciesReference species="ms_L_alanine" stoichiometry="1"/>
        </listOfReactants>
        <listOfProducts>
          <speciesReference species="L_alanine_biomass" stoichiometry="1"/>
        </listOfProducts>
        <kineticLaw>
          <math xmlns="http://www.w3.org/1998/Math/MathML">
            <cn type="integer"> 0 </cn>
          </math>
        </kineticLaw>
      </reaction>
      <reaction id="bs_sink_L_ALPHA_ALANINE" name="bs_EC 6.1.1.7 (sink_L-ALPHA-ALANINE)" reversible="false">
        <notes>
          <body xmlns="http://www.w3.org/1999/xhtml">
            <p>GENE_ASSOCIATION: bs_GRMZM2G154664 or bs_GRMZM2G082271</p>
            <p>PARENT_FRAME: ALANINE--TRNA-LIGASE-RXN</p>
          </body>
        </notes>
        <listOfReactants>
          <speciesReference species="bs_L_alanine" stoichiometry="1"/>
        </listOfReactants>
        <listOfProducts>
          <speciesReference species="L_alanine_biomass" stoichiometry="1"/>
        </listOfProducts>
        <kineticLaw>
          <math xmlns="http://www.w3.org/1998/Math/MathML">
            <cn type="integer"> 0 </cn>
          </math>
        </kineticLaw>
      </reaction>
      <reaction id="ms_OHMETHYLBILANESYN_RXN" name="ms_EC 2.5.1.61 (OHMETHYLBILANESYN-RXN)" reversible="false">
        <notes>
          <body xmlns="http://www.w3.org/1999/xhtml">
            <p>GENE_ASSOCIATION: ms_GRMZM2G026117 or ms_GRMZM2G041159</p>
            <p>PARENT_FRAME: OHMETHYLBILANESYN-RXN</p>
          </body>
        </notes>
        <listOfReactants>
          <speciesReference species="ms_WATER" stoichiometry="1"/>
          <speciesReference species="ms_PORPHOBILINOGEN" stoichiometry="4"/>
        </listOfReactants>
        <listOfProducts>
          <speciesReference species="ms_HYDROXYMETHYLBILANE" stoichiometry="1"/>
          <speciesReference species="ms_PROTON" stoichiometry="4"/>
          <speciesReference species="ms_AMMONIA" stoichiometry="4"/>
        </listOfProducts>
        <kineticLaw>
          <math xmlns="http://www.w3.org/1998/Math/MathML">
            <cn type="integer"> 0 </cn>
          </math>
        </kineticLaw>
      </reaction>
      <reaction id="bs_OHMETHYLBILANESYN_RXN" name="bs_EC 2.5.1.61 (OHMETHYLBILANESYN-RXN)" reversible="false">
        <notes>
          <body xmlns="http://www.w3.org/1999/xhtml">
            <p>GENE_ASSOCIATION: bs_GRMZM2G026117 or bs_GRMZM2G041159</p>
            <p>PARENT_FRAME: OHMETHYLBILANESYN-RXN</p>
          </body>
        </notes>
        <listOfReactants>
          <speciesReference species="bs_PORPHOBILINOGEN" stoichiometry="4"/>
          <speciesReference species="bs_WATER" stoichiometry="1"/>
        </listOfReactants>
        <listOfProducts>
          <speciesReference species="bs_AMMONIA" stoichiometry="4"/>
          <speciesReference species="bs_PROTON" stoichiometry="4"/>
          <speciesReference species="bs_HYDROXYMETHYLBILANE" stoichiometry="1"/>
        </listOfProducts>
        <kineticLaw>
          <math xmlns="http://www.w3.org/1998/Math/MathML">
            <cn type="integer"> 0 </cn>
          </math>
        </kineticLaw>
      </reaction>
      <reaction id="ms_peroxisome_glycine_exchange" name="ms_peroxisome_glycine_exchange" reversible="true">
        <notes>
          <body xmlns="http://www.w3.org/1999/xhtml">
            <p>GENE_ASSOCIATION: </p>
            <p>PARENT_FRAME: None</p>
          </body>
        </notes>
        <listOfReactants>
          <speciesReference species="ms_GLY" stoichiometry="1"/>
        </listOfReactants>
        <listOfProducts>
          <speciesReference species="ms_GLY_peroxisome" stoichiometry="1"/>
        </listOfProducts>
        <kineticLaw>
          <math xmlns="http://www.w3.org/1998/Math/MathML">
            <cn type="integer"> 0 </cn>
          </math>
        </kineticLaw>
      </reaction>
      <reaction id="bs_peroxisome_glycine_exchange" name="bs_peroxisome_glycine_exchange" reversible="true">
        <notes>
          <body xmlns="http://www.w3.org/1999/xhtml">
            <p>GENE_ASSOCIATION: </p>
            <p>PARENT_FRAME: None</p>
          </body>
        </notes>
        <listOfReactants>
          <speciesReference species="bs_GLY" stoichiometry="1"/>
        </listOfReactants>
        <listOfProducts>
          <speciesReference species="bs_GLY_peroxisome" stoichiometry="1"/>
        </listOfProducts>
        <kineticLaw>
          <math xmlns="http://www.w3.org/1998/Math/MathML">
            <cn type="integer"> 0 </cn>
          </math>
        </kineticLaw>
      </reaction>
      <reaction id="ms_RXN_8001" name="ms_EC 1.1.1.23 (RXN-8001)" reversible="true">
        <notes>
          <body xmlns="http://www.w3.org/1999/xhtml">
            <p>GENE_ASSOCIATION: ms_GRMZM2G058584</p>
            <p>PARENT_FRAME: RXN-8001</p>
          </body>
        </notes>
        <listOfReactants>
          <speciesReference species="ms_WATER" stoichiometry="1"/>
          <speciesReference species="ms_HISTIDINOL" stoichiometry="1"/>
          <speciesReference species="ms_NAD" stoichiometry="2"/>
        </listOfReactants>
        <listOfProducts>
          <speciesReference species="ms_NADH" stoichiometry="2"/>
          <speciesReference species="ms_HIS" stoichiometry="1"/>
          <speciesReference species="ms_PROTON" stoichiometry="3"/>
        </listOfProducts>
        <kineticLaw>
          <math xmlns="http://www.w3.org/1998/Math/MathML">
            <cn type="integer"> 0 </cn>
          </math>
        </kineticLaw>
      </reaction>
      <reaction id="bs_RXN_8001" name="bs_EC 1.1.1.23 (RXN-8001)" reversible="true">
        <notes>
          <body xmlns="http://www.w3.org/1999/xhtml">
            <p>GENE_ASSOCIATION: bs_GRMZM2G058584</p>
            <p>PARENT_FRAME: RXN-8001</p>
          </body>
        </notes>
        <listOfReactants>
          <speciesReference species="bs_NAD" stoichiometry="2"/>
          <speciesReference species="bs_HISTIDINOL" stoichiometry="1"/>
          <speciesReference species="bs_WATER" stoichiometry="1"/>
        </listOfReactants>
        <listOfProducts>
          <speciesReference species="bs_NADH" stoichiometry="2"/>
          <speciesReference species="bs_PROTON" stoichiometry="3"/>
          <speciesReference species="bs_HIS" stoichiometry="1"/>
        </listOfProducts>
        <kineticLaw>
          <math xmlns="http://www.w3.org/1998/Math/MathML">
            <cn type="integer"> 0 </cn>
          </math>
        </kineticLaw>
      </reaction>
      <reaction id="ms_GLYC3PDEHYDROGBIOSYN_RXN_GLYCEROL_3P_NADP__DIHYDROXY_ACETONE_PHOSPHATE_NADPH_PROTON_59_" name="ms_EC 1.1.1.94 (GLYC3PDEHYDROGBIOSYN-RXN-GLYCEROL-3P/NADP//DIHYDROXY-ACETONE-PHOSPHATE/NADPH/PROTON.59.)" reversible="false">
        <notes>
          <body xmlns="http://www.w3.org/1999/xhtml">
            <p>GENE_ASSOCIATION: ms_GRMZM2G063258</p>
            <p>PARENT_FRAME: GLYC3PDEHYDROGBIOSYN-RXN</p>
          </body>
        </notes>
        <listOfReactants>
          <speciesReference species="ms_NADPH" stoichiometry="1"/>
          <speciesReference species="ms_dihydroxyacetone_phosphate" stoichiometry="1"/>
          <speciesReference species="ms_PROTON" stoichiometry="1"/>
        </listOfReactants>
        <listOfProducts>
          <speciesReference species="ms_GLYCEROL_3P" stoichiometry="1"/>
          <speciesReference species="ms_NADP" stoichiometry="1"/>
        </listOfProducts>
        <kineticLaw>
          <math xmlns="http://www.w3.org/1998/Math/MathML">
            <cn type="integer"> 0 </cn>
          </math>
        </kineticLaw>
      </reaction>
      <reaction id="bs_GLYC3PDEHYDROGBIOSYN_RXN_GLYCEROL_3P_NADP__DIHYDROXY_ACETONE_PHOSPHATE_NADPH_PROTON_59_" name="bs_EC 1.1.1.94 (GLYC3PDEHYDROGBIOSYN-RXN-GLYCEROL-3P/NADP//DIHYDROXY-ACETONE-PHOSPHATE/NADPH/PROTON.59.)" reversible="false">
        <notes>
          <body xmlns="http://www.w3.org/1999/xhtml">
            <p>GENE_ASSOCIATION: bs_GRMZM2G063258</p>
            <p>PARENT_FRAME: GLYC3PDEHYDROGBIOSYN-RXN</p>
          </body>
        </notes>
        <listOfReactants>
          <speciesReference species="bs_PROTON" stoichiometry="1"/>
          <speciesReference species="bs_dihydroxyacetone_phosphate" stoichiometry="1"/>
          <speciesReference species="bs_NADPH" stoichiometry="1"/>
        </listOfReactants>
        <listOfProducts>
          <speciesReference species="bs_NADP" stoichiometry="1"/>
          <speciesReference species="bs_GLYCEROL_3P" stoichiometry="1"/>
        </listOfProducts>
        <kineticLaw>
          <math xmlns="http://www.w3.org/1998/Math/MathML">
            <cn type="integer"> 0 </cn>
          </math>
        </kineticLaw>
      </reaction>
      <reaction id="ms_RXN0_1133" name="ms_EC 2.3.1.12 (RXN0-1133)" reversible="false">
        <notes>
          <body xmlns="http://www.w3.org/1999/xhtml">
            <p>GENE_ASSOCIATION: ms_GRMZM2G117786 or ms_GRMZM2G036534 or ms_GRMZM2G121200 or ms_GRMZM2G058702 or ms_GRMZM2G165176</p>
            <p>PARENT_FRAME: RXN0-1133</p>
          </body>
        </notes>
        <listOfReactants>
          <speciesReference species="ms_CO_A" stoichiometry="1"/>
          <speciesReference species="ms_Pyruvate_dehydrogenase_acetylDHlipoyl" stoichiometry="1"/>
        </listOfReactants>
        <listOfProducts>
          <speciesReference species="ms_Pyruvate_dehydrogenase_dihydrolipoate" stoichiometry="1"/>
          <speciesReference species="ms_ACETYL_COA" stoichiometry="1"/>
        </listOfProducts>
        <kineticLaw>
          <math xmlns="http://www.w3.org/1998/Math/MathML">
            <cn type="integer"> 0 </cn>
          </math>
        </kineticLaw>
      </reaction>
      <reaction id="bs_RXN0_1133" name="bs_EC 2.3.1.12 (RXN0-1133)" reversible="false">
        <notes>
          <body xmlns="http://www.w3.org/1999/xhtml">
            <p>GENE_ASSOCIATION: bs_GRMZM2G117786 or bs_GRMZM2G036534 or bs_GRMZM2G121200 or bs_GRMZM2G058702 or bs_GRMZM2G165176</p>
            <p>PARENT_FRAME: RXN0-1133</p>
          </body>
        </notes>
        <listOfReactants>
          <speciesReference species="bs_CO_A" stoichiometry="1"/>
          <speciesReference species="bs_Pyruvate_dehydrogenase_acetylDHlipoyl" stoichiometry="1"/>
        </listOfReactants>
        <listOfProducts>
          <speciesReference species="bs_Pyruvate_dehydrogenase_dihydrolipoate" stoichiometry="1"/>
          <speciesReference species="bs_ACETYL_COA" stoichiometry="1"/>
        </listOfProducts>
        <kineticLaw>
          <math xmlns="http://www.w3.org/1998/Math/MathML">
            <cn type="integer"> 0 </cn>
          </math>
        </kineticLaw>
      </reaction>
      <reaction id="ms_RXN0_1132" name="ms_EC 1.8.1.4 (RXN0-1132)" reversible="false">
        <notes>
          <body xmlns="http://www.w3.org/1999/xhtml">
            <p>GENE_ASSOCIATION: ms_GRMZM2G145595 or ms_GRMZM2G152958 or ms_GRMZM2G073774</p>
            <p>PARENT_FRAME: RXN0-1132</p>
          </body>
        </notes>
        <listOfReactants>
          <speciesReference species="ms_Pyruvate_dehydrogenase_dihydrolipoate" stoichiometry="1"/>
          <speciesReference species="ms_NAD" stoichiometry="1"/>
        </listOfReactants>
        <listOfProducts>
          <speciesReference species="ms_PROTON" stoichiometry="1"/>
          <speciesReference species="ms_Pyruvate_dehydrogenase_lipoate" stoichiometry="1"/>
          <speciesReference species="ms_NADH" stoichiometry="1"/>
        </listOfProducts>
        <kineticLaw>
          <math xmlns="http://www.w3.org/1998/Math/MathML">
            <cn type="integer"> 0 </cn>
          </math>
        </kineticLaw>
      </reaction>
      <reaction id="bs_RXN0_1132" name="bs_EC 1.8.1.4 (RXN0-1132)" reversible="false">
        <notes>
          <body xmlns="http://www.w3.org/1999/xhtml">
            <p>GENE_ASSOCIATION: bs_GRMZM2G145595 or bs_GRMZM2G152958 or bs_GRMZM2G073774</p>
            <p>PARENT_FRAME: RXN0-1132</p>
          </body>
        </notes>
        <listOfReactants>
          <speciesReference species="bs_NAD" stoichiometry="1"/>
          <speciesReference species="bs_Pyruvate_dehydrogenase_dihydrolipoate" stoichiometry="1"/>
        </listOfReactants>
        <listOfProducts>
          <speciesReference species="bs_NADH" stoichiometry="1"/>
          <speciesReference species="bs_PROTON" stoichiometry="1"/>
          <speciesReference species="bs_Pyruvate_dehydrogenase_lipoate" stoichiometry="1"/>
        </listOfProducts>
        <kineticLaw>
          <math xmlns="http://www.w3.org/1998/Math/MathML">
            <cn type="integer"> 0 </cn>
          </math>
        </kineticLaw>
      </reaction>
      <reaction id="ms_MEVALONATE_KINASE_RXN" name="ms_EC 2.7.1.36 (MEVALONATE-KINASE-RXN)" reversible="false">
        <notes>
          <body xmlns="http://www.w3.org/1999/xhtml">
            <p>GENE_ASSOCIATION: ms_GRMZM2G019144 or ms_GRMZM2G470382 or ms_GRMZM2G074015</p>
            <p>PARENT_FRAME: MEVALONATE-KINASE-RXN</p>
          </body>
        </notes>
        <listOfReactants>
          <speciesReference species="ms_ATP" stoichiometry="1"/>
          <speciesReference species="ms_MEVALONATE" stoichiometry="1"/>
        </listOfReactants>
        <listOfProducts>
          <speciesReference species="ms_ADP" stoichiometry="1"/>
          <speciesReference species="ms_CPD_499" stoichiometry="1"/>
          <speciesReference species="ms_PROTON" stoichiometry="1"/>
        </listOfProducts>
        <kineticLaw>
          <math xmlns="http://www.w3.org/1998/Math/MathML">
            <cn type="integer"> 0 </cn>
          </math>
        </kineticLaw>
      </reaction>
      <reaction id="bs_MEVALONATE_KINASE_RXN" name="bs_EC 2.7.1.36 (MEVALONATE-KINASE-RXN)" reversible="false">
        <notes>
          <body xmlns="http://www.w3.org/1999/xhtml">
            <p>GENE_ASSOCIATION: bs_GRMZM2G019144 or bs_GRMZM2G470382 or bs_GRMZM2G074015</p>
            <p>PARENT_FRAME: MEVALONATE-KINASE-RXN</p>
          </body>
        </notes>
        <listOfReactants>
          <speciesReference species="bs_ATP" stoichiometry="1"/>
          <speciesReference species="bs_MEVALONATE" stoichiometry="1"/>
        </listOfReactants>
        <listOfProducts>
          <speciesReference species="bs_PROTON" stoichiometry="1"/>
          <speciesReference species="bs_ADP" stoichiometry="1"/>
          <speciesReference species="bs_CPD_499" stoichiometry="1"/>
        </listOfProducts>
        <kineticLaw>
          <math xmlns="http://www.w3.org/1998/Math/MathML">
            <cn type="integer"> 0 </cn>
          </math>
        </kineticLaw>
      </reaction>
      <reaction id="ms_RXN0_1134" name="ms_EC 1.2.4.1 (RXN0-1134)" reversible="false">
        <notes>
          <body xmlns="http://www.w3.org/1999/xhtml">
            <p>GENE_ASSOCIATION: ms_GRMZM2G127546 or ms_GRMZM2G147834 or ms_GRMZM2G088565 or ms_GRMZM2G033894 or ms_GRMZM2G128121</p>
            <p>PARENT_FRAME: RXN0-1134</p>
          </body>
        </notes>
        <listOfReactants>
          <speciesReference species="ms_PROTON" stoichiometry="1"/>
          <speciesReference species="ms_Pyruvate_dehydrogenase_lipoate" stoichiometry="1"/>
          <speciesReference species="ms_PYRUVATE" stoichiometry="1"/>
        </listOfReactants>
        <listOfProducts>
          <speciesReference species="ms_Pyruvate_dehydrogenase_acetylDHlipoyl" stoichiometry="1"/>
          <speciesReference species="ms_CO2" stoichiometry="1"/>
        </listOfProducts>
        <kineticLaw>
          <math xmlns="http://www.w3.org/1998/Math/MathML">
            <cn type="integer"> 0 </cn>
          </math>
        </kineticLaw>
      </reaction>
      <reaction id="bs_RXN0_1134" name="bs_EC 1.2.4.1 (RXN0-1134)" reversible="false">
        <notes>
          <body xmlns="http://www.w3.org/1999/xhtml">
            <p>GENE_ASSOCIATION: bs_GRMZM2G127546 or bs_GRMZM2G147834 or bs_GRMZM2G088565 or bs_GRMZM2G033894 or bs_GRMZM2G128121</p>
            <p>PARENT_FRAME: RXN0-1134</p>
          </body>
        </notes>
        <listOfReactants>
          <speciesReference species="bs_PROTON" stoichiometry="1"/>
          <speciesReference species="bs_Pyruvate_dehydrogenase_lipoate" stoichiometry="1"/>
          <speciesReference species="bs_PYRUVATE" stoichiometry="1"/>
        </listOfReactants>
        <listOfProducts>
          <speciesReference species="bs_Pyruvate_dehydrogenase_acetylDHlipoyl" stoichiometry="1"/>
          <speciesReference species="bs_CO2" stoichiometry="1"/>
        </listOfProducts>
        <kineticLaw>
          <math xmlns="http://www.w3.org/1998/Math/MathML">
            <cn type="integer"> 0 </cn>
          </math>
        </kineticLaw>
      </reaction>
      <reaction id="ms_RXN_1884" name="ms_EC 1.1.1.316 (RXN-1884)" reversible="false">
        <notes>
          <body xmlns="http://www.w3.org/1999/xhtml">
            <p>GENE_ASSOCIATION: ms_GRMZM2G126002</p>
            <p>PARENT_FRAME: RXN-1884</p>
          </body>
        </notes>
        <listOfReactants>
          <speciesReference species="ms_L_GALACTOSE" stoichiometry="1"/>
          <speciesReference species="ms_NAD" stoichiometry="1"/>
        </listOfReactants>
        <listOfProducts>
          <speciesReference species="ms_PROTON" stoichiometry="1"/>
          <speciesReference species="ms_CPD_330" stoichiometry="1"/>
          <speciesReference species="ms_NADH" stoichiometry="1"/>
        </listOfProducts>
        <kineticLaw>
          <math xmlns="http://www.w3.org/1998/Math/MathML">
            <cn type="integer"> 0 </cn>
          </math>
        </kineticLaw>
      </reaction>
      <reaction id="bs_RXN_1884" name="bs_EC 1.1.1.316 (RXN-1884)" reversible="false">
        <notes>
          <body xmlns="http://www.w3.org/1999/xhtml">
            <p>GENE_ASSOCIATION: bs_GRMZM2G126002</p>
            <p>PARENT_FRAME: RXN-1884</p>
          </body>
        </notes>
        <listOfReactants>
          <speciesReference species="bs_NAD" stoichiometry="1"/>
          <speciesReference species="bs_L_GALACTOSE" stoichiometry="1"/>
        </listOfReactants>
        <listOfProducts>
          <speciesReference species="bs_NADH" stoichiometry="1"/>
          <speciesReference species="bs_PROTON" stoichiometry="1"/>
          <speciesReference species="bs_CPD_330" stoichiometry="1"/>
        </listOfProducts>
        <kineticLaw>
          <math xmlns="http://www.w3.org/1998/Math/MathML">
            <cn type="integer"> 0 </cn>
          </math>
        </kineticLaw>
      </reaction>
      <reaction id="ms_HYDROXYMETHYLGLUTARYL_COA_SYNTHASE_RXN" name="ms_EC 2.3.3.10 (HYDROXYMETHYLGLUTARYL-COA-SYNTHASE-RXN)" reversible="false">
        <notes>
          <body xmlns="http://www.w3.org/1999/xhtml">
            <p>GENE_ASSOCIATION: ms_GRMZM2G413253 or ms_GRMZM2G087207 or ms_GRMZM2G106263 or ms_AC199782.5_FG002</p>
            <p>PARENT_FRAME: HYDROXYMETHYLGLUTARYL-COA-SYNTHASE-RXN</p>
          </body>
        </notes>
        <listOfReactants>
          <speciesReference species="ms_WATER" stoichiometry="1"/>
          <speciesReference species="ms_ACETOACETYL_COA" stoichiometry="1"/>
          <speciesReference species="ms_ACETYL_COA" stoichiometry="1"/>
        </listOfReactants>
        <listOfProducts>
          <speciesReference species="ms_CO_A" stoichiometry="1"/>
          <speciesReference species="ms__3_HYDROXY_3_METHYL_GLUTARYL_COA" stoichiometry="1"/>
          <speciesReference species="ms_PROTON" stoichiometry="1"/>
        </listOfProducts>
        <kineticLaw>
          <math xmlns="http://www.w3.org/1998/Math/MathML">
            <cn type="integer"> 0 </cn>
          </math>
        </kineticLaw>
      </reaction>
      <reaction id="bs_HYDROXYMETHYLGLUTARYL_COA_SYNTHASE_RXN" name="bs_EC 2.3.3.10 (HYDROXYMETHYLGLUTARYL-COA-SYNTHASE-RXN)" reversible="false">
        <notes>
          <body xmlns="http://www.w3.org/1999/xhtml">
            <p>GENE_ASSOCIATION: bs_GRMZM2G413253 or bs_GRMZM2G087207 or bs_GRMZM2G106263 or bs_AC199782.5_FG002</p>
            <p>PARENT_FRAME: HYDROXYMETHYLGLUTARYL-COA-SYNTHASE-RXN</p>
          </body>
        </notes>
        <listOfReactants>
          <speciesReference species="bs_ACETOACETYL_COA" stoichiometry="1"/>
          <speciesReference species="bs_WATER" stoichiometry="1"/>
          <speciesReference species="bs_ACETYL_COA" stoichiometry="1"/>
        </listOfReactants>
        <listOfProducts>
          <speciesReference species="bs_CO_A" stoichiometry="1"/>
          <speciesReference species="bs_PROTON" stoichiometry="1"/>
          <speciesReference species="bs__3_HYDROXY_3_METHYL_GLUTARYL_COA" stoichiometry="1"/>
        </listOfProducts>
        <kineticLaw>
          <math xmlns="http://www.w3.org/1998/Math/MathML">
            <cn type="integer"> 0 </cn>
          </math>
        </kineticLaw>
      </reaction>
      <reaction id="ms_RXN_7609" name="ms_EC 3.1.3.5 (RXN-7609)" reversible="false">
        <notes>
          <body xmlns="http://www.w3.org/1999/xhtml">
            <p>GENE_ASSOCIATION: ms_GRMZM2G157310 or ms_GRMZM2G044819 or ms_GRMZM2G122139 or ms_GRMZM2G040945</p>
            <p>PARENT_FRAME: RXN-7609</p>
          </body>
        </notes>
        <listOfReactants>
          <speciesReference species="ms_GMP" stoichiometry="1"/>
          <speciesReference species="ms_WATER" stoichiometry="1"/>
        </listOfReactants>
        <listOfProducts>
          <speciesReference species="ms_GUANOSINE" stoichiometry="1"/>
          <speciesReference species="ms_phosphate" stoichiometry="1"/>
        </listOfProducts>
        <kineticLaw>
          <math xmlns="http://www.w3.org/1998/Math/MathML">
            <cn type="integer"> 0 </cn>
          </math>
        </kineticLaw>
      </reaction>
      <reaction id="bs_RXN_7609" name="bs_EC 3.1.3.5 (RXN-7609)" reversible="false">
        <notes>
          <body xmlns="http://www.w3.org/1999/xhtml">
            <p>GENE_ASSOCIATION: bs_GRMZM2G157310 or bs_GRMZM2G044819 or bs_GRMZM2G122139 or bs_GRMZM2G040945</p>
            <p>PARENT_FRAME: RXN-7609</p>
          </body>
        </notes>
        <listOfReactants>
          <speciesReference species="bs_GMP" stoichiometry="1"/>
          <speciesReference species="bs_WATER" stoichiometry="1"/>
        </listOfReactants>
        <listOfProducts>
          <speciesReference species="bs_GUANOSINE" stoichiometry="1"/>
          <speciesReference species="bs_phosphate" stoichiometry="1"/>
        </listOfProducts>
        <kineticLaw>
          <math xmlns="http://www.w3.org/1998/Math/MathML">
            <cn type="integer"> 0 </cn>
          </math>
        </kineticLaw>
      </reaction>
      <reaction id="ms_CyclicElectronFlowPSI_mod_chloroplast" name="ms_CyclicElectronFlowPSI-mod [chloroplast]" reversible="false">
        <notes>
          <body xmlns="http://www.w3.org/1999/xhtml">
            <p>GENE_ASSOCIATION: </p>
            <p>PARENT_FRAME: None</p>
          </body>
        </notes>
        <listOfReactants>
          <speciesReference species="ms_PLASTOQUINONE_chloroplast" stoichiometry="1"/>
          <speciesReference species="ms_PROTON_chloroplast" stoichiometry="2"/>
          <speciesReference species="ms_Reduced_ferredoxins_chloroplast" stoichiometry="2"/>
        </listOfReactants>
        <listOfProducts>
          <speciesReference species="ms_Oxidized_ferredoxins_chloroplast" stoichiometry="2"/>
          <speciesReference species="ms_PLASTOQUINOL_1_chloroplast" stoichiometry="1"/>
        </listOfProducts>
        <kineticLaw>
          <math xmlns="http://www.w3.org/1998/Math/MathML">
            <cn type="integer"> 0 </cn>
          </math>
        </kineticLaw>
      </reaction>
      <reaction id="bs_CyclicElectronFlowPSI_mod_chloroplast" name="bs_CyclicElectronFlowPSI-mod [chloroplast]" reversible="false">
        <notes>
          <body xmlns="http://www.w3.org/1999/xhtml">
            <p>GENE_ASSOCIATION: </p>
            <p>PARENT_FRAME: None</p>
          </body>
        </notes>
        <listOfReactants>
          <speciesReference species="bs_PLASTOQUINONE_chloroplast" stoichiometry="1"/>
          <speciesReference species="bs_Reduced_ferredoxins_chloroplast" stoichiometry="2"/>
          <speciesReference species="bs_PROTON_chloroplast" stoichiometry="2"/>
        </listOfReactants>
        <listOfProducts>
          <speciesReference species="bs_PLASTOQUINOL_1_chloroplast" stoichiometry="1"/>
          <speciesReference species="bs_Oxidized_ferredoxins_chloroplast" stoichiometry="2"/>
        </listOfProducts>
        <kineticLaw>
          <math xmlns="http://www.w3.org/1998/Math/MathML">
            <cn type="integer"> 0 </cn>
          </math>
        </kineticLaw>
      </reaction>
      <reaction id="ms_RXN_2601" name="ms_EC 2.3.1.133 (RXN-2601)" reversible="false">
        <notes>
          <body xmlns="http://www.w3.org/1999/xhtml">
            <p>GENE_ASSOCIATION: ms_GRMZM5G878365 or ms_GRMZM2G015793 or ms_GRMZM2G115422 or ms_GRMZM2G179703 or ms_GRMZM2G129403 or ms_GRMZM2G124815 or ms_GRMZM2G107211 or ms_GRMZM2G132678 or ms_GRMZM2G089698 or ms_GRMZM2G094017 or ms_GRMZM2G178769 or ms_GRMZM2G177349 or ms_GRMZM2G035023 or ms_GRMZM2G051005 or ms_GRMZM2G156816 or ms_GRMZM2G035584</p>
            <p>PARENT_FRAME: RXN-2601</p>
          </body>
        </notes>
        <listOfReactants>
          <speciesReference species="ms_P_COUMAROYL_COA" stoichiometry="1"/>
          <speciesReference species="ms_QUINATE" stoichiometry="1"/>
        </listOfReactants>
        <listOfProducts>
          <speciesReference species="ms_CO_A" stoichiometry="1"/>
          <speciesReference species="ms__4_COUMAROYLQUINATE" stoichiometry="1"/>
        </listOfProducts>
        <kineticLaw>
          <math xmlns="http://www.w3.org/1998/Math/MathML">
            <cn type="integer"> 0 </cn>
          </math>
        </kineticLaw>
      </reaction>
      <reaction id="bs_RXN_2601" name="bs_EC 2.3.1.133 (RXN-2601)" reversible="false">
        <notes>
          <body xmlns="http://www.w3.org/1999/xhtml">
            <p>GENE_ASSOCIATION: bs_GRMZM5G878365 or bs_GRMZM2G015793 or bs_GRMZM2G115422 or bs_GRMZM2G179703 or bs_GRMZM2G129403 or bs_GRMZM2G124815 or bs_GRMZM2G107211 or bs_GRMZM2G132678 or bs_GRMZM2G089698 or bs_GRMZM2G094017 or bs_GRMZM2G178769 or bs_GRMZM2G177349 or bs_GRMZM2G035023 or bs_GRMZM2G051005 or bs_GRMZM2G156816 or bs_GRMZM2G035584</p>
            <p>PARENT_FRAME: RXN-2601</p>
          </body>
        </notes>
        <listOfReactants>
          <speciesReference species="bs_P_COUMAROYL_COA" stoichiometry="1"/>
          <speciesReference species="bs_QUINATE" stoichiometry="1"/>
        </listOfReactants>
        <listOfProducts>
          <speciesReference species="bs_CO_A" stoichiometry="1"/>
          <speciesReference species="bs__4_COUMAROYLQUINATE" stoichiometry="1"/>
        </listOfProducts>
        <kineticLaw>
          <math xmlns="http://www.w3.org/1998/Math/MathML">
            <cn type="integer"> 0 </cn>
          </math>
        </kineticLaw>
      </reaction>
      <reaction id="ms_sink_Xylogalacturonan_monomer_equivalent" name="ms_sink_Xylogalacturonan-monomer-equivalent" reversible="false">
        <notes>
          <body xmlns="http://www.w3.org/1999/xhtml">
            <p>GENE_ASSOCIATION: </p>
            <p>PARENT_FRAME: None</p>
          </body>
        </notes>
        <listOfReactants>
          <speciesReference species="ms_Xylogalacturonan_monomer_equivalent" stoichiometry="1"/>
        </listOfReactants>
        <listOfProducts>
          <speciesReference species="Xylogalacturonan_monomer_equivalent_biomass" stoichiometry="1"/>
        </listOfProducts>
        <kineticLaw>
          <math xmlns="http://www.w3.org/1998/Math/MathML">
            <cn type="integer"> 0 </cn>
          </math>
        </kineticLaw>
      </reaction>
      <reaction id="bs_sink_Xylogalacturonan_monomer_equivalent" name="bs_sink_Xylogalacturonan-monomer-equivalent" reversible="false">
        <notes>
          <body xmlns="http://www.w3.org/1999/xhtml">
            <p>GENE_ASSOCIATION: </p>
            <p>PARENT_FRAME: None</p>
          </body>
        </notes>
        <listOfReactants>
          <speciesReference species="bs_Xylogalacturonan_monomer_equivalent" stoichiometry="1"/>
        </listOfReactants>
        <listOfProducts>
          <speciesReference species="Xylogalacturonan_monomer_equivalent_biomass" stoichiometry="1"/>
        </listOfProducts>
        <kineticLaw>
          <math xmlns="http://www.w3.org/1998/Math/MathML">
            <cn type="integer"> 0 </cn>
          </math>
        </kineticLaw>
      </reaction>
      <reaction id="ms_FattyAcidSink" name="ms_FattyAcidSink" reversible="false">
        <notes>
          <body xmlns="http://www.w3.org/1999/xhtml">
            <p>GENE_ASSOCIATION: </p>
            <p>PARENT_FRAME: None</p>
          </body>
        </notes>
        <listOfReactants>
          <speciesReference species="ms_LINOLEIC_ACID" stoichiometry="0.485"/>
          <speciesReference species="ms_PALMITATE" stoichiometry="0.382"/>
          <speciesReference species="ms_oleate" stoichiometry="0.162"/>
          <speciesReference species="ms_LINOLENIC_ACID" stoichiometry="2.372"/>
          <speciesReference species="ms_palmitoleate" stoichiometry="0.206"/>
          <speciesReference species="ms_STEARIC_ACID" stoichiometry="0.04"/>
        </listOfReactants>
        <listOfProducts>
          <speciesReference species="ms_fatty_acids_fixed_biomass" stoichiometry="1"/>
        </listOfProducts>
        <kineticLaw>
          <math xmlns="http://www.w3.org/1998/Math/MathML">
            <cn type="integer"> 0 </cn>
          </math>
        </kineticLaw>
      </reaction>
      <reaction id="bs_FattyAcidSink" name="bs_FattyAcidSink" reversible="false">
        <notes>
          <body xmlns="http://www.w3.org/1999/xhtml">
            <p>GENE_ASSOCIATION: </p>
            <p>PARENT_FRAME: None</p>
          </body>
        </notes>
        <listOfReactants>
          <speciesReference species="bs_STEARIC_ACID" stoichiometry="0.04"/>
          <speciesReference species="bs_LINOLEIC_ACID" stoichiometry="0.485"/>
          <speciesReference species="bs_LINOLENIC_ACID" stoichiometry="2.372"/>
          <speciesReference species="bs_PALMITATE" stoichiometry="0.382"/>
          <speciesReference species="bs_oleate" stoichiometry="0.162"/>
          <speciesReference species="bs_palmitoleate" stoichiometry="0.206"/>
        </listOfReactants>
        <listOfProducts>
          <speciesReference species="bs_fatty_acids_fixed_biomass" stoichiometry="1"/>
        </listOfProducts>
        <kineticLaw>
          <math xmlns="http://www.w3.org/1998/Math/MathML">
            <cn type="integer"> 0 </cn>
          </math>
        </kineticLaw>
      </reaction>
      <reaction id="ms_EC_5_1_3_15_chloroplast" name="ms_EC 5.1.3.15 (GLUCOSE-6-PHOSPHATE-1-EPIMERASE-RXN) [chloroplast]" reversible="true">
        <notes>
          <body xmlns="http://www.w3.org/1999/xhtml">
            <p>GENE_ASSOCIATION: ms_GRMZM2G103287 or ms_GRMZM2G093945</p>
            <p>PARENT_FRAME: GLUCOSE-6-PHOSPHATE-1-EPIMERASE-RXN</p>
          </body>
        </notes>
        <listOfReactants>
          <speciesReference species="ms_ALPHA_GLC_6_P_chloroplast" stoichiometry="1"/>
        </listOfReactants>
        <listOfProducts>
          <speciesReference species="ms_GLC_6_P_chloroplast" stoichiometry="1"/>
        </listOfProducts>
        <kineticLaw>
          <math xmlns="http://www.w3.org/1998/Math/MathML">
            <cn type="integer"> 0 </cn>
          </math>
        </kineticLaw>
      </reaction>
      <reaction id="bs_EC_5_1_3_15_chloroplast" name="bs_EC 5.1.3.15 (GLUCOSE-6-PHOSPHATE-1-EPIMERASE-RXN) [chloroplast]" reversible="true">
        <notes>
          <body xmlns="http://www.w3.org/1999/xhtml">
            <p>GENE_ASSOCIATION: bs_GRMZM2G103287 or bs_GRMZM2G093945</p>
            <p>PARENT_FRAME: GLUCOSE-6-PHOSPHATE-1-EPIMERASE-RXN</p>
          </body>
        </notes>
        <listOfReactants>
          <speciesReference species="bs_ALPHA_GLC_6_P_chloroplast" stoichiometry="1"/>
        </listOfReactants>
        <listOfProducts>
          <speciesReference species="bs_GLC_6_P_chloroplast" stoichiometry="1"/>
        </listOfProducts>
        <kineticLaw>
          <math xmlns="http://www.w3.org/1998/Math/MathML">
            <cn type="integer"> 0 </cn>
          </math>
        </kineticLaw>
      </reaction>
      <reaction id="ms__2TRANSKETO_RXN_chloroplast" name="ms_EC 2.2.1.1 (2TRANSKETO-RXN) [chloroplast]" reversible="true">
        <notes>
          <body xmlns="http://www.w3.org/1999/xhtml">
            <p>GENE_ASSOCIATION: ms_GRMZM2G033208</p>
            <p>PARENT_FRAME: 2TRANSKETO-RXN</p>
          </body>
        </notes>
        <listOfReactants>
          <speciesReference species="ms_ERYTHROSE_4P_chloroplast" stoichiometry="1"/>
          <speciesReference species="ms_XYLULOSE_5_PHOSPHATE_chloroplast" stoichiometry="1"/>
        </listOfReactants>
        <listOfProducts>
          <speciesReference species="ms_FRUCTOSE_6P_chloroplast" stoichiometry="1"/>
          <speciesReference species="ms_GAP_chloroplast" stoichiometry="1"/>
        </listOfProducts>
        <kineticLaw>
          <math xmlns="http://www.w3.org/1998/Math/MathML">
            <cn type="integer"> 0 </cn>
          </math>
        </kineticLaw>
      </reaction>
      <reaction id="bs__2TRANSKETO_RXN_chloroplast" name="bs_EC 2.2.1.1 (2TRANSKETO-RXN) [chloroplast]" reversible="true">
        <notes>
          <body xmlns="http://www.w3.org/1999/xhtml">
            <p>GENE_ASSOCIATION: bs_GRMZM2G033208</p>
            <p>PARENT_FRAME: 2TRANSKETO-RXN</p>
          </body>
        </notes>
        <listOfReactants>
          <speciesReference species="bs_ERYTHROSE_4P_chloroplast" stoichiometry="1"/>
          <speciesReference species="bs_XYLULOSE_5_PHOSPHATE_chloroplast" stoichiometry="1"/>
        </listOfReactants>
        <listOfProducts>
          <speciesReference species="bs_GAP_chloroplast" stoichiometry="1"/>
          <speciesReference species="bs_FRUCTOSE_6P_chloroplast" stoichiometry="1"/>
        </listOfProducts>
        <kineticLaw>
          <math xmlns="http://www.w3.org/1998/Math/MathML">
            <cn type="integer"> 0 </cn>
          </math>
        </kineticLaw>
      </reaction>
      <reaction id="ms_PGLUCISOM_RXN_chloroplast" name="ms_EC 5.3.1.9 (PGLUCISOM-RXN) [chloroplast]" reversible="true">
        <notes>
          <body xmlns="http://www.w3.org/1999/xhtml">
            <p>GENE_ASSOCIATION: ms_GRMZM2G140614 or ms_GRMZM2G076075</p>
            <p>PARENT_FRAME: PGLUCISOM-RXN</p>
          </body>
        </notes>
        <listOfReactants>
          <speciesReference species="ms_GLC_6_P_chloroplast" stoichiometry="1"/>
        </listOfReactants>
        <listOfProducts>
          <speciesReference species="ms_FRUCTOSE_6P_chloroplast" stoichiometry="1"/>
        </listOfProducts>
        <kineticLaw>
          <math xmlns="http://www.w3.org/1998/Math/MathML">
            <cn type="integer"> 0 </cn>
          </math>
        </kineticLaw>
      </reaction>
      <reaction id="bs_PGLUCISOM_RXN_chloroplast" name="bs_EC 5.3.1.9 (PGLUCISOM-RXN) [chloroplast]" reversible="true">
        <notes>
          <body xmlns="http://www.w3.org/1999/xhtml">
            <p>GENE_ASSOCIATION: bs_GRMZM2G140614 or bs_GRMZM2G076075</p>
            <p>PARENT_FRAME: PGLUCISOM-RXN</p>
          </body>
        </notes>
        <listOfReactants>
          <speciesReference species="bs_GLC_6_P_chloroplast" stoichiometry="1"/>
        </listOfReactants>
        <listOfProducts>
          <speciesReference species="bs_FRUCTOSE_6P_chloroplast" stoichiometry="1"/>
        </listOfProducts>
        <kineticLaw>
          <math xmlns="http://www.w3.org/1998/Math/MathML">
            <cn type="integer"> 0 </cn>
          </math>
        </kineticLaw>
      </reaction>
      <reaction id="ms_sink_Glucuronoxylan_monomer_equivalent" name="ms_sink_Glucuronoxylan-monomer-equivalent" reversible="false">
        <notes>
          <body xmlns="http://www.w3.org/1999/xhtml">
            <p>GENE_ASSOCIATION: </p>
            <p>PARENT_FRAME: None</p>
          </body>
        </notes>
        <listOfReactants>
          <speciesReference species="ms_Glucuronoxylan_monomer_equivalent" stoichiometry="1"/>
        </listOfReactants>
        <listOfProducts>
          <speciesReference species="Glucuronoxylan_monomer_equivalent_biomass" stoichiometry="1"/>
        </listOfProducts>
        <kineticLaw>
          <math xmlns="http://www.w3.org/1998/Math/MathML">
            <cn type="integer"> 0 </cn>
          </math>
        </kineticLaw>
      </reaction>
      <reaction id="bs_sink_Glucuronoxylan_monomer_equivalent" name="bs_sink_Glucuronoxylan-monomer-equivalent" reversible="false">
        <notes>
          <body xmlns="http://www.w3.org/1999/xhtml">
            <p>GENE_ASSOCIATION: </p>
            <p>PARENT_FRAME: None</p>
          </body>
        </notes>
        <listOfReactants>
          <speciesReference species="bs_Glucuronoxylan_monomer_equivalent" stoichiometry="1"/>
        </listOfReactants>
        <listOfProducts>
          <speciesReference species="Glucuronoxylan_monomer_equivalent_biomass" stoichiometry="1"/>
        </listOfProducts>
        <kineticLaw>
          <math xmlns="http://www.w3.org/1998/Math/MathML">
            <cn type="integer"> 0 </cn>
          </math>
        </kineticLaw>
      </reaction>
      <reaction id="ms_RXN4FS_4" name="ms_EC 2.7.8.- (RXN4FS-4)" reversible="false">
        <notes>
          <body xmlns="http://www.w3.org/1999/xhtml">
            <p>GENE_ASSOCIATION: </p>
            <p>PARENT_FRAME: RXN4FS-4</p>
          </body>
        </notes>
        <listOfReactants>
          <speciesReference species="ms_CPD4FS_1" stoichiometry="1"/>
          <speciesReference species="ms_DIACYLGLYCEROL" stoichiometry="1"/>
        </listOfReactants>
        <listOfProducts>
          <speciesReference species="ms_PROTON" stoichiometry="1"/>
          <speciesReference species="ms_CPD_160" stoichiometry="1"/>
          <speciesReference species="ms_CMP" stoichiometry="1"/>
        </listOfProducts>
        <kineticLaw>
          <math xmlns="http://www.w3.org/1998/Math/MathML">
            <cn type="integer"> 0 </cn>
          </math>
        </kineticLaw>
      </reaction>
      <reaction id="bs_RXN4FS_4" name="bs_EC 2.7.8.- (RXN4FS-4)" reversible="false">
        <notes>
          <body xmlns="http://www.w3.org/1999/xhtml">
            <p>GENE_ASSOCIATION: </p>
            <p>PARENT_FRAME: RXN4FS-4</p>
          </body>
        </notes>
        <listOfReactants>
          <speciesReference species="bs_CPD4FS_1" stoichiometry="1"/>
          <speciesReference species="bs_DIACYLGLYCEROL" stoichiometry="1"/>
        </listOfReactants>
        <listOfProducts>
          <speciesReference species="bs_PROTON" stoichiometry="1"/>
          <speciesReference species="bs_CPD_160" stoichiometry="1"/>
          <speciesReference species="bs_CMP" stoichiometry="1"/>
        </listOfProducts>
        <kineticLaw>
          <math xmlns="http://www.w3.org/1998/Math/MathML">
            <cn type="integer"> 0 </cn>
          </math>
        </kineticLaw>
      </reaction>
      <reaction id="ms_sink_SUCROSE" name="ms_sink_SUCROSE" reversible="false">
        <notes>
          <body xmlns="http://www.w3.org/1999/xhtml">
            <p>GENE_ASSOCIATION: </p>
            <p>PARENT_FRAME: None</p>
          </body>
        </notes>
        <listOfReactants>
          <speciesReference species="ms_SUCROSE" stoichiometry="1"/>
        </listOfReactants>
        <listOfProducts>
          <speciesReference species="SUCROSE_biomass" stoichiometry="1"/>
        </listOfProducts>
        <kineticLaw>
          <math xmlns="http://www.w3.org/1998/Math/MathML">
            <cn type="integer"> 0 </cn>
          </math>
        </kineticLaw>
      </reaction>
      <reaction id="bs_sink_SUCROSE" name="bs_sink_SUCROSE" reversible="false">
        <notes>
          <body xmlns="http://www.w3.org/1999/xhtml">
            <p>GENE_ASSOCIATION: </p>
            <p>PARENT_FRAME: None</p>
          </body>
        </notes>
        <listOfReactants>
          <speciesReference species="bs_SUCROSE" stoichiometry="1"/>
        </listOfReactants>
        <listOfProducts>
          <speciesReference species="SUCROSE_biomass" stoichiometry="1"/>
        </listOfProducts>
        <kineticLaw>
          <math xmlns="http://www.w3.org/1998/Math/MathML">
            <cn type="integer"> 0 </cn>
          </math>
        </kineticLaw>
      </reaction>
      <reaction id="ms_ProteinSink" name="ms_ProteinSink" reversible="false">
        <notes>
          <body xmlns="http://www.w3.org/1999/xhtml">
            <p>GENE_ASSOCIATION: </p>
            <p>PARENT_FRAME: None</p>
          </body>
        </notes>
        <listOfReactants>
          <speciesReference species="ms_CYS" stoichiometry="0.0313"/>
          <speciesReference species="ms_GLT" stoichiometry="1.53"/>
          <speciesReference species="ms_PRO" stoichiometry="0.762"/>
          <speciesReference species="ms_L_ASPARTATE" stoichiometry="0.414"/>
          <speciesReference species="ms_ILE" stoichiometry="0.465"/>
          <speciesReference species="ms_THR" stoichiometry="0.175"/>
          <speciesReference species="ms_PHE" stoichiometry="0.314"/>
          <speciesReference species="ms_HIS" stoichiometry="0.0915"/>
          <speciesReference species="ms_GLY" stoichiometry="0.0445"/>
          <speciesReference species="ms_LEU" stoichiometry="1.51"/>
          <speciesReference species="ms_MET" stoichiometry="0.123"/>
          <speciesReference species="ms_SER" stoichiometry="0.612"/>
          <speciesReference species="ms_LYS" stoichiometry="5.71e-05"/>
          <speciesReference species="ms_L_alanine" stoichiometry="1.15"/>
          <speciesReference species="ms_TRP" stoichiometry="0.00409"/>
          <speciesReference species="ms_TYR" stoichiometry="0.244"/>
          <speciesReference species="ms_VAL" stoichiometry="0.25"/>
          <speciesReference species="ms_ARG" stoichiometry="0.0959"/>
        </listOfReactants>
        <listOfProducts>
          <speciesReference species="ms_protein_fixed_biomass" stoichiometry="1"/>
        </listOfProducts>
        <kineticLaw>
          <math xmlns="http://www.w3.org/1998/Math/MathML">
            <cn type="integer"> 0 </cn>
          </math>
        </kineticLaw>
      </reaction>
      <reaction id="bs_ProteinSink" name="bs_ProteinSink" reversible="false">
        <notes>
          <body xmlns="http://www.w3.org/1999/xhtml">
            <p>GENE_ASSOCIATION: </p>
            <p>PARENT_FRAME: None</p>
          </body>
        </notes>
        <listOfReactants>
          <speciesReference species="bs_SER" stoichiometry="0.612"/>
          <speciesReference species="bs_LYS" stoichiometry="5.71e-05"/>
          <speciesReference species="bs_VAL" stoichiometry="0.25"/>
          <speciesReference species="bs_CYS" stoichiometry="0.0313"/>
          <speciesReference species="bs_HIS" stoichiometry="0.0915"/>
          <speciesReference species="bs_THR" stoichiometry="0.175"/>
          <speciesReference species="bs_L_alanine" stoichiometry="1.15"/>
          <speciesReference species="bs_PHE" stoichiometry="0.314"/>
          <speciesReference species="bs_PRO" stoichiometry="0.762"/>
          <speciesReference species="bs_LEU" stoichiometry="1.51"/>
          <speciesReference species="bs_ARG" stoichiometry="0.0959"/>
          <speciesReference species="bs_GLY" stoichiometry="0.0445"/>
          <speciesReference species="bs_GLT" stoichiometry="1.53"/>
          <speciesReference species="bs_TRP" stoichiometry="0.00409"/>
          <speciesReference species="bs_TYR" stoichiometry="0.244"/>
          <speciesReference species="bs_ILE" stoichiometry="0.465"/>
          <speciesReference species="bs_MET" stoichiometry="0.123"/>
          <speciesReference species="bs_L_ASPARTATE" stoichiometry="0.414"/>
        </listOfReactants>
        <listOfProducts>
          <speciesReference species="bs_protein_fixed_biomass" stoichiometry="1"/>
        </listOfProducts>
        <kineticLaw>
          <math xmlns="http://www.w3.org/1998/Math/MathML">
            <cn type="integer"> 0 </cn>
          </math>
        </kineticLaw>
      </reaction>
      <reaction id="ms_SERINE_O_ACETTRAN_RXN" name="ms_EC 2.3.1.30 (SERINE-O-ACETTRAN-RXN)" reversible="false">
        <notes>
          <body xmlns="http://www.w3.org/1999/xhtml">
            <p>GENE_ASSOCIATION: ms_GRMZM2G343543 or ms_GRMZM2G013430 or ms_GRMZM2G069203 or ms_GRMZM2G154218 or ms_GRMZM2G110509 or ms_GRMZM2G057535 or ms_GRMZM2G149768 or ms_GRMZM2G001327 or ms_AC233866.1_FG006 or ms_GRMZM2G153541 or ms_GRMZM2G048740 or ms_GRMZM2G151193</p>
            <p>PARENT_FRAME: SERINE-O-ACETTRAN-RXN</p>
          </body>
        </notes>
        <listOfReactants>
          <speciesReference species="ms_ACETYL_COA" stoichiometry="1"/>
          <speciesReference species="ms_SER" stoichiometry="1"/>
        </listOfReactants>
        <listOfProducts>
          <speciesReference species="ms_ACETYLSERINE" stoichiometry="1"/>
          <speciesReference species="ms_CO_A" stoichiometry="1"/>
        </listOfProducts>
        <kineticLaw>
          <math xmlns="http://www.w3.org/1998/Math/MathML">
            <cn type="integer"> 0 </cn>
          </math>
        </kineticLaw>
      </reaction>
      <reaction id="bs_SERINE_O_ACETTRAN_RXN" name="bs_EC 2.3.1.30 (SERINE-O-ACETTRAN-RXN)" reversible="false">
        <notes>
          <body xmlns="http://www.w3.org/1999/xhtml">
            <p>GENE_ASSOCIATION: bs_GRMZM2G343543 or bs_GRMZM2G013430 or bs_GRMZM2G069203 or bs_GRMZM2G154218 or bs_GRMZM2G110509 or bs_GRMZM2G057535 or bs_GRMZM2G149768 or bs_GRMZM2G001327 or bs_AC233866.1_FG006 or bs_GRMZM2G153541 or bs_GRMZM2G048740 or bs_GRMZM2G151193</p>
            <p>PARENT_FRAME: SERINE-O-ACETTRAN-RXN</p>
          </body>
        </notes>
        <listOfReactants>
          <speciesReference species="bs_SER" stoichiometry="1"/>
          <speciesReference species="bs_ACETYL_COA" stoichiometry="1"/>
        </listOfReactants>
        <listOfProducts>
          <speciesReference species="bs_CO_A" stoichiometry="1"/>
          <speciesReference species="bs_ACETYLSERINE" stoichiometry="1"/>
        </listOfProducts>
        <kineticLaw>
          <math xmlns="http://www.w3.org/1998/Math/MathML">
            <cn type="integer"> 0 </cn>
          </math>
        </kineticLaw>
      </reaction>
      <reaction id="ms_RXN4FS_2" name="ms_EC 2.1.1.71 (RXN4FS-2)" reversible="false">
        <notes>
          <body xmlns="http://www.w3.org/1999/xhtml">
            <p>GENE_ASSOCIATION: </p>
            <p>PARENT_FRAME: RXN4FS-2</p>
          </body>
        </notes>
        <listOfReactants>
          <speciesReference species="ms_CPD_160" stoichiometry="1"/>
          <speciesReference species="ms_S_ADENOSYLMETHIONINE" stoichiometry="1"/>
        </listOfReactants>
        <listOfProducts>
          <speciesReference species="ms_ADENOSYL_HOMO_CYS" stoichiometry="1"/>
          <speciesReference species="ms_PROTON" stoichiometry="1"/>
          <speciesReference species="ms_PHOSPHATIDYLCHOLINE" stoichiometry="1"/>
        </listOfProducts>
        <kineticLaw>
          <math xmlns="http://www.w3.org/1998/Math/MathML">
            <cn type="integer"> 0 </cn>
          </math>
        </kineticLaw>
      </reaction>
      <reaction id="bs_RXN4FS_2" name="bs_EC 2.1.1.71 (RXN4FS-2)" reversible="false">
        <notes>
          <body xmlns="http://www.w3.org/1999/xhtml">
            <p>GENE_ASSOCIATION: </p>
            <p>PARENT_FRAME: RXN4FS-2</p>
          </body>
        </notes>
        <listOfReactants>
          <speciesReference species="bs_CPD_160" stoichiometry="1"/>
          <speciesReference species="bs_S_ADENOSYLMETHIONINE" stoichiometry="1"/>
        </listOfReactants>
        <listOfProducts>
          <speciesReference species="bs_PROTON" stoichiometry="1"/>
          <speciesReference species="bs_ADENOSYL_HOMO_CYS" stoichiometry="1"/>
          <speciesReference species="bs_PHOSPHATIDYLCHOLINE" stoichiometry="1"/>
        </listOfProducts>
        <kineticLaw>
          <math xmlns="http://www.w3.org/1998/Math/MathML">
            <cn type="integer"> 0 </cn>
          </math>
        </kineticLaw>
      </reaction>
      <reaction id="ms_RXN4FS_3" name="ms_EC 2.7.7.- (RXN4FS-3)" reversible="false">
        <notes>
          <body xmlns="http://www.w3.org/1999/xhtml">
            <p>GENE_ASSOCIATION: </p>
            <p>PARENT_FRAME: RXN4FS-3</p>
          </body>
        </notes>
        <listOfReactants>
          <speciesReference species="ms_CTP" stoichiometry="1"/>
          <speciesReference species="ms_PROTON" stoichiometry="1"/>
          <speciesReference species="ms_CPD_5441" stoichiometry="1"/>
        </listOfReactants>
        <listOfProducts>
          <speciesReference species="ms_CPD4FS_1" stoichiometry="1"/>
          <speciesReference species="ms_PPI" stoichiometry="1"/>
        </listOfProducts>
        <kineticLaw>
          <math xmlns="http://www.w3.org/1998/Math/MathML">
            <cn type="integer"> 0 </cn>
          </math>
        </kineticLaw>
      </reaction>
      <reaction id="bs_RXN4FS_3" name="bs_EC 2.7.7.- (RXN4FS-3)" reversible="false">
        <notes>
          <body xmlns="http://www.w3.org/1999/xhtml">
            <p>GENE_ASSOCIATION: </p>
            <p>PARENT_FRAME: RXN4FS-3</p>
          </body>
        </notes>
        <listOfReactants>
          <speciesReference species="bs_CTP" stoichiometry="1"/>
          <speciesReference species="bs_PROTON" stoichiometry="1"/>
          <speciesReference species="bs_CPD_5441" stoichiometry="1"/>
        </listOfReactants>
        <listOfProducts>
          <speciesReference species="bs_CPD4FS_1" stoichiometry="1"/>
          <speciesReference species="bs_PPI" stoichiometry="1"/>
        </listOfProducts>
        <kineticLaw>
          <math xmlns="http://www.w3.org/1998/Math/MathML">
            <cn type="integer"> 0 </cn>
          </math>
        </kineticLaw>
      </reaction>
      <reaction id="ms_sink_CHLOROPHYLL_B" name="ms_sink_CHLOROPHYLL-B" reversible="false">
        <notes>
          <body xmlns="http://www.w3.org/1999/xhtml">
            <p>GENE_ASSOCIATION: </p>
            <p>PARENT_FRAME: None</p>
          </body>
        </notes>
        <listOfReactants>
          <speciesReference species="ms_CHLOROPHYLL_B" stoichiometry="1"/>
        </listOfReactants>
        <listOfProducts>
          <speciesReference species="CHLOROPHYLL_B_biomass" stoichiometry="1"/>
        </listOfProducts>
        <kineticLaw>
          <math xmlns="http://www.w3.org/1998/Math/MathML">
            <cn type="integer"> 0 </cn>
          </math>
        </kineticLaw>
      </reaction>
      <reaction id="bs_sink_CHLOROPHYLL_B" name="bs_sink_CHLOROPHYLL-B" reversible="false">
        <notes>
          <body xmlns="http://www.w3.org/1999/xhtml">
            <p>GENE_ASSOCIATION: </p>
            <p>PARENT_FRAME: None</p>
          </body>
        </notes>
        <listOfReactants>
          <speciesReference species="bs_CHLOROPHYLL_B" stoichiometry="1"/>
        </listOfReactants>
        <listOfProducts>
          <speciesReference species="CHLOROPHYLL_B_biomass" stoichiometry="1"/>
        </listOfProducts>
        <kineticLaw>
          <math xmlns="http://www.w3.org/1998/Math/MathML">
            <cn type="integer"> 0 </cn>
          </math>
        </kineticLaw>
      </reaction>
      <reaction id="ms_sink_CHLOROPHYLL_A" name="ms_sink_CHLOROPHYLL-A" reversible="false">
        <notes>
          <body xmlns="http://www.w3.org/1999/xhtml">
            <p>GENE_ASSOCIATION: </p>
            <p>PARENT_FRAME: None</p>
          </body>
        </notes>
        <listOfReactants>
          <speciesReference species="ms_CHLOROPHYLL_A" stoichiometry="1"/>
        </listOfReactants>
        <listOfProducts>
          <speciesReference species="CHLOROPHYLL_A_biomass" stoichiometry="1"/>
        </listOfProducts>
        <kineticLaw>
          <math xmlns="http://www.w3.org/1998/Math/MathML">
            <cn type="integer"> 0 </cn>
          </math>
        </kineticLaw>
      </reaction>
      <reaction id="bs_sink_CHLOROPHYLL_A" name="bs_sink_CHLOROPHYLL-A" reversible="false">
        <notes>
          <body xmlns="http://www.w3.org/1999/xhtml">
            <p>GENE_ASSOCIATION: </p>
            <p>PARENT_FRAME: None</p>
          </body>
        </notes>
        <listOfReactants>
          <speciesReference species="bs_CHLOROPHYLL_A" stoichiometry="1"/>
        </listOfReactants>
        <listOfProducts>
          <speciesReference species="CHLOROPHYLL_A_biomass" stoichiometry="1"/>
        </listOfProducts>
        <kineticLaw>
          <math xmlns="http://www.w3.org/1998/Math/MathML">
            <cn type="integer"> 0 </cn>
          </math>
        </kineticLaw>
      </reaction>
      <reaction id="ms_peroxisome_serine_exchange" name="ms_peroxisome_serine_exchange" reversible="true">
        <notes>
          <body xmlns="http://www.w3.org/1999/xhtml">
            <p>GENE_ASSOCIATION: </p>
            <p>PARENT_FRAME: None</p>
          </body>
        </notes>
        <listOfReactants>
          <speciesReference species="ms_SER" stoichiometry="1"/>
        </listOfReactants>
        <listOfProducts>
          <speciesReference species="ms_SER_peroxisome" stoichiometry="1"/>
        </listOfProducts>
        <kineticLaw>
          <math xmlns="http://www.w3.org/1998/Math/MathML">
            <cn type="integer"> 0 </cn>
          </math>
        </kineticLaw>
      </reaction>
      <reaction id="bs_peroxisome_serine_exchange" name="bs_peroxisome_serine_exchange" reversible="true">
        <notes>
          <body xmlns="http://www.w3.org/1999/xhtml">
            <p>GENE_ASSOCIATION: </p>
            <p>PARENT_FRAME: None</p>
          </body>
        </notes>
        <listOfReactants>
          <speciesReference species="bs_SER" stoichiometry="1"/>
        </listOfReactants>
        <listOfProducts>
          <speciesReference species="bs_SER_peroxisome" stoichiometry="1"/>
        </listOfProducts>
        <kineticLaw>
          <math xmlns="http://www.w3.org/1998/Math/MathML">
            <cn type="integer"> 0 </cn>
          </math>
        </kineticLaw>
      </reaction>
      <reaction id="ms_peroxisome_O2_exchange" name="ms_peroxisome_O2_exchange" reversible="true">
        <notes>
          <body xmlns="http://www.w3.org/1999/xhtml">
            <p>GENE_ASSOCIATION: </p>
            <p>PARENT_FRAME: None</p>
          </body>
        </notes>
        <listOfReactants>
          <speciesReference species="ms_oxygen" stoichiometry="1"/>
        </listOfReactants>
        <listOfProducts>
          <speciesReference species="ms_oxygen_peroxisome" stoichiometry="1"/>
        </listOfProducts>
        <kineticLaw>
          <math xmlns="http://www.w3.org/1998/Math/MathML">
            <cn type="integer"> 0 </cn>
          </math>
        </kineticLaw>
      </reaction>
      <reaction id="bs_peroxisome_O2_exchange" name="bs_peroxisome_O2_exchange" reversible="true">
        <notes>
          <body xmlns="http://www.w3.org/1999/xhtml">
            <p>GENE_ASSOCIATION: </p>
            <p>PARENT_FRAME: None</p>
          </body>
        </notes>
        <listOfReactants>
          <speciesReference species="bs_oxygen" stoichiometry="1"/>
        </listOfReactants>
        <listOfProducts>
          <speciesReference species="bs_oxygen_peroxisome" stoichiometry="1"/>
        </listOfProducts>
        <kineticLaw>
          <math xmlns="http://www.w3.org/1998/Math/MathML">
            <cn type="integer"> 0 </cn>
          </math>
        </kineticLaw>
      </reaction>
      <reaction id="ms_UDPKIN_RXN" name="ms_EC 2.7.4.6 (UDPKIN-RXN)" reversible="false">
        <notes>
          <body xmlns="http://www.w3.org/1999/xhtml">
            <p>GENE_ASSOCIATION: ms_GRMZM5G833747 or ms_GRMZM2G125893 or ms_GRMZM2G106099 or ms_GRMZM2G013478 or ms_GRMZM2G001524 or ms_GRMZM2G134797 or ms_GRMZM2G107616 or ms_GRMZM2G178576 or ms_GRMZM2G060464</p>
            <p>PARENT_FRAME: UDPKIN-RXN</p>
          </body>
        </notes>
        <listOfReactants>
          <speciesReference species="ms_ATP" stoichiometry="1"/>
          <speciesReference species="ms_UDP" stoichiometry="1"/>
        </listOfReactants>
        <listOfProducts>
          <speciesReference species="ms_ADP" stoichiometry="1"/>
          <speciesReference species="ms_UTP" stoichiometry="1"/>
        </listOfProducts>
        <kineticLaw>
          <math xmlns="http://www.w3.org/1998/Math/MathML">
            <cn type="integer"> 0 </cn>
          </math>
        </kineticLaw>
      </reaction>
      <reaction id="bs_UDPKIN_RXN" name="bs_EC 2.7.4.6 (UDPKIN-RXN)" reversible="false">
        <notes>
          <body xmlns="http://www.w3.org/1999/xhtml">
            <p>GENE_ASSOCIATION: bs_GRMZM5G833747 or bs_GRMZM2G125893 or bs_GRMZM2G106099 or bs_GRMZM2G013478 or bs_GRMZM2G001524 or bs_GRMZM2G134797 or bs_GRMZM2G107616 or bs_GRMZM2G178576 or bs_GRMZM2G060464</p>
            <p>PARENT_FRAME: UDPKIN-RXN</p>
          </body>
        </notes>
        <listOfReactants>
          <speciesReference species="bs_ATP" stoichiometry="1"/>
          <speciesReference species="bs_UDP" stoichiometry="1"/>
        </listOfReactants>
        <listOfProducts>
          <speciesReference species="bs_ADP" stoichiometry="1"/>
          <speciesReference species="bs_UTP" stoichiometry="1"/>
        </listOfProducts>
        <kineticLaw>
          <math xmlns="http://www.w3.org/1998/Math/MathML">
            <cn type="integer"> 0 </cn>
          </math>
        </kineticLaw>
      </reaction>
      <reaction id="bs_tx_CPD_397" name="bs_tx_CPD-397" reversible="true">
        <notes>
          <body xmlns="http://www.w3.org/1999/xhtml">
            <p>GENE_ASSOCIATION: </p>
            <p>PARENT_FRAME: None</p>
          </body>
        </notes>
        <listOfReactants>
          <speciesReference species="CPD_397_phloem" stoichiometry="1"/>
        </listOfReactants>
        <listOfProducts>
          <speciesReference species="bs_CPD_397" stoichiometry="1"/>
        </listOfProducts>
        <kineticLaw>
          <math xmlns="http://www.w3.org/1998/Math/MathML">
            <cn type="integer"> 0 </cn>
          </math>
        </kineticLaw>
      </reaction>
      <reaction id="ms_PhotosystemII_mod_chloroplast" name="ms_EC 1.10.3.9 (PhotosystemII-mod) [chloroplast]" reversible="false">
        <notes>
          <body xmlns="http://www.w3.org/1999/xhtml">
            <p>GENE_ASSOCIATION: ms_GRMZM5G844143 or ms_GRMZM2G427369 or ms_GRMZM2G125575 or ms_GRMZM2G108467 or ms_GRMZM2G433927 or ms_GRMZM2G117572 or ms_GRMZM5G808939 or ms_GRMZM5G856777 or ms_GRMZM2G455413 or ms_GRMZM2G062044 or ms_GRMZM2G113349 or ms_GRMZM2G358180 or ms_GRMZM2G175562</p>
            <p>PARENT_FRAME: PSII-RXN</p>
          </body>
        </notes>
        <listOfReactants>
          <speciesReference species="ms_PROTON_chloroplast" stoichiometry="4"/>
          <speciesReference species="ms_Light_chloroplast" stoichiometry="4"/>
          <speciesReference species="ms_WATER_chloroplast" stoichiometry="2"/>
          <speciesReference species="ms_PLASTOQUINONE_chloroplast" stoichiometry="2"/>
        </listOfReactants>
        <listOfProducts>
          <speciesReference species="ms_oxygen_chloroplast" stoichiometry="1"/>
          <speciesReference species="ms_PLASTOQUINOL_1_chloroplast" stoichiometry="2"/>
          <speciesReference species="ms_PROTON_thylakoid_lumen" stoichiometry="4"/>
        </listOfProducts>
        <kineticLaw>
          <math xmlns="http://www.w3.org/1998/Math/MathML">
            <cn type="integer"> 0 </cn>
          </math>
        </kineticLaw>
      </reaction>
      <reaction id="bs_PhotosystemII_mod_chloroplast" name="bs_EC 1.10.3.9 (PhotosystemII-mod) [chloroplast]" reversible="false">
        <notes>
          <body xmlns="http://www.w3.org/1999/xhtml">
            <p>GENE_ASSOCIATION: bs_GRMZM5G844143 or bs_GRMZM2G427369 or bs_GRMZM2G125575 or bs_GRMZM2G108467 or bs_GRMZM2G433927 or bs_GRMZM2G117572 or bs_GRMZM5G808939 or bs_GRMZM5G856777 or bs_GRMZM2G455413 or bs_GRMZM2G062044 or bs_GRMZM2G113349 or bs_GRMZM2G358180 or bs_GRMZM2G175562</p>
            <p>PARENT_FRAME: PSII-RXN</p>
          </body>
        </notes>
        <listOfReactants>
          <speciesReference species="bs_Light_chloroplast" stoichiometry="4"/>
          <speciesReference species="bs_PROTON_chloroplast" stoichiometry="4"/>
          <speciesReference species="bs_PLASTOQUINONE_chloroplast" stoichiometry="2"/>
          <speciesReference species="bs_WATER_chloroplast" stoichiometry="2"/>
        </listOfReactants>
        <listOfProducts>
          <speciesReference species="bs_PLASTOQUINOL_1_chloroplast" stoichiometry="2"/>
          <speciesReference species="bs_PROTON_thylakoid_lumen" stoichiometry="4"/>
          <speciesReference species="bs_oxygen_chloroplast" stoichiometry="1"/>
        </listOfProducts>
        <kineticLaw>
          <math xmlns="http://www.w3.org/1998/Math/MathML">
            <cn type="integer"> 0 </cn>
          </math>
        </kineticLaw>
      </reaction>
      <reaction id="ms_DIHYDROXYMETVALDEHYDRAT_RXN" name="ms_EC 4.2.1.9 (DIHYDROXYMETVALDEHYDRAT-RXN)" reversible="false">
        <notes>
          <body xmlns="http://www.w3.org/1999/xhtml">
            <p>GENE_ASSOCIATION: ms_GRMZM2G014069 or ms_AC234528.1_FG005</p>
            <p>PARENT_FRAME: DIHYDROXYMETVALDEHYDRAT-RXN</p>
          </body>
        </notes>
        <listOfReactants>
          <speciesReference species="ms__1_KETO_2_METHYLVALERATE" stoichiometry="1"/>
        </listOfReactants>
        <listOfProducts>
          <speciesReference species="ms__2_KETO_3_METHYL_VALERATE" stoichiometry="1"/>
          <speciesReference species="ms_WATER" stoichiometry="1"/>
        </listOfProducts>
        <kineticLaw>
          <math xmlns="http://www.w3.org/1998/Math/MathML">
            <cn type="integer"> 0 </cn>
          </math>
        </kineticLaw>
      </reaction>
      <reaction id="bs_DIHYDROXYMETVALDEHYDRAT_RXN" name="bs_EC 4.2.1.9 (DIHYDROXYMETVALDEHYDRAT-RXN)" reversible="false">
        <notes>
          <body xmlns="http://www.w3.org/1999/xhtml">
            <p>GENE_ASSOCIATION: bs_GRMZM2G014069 or bs_AC234528.1_FG005</p>
            <p>PARENT_FRAME: DIHYDROXYMETVALDEHYDRAT-RXN</p>
          </body>
        </notes>
        <listOfReactants>
          <speciesReference species="bs__1_KETO_2_METHYLVALERATE" stoichiometry="1"/>
        </listOfReactants>
        <listOfProducts>
          <speciesReference species="bs__2_KETO_3_METHYL_VALERATE" stoichiometry="1"/>
          <speciesReference species="bs_WATER" stoichiometry="1"/>
        </listOfProducts>
        <kineticLaw>
          <math xmlns="http://www.w3.org/1998/Math/MathML">
            <cn type="integer"> 0 </cn>
          </math>
        </kineticLaw>
      </reaction>
      <reaction id="bs_tx_LYS" name="bs_tx_LYS" reversible="true">
        <notes>
          <body xmlns="http://www.w3.org/1999/xhtml">
            <p>GENE_ASSOCIATION: </p>
            <p>PARENT_FRAME: None</p>
          </body>
        </notes>
        <listOfReactants>
          <speciesReference species="LYS_phloem" stoichiometry="1"/>
        </listOfReactants>
        <listOfProducts>
          <speciesReference species="bs_LYS" stoichiometry="1"/>
        </listOfProducts>
        <kineticLaw>
          <math xmlns="http://www.w3.org/1998/Math/MathML">
            <cn type="integer"> 0 </cn>
          </math>
        </kineticLaw>
      </reaction>
      <reaction id="ms_DIHYDRODIPICSYN_RXN" name="ms_EC 4.3.3.- (DIHYDRODIPICSYN-RXN)" reversible="false">
        <notes>
          <body xmlns="http://www.w3.org/1999/xhtml">
            <p>GENE_ASSOCIATION: </p>
            <p>PARENT_FRAME: DIHYDRODIPICSYN-RXN</p>
          </body>
        </notes>
        <listOfReactants>
          <speciesReference species="ms_PYRUVATE" stoichiometry="1"/>
          <speciesReference species="ms_L_ASPARTATE_SEMIALDEHYDE" stoichiometry="1"/>
        </listOfReactants>
        <listOfProducts>
          <speciesReference species="ms_PROTON" stoichiometry="1"/>
          <speciesReference species="ms_WATER" stoichiometry="1"/>
          <speciesReference species="ms_CPD_14443" stoichiometry="1"/>
        </listOfProducts>
        <kineticLaw>
          <math xmlns="http://www.w3.org/1998/Math/MathML">
            <cn type="integer"> 0 </cn>
          </math>
        </kineticLaw>
      </reaction>
      <reaction id="bs_DIHYDRODIPICSYN_RXN" name="bs_EC 4.3.3.- (DIHYDRODIPICSYN-RXN)" reversible="false">
        <notes>
          <body xmlns="http://www.w3.org/1999/xhtml">
            <p>GENE_ASSOCIATION: </p>
            <p>PARENT_FRAME: DIHYDRODIPICSYN-RXN</p>
          </body>
        </notes>
        <listOfReactants>
          <speciesReference species="bs_L_ASPARTATE_SEMIALDEHYDE" stoichiometry="1"/>
          <speciesReference species="bs_PYRUVATE" stoichiometry="1"/>
        </listOfReactants>
        <listOfProducts>
          <speciesReference species="bs_PROTON" stoichiometry="1"/>
          <speciesReference species="bs_CPD_14443" stoichiometry="1"/>
          <speciesReference species="bs_WATER" stoichiometry="1"/>
        </listOfProducts>
        <kineticLaw>
          <math xmlns="http://www.w3.org/1998/Math/MathML">
            <cn type="integer"> 0 </cn>
          </math>
        </kineticLaw>
      </reaction>
      <reaction id="ms_RXN_9539" name="ms_EC 2.3.1.41 (RXN-9539)" reversible="false">
        <notes>
          <body xmlns="http://www.w3.org/1999/xhtml">
            <p>GENE_ASSOCIATION: ms_GRMZM2G124335 or ms_GRMZM2G072205 or ms_GRMZM2G152105 or ms_GRMZM2G135498 or ms_GRMZM2G007757 or ms_GRMZM2G012863</p>
            <p>PARENT_FRAME: RXN-9539</p>
          </body>
        </notes>
        <listOfReactants>
          <speciesReference species="ms_MALONYL_ACP" stoichiometry="1"/>
          <speciesReference species="ms_Myristoyl_ACPs" stoichiometry="1"/>
        </listOfReactants>
        <listOfProducts>
          <speciesReference species="ms__3_oxo_palmitoyl_ACPs" stoichiometry="1"/>
          <speciesReference species="ms_CO2" stoichiometry="1"/>
          <speciesReference species="ms_ACP" stoichiometry="1"/>
        </listOfProducts>
        <kineticLaw>
          <math xmlns="http://www.w3.org/1998/Math/MathML">
            <cn type="integer"> 0 </cn>
          </math>
        </kineticLaw>
      </reaction>
      <reaction id="bs_RXN_9539" name="bs_EC 2.3.1.41 (RXN-9539)" reversible="false">
        <notes>
          <body xmlns="http://www.w3.org/1999/xhtml">
            <p>GENE_ASSOCIATION: bs_GRMZM2G124335 or bs_GRMZM2G072205 or bs_GRMZM2G152105 or bs_GRMZM2G135498 or bs_GRMZM2G007757 or bs_GRMZM2G012863</p>
            <p>PARENT_FRAME: RXN-9539</p>
          </body>
        </notes>
        <listOfReactants>
          <speciesReference species="bs_Myristoyl_ACPs" stoichiometry="1"/>
          <speciesReference species="bs_MALONYL_ACP" stoichiometry="1"/>
        </listOfReactants>
        <listOfProducts>
          <speciesReference species="bs__3_oxo_palmitoyl_ACPs" stoichiometry="1"/>
          <speciesReference species="bs_CO2" stoichiometry="1"/>
          <speciesReference species="bs_ACP" stoichiometry="1"/>
        </listOfProducts>
        <kineticLaw>
          <math xmlns="http://www.w3.org/1998/Math/MathML">
            <cn type="integer"> 0 </cn>
          </math>
        </kineticLaw>
      </reaction>
      <reaction id="ms_GCVMULTI_RXN_mitochondrion" name="ms_GCVMULTI-RXN [mitochondrion]" reversible="false">
        <notes>
          <body xmlns="http://www.w3.org/1999/xhtml">
            <p>GENE_ASSOCIATION: ms_GRMZM2G399183 or ms_GRMZM2G020288 or ms_GRMZM2G104310 or ms_GRMZM2G010321 or ms_GRMZM2G051208</p>
            <p>PARENT_FRAME: GCVMULTI-RXN</p>
          </body>
        </notes>
        <listOfReactants>
          <speciesReference species="ms_NAD_mitochondrion" stoichiometry="1"/>
          <speciesReference species="ms_GLY_mitochondrion" stoichiometry="1"/>
          <speciesReference species="ms_THF_mitochondrion" stoichiometry="1"/>
        </listOfReactants>
        <listOfProducts>
          <speciesReference species="ms_AMMONIA_mitochondrion" stoichiometry="1"/>
          <speciesReference species="ms_METHYLENE_THF_mitochondrion" stoichiometry="1"/>
          <speciesReference species="ms_NADH_mitochondrion" stoichiometry="1"/>
          <speciesReference species="ms_CO2_mitochondrion" stoichiometry="1"/>
          <speciesReference species="ms_PROTON_mitochondrion" stoichiometry="1"/>
        </listOfProducts>
        <kineticLaw>
          <math xmlns="http://www.w3.org/1998/Math/MathML">
            <cn type="integer"> 0 </cn>
          </math>
        </kineticLaw>
      </reaction>
      <reaction id="bs_GCVMULTI_RXN_mitochondrion" name="bs_GCVMULTI-RXN [mitochondrion]" reversible="false">
        <notes>
          <body xmlns="http://www.w3.org/1999/xhtml">
            <p>GENE_ASSOCIATION: bs_GRMZM2G399183 or bs_GRMZM2G020288 or bs_GRMZM2G104310 or bs_GRMZM2G010321 or bs_GRMZM2G051208</p>
            <p>PARENT_FRAME: GCVMULTI-RXN</p>
          </body>
        </notes>
        <listOfReactants>
          <speciesReference species="bs_GLY_mitochondrion" stoichiometry="1"/>
          <speciesReference species="bs_THF_mitochondrion" stoichiometry="1"/>
          <speciesReference species="bs_NAD_mitochondrion" stoichiometry="1"/>
        </listOfReactants>
        <listOfProducts>
          <speciesReference species="bs_METHYLENE_THF_mitochondrion" stoichiometry="1"/>
          <speciesReference species="bs_AMMONIA_mitochondrion" stoichiometry="1"/>
          <speciesReference species="bs_CO2_mitochondrion" stoichiometry="1"/>
          <speciesReference species="bs_NADH_mitochondrion" stoichiometry="1"/>
          <speciesReference species="bs_PROTON_mitochondrion" stoichiometry="1"/>
        </listOfProducts>
        <kineticLaw>
          <math xmlns="http://www.w3.org/1998/Math/MathML">
            <cn type="integer"> 0 </cn>
          </math>
        </kineticLaw>
      </reaction>
      <reaction id="ms_RXN_9535" name="ms_EC 2.3.1.41 (RXN-9535)" reversible="false">
        <notes>
          <body xmlns="http://www.w3.org/1999/xhtml">
            <p>GENE_ASSOCIATION: ms_GRMZM2G124335 or ms_GRMZM2G072205 or ms_GRMZM2G152105 or ms_GRMZM2G135498 or ms_GRMZM2G007757 or ms_GRMZM2G012863</p>
            <p>PARENT_FRAME: RXN-9535</p>
          </body>
        </notes>
        <listOfReactants>
          <speciesReference species="ms_MALONYL_ACP" stoichiometry="1"/>
          <speciesReference species="ms_Dodecanoyl_ACPs" stoichiometry="1"/>
        </listOfReactants>
        <listOfProducts>
          <speciesReference species="ms_CO2" stoichiometry="1"/>
          <speciesReference species="ms_ACP" stoichiometry="1"/>
          <speciesReference species="ms__3_oxo_myristoyl_ACPs" stoichiometry="1"/>
        </listOfProducts>
        <kineticLaw>
          <math xmlns="http://www.w3.org/1998/Math/MathML">
            <cn type="integer"> 0 </cn>
          </math>
        </kineticLaw>
      </reaction>
      <reaction id="bs_RXN_9535" name="bs_EC 2.3.1.41 (RXN-9535)" reversible="false">
        <notes>
          <body xmlns="http://www.w3.org/1999/xhtml">
            <p>GENE_ASSOCIATION: bs_GRMZM2G124335 or bs_GRMZM2G072205 or bs_GRMZM2G152105 or bs_GRMZM2G135498 or bs_GRMZM2G007757 or bs_GRMZM2G012863</p>
            <p>PARENT_FRAME: RXN-9535</p>
          </body>
        </notes>
        <listOfReactants>
          <speciesReference species="bs_MALONYL_ACP" stoichiometry="1"/>
          <speciesReference species="bs_Dodecanoyl_ACPs" stoichiometry="1"/>
        </listOfReactants>
        <listOfProducts>
          <speciesReference species="bs__3_oxo_myristoyl_ACPs" stoichiometry="1"/>
          <speciesReference species="bs_CO2" stoichiometry="1"/>
          <speciesReference species="bs_ACP" stoichiometry="1"/>
        </listOfProducts>
        <kineticLaw>
          <math xmlns="http://www.w3.org/1998/Math/MathML">
            <cn type="integer"> 0 </cn>
          </math>
        </kineticLaw>
      </reaction>
      <reaction id="ms_RXN_9536" name="ms_EC 1.1.1.100 (RXN-9536)" reversible="false">
        <notes>
          <body xmlns="http://www.w3.org/1999/xhtml">
            <p>GENE_ASSOCIATION: ms_GRMZM2G115442 or ms_GRMZM2G099696 or ms_GRMZM2G043602 or ms_GRMZM2G339994 or ms_GRMZM2G128146 or ms_GRMZM5G853065 or ms_GRMZM2G141256 or ms_GRMZM2G351023</p>
            <p>PARENT_FRAME: RXN-9536</p>
          </body>
        </notes>
        <listOfReactants>
          <speciesReference species="ms_NADPH" stoichiometry="1"/>
          <speciesReference species="ms_PROTON" stoichiometry="1"/>
          <speciesReference species="ms__3_oxo_myristoyl_ACPs" stoichiometry="1"/>
        </listOfReactants>
        <listOfProducts>
          <speciesReference species="ms_R_3_hydroxymyristoyl_ACPs" stoichiometry="1"/>
          <speciesReference species="ms_NADP" stoichiometry="1"/>
        </listOfProducts>
        <kineticLaw>
          <math xmlns="http://www.w3.org/1998/Math/MathML">
            <cn type="integer"> 0 </cn>
          </math>
        </kineticLaw>
      </reaction>
      <reaction id="bs_RXN_9536" name="bs_EC 1.1.1.100 (RXN-9536)" reversible="false">
        <notes>
          <body xmlns="http://www.w3.org/1999/xhtml">
            <p>GENE_ASSOCIATION: bs_GRMZM2G115442 or bs_GRMZM2G099696 or bs_GRMZM2G043602 or bs_GRMZM2G339994 or bs_GRMZM2G128146 or bs_GRMZM5G853065 or bs_GRMZM2G141256 or bs_GRMZM2G351023</p>
            <p>PARENT_FRAME: RXN-9536</p>
          </body>
        </notes>
        <listOfReactants>
          <speciesReference species="bs_PROTON" stoichiometry="1"/>
          <speciesReference species="bs_NADPH" stoichiometry="1"/>
          <speciesReference species="bs__3_oxo_myristoyl_ACPs" stoichiometry="1"/>
        </listOfReactants>
        <listOfProducts>
          <speciesReference species="bs_NADP" stoichiometry="1"/>
          <speciesReference species="bs_R_3_hydroxymyristoyl_ACPs" stoichiometry="1"/>
        </listOfProducts>
        <kineticLaw>
          <math xmlns="http://www.w3.org/1998/Math/MathML">
            <cn type="integer"> 0 </cn>
          </math>
        </kineticLaw>
      </reaction>
      <reaction id="ms_GSAAMINOTRANS_RXN" name="ms_EC 5.4.3.8 (GSAAMINOTRANS-RXN)" reversible="false">
        <notes>
          <body xmlns="http://www.w3.org/1999/xhtml">
            <p>GENE_ASSOCIATION: ms_GRMZM2G116258</p>
            <p>PARENT_FRAME: GSAAMINOTRANS-RXN</p>
          </body>
        </notes>
        <listOfReactants>
          <speciesReference species="ms_GLUTAMATE_1_SEMIALDEHYDE" stoichiometry="1"/>
        </listOfReactants>
        <listOfProducts>
          <speciesReference species="ms__5_AMINO_LEVULINATE" stoichiometry="1"/>
        </listOfProducts>
        <kineticLaw>
          <math xmlns="http://www.w3.org/1998/Math/MathML">
            <cn type="integer"> 0 </cn>
          </math>
        </kineticLaw>
      </reaction>
      <reaction id="bs_GSAAMINOTRANS_RXN" name="bs_EC 5.4.3.8 (GSAAMINOTRANS-RXN)" reversible="false">
        <notes>
          <body xmlns="http://www.w3.org/1999/xhtml">
            <p>GENE_ASSOCIATION: bs_GRMZM2G116258</p>
            <p>PARENT_FRAME: GSAAMINOTRANS-RXN</p>
          </body>
        </notes>
        <listOfReactants>
          <speciesReference species="bs_GLUTAMATE_1_SEMIALDEHYDE" stoichiometry="1"/>
        </listOfReactants>
        <listOfProducts>
          <speciesReference species="bs__5_AMINO_LEVULINATE" stoichiometry="1"/>
        </listOfProducts>
        <kineticLaw>
          <math xmlns="http://www.w3.org/1998/Math/MathML">
            <cn type="integer"> 0 </cn>
          </math>
        </kineticLaw>
      </reaction>
      <reaction id="ms_ACYLCOASYN_RXN_BUTYRIC_ACID_CO_A_ATP__BUTYRYL_COA_PPI_AMP_43_" name="ms_EC 6.2.1.3 (ACYLCOASYN-RXN-BUTYRIC_ACID/CO-A/ATP//BUTYRYL-COA/PPI/AMP.43.)" reversible="false">
        <notes>
          <body xmlns="http://www.w3.org/1999/xhtml">
            <p>GENE_ASSOCIATION: ms_GRMZM2G079236 or ms_GRMZM2G333861 or ms_GRMZM2G569948 or ms_GRMZM2G075140 or ms_GRMZM2G016774 or ms_GRMZM2G009438 or ms_GRMZM2G156620 or ms_GRMZM2G022558 or ms_GRMZM2G118286 or ms_GRMZM2G031790 or ms_GRMZM2G117064 or ms_GRMZM5G861300 or ms_GRMZM2G162508 or ms_GRMZM5G812228 or ms_GRMZM2G002614 or ms_GRMZM2G393897 or ms_GRMZM2G055320 or ms_GRMZM2G074759 or ms_GRMZM2G059381 or ms_GRMZM2G339336 or ms_GRMZM2G152127 or ms_GRMZM2G075333 or ms_GRMZM2G176546 or ms_GRMZM2G145179 or ms_GRMZM2G460078 or ms_GRMZM2G101875 or ms_GRMZM2G104847 or ms_GRMZM5G840955 or ms_GRMZM2G160417 or ms_GRMZM2G014651</p>
            <p>PARENT_FRAME: ACYLCOASYN-RXN</p>
          </body>
        </notes>
        <listOfReactants>
          <speciesReference species="ms_CO_A" stoichiometry="1"/>
          <speciesReference species="ms_BUTYRIC_ACID" stoichiometry="1"/>
          <speciesReference species="ms_ATP" stoichiometry="1"/>
        </listOfReactants>
        <listOfProducts>
          <speciesReference species="ms_AMP" stoichiometry="1"/>
          <speciesReference species="ms_BUTYRYL_COA" stoichiometry="1"/>
          <speciesReference species="ms_PPI" stoichiometry="1"/>
        </listOfProducts>
        <kineticLaw>
          <math xmlns="http://www.w3.org/1998/Math/MathML">
            <cn type="integer"> 0 </cn>
          </math>
        </kineticLaw>
      </reaction>
      <reaction id="bs_ACYLCOASYN_RXN_BUTYRIC_ACID_CO_A_ATP__BUTYRYL_COA_PPI_AMP_43_" name="bs_EC 6.2.1.3 (ACYLCOASYN-RXN-BUTYRIC_ACID/CO-A/ATP//BUTYRYL-COA/PPI/AMP.43.)" reversible="false">
        <notes>
          <body xmlns="http://www.w3.org/1999/xhtml">
            <p>GENE_ASSOCIATION: bs_GRMZM2G079236 or bs_GRMZM2G333861 or bs_GRMZM2G569948 or bs_GRMZM2G075140 or bs_GRMZM2G016774 or bs_GRMZM2G009438 or bs_GRMZM2G156620 or bs_GRMZM2G022558 or bs_GRMZM2G118286 or bs_GRMZM2G031790 or bs_GRMZM2G117064 or bs_GRMZM5G861300 or bs_GRMZM2G162508 or bs_GRMZM5G812228 or bs_GRMZM2G002614 or bs_GRMZM2G393897 or bs_GRMZM2G055320 or bs_GRMZM2G074759 or bs_GRMZM2G059381 or bs_GRMZM2G339336 or bs_GRMZM2G152127 or bs_GRMZM2G075333 or bs_GRMZM2G176546 or bs_GRMZM2G145179 or bs_GRMZM2G460078 or bs_GRMZM2G101875 or bs_GRMZM2G104847 or bs_GRMZM5G840955 or bs_GRMZM2G160417 or bs_GRMZM2G014651</p>
            <p>PARENT_FRAME: ACYLCOASYN-RXN</p>
          </body>
        </notes>
        <listOfReactants>
          <speciesReference species="bs_CO_A" stoichiometry="1"/>
          <speciesReference species="bs_ATP" stoichiometry="1"/>
          <speciesReference species="bs_BUTYRIC_ACID" stoichiometry="1"/>
        </listOfReactants>
        <listOfProducts>
          <speciesReference species="bs_PPI" stoichiometry="1"/>
          <speciesReference species="bs_AMP" stoichiometry="1"/>
          <speciesReference species="bs_BUTYRYL_COA" stoichiometry="1"/>
        </listOfProducts>
        <kineticLaw>
          <math xmlns="http://www.w3.org/1998/Math/MathML">
            <cn type="integer"> 0 </cn>
          </math>
        </kineticLaw>
      </reaction>
      <reaction id="ms_RXN_9532" name="ms_EC 1.1.1.100 (RXN-9532)" reversible="false">
        <notes>
          <body xmlns="http://www.w3.org/1999/xhtml">
            <p>GENE_ASSOCIATION: ms_GRMZM2G115442 or ms_GRMZM2G099696 or ms_GRMZM2G043602 or ms_GRMZM2G339994 or ms_GRMZM2G128146 or ms_GRMZM5G853065 or ms_GRMZM2G141256 or ms_GRMZM2G351023</p>
            <p>PARENT_FRAME: RXN-9532</p>
          </body>
        </notes>
        <listOfReactants>
          <speciesReference species="ms_NADPH" stoichiometry="1"/>
          <speciesReference species="ms__3_oxo_dodecanoyl_ACPs" stoichiometry="1"/>
          <speciesReference species="ms_PROTON" stoichiometry="1"/>
        </listOfReactants>
        <listOfProducts>
          <speciesReference species="ms_R_3_hydroxydodecanoyl_ACPs" stoichiometry="1"/>
          <speciesReference species="ms_NADP" stoichiometry="1"/>
        </listOfProducts>
        <kineticLaw>
          <math xmlns="http://www.w3.org/1998/Math/MathML">
            <cn type="integer"> 0 </cn>
          </math>
        </kineticLaw>
      </reaction>
      <reaction id="bs_RXN_9532" name="bs_EC 1.1.1.100 (RXN-9532)" reversible="false">
        <notes>
          <body xmlns="http://www.w3.org/1999/xhtml">
            <p>GENE_ASSOCIATION: bs_GRMZM2G115442 or bs_GRMZM2G099696 or bs_GRMZM2G043602 or bs_GRMZM2G339994 or bs_GRMZM2G128146 or bs_GRMZM5G853065 or bs_GRMZM2G141256 or bs_GRMZM2G351023</p>
            <p>PARENT_FRAME: RXN-9532</p>
          </body>
        </notes>
        <listOfReactants>
          <speciesReference species="bs_PROTON" stoichiometry="1"/>
          <speciesReference species="bs__3_oxo_dodecanoyl_ACPs" stoichiometry="1"/>
          <speciesReference species="bs_NADPH" stoichiometry="1"/>
        </listOfReactants>
        <listOfProducts>
          <speciesReference species="bs_NADP" stoichiometry="1"/>
          <speciesReference species="bs_R_3_hydroxydodecanoyl_ACPs" stoichiometry="1"/>
        </listOfProducts>
        <kineticLaw>
          <math xmlns="http://www.w3.org/1998/Math/MathML">
            <cn type="integer"> 0 </cn>
          </math>
        </kineticLaw>
      </reaction>
      <reaction id="ms_RXN_9533" name="ms_EC 4.2.1.59 (RXN-9533)" reversible="false">
        <notes>
          <body xmlns="http://www.w3.org/1999/xhtml">
            <p>GENE_ASSOCIATION: ms_GRMZM2G055667 or ms_GRMZM2G024482</p>
            <p>PARENT_FRAME: RXN-9533</p>
          </body>
        </notes>
        <listOfReactants>
          <speciesReference species="ms_R_3_hydroxydodecanoyl_ACPs" stoichiometry="1"/>
        </listOfReactants>
        <listOfProducts>
          <speciesReference species="ms_Dodec_2_enoyl_ACPs" stoichiometry="1"/>
          <speciesReference species="ms_WATER" stoichiometry="1"/>
        </listOfProducts>
        <kineticLaw>
          <math xmlns="http://www.w3.org/1998/Math/MathML">
            <cn type="integer"> 0 </cn>
          </math>
        </kineticLaw>
      </reaction>
      <reaction id="bs_RXN_9533" name="bs_EC 4.2.1.59 (RXN-9533)" reversible="false">
        <notes>
          <body xmlns="http://www.w3.org/1999/xhtml">
            <p>GENE_ASSOCIATION: bs_GRMZM2G055667 or bs_GRMZM2G024482</p>
            <p>PARENT_FRAME: RXN-9533</p>
          </body>
        </notes>
        <listOfReactants>
          <speciesReference species="bs_R_3_hydroxydodecanoyl_ACPs" stoichiometry="1"/>
        </listOfReactants>
        <listOfProducts>
          <speciesReference species="bs_WATER" stoichiometry="1"/>
          <speciesReference species="bs_Dodec_2_enoyl_ACPs" stoichiometry="1"/>
        </listOfProducts>
        <kineticLaw>
          <math xmlns="http://www.w3.org/1998/Math/MathML">
            <cn type="integer"> 0 </cn>
          </math>
        </kineticLaw>
      </reaction>
      <reaction id="ms_RXN_9667" name="ms_EC 1.14.19.- (RXN-9667)" reversible="true">
        <notes>
          <body xmlns="http://www.w3.org/1999/xhtml">
            <p>GENE_ASSOCIATION: ms_GRMZM2G074401 or ms_GRMZM2G129209 or ms_GRMZM2G128971</p>
            <p>PARENT_FRAME: RXN-9667</p>
          </body>
        </notes>
        <listOfReactants>
          <speciesReference species="ms_NADH" stoichiometry="1"/>
          <speciesReference species="ms_PROTON" stoichiometry="1"/>
          <speciesReference species="ms_Linoleoyl_groups" stoichiometry="1"/>
          <speciesReference species="ms_oxygen" stoichiometry="1"/>
        </listOfReactants>
        <listOfProducts>
          <speciesReference species="ms_WATER" stoichiometry="2"/>
          <speciesReference species="ms_Alpha_linolenoyl_groups" stoichiometry="1"/>
          <speciesReference species="ms_NAD" stoichiometry="1"/>
        </listOfProducts>
        <kineticLaw>
          <math xmlns="http://www.w3.org/1998/Math/MathML">
            <cn type="integer"> 0 </cn>
          </math>
        </kineticLaw>
      </reaction>
      <reaction id="bs_RXN_9667" name="bs_EC 1.14.19.- (RXN-9667)" reversible="true">
        <notes>
          <body xmlns="http://www.w3.org/1999/xhtml">
            <p>GENE_ASSOCIATION: bs_GRMZM2G074401 or bs_GRMZM2G129209 or bs_GRMZM2G128971</p>
            <p>PARENT_FRAME: RXN-9667</p>
          </body>
        </notes>
        <listOfReactants>
          <speciesReference species="bs_NADH" stoichiometry="1"/>
          <speciesReference species="bs_Linoleoyl_groups" stoichiometry="1"/>
          <speciesReference species="bs_PROTON" stoichiometry="1"/>
          <speciesReference species="bs_oxygen" stoichiometry="1"/>
        </listOfReactants>
        <listOfProducts>
          <speciesReference species="bs_NAD" stoichiometry="1"/>
          <speciesReference species="bs_WATER" stoichiometry="2"/>
          <speciesReference species="bs_Alpha_linolenoyl_groups" stoichiometry="1"/>
        </listOfProducts>
        <kineticLaw>
          <math xmlns="http://www.w3.org/1998/Math/MathML">
            <cn type="integer"> 0 </cn>
          </math>
        </kineticLaw>
      </reaction>
      <reaction id="ms_RXN_9660" name="ms_EC 1.3.1.9 (RXN-9660)" reversible="false">
        <notes>
          <body xmlns="http://www.w3.org/1999/xhtml">
            <p>GENE_ASSOCIATION: ms_GRMZM2G070422 or ms_GRMZM2G079256 or ms_GRMZM2G048616 or ms_GRMZM2G125052</p>
            <p>PARENT_FRAME: RXN-9660</p>
          </body>
        </notes>
        <listOfReactants>
          <speciesReference species="ms_PROTON" stoichiometry="1"/>
          <speciesReference species="ms_Trans_D2_decenoyl_ACPs" stoichiometry="1"/>
          <speciesReference species="ms_NADH" stoichiometry="1"/>
        </listOfReactants>
        <listOfProducts>
          <speciesReference species="ms_Decanoyl_ACPs" stoichiometry="1"/>
          <speciesReference species="ms_NAD" stoichiometry="1"/>
        </listOfProducts>
        <kineticLaw>
          <math xmlns="http://www.w3.org/1998/Math/MathML">
            <cn type="integer"> 0 </cn>
          </math>
        </kineticLaw>
      </reaction>
      <reaction id="bs_RXN_9660" name="bs_EC 1.3.1.9 (RXN-9660)" reversible="false">
        <notes>
          <body xmlns="http://www.w3.org/1999/xhtml">
            <p>GENE_ASSOCIATION: bs_GRMZM2G070422 or bs_GRMZM2G079256 or bs_GRMZM2G048616 or bs_GRMZM2G125052</p>
            <p>PARENT_FRAME: RXN-9660</p>
          </body>
        </notes>
        <listOfReactants>
          <speciesReference species="bs_NADH" stoichiometry="1"/>
          <speciesReference species="bs_PROTON" stoichiometry="1"/>
          <speciesReference species="bs_Trans_D2_decenoyl_ACPs" stoichiometry="1"/>
        </listOfReactants>
        <listOfProducts>
          <speciesReference species="bs_NAD" stoichiometry="1"/>
          <speciesReference species="bs_Decanoyl_ACPs" stoichiometry="1"/>
        </listOfProducts>
        <kineticLaw>
          <math xmlns="http://www.w3.org/1998/Math/MathML">
            <cn type="integer"> 0 </cn>
          </math>
        </kineticLaw>
      </reaction>
      <reaction id="ms_RXN_9661" name="ms_EC 1.3.1.9 (RXN-9661)" reversible="false">
        <notes>
          <body xmlns="http://www.w3.org/1999/xhtml">
            <p>GENE_ASSOCIATION: ms_GRMZM2G070422 or ms_GRMZM2G079256 or ms_GRMZM2G048616 or ms_GRMZM2G125052</p>
            <p>PARENT_FRAME: RXN-9661</p>
          </body>
        </notes>
        <listOfReactants>
          <speciesReference species="ms_Dodec_2_enoyl_ACPs" stoichiometry="1"/>
          <speciesReference species="ms_PROTON" stoichiometry="1"/>
          <speciesReference species="ms_NADH" stoichiometry="1"/>
        </listOfReactants>
        <listOfProducts>
          <speciesReference species="ms_Dodecanoyl_ACPs" stoichiometry="1"/>
          <speciesReference species="ms_NAD" stoichiometry="1"/>
        </listOfProducts>
        <kineticLaw>
          <math xmlns="http://www.w3.org/1998/Math/MathML">
            <cn type="integer"> 0 </cn>
          </math>
        </kineticLaw>
      </reaction>
      <reaction id="bs_RXN_9661" name="bs_EC 1.3.1.9 (RXN-9661)" reversible="false">
        <notes>
          <body xmlns="http://www.w3.org/1999/xhtml">
            <p>GENE_ASSOCIATION: bs_GRMZM2G070422 or bs_GRMZM2G079256 or bs_GRMZM2G048616 or bs_GRMZM2G125052</p>
            <p>PARENT_FRAME: RXN-9661</p>
          </body>
        </notes>
        <listOfReactants>
          <speciesReference species="bs_NADH" stoichiometry="1"/>
          <speciesReference species="bs_PROTON" stoichiometry="1"/>
          <speciesReference species="bs_Dodec_2_enoyl_ACPs" stoichiometry="1"/>
        </listOfReactants>
        <listOfProducts>
          <speciesReference species="bs_Dodecanoyl_ACPs" stoichiometry="1"/>
          <speciesReference species="bs_NAD" stoichiometry="1"/>
        </listOfProducts>
        <kineticLaw>
          <math xmlns="http://www.w3.org/1998/Math/MathML">
            <cn type="integer"> 0 </cn>
          </math>
        </kineticLaw>
      </reaction>
      <reaction id="ms_RXN_9662" name="ms_EC 1.3.1.9 (RXN-9662)" reversible="false">
        <notes>
          <body xmlns="http://www.w3.org/1999/xhtml">
            <p>GENE_ASSOCIATION: ms_GRMZM2G070422 or ms_GRMZM2G079256 or ms_GRMZM2G048616 or ms_GRMZM2G125052</p>
            <p>PARENT_FRAME: RXN-9662</p>
          </body>
        </notes>
        <listOfReactants>
          <speciesReference species="ms_PROTON" stoichiometry="1"/>
          <speciesReference species="ms_Tetradec_2_enoyl_ACPs" stoichiometry="1"/>
          <speciesReference species="ms_NADH" stoichiometry="1"/>
        </listOfReactants>
        <listOfProducts>
          <speciesReference species="ms_NAD" stoichiometry="1"/>
          <speciesReference species="ms_Myristoyl_ACPs" stoichiometry="1"/>
        </listOfProducts>
        <kineticLaw>
          <math xmlns="http://www.w3.org/1998/Math/MathML">
            <cn type="integer"> 0 </cn>
          </math>
        </kineticLaw>
      </reaction>
      <reaction id="bs_RXN_9662" name="bs_EC 1.3.1.9 (RXN-9662)" reversible="false">
        <notes>
          <body xmlns="http://www.w3.org/1999/xhtml">
            <p>GENE_ASSOCIATION: bs_GRMZM2G070422 or bs_GRMZM2G079256 or bs_GRMZM2G048616 or bs_GRMZM2G125052</p>
            <p>PARENT_FRAME: RXN-9662</p>
          </body>
        </notes>
        <listOfReactants>
          <speciesReference species="bs_NADH" stoichiometry="1"/>
          <speciesReference species="bs_Tetradec_2_enoyl_ACPs" stoichiometry="1"/>
          <speciesReference species="bs_PROTON" stoichiometry="1"/>
        </listOfReactants>
        <listOfProducts>
          <speciesReference species="bs_Myristoyl_ACPs" stoichiometry="1"/>
          <speciesReference species="bs_NAD" stoichiometry="1"/>
        </listOfProducts>
        <kineticLaw>
          <math xmlns="http://www.w3.org/1998/Math/MathML">
            <cn type="integer"> 0 </cn>
          </math>
        </kineticLaw>
      </reaction>
      <reaction id="ms_AICARTRANSFORM_RXN" name="ms_EC 2.1.2.3 (AICARTRANSFORM-RXN)" reversible="false">
        <notes>
          <body xmlns="http://www.w3.org/1999/xhtml">
            <p>GENE_ASSOCIATION: ms_GRMZM2G368902 or ms_GRMZM2G306374</p>
            <p>PARENT_FRAME: AICARTRANSFORM-RXN</p>
          </body>
        </notes>
        <listOfReactants>
          <speciesReference species="ms_AICAR" stoichiometry="1"/>
          <speciesReference species="ms__10_FORMYL_THF" stoichiometry="1"/>
        </listOfReactants>
        <listOfProducts>
          <speciesReference species="ms_THF" stoichiometry="1"/>
          <speciesReference species="ms_PHOSPHORIBOSYL_FORMAMIDO_CARBOXAMIDE" stoichiometry="1"/>
        </listOfProducts>
        <kineticLaw>
          <math xmlns="http://www.w3.org/1998/Math/MathML">
            <cn type="integer"> 0 </cn>
          </math>
        </kineticLaw>
      </reaction>
      <reaction id="bs_AICARTRANSFORM_RXN" name="bs_EC 2.1.2.3 (AICARTRANSFORM-RXN)" reversible="false">
        <notes>
          <body xmlns="http://www.w3.org/1999/xhtml">
            <p>GENE_ASSOCIATION: bs_GRMZM2G368902 or bs_GRMZM2G306374</p>
            <p>PARENT_FRAME: AICARTRANSFORM-RXN</p>
          </body>
        </notes>
        <listOfReactants>
          <speciesReference species="bs_AICAR" stoichiometry="1"/>
          <speciesReference species="bs__10_FORMYL_THF" stoichiometry="1"/>
        </listOfReactants>
        <listOfProducts>
          <speciesReference species="bs_PHOSPHORIBOSYL_FORMAMIDO_CARBOXAMIDE" stoichiometry="1"/>
          <speciesReference species="bs_THF" stoichiometry="1"/>
        </listOfProducts>
        <kineticLaw>
          <math xmlns="http://www.w3.org/1998/Math/MathML">
            <cn type="integer"> 0 </cn>
          </math>
        </kineticLaw>
      </reaction>
      <reaction id="ms_chloroplast_pep_exchange" name="ms_chloroplast_pep_exchange" reversible="true">
        <notes>
          <body xmlns="http://www.w3.org/1999/xhtml">
            <p>GENE_ASSOCIATION: </p>
            <p>PARENT_FRAME: None</p>
          </body>
        </notes>
        <listOfReactants>
          <speciesReference species="ms_phosphate_chloroplast" stoichiometry="1"/>
          <speciesReference species="ms_phosphoenolpyruvate" stoichiometry="1"/>
        </listOfReactants>
        <listOfProducts>
          <speciesReference species="ms_phosphoenolpyruvate_chloroplast" stoichiometry="1"/>
          <speciesReference species="ms_phosphate" stoichiometry="1"/>
        </listOfProducts>
        <kineticLaw>
          <math xmlns="http://www.w3.org/1998/Math/MathML">
            <cn type="integer"> 0 </cn>
          </math>
        </kineticLaw>
      </reaction>
      <reaction id="bs_chloroplast_pep_exchange" name="bs_chloroplast_pep_exchange" reversible="true">
        <notes>
          <body xmlns="http://www.w3.org/1999/xhtml">
            <p>GENE_ASSOCIATION: </p>
            <p>PARENT_FRAME: None</p>
          </body>
        </notes>
        <listOfReactants>
          <speciesReference species="bs_phosphoenolpyruvate" stoichiometry="1"/>
          <speciesReference species="bs_phosphate_chloroplast" stoichiometry="1"/>
        </listOfReactants>
        <listOfProducts>
          <speciesReference species="bs_phosphoenolpyruvate_chloroplast" stoichiometry="1"/>
          <speciesReference species="bs_phosphate" stoichiometry="1"/>
        </listOfProducts>
        <kineticLaw>
          <math xmlns="http://www.w3.org/1998/Math/MathML">
            <cn type="integer"> 0 </cn>
          </math>
        </kineticLaw>
      </reaction>
      <reaction id="ms_RXN_9669" name="ms_EC 1.14.19.6 (RXN-9669)" reversible="false">
        <notes>
          <body xmlns="http://www.w3.org/1999/xhtml">
            <p>GENE_ASSOCIATION: ms_GRMZM2G078569</p>
            <p>PARENT_FRAME: RXN-9669</p>
          </body>
        </notes>
        <listOfReactants>
          <speciesReference species="ms_Oleoyl_groups" stoichiometry="1"/>
          <speciesReference species="ms_NADH" stoichiometry="1"/>
          <speciesReference species="ms_PROTON" stoichiometry="1"/>
          <speciesReference species="ms_oxygen" stoichiometry="1"/>
        </listOfReactants>
        <listOfProducts>
          <speciesReference species="ms_NAD" stoichiometry="1"/>
          <speciesReference species="ms_WATER" stoichiometry="2"/>
          <speciesReference species="ms_Linoleoyl_groups" stoichiometry="1"/>
        </listOfProducts>
        <kineticLaw>
          <math xmlns="http://www.w3.org/1998/Math/MathML">
            <cn type="integer"> 0 </cn>
          </math>
        </kineticLaw>
      </reaction>
      <reaction id="bs_RXN_9669" name="bs_EC 1.14.19.6 (RXN-9669)" reversible="false">
        <notes>
          <body xmlns="http://www.w3.org/1999/xhtml">
            <p>GENE_ASSOCIATION: bs_GRMZM2G078569</p>
            <p>PARENT_FRAME: RXN-9669</p>
          </body>
        </notes>
        <listOfReactants>
          <speciesReference species="bs_NADH" stoichiometry="1"/>
          <speciesReference species="bs_PROTON" stoichiometry="1"/>
          <speciesReference species="bs_oxygen" stoichiometry="1"/>
          <speciesReference species="bs_Oleoyl_groups" stoichiometry="1"/>
        </listOfReactants>
        <listOfProducts>
          <speciesReference species="bs_Linoleoyl_groups" stoichiometry="1"/>
          <speciesReference species="bs_NAD" stoichiometry="1"/>
          <speciesReference species="bs_WATER" stoichiometry="2"/>
        </listOfProducts>
        <kineticLaw>
          <math xmlns="http://www.w3.org/1998/Math/MathML">
            <cn type="integer"> 0 </cn>
          </math>
        </kineticLaw>
      </reaction>
      <reaction id="ms_EC_6_2_1_34" name="ms_EC 6.2.1.34 (6.2.1.34-RXN)" reversible="false">
        <notes>
          <body xmlns="http://www.w3.org/1999/xhtml">
            <p>GENE_ASSOCIATION: </p>
            <p>PARENT_FRAME: 6.2.1.34-RXN</p>
          </body>
        </notes>
        <listOfReactants>
          <speciesReference species="ms_CO_A" stoichiometry="1"/>
          <speciesReference species="ms_ATP" stoichiometry="1"/>
          <speciesReference species="ms_ferulate" stoichiometry="1"/>
        </listOfReactants>
        <listOfProducts>
          <speciesReference species="ms_AMP" stoichiometry="1"/>
          <speciesReference species="ms_PPI" stoichiometry="1"/>
          <speciesReference species="ms_FERULOYL_COA" stoichiometry="1"/>
        </listOfProducts>
        <kineticLaw>
          <math xmlns="http://www.w3.org/1998/Math/MathML">
            <cn type="integer"> 0 </cn>
          </math>
        </kineticLaw>
      </reaction>
      <reaction id="bs_EC_6_2_1_34" name="bs_EC 6.2.1.34 (6.2.1.34-RXN)" reversible="false">
        <notes>
          <body xmlns="http://www.w3.org/1999/xhtml">
            <p>GENE_ASSOCIATION: </p>
            <p>PARENT_FRAME: 6.2.1.34-RXN</p>
          </body>
        </notes>
        <listOfReactants>
          <speciesReference species="bs_CO_A" stoichiometry="1"/>
          <speciesReference species="bs_ferulate" stoichiometry="1"/>
          <speciesReference species="bs_ATP" stoichiometry="1"/>
        </listOfReactants>
        <listOfProducts>
          <speciesReference species="bs_PPI" stoichiometry="1"/>
          <speciesReference species="bs_AMP" stoichiometry="1"/>
          <speciesReference species="bs_FERULOYL_COA" stoichiometry="1"/>
        </listOfProducts>
        <kineticLaw>
          <math xmlns="http://www.w3.org/1998/Math/MathML">
            <cn type="integer"> 0 </cn>
          </math>
        </kineticLaw>
      </reaction>
      <reaction id="ms_chloroplast_abstract_ferredoxin_exchange" name="ms_chloroplast_abstract_ferredoxin_exchange" reversible="true">
        <notes>
          <body xmlns="http://www.w3.org/1999/xhtml">
            <p>GENE_ASSOCIATION: </p>
            <p>PARENT_FRAME: None</p>
          </body>
        </notes>
        <listOfReactants>
          <speciesReference species="ms_Oxidized_ferredoxins" stoichiometry="1"/>
          <speciesReference species="ms_Reduced_ferredoxins_chloroplast" stoichiometry="1"/>
        </listOfReactants>
        <listOfProducts>
          <speciesReference species="ms_Reduced_ferredoxins" stoichiometry="1"/>
          <speciesReference species="ms_Oxidized_ferredoxins_chloroplast" stoichiometry="1"/>
        </listOfProducts>
        <kineticLaw>
          <math xmlns="http://www.w3.org/1998/Math/MathML">
            <cn type="integer"> 0 </cn>
          </math>
        </kineticLaw>
      </reaction>
      <reaction id="bs_chloroplast_abstract_ferredoxin_exchange" name="bs_chloroplast_abstract_ferredoxin_exchange" reversible="true">
        <notes>
          <body xmlns="http://www.w3.org/1999/xhtml">
            <p>GENE_ASSOCIATION: </p>
            <p>PARENT_FRAME: None</p>
          </body>
        </notes>
        <listOfReactants>
          <speciesReference species="bs_Oxidized_ferredoxins" stoichiometry="1"/>
          <speciesReference species="bs_Reduced_ferredoxins_chloroplast" stoichiometry="1"/>
        </listOfReactants>
        <listOfProducts>
          <speciesReference species="bs_Reduced_ferredoxins" stoichiometry="1"/>
          <speciesReference species="bs_Oxidized_ferredoxins_chloroplast" stoichiometry="1"/>
        </listOfProducts>
        <kineticLaw>
          <math xmlns="http://www.w3.org/1998/Math/MathML">
            <cn type="integer"> 0 </cn>
          </math>
        </kineticLaw>
      </reaction>
      <reaction id="ms_RXN_1106" name="ms_EC 1.2.1.44 (RXN-1106)" reversible="false">
        <notes>
          <body xmlns="http://www.w3.org/1999/xhtml">
            <p>GENE_ASSOCIATION: ms_GRMZM2G107076 or ms_GRMZM2G068917 or ms_GRMZM2G057328 or ms_GRMZM2G131205 or ms_GRMZM2G367768 or ms_GRMZM2G179685 or ms_GRMZM2G016836 or ms_GRMZM2G410150 or ms_GRMZM2G166837 or ms_GRMZM2G410865 or ms_GRMZM2G166833 or ms_GRMZM2G108570 or ms_GRMZM2G428924 or ms_GRMZM2G146031 or ms_GRMZM5G860241 or ms_AC234526.1_FG005 or ms_GRMZM2G099420 or ms_GRMZM2G017285 or ms_GRMZM2G001401 or ms_GRMZM2G078480 or ms_GRMZM2G033555 or ms_GRMZM2G034069 or ms_GRMZM2G468439 or ms_GRMZM2G001991 or ms_GRMZM2G050076 or ms_GRMZM2G009681 or ms_GRMZM2G131836 or ms_GRMZM2G029547</p>
            <p>PARENT_FRAME: RXN-1106</p>
          </body>
        </notes>
        <listOfReactants>
          <speciesReference species="ms_NADPH" stoichiometry="1"/>
          <speciesReference species="ms_PROTON" stoichiometry="1"/>
          <speciesReference species="ms_FERULOYL_COA" stoichiometry="1"/>
        </listOfReactants>
        <listOfProducts>
          <speciesReference species="ms_CO_A" stoichiometry="1"/>
          <speciesReference species="ms_coniferaldehyde" stoichiometry="1"/>
          <speciesReference species="ms_NADP" stoichiometry="1"/>
        </listOfProducts>
        <kineticLaw>
          <math xmlns="http://www.w3.org/1998/Math/MathML">
            <cn type="integer"> 0 </cn>
          </math>
        </kineticLaw>
      </reaction>
      <reaction id="bs_RXN_1106" name="bs_EC 1.2.1.44 (RXN-1106)" reversible="false">
        <notes>
          <body xmlns="http://www.w3.org/1999/xhtml">
            <p>GENE_ASSOCIATION: bs_GRMZM2G107076 or bs_GRMZM2G068917 or bs_GRMZM2G057328 or bs_GRMZM2G131205 or bs_GRMZM2G367768 or bs_GRMZM2G179685 or bs_GRMZM2G016836 or bs_GRMZM2G410150 or bs_GRMZM2G166837 or bs_GRMZM2G410865 or bs_GRMZM2G166833 or bs_GRMZM2G108570 or bs_GRMZM2G428924 or bs_GRMZM2G146031 or bs_GRMZM5G860241 or bs_AC234526.1_FG005 or bs_GRMZM2G099420 or bs_GRMZM2G017285 or bs_GRMZM2G001401 or bs_GRMZM2G078480 or bs_GRMZM2G033555 or bs_GRMZM2G034069 or bs_GRMZM2G468439 or bs_GRMZM2G001991 or bs_GRMZM2G050076 or bs_GRMZM2G009681 or bs_GRMZM2G131836 or bs_GRMZM2G029547</p>
            <p>PARENT_FRAME: RXN-1106</p>
          </body>
        </notes>
        <listOfReactants>
          <speciesReference species="bs_PROTON" stoichiometry="1"/>
          <speciesReference species="bs_FERULOYL_COA" stoichiometry="1"/>
          <speciesReference species="bs_NADPH" stoichiometry="1"/>
        </listOfReactants>
        <listOfProducts>
          <speciesReference species="bs_CO_A" stoichiometry="1"/>
          <speciesReference species="bs_NADP" stoichiometry="1"/>
          <speciesReference species="bs_coniferaldehyde" stoichiometry="1"/>
        </listOfProducts>
        <kineticLaw>
          <math xmlns="http://www.w3.org/1998/Math/MathML">
            <cn type="integer"> 0 </cn>
          </math>
        </kineticLaw>
      </reaction>
      <reaction id="ms_ALCOHOL_DEHYDROG_RXN" name="ms_EC 1.1.1.1 (ALCOHOL-DEHYDROG-RXN)" reversible="true">
        <notes>
          <body xmlns="http://www.w3.org/1999/xhtml">
            <p>GENE_ASSOCIATION: ms_GRMZM2G107076 or ms_GRMZM5G836994 or ms_GRMZM2G149272 or ms_GRMZM2G152981 or ms_GRMZM2G141350 or ms_GRMZM2G397055 or ms_GRMZM2G152975 or ms_GRMZM2G075333 or ms_GRMZM2G179981 or ms_GRMZM5G824600 or ms_GRMZM2G154007 or ms_GRMZM2G700188 or ms_GRMZM2G442658 or ms_GRMZM2G048522 or ms_GRMZM2G055320 or ms_GRMZM2G168893 or ms_GRMZM2G054013 or ms_GRMZM2G110881 or ms_GRMZM2G174732 or ms_GRMZM2G468439 or ms_GRMZM2G098346 or ms_GRMZM2G004683</p>
            <p>PARENT_FRAME: ALCOHOL-DEHYDROG-RXN</p>
          </body>
        </notes>
        <listOfReactants>
          <speciesReference species="ms_ACETALD" stoichiometry="1"/>
          <speciesReference species="ms_PROTON" stoichiometry="1"/>
          <speciesReference species="ms_NADH" stoichiometry="1"/>
        </listOfReactants>
        <listOfProducts>
          <speciesReference species="ms_ETOH" stoichiometry="1"/>
          <speciesReference species="ms_NAD" stoichiometry="1"/>
        </listOfProducts>
        <kineticLaw>
          <math xmlns="http://www.w3.org/1998/Math/MathML">
            <cn type="integer"> 0 </cn>
          </math>
        </kineticLaw>
      </reaction>
      <reaction id="bs_ALCOHOL_DEHYDROG_RXN" name="bs_EC 1.1.1.1 (ALCOHOL-DEHYDROG-RXN)" reversible="true">
        <notes>
          <body xmlns="http://www.w3.org/1999/xhtml">
            <p>GENE_ASSOCIATION: bs_GRMZM2G107076 or bs_GRMZM5G836994 or bs_GRMZM2G149272 or bs_GRMZM2G152981 or bs_GRMZM2G141350 or bs_GRMZM2G397055 or bs_GRMZM2G152975 or bs_GRMZM2G075333 or bs_GRMZM2G179981 or bs_GRMZM5G824600 or bs_GRMZM2G154007 or bs_GRMZM2G700188 or bs_GRMZM2G442658 or bs_GRMZM2G048522 or bs_GRMZM2G055320 or bs_GRMZM2G168893 or bs_GRMZM2G054013 or bs_GRMZM2G110881 or bs_GRMZM2G174732 or bs_GRMZM2G468439 or bs_GRMZM2G098346 or bs_GRMZM2G004683</p>
            <p>PARENT_FRAME: ALCOHOL-DEHYDROG-RXN</p>
          </body>
        </notes>
        <listOfReactants>
          <speciesReference species="bs_NADH" stoichiometry="1"/>
          <speciesReference species="bs_PROTON" stoichiometry="1"/>
          <speciesReference species="bs_ACETALD" stoichiometry="1"/>
        </listOfReactants>
        <listOfProducts>
          <speciesReference species="bs_NAD" stoichiometry="1"/>
          <speciesReference species="bs_ETOH" stoichiometry="1"/>
        </listOfProducts>
        <kineticLaw>
          <math xmlns="http://www.w3.org/1998/Math/MathML">
            <cn type="integer"> 0 </cn>
          </math>
        </kineticLaw>
      </reaction>
      <reaction id="ms_OXALOACETASE_RXN_MOD" name="ms_OXALOACETASE-RXN-MOD" reversible="false">
        <notes>
          <body xmlns="http://www.w3.org/1999/xhtml">
            <p>GENE_ASSOCIATION: </p>
            <p>PARENT_FRAME: None</p>
          </body>
        </notes>
        <listOfReactants>
          <speciesReference species="ms_OXALACETIC_ACID" stoichiometry="1"/>
          <speciesReference species="ms_WATER" stoichiometry="1"/>
        </listOfReactants>
        <listOfProducts>
          <speciesReference species="ms_OXALATE" stoichiometry="1"/>
          <speciesReference species="ms_PROTON" stoichiometry="1"/>
          <speciesReference species="ms_ACET" stoichiometry="1"/>
        </listOfProducts>
        <kineticLaw>
          <math xmlns="http://www.w3.org/1998/Math/MathML">
            <cn type="integer"> 0 </cn>
          </math>
        </kineticLaw>
      </reaction>
      <reaction id="bs_OXALOACETASE_RXN_MOD" name="bs_OXALOACETASE-RXN-MOD" reversible="false">
        <notes>
          <body xmlns="http://www.w3.org/1999/xhtml">
            <p>GENE_ASSOCIATION: </p>
            <p>PARENT_FRAME: None</p>
          </body>
        </notes>
        <listOfReactants>
          <speciesReference species="bs_OXALACETIC_ACID" stoichiometry="1"/>
          <speciesReference species="bs_WATER" stoichiometry="1"/>
        </listOfReactants>
        <listOfProducts>
          <speciesReference species="bs_OXALATE" stoichiometry="1"/>
          <speciesReference species="bs_ACET" stoichiometry="1"/>
          <speciesReference species="bs_PROTON" stoichiometry="1"/>
        </listOfProducts>
        <kineticLaw>
          <math xmlns="http://www.w3.org/1998/Math/MathML">
            <cn type="integer"> 0 </cn>
          </math>
        </kineticLaw>
      </reaction>
      <reaction id="bs_tx_ARG" name="bs_tx_ARG" reversible="true">
        <notes>
          <body xmlns="http://www.w3.org/1999/xhtml">
            <p>GENE_ASSOCIATION: </p>
            <p>PARENT_FRAME: None</p>
          </body>
        </notes>
        <listOfReactants>
          <speciesReference species="ARG_phloem" stoichiometry="1"/>
        </listOfReactants>
        <listOfProducts>
          <speciesReference species="bs_ARG" stoichiometry="1"/>
        </listOfProducts>
        <kineticLaw>
          <math xmlns="http://www.w3.org/1998/Math/MathML">
            <cn type="integer"> 0 </cn>
          </math>
        </kineticLaw>
      </reaction>
      <reaction id="ms_GLUTATHIONE_REDUCT_NADPH_RXN_chloroplast" name="ms_EC 1.8.1.7 (GLUTATHIONE-REDUCT-NADPH-RXN) [chloroplast]" reversible="false">
        <notes>
          <body xmlns="http://www.w3.org/1999/xhtml">
            <p>GENE_ASSOCIATION: ms_GRMZM2G172322</p>
            <p>PARENT_FRAME: GLUTATHIONE-REDUCT-NADPH-RXN</p>
          </body>
        </notes>
        <listOfReactants>
          <speciesReference species="ms_NADPH_chloroplast" stoichiometry="1"/>
          <speciesReference species="ms_PROTON_chloroplast" stoichiometry="1"/>
          <speciesReference species="ms_OXIDIZED_GLUTATHIONE_chloroplast" stoichiometry="1"/>
        </listOfReactants>
        <listOfProducts>
          <speciesReference species="ms_GLUTATHIONE_chloroplast" stoichiometry="2"/>
          <speciesReference species="ms_NADP_chloroplast" stoichiometry="1"/>
        </listOfProducts>
        <kineticLaw>
          <math xmlns="http://www.w3.org/1998/Math/MathML">
            <cn type="integer"> 0 </cn>
          </math>
        </kineticLaw>
      </reaction>
      <reaction id="bs_GLUTATHIONE_REDUCT_NADPH_RXN_chloroplast" name="bs_EC 1.8.1.7 (GLUTATHIONE-REDUCT-NADPH-RXN) [chloroplast]" reversible="false">
        <notes>
          <body xmlns="http://www.w3.org/1999/xhtml">
            <p>GENE_ASSOCIATION: bs_GRMZM2G172322</p>
            <p>PARENT_FRAME: GLUTATHIONE-REDUCT-NADPH-RXN</p>
          </body>
        </notes>
        <listOfReactants>
          <speciesReference species="bs_PROTON_chloroplast" stoichiometry="1"/>
          <speciesReference species="bs_OXIDIZED_GLUTATHIONE_chloroplast" stoichiometry="1"/>
          <speciesReference species="bs_NADPH_chloroplast" stoichiometry="1"/>
        </listOfReactants>
        <listOfProducts>
          <speciesReference species="bs_NADP_chloroplast" stoichiometry="1"/>
          <speciesReference species="bs_GLUTATHIONE_chloroplast" stoichiometry="2"/>
        </listOfProducts>
        <kineticLaw>
          <math xmlns="http://www.w3.org/1998/Math/MathML">
            <cn type="integer"> 0 </cn>
          </math>
        </kineticLaw>
      </reaction>
      <reaction id="ms__6PGLUCONOLACT_RXN" name="ms_EC 3.1.1.31 (6PGLUCONOLACT-RXN)" reversible="false">
        <notes>
          <body xmlns="http://www.w3.org/1999/xhtml">
            <p>GENE_ASSOCIATION: ms_GRMZM2G136918 or ms_GRMZM2G148769 or ms_GRMZM2G122126 or ms_GRMZM2G074946</p>
            <p>PARENT_FRAME: 6PGLUCONOLACT-RXN</p>
          </body>
        </notes>
        <listOfReactants>
          <speciesReference species="ms_D_6_P_GLUCONO_DELTA_LACTONE" stoichiometry="1"/>
          <speciesReference species="ms_WATER" stoichiometry="1"/>
        </listOfReactants>
        <listOfProducts>
          <speciesReference species="ms_PROTON" stoichiometry="1"/>
          <speciesReference species="ms_CPD_2961" stoichiometry="1"/>
        </listOfProducts>
        <kineticLaw>
          <math xmlns="http://www.w3.org/1998/Math/MathML">
            <cn type="integer"> 0 </cn>
          </math>
        </kineticLaw>
      </reaction>
      <reaction id="bs__6PGLUCONOLACT_RXN" name="bs_EC 3.1.1.31 (6PGLUCONOLACT-RXN)" reversible="false">
        <notes>
          <body xmlns="http://www.w3.org/1999/xhtml">
            <p>GENE_ASSOCIATION: bs_GRMZM2G136918 or bs_GRMZM2G148769 or bs_GRMZM2G122126 or bs_GRMZM2G074946</p>
            <p>PARENT_FRAME: 6PGLUCONOLACT-RXN</p>
          </body>
        </notes>
        <listOfReactants>
          <speciesReference species="bs_D_6_P_GLUCONO_DELTA_LACTONE" stoichiometry="1"/>
          <speciesReference species="bs_WATER" stoichiometry="1"/>
        </listOfReactants>
        <listOfProducts>
          <speciesReference species="bs_CPD_2961" stoichiometry="1"/>
          <speciesReference species="bs_PROTON" stoichiometry="1"/>
        </listOfProducts>
        <kineticLaw>
          <math xmlns="http://www.w3.org/1998/Math/MathML">
            <cn type="integer"> 0 </cn>
          </math>
        </kineticLaw>
      </reaction>
      <reaction id="ms_tx_OXYGEN_MOLECULE" name="ms_tx_OXYGEN-MOLECULE" reversible="true">
        <notes>
          <body xmlns="http://www.w3.org/1999/xhtml">
            <p>GENE_ASSOCIATION: </p>
            <p>PARENT_FRAME: None</p>
          </body>
        </notes>
        <listOfReactants>
          <speciesReference species="oxygen_intercellular_air_space" stoichiometry="1"/>
        </listOfReactants>
        <listOfProducts>
          <speciesReference species="ms_oxygen" stoichiometry="1"/>
        </listOfProducts>
        <kineticLaw>
          <math xmlns="http://www.w3.org/1998/Math/MathML">
            <cn type="integer"> 0 </cn>
          </math>
        </kineticLaw>
      </reaction>
      <reaction id="ms_ETHANOLAMINE_KINASE_RXN" name="ms_EC 2.7.1.82 (ETHANOLAMINE-KINASE-RXN)" reversible="false">
        <notes>
          <body xmlns="http://www.w3.org/1999/xhtml">
            <p>GENE_ASSOCIATION: ms_GRMZM2G087146 or ms_GRMZM2G425249 or ms_GRMZM2G100333 or ms_GRMZM2G014303 or ms_GRMZM2G469409</p>
            <p>PARENT_FRAME: ETHANOLAMINE-KINASE-RXN</p>
          </body>
        </notes>
        <listOfReactants>
          <speciesReference species="ms_ethanolamine" stoichiometry="1"/>
          <speciesReference species="ms_ATP" stoichiometry="1"/>
        </listOfReactants>
        <listOfProducts>
          <speciesReference species="ms_PROTON" stoichiometry="1"/>
          <speciesReference species="ms_ADP" stoichiometry="1"/>
          <speciesReference species="ms_PHOSPHORYL_ETHANOLAMINE" stoichiometry="1"/>
        </listOfProducts>
        <kineticLaw>
          <math xmlns="http://www.w3.org/1998/Math/MathML">
            <cn type="integer"> 0 </cn>
          </math>
        </kineticLaw>
      </reaction>
      <reaction id="bs_ETHANOLAMINE_KINASE_RXN" name="bs_EC 2.7.1.82 (ETHANOLAMINE-KINASE-RXN)" reversible="false">
        <notes>
          <body xmlns="http://www.w3.org/1999/xhtml">
            <p>GENE_ASSOCIATION: bs_GRMZM2G087146 or bs_GRMZM2G425249 or bs_GRMZM2G100333 or bs_GRMZM2G014303 or bs_GRMZM2G469409</p>
            <p>PARENT_FRAME: ETHANOLAMINE-KINASE-RXN</p>
          </body>
        </notes>
        <listOfReactants>
          <speciesReference species="bs_ethanolamine" stoichiometry="1"/>
          <speciesReference species="bs_ATP" stoichiometry="1"/>
        </listOfReactants>
        <listOfProducts>
          <speciesReference species="bs_PROTON" stoichiometry="1"/>
          <speciesReference species="bs_PHOSPHORYL_ETHANOLAMINE" stoichiometry="1"/>
          <speciesReference species="bs_ADP" stoichiometry="1"/>
        </listOfProducts>
        <kineticLaw>
          <math xmlns="http://www.w3.org/1998/Math/MathML">
            <cn type="integer"> 0 </cn>
          </math>
        </kineticLaw>
      </reaction>
      <reaction id="ms_RXN_1685" name="ms_EC 2.7.1.1 (RXN-1685)" reversible="false">
        <notes>
          <body xmlns="http://www.w3.org/1999/xhtml">
            <p>GENE_ASSOCIATION: ms_GRMZM2G068913 or ms_GRMZM2G051806 or ms_GRMZM2G058745 or ms_GRMZM2G104081 or ms_GRMZM5G856653 or ms_GRMZM2G467069 or ms_GRMZM2G171373 or ms_GRMZM2G432801 or ms_GRMZM2G046686</p>
            <p>PARENT_FRAME: RXN-1685</p>
          </body>
        </notes>
        <listOfReactants>
          <speciesReference species="ms_ALPHA_GLUCOSE" stoichiometry="1"/>
          <speciesReference species="ms_ATP" stoichiometry="1"/>
        </listOfReactants>
        <listOfProducts>
          <speciesReference species="ms_ADP" stoichiometry="1"/>
          <speciesReference species="ms_ALPHA_GLC_6_P" stoichiometry="1"/>
          <speciesReference species="ms_PROTON" stoichiometry="1"/>
        </listOfProducts>
        <kineticLaw>
          <math xmlns="http://www.w3.org/1998/Math/MathML">
            <cn type="integer"> 0 </cn>
          </math>
        </kineticLaw>
      </reaction>
      <reaction id="bs_RXN_1685" name="bs_EC 2.7.1.1 (RXN-1685)" reversible="false">
        <notes>
          <body xmlns="http://www.w3.org/1999/xhtml">
            <p>GENE_ASSOCIATION: bs_GRMZM2G068913 or bs_GRMZM2G051806 or bs_GRMZM2G058745 or bs_GRMZM2G104081 or bs_GRMZM5G856653 or bs_GRMZM2G467069 or bs_GRMZM2G171373 or bs_GRMZM2G432801 or bs_GRMZM2G046686</p>
            <p>PARENT_FRAME: RXN-1685</p>
          </body>
        </notes>
        <listOfReactants>
          <speciesReference species="bs_ATP" stoichiometry="1"/>
          <speciesReference species="bs_ALPHA_GLUCOSE" stoichiometry="1"/>
        </listOfReactants>
        <listOfProducts>
          <speciesReference species="bs_PROTON" stoichiometry="1"/>
          <speciesReference species="bs_ALPHA_GLC_6_P" stoichiometry="1"/>
          <speciesReference species="bs_ADP" stoichiometry="1"/>
        </listOfProducts>
        <kineticLaw>
          <math xmlns="http://www.w3.org/1998/Math/MathML">
            <cn type="integer"> 0 </cn>
          </math>
        </kineticLaw>
      </reaction>
      <reaction id="ms_AICARSYN_RXN" name="ms_EC 4.3.2.2 (AICARSYN-RXN)" reversible="false">
        <notes>
          <body xmlns="http://www.w3.org/1999/xhtml">
            <p>GENE_ASSOCIATION: ms_GRMZM2G359070 or ms_GRMZM5G895991</p>
            <p>PARENT_FRAME: AICARSYN-RXN</p>
          </body>
        </notes>
        <listOfReactants>
          <speciesReference species="ms_P_RIBOSYL_4_SUCCCARB_AMINOIMIDAZOLE" stoichiometry="1"/>
        </listOfReactants>
        <listOfProducts>
          <speciesReference species="ms_AICAR" stoichiometry="1"/>
          <speciesReference species="ms_FUM" stoichiometry="1"/>
        </listOfProducts>
        <kineticLaw>
          <math xmlns="http://www.w3.org/1998/Math/MathML">
            <cn type="integer"> 0 </cn>
          </math>
        </kineticLaw>
      </reaction>
      <reaction id="bs_AICARSYN_RXN" name="bs_EC 4.3.2.2 (AICARSYN-RXN)" reversible="false">
        <notes>
          <body xmlns="http://www.w3.org/1999/xhtml">
            <p>GENE_ASSOCIATION: bs_GRMZM2G359070 or bs_GRMZM5G895991</p>
            <p>PARENT_FRAME: AICARSYN-RXN</p>
          </body>
        </notes>
        <listOfReactants>
          <speciesReference species="bs_P_RIBOSYL_4_SUCCCARB_AMINOIMIDAZOLE" stoichiometry="1"/>
        </listOfReactants>
        <listOfProducts>
          <speciesReference species="bs_AICAR" stoichiometry="1"/>
          <speciesReference species="bs_FUM" stoichiometry="1"/>
        </listOfProducts>
        <kineticLaw>
          <math xmlns="http://www.w3.org/1998/Math/MathML">
            <cn type="integer"> 0 </cn>
          </math>
        </kineticLaw>
      </reaction>
      <reaction id="ms_SUCCCOASYN_RXN_mitochondrion" name="ms_EC 6.2.1.5 (SUCCCOASYN-RXN) [mitochondrion]" reversible="false">
        <notes>
          <body xmlns="http://www.w3.org/1999/xhtml">
            <p>GENE_ASSOCIATION: </p>
            <p>PARENT_FRAME: SUCCCOASYN-RXN</p>
          </body>
        </notes>
        <listOfReactants>
          <speciesReference species="ms_SUC_COA_mitochondrion" stoichiometry="1"/>
          <speciesReference species="ms_ADP_mitochondrion" stoichiometry="1"/>
          <speciesReference species="ms_phosphate_mitochondrion" stoichiometry="1"/>
        </listOfReactants>
        <listOfProducts>
          <speciesReference species="ms_SUC_mitochondrion" stoichiometry="1"/>
          <speciesReference species="ms_CO_A_mitochondrion" stoichiometry="1"/>
          <speciesReference species="ms_ATP_mitochondrion" stoichiometry="1"/>
        </listOfProducts>
        <kineticLaw>
          <math xmlns="http://www.w3.org/1998/Math/MathML">
            <cn type="integer"> 0 </cn>
          </math>
        </kineticLaw>
      </reaction>
      <reaction id="bs_SUCCCOASYN_RXN_mitochondrion" name="bs_EC 6.2.1.5 (SUCCCOASYN-RXN) [mitochondrion]" reversible="false">
        <notes>
          <body xmlns="http://www.w3.org/1999/xhtml">
            <p>GENE_ASSOCIATION: </p>
            <p>PARENT_FRAME: SUCCCOASYN-RXN</p>
          </body>
        </notes>
        <listOfReactants>
          <speciesReference species="bs_phosphate_mitochondrion" stoichiometry="1"/>
          <speciesReference species="bs_ADP_mitochondrion" stoichiometry="1"/>
          <speciesReference species="bs_SUC_COA_mitochondrion" stoichiometry="1"/>
        </listOfReactants>
        <listOfProducts>
          <speciesReference species="bs_ATP_mitochondrion" stoichiometry="1"/>
          <speciesReference species="bs_CO_A_mitochondrion" stoichiometry="1"/>
          <speciesReference species="bs_SUC_mitochondrion" stoichiometry="1"/>
        </listOfProducts>
        <kineticLaw>
          <math xmlns="http://www.w3.org/1998/Math/MathML">
            <cn type="integer"> 0 </cn>
          </math>
        </kineticLaw>
      </reaction>
      <reaction id="ms_GLUTAMATE_SYNTHASE_NADH_RXN" name="ms_EC 1.4.1.14 (GLUTAMATE-SYNTHASE-NADH-RXN)" reversible="false">
        <notes>
          <body xmlns="http://www.w3.org/1999/xhtml">
            <p>GENE_ASSOCIATION: ms_GRMZM2G036609 or ms_GRMZM2G077054 or ms_GRMZM2G375064 or ms_GRMZM2G085078 or ms_GRMZM2G156656</p>
            <p>PARENT_FRAME: GLUTAMATE-SYNTHASE-NADH-RXN</p>
          </body>
        </notes>
        <listOfReactants>
          <speciesReference species="ms__2_KETOGLUTARATE" stoichiometry="1"/>
          <speciesReference species="ms_NADH" stoichiometry="1"/>
          <speciesReference species="ms_PROTON" stoichiometry="1"/>
          <speciesReference species="ms_GLN" stoichiometry="1"/>
        </listOfReactants>
        <listOfProducts>
          <speciesReference species="ms_GLT" stoichiometry="2"/>
          <speciesReference species="ms_NAD" stoichiometry="1"/>
        </listOfProducts>
        <kineticLaw>
          <math xmlns="http://www.w3.org/1998/Math/MathML">
            <cn type="integer"> 0 </cn>
          </math>
        </kineticLaw>
      </reaction>
      <reaction id="bs_GLUTAMATE_SYNTHASE_NADH_RXN" name="bs_EC 1.4.1.14 (GLUTAMATE-SYNTHASE-NADH-RXN)" reversible="false">
        <notes>
          <body xmlns="http://www.w3.org/1999/xhtml">
            <p>GENE_ASSOCIATION: bs_GRMZM2G036609 or bs_GRMZM2G077054 or bs_GRMZM2G375064 or bs_GRMZM2G085078 or bs_GRMZM2G156656</p>
            <p>PARENT_FRAME: GLUTAMATE-SYNTHASE-NADH-RXN</p>
          </body>
        </notes>
        <listOfReactants>
          <speciesReference species="bs_NADH" stoichiometry="1"/>
          <speciesReference species="bs_PROTON" stoichiometry="1"/>
          <speciesReference species="bs__2_KETOGLUTARATE" stoichiometry="1"/>
          <speciesReference species="bs_GLN" stoichiometry="1"/>
        </listOfReactants>
        <listOfProducts>
          <speciesReference species="bs_NAD" stoichiometry="1"/>
          <speciesReference species="bs_GLT" stoichiometry="2"/>
        </listOfProducts>
        <kineticLaw>
          <math xmlns="http://www.w3.org/1998/Math/MathML">
            <cn type="integer"> 0 </cn>
          </math>
        </kineticLaw>
      </reaction>
      <reaction id="ms_MALATE_DEH_RXN_peroxisome" name="ms_EC 1.1.1.37 (MALATE-DEH-RXN) [peroxisome]" reversible="true">
        <notes>
          <body xmlns="http://www.w3.org/1999/xhtml">
            <p>GENE_ASSOCIATION: ms_GRMZM2G072744 or ms_GRMZM2G077415</p>
            <p>PARENT_FRAME: MALATE-DEH-RXN</p>
          </body>
        </notes>
        <listOfReactants>
          <speciesReference species="ms_MAL_peroxisome" stoichiometry="1"/>
          <speciesReference species="ms_NAD_peroxisome" stoichiometry="1"/>
        </listOfReactants>
        <listOfProducts>
          <speciesReference species="ms_NADH_peroxisome" stoichiometry="1"/>
          <speciesReference species="ms_OXALACETIC_ACID_peroxisome" stoichiometry="1"/>
          <speciesReference species="ms_PROTON_peroxisome" stoichiometry="1"/>
        </listOfProducts>
        <kineticLaw>
          <math xmlns="http://www.w3.org/1998/Math/MathML">
            <cn type="integer"> 0 </cn>
          </math>
        </kineticLaw>
      </reaction>
      <reaction id="bs_MALATE_DEH_RXN_peroxisome" name="bs_EC 1.1.1.37 (MALATE-DEH-RXN) [peroxisome]" reversible="true">
        <notes>
          <body xmlns="http://www.w3.org/1999/xhtml">
            <p>GENE_ASSOCIATION: bs_GRMZM2G072744 or bs_GRMZM2G077415</p>
            <p>PARENT_FRAME: MALATE-DEH-RXN</p>
          </body>
        </notes>
        <listOfReactants>
          <speciesReference species="bs_MAL_peroxisome" stoichiometry="1"/>
          <speciesReference species="bs_NAD_peroxisome" stoichiometry="1"/>
        </listOfReactants>
        <listOfProducts>
          <speciesReference species="bs_PROTON_peroxisome" stoichiometry="1"/>
          <speciesReference species="bs_NADH_peroxisome" stoichiometry="1"/>
          <speciesReference species="bs_OXALACETIC_ACID_peroxisome" stoichiometry="1"/>
        </listOfProducts>
        <kineticLaw>
          <math xmlns="http://www.w3.org/1998/Math/MathML">
            <cn type="integer"> 0 </cn>
          </math>
        </kineticLaw>
      </reaction>
      <reaction id="ms_TRIOSEPISOMERIZATION_RXN" name="ms_EC 5.3.1.1 (TRIOSEPISOMERIZATION-RXN)" reversible="true">
        <notes>
          <body xmlns="http://www.w3.org/1999/xhtml">
            <p>GENE_ASSOCIATION: ms_GRMZM2G439389 or ms_GRMZM2G030784 or ms_GRMZM2G346168 or ms_GRMZM2G026182 or ms_GRMZM2G146206 or ms_GRMZM2G435244 or ms_GRMZM2G419024 or ms_GRMZM2G018177 or ms_GRMZM2G370275</p>
            <p>PARENT_FRAME: TRIOSEPISOMERIZATION-RXN</p>
          </body>
        </notes>
        <listOfReactants>
          <speciesReference species="ms_dihydroxyacetone_phosphate" stoichiometry="1"/>
        </listOfReactants>
        <listOfProducts>
          <speciesReference species="ms_GAP" stoichiometry="1"/>
        </listOfProducts>
        <kineticLaw>
          <math xmlns="http://www.w3.org/1998/Math/MathML">
            <cn type="integer"> 0 </cn>
          </math>
        </kineticLaw>
      </reaction>
      <reaction id="bs_TRIOSEPISOMERIZATION_RXN" name="bs_EC 5.3.1.1 (TRIOSEPISOMERIZATION-RXN)" reversible="true">
        <notes>
          <body xmlns="http://www.w3.org/1999/xhtml">
            <p>GENE_ASSOCIATION: bs_GRMZM2G439389 or bs_GRMZM2G030784 or bs_GRMZM2G346168 or bs_GRMZM2G026182 or bs_GRMZM2G146206 or bs_GRMZM2G435244 or bs_GRMZM2G419024 or bs_GRMZM2G018177 or bs_GRMZM2G370275</p>
            <p>PARENT_FRAME: TRIOSEPISOMERIZATION-RXN</p>
          </body>
        </notes>
        <listOfReactants>
          <speciesReference species="bs_dihydroxyacetone_phosphate" stoichiometry="1"/>
        </listOfReactants>
        <listOfProducts>
          <speciesReference species="bs_GAP" stoichiometry="1"/>
        </listOfProducts>
        <kineticLaw>
          <math xmlns="http://www.w3.org/1998/Math/MathML">
            <cn type="integer"> 0 </cn>
          </math>
        </kineticLaw>
      </reaction>
      <reaction id="ms_CytochromeBF6Complex_mod_chloroplast" name="ms_EC 1.10.9.1 (CytochromeBF6Complex-mod) [chloroplast]" reversible="false">
        <notes>
          <body xmlns="http://www.w3.org/1999/xhtml">
            <p>GENE_ASSOCIATION: ms_GRMZM2G162748 or ms_GRMZM2G038365</p>
            <p>PARENT_FRAME: PLASTOQUINOL--PLASTOCYANIN-REDUCTASE-RXN</p>
          </body>
        </notes>
        <listOfReactants>
          <speciesReference species="ms_PROTON_chloroplast" stoichiometry="2"/>
          <speciesReference species="ms_Oxidized_Plastocyanins_chloroplast" stoichiometry="2"/>
          <speciesReference species="ms_PLASTOQUINOL_1_chloroplast" stoichiometry="1"/>
        </listOfReactants>
        <listOfProducts>
          <speciesReference species="ms_PROTON_thylakoid_lumen" stoichiometry="4"/>
          <speciesReference species="ms_PLASTOQUINONE_chloroplast" stoichiometry="1"/>
          <speciesReference species="ms_Plastocyanin_Reduced_chloroplast" stoichiometry="2"/>
        </listOfProducts>
        <kineticLaw>
          <math xmlns="http://www.w3.org/1998/Math/MathML">
            <cn type="integer"> 0 </cn>
          </math>
        </kineticLaw>
      </reaction>
      <reaction id="bs_CytochromeBF6Complex_mod_chloroplast" name="bs_EC 1.10.9.1 (CytochromeBF6Complex-mod) [chloroplast]" reversible="false">
        <notes>
          <body xmlns="http://www.w3.org/1999/xhtml">
            <p>GENE_ASSOCIATION: bs_GRMZM2G162748 or bs_GRMZM2G038365</p>
            <p>PARENT_FRAME: PLASTOQUINOL--PLASTOCYANIN-REDUCTASE-RXN</p>
          </body>
        </notes>
        <listOfReactants>
          <speciesReference species="bs_PLASTOQUINOL_1_chloroplast" stoichiometry="1"/>
          <speciesReference species="bs_Oxidized_Plastocyanins_chloroplast" stoichiometry="2"/>
          <speciesReference species="bs_PROTON_chloroplast" stoichiometry="2"/>
        </listOfReactants>
        <listOfProducts>
          <speciesReference species="bs_PROTON_thylakoid_lumen" stoichiometry="4"/>
          <speciesReference species="bs_PLASTOQUINONE_chloroplast" stoichiometry="1"/>
          <speciesReference species="bs_Plastocyanin_Reduced_chloroplast" stoichiometry="2"/>
        </listOfProducts>
        <kineticLaw>
          <math xmlns="http://www.w3.org/1998/Math/MathML">
            <cn type="integer"> 0 </cn>
          </math>
        </kineticLaw>
      </reaction>
      <reaction id="ms_sink_MET" name="ms_EC 6.1.1.10 (sink_MET)" reversible="false">
        <notes>
          <body xmlns="http://www.w3.org/1999/xhtml">
            <p>GENE_ASSOCIATION: ms_GRMZM2G029055 or ms_GRMZM2G099628 or ms_GRMZM2G143450 or ms_GRMZM2G166713</p>
            <p>PARENT_FRAME: METHIONINE--TRNA-LIGASE-RXN</p>
          </body>
        </notes>
        <listOfReactants>
          <speciesReference species="ms_MET" stoichiometry="1"/>
        </listOfReactants>
        <listOfProducts>
          <speciesReference species="MET_biomass" stoichiometry="1"/>
        </listOfProducts>
        <kineticLaw>
          <math xmlns="http://www.w3.org/1998/Math/MathML">
            <cn type="integer"> 0 </cn>
          </math>
        </kineticLaw>
      </reaction>
      <reaction id="bs_sink_MET" name="bs_EC 6.1.1.10 (sink_MET)" reversible="false">
        <notes>
          <body xmlns="http://www.w3.org/1999/xhtml">
            <p>GENE_ASSOCIATION: bs_GRMZM2G029055 or bs_GRMZM2G099628 or bs_GRMZM2G143450 or bs_GRMZM2G166713</p>
            <p>PARENT_FRAME: METHIONINE--TRNA-LIGASE-RXN</p>
          </body>
        </notes>
        <listOfReactants>
          <speciesReference species="bs_MET" stoichiometry="1"/>
        </listOfReactants>
        <listOfProducts>
          <speciesReference species="MET_biomass" stoichiometry="1"/>
        </listOfProducts>
        <kineticLaw>
          <math xmlns="http://www.w3.org/1998/Math/MathML">
            <cn type="integer"> 0 </cn>
          </math>
        </kineticLaw>
      </reaction>
      <reaction id="ms_GenericNADPOxidase_mod" name="ms_GenericNADPOxidase-mod" reversible="false">
        <notes>
          <body xmlns="http://www.w3.org/1999/xhtml">
            <p>GENE_ASSOCIATION: </p>
            <p>PARENT_FRAME: None</p>
          </body>
        </notes>
        <listOfReactants>
          <speciesReference species="ms_NADPH" stoichiometry="1"/>
        </listOfReactants>
        <listOfProducts>
          <speciesReference species="ms_PROTON" stoichiometry="1"/>
          <speciesReference species="ms_NADP" stoichiometry="1"/>
        </listOfProducts>
        <kineticLaw>
          <math xmlns="http://www.w3.org/1998/Math/MathML">
            <cn type="integer"> 0 </cn>
          </math>
        </kineticLaw>
      </reaction>
      <reaction id="bs_GenericNADPOxidase_mod" name="bs_GenericNADPOxidase-mod" reversible="false">
        <notes>
          <body xmlns="http://www.w3.org/1999/xhtml">
            <p>GENE_ASSOCIATION: </p>
            <p>PARENT_FRAME: None</p>
          </body>
        </notes>
        <listOfReactants>
          <speciesReference species="bs_NADPH" stoichiometry="1"/>
        </listOfReactants>
        <listOfProducts>
          <speciesReference species="bs_NADP" stoichiometry="1"/>
          <speciesReference species="bs_PROTON" stoichiometry="1"/>
        </listOfProducts>
        <kineticLaw>
          <math xmlns="http://www.w3.org/1998/Math/MathML">
            <cn type="integer"> 0 </cn>
          </math>
        </kineticLaw>
      </reaction>
      <reaction id="ms_sink_PRO" name="ms_EC 6.1.1.15 (sink_PRO)" reversible="false">
        <notes>
          <body xmlns="http://www.w3.org/1999/xhtml">
            <p>GENE_ASSOCIATION: ms_GRMZM2G107089 or ms_GRMZM2G094123</p>
            <p>PARENT_FRAME: PROLINE--TRNA-LIGASE-RXN</p>
          </body>
        </notes>
        <listOfReactants>
          <speciesReference species="ms_PRO" stoichiometry="1"/>
        </listOfReactants>
        <listOfProducts>
          <speciesReference species="PRO_biomass" stoichiometry="1"/>
        </listOfProducts>
        <kineticLaw>
          <math xmlns="http://www.w3.org/1998/Math/MathML">
            <cn type="integer"> 0 </cn>
          </math>
        </kineticLaw>
      </reaction>
      <reaction id="bs_sink_PRO" name="bs_EC 6.1.1.15 (sink_PRO)" reversible="false">
        <notes>
          <body xmlns="http://www.w3.org/1999/xhtml">
            <p>GENE_ASSOCIATION: bs_GRMZM2G107089 or bs_GRMZM2G094123</p>
            <p>PARENT_FRAME: PROLINE--TRNA-LIGASE-RXN</p>
          </body>
        </notes>
        <listOfReactants>
          <speciesReference species="bs_PRO" stoichiometry="1"/>
        </listOfReactants>
        <listOfProducts>
          <speciesReference species="PRO_biomass" stoichiometry="1"/>
        </listOfProducts>
        <kineticLaw>
          <math xmlns="http://www.w3.org/1998/Math/MathML">
            <cn type="integer"> 0 </cn>
          </math>
        </kineticLaw>
      </reaction>
      <reaction id="ms_PHOSPHASERDECARB_RXN" name="ms_EC 4.1.1.65 (PHOSPHASERDECARB-RXN)" reversible="false">
        <notes>
          <body xmlns="http://www.w3.org/1999/xhtml">
            <p>GENE_ASSOCIATION: ms_GRMZM2G133885 or ms_GRMZM2G001814</p>
            <p>PARENT_FRAME: PHOSPHASERDECARB-RXN</p>
          </body>
        </notes>
        <listOfReactants>
          <speciesReference species="ms_PROTON" stoichiometry="1"/>
          <speciesReference species="ms_L_1_PHOSPHATIDYL_SERINE" stoichiometry="1"/>
        </listOfReactants>
        <listOfProducts>
          <speciesReference species="ms_L_1_PHOSPHATIDYL_ETHANOLAMINE" stoichiometry="1"/>
          <speciesReference species="ms_CO2" stoichiometry="1"/>
        </listOfProducts>
        <kineticLaw>
          <math xmlns="http://www.w3.org/1998/Math/MathML">
            <cn type="integer"> 0 </cn>
          </math>
        </kineticLaw>
      </reaction>
      <reaction id="bs_PHOSPHASERDECARB_RXN" name="bs_EC 4.1.1.65 (PHOSPHASERDECARB-RXN)" reversible="false">
        <notes>
          <body xmlns="http://www.w3.org/1999/xhtml">
            <p>GENE_ASSOCIATION: bs_GRMZM2G133885 or bs_GRMZM2G001814</p>
            <p>PARENT_FRAME: PHOSPHASERDECARB-RXN</p>
          </body>
        </notes>
        <listOfReactants>
          <speciesReference species="bs_PROTON" stoichiometry="1"/>
          <speciesReference species="bs_L_1_PHOSPHATIDYL_SERINE" stoichiometry="1"/>
        </listOfReactants>
        <listOfProducts>
          <speciesReference species="bs_L_1_PHOSPHATIDYL_ETHANOLAMINE" stoichiometry="1"/>
          <speciesReference species="bs_CO2" stoichiometry="1"/>
        </listOfProducts>
        <kineticLaw>
          <math xmlns="http://www.w3.org/1998/Math/MathML">
            <cn type="integer"> 0 </cn>
          </math>
        </kineticLaw>
      </reaction>
      <reaction id="ms_PRAISOM_RXN" name="ms_EC 5.3.1.24 (PRAISOM-RXN)" reversible="false">
        <notes>
          <body xmlns="http://www.w3.org/1999/xhtml">
            <p>GENE_ASSOCIATION: ms_GRMZM2G152984</p>
            <p>PARENT_FRAME: PRAISOM-RXN</p>
          </body>
        </notes>
        <listOfReactants>
          <speciesReference species="ms_N_5_PHOSPHORIBOSYL_ANTHRANILATE" stoichiometry="1"/>
        </listOfReactants>
        <listOfProducts>
          <speciesReference species="ms_CARBOXYPHENYLAMINO_DEOXYRIBULOSE_P" stoichiometry="1"/>
        </listOfProducts>
        <kineticLaw>
          <math xmlns="http://www.w3.org/1998/Math/MathML">
            <cn type="integer"> 0 </cn>
          </math>
        </kineticLaw>
      </reaction>
      <reaction id="bs_PRAISOM_RXN" name="bs_EC 5.3.1.24 (PRAISOM-RXN)" reversible="false">
        <notes>
          <body xmlns="http://www.w3.org/1999/xhtml">
            <p>GENE_ASSOCIATION: bs_GRMZM2G152984</p>
            <p>PARENT_FRAME: PRAISOM-RXN</p>
          </body>
        </notes>
        <listOfReactants>
          <speciesReference species="bs_N_5_PHOSPHORIBOSYL_ANTHRANILATE" stoichiometry="1"/>
        </listOfReactants>
        <listOfProducts>
          <speciesReference species="bs_CARBOXYPHENYLAMINO_DEOXYRIBULOSE_P" stoichiometry="1"/>
        </listOfProducts>
        <kineticLaw>
          <math xmlns="http://www.w3.org/1998/Math/MathML">
            <cn type="integer"> 0 </cn>
          </math>
        </kineticLaw>
      </reaction>
      <reaction id="ms_GABATRANSAM_RXN" name="ms_EC 2.6.1.19 (GABATRANSAM-RXN)" reversible="false">
        <notes>
          <body xmlns="http://www.w3.org/1999/xhtml">
            <p>GENE_ASSOCIATION: ms_GRMZM5G817886 or ms_GRMZM2G346693 or ms_GRMZM5G891209 or ms_GRMZM2G108125 or ms_GRMZM2G093900</p>
            <p>PARENT_FRAME: GABATRANSAM-RXN</p>
          </body>
        </notes>
        <listOfReactants>
          <speciesReference species="ms__4_aminobutanoate" stoichiometry="1"/>
          <speciesReference species="ms__2_KETOGLUTARATE" stoichiometry="1"/>
        </listOfReactants>
        <listOfProducts>
          <speciesReference species="ms_GLT" stoichiometry="1"/>
          <speciesReference species="ms_succinate_semialdehyde" stoichiometry="1"/>
        </listOfProducts>
        <kineticLaw>
          <math xmlns="http://www.w3.org/1998/Math/MathML">
            <cn type="integer"> 0 </cn>
          </math>
        </kineticLaw>
      </reaction>
      <reaction id="bs_GABATRANSAM_RXN" name="bs_EC 2.6.1.19 (GABATRANSAM-RXN)" reversible="false">
        <notes>
          <body xmlns="http://www.w3.org/1999/xhtml">
            <p>GENE_ASSOCIATION: bs_GRMZM5G817886 or bs_GRMZM2G346693 or bs_GRMZM5G891209 or bs_GRMZM2G108125 or bs_GRMZM2G093900</p>
            <p>PARENT_FRAME: GABATRANSAM-RXN</p>
          </body>
        </notes>
        <listOfReactants>
          <speciesReference species="bs__4_aminobutanoate" stoichiometry="1"/>
          <speciesReference species="bs__2_KETOGLUTARATE" stoichiometry="1"/>
        </listOfReactants>
        <listOfProducts>
          <speciesReference species="bs_succinate_semialdehyde" stoichiometry="1"/>
          <speciesReference species="bs_GLT" stoichiometry="1"/>
        </listOfProducts>
        <kineticLaw>
          <math xmlns="http://www.w3.org/1998/Math/MathML">
            <cn type="integer"> 0 </cn>
          </math>
        </kineticLaw>
      </reaction>
      <reaction id="ms_N_ACETYLGLUTPREDUCT_RXN" name="ms_EC 1.2.1.38 (N-ACETYLGLUTPREDUCT-RXN)" reversible="false">
        <notes>
          <body xmlns="http://www.w3.org/1999/xhtml">
            <p>GENE_ASSOCIATION: ms_GRMZM2G038848</p>
            <p>PARENT_FRAME: N-ACETYLGLUTPREDUCT-RXN</p>
          </body>
        </notes>
        <listOfReactants>
          <speciesReference species="ms_N_acetylglutamyl_phosphate" stoichiometry="1"/>
          <speciesReference species="ms_NADPH" stoichiometry="1"/>
          <speciesReference species="ms_PROTON" stoichiometry="1"/>
        </listOfReactants>
        <listOfProducts>
          <speciesReference species="ms_phosphate" stoichiometry="1"/>
          <speciesReference species="ms_CPD_469" stoichiometry="1"/>
          <speciesReference species="ms_NADP" stoichiometry="1"/>
        </listOfProducts>
        <kineticLaw>
          <math xmlns="http://www.w3.org/1998/Math/MathML">
            <cn type="integer"> 0 </cn>
          </math>
        </kineticLaw>
      </reaction>
      <reaction id="bs_N_ACETYLGLUTPREDUCT_RXN" name="bs_EC 1.2.1.38 (N-ACETYLGLUTPREDUCT-RXN)" reversible="false">
        <notes>
          <body xmlns="http://www.w3.org/1999/xhtml">
            <p>GENE_ASSOCIATION: bs_GRMZM2G038848</p>
            <p>PARENT_FRAME: N-ACETYLGLUTPREDUCT-RXN</p>
          </body>
        </notes>
        <listOfReactants>
          <speciesReference species="bs_N_acetylglutamyl_phosphate" stoichiometry="1"/>
          <speciesReference species="bs_PROTON" stoichiometry="1"/>
          <speciesReference species="bs_NADPH" stoichiometry="1"/>
        </listOfReactants>
        <listOfProducts>
          <speciesReference species="bs_CPD_469" stoichiometry="1"/>
          <speciesReference species="bs_phosphate" stoichiometry="1"/>
          <speciesReference species="bs_NADP" stoichiometry="1"/>
        </listOfProducts>
        <kineticLaw>
          <math xmlns="http://www.w3.org/1998/Math/MathML">
            <cn type="integer"> 0 </cn>
          </math>
        </kineticLaw>
      </reaction>
      <reaction id="ms_FARNESYLTRANSTRANSFERASE_RXN" name="ms_EC 2.5.1.29 (FARNESYLTRANSTRANSFERASE-RXN)" reversible="false">
        <notes>
          <body xmlns="http://www.w3.org/1999/xhtml">
            <p>GENE_ASSOCIATION: ms_GRMZM2G098569 or ms_GRMZM2G102550 or ms_GRMZM2G058404 or ms_GRMZM2G005909 or ms_GRMZM2G147721 or ms_AC194970.5_FG001 or ms_GRMZM2G004131 or ms_GRMZM2G168681</p>
            <p>PARENT_FRAME: FARNESYLTRANSTRANSFERASE-RXN</p>
          </body>
        </notes>
        <listOfReactants>
          <speciesReference species="ms_isopentenyl_diphosphate" stoichiometry="1"/>
          <speciesReference species="ms_FARNESYL_PP" stoichiometry="1"/>
        </listOfReactants>
        <listOfProducts>
          <speciesReference species="ms_GERANYLGERANYL_PP" stoichiometry="1"/>
          <speciesReference species="ms_PPI" stoichiometry="1"/>
        </listOfProducts>
        <kineticLaw>
          <math xmlns="http://www.w3.org/1998/Math/MathML">
            <cn type="integer"> 0 </cn>
          </math>
        </kineticLaw>
      </reaction>
      <reaction id="bs_FARNESYLTRANSTRANSFERASE_RXN" name="bs_EC 2.5.1.29 (FARNESYLTRANSTRANSFERASE-RXN)" reversible="false">
        <notes>
          <body xmlns="http://www.w3.org/1999/xhtml">
            <p>GENE_ASSOCIATION: bs_GRMZM2G098569 or bs_GRMZM2G102550 or bs_GRMZM2G058404 or bs_GRMZM2G005909 or bs_GRMZM2G147721 or bs_AC194970.5_FG001 or bs_GRMZM2G004131 or bs_GRMZM2G168681</p>
            <p>PARENT_FRAME: FARNESYLTRANSTRANSFERASE-RXN</p>
          </body>
        </notes>
        <listOfReactants>
          <speciesReference species="bs_isopentenyl_diphosphate" stoichiometry="1"/>
          <speciesReference species="bs_FARNESYL_PP" stoichiometry="1"/>
        </listOfReactants>
        <listOfProducts>
          <speciesReference species="bs_GERANYLGERANYL_PP" stoichiometry="1"/>
          <speciesReference species="bs_PPI" stoichiometry="1"/>
        </listOfProducts>
        <kineticLaw>
          <math xmlns="http://www.w3.org/1998/Math/MathML">
            <cn type="integer"> 0 </cn>
          </math>
        </kineticLaw>
      </reaction>
      <reaction id="ms_FERREDOXIN__NITRITE_REDUCTASE_RXN" name="ms_EC 1.7.7.1 (FERREDOXIN--NITRITE-REDUCTASE-RXN)" reversible="false">
        <notes>
          <body xmlns="http://www.w3.org/1999/xhtml">
            <p>GENE_ASSOCIATION: ms_GRMZM2G079381 or ms_GRMZM2G102959</p>
            <p>PARENT_FRAME: FERREDOXIN--NITRITE-REDUCTASE-RXN</p>
          </body>
        </notes>
        <listOfReactants>
          <speciesReference species="ms_Reduced_ferredoxins" stoichiometry="6"/>
          <speciesReference species="ms_PROTON" stoichiometry="7"/>
          <speciesReference species="ms_NITRITE" stoichiometry="1"/>
        </listOfReactants>
        <listOfProducts>
          <speciesReference species="ms_WATER" stoichiometry="2"/>
          <speciesReference species="ms_Oxidized_ferredoxins" stoichiometry="6"/>
          <speciesReference species="ms_AMMONIA" stoichiometry="1"/>
        </listOfProducts>
        <kineticLaw>
          <math xmlns="http://www.w3.org/1998/Math/MathML">
            <cn type="integer"> 0 </cn>
          </math>
        </kineticLaw>
      </reaction>
      <reaction id="bs_FERREDOXIN__NITRITE_REDUCTASE_RXN" name="bs_EC 1.7.7.1 (FERREDOXIN--NITRITE-REDUCTASE-RXN)" reversible="false">
        <notes>
          <body xmlns="http://www.w3.org/1999/xhtml">
            <p>GENE_ASSOCIATION: bs_GRMZM2G079381 or bs_GRMZM2G102959</p>
            <p>PARENT_FRAME: FERREDOXIN--NITRITE-REDUCTASE-RXN</p>
          </body>
        </notes>
        <listOfReactants>
          <speciesReference species="bs_PROTON" stoichiometry="7"/>
          <speciesReference species="bs_NITRITE" stoichiometry="1"/>
          <speciesReference species="bs_Reduced_ferredoxins" stoichiometry="6"/>
        </listOfReactants>
        <listOfProducts>
          <speciesReference species="bs_WATER" stoichiometry="2"/>
          <speciesReference species="bs_AMMONIA" stoichiometry="1"/>
          <speciesReference species="bs_Oxidized_ferredoxins" stoichiometry="6"/>
        </listOfProducts>
        <kineticLaw>
          <math xmlns="http://www.w3.org/1998/Math/MathML">
            <cn type="integer"> 0 </cn>
          </math>
        </kineticLaw>
      </reaction>
      <reaction id="ms_RXN_11501" name="ms_EC 3.2.1.22 (RXN-11501)" reversible="false">
        <notes>
          <body xmlns="http://www.w3.org/1999/xhtml">
            <p>GENE_ASSOCIATION: ms_GRMZM5G865943 or ms_GRMZM2G305996 or ms_GRMZM2G145944 or ms_GRMZM2G133943 or ms_GRMZM2G050273 or ms_GRMZM2G037265 or ms_GRMZM2G050177 or ms_GRMZM2G400655 or ms_GRMZM2G311756 or ms_GRMZM2G159125 or ms_GRMZM2G127147 or ms_GRMZM2G140811 or ms_GRMZM2G340656 or ms_GRMZM2G402368 or ms_GRMZM2G372502 or ms_GRMZM2G047292 or ms_GRMZM2G077181 or ms_GRMZM2G146463 or ms_GRMZM2G053554 or ms_GRMZM2G312438 or ms_GRMZM2G076398 or ms_GRMZM2G179792 or ms_GRMZM2G061969 or ms_GRMZM2G442551 or ms_GRMZM2G054559 or ms_GRMZM2G108912 or ms_GRMZM2G346455 or ms_GRMZM2G019029 or ms_GRMZM2G095126 or ms_GRMZM2G452669 or ms_GRMZM2G438378</p>
            <p>PARENT_FRAME: RXN-11501</p>
          </body>
        </notes>
        <listOfReactants>
          <speciesReference species="ms_WATER" stoichiometry="1"/>
          <speciesReference species="ms_stachyose" stoichiometry="1"/>
        </listOfReactants>
        <listOfProducts>
          <speciesReference species="ms_raffinose" stoichiometry="1"/>
          <speciesReference species="ms_ALPHA_D_GALACTOSE" stoichiometry="1"/>
        </listOfProducts>
        <kineticLaw>
          <math xmlns="http://www.w3.org/1998/Math/MathML">
            <cn type="integer"> 0 </cn>
          </math>
        </kineticLaw>
      </reaction>
      <reaction id="bs_RXN_11501" name="bs_EC 3.2.1.22 (RXN-11501)" reversible="false">
        <notes>
          <body xmlns="http://www.w3.org/1999/xhtml">
            <p>GENE_ASSOCIATION: bs_GRMZM5G865943 or bs_GRMZM2G305996 or bs_GRMZM2G145944 or bs_GRMZM2G133943 or bs_GRMZM2G050273 or bs_GRMZM2G037265 or bs_GRMZM2G050177 or bs_GRMZM2G400655 or bs_GRMZM2G311756 or bs_GRMZM2G159125 or bs_GRMZM2G127147 or bs_GRMZM2G140811 or bs_GRMZM2G340656 or bs_GRMZM2G402368 or bs_GRMZM2G372502 or bs_GRMZM2G047292 or bs_GRMZM2G077181 or bs_GRMZM2G146463 or bs_GRMZM2G053554 or bs_GRMZM2G312438 or bs_GRMZM2G076398 or bs_GRMZM2G179792 or bs_GRMZM2G061969 or bs_GRMZM2G442551 or bs_GRMZM2G054559 or bs_GRMZM2G108912 or bs_GRMZM2G346455 or bs_GRMZM2G019029 or bs_GRMZM2G095126 or bs_GRMZM2G452669 or bs_GRMZM2G438378</p>
            <p>PARENT_FRAME: RXN-11501</p>
          </body>
        </notes>
        <listOfReactants>
          <speciesReference species="bs_stachyose" stoichiometry="1"/>
          <speciesReference species="bs_WATER" stoichiometry="1"/>
        </listOfReactants>
        <listOfProducts>
          <speciesReference species="bs_raffinose" stoichiometry="1"/>
          <speciesReference species="bs_ALPHA_D_GALACTOSE" stoichiometry="1"/>
        </listOfProducts>
        <kineticLaw>
          <math xmlns="http://www.w3.org/1998/Math/MathML">
            <cn type="integer"> 0 </cn>
          </math>
        </kineticLaw>
      </reaction>
      <reaction id="ms_TYRAMINE_N_FERULOYLTRANSFERASE_RXN" name="ms_EC 2.3.1.110 (TYRAMINE-N-FERULOYLTRANSFERASE-RXN)" reversible="false">
        <notes>
          <body xmlns="http://www.w3.org/1999/xhtml">
            <p>GENE_ASSOCIATION: ms_AC209858.4_FG004 or ms_AC149475.2_FG007</p>
            <p>PARENT_FRAME: TYRAMINE-N-FERULOYLTRANSFERASE-RXN</p>
          </body>
        </notes>
        <listOfReactants>
          <speciesReference species="ms_TYRAMINE" stoichiometry="1"/>
          <speciesReference species="ms_FERULOYL_COA" stoichiometry="1"/>
        </listOfReactants>
        <listOfProducts>
          <speciesReference species="ms_PROTON" stoichiometry="1"/>
          <speciesReference species="ms_CO_A" stoichiometry="1"/>
          <speciesReference species="ms_CPD_440" stoichiometry="1"/>
        </listOfProducts>
        <kineticLaw>
          <math xmlns="http://www.w3.org/1998/Math/MathML">
            <cn type="integer"> 0 </cn>
          </math>
        </kineticLaw>
      </reaction>
      <reaction id="bs_TYRAMINE_N_FERULOYLTRANSFERASE_RXN" name="bs_EC 2.3.1.110 (TYRAMINE-N-FERULOYLTRANSFERASE-RXN)" reversible="false">
        <notes>
          <body xmlns="http://www.w3.org/1999/xhtml">
            <p>GENE_ASSOCIATION: bs_AC209858.4_FG004 or bs_AC149475.2_FG007</p>
            <p>PARENT_FRAME: TYRAMINE-N-FERULOYLTRANSFERASE-RXN</p>
          </body>
        </notes>
        <listOfReactants>
          <speciesReference species="bs_TYRAMINE" stoichiometry="1"/>
          <speciesReference species="bs_FERULOYL_COA" stoichiometry="1"/>
        </listOfReactants>
        <listOfProducts>
          <speciesReference species="bs_CO_A" stoichiometry="1"/>
          <speciesReference species="bs_CPD_440" stoichiometry="1"/>
          <speciesReference species="bs_PROTON" stoichiometry="1"/>
        </listOfProducts>
        <kineticLaw>
          <math xmlns="http://www.w3.org/1998/Math/MathML">
            <cn type="integer"> 0 </cn>
          </math>
        </kineticLaw>
      </reaction>
      <reaction id="ms_SAICARSYN_RXN" name="ms_EC 6.3.2.6 (SAICARSYN-RXN)" reversible="false">
        <notes>
          <body xmlns="http://www.w3.org/1999/xhtml">
            <p>GENE_ASSOCIATION: ms_GRMZM5G874277 or ms_GRMZM2G117268</p>
            <p>PARENT_FRAME: SAICARSYN-RXN</p>
          </body>
        </notes>
        <listOfReactants>
          <speciesReference species="ms_L_ASPARTATE" stoichiometry="1"/>
          <speciesReference species="ms_PHOSPHORIBOSYL_CARBOXY_AMINOIMIDAZOLE" stoichiometry="1"/>
          <speciesReference species="ms_ATP" stoichiometry="1"/>
        </listOfReactants>
        <listOfProducts>
          <speciesReference species="ms_ADP" stoichiometry="1"/>
          <speciesReference species="ms_P_RIBOSYL_4_SUCCCARB_AMINOIMIDAZOLE" stoichiometry="1"/>
          <speciesReference species="ms_PROTON" stoichiometry="1"/>
          <speciesReference species="ms_phosphate" stoichiometry="1"/>
        </listOfProducts>
        <kineticLaw>
          <math xmlns="http://www.w3.org/1998/Math/MathML">
            <cn type="integer"> 0 </cn>
          </math>
        </kineticLaw>
      </reaction>
      <reaction id="bs_SAICARSYN_RXN" name="bs_EC 6.3.2.6 (SAICARSYN-RXN)" reversible="false">
        <notes>
          <body xmlns="http://www.w3.org/1999/xhtml">
            <p>GENE_ASSOCIATION: bs_GRMZM5G874277 or bs_GRMZM2G117268</p>
            <p>PARENT_FRAME: SAICARSYN-RXN</p>
          </body>
        </notes>
        <listOfReactants>
          <speciesReference species="bs_PHOSPHORIBOSYL_CARBOXY_AMINOIMIDAZOLE" stoichiometry="1"/>
          <speciesReference species="bs_ATP" stoichiometry="1"/>
          <speciesReference species="bs_L_ASPARTATE" stoichiometry="1"/>
        </listOfReactants>
        <listOfProducts>
          <speciesReference species="bs_PROTON" stoichiometry="1"/>
          <speciesReference species="bs_ADP" stoichiometry="1"/>
          <speciesReference species="bs_phosphate" stoichiometry="1"/>
          <speciesReference species="bs_P_RIBOSYL_4_SUCCCARB_AMINOIMIDAZOLE" stoichiometry="1"/>
        </listOfProducts>
        <kineticLaw>
          <math xmlns="http://www.w3.org/1998/Math/MathML">
            <cn type="integer"> 0 </cn>
          </math>
        </kineticLaw>
      </reaction>
      <reaction id="ms_RXN_961_chloroplast" name="ms_EC 4.1.1.- (RXN-961) [chloroplast]" reversible="false">
        <notes>
          <body xmlns="http://www.w3.org/1999/xhtml">
            <p>GENE_ASSOCIATION: ms_GRMZM2G098520 or ms_GRMZM2G360821 or ms_GRMZM2G113033 or ms_GRMZM2G448344 or ms_GRMZM5G815453 or ms_GRMZM2G385635</p>
            <p>PARENT_FRAME: RXN-961</p>
          </body>
        </notes>
        <listOfReactants>
          <speciesReference species="ms_D_RIBULOSE_15_P2_chloroplast" stoichiometry="1"/>
          <speciesReference species="ms_oxygen_chloroplast" stoichiometry="1"/>
        </listOfReactants>
        <listOfProducts>
          <speciesReference species="ms_CPD_67_chloroplast" stoichiometry="1"/>
          <speciesReference species="ms_G3P_chloroplast" stoichiometry="1"/>
          <speciesReference species="ms_PROTON_chloroplast" stoichiometry="2"/>
        </listOfProducts>
        <kineticLaw>
          <math xmlns="http://www.w3.org/1998/Math/MathML">
            <cn type="integer"> 0 </cn>
          </math>
        </kineticLaw>
      </reaction>
      <reaction id="bs_RXN_961_chloroplast" name="bs_EC 4.1.1.- (RXN-961) [chloroplast]" reversible="false">
        <notes>
          <body xmlns="http://www.w3.org/1999/xhtml">
            <p>GENE_ASSOCIATION: bs_GRMZM2G098520 or bs_GRMZM2G360821 or bs_GRMZM2G113033 or bs_GRMZM2G448344 or bs_GRMZM5G815453 or bs_GRMZM2G385635</p>
            <p>PARENT_FRAME: RXN-961</p>
          </body>
        </notes>
        <listOfReactants>
          <speciesReference species="bs_D_RIBULOSE_15_P2_chloroplast" stoichiometry="1"/>
          <speciesReference species="bs_oxygen_chloroplast" stoichiometry="1"/>
        </listOfReactants>
        <listOfProducts>
          <speciesReference species="bs_G3P_chloroplast" stoichiometry="1"/>
          <speciesReference species="bs_CPD_67_chloroplast" stoichiometry="1"/>
          <speciesReference species="bs_PROTON_chloroplast" stoichiometry="2"/>
        </listOfProducts>
        <kineticLaw>
          <math xmlns="http://www.w3.org/1998/Math/MathML">
            <cn type="integer"> 0 </cn>
          </math>
        </kineticLaw>
      </reaction>
      <reaction id="ms_PHOSMANMUT_RXN" name="ms_EC 5.4.2.8 (PHOSMANMUT-RXN)" reversible="false">
        <notes>
          <body xmlns="http://www.w3.org/1999/xhtml">
            <p>GENE_ASSOCIATION: ms_GRMZM2G165535</p>
            <p>PARENT_FRAME: PHOSMANMUT-RXN</p>
          </body>
        </notes>
        <listOfReactants>
          <speciesReference species="ms_MANNOSE_6P" stoichiometry="1"/>
        </listOfReactants>
        <listOfProducts>
          <speciesReference species="ms_MANNOSE_1P" stoichiometry="1"/>
        </listOfProducts>
        <kineticLaw>
          <math xmlns="http://www.w3.org/1998/Math/MathML">
            <cn type="integer"> 0 </cn>
          </math>
        </kineticLaw>
      </reaction>
      <reaction id="bs_PHOSMANMUT_RXN" name="bs_EC 5.4.2.8 (PHOSMANMUT-RXN)" reversible="false">
        <notes>
          <body xmlns="http://www.w3.org/1999/xhtml">
            <p>GENE_ASSOCIATION: bs_GRMZM2G165535</p>
            <p>PARENT_FRAME: PHOSMANMUT-RXN</p>
          </body>
        </notes>
        <listOfReactants>
          <speciesReference species="bs_MANNOSE_6P" stoichiometry="1"/>
        </listOfReactants>
        <listOfProducts>
          <speciesReference species="bs_MANNOSE_1P" stoichiometry="1"/>
        </listOfProducts>
        <kineticLaw>
          <math xmlns="http://www.w3.org/1998/Math/MathML">
            <cn type="integer"> 0 </cn>
          </math>
        </kineticLaw>
      </reaction>
      <reaction id="ms_chloroplast_CO2_exchange" name="ms_chloroplast_CO2_exchange" reversible="true">
        <notes>
          <body xmlns="http://www.w3.org/1999/xhtml">
            <p>GENE_ASSOCIATION: </p>
            <p>PARENT_FRAME: None</p>
          </body>
        </notes>
        <listOfReactants>
          <speciesReference species="ms_CO2" stoichiometry="1"/>
        </listOfReactants>
        <listOfProducts>
          <speciesReference species="ms_CO2_chloroplast" stoichiometry="1"/>
        </listOfProducts>
        <kineticLaw>
          <math xmlns="http://www.w3.org/1998/Math/MathML">
            <cn type="integer"> 0 </cn>
          </math>
        </kineticLaw>
      </reaction>
      <reaction id="bs_chloroplast_CO2_exchange" name="bs_chloroplast_CO2_exchange" reversible="true">
        <notes>
          <body xmlns="http://www.w3.org/1999/xhtml">
            <p>GENE_ASSOCIATION: </p>
            <p>PARENT_FRAME: None</p>
          </body>
        </notes>
        <listOfReactants>
          <speciesReference species="bs_CO2" stoichiometry="1"/>
        </listOfReactants>
        <listOfProducts>
          <speciesReference species="bs_CO2_chloroplast" stoichiometry="1"/>
        </listOfProducts>
        <kineticLaw>
          <math xmlns="http://www.w3.org/1998/Math/MathML">
            <cn type="integer"> 0 </cn>
          </math>
        </kineticLaw>
      </reaction>
      <reaction id="ms_SHIKIMATE_KINASE_RXN" name="ms_EC 2.7.1.71 (SHIKIMATE-KINASE-RXN)" reversible="false">
        <notes>
          <body xmlns="http://www.w3.org/1999/xhtml">
            <p>GENE_ASSOCIATION: ms_GRMZM2G119249 or ms_GRMZM2G161566 or ms_GRMZM2G070218 or ms_GRMZM2G004590</p>
            <p>PARENT_FRAME: SHIKIMATE-KINASE-RXN</p>
          </body>
        </notes>
        <listOfReactants>
          <speciesReference species="ms_ATP" stoichiometry="1"/>
          <speciesReference species="ms_SHIKIMATE" stoichiometry="1"/>
        </listOfReactants>
        <listOfProducts>
          <speciesReference species="ms_PROTON" stoichiometry="1"/>
          <speciesReference species="ms_ADP" stoichiometry="1"/>
          <speciesReference species="ms_SHIKIMATE_5P" stoichiometry="1"/>
        </listOfProducts>
        <kineticLaw>
          <math xmlns="http://www.w3.org/1998/Math/MathML">
            <cn type="integer"> 0 </cn>
          </math>
        </kineticLaw>
      </reaction>
      <reaction id="bs_SHIKIMATE_KINASE_RXN" name="bs_EC 2.7.1.71 (SHIKIMATE-KINASE-RXN)" reversible="false">
        <notes>
          <body xmlns="http://www.w3.org/1999/xhtml">
            <p>GENE_ASSOCIATION: bs_GRMZM2G119249 or bs_GRMZM2G161566 or bs_GRMZM2G070218 or bs_GRMZM2G004590</p>
            <p>PARENT_FRAME: SHIKIMATE-KINASE-RXN</p>
          </body>
        </notes>
        <listOfReactants>
          <speciesReference species="bs_ATP" stoichiometry="1"/>
          <speciesReference species="bs_SHIKIMATE" stoichiometry="1"/>
        </listOfReactants>
        <listOfProducts>
          <speciesReference species="bs_SHIKIMATE_5P" stoichiometry="1"/>
          <speciesReference species="bs_PROTON" stoichiometry="1"/>
          <speciesReference species="bs_ADP" stoichiometry="1"/>
        </listOfProducts>
        <kineticLaw>
          <math xmlns="http://www.w3.org/1998/Math/MathML">
            <cn type="integer"> 0 </cn>
          </math>
        </kineticLaw>
      </reaction>
      <reaction id="ms_PGPPHOSPHA_RXN" name="ms_EC 3.1.3.27 (PGPPHOSPHA-RXN)" reversible="false">
        <notes>
          <body xmlns="http://www.w3.org/1999/xhtml">
            <p>GENE_ASSOCIATION: </p>
            <p>PARENT_FRAME: PGPPHOSPHA-RXN</p>
          </body>
        </notes>
        <listOfReactants>
          <speciesReference species="ms_L_1_PHOSPHATIDYL_GLYCEROL_P" stoichiometry="1"/>
          <speciesReference species="ms_WATER" stoichiometry="1"/>
        </listOfReactants>
        <listOfProducts>
          <speciesReference species="ms_L_1_PHOSPHATIDYL_GLYCEROL" stoichiometry="1"/>
          <speciesReference species="ms_phosphate" stoichiometry="1"/>
        </listOfProducts>
        <kineticLaw>
          <math xmlns="http://www.w3.org/1998/Math/MathML">
            <cn type="integer"> 0 </cn>
          </math>
        </kineticLaw>
      </reaction>
      <reaction id="bs_PGPPHOSPHA_RXN" name="bs_EC 3.1.3.27 (PGPPHOSPHA-RXN)" reversible="false">
        <notes>
          <body xmlns="http://www.w3.org/1999/xhtml">
            <p>GENE_ASSOCIATION: </p>
            <p>PARENT_FRAME: PGPPHOSPHA-RXN</p>
          </body>
        </notes>
        <listOfReactants>
          <speciesReference species="bs_L_1_PHOSPHATIDYL_GLYCEROL_P" stoichiometry="1"/>
          <speciesReference species="bs_WATER" stoichiometry="1"/>
        </listOfReactants>
        <listOfProducts>
          <speciesReference species="bs_L_1_PHOSPHATIDYL_GLYCEROL" stoichiometry="1"/>
          <speciesReference species="bs_phosphate" stoichiometry="1"/>
        </listOfProducts>
        <kineticLaw>
          <math xmlns="http://www.w3.org/1998/Math/MathML">
            <cn type="integer"> 0 </cn>
          </math>
        </kineticLaw>
      </reaction>
      <reaction id="ms_RXN0_6491_mod_mitochondrion" name="ms_EC 1.3.5.2 (RXN0-6491_mod) [mitochondrion]" reversible="false">
        <notes>
          <body xmlns="http://www.w3.org/1999/xhtml">
            <p>GENE_ASSOCIATION: ms_GRMZM2G043776</p>
            <p>PARENT_FRAME: RXN0-6491</p>
          </body>
        </notes>
        <listOfReactants>
          <speciesReference species="ms_UBIQUINONE_8_mitochondrion" stoichiometry="1"/>
          <speciesReference species="ms_DI_H_OROTATE_mitochondrion" stoichiometry="1"/>
        </listOfReactants>
        <listOfProducts>
          <speciesReference species="ms_OROTATE_mitochondrion" stoichiometry="1"/>
          <speciesReference species="ms_CPD_9956_mitochondrion" stoichiometry="1"/>
        </listOfProducts>
        <kineticLaw>
          <math xmlns="http://www.w3.org/1998/Math/MathML">
            <cn type="integer"> 0 </cn>
          </math>
        </kineticLaw>
      </reaction>
      <reaction id="bs_RXN0_6491_mod_mitochondrion" name="bs_EC 1.3.5.2 (RXN0-6491_mod) [mitochondrion]" reversible="false">
        <notes>
          <body xmlns="http://www.w3.org/1999/xhtml">
            <p>GENE_ASSOCIATION: bs_GRMZM2G043776</p>
            <p>PARENT_FRAME: RXN0-6491</p>
          </body>
        </notes>
        <listOfReactants>
          <speciesReference species="bs_DI_H_OROTATE_mitochondrion" stoichiometry="1"/>
          <speciesReference species="bs_UBIQUINONE_8_mitochondrion" stoichiometry="1"/>
        </listOfReactants>
        <listOfProducts>
          <speciesReference species="bs_CPD_9956_mitochondrion" stoichiometry="1"/>
          <speciesReference species="bs_OROTATE_mitochondrion" stoichiometry="1"/>
        </listOfProducts>
        <kineticLaw>
          <math xmlns="http://www.w3.org/1998/Math/MathML">
            <cn type="integer"> 0 </cn>
          </math>
        </kineticLaw>
      </reaction>
      <reaction id="ms_chloroplast_light_exchange" name="ms_chloroplast_light_exchange" reversible="true">
        <notes>
          <body xmlns="http://www.w3.org/1999/xhtml">
            <p>GENE_ASSOCIATION: </p>
            <p>PARENT_FRAME: None</p>
          </body>
        </notes>
        <listOfReactants>
          <speciesReference species="ms_Light" stoichiometry="1"/>
        </listOfReactants>
        <listOfProducts>
          <speciesReference species="ms_Light_chloroplast" stoichiometry="1"/>
        </listOfProducts>
        <kineticLaw>
          <math xmlns="http://www.w3.org/1998/Math/MathML">
            <cn type="integer"> 0 </cn>
          </math>
        </kineticLaw>
      </reaction>
      <reaction id="bs_chloroplast_light_exchange" name="bs_chloroplast_light_exchange" reversible="true">
        <notes>
          <body xmlns="http://www.w3.org/1999/xhtml">
            <p>GENE_ASSOCIATION: </p>
            <p>PARENT_FRAME: None</p>
          </body>
        </notes>
        <listOfReactants>
          <speciesReference species="bs_Light" stoichiometry="1"/>
        </listOfReactants>
        <listOfProducts>
          <speciesReference species="bs_Light_chloroplast" stoichiometry="1"/>
        </listOfProducts>
        <kineticLaw>
          <math xmlns="http://www.w3.org/1998/Math/MathML">
            <cn type="integer"> 0 </cn>
          </math>
        </kineticLaw>
      </reaction>
      <reaction id="ms_HOMOSERDEHYDROG_RXN_HOMO_SER_NADP__L_ASPARTATE_SEMIALDEHYDE_NADPH_PROTON_53_" name="ms_EC 1.1.1.3 (HOMOSERDEHYDROG-RXN-HOMO-SER/NADP//L-ASPARTATE-SEMIALDEHYDE/NADPH/PROTON.53.)" reversible="false">
        <notes>
          <body xmlns="http://www.w3.org/1999/xhtml">
            <p>GENE_ASSOCIATION: ms_GRMZM2G437977 or ms_GRMZM2G136712 or ms_GRMZM2G365423 or ms_GRMZM2G389303 or ms_GRMZM2G104546</p>
            <p>PARENT_FRAME: HOMOSERDEHYDROG-RXN</p>
          </body>
        </notes>
        <listOfReactants>
          <speciesReference species="ms_NADPH" stoichiometry="1"/>
          <speciesReference species="ms_PROTON" stoichiometry="1"/>
          <speciesReference species="ms_L_ASPARTATE_SEMIALDEHYDE" stoichiometry="1"/>
        </listOfReactants>
        <listOfProducts>
          <speciesReference species="ms_HOMO_SER" stoichiometry="1"/>
          <speciesReference species="ms_NADP" stoichiometry="1"/>
        </listOfProducts>
        <kineticLaw>
          <math xmlns="http://www.w3.org/1998/Math/MathML">
            <cn type="integer"> 0 </cn>
          </math>
        </kineticLaw>
      </reaction>
      <reaction id="bs_HOMOSERDEHYDROG_RXN_HOMO_SER_NADP__L_ASPARTATE_SEMIALDEHYDE_NADPH_PROTON_53_" name="bs_EC 1.1.1.3 (HOMOSERDEHYDROG-RXN-HOMO-SER/NADP//L-ASPARTATE-SEMIALDEHYDE/NADPH/PROTON.53.)" reversible="false">
        <notes>
          <body xmlns="http://www.w3.org/1999/xhtml">
            <p>GENE_ASSOCIATION: bs_GRMZM2G437977 or bs_GRMZM2G136712 or bs_GRMZM2G365423 or bs_GRMZM2G389303 or bs_GRMZM2G104546</p>
            <p>PARENT_FRAME: HOMOSERDEHYDROG-RXN</p>
          </body>
        </notes>
        <listOfReactants>
          <speciesReference species="bs_L_ASPARTATE_SEMIALDEHYDE" stoichiometry="1"/>
          <speciesReference species="bs_PROTON" stoichiometry="1"/>
          <speciesReference species="bs_NADPH" stoichiometry="1"/>
        </listOfReactants>
        <listOfProducts>
          <speciesReference species="bs_NADP" stoichiometry="1"/>
          <speciesReference species="bs_HOMO_SER" stoichiometry="1"/>
        </listOfProducts>
        <kineticLaw>
          <math xmlns="http://www.w3.org/1998/Math/MathML">
            <cn type="integer"> 0 </cn>
          </math>
        </kineticLaw>
      </reaction>
      <reaction id="ms_sink_HIS" name="ms_EC 6.1.1.21 (sink_HIS)" reversible="false">
        <notes>
          <body xmlns="http://www.w3.org/1999/xhtml">
            <p>GENE_ASSOCIATION: ms_GRMZM2G017671 or ms_GRMZM2G158228</p>
            <p>PARENT_FRAME: HISTIDINE--TRNA-LIGASE-RXN</p>
          </body>
        </notes>
        <listOfReactants>
          <speciesReference species="ms_HIS" stoichiometry="1"/>
        </listOfReactants>
        <listOfProducts>
          <speciesReference species="HIS_biomass" stoichiometry="1"/>
        </listOfProducts>
        <kineticLaw>
          <math xmlns="http://www.w3.org/1998/Math/MathML">
            <cn type="integer"> 0 </cn>
          </math>
        </kineticLaw>
      </reaction>
      <reaction id="bs_sink_HIS" name="bs_EC 6.1.1.21 (sink_HIS)" reversible="false">
        <notes>
          <body xmlns="http://www.w3.org/1999/xhtml">
            <p>GENE_ASSOCIATION: bs_GRMZM2G017671 or bs_GRMZM2G158228</p>
            <p>PARENT_FRAME: HISTIDINE--TRNA-LIGASE-RXN</p>
          </body>
        </notes>
        <listOfReactants>
          <speciesReference species="bs_HIS" stoichiometry="1"/>
        </listOfReactants>
        <listOfProducts>
          <speciesReference species="HIS_biomass" stoichiometry="1"/>
        </listOfProducts>
        <kineticLaw>
          <math xmlns="http://www.w3.org/1998/Math/MathML">
            <cn type="integer"> 0 </cn>
          </math>
        </kineticLaw>
      </reaction>
      <reaction id="ms_GPPSYN_RXN" name="ms_EC 2.5.1.1 (GPPSYN-RXN)" reversible="false">
        <notes>
          <body xmlns="http://www.w3.org/1999/xhtml">
            <p>GENE_ASSOCIATION: ms_GRMZM2G098569 or ms_GRMZM2G102550 or ms_GRMZM2G146437 or ms_GRMZM2G147721 or ms_GRMZM2G483889 or ms_AC194970.5_FG001 or ms_GRMZM2G014508 or ms_GRMZM2G168681</p>
            <p>PARENT_FRAME: GPPSYN-RXN</p>
          </body>
        </notes>
        <listOfReactants>
          <speciesReference species="ms_CPD_4211" stoichiometry="1"/>
          <speciesReference species="ms_isopentenyl_diphosphate" stoichiometry="1"/>
        </listOfReactants>
        <listOfProducts>
          <speciesReference species="ms_GERANYL_PP" stoichiometry="1"/>
          <speciesReference species="ms_PPI" stoichiometry="1"/>
        </listOfProducts>
        <kineticLaw>
          <math xmlns="http://www.w3.org/1998/Math/MathML">
            <cn type="integer"> 0 </cn>
          </math>
        </kineticLaw>
      </reaction>
      <reaction id="bs_GPPSYN_RXN" name="bs_EC 2.5.1.1 (GPPSYN-RXN)" reversible="false">
        <notes>
          <body xmlns="http://www.w3.org/1999/xhtml">
            <p>GENE_ASSOCIATION: bs_GRMZM2G098569 or bs_GRMZM2G102550 or bs_GRMZM2G146437 or bs_GRMZM2G147721 or bs_GRMZM2G483889 or bs_AC194970.5_FG001 or bs_GRMZM2G014508 or bs_GRMZM2G168681</p>
            <p>PARENT_FRAME: GPPSYN-RXN</p>
          </body>
        </notes>
        <listOfReactants>
          <speciesReference species="bs_isopentenyl_diphosphate" stoichiometry="1"/>
          <speciesReference species="bs_CPD_4211" stoichiometry="1"/>
        </listOfReactants>
        <listOfProducts>
          <speciesReference species="bs_GERANYL_PP" stoichiometry="1"/>
          <speciesReference species="bs_PPI" stoichiometry="1"/>
        </listOfProducts>
        <kineticLaw>
          <math xmlns="http://www.w3.org/1998/Math/MathML">
            <cn type="integer"> 0 </cn>
          </math>
        </kineticLaw>
      </reaction>
      <reaction id="ms_RXN_9632" name="ms_EC 2.3.1.41 (RXN-9632)" reversible="false">
        <notes>
          <body xmlns="http://www.w3.org/1999/xhtml">
            <p>GENE_ASSOCIATION: ms_GRMZM2G124335 or ms_GRMZM2G072205 or ms_GRMZM2G152105 or ms_GRMZM2G135498 or ms_GRMZM2G007757 or ms_GRMZM2G012863</p>
            <p>PARENT_FRAME: RXN-9632</p>
          </body>
        </notes>
        <listOfReactants>
          <speciesReference species="ms_Palmitoyl_ACPs" stoichiometry="1"/>
          <speciesReference species="ms_PROTON" stoichiometry="1"/>
          <speciesReference species="ms_MALONYL_COA" stoichiometry="1"/>
        </listOfReactants>
        <listOfProducts>
          <speciesReference species="ms_CO_A" stoichiometry="1"/>
          <speciesReference species="ms_CO2" stoichiometry="1"/>
          <speciesReference species="ms__3_oxo_stearoyl_ACPs" stoichiometry="1"/>
        </listOfProducts>
        <kineticLaw>
          <math xmlns="http://www.w3.org/1998/Math/MathML">
            <cn type="integer"> 0 </cn>
          </math>
        </kineticLaw>
      </reaction>
      <reaction id="bs_RXN_9632" name="bs_EC 2.3.1.41 (RXN-9632)" reversible="false">
        <notes>
          <body xmlns="http://www.w3.org/1999/xhtml">
            <p>GENE_ASSOCIATION: bs_GRMZM2G124335 or bs_GRMZM2G072205 or bs_GRMZM2G152105 or bs_GRMZM2G135498 or bs_GRMZM2G007757 or bs_GRMZM2G012863</p>
            <p>PARENT_FRAME: RXN-9632</p>
          </body>
        </notes>
        <listOfReactants>
          <speciesReference species="bs_PROTON" stoichiometry="1"/>
          <speciesReference species="bs_Palmitoyl_ACPs" stoichiometry="1"/>
          <speciesReference species="bs_MALONYL_COA" stoichiometry="1"/>
        </listOfReactants>
        <listOfProducts>
          <speciesReference species="bs_CO_A" stoichiometry="1"/>
          <speciesReference species="bs_CO2" stoichiometry="1"/>
          <speciesReference species="bs__3_oxo_stearoyl_ACPs" stoichiometry="1"/>
        </listOfProducts>
        <kineticLaw>
          <math xmlns="http://www.w3.org/1998/Math/MathML">
            <cn type="integer"> 0 </cn>
          </math>
        </kineticLaw>
      </reaction>
      <reaction id="ms_RXN_7659" name="ms_EC 1.3.1.- (RXN-7659)" reversible="false">
        <notes>
          <body xmlns="http://www.w3.org/1999/xhtml">
            <p>GENE_ASSOCIATION: </p>
            <p>PARENT_FRAME: RXN-7659</p>
          </body>
        </notes>
        <listOfReactants>
          <speciesReference species="ms_NADPH" stoichiometry="1"/>
          <speciesReference species="ms_CPD_7002" stoichiometry="1"/>
          <speciesReference species="ms_PROTON" stoichiometry="1"/>
        </listOfReactants>
        <listOfProducts>
          <speciesReference species="ms_CPD_7003" stoichiometry="1"/>
          <speciesReference species="ms_NADP" stoichiometry="1"/>
        </listOfProducts>
        <kineticLaw>
          <math xmlns="http://www.w3.org/1998/Math/MathML">
            <cn type="integer"> 0 </cn>
          </math>
        </kineticLaw>
      </reaction>
      <reaction id="bs_RXN_7659" name="bs_EC 1.3.1.- (RXN-7659)" reversible="false">
        <notes>
          <body xmlns="http://www.w3.org/1999/xhtml">
            <p>GENE_ASSOCIATION: </p>
            <p>PARENT_FRAME: RXN-7659</p>
          </body>
        </notes>
        <listOfReactants>
          <speciesReference species="bs_PROTON" stoichiometry="1"/>
          <speciesReference species="bs_CPD_7002" stoichiometry="1"/>
          <speciesReference species="bs_NADPH" stoichiometry="1"/>
        </listOfReactants>
        <listOfProducts>
          <speciesReference species="bs_NADP" stoichiometry="1"/>
          <speciesReference species="bs_CPD_7003" stoichiometry="1"/>
        </listOfProducts>
        <kineticLaw>
          <math xmlns="http://www.w3.org/1998/Math/MathML">
            <cn type="integer"> 0 </cn>
          </math>
        </kineticLaw>
      </reaction>
      <reaction id="bs_tx_TYR" name="bs_tx_TYR" reversible="true">
        <notes>
          <body xmlns="http://www.w3.org/1999/xhtml">
            <p>GENE_ASSOCIATION: </p>
            <p>PARENT_FRAME: None</p>
          </body>
        </notes>
        <listOfReactants>
          <speciesReference species="TYR_phloem" stoichiometry="1"/>
        </listOfReactants>
        <listOfProducts>
          <speciesReference species="bs_TYR" stoichiometry="1"/>
        </listOfProducts>
        <kineticLaw>
          <math xmlns="http://www.w3.org/1998/Math/MathML">
            <cn type="integer"> 0 </cn>
          </math>
        </kineticLaw>
      </reaction>
      <reaction id="ms__1acylglycerol3POAcyltransferase_mod" name="ms_EC 2.3.1.51 (1acylglycerol3POAcyltransferase-mod)" reversible="false">
        <notes>
          <body xmlns="http://www.w3.org/1999/xhtml">
            <p>GENE_ASSOCIATION: ms_GRMZM5G878139 or ms_GRMZM2G481755 or ms_GRMZM2G014981 or ms_GRMZM2G166176 or ms_GRMZM2G135027 or ms_GRMZM2G037104 or ms_GRMZM2G059637 or ms_GRMZM2G064590 or ms_GRMZM2G079109 or ms_GRMZM2G033926</p>
            <p>PARENT_FRAME: 1-ACYLGLYCEROL-3-P-ACYLTRANSFER-RXN</p>
          </body>
        </notes>
        <listOfReactants>
          <speciesReference species="ms_Palmitoyl_ACPs" stoichiometry="1"/>
          <speciesReference species="ms_ACYL_SN_GLYCEROL_3P" stoichiometry="1"/>
        </listOfReactants>
        <listOfProducts>
          <speciesReference species="ms_L_PHOSPHATIDATE" stoichiometry="1"/>
          <speciesReference species="ms_ACP" stoichiometry="1"/>
        </listOfProducts>
        <kineticLaw>
          <math xmlns="http://www.w3.org/1998/Math/MathML">
            <cn type="integer"> 0 </cn>
          </math>
        </kineticLaw>
      </reaction>
      <reaction id="bs__1acylglycerol3POAcyltransferase_mod" name="bs_EC 2.3.1.51 (1acylglycerol3POAcyltransferase-mod)" reversible="false">
        <notes>
          <body xmlns="http://www.w3.org/1999/xhtml">
            <p>GENE_ASSOCIATION: bs_GRMZM5G878139 or bs_GRMZM2G481755 or bs_GRMZM2G014981 or bs_GRMZM2G166176 or bs_GRMZM2G135027 or bs_GRMZM2G037104 or bs_GRMZM2G059637 or bs_GRMZM2G064590 or bs_GRMZM2G079109 or bs_GRMZM2G033926</p>
            <p>PARENT_FRAME: 1-ACYLGLYCEROL-3-P-ACYLTRANSFER-RXN</p>
          </body>
        </notes>
        <listOfReactants>
          <speciesReference species="bs_ACYL_SN_GLYCEROL_3P" stoichiometry="1"/>
          <speciesReference species="bs_Palmitoyl_ACPs" stoichiometry="1"/>
        </listOfReactants>
        <listOfProducts>
          <speciesReference species="bs_L_PHOSPHATIDATE" stoichiometry="1"/>
          <speciesReference species="bs_ACP" stoichiometry="1"/>
        </listOfProducts>
        <kineticLaw>
          <math xmlns="http://www.w3.org/1998/Math/MathML">
            <cn type="integer"> 0 </cn>
          </math>
        </kineticLaw>
      </reaction>
      <reaction id="ms_PEPCARBOXYKIN_RXN" name="ms_EC 4.1.1.49 (PEPCARBOXYKIN-RXN)" reversible="false">
        <notes>
          <body xmlns="http://www.w3.org/1999/xhtml">
            <p>GENE_ASSOCIATION: ms_GRMZM2G096753 or ms_GRMZM2G178074 or ms_GRMZM2G001696 or ms_GRMZM2G049541 or ms_GRMZM2G135091 or ms_GRMZM5G870932</p>
            <p>PARENT_FRAME: PEPCARBOXYKIN-RXN</p>
          </body>
        </notes>
        <listOfReactants>
          <speciesReference species="ms_OXALACETIC_ACID" stoichiometry="1"/>
          <speciesReference species="ms_ATP" stoichiometry="1"/>
        </listOfReactants>
        <listOfProducts>
          <speciesReference species="ms_ADP" stoichiometry="1"/>
          <speciesReference species="ms_phosphoenolpyruvate" stoichiometry="1"/>
          <speciesReference species="ms_CO2" stoichiometry="1"/>
        </listOfProducts>
        <kineticLaw>
          <math xmlns="http://www.w3.org/1998/Math/MathML">
            <cn type="integer"> 0 </cn>
          </math>
        </kineticLaw>
      </reaction>
      <reaction id="bs_PEPCARBOXYKIN_RXN" name="bs_EC 4.1.1.49 (PEPCARBOXYKIN-RXN)" reversible="false">
        <notes>
          <body xmlns="http://www.w3.org/1999/xhtml">
            <p>GENE_ASSOCIATION: bs_GRMZM2G096753 or bs_GRMZM2G178074 or bs_GRMZM2G001696 or bs_GRMZM2G049541 or bs_GRMZM2G135091 or bs_GRMZM5G870932</p>
            <p>PARENT_FRAME: PEPCARBOXYKIN-RXN</p>
          </body>
        </notes>
        <listOfReactants>
          <speciesReference species="bs_OXALACETIC_ACID" stoichiometry="1"/>
          <speciesReference species="bs_ATP" stoichiometry="1"/>
        </listOfReactants>
        <listOfProducts>
          <speciesReference species="bs_phosphoenolpyruvate" stoichiometry="1"/>
          <speciesReference species="bs_CO2" stoichiometry="1"/>
          <speciesReference species="bs_ADP" stoichiometry="1"/>
        </listOfProducts>
        <kineticLaw>
          <math xmlns="http://www.w3.org/1998/Math/MathML">
            <cn type="integer"> 0 </cn>
          </math>
        </kineticLaw>
      </reaction>
      <reaction id="ms_sink_CPD_649" name="ms_sink_CPD-649" reversible="false">
        <notes>
          <body xmlns="http://www.w3.org/1999/xhtml">
            <p>GENE_ASSOCIATION: </p>
            <p>PARENT_FRAME: None</p>
          </body>
        </notes>
        <listOfReactants>
          <speciesReference species="ms_CPD_649" stoichiometry="1"/>
        </listOfReactants>
        <listOfProducts>
          <speciesReference species="CPD_649_biomass" stoichiometry="1"/>
        </listOfProducts>
        <kineticLaw>
          <math xmlns="http://www.w3.org/1998/Math/MathML">
            <cn type="integer"> 0 </cn>
          </math>
        </kineticLaw>
      </reaction>
      <reaction id="bs_sink_CPD_649" name="bs_sink_CPD-649" reversible="false">
        <notes>
          <body xmlns="http://www.w3.org/1999/xhtml">
            <p>GENE_ASSOCIATION: </p>
            <p>PARENT_FRAME: None</p>
          </body>
        </notes>
        <listOfReactants>
          <speciesReference species="bs_CPD_649" stoichiometry="1"/>
        </listOfReactants>
        <listOfProducts>
          <speciesReference species="CPD_649_biomass" stoichiometry="1"/>
        </listOfProducts>
        <kineticLaw>
          <math xmlns="http://www.w3.org/1998/Math/MathML">
            <cn type="integer"> 0 </cn>
          </math>
        </kineticLaw>
      </reaction>
      <reaction id="ms_sink_LEU" name="ms_EC 6.1.1.4 (sink_LEU)" reversible="false">
        <notes>
          <body xmlns="http://www.w3.org/1999/xhtml">
            <p>GENE_ASSOCIATION: ms_GRMZM2G566786 or ms_GRMZM2G071333 or ms_GRMZM5G887303 or ms_GRMZM5G858471</p>
            <p>PARENT_FRAME: LEUCINE--TRNA-LIGASE-RXN</p>
          </body>
        </notes>
        <listOfReactants>
          <speciesReference species="ms_LEU" stoichiometry="1"/>
        </listOfReactants>
        <listOfProducts>
          <speciesReference species="LEU_biomass" stoichiometry="1"/>
        </listOfProducts>
        <kineticLaw>
          <math xmlns="http://www.w3.org/1998/Math/MathML">
            <cn type="integer"> 0 </cn>
          </math>
        </kineticLaw>
      </reaction>
      <reaction id="bs_sink_LEU" name="bs_EC 6.1.1.4 (sink_LEU)" reversible="false">
        <notes>
          <body xmlns="http://www.w3.org/1999/xhtml">
            <p>GENE_ASSOCIATION: bs_GRMZM2G566786 or bs_GRMZM2G071333 or bs_GRMZM5G887303 or bs_GRMZM5G858471</p>
            <p>PARENT_FRAME: LEUCINE--TRNA-LIGASE-RXN</p>
          </body>
        </notes>
        <listOfReactants>
          <speciesReference species="bs_LEU" stoichiometry="1"/>
        </listOfReactants>
        <listOfProducts>
          <speciesReference species="LEU_biomass" stoichiometry="1"/>
        </listOfProducts>
        <kineticLaw>
          <math xmlns="http://www.w3.org/1998/Math/MathML">
            <cn type="integer"> 0 </cn>
          </math>
        </kineticLaw>
      </reaction>
      <reaction id="ms_sink_ILE" name="ms_EC 6.1.1.5 (sink_ILE)" reversible="false">
        <notes>
          <body xmlns="http://www.w3.org/1999/xhtml">
            <p>GENE_ASSOCIATION: ms_GRMZM2G478664 or ms_AC203752.5_FG002 or ms_GRMZM2G348666 or ms_GRMZM2G158627 or ms_GRMZM2G013773</p>
            <p>PARENT_FRAME: ISOLEUCINE--TRNA-LIGASE-RXN</p>
          </body>
        </notes>
        <listOfReactants>
          <speciesReference species="ms_ILE" stoichiometry="1"/>
        </listOfReactants>
        <listOfProducts>
          <speciesReference species="ILE_biomass" stoichiometry="1"/>
        </listOfProducts>
        <kineticLaw>
          <math xmlns="http://www.w3.org/1998/Math/MathML">
            <cn type="integer"> 0 </cn>
          </math>
        </kineticLaw>
      </reaction>
      <reaction id="bs_sink_ILE" name="bs_EC 6.1.1.5 (sink_ILE)" reversible="false">
        <notes>
          <body xmlns="http://www.w3.org/1999/xhtml">
            <p>GENE_ASSOCIATION: bs_GRMZM2G478664 or bs_AC203752.5_FG002 or bs_GRMZM2G348666 or bs_GRMZM2G158627 or bs_GRMZM2G013773</p>
            <p>PARENT_FRAME: ISOLEUCINE--TRNA-LIGASE-RXN</p>
          </body>
        </notes>
        <listOfReactants>
          <speciesReference species="bs_ILE" stoichiometry="1"/>
        </listOfReactants>
        <listOfProducts>
          <speciesReference species="ILE_biomass" stoichiometry="1"/>
        </listOfProducts>
        <kineticLaw>
          <math xmlns="http://www.w3.org/1998/Math/MathML">
            <cn type="integer"> 0 </cn>
          </math>
        </kineticLaw>
      </reaction>
      <reaction id="ms_UROGENDECARBOX_RXN" name="ms_EC 4.1.1.37 (UROGENDECARBOX-RXN)" reversible="false">
        <notes>
          <body xmlns="http://www.w3.org/1999/xhtml">
            <p>GENE_ASSOCIATION: ms_GRMZM2G025031 or ms_GRMZM2G377609 or ms_GRMZM2G046468 or ms_GRMZM2G365644 or ms_GRMZM2G024738 or ms_GRMZM2G044074</p>
            <p>PARENT_FRAME: UROGENDECARBOX-RXN</p>
          </body>
        </notes>
        <listOfReactants>
          <speciesReference species="ms_PROTON" stoichiometry="4"/>
          <speciesReference species="ms_UROPORPHYRINOGEN_III" stoichiometry="1"/>
        </listOfReactants>
        <listOfProducts>
          <speciesReference species="ms_COPROPORPHYRINOGEN_III" stoichiometry="1"/>
          <speciesReference species="ms_CO2" stoichiometry="4"/>
        </listOfProducts>
        <kineticLaw>
          <math xmlns="http://www.w3.org/1998/Math/MathML">
            <cn type="integer"> 0 </cn>
          </math>
        </kineticLaw>
      </reaction>
      <reaction id="bs_UROGENDECARBOX_RXN" name="bs_EC 4.1.1.37 (UROGENDECARBOX-RXN)" reversible="false">
        <notes>
          <body xmlns="http://www.w3.org/1999/xhtml">
            <p>GENE_ASSOCIATION: bs_GRMZM2G025031 or bs_GRMZM2G377609 or bs_GRMZM2G046468 or bs_GRMZM2G365644 or bs_GRMZM2G024738 or bs_GRMZM2G044074</p>
            <p>PARENT_FRAME: UROGENDECARBOX-RXN</p>
          </body>
        </notes>
        <listOfReactants>
          <speciesReference species="bs_PROTON" stoichiometry="4"/>
          <speciesReference species="bs_UROPORPHYRINOGEN_III" stoichiometry="1"/>
        </listOfReactants>
        <listOfProducts>
          <speciesReference species="bs_COPROPORPHYRINOGEN_III" stoichiometry="1"/>
          <speciesReference species="bs_CO2" stoichiometry="4"/>
        </listOfProducts>
        <kineticLaw>
          <math xmlns="http://www.w3.org/1998/Math/MathML">
            <cn type="integer"> 0 </cn>
          </math>
        </kineticLaw>
      </reaction>
      <reaction id="ms_PHOSPHAGLYPSYN_RXN" name="ms_EC 2.7.8.5 (PHOSPHAGLYPSYN-RXN)" reversible="false">
        <notes>
          <body xmlns="http://www.w3.org/1999/xhtml">
            <p>GENE_ASSOCIATION: ms_GRMZM2G124313 or ms_GRMZM2G109967</p>
            <p>PARENT_FRAME: PHOSPHAGLYPSYN-RXN</p>
          </body>
        </notes>
        <listOfReactants>
          <speciesReference species="ms_GLYCEROL_3P" stoichiometry="1"/>
          <speciesReference species="ms_CDPDIACYLGLYCEROL" stoichiometry="1"/>
        </listOfReactants>
        <listOfProducts>
          <speciesReference species="ms_PROTON" stoichiometry="1"/>
          <speciesReference species="ms_L_1_PHOSPHATIDYL_GLYCEROL_P" stoichiometry="1"/>
          <speciesReference species="ms_CMP" stoichiometry="1"/>
        </listOfProducts>
        <kineticLaw>
          <math xmlns="http://www.w3.org/1998/Math/MathML">
            <cn type="integer"> 0 </cn>
          </math>
        </kineticLaw>
      </reaction>
      <reaction id="bs_PHOSPHAGLYPSYN_RXN" name="bs_EC 2.7.8.5 (PHOSPHAGLYPSYN-RXN)" reversible="false">
        <notes>
          <body xmlns="http://www.w3.org/1999/xhtml">
            <p>GENE_ASSOCIATION: bs_GRMZM2G124313 or bs_GRMZM2G109967</p>
            <p>PARENT_FRAME: PHOSPHAGLYPSYN-RXN</p>
          </body>
        </notes>
        <listOfReactants>
          <speciesReference species="bs_CDPDIACYLGLYCEROL" stoichiometry="1"/>
          <speciesReference species="bs_GLYCEROL_3P" stoichiometry="1"/>
        </listOfReactants>
        <listOfProducts>
          <speciesReference species="bs_PROTON" stoichiometry="1"/>
          <speciesReference species="bs_CMP" stoichiometry="1"/>
          <speciesReference species="bs_L_1_PHOSPHATIDYL_GLYCEROL_P" stoichiometry="1"/>
        </listOfProducts>
        <kineticLaw>
          <math xmlns="http://www.w3.org/1998/Math/MathML">
            <cn type="integer"> 0 </cn>
          </math>
        </kineticLaw>
      </reaction>
      <reaction id="ms_sink_PALMITATE" name="ms_sink_PALMITATE" reversible="false">
        <notes>
          <body xmlns="http://www.w3.org/1999/xhtml">
            <p>GENE_ASSOCIATION: </p>
            <p>PARENT_FRAME: None</p>
          </body>
        </notes>
[truncated: 1,017,940 more chars]
