# Supplementary material for: Multiscale Metabolic Modeling of C4 Plants: Connecting Nonlinear Genome-Scale Models to Leaf-Scale Metabolism in Developing Maize Leaves
Source: PLoS One. 2016 Mar 18;11(3):e0151722. doi: 10.1371/journal.pone.0151722 (PMC4807923; doi:10.1371/journal.pone.0151722)
Supplement: S1 Protocol — (GZ) [file pone.0151722.s022.gz]

Archive with 44 entries (38 files):
- fluxtools
- fluxtools/fluxtools
- fluxtools/fluxtools/functions.py
- fluxtools/fluxtools/gene_utilities.py
- fluxtools/fluxtools/c4clone.py
- fluxtools/fluxtools/deblock.py
- fluxtools/fluxtools/expr_manip
- fluxtools/fluxtools/expr_manip/Py2TeX.py
- fluxtools/fluxtools/expr_manip/Simplify.py
- fluxtools/fluxtools/expr_manip/AST.py
- fluxtools/fluxtools/expr_manip/Differentiation.py
- fluxtools/fluxtools/expr_manip/Substitution.py
- fluxtools/fluxtools/expr_manip/Extraction.py
- fluxtools/fluxtools/expr_manip/__init__.py
- fluxtools/fluxtools/fluxmap.py
- fluxtools/fluxtools/simplification.py
- fluxtools/fluxtools/stoichiometry_matrix.py
- fluxtools/fluxtools/nlcm.py
- fluxtools/fluxtools/replica.py
- fluxtools/fluxtools/test
- fluxtools/fluxtools/test/test_fva.py
- fluxtools/fluxtools/test/test_network_model.py
- fluxtools/fluxtools/test/test_total_flux.py
- fluxtools/fluxtools/test/test_simplification.py
- fluxtools/fluxtools/test/test_replica.py
- fluxtools/fluxtools/test/test_functions.py
- fluxtools/fluxtools/test/__init__.py
- fluxtools/fluxtools/test/test_nlcm.py
- fluxtools/fluxtools/utilities
- fluxtools/fluxtools/utilities/cobra.py
- fluxtools/fluxtools/utilities/__init__.py
- fluxtools/fluxtools/utilities/structure.py
- fluxtools/fluxtools/utilities/total_flux.py
- fluxtools/fluxtools/keyedlist.py
- fluxtools/fluxtools/__init__.py
- fluxtools/fluxtools/reaction_networks
- fluxtools/fluxtools/reaction_networks/Reactions.py
- fluxtools/fluxtools/reaction_networks/Components.py
- fluxtools/fluxtools/reaction_networks/__init__.py
- fluxtools/fluxtools/reaction_networks/Network_mod.py
- fluxtools/fluxtools/sbml_interface.py
- fluxtools/fluxtools/fva.py
- fluxtools/setup.py
- fluxtools/README.md
