# Supplementary material for: Multiscale Metabolic Modeling of C4 Plants: Connecting Nonlinear Genome-Scale Models to Leaf-Scale Metabolism in Developing Maize Leaves
Source: PLoS One. 2016 Mar 18;11(3):e0151722. doi: 10.1371/journal.pone.0151722 (PMC4807923; doi:10.1371/journal.pone.0151722)
Supplement: S1 Protocol — (GZ) [file pone.0151722.s022.gz › fluxtools/fluxtools/expr_manip/__init__.py]

import os
import atexit
import AST
import Differentiation
import Extraction
import Py2TeX
import Simplify
import Substitution

from AST import strip_parse, ast2str
from Differentiation import load_derivs, save_derivs, diff_expr
from Extraction import extract_vars, extract_funcs, extract_comps
from Py2TeX import expr2TeX
from Simplify import simplify_expr
from Substitution import sub_for_var, sub_for_func, sub_for_vars, sub_for_comps
from Substitution import make_c_compatible 

from .. import _TEMP_DIR

# We load a dictionary of previously-taken derivatives for efficiency
load_derivs(os.path.join(_TEMP_DIR, 'diff.pickle'))

# This will save the diffs dictionary upon exit from the python interpreter.
atexit.register(save_derivs, os.path.join(_TEMP_DIR, 'diff.pickle'))
