# Supplementary material for: Multiscale Metabolic Modeling of C4 Plants: Connecting Nonlinear Genome-Scale Models to Leaf-Scale Metabolism in Developing Maize Leaves
Source: PLoS One. 2016 Mar 18;11(3):e0151722. doi: 10.1371/journal.pone.0151722 (PMC4807923; doi:10.1371/journal.pone.0151722)
Supplement: S2 Protocol — (GZ) [file pone.0151722.s023.gz]

Archive with 92 entries (83 files):
- paper_source
- paper_source/fitting
- paper_source/fitting/final_gradient_reload.py
- paper_source/fitting/final_gradient_fit.py
- paper_source/fitting/key_fva.py
- paper_source/fitting/simplification_test.py
- paper_source/fitting/real_rna_data.py
- paper_source/fitting/fit_zero_scales.py
- paper_source/fitting/real_enzyme_data_no_kinetics.py
- paper_source/fitting/replica_fits.py
- paper_source/fitting/reduced_model.py
- paper_source/fitting/flexible.py
- paper_source/fitting/no_kinetics_fit.py
- paper_source/fitting/data
- paper_source/fitting/data/enzyme_stds.csv
- paper_source/fitting/data/WL_maizev2FGS_fpkm.xls
- paper_source/fitting/data/enzyme_means.csv
- paper_source/fitting/data/corn_twocell_reduced_fva_cache.pickle
- paper_source/fitting/data/lcm_data.csv
- paper_source/fitting/data/twocell_basic_fva_cache.pickle
- paper_source/fitting/data/combine_data.py
- paper_source/fitting/data/twocell_fva_cache.pickle
- paper_source/fitting/data/process_fpkm.py
- paper_source/fitting/fit_interface.py
- paper_source/fitting/fba_comparison.py
- paper_source/fitting/simplification.py
- paper_source/fitting/fit_fixed_biomass.py
- paper_source/fitting/utilities.py
- paper_source/fitting/models
- paper_source/fitting/models/iEB2140x2.xml
- paper_source/fitting/figure2.py
- paper_source/fitting/classical_c4_model.py
- paper_source/fitting/flexible_alternate.py
- paper_source/fitting/update_fva_cache.py
- paper_source/fitting/regenerate.sh
- paper_source/fitting/gradient_fit.py
- paper_source/fitting/vpr_table.py
- paper_source/fitting/no_kinetics_model.py
- paper_source/fitting/README
- paper_source/fitting/leastsquares.py
- paper_source/fitting/fit_eflux.py
- paper_source/fitting/real_enzyme_data.py
- paper_source/fitting/fit_eflux_fixed.py
- paper_source/figures
- paper_source/figures/proteomics
- paper_source/figures/proteomics/mRNA_proteomics.pickle
- paper_source/figures/figures_rc
- paper_source/figures/figures.py
- paper_source/figures/README
- paper_source/model_construction
- paper_source/model_construction/exchange_reactions.txt
- paper_source/model_construction/names_from_pathway_tools.py
- paper_source/model_construction/adapted_irs1563_biomass.txt
- paper_source/model_construction/corn_intracellular_transport.txt
- paper_source/model_construction/transport_whitelist.txt
- paper_source/model_construction/compartmentalize_table.py
- paper_source/model_construction/atpase_stoichiometry.txt
- paper_source/model_construction/special_cases.txt
- paper_source/model_construction/gra_overrides.txt
- paper_source/model_construction/reactions_to_remove.txt
- paper_source/model_construction/species_to_remove.txt
- paper_source/model_construction/ptools_fba_problem
- paper_source/model_construction/ptools_fba_problem/corn_simple.lp
- paper_source/model_construction/ptools_fba_problem/corn_simple.sol
- paper_source/model_construction/ptools_fba_problem/corn_simple.fba
- paper_source/model_construction/try_removal_exclusions.txt
- paper_source/model_construction/data
- paper_source/model_construction/data/maize321_annotation_ppdb.csv
- paper_source/model_construction/data/wl_fpkm_total.txt
- paper_source/model_construction/data/ppdb_export.txt
- paper_source/model_construction/parse_ptools_fba_solution.py
- paper_source/model_construction/diagnostics.py
- paper_source/model_construction/table_utilities.py
- paper_source/model_construction/table_to_sbml.py
- paper_source/model_construction/utilities.py
- paper_source/model_construction/purge_stoichiometries.py
- paper_source/model_construction/try_removal.py
- paper_source/model_construction/biomass_components.txt
- paper_source/model_construction/purge_species.py
- paper_source/model_construction/add_gra.py
- paper_source/model_construction/clone.py
- paper_source/model_construction/compartment_check.py
- paper_source/model_construction/model_from_table.py
- paper_source/model_construction/extract_from_ptools.sh
- paper_source/model_construction/assemble_model.py
- paper_source/model_construction/purge_reactions.py
- paper_source/model_construction/build_model.sh
- paper_source/model_construction/gra_from_corncyc.py
- paper_source/model_construction/README
- paper_source/model_construction/deblock_sbml.py
- paper_source/model_construction/full_diagnostics.py
- paper_source/model_construction/corn_compartments.txt
