# Supplementary material for: Multiscale Metabolic Modeling of C4 Plants: Connecting Nonlinear Genome-Scale Models to Leaf-Scale Metabolism in Developing Maize Leaves
Source: PLoS One. 2016 Mar 18;11(3):e0151722. doi: 10.1371/journal.pone.0151722 (PMC4807923; doi:10.1371/journal.pone.0151722)
Supplement: S2 Protocol — (GZ) [file pone.0151722.s023.gz › paper_source/fitting/simplification_test.py]

import numpy as np
import simplification as s
import fluxtools.nlcm as nlcm
import fluxtools.reaction_networks as rn

test_network = {'tx_A': {'A': 1},
                'R1': {'A': -1, 'B': 1, 'F': 1},
                'R3': {'F': -1, 'B': -1, 'C': 1},
                'R2': {'A': -1, 'F': 1, 'G': 1},
                'sink': {'F': -1, 'G': -1}}
test_network = rn.net_from_dict(test_network)
full_model = nlcm.NonlinearNetworkModel('simple_yet_problematic', test_network)
full_model.add_constraint('equal_squares_0', 'R1**2 - R3**2', 0.)
full_model.add_constraint('equal_squares_1', 'R1**2 - extra_var0**2 - extra_var1**2', 0.)
full_model.set_objective('max_tx_A', '-1.0*tx_A')
full_model.compile()
full_model.set_bounds({'tx_A': (0., 1000.),
                       'R1': (-1000., 1000.),
                       'R3': (-1000., 1000.),
                       'R2': (-1000., 1000.),
                       'sink': (0., 1000.),
                       'extra_var0': (-5., 5.),
                       'extra_var1': (-5., 5.)})
# Note extra_var1 is just there to ensure the number of variables
# is greater than the number of equality constraints.

# What should happen when this network is simplified:
# Reactions R1 and R3 are blocked because only R3 produces/consumes 
# metabolite C; their values should be fixed to zero. Constraints
# _conservation_B and equal_squares_0 involve only R1 and R3, 
# so they should be dropped from the problem. R3 participates
# in no other constraints and should be dropped from the problem 
# in turn; R1 participates in equal_squares_1 and should
# be made a parameter with value 0. 
#
# With R1 and R3 eliminated, the constraints conserving F and G
# become redundant, and one or the other should be eliminated.
#
# Finally, the variable bounds on tx_A and sink are mutually redundant, 
# and one or the other should be relaxed; R2 is redundant given the remaining
# tx_A/sink constraint and it should be relaxed too.

simplified_model, details = s.simplify(full_model)

assert simplified_model.parameters['R1'] == 0.
assert 'R3' not in simplified_model.variables
assert 'R3' not in simplified_model.parameters
assert '_conservation_B' not in simplified_model.constraints.keys()
assert '_conservation_A' in simplified_model.constraints.keys()
assert 'equal_squares_1' in simplified_model.constraints.keys()
assert 'equal_squares_0' not in simplified_model.constraints.keys()
assert len({'_conservation_F',
            '_conservation_G'}.intersection(simplified_model.constraints.keys())) == 1
assert simplified_model.get_bounds('R2') == (None, None)
