# Supplementary material for: Multiscale Metabolic Modeling of C4 Plants: Connecting Nonlinear Genome-Scale Models to Leaf-Scale Metabolism in Developing Maize Leaves
Source: PLoS One. 2016 Mar 18;11(3):e0151722. doi: 10.1371/journal.pone.0151722 (PMC4807923; doi:10.1371/journal.pone.0151722)
Supplement: S2 Protocol — (GZ) [file pone.0151722.s023.gz › paper_source/fitting/data/lcm_data.csv]

GENE	aver.sec4.bs	aver.sec4.me	aver.sec9.bs	aver.sec9.me	aver.sec14.bs	aver.sec14.me	sder.sec4.bs	sder.sec4.me	sder.sec9.bs	sder.sec9.me	sder.sec14.bs	sder.sec14.me
AC147602.5_FG004	0.765000183	0.161253778	0.623463952	0.012024241	1.170726241	0.096511628	0.182910631	0.088746222	0.249162276	4.82E-05	0.15377707	0.003488372
AC148152.3_FG005	0.042401049	0.180484547	0.027861803	0.024048483	0.054989337	0.218023256	0.012550303	0.107976992	7.12E-05	9.64E-05	0.024480862	0.031976744
AC148152.3_FG006	0.017719503	0.024905099	0.005558129	0.010382354	0.01047536	0.00375	0.004668557	0.00073592	0.005558129	0.002897324	0.000541586	0.00375
AC148152.3_FG008	18.15064325	27.38229183	14.6514229	15.46299966	5.027601347	4.416860465	2.881986538	0.463862015	1.483825137	0.768388882	0.217431766	0.533139535
AC148167.6_FG001	5.110166117	4.539739787	7.868675312	11.81427886	3.998371187	7.207732558	0.11371448	0.155124403	0.094932295	0.282085552	0.122306856	0.902732558
AC149475.2_FG002	0.042994817	0.148563505	0.024548401	0.046052763	0.06823437	0.034961237	0.001781303	0.009140428	0.024548401	0.009835459	0.037725895	0.011705423
AC149475.2_FG003	3.543039885	1.058810723	1.897842442	0.799591965	1.294993841	1.180542629	0.266920482	0.200804661	0.000667798	0.001805238	0.301616358	0.089457361
AC149475.2_FG005	0.103458814	0.225801769	0.089937554	0.123212329	0.051678079	0.063255814	0.006443889	0.06265977	0.006138671	0.008524198	0.021169603	0.016744186
AC149475.2_FG007	0.056732654	0.028846154	0.005572361	0.015066447	0.009933775	0.005	0.011956535	0.028846154	1.42E-05	0.009078423	0.009933775	0.005
AC149810.2_FG003	0.07647793	0.025181069	0.028320226	0.037577747	0.056093074	0.017441855	0.032974786	0.010075335	0.002249466	0.000651615	0.025584609	0.017441855
AC149810.2_FG004	0.047913695	0.065375901	0.006954777	0.024036434	0.013245033	0.01622093	0.034175857	0.001931791	0.004161481	0.002909673	0.013245033	0.00122093
AC149810.2_FG008	0.049534815	0.10466535	0.013895322	0	0	0.021343669	0.034609442	0.068411573	0.013895322	0	0	0.011343669
AC149818.2_FG001	0.037313433	0	0.013952249	0.002994012	0.016792008	0.015813953	0.037313433	0	0.00839412	0.002994012	0.003546975	0.004186047
AC149818.2_FG004	0.004808243	0.002265861	0.004404928	0.004503066	0	0	0.004808243	0.002265861	0.002542733	0.001484958	0	0
AC149818.2_FG005	0.021200524	0.009615385	0	0.002994012	0.013245033	0.036627907	0.006275151	0.009615385	0	0.002994012	0.013245033	0.013372093
AC149818.2_FG006	1.002417132	0.782029009	0.847760705	0.423567752	0.637611779	1.098779061	0.046695744	0.086560722	0.044967414	0.030154584	0.073204989	0.050445741
AC149818.2_FG007	0.014331606	0.004531722	0.023671858	0	0.013245033	0	0.000593768	0.004531722	0.004118786	0	0.013245033	0
AC149818.2_FG008	0.086286517	0.08295085	0.075935865	0.160063677	0.056614099	0.065755814	0.010728409	0.034873927	0.005069722	0.00161297	0.006945225	0.019244186
AC149828.2_FG002	0.242139339	0.146409478	0.08488955	0.137288802	0.160528681	0.080290698	0.031492496	0.007436676	0.03461022	0.003556269	0.047945899	0.004709302
AC149829.2_FG002	0	0	0.005558129	0	0.006622517	0.01	0	0	0.005558129	0	0.006622517	0.01
AC149829.2_FG003	0.015142098	0.002403846	0	0	0.001271186	0.000528541	0.007181889	0.002403846	0	0	0.001271186	0.000528541
AC149829.2_FG004	0.007165803	0.018402859	0	0.004491018	0	0	0.000296884	0.008787474	0	0.004491018	0	0
AC149829.2_FG006	0.284274598	0.590171564	0.209939207	0.556566021	0.098015104	0.1592558	0.119846763	0.172648917	0.053793978	0.025727721	0.045472737	0.00392248
AC150739.3_FG001	0.122709298	0.265260671	0.052873382	0.139848071	0.155741387	0.074883721	0.026544433	0.029611117	0.024940421	0.01709358	0.003199011	0.005116279
AC152495.1_FG002	0.021064471	0.022617455	0.031487438	0.040713626	0.133437692	0.137235775	0.005352683	0.010763049	0.002325514	0.004697134	0.028174644	0.003670469
AC152495.1_FG003	0.306507978	0.343313985	0.513459755	0.662496545	0.559776669	0.859266043	0.012015164	0.00473729	0.049714298	0.007930386	0.025094731	0.099886953
AC152495.1_FG010	0.021333795	0.023118304	0.021412851	0.036583009	0.061630992	0.13369866	0.00113987	0.013039969	0.001340426	0.00671073	0.020407481	0.012529814
AC152495.1_FG012	0.003434459	0.033101906	0.010227852	0.010479042	0	0.00125	0.003434459	0.014975017	0.004669723	0.010479042	0	0.00125
AC152495.1_FG015	0.001762022	0.005529528	0.004475962	0.00770246	0.004361762	0.0096237	0.001762022	0.000109947	0.002720099	0.005991598	5.71E-05	0.000602851
AC152495.1_FG017	0.012299387	0.003611468	0.005878356	0.012106603	0.03858792	0.095418668	0.004736634	0.001863216	9.61E-06	0.003741517	0.013857554	0.000141965
AC155352.2_FG001	0.008484895	0.008038959	0.007273624	0.009147632	0.010557669	0.004437983	0.001714105	0.001628709	0.000336996	0.000998739	0.00434298	0.000562017
AC155376.2_FG004	0.049566852	0.009615385	0.014162489	0.008251605	0.005084746	0	0.012253419	0.009615385	0.000196009	0.003724442	0.005084746	0
AC155376.2_FG005	0	0.018678829	0.22700609	0.030108797	0.054220452	0.0275	0	0.00055194	0.025888772	0.012144725	0.018627231	0.0275
AC155377.1_FG001	1.858952342	2.478212914	2.777003395	3.093946936	1.598810205	2.188372093	0.023131447	0.132059068	0.313316244	0.18975532	0.215759332	0.288372093
AC155377.1_FG002	0.315295321	0.318251803	0.225616558	0.150218678	0.103058706	0.109069767	0.013062888	0.191363582	0.02449924	0.020440004	0.003720957	0.050930233
AC155390.2_FG002	0	0	0.011116258	0.018012265	0.010169492	0	0	0	0.011116258	0.005939831	0.010169492	0
AC155434.2_FG001	0.021794292	0.084330701	0.00387643	0.014994157	0	0.016627907	0.008056454	0.011823146	0.001681699	0.008957939	0	0.006627907
AC155434.2_FG003	0.363637724	0.363225106	0.709043535	0.938172476	1.25883998	1.000375316	0.001950992	0.030898818	0.016616485	0.074034099	0.132697914	0.164458014
AC155434.2_FG004	0.016918127	0.036805718	0.006270685	0.001509054	0.035022635	0.038914727	0.005469933	0.017574949	0.000712556	0.001509054	0.010740078	0.028914727
AC155434.2_FG005	0.021794292	0	0.019496146	0	0	0	0.008056454	0	0.002736369	0	0	0
AC155434.2_FG006	0.092858552	0.095049966	0.164249434	0.118877939	0.25734089	0.152209302	0.003306313	0.058796188	0.052517591	0.035045604	0.018930294	0.022209302
AC155496.2_FG009	0.329049102	0.246797291	0.218690239	0.322679287	0.32625527	0.30718022	0.037120047	0.068912676	0.009193038	0.029017312	0.020323074	0.03198644
AC155610.2_FG009	0.007462687	0.018678829	0.013909554	0	0.026490066	0.035813953	0.007462687	0.00055194	0.008322962	0	0.026490066	0.024186047
AC155622.2_FG001	0.129388857	0.12198756	0.06340368	0.081827493	0.103052347	0.063771316	0.015316364	0.008526021	0.025423135	0.015959229	0.034916752	0.023437986
AC155622.2_FG004	0.002289637	0	0.002793296	0.003018109	0	0.005813953	0.002289637	0	0.002793296	0.003018109	0	0.005813953
AC155624.2_FG006	0.30769877	0.233122706	0.52912389	0.336050218	0.258688956	0.165544568	0.045535036	0.000109899	0.070690806	0.01260959	0.119616135	0.025622092
AC155624.2_FG011	1.859149924	2.788683918	3.851789332	5.805724218	3.928115208	3.772751351	0.018354178	0.256633014	0.940243834	0.528279458	0.131206254	0.007248049
AC159612.1_FG007	0	0	0.001389532	0.002994012	0	0.011627907	0	0	0.001389532	0.002994012	0	0.011627907
AC165171.2_FG002	0	0	0	0	0	0.015813953	0	0	0	0	0	0.004186047
AC166636.1_FG009	0	0	0	0.005988024	0	0.005	0	0	0	0.005988024	0	0.005
AC177831.3_FG004	0	0	0	0.003018109	0.028499271	0.064883721	0	0	0	0.003018109	0.002009204	0.004883721
AC177850.2_FG003	0.02238806	0.027742273	0.005558129	0.009030229	0	0	0.02238806	0.008511504	0.005558129	0.003042205	0	0
AC177860.4_FG002	0.001492537	0.001294776	0.007760442	0	0	0.002162791	0.001492537	0.001294776	0.002202313	0	0	0.000162791
AC177893.3_FG003	0.021200524	0.003021145	0.011144721	0.015513237	0.024952296	0.0025	0.006275151	0.003021145	2.85E-05	0.004446841	0.014782804	0.0025
AC177897.2_FG002	0.006868919	0.018678829	0	0.002994012	0	0	0.006868919	0.00055194	0	0.002994012	0	0
AC177905.2_FG003	0.014529612	0.019814414	0.000866179	0.006301883	0.002428258	0.000833335	0.00045712	0.009023818	0.000245447	0.002680153	0.002428258	0.000833335
AC177908.3_FG002	0.090479373	0.086484286	0.06786882	0.05078848	0.042359251	0.058817831	0.010799941	0.007775517	0.010686066	0.005056957	0.011850776	0.016182169
AC177911.4_FG005	0.049155099	0.045846101	0.064783211	0.128059992	0.018048465	0.037512677	0.012256278	0.003909707	0.004539286	0.007060212	0.003279207	0.014000777
AC177924.2_FG003	0.049863735	0.009063444	0.002779064	0	0.005084746	0	0.005087616	0.009063444	0.002779064	0	0.005084746	0
AC177936.6_FG008	0.332250751	0.241452185	0.252457126	0.352800135	0.194519579	0.340416656	0.071231831	0.013355507	0.060650797	0.013866529	0.017400938	0.076249996
AC177946.2_FG004	0	0.066203812	0.005572361	0.018084555	0	0	0	0.029950034	1.42E-05	0.012096531	0	0
AC182482.3_FG003	0.307238867	0.018126889	0.671092303	0.009030229	0.771489513	0.044069767	0.008731404	0.018126889	0.145952638	0.003042205	0.082747791	0.014069767
AC182617.3_FG001	0.420407292	0.660774468	0.33137502	0.822084207	0.271760021	0.251497093	0.039810277	0.098840916	0.024345226	0.139991643	0.020104392	0.024752907
AC183315.4_FG006	0.079974279	0.094319858	0.06909775	0.034300414	0.106618028	0.02994186	0.000621041	0.076192969	0.000362222	0.007953108	0.007280279	0.00494186
AC183319.3_FG001	0.444448508	1.494814691	0.420691871	0.958848908	0.344595356	0.904360465	0.063851493	0.254430075	0.00728405	0.017198996	0.039510604	0.020639535
AC183412.5_FG005	0.005823065	0.004499901	0.004588986	0.000754527	0	0	0.003335498	0.001910349	0.004588986	0.000754527	0	0
AC183509.1_FG001	0.007462687	0	0.006969009	0.002994012	0.0269615	0.005	0.007462687	0	0.00141088	0.002994012	0.013716467	0.005
AC183888.4_FG006	0.051800241	0.037357658	0.060338774	0.042583845	0.049962581	0.023313953	0.012876371	0.00110388	0.010990545	0.000330323	0.000810041	0.011686047
AC183915.4_FG001	0.006868919	0	0.002793296	0	0	0	0.006868919	0	0.002793296	0	0	0
AC183932.3_FG007	0.003434459	0.013871137	0.006947661	0.006000072	0.009164889	0.004437983	0.003434459	0.004255752	0.006947661	0.002981964	0.004080144	0.000562017
AC183938.4_FG011	0.011113813	0.005738082	0.008707703	0.003757575	0.004429508	0.002906977	0.00033438	0.00120636	0.00037051	1.51E-05	0.002773879	0.002906977
AC183950.2_FG004	0	0.009063444	0	0	0.038668762	0.010813953	0	0.009063444	0	0	0.012178696	0.000813953
AC183950.2_FG005	0.005922019	0	0.008010463	0.001760562	0	0	0.0009469	0	0.006157755	0.001760562	0	0
AC184112.4_FG010	0.006868919	0	0.002779064	0	0	0	0.006868919	0	0.002779064	0	0	0
AC184127.3_FG003	0.216224527	0.227920838	0.108111234	0.153228182	0.095623294	0.111213128	0.018463422	0.007728607	0.033157821	0.042948787	0.018504693	0.005786802
AC184133.3_FG001	0.177066882	0.187248231	0.136924338	0.244674129	0.019334381	0.039224802	0.042738524	0.021085096	0.024261399	0.016303907	0.006089348	0.009224802
AC184699.3_FG005	0.008225771	0	0	0.004491018	0.000735834	0.022663848	0.005512067	0	0	0.004491018	0.000735834	0.001754757
AC184831.3_FG003	0.003754884	0.004804141	0.020831571	0.001504235	0.012565848	0.005866279	0.002381101	0.001178763	0.00196482	0.00030663	0.008592338	0.000633721
AC185226.4_FG001	0.123656196	0.061534105	0.016145039	0.067837664	0.063980883	0.046629843	0.020622411	0.029812049	0.016145039	0.012002653	0.028734349	0.007870157
AC185256.3_FG003	0	0	0.010545823	0.002480751	0	0	0	0	0.002864258	0.002480751	0	0
AC185276.2_FG004	0	0	0	0	0.015254238	0.019573642	0	0	0	0	0.015254238	0.013759688
AC185300.4_FG002	0.014331606	0.018126889	0.002779064	0	0.005084746	0.015	0.000593768	0.018126889	0.002779064	0	0.005084746	0.015
AC185305.3_FG003	0.010501301	0.003021145	0.005572361	0.013754683	0.011440678	0.008517442	0.005526181	0.003021145	1.42E-05	0.005706395	0.011440678	0.006017442
AC185415.3_FG005	0.14988809	0.094498025	0.128178523	0.116229714	0.107374566	0.089360465	0.008097045	0.040117359	0.005899689	0.025686453	0.014659334	0.044360465
AC185471.3_FG005	0.073447449	0.153962354	0.000463178	0	0.016023123	0.005813953	0.011627178	0.0001162	0.000463178	0	0.009400606	0.005813953
AC185473.3_FG005	0.00594227	0	0.00179366	0.000503019	0	0	0.003652626	0	0.000999642	0.000503019	0	0
AC185500.3_FG001	0.006868919	0.009063444	0	0.027090688	0	0	0.006868919	0.009063444	0	0.009126616	0	0
AC185501.3_FG001	0.018062949	0.023486521	0.008358541	0.011988096	0	0	0.004325111	0.005359633	2.13E-05	0.008969988	0	0
AC185501.3_FG006	0	0.009063444	0.002793296	0	0	0	0	0.009063444	0.002793296	0	0	0
AC185522.2_FG002	0.03363833	0.013871137	0.008365657	0.012012193	0.002542373	0.009767442	0.006162655	0.004255752	0.002807528	0.002957867	0.002542373	0.004767442
AC186156.3_FG005	0.001144822	0.001812689	0	0.000930161	0.012416657	0.003575581	0.001144822	0.001812689	0	6.78E-05	0.001820631	0.001075581
AC186231.4_FG002	0.014925373	0	0.005558129	0	0	0	0.014925373	0	0.005558129	0	0	0
AC186287.7_FG005	0	0	0.011130489	0	0.013245033	0	0	0	0.005543897	0	0.013245033	0
AC186322.4_FG005	0.028663211	0.002265861	0.255258128	0.005988024	0.002341452	0.001	0.001187535	0.002265861	0.090614001	0.005988024	0.000307554	0.001
AC186493.4_FG002	0.062535773	0.02160744	0.020488403	0.027261075	0	0	0.018678275	0.000767406	0.006831286	0.00114704	0	0
AC186512.3_FG007	2.215164264	2.053838395	2.008330069	1.730723154	4.624958792	2.140775159	0.058447891	0.164110278	0.011123393	0.127928759	0.330890996	0.689224811
AC186606.4_FG003	0.006868919	0	0.033448395	0	0.023178808	0	0.006868919	0	0.005657751	0	0.023178808	0
AC186669.3_FG002	0	0	0.00349162	0	0.005084746	0	0	0	0.00349162	0	0.005084746	0
AC186684.4_FG001	0.00773821	0.015289705	0.002779064	0.001996006	0.00610992	0	0.000275524	0.008879455	0.002779064	0.001996006	0.002720093	0
AC186815.3_FG003	0.002289637	0.009063444	0.005586592	0	0	0	0.002289637	0.009063444	0.005586592	0	0	0
AC186905.3_FG013	0.00594227	0	0.00179366	0.000503019	0	0	0.003652626	0	0.000999642	0.000503019	0	0
AC187090.3_FG011	0	0	0	0.003018109	0.013245033	0	0	0	0	0.003018109	0.013245033	0
AC187098.4_FG011	0.007165803	0.032273996	0.026443807	0.019497223	0.031810529	0.026627907	0.000296884	0.013043226	0.00968403	0.010442897	0.001302054	0.003372093
AC187157.4_FG002	0.244231061	0.133511504	0.155983399	0.159333246	0.254484232	0.241162791	0.024425655	0.097257727	0.016318595	0.003644623	0.010416431	0.061162791
AC187157.4_FG005	0	0.009063444	0	0	0.006622517	0.01	0	0.009063444	0	0	0.006622517	0.01
AC187209.5_FG010	0.000829187	0.010545775	0.003098523	0.005415728	0.002993511	0.00125	0.000829187	0.006014052	0.001091421	0.001224111	0.002993511	0.00125
AC187222.4_FG001	0.017766065	0	0.00278618	0	0	0.002906977	0.002840692	0	7.12E-06	0	0	0.002906977
AC187243.3_FG005	0	0	0	0.009054326	0	0.015	0	0	0	0.009054326	0	0.015
AC187404.3_FG003	0.006868919	0	0.002793296	0	0	0	0.006868919	0	0.002793296	0	0	0
AC187551.3_FG002	0.01119403	0.004807692	0.012512906	0	0.005084746	0.033255814	0.01119403	0.004807692	0.00971961	0	0.005084746	0.013255814
AC187843.3_FG006	0.014925373	0	0.013952249	0.003018109	0	0	0.014925373	0	0.00839412	0.003018109	0	0
AC188023.3_FG005	7.553006022	7.039710771	7.590297009	7.492608396	2.607621533	2.680930233	0.112707515	0.133366152	0.235548406	0.405782049	0.250005639	0.260930233
AC188134.2_FG011	0	0	0.002779064	0.01056338	0	0.001666665	0	0	0.002779064	0.01056338	0	0.001666665
AC188710.4_FG006	0.077933179	0.045317222	0.096473404	0.00748503	0.01986755	0	0.018231686	0.045317222	0.046450244	0.00748503	0.01986755	0
AC188752.3_FG008	0.003533428	0.004623721	0.005137463	0	0.022161597	0.00612052	0.001045861	0.001418587	0.00328475	0	0.001426337	0.002133811
AC188838.3_FG005	0.014034722	0.013595167	0.001389532	0	0	0.012906977	0.006572035	0.013595167	0.001389532	0	0	0.007093023
AC189750.4_FG004	1.447067126	0.472998498	2.144363876	1.139887236	2.735671805	0.720794572	0.036619365	0.097998498	0.747715831	0.151863284	1.257705679	0.052461242
AC189796.3_FG004	0.001492537	0.001068375	0.00259822	0.003664167	0.001655629	0	0.001492537	0.001068375	0.00086017	0.002456923	0.001655629	0
AC189879.3_FG003	0.063601573	0	0.00278618	0.007533223	0.010938377	0.018313953	0.018825454	0	7.12E-06	0.004539211	0.004315861	0.006686047
AC190496.1_FG002	0	0	0	0	0.005084746	0.03	0	0	0	0	0.005084746	0.03
AC190526.3_FG004	0.002747568	0	0	0.001202424	0.016792008	0.005	0.002747568	0	0	4.82E-06	0.003546975	0.005
AC190544.2_FG004	0.021200524	0.027190333	0	0	0	0.005813953	0.006275151	0.027190333	0	0	0	0.005813953
AC190560.2_FG002	0.011646109	0.01226856	0	0.000998003	0	0.00333333	0.00667099	0.00585831	0	0.000998003	0	0.00333333
AC190609.3_FG001	0.006868919	0	0.002779064	0	0	0	0.006868919	0	0.002779064	0	0	0
AC190609.3_FG002	18.93556334	18.5277371	3.954959502	5.604554943	4.721861719	6.964910999	1.462422737	0.8969131	0.061849653	0.237598002	0.240341733	1.215764253
AC190609.3_FG003	0.265134702	0.079523008	0.029244219	0.025521392	0.066399148	0.143953488	0.010984701	0.007015453	0.004104554	0.00741274	0.020041532	0.016046512
AC190609.3_FG004	0.221249234	0.162749828	0.183930592	0.13824263	0.109681222	0.158837209	0.01229401	0.018519059	0.017186727	0.008463957	0.002901559	0.038837209
AC190613.3_FG001	0.006819854	0.004531722	0.004283053	0.00251509	0	0	0.006819854	0.004531722	0.004283053	0.00251509	0	0
AC190614.3_FG004	0	0	0	0	0.028499271	0.055697674	0	0	0	0	0.002009204	0.025697674
AC190623.3_FG001	94.84251222	379.5281844	165.2058498	452.2021018	172.9655528	651.4162791	10.49922864	43.33587671	25.23549103	2.576341353	58.08080486	19.81627907
AC190628.4_FG007	0.049269968	0.056588427	0.027804876	0.039139026	0.036659558	0.039069767	0.019419222	0.02033465	0.022218284	0.01518693	0.016320575	0.019069767
AC190636.3_FG005	0	0	0.061267502	0.172508103	0.006622517	0.084069767	0	0	0.010988173	0.040771576	0.006622517	0.025930233
AC190652.3_FG001	0.004240105	0.004591478	0.00306551	0.001789307	0.002341452	0	0.00125503	0.002001925	0.000286445	0.001789307	0.000307554	0
AC190688.3_FG006	0.014331606	0.009615385	0.008337193	0	0	0	0.000593768	0.009615385	0.008337193	0	0	0
AC190740.2_FG004	0.032599527	0.020187942	0.027363454	0.006517148	0.010436076	0.002162791	0.008558311	0.011534096	0.004945669	0.001028124	0.002808957	0.000162791
AC190743.3_FG012	0.015315381	0	0.001788574	0.001928164	0	0	0.007072678	0	0.00099049	0.001065848	0	0
AC190749.3_FG006	0.007462687	0	0.002793296	0	0	0	0.007462687	0	0.002793296	0	0	0
AC190750.2_FG014	0.229305501	0.142521577	0.14431844	0.231699364	0.161536899	0.231627728	0.009500246	0.033760353	0.038173289	0.059044843	0.032723446	0.041705402
AC190816.3_FG007	0.006119949	0	0.00458187	0.000748503	0	5.00E-04	0.003830305	0	0.001802806	0.000748503	0	5.00E-04
AC190832.2_FG003	0.006628711	0.001602567	0.001389532	0.000499003	0.006157075	0.002802329	0.001156069	0.001602567	0.001389532	0.000499003	0.001300559	0.000864341
AC190909.3_FG004	0.004355791	0.014423077	0.009726725	0.013545344	0.003311258	0.022034884	0.003106896	0.014423077	0.009726725	0.004563308	0.003311258	0.007034884
AC190925.2_FG002	0.021794292	0	0.005572361	0.006012121	0	0.011627907	0.008056454	0	1.42E-05	2.41E-05	0	0.011627907
AC190933.3_FG004	0	0.009615385	0	0	0.005084746	0.010813953	0	0.009615385	0	0	0.005084746	0.000813953
AC190990.2_FG005	0.000858615	0	0.003829089	0.003074949	0	0	0.000858615	0	0.000736514	0.001128842	0	0
AC190999.2_FG004	0	0.009063444	0.003058394	0	0.006622517	0.011627907	0	0.009063444	0.002499735	0	0.006622517	0.011627907
AC191009.3_FG004	0.732436891	0.727922391	0.189374867	0.231478694	0.20304187	0.21127907	0.105571219	0.00284684	0.032950286	0.003933784	0.030856439	0.02127907
AC191012.2_FG001	0	0	0.002420855	0.004296771	0	0	0	0	0.002420855	0.002955391	0	0
AC191050.3_FG003	0	0	0.005572361	0.002994012	0	0	0	0	1.42E-05	0.002994012	0	0
AC191069.3_FG004	0.281713232	0.229781551	0.168581695	0.136649237	0.062083287	0.159360465	0.020519202	0.039449219	0.007395959	0.031015433	0.009103155	0.025639535
AC191070.3_FG006	0.010748704	0.002265861	0.07007419	0.023311222	0.067779734	0.014286818	0.000445326	0.002265861	0.000875508	0.003650545	0.005067895	0.011379842
AC191097.3_FG007	0.027475676	0.056588427	0.008337193	0.066181521	0.092120329	0.184767442	0.027475676	0.02033465	0.008337193	0.012289305	0.000594903	0.045232558
AC191113.2_FG002	0.635325119	0.250852111	0.272309713	0.076781043	0.272301414	0.071608525	0.003484328	0.120942754	0.105643048	0.031870864	0.014674294	0.036724805
AC191251.3_FG005	0.289938423	0.149430632	0.197911304	0.225370187	0.189796837	0.026627907	0.080983199	0.004415522	0.036725567	0.020138796	0.044101473	0.003372093
AC191254.3_FG001	0.054829033	0.016422968	0.041368262	0.018749062	0.022252161	0.013863503	0.012874116	0.002106737	0.023695122	0.003189709	0.005217578	0.006969817
AC191283.3_FG004	0.014925373	0	0	0.002994012	0	0	0.014925373	0	0	0.002994012	0	0
AC191297.3_FG004	0.00594227	0	0.00179366	0.000503019	0	0	0.003652626	0	0.000999642	0.000503019	0	0
AC191360.3_FG004	0.007462687	0	0	0	0.011707262	0.015	0.007462687	0	0	0	0.001537771	0.015
AC191401.3_FG013	0.004712616	0.007736847	0.003187591	0.006435243	0	0	0.00275007	0.001326597	0.001334884	0.001548787	0	0
AC191418.3_FG003	0.008242703	0.006042299	0.003087849	0.009022194	0	0.001453488	0.008242703	0.006042299	0.003087849	0.001038164	0	0.001453488
AC191421.3_FG001	0	0	0	0	0.021876754	0.033294572	0	0	0	0	0.008631721	0.010038758
AC191526.3_FG001	0	0.000906344	0.003328679	0.003720198	0	0	0	0.000906344	0.003328679	0.002864767	0	0
AC191534.3_FG003	0	0	0.008379888	0.003018109	0	0	0	0	0.008379888	0.003018109	0	0
AC191551.3_FG003	0.036086096	0.022067925	0.000926354	0.031147158	0.76919123	0.232810066	0.01245426	0.009983344	0.000926354	0.003782974	0.136740926	0.085523264
AC191575.2_FG001	0.41151642	0	1.075483253	0	0.021876754	0.034069767	0.110521405	0	0.373306317	0	0.008631721	0.024069767
AC191676.3_FG011	0.03553213	0.018126889	0.016674387	0.003018109	0	0.01	0.005681384	0.018126889	0.016674387	0.003018109	0	0.01
AC191771.3_FG008	0.086583401	0.047524983	0.016717082	0.027018398	0.040206533	0.021627907	0.017894211	0.029398094	4.27E-05	0.008909746	0.000471434	0.001627907
AC191804.4_FG002	0.024083929	0.06771438	0.022246747	0.024628008	0.005084746	0.006937983	0.005766817	0.028439466	0.016660155	0.005312112	0.005084746	0.003062017
AC191961.3_FG009	0.013737838	0.004807692	0.00027933	0	0	0.01372093	0.013737838	0.004807692	0.00027933	0	0	0.00372093
AC192204.3_FG005	0.81720759	1.794777962	0.392993949	1.10232711	0.464916099	0.429625322	0.092580724	0.078161596	0.170461363	0.026445541	0.181441517	0.003514212
AC192244.3_FG001	0	0	0.005558129	0.002994012	0.023414525	0.005813953	0	0	0.005558129	0.002994012	0.003075541	0.005813953
AC192244.3_FG007	0.575349178	0.40454738	0.176487397	0.245527013	0.198408198	0.182646001	0.060903521	0.081586639	0.010153766	0.033094731	0.090829099	0.064687339
AC192362.3_FG002	0.467261598	0.326603537	0.749660385	0.733502818	0.188853969	0.291162791	0.055126462	0.00031954	0.071568666	0.00895192	0.036311594	0.011162791
AC192362.3_FG003	1.130387584	0.813109479	0.18797986	0.389341109	0.2476746	0.282125936	0.08884539	0.017339098	0.033696816	0.103113594	0.057844115	0.032707354
AC192367.2_FG002	0	0.009615385	0	0.002994012	0	0	0	0.009615385	0	0.002994012	0	0
AC192381.3_FG004	0.124362455	0.018402859	0.004189944	0	0	0	0.019884843	0.008787474	0.004189944	0	0	0
AC192451.3_FG001	4.544596992	3.8803016	10.52890425	9.529181142	5.537727824	7.124334625	0.380417888	0.52453237	0.728159372	0.780678148	0.884306194	1.108223515
AC193379.3_FG001	0.007462687	0.009063444	0	0.006036217	0	0.01	0.007462687	0.009063444	0	0.006036217	0	0.01
AC193500.3_FG003	0.021794292	0.046973043	0.050236635	0.078205762	0	0	0.008056454	0.010719265	0.033562248	0.012337499	0	0
AC193591.3_FG001	0.027475676	0	0.847084188	0.003018109	0	0	0.027475676	0	0.035597376	0.003018109	0	0
AC193632.2_FG002	0.063601573	0.348594008	0.231188919	0.838558301	0.243843306	0.818023256	0.018825454	0.112944454	0.024485008	0.029705172	0.060792455	0.131976744
AC193668.3_FG009	0.020253625	0.023578512	0.005569989	0.011595019	0	0.005406977	0.000353132	0.008472777	0.000914491	0.002876041	0	0.000406977
AC193754.3_FG008	0.006868919	0.009615385	0	0	0	0	0.006868919	0.009615385	0	0	0	0
AC194005.3_FG004	0.029850746	0	0.047301022	0.378787699	0.412358292	0.864418605	0.029850746	0	0.024954653	0.007530214	0.117443032	0.015581395
AC194008.3_FG007	0	0.009063444	0.004650748	0	0	0	0	0.009063444	0.00279804	0	0	0
AC194022.3_FG013	0.021794292	0.009063444	0.011144721	0.009030229	0.024952296	0.045813953	0.008056454	0.009063444	2.85E-05	0.003042205	0.014782804	0.034186047
AC194039.4_FG009	0.00722518	0.00758192	0.004460735	0.008510343	0.004375351	0.012651163	0.001730044	0.003956542	0.001125857	0.001669298	0.001726344	0.003348837
AC194072.3_FG005	0.061651533	0.079247038	0.02089991	0.018559459	0.000726392	0	0.020438019	0.002323961	0.001446459	0.005585411	0.000726392	0
AC194097.3_FG009	0.007462687	0	0.002779064	0.001497006	0	0	0.007462687	0	0.002779064	0.001497006	0	0
AC194136.3_FG001	0.009752316	0.009431395	0	0.002994009	0.028499242	0.018023238	0.005173042	0.003389105	0	0.002994009	0.002009202	0.001356588
AC194264.3_FG006	0.006868919	0	0	0	0.018329779	0	0.006868919	0	0	0	0.008160287	0
AC194272.3_FG003	0.214974083	0.670782023	0.211564688	1.349709041	0.938242233	3.973604651	0.008906514	0.036166639	0.071899883	0.002403652	0.26705578	0.863604651
AC194338.3_FG008	0	0.002265861	0.002783806	0.003501044	0.003311258	0.001666665	0	0.002265861	0.00092161	0.001488974	0.003311258	0.001666665
AC194341.4_FG002	1.8686079	0.452537279	0.811257245	0.275603082	0.956468385	0.425985611	0.044549587	0.066693491	0.197476977	0.021896208	0.15404012	0.088776309
AC194341.4_FG004	0	0	0	0.005988024	0.005084746	0	0	0	0	0.005988024	0.005084746	0
AC194355.3_FG002	0	0.009615385	0.002793296	0.003018109	0	0	0	0.009615385	0.002793296	0.003018109	0	0
AC194389.3_FG001	0.010897146	0.033101906	0.001396648	0.030108797	0	0.01372093	0.004028227	0.014975017	0.001396648	0.012144725	0	0.00372093
AC194405.3_FG021	0.003731343	0	0.013938017	0.048036724	0.038668762	0.040348837	0.003731343	0	0.002821759	0.014837528	0.012178696	0.000348837
AC194425.3_FG005	0.825889211	0.189547991	0	0.005988024	0	0.005	0.094545927	0.098913547	0	0.005988024	0	0.005
AC194439.3_FG002	0.008211657	0.00604229	0.003022512	0.00201207	0.002207503	0.003604648	0.003236537	0.00604229	0.00163298	0.00201207	0.002207503	0.000271318
AC194472.3_FG001	0.001243784	0.001510577	0.00442836	0.003546416	0.015235371	0.010494195	0.001243784	0.001510577	0.001635059	0.00153434	0.005836299	0.001450265
AC194485.3_FG002	0	0	0	0	0.006238074	0.013081395	0	0	0	0	0.003695701	0.013081395
AC194591.2_FG005	0.007165803	0.009615385	0	0.01049109	0.005338983	0	0.000296884	0.009615385	0	0.007472982	0.005338983	0
AC194734.3_FG004	0.010051909	0.060039005	0.007613186	0.019369203	0.009775876	0.010905035	0.00089336	0.010794303	0.000909276	0.004882288	0.00435215	0.004405035
AC194824.2_FG005	0.00171723	0	0	0.003206462	0.002207503	0.000833335	0.00171723	0	0	1.29E-05	0.002207503	0.000833335
AC194878.3_FG001	0	0	0.002793296	0	0.048523963	0.024147283	0	0	0.002793296	0	0.004456169	0.012519377
AC194878.3_FG002	0	0	0.002793296	0	0.053608709	0.024147283	0	0	0.002793296	0	0.000628577	0.012519377
AC194914.3_FG002	0.02777256	0.014147107	0.009733841	0.001509054	0.061314402	0.0025	0.020309873	0.005083662	0.006940545	0.001509054	0.014956786	0.0025
AC194937.3_FG004	0.049269968	0.063996051	0.075148593	0.039163123	0.04836682	0.069883721	0.019419222	0.044765282	0.030455855	0.021199051	0.017858345	0.000116279
AC194942.3_FG001	0.013737838	0	0	0	0.014664784	0	0.013737838	0	0	0	0.00236454	0
AC194965.4_FG001	0.028663211	0.009063444	0.016745545	0.006012121	0.025423729	0.016627907	0.001187535	0.009063444	0.011187416	2.41E-05	0.025423729	0.006627907
AC194965.4_FG004	0.0973524	0.037909598	0.200562283	0.207357921	0.284644743	0.160581395	0.067501654	0.019782709	0.016204742	0.014198965	0.15244135	0.009418605
AC194970.5_FG001	6.22420131	8.047742966	3.163215075	6.378073875	1.625844661	2.503255814	0.447440481	0.615718572	0.730254181	0.204421181	0.552963286	0.206744186
AC194970.5_FG004	0.217405401	0.113919691	0.099518775	0.150304773	0.147461369	0.126689276	0.038813509	0.020695694	0.033876317	0.032290803	0.014128035	0.056921834
AC194970.5_FG005	0.016522281	0.017260233	0.016731313	0	0	0.001666665	0.004084475	0.005175652	0.005615056	0	0	0.001666665
AC194970.5_FG009	0.018062949	0.037081688	0.005558129	0.001497006	0.003311258	0.05494186	0.004325111	0.008235534	0.005558129	0.001497006	0.003311258	0.02005814
AC194974.3_FG005	0.171311025	0.137298609	0.056894525	0.030838029	0.018479753	0.023090438	0.000439204	0.043876762	0.011993397	0.003015095	0.008031811	0.008306392
AC194977.2_FG004	0	0.004531722	0.007429812	0.01203629	0	0.006162791	0	0.004531722	1.90E-05	0.003054254	0	0.003837209
AC195154.3_FG004	0.047023044	0.013595167	0.040360477	0.002994012	0.055915365	0.0025	0.012678449	0.013595167	0.015220812	0.002994012	0.016932317	0.0025
AC195172.3_FG001	0.025928234	0.012839873	0.017504951	0.014012215	0.085871348	0.109226689	0.007271532	0.012839873	0.000558962	0.003951857	0.021634096	0.029726729
AC195174.2_FG007	0.04653385	0.226586544	0.08024092	0.578675722	0.051272481	0.14910461	0.002006506	0.010272398	0.036572401	0.004623962	0.031950446	0.04522868
AC195340.3_FG001	0.471299497	0.98160974	0.810370134	1.07145729	0.748800838	1.448201545	0.046113428	0.067108202	0.194169017	0.20359302	0.328461851	0.102465115
AC195340.3_FG002	1.554173842	0.946781248	0.795890971	0.661497904	1.017670266	0.621492205	0.102542397	0.014757117	0.190676849	0.043733473	0.028687257	0.150174415
AC195340.3_FG004	0.183935801	0.054932607	0.004567639	0	0.010169492	0.01	0.049607443	0.035701837	0.003769555	0	0.010169492	0.01
AC195340.3_FG005	0.168099481	0.087420115	0.051096877	0.054097038	0.101081304	0.122238372	0.000189033	0.005849116	0.011432073	0.00278919	0.001743556	0.034738372
AC195343.3_FG002	0.046603347	0.018678829	0.008907238	0.004491018	0.044002689	0.016424415	0.019814563	0.00055194	0.003320646	0.004491018	0.004341682	0.004408915
AC195347.4_FG004	0.604302502	0.487305375	1.010365869	0.71793034	0.535581999	0.359418605	0.082264662	0.070386933	0.395840729	0.126381037	0.179649789	0.010581395
AC195351.3_FG003	0	0	0.002793296	0	0.005853631	0.016813953	0	0	0.002793296	0	0.000768885	0.005186047
AC195580.2_FG010	0.002575845	0.031217293	0.004889348	0.037531932	0.011337069	0.023591588	0.002575845	0.015356265	0.001415518	0.008863087	0.003064269	0.003944122
AC195587.4_FG004	0.014331606	0	0.001396648	0.002994012	0.330519698	0.017906977	0.000593768	0	0.001396648	0.002994012	0.045751486	0.012093023
AC195596.3_FG002	0.009214974	0.001373625	0.004028291	0.007479399	0.025911191	0.036600774	0.001219243	0.001373625	0.003234273	0.003531906	0.001691708	0.006108714
AC195596.3_FG005	0.009214974	0.001373625	0.004028291	0.007479399	0.025911191	0.036600774	0.001219243	0.001373625	0.003234273	0.003531906	0.001691708	0.006108714
AC195685.3_FG001	0.016055941	0	0	0.00067069	0	0	0.003844542	0	0	0.00067069	0	0
AC195785.3_FG004	0.064195341	0.046973043	0.027833339	0.069127339	0.015254238	0.082325581	0.004493848	0.010719265	0.011073563	0.002728948	0.015254238	0.022325581
AC195806.3_FG001	0.094300041	0.082644692	0.197832997	0.126577428	0.286654008	0.051842197	0.017434369	0.024940769	0.021203584	0.031068446	0.007953423	0.028586383
AC195860.3_FG005	0.010303378	0.009615385	0.00139309	0.005273661	0.006622517	0.007063953	0.010303378	0.009615385	3.56E-06	0.003277649	0.006622517	0.004563953
AC195860.3_FG006	0.051645038	0.024038462	0	0.012048338	0.026490066	0.013313953	0.0379072	0.024038462	0	0.006060314	0.026490066	0.001686047
AC195874.2_FG002	0.753893708	1.03915874	0.440444187	0.502240995	0.670389499	1.238953488	0.067001814	0.114687413	0.09028207	0.059127222	0.111067455	0.111046512
AC195914.2_FG002	0.004081088	0.001132931	0	0.003310281	0.005169493	0.004612405	0.002215416	0.001132931	0	0.000915071	0.005169493	0.002945735
AC195914.2_FG003	0.035562599	0.033635019	0.034780742	0.046157138	0	0.0025	0.002248342	0.021852541	0.002580895	0.010414117	0	0.0025
AC195999.3_FG005	0.002351989	0.009615585	0.000397009	0.000499003	0	0.002708335	0.000859452	0.000801489	0.000397009	0.000499003	0	0.002708335
AC196059.3_FG003	0.398484854	0.417833491	0.073759061	0.345962002	0.1741329	0.215406977	0.137290824	0.245628048	0.029066323	0.067518888	0.077522729	0.040406977
AC196066.3_FG003	0.006868919	0	0.002779064	0.006036217	0	0	0.006868919	0	0.002779064	0.006036217	0	0
AC196082.3_FG001	1.333823957	1.010515955	0.452093634	1.043002787	0.00634022	0.010416669	0.15259918	0.178427047	0.083529108	0.139027458	0.005015716	0.002083331
AC196090.3_FG006	0.006868919	0.069021613	0.005558129	0.018261765	0.005084746	0.003875965	0.006868919	0.046363002	0.005558129	0.006189331	0.005084746	0.003875965
AC196110.4_FG004	0.009554394	0.138541866	0.089217039	0.111771399	0	0	0.000395845	0.056970903	0.023445861	0.011971033	0	0
AC196156.3_FG003	0.562662837	0.56525288	0.175392781	0.12690372	0.329169357	0.29620154	0.073856912	0.139875254	0.071202848	0.012517412	0.002017052	0.05046511
AC196394.3_FG002	0.010303378	0.004531722	0.00278618	0.001497006	0.015787406	0	0.010303378	0.004531722	7.12E-06	0.001497006	0.01070266	0
AC196420.4_FG002	0.02641923	0.025385145	0.040643337	0.044901241	0.001452783	0	0.002934039	0.000439066	0.004608104	0.013563888	0.001452783	0
AC196426.3_FG007	0.212796928	0.205822974	0.158776693	0.146769841	0.155034236	0.083236432	0.043642704	0.097061641	0.013525296	0.00592477	0.06350881	0.025096898
AC196437.3_FG001	0.061759018	0.029922491	0.003249359	0.003497028	0.012118285	0.004330564	0.028788221	0.000893202	0.000456062	0.00249099	0.00049602	0.002669436
AC196465.3_FG002	0.020606757	0.055484547	0.033363005	0.017988169	0.018329779	0.015813953	0.020606757	0.017023008	0.027776413	0.011951951	0.008160287	0.004186047
AC196465.3_FG006	0.029256979	0.004807692	0.03246502	0.004515115	0.003311258	0	0.015519141	0.004807692	0.010232505	0.001521103	0.003311258	0
AC196470.3_FG007	0.007462687	0	0	0	0.010169492	0	0.007462687	0	0	0	0.010169492	0
AC196475.3_FG004	4.452797829	1.34929121	0.532053691	0.484060052	1.75313729	0.208023256	0.437872456	0.189170329	0.04043358	0.022982208	0.339577942	0.021976744
AC196475.3_FG005	0.162863423	0.069631654	0.179726416	0.282617865	0.210607254	0.213604651	0.046091801	0.011939346	0.007424422	0.013156787	0.104646989	0.126395349
AC196489.3_FG002	0.441224301	0.233362437	0.031318933	0.03899875	0.134025302	0.171511606	0.08699551	0.078679659	0.016034084	0.007308615	0.009352195	0.045155024
AC196502.3_FG003	0.009356479	0.011217942	0.003371674	0	0.001655629	0	0.004381359	0.011217942	0.001982142	0	0.001655629	0
AC196637.2_FG002	0	0	0	0	0.011707262	0.005	0	0	0	0	0.001537771	0.005
AC196708.3_FG006	0	0	0	0	0.011707262	0	0	0	0	0	0.001537771	0
AC196726.2_FG001	0	0	0	0.002994012	0.005084746	0.01	0	0	0	0.002994012	0.005084746	0.01
AC196779.3_FG003	0.025525635	0.112072974	0.054319841	0.130878084	0.055993939	0.097325581	0.011787797	0.003311641	0.004040512	0.029081677	0.010231226	0.007325581
AC196956.3_FG003	0	0	0.002779064	0.002994012	0	0	0	0	0.002779064	0.002994012	0	0
AC196961.2_FG003	0.027871789	0.060524753	0.016643193	0.016247471	0.042818327	0.020861459	0.003169959	0.007889207	0.004801093	0.001581573	0.00479023	9.27E-05
AC196978.5_FG007	0.024137708	0.004006413	0.032793568	0.00300606	0.006853021	0.00125	0.009941919	0.004006413	0.003798633	1.20E-05	0.004310648	0.00125
AC197047.3_FG001	0.006868919	0.027466303	0.01250579	0.007509127	0.005084746	0.022848837	0.006868919	0.017850919	0.01250579	0.001472909	0.005084746	0.017848837
AC197055.3_FG003	0.007462687	0	0.002420855	0	0	0	0.007462687	0	0.002420855	0	0	0
AC197056.3_FG002	0.004975119	0.009431395	0	0	0.013480745	0.00554263	0.004975119	0.003389105	0	0	0.006858228	0.0022093
AC197056.3_FG005	0.037100918	0.050270158	0.046875792	0.03103451	0.045526996	0.013313953	0.010981515	0.017037534	0.009631848	0.00688964	0.025659446	0.001686047
AC197118.3_FG005	0.239609067	0.18596038	0.155876662	0.263361609	0.142558088	0.135116279	0.000803096	0.022498841	0.058111299	0.08372089	0.056117409	0.045116279
AC197122.3_FG003	0.003731343	0.018678829	0.011440855	0.007545272	0	0.007906977	0.003731343	0.00055194	0.005233531	0.007545272	0	0.002093023
AC197143.3_FG007	0.007462687	0	0.005558129	0.003018109	0.018329779	0.015	0.007462687	0	0.005558129	0.003018109	0.008160287	0.015
AC197150.3_FG003	3.184544669	7.701458412	5.68190585	18.91750817	3.592041775	10.87802326	0.375156823	0.682227642	0.184699146	0.543256673	1.507295973	0.308023256
AC197164.4_FG002	0.011755761	0.01496485	0.045833838	0.049842379	0	0	0.003169612	0.009073611	0.004472094	0.012539998	0	0
AC197246.3_FG001	0.028069443	0.069776897	0.002779064	0	0.013245033	0.049069767	0.01314407	0.045607718	0.002779064	0	0.013245033	0.009069767
AC197246.3_FG003	0.818413274	0.500970187	0.047181039	0.122149758	0.184393471	0.361889509	0.00448305	0.164414352	0.017385882	0.013866333	0.028630794	0.170610451
AC197340.3_FG003	0.003731343	0.019230769	0.001389532	0	0	0.005	0.003731343	0.019230769	0.001389532	0	0	0.005
AC197387.3_FG004	0.049566837	0.092895458	0.009046191	0.036819216	0.08305458	0.049244158	0.012253419	0.038514792	0.003459599	0.001104934	0.011868148	0.012422472
AC197555.3_FG008	0.092264784	0.122240299	0.094559349	0.090230003	0.058536312	0.069883721	0.017637919	0.031605855	0.066626388	0.012385692	0.007688853	0.000116279
AC197575.3_FG008	0.032369468	0.012889688	0.032766288	0.029343402	0.014410735	0.019979518	0.003087274	0.007395188	0.006881735	0.000254556	0.000221874	0.005306192
AC197578.4_FG001	0.051645038	0	0.022303674	0.021078567	0.010169492	0.021627907	0.0379072	0	0.005629287	0.00910252	0.010169492	0.001627907
AC197672.3_FG002	0.864252121	1.135588557	0.193557696	0.432836543	0.152491863	0.118895349	0.038732954	0.220180674	0.031546523	0.007283217	0.066051183	0.043895349
AC197699.3_FG002	0	0.009615385	0.033434163	0.018036362	0.013245033	0.005	0	0.009615385	8.54E-05	7.23E-05	0.013245033	0.005
AC197699.3_FG003	0.261393966	0.167731817	0.386494113	0.294501743	0.228273097	0.170069767	0.079304414	0.055345106	0.088170091	0.053184378	0.010137499	0.011930233
AC197699.3_FG008	0.008310625	0.004531722	0.009626907	0.030362399	0	0	0.000847938	0.004531722	0.005736216	0.000422291	0	0
AC197705.4_FG003	0.007462687	0	0	0	0.005084746	0.005	0.007462687	0	0	0	0.005084746	0.005
AC197705.4_FG006	0.077339411	0.075543226	0.030605288	0.084278125	0.055993939	0.018313953	0.032563292	0.030226004	0.016638807	0.027391897	0.010231226	0.006686047
AC197705.4_FG007	0.349639916	0.158494076	0.137373796	0.111356764	0.181165116	0.076511628	0.021281707	0.004647923	0.040486327	0.033512453	0.022224718	0.016511628
AC197705.4_FG011	0.752112405	1.465227765	0.556837565	1.031717257	0.117544058	0.080697674	0.024006998	0.323233773	0.154602928	0.163453784	0.024828826	0.000697674
AC197717.3_FG002	0.100257165	0.174965144	0.080097345	0.316976712	0.164844541	0.392877907	0.040555673	0.078811298	0.001885055	0.039310713	0.058884276	0.005377907
AC197718.3_FG002	0.004777197	0.00622627	0.005572355	0.012008165	0	0	0.000197922	0.00018398	1.42E-05	0.003959883	0	0
AC197738.3_FG007	0.007314245	0.037527107	0.007379696	0.011281753	0.004237287	0.005203488	0.003879785	0.001575451	0.001420668	0.002299724	0.004237287	0.002296512
AC197770.3_FG002	0	0	0.015348897	0	0	0	0	0	0.009790768	0	0	0
AC197771.3_FG001	0.010897146	0.007552867	0	0.009014156	0	0	0.004028227	0.007552867	0	0.000965874	0	0
AC197783.3_FG005	0.021889627	0.027284174	0.009540369	0.038466544	0.021080066	0.023197389	0.007319627	0.003805557	0.002171392	0.002766538	0.008973537	0.010683551
AC198169.4_FG004	2.150294002	2.96954164	1.310182669	3.673285244	0.565433836	1.337093023	0.275079132	0.232381437	0.276663116	0.01533751	0.009142446	0.092906977
AC198353.5_FG001	0.118552925	0.336770862	0.050208171	0.845196936	0.013245033	0.058255814	0.073776805	0.028613753	0.022417527	0.126634062	0.013245033	0.011744186
AC198353.5_FG004	1.293150809	1.615006998	1.119660208	1.987225761	0.41330116	0.570813953	0.039419466	0.134237768	0.147593169	0.312175437	0.037029966	0.059186047
AC198361.3_FG004	0.18003572	0.097649897	0.136487253	0.181764239	0.112223595	0.069069767	0.028919504	0.011111436	0.013582225	0.024822587	0.000359186	0.010930233
AC198403.3_FG001	0.014331606	0.065651872	0	0	0	0	0.000593768	0.011271205	0	0	0	0
AC198418.3_FG005	13.45663654	13.45187969	5.374148398	17.24796095	7.284347347	15.08203488	1.359621614	1.134658773	0.40518121	2.116224418	1.10638113	0.302965116
AC198421.3_FG003	0	0	0.000659528	0.000748503	0.007092553	0.009991279	0	0	0.000659528	0.000748503	0.005821367	0.004758721
AC198481.3_FG004	0.092264784	0.261503606	0.116976876	0.232160931	0.133393199	0.151395349	0.017637919	0.007727163	0.016418217	0.013348051	0.052037265	0.011395349
AC198509.3_FG004	0.007165803	0.004807692	0.001786541	0.00485046	0	0.005406977	0.000296884	0.004807692	0.001786541	0.001856448	0	0.000406977
AC198515.3_FG011	0.007462687	0	0.002793296	0	0	0	0.007462687	0	0.002793296	0	0	0
AC198518.3_FG003	0.602858674	0.687253091	0.701832791	0.964909222	0.628521726	0.549360465	0.125246734	0.110330014	0.10965402	0.005150658	0.032495236	0.165639535
AC198699.3_FG004	0.088124047	0.06029222	0.238312402	0.328345295	1.852940599	0.331182137	0.026303804	0.012215317	0.053489329	0.077842298	0.243669328	0.126182177
AC198725.4_FG004	0	0.009063444	0.006969009	0.012048338	0	0.0075	0	0.009063444	0.00141088	0.006060314	0	0.0075
AC198725.4_FG007	0.017766065	0.04188938	0.018541329	0.01952132	0.032579414	0.029534884	0.002840692	0.003427842	0.012954737	0.004430776	0.007155685	0.000465116
AC198743.3_FG008	0.009010264	0.005044525	0.029627644	0.013097779	0.011952684	0.0148348	0.001301812	0.001419148	0.007615626	0.002798681	0.002654405	0.004107527
AC198901.4_FG004	0	0	0.001489757	0	0.005606135	0.002847543	0	0	0.001489757	0	0.001752223	0.000263567
AC198937.4_FG003	0.265431586	0.161253778	0.019510378	0.072193641	0	0	0.018150504	0.088746222	0.002835991	0.012313402	0	0
AC198982.3_FG006	0.049269968	0.107265282	0.011144721	0.052648225	0.011707262	0.005	0.019419222	0.001496051	2.85E-05	0.010732057	0.001537771	0.005
AC199001.3_FG005	0.010600262	0	0.007380249	0.006491043	0.002542373	0	0.003137576	0	0.006586231	0.005485005	0.002542373	0
AC199058.2_FG001	0.021598233	0.019847762	0.005072923	0.004742175	0.002567163	0.002601744	0.003367846	0.008407818	0.001863765	0.001053376	0.001295976	0.001148256
AC199067.2_FG004	0.00248756	0.003021145	0.019975925	0.018068488	0.011707262	0.005813953	0.00248756	0.003021145	0.003301539	0.008088452	0.001537771	0.005813953
AC199175.2_FG006	0.327687069	0.203293728	0.02125764	0.043653831	0.03854716	0.078354651	0.053308964	0.048308829	0.003939209	0.004132879	0.002953939	0.016145349
AC199182.3_FG003	0.009214974	0.001373625	0.004028291	0.007479399	0.025911191	0.036600774	0.001219243	0.001373625	0.003234273	0.003531906	0.001691708	0.006108714
AC199198.3_FG002	0.005123876	0.001923077	0.002625729	0.002700635	0	0.000968994	0.00027313	0.001923077	0.000819338	0.001191581	0	0.000968994
AC199198.3_FG003	0.005123876	0.001923077	0.002625729	0.002700635	0	0.000968994	0.00027313	0.001923077	0.000819338	0.001191581	0	0.000968994
AC199315.4_FG001	0.335393737	0.441528193	0.9765675	0.366711245	0.223186287	0.086627907	0.037740592	0.100138461	0.174891522	0.00554424	0.013016799	0.063372093
AC199355.3_FG004	0.001373784	0	0.001809238	0.008997699	0.004067797	0.020296512	0.001373784	0	0.00069192	0.005074157	0.004067797	0.001796512
AC199363.4_FG003	0.014331606	0	0.001389532	0	0.011707262	0	0.000593768	0	0.001389532	0	0.001537771	0
AC199379.4_FG001	0.000858615	0.002403846	0.011535285	0.010081057	0	0	0.000858615	0.002403846	0.004468525	0.000847087	0	0
AC199439.4_FG005	0.003091014	0	0.006261637	0.004513457	0.016538209	0.006700673	0.003091014	0	0.006261637	0.000214912	0.00758205	0.002501707
AC199492.3_FG001	0.007462687	0	0	0.002994012	0	0	0.007462687	0	0	0.002994012	0	0
AC199526.5_FG001	0	0	0.001484541	0	0.051549589	0.007496131	0	0	0.000553441	0	0.010702107	0.005170549
AC199526.5_FG002	1.681541598	1.31516772	0.53530844	0.362070629	0.42006024	0.367596895	0.420347583	0.402780992	0.220597083	0.086621527	0.008195826	0.092403105
AC199526.5_FG003	2.034494214	1.614890798	2.309209745	3.285539606	1.908878677	1.577674419	0.069983398	0.019724587	0.203064493	0.007873567	0.342776953	0.182325581
AC199541.4_FG001	1.092454753	0.988304329	1.347624623	0.649227611	1.883613275	0.489825142	0.351161872	0.183169036	0.161405997	0.044936748	0.324011898	0.051841038
AC199541.4_FG002	0.913734714	0.842853479	1.237666566	0.598112537	1.645152167	0.441976305	0.261994072	0.155542963	0.124073639	0.041725866	0.343828935	0.044689875
AC199541.4_FG004	1.064385309	0.959458175	1.339273198	0.649227611	1.870368242	0.489825142	0.338017802	0.154322882	0.158641164	0.044936748	0.337256931	0.051841038
AC199541.4_FG007	0.014567024	0.034446709	0.002601844	0.020190309	0.003946852	0.013036173	0.012908651	0.01094244	0.000739648	0.011353745	0.002675665	0.001408267
AC199571.3_FG001	0.018767909	0.005216227	0.018222503	0.029027843	0.005504327	0.006731078	0.00591818	0.00159085	0.000990531	0.001378394	3.24E-05	0.004619968
AC199571.3_FG003	0.006840791	0.039052178	0.011130478	0.033547567	0	0	0.006840791	0.005819572	0.005543892	0.004875559	0	0
AC199701.4_FG001	0.124801996	0.064120634	0.02527769	0.042228886	0.005967277	0.011863785	0.007424638	0.012459019	0.002632048	0.014683988	0.001790524	0.002006645
AC199703.3_FG003	0.007462687	0.018678829	0	0.004503066	0	0.01994186	0.007462687	0.00055194	0	0.001484958	0	0.01494186
AC199705.3_FG008	0.400434894	0.546101563	0.813066526	1.004481989	0.960938385	0.626744186	0.176554297	0.165436899	0.192954795	0.118254444	0.045684131	0.173255814
AC199765.4_FG008	0.030910135	0.046421102	0.001396648	0.009030229	0	0.0025	0.030910135	0.007959564	0.001396648	0.003042205	0	0.0025
AC199779.3_FG006	0.007462687	0	0.002793296	0	0.021876754	0.005	0.007462687	0	0.002793296	0	0.008631721	0.005
AC199782.5_FG001	0.416804095	0.277974674	0.167142352	0.072121351	1.192109118	0.160581395	0.045882472	0.066436212	0.010717771	0.00572296	0.384162098	0.009418605
AC199782.5_FG002	0.138990944	0.168661401	0.066754473	0.099187943	0.108440903	0.136511628	0.012125273	0.023646291	0.044408104	0.002608465	0.037254461	0.043488372
AC199782.5_FG003	0.036125898	0.028846154	0.025040043	0.008982036	0.006622517	0.005	0.008650222	0.028846154	0.013866859	0.008982036	0.006622517	0.005
AC199826.4_FG003	0.025822519	0.051504765	0.012061587	0.003018109	0.081872263	0.033100773	0.0189536	0.006187543	0.004612799	0.003018109	0.017465485	0.023100773
AC199908.4_FG002	0.004777197	0	0.002551032	0.002994009	0.001271186	0	0.000197922	0	0.001154384	0.002994009	0.001271186	0
AC199961.4_FG001	0.021200524	0.015247026	0.11749935	0.001497006	0.009667186	0.0025	0.006275151	0.013599127	0.006336773	0.001497006	0.003044669	0.0025
AC199961.4_FG004	0	0.00082395	0.004636516	0	0.011440673	0	0	0.00082395	0.002774321	0	0.011440673	0
AC200057.4_FG007	0.017766065	0.017444222	0.001389532	0.006012121	0.007292249	0.025348837	0.002840692	0.011401932	0.001389532	2.41E-05	0.002877243	0.015348837
AC200099.4_FG003	0.014925373	0.027742273	0.008337193	0.018060459	0.006622517	0.005813953	0.014925373	0.008511504	0.008337193	0.006084411	0.006622517	0.005813953
AC200112.4_FG008	0.001373784	0.004531722	0.002793296	0.004527163	0	0	0.001373784	0.004531722	0.002793296	0.004527163	0	0
AC200209.1_FG001	0.037524883	0.05731708	0.011137605	0.051887674	0.103683539	0.119011628	0.015136824	0.007637599	0.002757717	0.0084745	0.047751335	0.025988372
AC200210.1_FG006	0.013737838	0	0.002779064	0	0.002601702	0	0.013737838	0	0.002779064	0	0.002601702	0
AC200298.4_FG001	0.014331606	0	0.066839863	0.021030374	0.095667304	0.105581395	0.000593768	0	0.010973941	0.002921722	0.016197105	0.045581395
AC200497.4_FG015	0	0	0	0	0	0.020875964	0	0	0	0	0	0.004790696
AC200753.3_FG003	0.021200524	0.009063444	0.002793296	0	0	0	0.006275151	0.009063444	0.002793296	0	0	0
AC201740.3_FG003	0.006868919	0.009615385	0	0	0	0	0.006868919	0.009615385	0	0	0	0
AC201767.3_FG003	0	0	0	0	0.006355932	0.015	0	0	0	0	0.006355932	0.015
AC201815.4_FG001	0.017766065	0.022934581	0	0.012012193	0.005084746	0.0025	0.002840692	0.013319196	0	0.002957867	0.005084746	0.0025
AC201888.3_FG013	0.15367482	0.220674953	0.059689014	0.099855399	0	0	0.005913343	0.068751588	0.01089935	0.011122841	0	0
AC201891.3_FG001	0.010846206	0.011831862	0.009439013	0.007557278	0.026346331	0.010515919	0.001517848	0.002216477	0.000300946	0.001612026	0.015958927	0.004591221
AC202041.4_FG003	0.025228752	0	0	0.001509054	0.009164889	0.002906977	0.004621995	0	0	0.001509054	0.004080144	0.002906977
AC202073.4_FG001	0.001373784	0	0.005586592	0	0.011707262	0.005	0.001373784	0	0.005586592	0	0.001537771	0.005
AC202107.3_FG001	0.014331606	0.019230769	0.041742893	0.021078567	0.010169492	0.011627907	0.000593768	0.019230769	0.019396524	0.00910252	0.010169492	0.011627907
AC202110.3_FG004	0	0	0	0	0.051913796	0.02	0	0	0	0	0.001066337	0.02
AC202129.3_FG001	2.27257219	3.93873477	5.335460192	13.0968702	6.28506785	10.79369433	0.199224638	0.748533366	0.233746668	0.236034534	0.060282089	1.000434573
AC202144.5_FG001	0	0.009063444	0	0	0	0.005	0	0.009063444	0	0	0	0.005
AC202185.4_FG004	0.469124083	0.150534512	0.005558129	0	0	0.005	0.245243486	0.04177318	0.005558129	0	0	0.005
AC202396.4_FG010	0.002210919	0.004807692	0.008748434	0.006760624	0.00624783	0.005203488	7.87E-05	0.004807692	0.003161842	0.000724406	0.001163084	0.002296512
AC202435.3_FG003	0.005223881	0.001812689	0.02876917	0.003420522	0.004635762	0	0.005223881	0.001812689	0.008285008	0.003420522	0.004635762	0
AC202439.3_FG001	0	0	0	0	0.006622517	0.005813953	0	0	0	0	0.006622517	0.005813953
AC202439.3_FG006	0	0	0.005586592	0.012000145	0.032046246	0.02244186	0	0	0.005586592	0.005963927	0.018801213	0.01244186
AC202567.4_FG004	0.009439924	0	0.020346551	0.010679346	0.003311258	0.00391667	0.00051033	0	0.015225501	0.001996711	0.003311258	0.00391667
AC202707.3_FG002	0.041044776	0.032273996	0.002779064	0.049557826	0	0.056976744	0.041044776	0.013043226	0.002779064	0.010322413	0	0.006976744
AC202877.3_FG002	0.08692892	0.029793042	0.001389532	0.001955168	0	0	0.016364546	0.014262902	0.001389532	0.001200641	0	0
AC202915.3_FG002	0.029256979	0.032825936	0.002793296	0.006012121	0	0.0025	0.015519141	0.005635603	0.002793296	2.41E-05	0	0.0025
AC203031.3_FG002	0.007462687	0	0	0.003018109	0.015254238	0.005	0.007462687	0	0	0.003018109	0.015254238	0.005
AC203093.3_FG001	0.017636393	0.054259832	0.002105353	0.010796415	0.00220751	0.002325581	0.010505378	0.002158747	0.002105353	0.000937262	0.00220751	0.002325581
AC203101.3_FG002	0.027475676	0.004531722	0.002779064	0	0	0	0.027475676	0.004531722	0.002779064	0	0	0
AC203159.3_FG009	0.006157475	0	0.003205175	0	0	0.001162791	0.001447361	0	0.00042611	0	0	0.001162791
AC203173.3_FG004	0.742887141	0.620855531	0.117103249	0.176193667	0.204984813	0.405030964	0.020048038	0.116323854	0.021479422	0.039674579	0.060578061	0.056968976
AC203237.3_FG001	0.005448573	0.004669707	0.000694766	0.006016134	0.004198002	0.005203488	0.002014114	0.000137985	0.000694766	0.001026116	0.000886744	0.002296512
AC203253.4_FG001	0	0.004531722	0.012983197	0.02354948	0.006622517	0.007073642	0	0.004531722	0.007396605	0.00059539	0.006622517	0.001259688
AC203394.3_FG004	0.017469181	0.031722055	0.001389532	0.010503139	0	0	0.010006495	0.031722055	0.001389532	0.004466921	0	0
AC203424.3_FG001	0.075827922	0.065651872	0.046032456	0.059155327	0.046750476	0.096569767	0.046062616	0.011271205	0.023799946	0.009255129	0.012852173	0.038430233
AC203535.4_FG001	0.336495846	0.121136418	0.161456138	0.273611732	0.248456618	0.587209302	0.006787736	0.005751803	0.055310887	0.016126702	0.095914243	0.087209302
AC203535.4_FG002	1.558710541	0.653875215	0.685450154	0.389206499	0.544920871	0.176802326	0.068155131	0.134644446	0.021253757	0.01797913	0.097463235	0.008197674
AC203535.4_FG004	25.91812989	65.92316515	55.01449473	214.1585395	37.67582249	74.08755814	1.530070191	5.442395919	2.857013646	10.80524611	6.933449034	5.12244186
AC203535.4_FG006	0.028663211	0	0.005572361	0.006036217	0.002542373	0	0.001187535	0	1.42E-05	0.006036217	0.002542373	0
AC203535.4_FG007	0.018359833	0	0.012562717	0.004024144	0.005853631	0.0025	0.011490914	0	0.009783652	0.004024144	0.000768885	0.0025
AC203570.4_FG005	0.042994817	0.018402859	0.048740365	0.04064808	0.015018521	0.022034884	0.001781303	0.008787474	0.006840924	0.016695985	0.004849029	0.007034884
AC203571.3_FG001	0	0	0.002779064	0	0	0.005	0	0	0.002779064	0	0	0.005
AC203761.3_FG002	0.017469181	0.009615385	0.001396648	0.009006133	0	0.016627907	0.010006495	0.009615385	0.001396648	0.002969915	0	0.006627907
AC203831.3_FG002	0.020129234	0.009375873	0.004284392	0.002994015	0	0	0.001916726	0.003765166	0.004284392	0.002994015	0	0
AC203841.3_FG002	0.252287515	0.258743905	0.047357949	0.117200208	0.018329779	0.01	0.046219947	0.085666982	0.002665211	0.008548295	0.008160287	0.01
AC203841.3_FG009	0.042697933	0.090242273	0.006954777	0.019557465	0.020872152	0.028255814	0.0053845	0.053988496	0.004161481	0.004587405	0.005617914	0.018255814
AC203862.4_FG002	0.084039593	0.046421102	0.08767573	0.01504235	0.053215849	0.05872093	0.042826079	0.007959564	0.034603104	0.003066302	0.032876866	0.04127907
AC203865.3_FG001	0.073608068	0.046145132	0.066882558	0.024024386	0.077101808	0.030813953	0.036294635	0.017298978	0.005743141	0.005915734	0.004254126	0.019186047
AC203909.3_FG003	0.014925373	0	0.002779064	0.003018109	0	0	0.014925373	0	0.002779064	0.003018109	0	0
AC203955.3_FG002	0.006780634	0.017019125	0.014002481	0.009469365	0.002968163	0.008579456	0.001805515	0.000352471	0.002092211	0.002570832	0.000760654	0.006253874
AC203956.3_FG004	0.012465934	0.004669707	0.006510574	0.002760573	0	0	0.001271904	0.000137985	0.00373151	0.001263567	0	0
AC203957.3_FG004	0.496093547	0.181704628	1.915239198	0.252557261	1.242732081	0.116453488	0.025944293	0.008627704	0.096803444	0.013036303	0.1301493	0.011453488
AC203966.5_FG002	0.921138476	0.366444899	2.080589403	0.339991038	2.455462628	0.287054252	0.103737136	0.085478159	0.445580107	0.047234501	0.131733822	0.063720922
AC203966.5_FG005	0.229305688	0.10356147	0.0334057	0	0.006622517	0	0.009500282	0.031053915	0.011059331	0	0.006622517	0
AC203966.5_FG006	0.004791312	0.005681818	0.001389532	0.005311948	0	0	0.002077607	0.005681818	0.001389532	0.004214454	0	0
AC203972.3_FG001	0.006868919	0	0.002793296	0.009054326	0	0.01	0.006868919	0	0.002793296	0.009054326	0	0.01
AC203976.4_FG001	0.008321301	0.009615385	0.000698324	0	0	0	0.006604072	0.009615385	0.000698324	0	0	0
AC203985.4_FG001	0.119726925	0.256419944	1.009365333	1.029356783	0.849371422	1.42740309	0.012113866	0.006419944	0.242140009	0.050483535	0.203608698	0.03593023
AC203985.4_FG005	0.405906949	0.259295845	0.25055698	0.228376247	0.223975757	0.337267442	0.041854245	0.066988153	0.077372622	0.020126747	0.040924906	0.052267442
AC203986.3_FG013	0	0	0	0	1.804108218	0.142325581	0	0	0	0	0.421057345	0.037674419
AC203989.4_FG001	0	0.019230769	0.002779064	0	0.0333483	0.005813953	0	0.019230769	0.002779064	0	0.013009316	0.005813953
AC204050.4_FG006	0.013737838	0	0.002793296	0	0.071186442	0.015	0.013737838	0	0.002793296	0	0.071186442	0.015
AC204212.4_FG001	0.354093173	0.036805718	1.172334347	0.033126905	0.136940174	0.04494186	0.086205334	0.017574949	0.250546638	0.015162834	0.035245257	0.01005814
AC204277.3_FG006	0.663779738	0.598177632	1.911087639	1.135680734	0.97524968	0.361712351	0.014526007	0.085357126	0.133525279	0.071761499	0.01585202	0.064716223
AC204292.4_FG002	0.006868919	0	0.002793296	0	0	0	0.006868919	0	0.002793296	0	0	0
AC204292.4_FG003	0.042401049	0.009615385	0.027847571	0.002994012	0.010169492	0.005813953	0.012550303	0.009615385	0.005501202	0.002994012	0.010169492	0.005813953
AC204292.4_FG005	0.005223881	0	0.001945345	0	0	0.001	0.005223881	0	0.001945345	0	0	0.001
AC204359.3_FG005	0.01216905	0.024629129	0.00232063	0.001509054	0	0.005	0.008437707	0.008603494	0.000458434	0.001509054	0	0.005
AC204472.3_FG002	0.014331606	0.028846154	0.002779064	0.015066447	0.006622517	0.005	0.000593768	0.028846154	0.002779064	0.009078423	0.006622517	0.005
AC204515.4_FG006	0	0.009063444	0	0	0	0.02	0	0.009063444	0	0	0	0.02
AC204530.4_FG002	0.014331606	0	0	0	0.006622517	0.005	0.000593768	0	0	0	0.006622517	0.005
AC204530.4_FG003	0	0.045869162	0	0	0	0	0	0.026638393	0	0	0	0
AC204539.4_FG002	0.021794292	0.022251914	0.006267127	0.006030193	0.001655629	0.025813953	0.008056454	0.016209624	0.000680534	0.004533187	0.001655629	0.014186047
AC204539.4_FG003	0.16979394	0.114611439	0.278623058	0.128564512	0.24864543	0.295330863	0.036786718	0.002856484	0.04272931	0.00810547	0.006642439	0.009126417
AC204573.3_FG002	0	0.009063444	0	0.002994012	0	0	0	0.009063444	0	0.002994012	0	0
AC204604.3_FG008	0.147809903	0.10300953	0.039049219	0.021006277	0.053923	0.030813953	0.058257665	0.012375086	0.016816703	0.008933842	0.027432934	0.019186047
AC204611.4_FG001	0	0.018126889	0	0	0	0.01	0	0.018126889	0	0	0	0.01
AC204619.3_FG003	0.010897146	0.018402859	0	0.01049109	0.014249635	0.068197674	0.004028227	0.008787474	0	0.007472982	0.001004602	0.013197674
AC204641.5_FG001	0.041256191	0.030696586	0.004178082	0.005116725	0	0.012146308	0.011405475	0.001995703	0.000453691	0.001623713	0	0.008270342
AC204711.3_FG003	0.034938362	0.027742273	0	0	0	0	0.020012989	0.008511504	0	0	0	0
AC204712.3_FG002	0.007165803	0	0	0	0.005084746	0.010813953	0.000296884	0	0	0	0.005084746	0.000813953
AC204717.3_FG005	0	0	0	0.003018109	0	0.005813953	0	0	0	0.003018109	0	0.005813953
AC204772.2_FG002	0	0.009063444	0	0	0.006622517	0.016627907	0	0.009063444	0	0	0.006622517	0.006627907
AC204891.4_FG001	0	0.023486521	0.006976124	0.01203629	0.006622517	0.005	0	0.005359633	0.00419706	0.003054254	0.006622517	0.005
AC204953.3_FG002	0.001865672	0.010757992	0.008365657	0.000598802	0	0	0.001865672	0.004347742	0.002807528	0.000598802	0	0
AC205008.4_FG002	0.007462687	0.068745643	0.006961893	0.05261208	0	0.03244186	0.007462687	0.037023588	0.001375301	0.001713876	0	0.00244186
AC205012.3_FG002	0	0	0	0	0	0.02244186	0	0	0	0	0	0.01244186
AC205035.3_FG004	0	0	0.005871042	0.001609657	0.000847459	0.000833335	0	0	0.002519087	0.001609657	0.000847459	0.000833335
AC205057.3_FG004	0	0	0.002779064	0.00300606	0.005853631	0.02244186	0	0	0.002779064	1.20E-05	0.000768885	0.01244186
AC205077.3_FG003	0.058167595	0.047765122	0.022276374	0.020251105	0.009466275	0.006496126	0.016376551	0.011209224	0.002730285	0.008063692	0.000194752	0.004170544
AC205100.3_FG001	0.028911972	0.036307031	0.031135335	0.026435212	0.027334049	0.015454592	0.001436296	0.018180142	0.006501129	0.006199518	0.00893211	0.009640638
AC205122.4_FG003	2.356064687	1.80577507	2.527328778	1.731322075	2.845830078	3.229108529	0.061845761	0.151928916	0.10954273	0.035144991	0.862779194	0.610891471
AC205154.3_FG001	0.029256979	0.036805718	0.008379888	0.021054471	0	0.005813953	0.015519141	0.017574949	0.008379888	0.003090399	0	0.005813953
AC205320.3_FG004	0.007462687	0.009063444	0	0	0.021876754	0.016627907	0.007462687	0.009063444	0	0	0.008631721	0.006627907
AC205326.3_FG002	0.00248756	0.00641025	0.015785975	0.015066447	0.029346718	0.015116272	0.00248756	0.00641025	0.000888406	0.009078423	0.002856665	0.001550388
AC205345.3_FG002	0.002724287	0.017067439	0.006434324	0.015162323	0	0.000555555	0.001007057	0.006169734	0.000149408	0.011641198	0	0.000555555
AC205362.4_FG002	0.11779042	0.024038462	0.239782282	0	0.498439785	0.050755814	0.005850121	0.024038462	0.067480288	0	0.081221242	0.004244186
AC205376.4_FG003	0.216161618	0.085434581	0.080849038	0.081151581	0.425418121	0.105697674	0.037569725	0.049180804	0.019709621	0.002680755	0.067802227	0.024302326
AC205376.4_FG008	0.220655466	0.122792239	0.075205519	0.057079001	0.085497812	0.035813953	0.026625616	0.050284684	0.008166413	0.008789262	0.006027613	0.024186047
AC205419.3_FG001	0.229305688	0.08377876	0.01811373	0.016515259	0.015787406	0.020813953	0.009500282	0.006855683	0.001439343	0.004442825	0.01070266	0.009186047
AC205471.4_FG003	0	0.009615385	0	0	0.006622517	0.005	0	0.009615385	0	0	0.006622517	0.005
AC205471.4_FG007	0.076745644	0.019230769	0.108653914	0.005988024	3.123413792	0.592587209	0.046894897	0.019230769	0.002508663	0.005988024	0.393612468	0.394912791
AC205484.3_FG005	0.035203482	0.013141994	0.020464493	0.014782506	0.069110026	0.027215245	0.01927413	0.013141994	0.010181954	0.011764398	0.024267418	0.005536685
AC205502.4_FG004	0.209886467	0.009615385	0.03897806	0.072121351	0.095667304	0.24372093	0.05877025	0.009615385	0.011045099	0.00572296	0.016197105	0.02372093
AC205511.3_FG002	0	0	0.005558129	0.033030519	0	0	0	0	0.005558129	0.008885649	0	0
AC205521.3_FG003	0.649078621	0.863205916	0	0.147212618	0	0.086511628	0.127040782	0.0021787	0	0.020452053	0	0.006511628
AC205534.3_FG002	0.00205221	0.003021145	0	0.000804979	0.002619413	0.009302326	0.000695358	0.003021145	0	5.05E-05	0.002619413	0.009302326
AC205558.3_FG002	0	0	0	0	0.041901442	0.032616272	0	0	0	0	0.002166342	0.019050388
AC205560.3_FG003	0.016819165	0.003021145	0.008485363	0	0.002711863	0	0.003081327	0.003021145	0.00292724	0	0.002711863	0
AC205562.3_FG002	0	0	0.002793296	0.012000145	0	0	0	0	0.002793296	0.005963927	0	0
AC205574.3_FG006	0	0.009615385	0	0	0.008396004	0	0	0.009615385	0	0	0.001773488	0
AC205608.4_FG004	3.301356883	1.200964458	3.32048644	1.319744825	0.925322721	0.873488372	0.086702819	0.222112465	0.24227415	0.026331651	0.488236628	0.033488372
AC205673.3_FG006	0	0	0	0	0.018329779	0.01	0	0	0	0	0.008160287	0.01
AC205677.3_FG001	0.18842965	0.196955615	0.103110017	0.135260667	0.030037041	0.081511628	0.113802784	0.033813616	0.008621827	0.002463884	0.009698058	0.011511628
AC205703.4_FG001	0.014331606	0.004531722	0.004175712	0	0.05823886	0	0.000593768	0.004531722	0.001382416	0	0.038371311	0
AC205703.4_FG002	2.070760587	1.37840462	0.367258924	0.285467296	1.64523449	0.204895349	0.242402378	0.163903073	0.071288563	0.025909949	0.200201378	0.042104651
AC205703.4_FG005	0.036125898	0.057692308	0.019553073	0.005988024	0.037130992	0.011627907	0.008650222	0.057692308	0.019553073	0.005988024	0.023885959	0.011627907
AC205703.4_FG006	0.102568163	0.27084302	0.073801756	0.091702913	0.062380739	0.098197674	0.027941297	0.008003133	0.012349242	0.004876565	0.03695701	0.016802326
AC205703.4_FG010	0.006868919	0	0.011173184	0.009006133	0.005084746	0.005813953	0.006868919	0	0.011173184	0.002969915	0.005084746	0.005813953
AC205725.3_FG010	0.006911866	0.008308151	0.00027933	0	0.006204595	0.00666666	0.006911866	0.008308151	0.00027933	0	0.006204595	0.00666666
AC205730.3_FG001	0	0	0.003351955	0	0.006622517	0	0	0	0.003351955	0	0.006622517	0
AC205730.3_FG002	0.006868919	0.045869162	0.027819108	0.024072579	0	0	0.006868919	0.026638393	0.016645923	0.006108508	0	0
AC205886.3_FG001	0.839064309	0.381982171	0.367012573	0.383565638	0.111858724	0.013292641	0.173577593	0.045445254	0.012414791	0.023373748	0.025849119	0.005540699
AC205968.3_FG001	0	0.009615385	0.019524609	0.014994157	0.01986755	0.005	0	0.009615385	0.008408352	0.008957939	0.01986755	0.005
AC205982.3_FG014	0	0.009615385	0.002779064	0.002994012	0.011707262	0.005813953	0	0.009615385	0.002779064	0.002994012	0.001537771	0.005813953
AC206031.3_FG007	0.142722287	0.127440162	0.326061364	0.023952096	0	0.029069767	0.008393929	0.108209392	0.031480535	0.023952096	0	0.029069767
AC206165.3_FG019	0.016258347	0.004032119	0.02958426	0.018052487	0.023838252	0.025966361	0.007782869	0.004032119	0.01035707	0.003500636	0.002651814	0.023640779
AC206166.3_FG002	0.016296245	0.003021145	0.002779064	0.000926719	0	0	0.004848038	0.003021145	0.002779064	0.000926719	0	0
AC206198.3_FG001	1.184435641	1.405603667	1.402083923	1.253912707	0.280441129	0.388430233	0.099146449	0.200165564	0.293145375	0.101218096	0.010949599	0.053430233
AC206199.3_FG005	0	0	0.002779064	0.003018109	0	0	0	0	0.002779064	0.003018109	0	0
AC206201.3_FG004	0.014925373	0.019230769	0.012527137	0.033030519	0	0.005813953	0.014925373	0.019230769	0.004147249	0.008885649	0	0.005813953
AC206223.3_FG001	0.029256979	0	0	0	0	0	0.015519141	0	0	0	0	0
AC206223.3_FG004	0.000932836	0.00589194	0.005574081	0.000332668	0.001573851	0	0.000932836	0.002266562	0.001120964	0.000332668	0.001573851	0
AC206223.3_FG006	0.050754387	0.032825936	0.019503262	0.01203629	0.025423729	0.007906977	0.016409792	0.005635603	4.98E-05	0.003054254	0.025423729	0.002093023
AC206223.3_FG010	0.139881596	0.074715316	0.037574296	0.01952132	0.093893816	0.029127907	0.009372136	0.002207761	0.015227928	0.004430776	0.007801101	0.005872093
AC206259.3_FG002	0	0.010024983	0.000347383	0.003992015	0	0	0	0.008101906	0.000347383	0.003992015	0	0
AC206259.3_FG003	1.727580352	2.058195854	2.417416755	1.724704524	1.907632747	1.216918601	0.072170887	0.390522088	0.107826448	0.061223619	0.234751359	0.048585271
AC206265.3_FG006	0	0	0	0	0.063149624	0.044883721	0	0	0	0	0.042810641	0.024883721
AC206266.3_FG001	0.01721501	0.009339414	0.032975729	0.018495201	0.005518762	0	0.012635736	0.00027597	0.00240602	0.010446913	0.005518762	0
AC206273.3_FG004	0.014331606	0	0.008337193	0	0.006622517	0.01	0.000593768	0	0.008337193	0	0.006622517	0.01
AC206611.3_FG003	0.002289637	0.007736847	0	0.012467448	0	0.00583333	0.002289637	0.001326597	0	0.003485412	0	0.00583333
AC206634.3_FG004	0.006218903	0.009339414	0.002779064	0.006024169	0	0.008869508	0.006218903	0.00027597	0.002779064	0.003030157	0	0.002758398
AC206642.4_FG001	13.34676144	8.957883197	2.61416484	2.715815868	3.161359329	3.747645345	1.369656455	0.320062697	0.253829644	0.403944611	0.024071135	0.418187985
AC206764.4_FG001	0.0128899	0.004807692	0.006256453	0	0	0.001666665	0.005427213	0.004807692	0.004859805	0	0	0.001666665
AC206768.3_FG005	0.013737838	0.009615385	0	0	0.013245033	0	0.013737838	0.009615385	0	0	0.013245033	0
AC206780.3_FG004	0.004907212	0.004623721	0.004159809	0	0.014930976	0.004533175	0.002419644	0.001418587	0.002307096	0	0.000702604	0.001709256
AC206788.3_FG008	0.053595079	0.022658611	0.013938017	0.030072652	0.009933775	0.028662791	0.001356273	0.022658611	0.002821759	0.003126544	0.009933775	0.023662791
AC206788.3_FG015	0.306051332	0.306820828	0.826847346	0.886739605	3.766229311	6.164459302	0.037394615	0.037590059	0.069864106	0.008469976	0.370636027	2.865040698
AC206840.3_FG002	0.262462748	0.134455615	0.175322997	0.279431079	0.281445732	0.30627907	0.053507524	0.028686384	0.08035093	0.031946166	0.003300036	0.07372093
AC206951.3_FG016	0	0	0	0	0.006622517	0.010813953	0	0	0	0	0.006622517	0.000813953
AC206951.3_FG017	0.101508774	0.416686041	0.24764983	0.344549335	0.239701428	0.646511628	0.032819584	0.108993733	0.124744802	0.090058317	0.014535865	0.053488372
AC206968.3_FG003	0.850483597	0.926415195	0.580673082	0.653771934	0.503494591	0.711782944	0.067426851	0.062366843	0.094639568	0.008902712	0.154342045	0.031550386
AC206989.4_FG002	0.068520452	0.023210551	0.055631099	0.037581778	0.116303739	0.047906977	0.0135691	0.003979782	0.036078027	0.001653635	0.009524076	0.042093023
AC207043.3_FG004	0.013231298	0.00641994	0.00532033	0.003860387	0.012855255	0.004491279	0.002599925	0.00641994	0.003930798	0.000666776	0.008278984	0.000741279
AC207119.3_FG001	0.006709934	0.006814433	0.000985733	0.001772244	0.001694919	0	0.001558245	0.004800336	0.000187649	0.000508106	0.001694919	0
AC207231.3_FG001	0.024479752	0.007736847	0	0	0	0.000833335	0.015321203	0.001326597	0	0	0	0.000833335
AC207265.3_FG002	0.032394554	0.037081688	0.022325021	0.007521175	0.033584017	0.047034884	0.004918879	0.008235534	0.013987828	0.001533151	0.00709395	0.017965116
AC207309.3_FG007	0.031800787	0.032549966	0	0	0	0	0.009412727	0.003703812	0	0	0	0
AC207342.3_FG007	0.039857241	0.033653846	0.025047159	0.039126978	0.021641037	0.016627907	0.012381565	0.033653846	0.011080679	0.01218087	0.011471546	0.006627907
AC207342.3_FG008	0.270717117	0.319786581	0.146149934	0.37358884	0.441448721	0.77784883	0.026936028	0.032777515	0.04838457	0.039584813	0.112635159	0.15381783
AC207347.3_FG005	0.130171985	0.122792239	0.165603387	0.126266582	0.15899091	0.105232558	0.03400712	0.050284684	0.067838024	0.003512091	0.059653162	0.005232558
AC207397.3_FG001	0.013510334	0.000874126	0.000926354	0.006616971	0	0	0.003269399	0.000874126	0.000926354	0.000580754	0	0
AC207546.3_FG004	0.009345232	0.007604194	0.002501158	0.002777293	0.028231907	0.010218994	0.001102529	0.000552906	0.002501158	0.000815522	0.013220874	0.008281006
AC207620.2_FG007	0.067135298	0.023118017	0.024667504	0.029089213	0	0	0.018698511	0.000743171	0.006775621	0.002170345	0	0
AC207628.4_FG002	0.062245301	0.074991286	0.008351425	0.012048338	0.025188012	0.01122093	0.034769625	0.011547175	0.002764833	0.006060314	0.005320463	0.00622093
AC207628.4_FG003	0.010849023	0	0.001948191	0.001760562	0	0.000528541	0.002888814	0	0.000830873	0.001760562	0	0.000528541
AC207628.4_FG005	0.007462687	0.009063444	0	0	0	0.0025	0.007462687	0.009063444	0	0	0	0.0025
AC207628.4_FG009	0.195400117	0.100952825	0.376774741	0.337211843	1.139648453	0.279089028	0.00234978	0.037508714	0.120356191	0.075668046	0.13325947	0.095764503
AC207628.4_FG010	0	0	0	0	0.006622517	0.01744186	0	0	0	0	0.006622517	0.01744186
AC207628.4_FG011	0.100321239	0.164957589	0.02647227	0.040599887	0.038668762	0.022034884	0.004156373	0.056196257	0.001460691	0.004671743	0.012178696	0.007034884
AC207656.3_FG002	0.024634984	0.023486521	0.029244219	0.042133038	0.034352902	0.028313953	0.009709611	0.005359633	0.004104554	0.012192918	0.001240319	0.016686047
AC207722.2_FG009	1397.08361	2038.368087	1847.027123	2519.308943	779.1300991	873.5068674	245.7505163	34.90590357	207.1225908	155.4804529	129.0853502	28.01399565
AC207728.2_FG003	0.003434459	0.009063444	0	0	0	0.005	0.003434459	0.009063444	0	0	0	0.005
AC207798.2_FG003	0.006868919	0	0.002793296	0	0	0.005813953	0.006868919	0	0.002793296	0	0	0.005813953
AC207890.3_FG002	0.171979266	0.26962294	0.076531009	0.108194075	0.098507128	0.226453488	0.007125212	0.12460783	0.034631568	0.00557838	0.027320686	0.098546512
AC208023.3_FG001	4.416543383	5.122860082	2.616623043	3.328088312	8.077283321	7.220174396	0.097138199	0.210473245	0.200421925	0.358028432	0.900682924	0.491492244
AC208110.2_FG006	6.561119843	8.699095367	10.93122463	2.898101106	1.733075113	0.438372065	0.349327739	0.551659867	1.525944552	0.673755049	0.383922583	0.128294565
AC208110.2_FG007	0.251268718	0.833415651	0.013909554	0.201490381	0.016792008	0.019127907	0.064701554	0.099276656	0.008322962	0.021849662	0.003546975	0.004127907
AC208113.3_FG005	0.020606757	0	0.005558129	0.002994012	0.011707262	0.026627907	0.020606757	0	0.005558129	0.002994012	0.001537771	0.003372093
AC208113.3_FG009	0.007165803	0.014423077	0.004189944	0.001497006	0.014683651	0.01622093	0.000296884	0.014423077	0.004189944	0.001497006	0.009598905	0.00122093
AC208201.3_FG001	1.790600628	0.698524297	1.466372428	0.77575634	1.516836924	0.800232558	0.118958837	0.044678143	0.212182484	0.051205442	0.364519043	0.060232558
AC208201.3_FG002	0.075092487	0.095180683	0.201367665	0.395488191	0.140111123	0.302374024	0.000465621	0.010588548	0.064496157	0.013194438	0.020905825	0.060125966
AC208201.3_FG003	0.005223881	0	0	0	0	0.005	0.005223881	0	0	0	0	0.005
AC208204.3_FG006	0.158891437	0.095640633	0.6265662	0.338875548	0.870338947	0.380910826	0.00777522	0.026154232	0.307199362	0.049454411	0.129661001	0.010755814
AC208212.3_FG001	0.008706463	0.010849983	0.009289636	0.001497006	0.002207503	0	0.008706463	0.001234598	0.000952448	0.001497006	0.002207503	0
AC208221.3_FG002	0.220655466	0.541134101	0.167106773	0.238758902	0.009933775	0.036162791	0.026625616	0.002672562	0.024648672	0.054654272	0.009933775	0.016162791
AC208327.4_FG002	0	0.003205125	0.009296749	0.007265645	0.00831743	0	0	0.003205125	0.003738626	0.000279621	0.004927603	0
AC208327.4_FG003	0.609465731	0.126100979	0.145462803	0.144541502	0.155837918	0.291976744	0.034838865	0.058793287	0.009844459	0.063104376	0.052109102	0.028023256
AC208327.4_FG006	1.039338283	0.813908912	1.302850753	1.304991636	1.16055675	0.858023256	0.050213956	0.070706473	0.420169189	0.095410797	0.163946562	0.171976744
AC208337.2_FG003	0.770213077	0.628096009	0.11468409	0.191636229	0.129155505	0.217913828	0.101556555	0.13504478	0.041406643	0.017418043	0.013449316	0.046014642
AC208341.4_FG005	0.320254791	0.278526614	0.491280496	0.428285283	0.619951739	0.571918605	0.12622494	0.047757384	0.186811223	0.017822501	0.055544949	0.026918605
AC208341.4_FG006	0.006868919	0.046421102	0.022317905	0.009030229	0.013245033	0.011627907	0.006868919	0.007959564	0.011201648	0.003042205	0.013245033	0.011627907
AC208341.4_FG008	0.029906973	0.037744964	0.024702698	0.028243794	0.011450962	0.019544566	0.002431311	0.012103944	0.00049414	0.015668349	0.000413439	0.003711236
AC208346.3_FG004	0.057834757	0.038461538	0.033348773	0.030132893	0.090111124	0.035	0.042909383	0.038461538	0.033348773	0.018156846	0.029094174	0.035
AC208348.3_FG012	0.057326422	0.036253778	0.002793296	0.009054326	0.010169492	0.02244186	0.002375071	0.036253778	0.002793296	0.009054326	0.010169492	0.01244186
AC208358.3_FG005	0.020606757	0.018678829	0	0.008982036	0	0	0.020606757	0.00055194	0	0.008982036	0	0
AC208423.3_FG002	0.004353231	0.003735766	0.00292371	0.001497006	0.001324503	0.001	0.004353231	0.000110388	0.000689073	0.001497006	0.001324503	0.001
AC208436.3_FG007	0.028663211	0.046973043	0.011173184	0.008982036	0	0	0.001187535	0.010719265	0.011173184	0.008982036	0	0
AC208440.3_FG003	0.018153571	0.009615385	0.006976124	0.001940215	0.011493995	0.0187117	0.018153571	0.009615385	0.00419706	0.001940215	0.008844988	0.01617202
AC208559.3_FG003	0.00844396	0	0.012737378	0	0	0	0.006481413	0	0.012737378	0	0	0
AC208571.4_FG001	1.512875032	1.705089502	2.910611962	3.103329578	1.061987887	1.238197674	0.084139893	0.24355104	0.363125928	0.094275213	0.070462444	0.093197674
AC208576.3_FG001	0.006868919	0.009063444	0	0	0.005084746	0	0.006868919	0.009063444	0	0	0.005084746	0
AC208855.3_FG002	0.02162449	0.019158143	0.025314326	0.013794841	0.002207503	0.005687983	0.01043046	0.009542758	0.002618635	0.004313805	0.002207503	0.001812017
AC208860.3_FG002	0.023451031	0.017391458	0.012948273	0.037021144	0.017211573	0.009382893	0.005398429	0.006173497	0.0028924	0.016799808	0.004548136	0.002212347
AC208897.3_FG003	0	0.013530426	0.003764545	0.009349712	0.271902647	0.481041629	0	0.013530426	0.001263387	0.000610047	0.050127203	0.135057499
AC208897.3_FG004	0.006868919	0	0.662189937	1.417527128	2.543987361	4.701550367	0.006868919	0	0.177087518	0.173016152	0.915173778	1.215116273
AC208915.3_FG010	45.01766002	135.0078377	17.94121683	46.98010373	7.338696533	7.371666382	3.502047616	24.13323592	5.305099397	3.562000349	3.352644931	1.777760894
AC208930.3_FG007	0	0.007874832	0.001852708	0	0	0.0025	0	0.00334311	0.001852708	0	0	0.0025
AC209080.3_FG004	0.004204789	0.004531722	0.000694766	0.00251509	0.006868517	0.014990302	0.00077033	0.004531722	0.000694766	0.00251509	0.00245351	0.009176348
AC209093.3_FG006	0.00171723	0.005287006	0.004500409	0.002938215	0.003813559	0.001453488	0.00171723	0.005287006	0.001520895	0.000942209	0.003813559	0.001453488
AC209177.3_FG001	0.004404199	0.002742009	0.006628583	0.00237522	0	0	0.001554809	0.00092932	0.002679878	0.000564355	0	0
AC209206.3_FG011	0.152676529	0.11976238	0.162446779	0.189914641	0.108249361	0.186444901	0.035774068	0.010146995	0.005091104	0.003797934	0.028079871	0.020055099
AC209208.3_FG001	0.23795591	0.18734023	0.314930875	0.195056568	0.148114268	0.069476744	0.04562618	0.024198231	0.037024432	0.083386546	0.01082613	0.005523256
AC209208.3_FG002	0.775135795	1.252720879	0.274466005	0.333426692	0.71626054	0.812868145	0.010210512	0.394714871	0.011381269	0.064963638	0.317955526	0.283798435
AC209208.3_FG003	0.007462687	0.027190333	0.002793296	0	0	0	0.007462687	0.027190333	0.002793296	0	0	0
AC209208.3_FG005	0.800619868	0.571752276	0.781050359	0.804247647	0.534156476	0.536104651	0.07251446	0.071752276	0.183284996	0.034786569	0.015512398	0.198895349
AC209213.4_FG002	0.03859209	0.01263653	0.013465351	0.004503066	0	0	0.003766239	0.00659424	0.000429971	0.001484958	0	0
AC209215.4_FG004	0.005075439	0.004772417	0.011632531	0.019747172	0	0	0.001640979	0.002025167	0.002911241	0.004598903	0	0
AC209215.4_FG006	0.01785513	0.017291715	0.00139309	0.000748503	0.001324503	0.00125	0.000690951	0.000977515	3.56E-06	0.000748503	0.001324503	0.00125
AC209242.3_FG003	0.081961406	0.108921102	0.050179708	0.018108652	0.013245033	0.025813953	0.00733454	0.054540436	0.011272806	0.018108652	0.013245033	0.014186047
AC209257.4_FG003	0.003731343	0	0.083578292	0.004503066	0.011707262	0.010813953	0.003731343	0	0.002572705	0.001484958	0.001537771	0.000813953
AC209257.4_FG008	0.036125898	0.052608645	0.030199036	0.009054326	0.006622517	0.0025	0.008650222	0.043545201	0.006113813	0.009054326	0.006622517	0.0025
AC209364.3_FG004	0.002289637	0.003089811	0.007829012	0.001247506	0.001936399	0.000830564	0.002289637	0.003089811	0.000426777	0.001247506	0.00046473	0.000830564
AC209364.3_FG009	0.021794292	0.009615385	0	0	0.021876754	0.005813953	0.008056454	0.009615385	0	0	0.008631721	0.005813953
AC209374.4_FG002	0.528881262	0.547991472	0.434258323	0.490595089	0.514262833	0.457627628	0.020123529	0.060982624	0.09533853	0.028519413	0.040703723	0.048961198
AC209377.3_FG003	0	0	0	0	0.006622517	0.005	0	0	0	0	0.006622517	0.005
AC209626.2_FG013	0.706148751	0.782070656	0.189389099	0.309443489	0.106903132	0.082325581	0.049432333	0.256390882	0.027377926	0.043849924	0.025547199	0.022325581
AC209636.2_FG003	0.041213514	0.037909598	0	0	0	0.014534884	0.041213514	0.019782709	0	0	0	0.014534884
AC209664.3_FG002	0.129578217	0.131303743	0.002793296	0.005988024	0	0	0.019675514	0.022542411	0.002793296	0.005988024	0	0
AC209675.3_FG001	0	0.038461538	0.008379888	0	0	0	0	0.038461538	0.008379888	0	0	0
AC209705.3_FG004	0.017469181	0.018678829	0.008365657	0.006012121	0.013245033	0.005	0.010006495	0.00055194	0.002807528	2.41E-05	0.013245033	0.005
AC209718.1_FG009	0.021794292	0.018678829	0.019524609	0.043617996	0.158283759	0.107383721	0.008056454	0.00055194	0.008408352	0.007689852	0.000656638	0.037616279
AC209778.3_FG002	0.040006606	0.036989689	0.034327304	0.246367847	0.077378646	0.126782893	0.030056367	0.011348669	0.013843142	0.03129805	0.019751553	0.029883707
AC209784.3_FG007	0.277794492	0.274883314	0.856842373	0.465371052	2.552486401	0.804457311	0.031658239	0.092103859	0.143620792	0.110081645	0.478418606	0.145542649
AC209784.3_FG011	0.022345325	0.004807692	0.009268283	0.023042423	0.023571646	0.042984453	0.007419967	0.004807692	0.007406087	0.000909648	0.010326626	0.000348837
AC209819.3_FG007	0.014175068	0.109844225	0.081234581	0.101510132	0.034306126	0.053662791	0.010858322	0.001938244	0.026299766	0.000302898	0.021061092	0.001337209
AC209819.3_FG008	0.023688063	0.009247415	0.009292002	0.009018175	0.016791991	0.016356573	0.003787585	0.002837165	0.001881171	3.61E-05	0.003546972	0.003023253
AC209819.3_FG012	0.072613046	0.20767488	0	0	0.014569536	0.054069767	0.037289657	0.080786659	0	0	0.014569536	0.004069767
AC209835.4_FG004	0.431919778	0.325725534	0.502418493	0.293282589	0.341005166	0.156267507	0.034904917	0.065345786	0.09153802	0.039770671	0.059362697	0.010042007
AC209845.4_FG010	0.044182352	0.009063444	0.027890266	0	0.030037041	0	0.030444514	0.009063444	0.011215879	0	0.009698058	0
AC209858.4_FG002	0.03553213	0.009063444	0.002793296	0	0.052980132	0.031627907	0.005681384	0.009063444	0.002793296	0	0.052980132	0.008372093
AC209858.4_FG003	0.027391307	0.023514118	0.014535639	0.021623149	0.006740375	0.006532944	0.013653469	0.006293574	0.000455048	0.005023551	0.003429117	0.001300386
AC209858.4_FG004	0	0	0	0	0.003311258	0.015813953	0	0	0	0	0.003311258	0.004186047
AC209860.3_FG004	0.015751951	0.044707182	0.04410859	0.06009711	0.054456168	0.043430233	0.008289265	0.012985126	0.002209149	0.005771154	0.001476036	0.023430233
AC209877.3_FG002	0	0	0.027876034	0	0	0	0	0	0.005643519	0	0	0
AC209898.2_FG004	0.021200524	0.018126889	0.022317905	0.078229859	0	0.01	0.006275151	0.018126889	0.011201648	0.018349619	0	0.01
AC209946.4_FG002	0.006868919	0	0	0.003018109	0	0	0.006868919	0	0	0.003018109	0	0
AC209987.4_FG002	0	0	0	0	0.005084746	0.02744186	0	0	0	0	0.005084746	0.00744186
AC209987.4_FG004	0.024602912	0.038570818	0.023425238	0.024180787	0.038506402	0.019995566	0.006372643	0.015092182	0.003217477	0.004534368	0.009556548	0.004090806
AC210003.2_FG004	0	0	0.002779064	0	0	0.015813953	0	0	0.002779064	0	0	0.004186047
AC210003.2_FG015	0.408153873	0.554845468	0.352177843	0.365314645	0.611033789	0.884302322	0.009756575	0.170230083	0.106367787	0.021003268	0.316118529	0.049031008
AC210013.4_FG003	0.034906517	0.069722763	0.002793296	0	0	0	0.024439603	0.03893066	0.002793296	0	0	0
AC210013.4_FG006	0.380678197	1.504473645	0.013895322	0.16553814	0	0.060697674	0.03723225	0.072449432	0.013895322	0.051765685	0	0.020697674
AC210013.4_FG008	0.095699244	0.101504765	0.158719769	0.172854493	0.18246717	0.132674419	0.021072378	0.056187543	0.035814741	0.002195811	0.00958581	0.012674419
AC210013.4_FG009	0.069841829	0.035072424	0.029289283	0.076588273	0.385705412	0.165290671	0.002297469	0.029030134	0.013541253	0.016226099	0.038023372	0.089709299
AC210013.4_FG011	1.34882129	1.249308637	0.902516367	2.173183727	0.864493216	0.977151163	0.147447367	0.216075978	0.169276144	0.003163578	0.128222016	0.017848837
AC210013.4_FG012	0.042005182	0.020097407	0.025503213	0.035573712	0.039379646	0.047984486	0.022104705	0.004071772	0.014330034	0.00064358	0.0224305	0.005348834
AC210013.4_FG013	0.013737838	0	0.001396648	0.009006133	0.033584017	0.01	0.013737838	0	0.001396648	0.002969915	0.00709395	0.01
AC210013.4_FG014	0.013737838	0.049442247	0.012548485	0.035585769	0.096497924	0.093120153	0.013737838	0.010980709	0.004211292	0.003649644	0.055819957	0.034786823
AC210013.4_FG016	0.179922137	0.256557891	0.036406861	0.186997226	0.105355055	0.137093016	0.016986854	0.001750237	0.017784889	0.03080961	0.002812694	0.059573644
AC210013.4_FG018	5.025771538	3.872574437	77.04347262	20.73523488	56.95441751	35.45459302	0.183183686	0.786035976	0.3423553	2.683926797	10.39812612	5.289593023
AC210013.4_FG019	1.049705728	0.532506396	0.050065855	0.064636321	0.305827441	0.275174419	0.08462263	0.179032065	0.033306078	0.00176207	0.03633591	0.129825581
AC210023.3_FG014	0.006868919	0	0.005572361	0	0	0	0.006868919	0	1.42E-05	0	0	0
AC210035.3_FG002	0.000746269	0	0.003220528	0.003948843	0	0	0.000746269	0	0.002108902	0.003093412	0	0
AC210046.4_FG002	0.004579275	0.004807692	0.005109179	0.012048326	0.013559319	0.012616272	0.004579275	0.004807692	0.000477407	0.006060308	0.013559319	0.000949612
AC210158.3_FG004	0.017394491	0.005608971	0.001325396	0.002599628	0.023584015	0.03844186	0.011212464	0.005608971	0.000527312	0.001392384	0.002906052	0.00355814
AC210169.3_FG002	0.092858552	0.086143389	0.031973473	0.023000578	0.04836682	0.015813953	0.003306313	0.010010457	0.02638688	0.001144291	0.017858345	0.004186047
AC210173.4_FG002	0	0	0.002793296	0.004515115	0.006622517	0.002906977	0	0	0.002793296	0.001521103	0.006622517	0.002906977
AC210173.4_FG005	0.064789109	0.018678829	0.047343717	0	0.084790661	0.007906977	0.009837757	0.00055194	0.008237572	0	0.054282186	0.002093023
AC210199.4_FG003	0.079714482	0.091738324	0.067452602	0.117224305	0.072252779	0.248023256	0.02476313	0.053276786	0.010759688	0.002536174	0.019272646	0.061976744
AC210202.3_FG008	0.002289644	0.003525644	0.003484504	0.0034398	0.002341452	0.001453488	0.002289644	0.003525644	0.00070544	0.001087363	0.000307554	0.001453488
AC210204.3_FG002	1.789852271	1.1420085	1.384643176	1.318741802	4.241884648	6.042003878	0.138940167	0.036239269	0.150738572	0.151077131	0.270698133	2.635996122
AC210212.2_FG004	0.022948105	0.002029913	0.010012943	0.009303469	0	0	0.008561539	0.002029913	0.003601247	0.000680241	0	0
AC210303.3_FG001	2.239886832	2.288984463	1.578760873	1.914776094	0.77421709	0.618837209	0.192948988	0.095630922	0.388816739	0.013367619	0.113200129	0.078837209
AC210314.3_FG006	0.627790542	0.505156293	1.682795948	1.549353014	3.206970503	4.292209302	0.127790542	0.04292063	0.017991479	0.061425429	0.634089099	1.117790698
AC210517.3_FG003	1.004399921	0.177724846	0.013895322	0	0	0	0.070226945	0.014582847	0.013895322	0	0	0
AC210529.3_FG004	0.042401049	0.129095982	0.072454918	0.081151581	0.252822992	0.126511628	0.012550303	0.052172905	0.005757372	0.002680755	0.133617694	0.033488372
AC210595.3_FG004	0.023016708	0.031315359	0.004189944	0.010036265	0	0.005406977	0.005603783	0.00714618	0.004189944	0.004048241	0	0.000406977
AC210596.3_FG003	0.003434459	0	0.012548485	0.012000145	0.058003144	0.0075	0.003434459	0	0.004211292	0.005963927	0.018268044	0.0075
AC210596.3_FG004	0	0	0.009762305	0.003018109	0.01348075	0	0	0	0.004204176	0.003018109	0.006858233	0
AC210598.3_FG003	0.040733278	0.03159131	0.006971378	0.015533306	0.023079644	0.005271313	0.009638771	0.016485575	0.002339606	0.000563258	0.007825416	0.001395347
AC210669.3_FG001	0	0.06194806	0.000926354	0.011497125	0.006622517	0	0	0.043821171	0.000926354	0.006466946	0.006622517	0
AC210734.2_FG008	0.003434459	0.009339414	0	0.004491018	0.018329779	0.080755814	0.003434459	0.00027597	0	0.004491018	0.008160287	0.034244186
AC210792.5_FG003	0	0.004188938	0.002779064	0.003433776	0	0.000714285	0	0.000342784	0.002779064	0.000415667	0	0.000714285
AC210848.3_FG004	0	0	0.04179982	0.021006277	0.005084746	0.011627907	0	0	0.002892918	0.008933842	0.005084746	0.011627907
AC210961.3_FG002	0	0.027742273	0.005558129	0.042060748	0	0.02744186	0	0.008511504	0.005558129	0.005843444	0	0.00744186
AC210961.3_FG005	0.032846626	0.023394522	0.006969003	0.068712651	0.06092153	0.016240307	0.012946149	0.002246497	0.00141088	0.018812477	0.018548655	0.010426353
AC211152.4_FG007	0.006868919	0	0.006961893	0.009006133	0.002207503	0	0.006868919	0	0.001375301	0.002969915	0.002207503	0
AC211164.5_FG003	1.397653211	1.2015502	2.454040954	1.40189835	0.892986403	0.926356516	0.250887211	0.179114373	0.504990543	0.023654919	0.325657582	0.009689926
AC211164.5_FG004	0.044182352	0.009615385	0.002793296	0.009054326	0.011707262	0.010813953	0.030444514	0.009615385	0.002793296	0.009054326	0.001537771	0.000813953
AC211175.3_FG005	0.010897146	0	0	0	0	0.010813953	0.004028227	0	0	0	0	0.000813953
AC211178.3_FG004	0.020704577	0	0.048958904	0.000598802	0	0	0.007653631	0	0.012180508	0.000598802	0	0
AC211190.4_FG004	0.025377193	0.022044214	0.012756353	0.009501117	0.01348075	0.019622089	0.008204896	0.003917325	0.005307566	0.004470937	0.006858233	0.001211241
AC211261.3_FG017	0.022655956	0.034409664	0.012194953	0.019910614	0	0.001666665	0.009326984	0.003593971	0.008237779	0.00015638	0	0.001666665
AC211276.4_FG008	0.036125898	0.052056705	0.001396648	0.001497006	0.028734988	0.04244186	0.008650222	0.024866372	0.001396648	0.001497006	0.022112471	0.00755814
AC211327.4_FG005	0.104454914	0.101127031	0.078468685	0.100592755	0.026114041	0.02744186	0.02006534	0.027409089	0.011872964	0.00180958	0.012869008	0.00744186
AC211349.4_FG001	0.743462183	1.207660372	0.371816305	1.058085044	0.243074421	0.328662791	0.0121189	0.024968064	0.053380551	0.007783219	0.054938824	0.026337209
AC211357.4_FG004	0.280469448	0.478358131	0.304023997	0.387569933	0.06823437	0.19627907	0.021762985	0.074511977	0.051696249	0.176302325	0.037725895	0.03627907
AC211390.3_FG001	0.044182352	0.028846154	0.016688618	0.057151291	0.01986755	0.074767442	0.030444514	0.028846154	0.011102026	0.0092471	0.01986755	0.064767442
AC211394.4_FG004	2.349020658	3.557489014	4.849636872	8.885095058	7.631945287	5.911046512	0.45349827	0.077126371	0.419469274	0.168797157	0.818385838	0.461046512
AC211401.4_FG003	0.248556172	0.078419128	0.03751737	0.040708322	0.043517791	0.015813953	0.042488604	0.030342205	0.03751737	0.031726286	0.002839825	0.004186047
AC211413.4_FG001	0	0	0	0.005509102	0	0	0	0	0	0.000478922	0	0
AC211467.4_FG002	0.047319927	0.019230769	0.008351425	0.002095808	0.058300595	0.024127907	0.019844252	0.019230769	0.002764833	0.002095808	0.02779212	0.000872093
AC211471.3_FG003	0	0	0.005572361	0.004758591	0.005518762	0.001666665	0	0	1.42E-05	0.000231427	0.005518762	0.001666665
AC211532.3_FG001	0.000678426	0.009063444	0.003334877	0.003018109	0	0.005813953	0.000678426	0.009063444	0.003334877	0.003018109	0	0.005813953
AC211577.3_FG002	0.030070473	0.090725592	0.014249447	0.031087499	0.038109847	0.065624602	0.0034891	0.036421572	0.007705156	0.000976302	0.030385874	0.021529352
AC211651.4_FG001	0.006472504	0.00716942	0.016321838	0.010449124	0.014501003	0.007118355	0.003487429	0.000522888	0.000167268	8.69E-05	0.000856931	0.000439785
AC211652.4_FG002	0.057326422	0.037909598	0.033448395	0.102109664	0.04682905	0.079069767	0.002375071	0.019782709	0.005657751	0.023638839	0.006151083	0.020930233
AC211705.3_FG001	0.001492537	0	0.001978587	0.002501036	0.000847459	0.003359637	0.001492537	0	0.001978587	0.000991982	0.000847459	0.001692967
AC211707.4_FG003	0.012495851	0.003323266	0.003288571	0.003894801	0.003245205	0.002540834	0.001509119	0.003323266	0.000725632	0.001487495	0.000286808	0.001248846
AC211737.3_FG012	0.005922019	0.028846154	0.004175712	0.018036362	0.012272234	0.028068473	0.0009469	0.028846154	0.001382416	7.23E-05	0.0009728	0.019735143
AC211764.3_FG010	0	0	0	0	0.005084746	0.005	0	0	0	0	0.005084746	0.005
AC211892.4_FG002	0.006868919	0	0	0	0	0.005	0.006868919	0	0	0	0	0.005
AC211976.4_FG002	0.015265188	0.00594423	0	0.001882727	0.000735834	0.000625	0.00569938	0.000349824	0	0.000524579	0.000735834	0.000625
AC212000.3_FG001	0	0	0.005558129	0.013521247	0	0	0	0	0.005558129	0.001448813	0	0
AC212023.4_FG004	0.056732654	0.252992102	0.036156301	0.216556828	0.381501853	1.91627907	0.011956535	0.035469437	0.024983116	0.030928085	0.320484902	0.18372093
AC212035.3_FG008	0.016977293	0.007532048	0.021851438	0.024565957	0.037615709	0.023715116	0.01324595	0.007532048	1.05E-05	0.004206675	0.010463391	0.002784884
AC212068.4_FG005	1.325008925	1.281483506	1.176794653	0.289165025	0.73863346	0.354214085	0.067320504	0.182262218	0.115849247	0.021700061	0.121535617	0.026694806
AC212112.4_FG002	0.156460125	0.082706834	0.06633619	0.057743166	0.072631046	0.07027713	0.022131767	0.011552988	0.04454848	0.030580188	0.048466398	0.0365562
AC212186.3_FG011	0.182282637	0.151347897	0.267145971	0.18036763	1.288038304	0.166618212	0.003178174	0.035963281	0.127481166	0.001724924	0.243970504	0.054215118
AC212219.3_FG005	2.233436571	0.628732873	11.85410115	0.58035037	1.381333495	0.506918605	0.308063437	0.196040566	0.398793889	0.047416238	0.049130081	0.158081395
AC212353.4_FG004	0.257021999	0.136111436	0.229877661	0.145956579	0.178448761	0.137209302	0.016609836	0.027350103	0.007552507	0.04116616	0.066584352	0.037209302
AC212394.4_FG006	0.157456469	0.205172219	0.062194854	0.022999368	0.032409547	0.031560076	0.026859499	0.0592508	0.029699513	0.000843685	0.002166725	0.000939924
AC212394.4_FG010	0.020797934	0.028136394	0.006312262	0.014267751	0	0.000833335	0.012784186	0.005700471	0.001191217	0.002698327	0	0.000833335
AC212401.3_FG003	0	0	0.002793296	0.002994012	0	0	0	0	0.002793296	0.002994012	0	0
AC212449.4_FG003	0.003209767	0.00622627	0.002323002	0.005014112	0.004621729	0.005058136	0.000224692	0.00018398	0.000470294	0.0010221	0.001310471	0.001724806
AC212449.4_FG007	0.016459669	0.026427287	0.01882011	0.019831791	0.012047922	0.013781006	0.001119092	0.016170883	0.005295337	0.002200396	0.006087658	0.009281006
AC212467.3_FG001	0.006868919	0.019230769	0	0	0	0	0.006868919	0.019230769	0	0	0	0
AC212565.3_FG001	0.021931922	0.054910994	0.023856533	0.018103388	0.185831105	0.05624485	0.001842063	0.001912722	0.000580573	0.005105568	0.079631465	0.050237095
AC212567.3_FG003	0.002289637	0.002265861	0.004830844	0.001247506	0.001936399	0	0.002289637	0.002265861	0.001618554	0.001247506	0.00046473	0
AC212570.3_FG006	0.014925373	0.009063444	0	0.024096676	0.038197329	0.071627907	0.014925373	0.009063444	0	0.012120628	0.028027837	0.048372093
AC212684.3_FG012	0.013737838	0	0.005572361	0.003018109	0.006622517	0.005	0.013737838	0	1.42E-05	0.003018109	0.006622517	0.005
AC212709.3_FG001	0.002745201	0.011365269	0.004803848	0.00900661	0.005169488	0.000833335	0.002745201	0.011365269	0.000893234	0.000423778	0.005169488	0.000833335
AC212709.3_FG002	0.004500556	0	0.002504004	0.002245509	0.000508475	0.00375	0.002368362	0	0.001386686	0.002245509	0.000508475	0.00375
AC212728.3_FG001	0	0.016366963	0.001389532	0.009521197	0.0512029	0.490843017	0	0.001261229	0.001389532	0.000539161	0.033542861	0.253343017
AC212755.4_FG004	0	0	0.011130489	0	0	0	0	0	0.005543897	0	0	0
AC212827.3_FG005	0.001492537	0.007279808	0.003343416	0.007815763	0	0.003325581	0.001492537	0.004258654	8.54E-06	3.13E-05	0	0.001325581
AC212835.3_FG007	1.481871669	2.680438832	1.343617472	2.617737507	0.513073679	1.241293176	0.06088741	0.119503422	0.126079632	0.097865491	0.109038166	0.059749606
AC212835.3_FG008	0	0.009615385	0.002779064	0	0	0	0	0.009615385	0.002779064	0	0	0
AC212859.3_FG007	0.014034722	0.019230769	0.035417934	0.021054471	0.032579414	0.0075	0.006572035	0.019230769	0.013185418	0.003090399	0.007155685	0.0075
AC212859.3_FG008	0.188685942	0.168661401	0.186624266	0.658291068	0.106431699	0.411976744	0.065045401	0.023646291	0.019026501	0.006379591	0.065753732	0.098023256
AC212886.3_FG006	0.028069443	0.018954799	0.020864331	0.018024314	0.003311258	0.005	0.01314407	0.009891355	0.012484442	0.00293377	0.003311258	0.005
AC212898.2_FG006	0.019020106	0.022547239	0.004231265	0.00898429	0.006355927	0.001453488	0.015095013	0.000111354	0.000889774	0.003954111	0.006355927	0.001453488
AC213050.3_FG001	0.013737838	0	0.008351425	0.033054615	0.013245033	0.020813953	0.013737838	0	0.002764833	0.002873528	0.013245033	0.009186047
AC213099.3_FG001	0.091671017	0.122240299	0.036170532	0.060217594	0.041595578	0.04869186	0.031969524	0.031605855	0.019410756	0.02428945	0.011794254	0.01380814
AC213099.3_FG002	0.092858552	0.112624914	0.047343717	0.069199629	0.033584017	0.015	0.003306313	0.02199047	0.008237572	0.015307414	0.00709395	0.015
AC213398.3_FG004	0.080830879	0.113945034	0.08828706	0.107662327	0.093505295	0.084761931	0.007104464	0.005011024	0.013854454	0.011754153	0.006967751	0.015238081
AC213398.3_FG007	0.035477022	0.028156229	0.010306021	0.002213279	0.001324503	0.019306198	0.004133739	0.005497618	0.001088144	0.002213279	0.001324503	0.005306198
AC213431.4_FG005	0.004235836	0	0.003227265	0.001311411	0	0.002453488	0.004235836	0	1.50E-05	0.000113806	0	0.000453488
AC213463.3_FG002	0.572542306	0.658842677	0.812061249	0.70920132	0.62509822	0.779476744	0.080004993	0.033465015	0.041111529	0.054271734	0.116623634	0.034476744
AC213463.3_FG006	0.034189378	0.05470988	0.062453896	0.082622464	0.037536007	0.032722855	0.009313766	0.009392658	0.001001393	0.010690889	0.001095331	0.000222865
AC213463.3_FG007	0.006642869	0.032227982	0	0.003249536	0.654315863	1.224622088	0.002063594	0.01459979	0	0.001740482	0.33906162	0.002122098
AC213521.3_FG005	5.40204109	12.96344597	6.596187745	15.66339348	6.405991934	14.74653087	0.344227313	1.816010374	0.707350339	0.983312939	1.112771629	3.751531006
AC213600.3_FG002	0.311563978	0.212598773	0.17989008	0.060085062	0.121921653	0.051162791	0.009331545	0.068368003	0.071506568	0.008777214	0.030396228	0.001162791
AC213612.3_FG001	0.007462687	0.038461538	0	0	0	0.005	0.007462687	0.038461538	0	0	0	0.005
AC213612.3_FG002	0.017147088	0.030763418	0.029672045	0.015234816	0.009733133	0.022848837	0.005240971	0.011532649	0.011519854	0.012640008	0.005097372	0.017848837
AC213621.5_FG002	0	0	0	0	0.03901724	0.023491723	0	0	0	0	0.0021528	0.011365467
AC213621.5_FG004	0.007462687	0	0	0.003018109	0	0	0.007462687	0	0	0.003018109	0	0
AC213654.3_FG001	0.680454378	0.667078211	0.377338855	0.690894622	0.75351892	0.594593023	0.02103816	0.003616673	0.072869581	0.090542504	0.021315517	0.100406977
AC213654.3_FG003	0.014331606	0.009615385	0	0	0.015254238	0	0.000593768	0.009615385	0	0	0.015254238	0
AC213839.3_FG004	0.15367482	0.220674953	0.059689014	0.099855399	0	0	0.005913343	0.068751588	0.01089935	0.011122841	0	0
AC213857.4_FG003	0.006868919	0	0.002793296	0	0	0	0.006868919	0	0.002793296	0	0	0
AC213884.3_FG001	1.485736832	1.150127834	0.610394067	0.801964488	1.557352131	1.506802326	0.052901011	0.080641397	0.087929955	0.215138141	0.034173323	0.338197674
AC213884.3_FG002	0.006868919	0	0	0.002994012	0	0	0.006868919	0	0	0.002994012	0	0
AC213896.2_FG005	0.007152054	0.007151022	0.001670285	0.003113895	0	0	0.001679412	9.97E-05	0.000552967	0.00191629	0	0
AC214046.4_FG005	0	0	0.004168597	0	0.013245033	0	0	0	0.004168597	0	0.013245033	0
AC214119.3_FG009	0.05927717	0.019242751	0.002446323	0.016901559	0.044819845	0.100697674	0.030275069	0.007192307	0.001027507	0.001811016	0.034650353	0.019302326
AC214168.3_FG001	0	0.064547991	0.039020755	0.120097833	0	0.021627907	0	0.026086453	0.005671982	0.03559079	0	0.001627907
AC214244.4_FG003	0	0	0.002779064	0.006036217	0.032046246	0.018565884	0	0	0.002779064	0.006036217	0.018801213	0.008565884
AC214266.3_FG002	0	0.018126889	0	0	0.010169492	0	0	0.018126889	0	0	0.010169492	0
AC214267.3_FG004	0	0	0	0.002994012	0.042215738	0.034069767	0	0	0	0.002994012	0.028970704	0.024069767
AC214350.3_FG007	1.952463011	0.613825627	1.138378353	0.732202599	1.846548451	0.87228682	0.161964825	0.068953838	0.454951912	0.05954791	0.087226384	0.07771318
AC214360.3_FG001	0	0	0.002779064	0.006036217	0	0.01	0	0	0.002779064	0.006036217	0	0.01
AC214430.2_FG002	0	0	0	0.002994012	0	0.005	0	0	0	0.002994012	0	0.005
AC214448.3_FG007	0.076986279	0.095325936	0.009726725	0.013557392	0.086669846	0.082868214	0.012309667	0.068135603	0.009726725	0.007569368	0.02265219	0.053798446
AC214507.3_FG001	0.042401049	0.028294214	0.033377236	0.012024241	0	0.01	0.012550303	0.010167325	0.022204052	4.82E-05	0	0.01
AC214602.3_FG012	0.006868919	0	0	0.002994012	0	0	0.006868919	0	0	0.002994012	0	0
AC214613.3_FG003	0.001492537	0	0.004459314	0	0	0	0.001492537	0	0.000568624	0	0	0
AC214635.3_FG002	0.214974083	0.139815247	0.155983399	0.321901471	0.212268494	0.20127907	0.008906514	0.005199863	0.016318595	0.064416441	0.039387135	0.03127907
AC214640.3_FG003	0.495331041	0.483601563	0.707832102	0.521328573	0.62704569	0.720639535	0.041982391	0.102936899	0.057531027	0.053521726	0.021960933	0.104360465
AC214648.3_FG003	1.560026222	1.262084608	2.733963475	2.213511622	2.576725803	2.769825581	0.186242434	0.237915392	0.256309844	0.103853647	0.45638678	0.665174419
AC214743.3_FG002	0	0	0.002779064	0.001509054	0.006622517	0.010813953	0	0	0.002779064	0.001509054	0.006622517	0.000813953
AC214817.3_FG004	0	0	0.00499339	0.000873254	0.00591256	0.005	0	0	0.000593202	0.000873254	0.004256931	0.005
AC214819.3_FG003	0	0.010439334	0.002793296	0.000816549	0	0	0	0.008791435	0.002793296	0.000816549	0	0
AC215181.3_FG004	0	0	0	0	0	0.010813953	0	0	0	0	0	0.000813953
AC215198.3_FG002	0.006868919	0	0	0.003018109	0	0	0.006868919	0	0	0.003018109	0	0
AC215201.3_FG003	0.032988322	0.004807692	0.019545957	0.004024144	0.015787406	0.012906977	0.019250484	0.004807692	0.016766892	0.004024144	0.01070266	0.007093023
AC215201.3_FG005	5.26046986	2.018913518	1.156972966	1.928914485	0.25226636	0.294827939	0.095468708	0.468861466	0.352119836	0.086371407	0.057899814	0.049418888
AC215244.3_FG002	5.164371671	7.855130242	3.672683686	5.708159171	2.972926281	5.00627907	0.701685104	1.202562065	0.204411286	0.064295918	0.166146567	0.27372093
AC215260.3_FG001	0.354261911	0.41463805	0.066854094	0.042060748	0.053687283	0.03244186	0.003947045	0.020407281	0.005401581	0.005843444	0.007329667	0.00244186
AC215260.3_FG003	0.031546616	0.056811134	0.04317512	0.259302321	0.166505781	0.283604651	0.013229503	0.024759865	0.004068975	0.05407093	0.085149848	0.053604651
AC215260.3_FG004	1.608385243	1.564867558	1.239049683	2.144254763	0.685172303	0.849418605	0.231166996	0.199482943	0.310278733	0.008439848	0.13601975	0.000581395
AC215309.3_FG004	0.075798716	0.094859732	0.136940911	0.109699092	0.186919519	0.283197559	0.040972865	0.00724646	0.017760302	0.005071345	0.036809228	0.035135641
AC215605.2_FG003	0.001243784	0.003625378	0.035203685	0.087724422	0.004850705	0.01603894	0.001243784	0.003625378	0.001040645	0.016382688	0.003001706	0.002279242
AC215690.3_FG002	0.061948417	0.04133744	0.015313318	0	0.006622517	0.016666665	0.027603822	0.022106671	0.004140133	0	0.006622517	0.016666665
AC215723.3_FG001	0.022082879	0.046404574	0.01027335	0.021921779	0.003389837	0.015689952	0.009645043	0.01403508	0.001697941	0.003142407	0.003389837	0.003689932
AC215994.3_FG003	0.243927215	0.160075675	0.06674006	0.11867704	0.077808138	0.086133658	0.045873532	0.012039556	0.013667479	0.015055391	0.016452259	0.016366262
AC216010.3_FG001	0.021200524	0.028846154	0.01670285	0.018036362	0.005084746	0.033255814	0.006275151	0.028846154	0.005529666	7.23E-05	0.005084746	0.013255814
AC216067.3_FG002	3.809384826	4.115527482	1.800873839	1.625499513	2.030706037	2.079641471	0.218091303	0.011360848	0.057857079	0.062126262	0.281214493	0.447858529
AC216203.3_FG003	0	0	0.006961893	0	0	0	0	0	0.001375301	0	0	0
AC216247.3_FG001	0	0	0.002793296	0.005988024	0	0	0	0	0.002793296	0.005988024	0	0
AC216353.2_FG005	31.17657314	38.63354115	32.80179788	53.13692367	17.30423183	18.05209302	0.211486561	1.191233462	5.332524134	1.587627225	1.053384067	0.192093023
AC216724.3_FG003	0.012940738	0	0.002793296	0.000926719	0	0	0.009955663	0	0.002793296	0.000926719	0	0
AC216867.3_FG003	0.148272194	0.085286917	0.007941933	0.007320854	0.021994026	0.057686091	0.016072761	0.007341295	0.003791894	0.00053011	0.009257948	0.0013738
AC216869.3_FG001	0.0058153	0.002075423	0.002156074	0.004185891	0.018571659	0.002018733	0.002083957	6.13E-05	0.000899091	0.000317224	0.009681061	0.002018733
AC216870.3_FG005	0	0	0.005907291	0.001509054	0.006622517	0.001937983	0	0	0.005208967	0.001509054	0.006622517	0.001937983
AC216872.3_FG002	0.071096392	0.08804854	0.03309208	0.03664803	0.105390613	0.062744186	0.027031019	0.048169403	0.011600652	0.018683958	0.095456838	0.015744186
AC216891.3_FG004	0	0	0	0	0.024952296	0	0	0	0	0	0.014782804	0
AC217043.3_FG002	0	0.001510577	0.003299472	0.000598802	0.002881358	0	0	0.001510577	0.000983583	0.000598802	0.002881358	0
AC217050.4_FG001	0.152431898	0.172917153	0.260391952	0.120415607	0.435828941	0.151734494	0.033028913	0.009775154	0.135624728	0.01880595	0.04430351	0.025765506
AC217050.4_FG004	0.117172555	0.068981477	0.090345297	0.134335259	0.115735169	0.058981881	0.023640256	0.004278581	0.026992928	0.013998986	0.00451901	0.010204131
AC217050.4_FG006	0.900545211	0.956312923	0.439417092	0.44615166	0.951737944	0.64602907	0.206266599	0.100723791	0.166418952	0.022660711	0.039873527	0.08847093
AC217050.4_FG007	1.206904883	4.906315422	0.860495633	3.967228546	0.288191718	1.949302326	0.221830256	0.882146116	0.167758203	0.176484029	0.135649342	0.030697674
AC217121.3_FG007	0.042401049	0.023762491	0.023664743	0.018084555	0.011707262	0.021627907	0.012550303	0.014699047	0.006904966	0.012096531	0.001537771	0.001627907
AC217263.3_FG007	0.001865672	0.019959422	0	0.000754527	0	0.019156972	0.001865672	0.008741479	0	0.000754527	0	0.013343018
AC217264.3_FG001	0.005613889	0	0.010328791	0.006586826	0	0	0.002628814	0	0.007827633	0.006586826	0	0
AC217264.3_FG002	0.003861343	0.011354472	0.023495112	0.017032724	0.001016949	0.001666665	0.001113776	0.005312182	0.000590095	0.000332533	0.001016949	0.001666665
AC217271.3_FG001	0.148106787	0.055484547	0.069647391	0.132049784	0.111516445	0.369534884	0.051091862	0.017023008	0.002608284	0.053578958	0.060668986	0.090465116
AC217271.3_FG002	0.589970896	0.573843836	0.556951418	0.538410105	0.579335507	0.700581395	0.081670895	0.156925395	0.110024044	0.083320285	0.162386347	0.049418605
AC217293.3_FG007	0.09345232	0.676853366	0.013923785	0.015090543	0	0.005813953	0.011025292	0.16930048	0.002750601	0.015090543	0	0.005813953
AC217300.3_FG005	2.548644337	2.76092265	1.874510643	2.669727969	1.886468754	1.796976744	0.556107024	0.277538889	0.771158688	0.472123179	0.325451776	0.016976744
AC217358.3_FG003	0.063601573	0.084330701	0.077842267	0.123356909	0.04836682	0.056627907	0.018825454	0.011823146	0.066669083	0.027548526	0.017858345	0.033372093
AC217358.3_FG005	0.230634876	0.066978459	0.010664936	0.024950096	0.402723842	0.0798062	0.070360124	0.003534349	0.006009445	0.024950096	0.298971087	0.03647287
AC217358.3_FG008	0	0	0.003737147	0.001769189	0.00046225	0.001453488	0	0	0.000452798	0.001769189	0.00046225	0.001453488
AC217358.3_FG009	0	0	0.003737147	0.001769189	0.00046225	0.001453488	0	0	0.000452798	0.001769189	0.00046225	0.001453488
AC217358.3_FG010	1.552901011	1.837932865	3.88996694	3.671134617	1.481389616	1.366395349	0.014263168	0.011009789	0.901140125	0.198080725	0.372915019	0.203604651
AC217358.3_FG011	2.087833	2.517502363	4.626400886	4.862055601	2.404540372	2.146918605	0.11022106	0.065579286	0.553775187	0.457863984	0.28420135	0.298081395
AC217374.3_FG006	0.033591921	0.02704086	0.037804155	0.025112006	0.03060598	0.033694083	0.002313787	0.001210044	0.008420944	0.000510995	0.002013051	0.008338372
AC217385.3_FG009	0.010077328	0.021174656	0.01787857	0.006008102	0.023453798	0.009786818	0.001370865	0.006068921	0.000277843	0.000977922	0.000275003	0.006879842
AC217401.3_FG001	0.444279771	0.179196677	0.23531482	0.195586695	0.082484005	0.005	0.018406796	0.064393054	0.045370686	0.048880109	0.036721293	0.005
AC217401.3_FG002	0.21556785	0.360465564	0.122549236	0.069199629	0.091648895	0.277906977	0.02323812	0.116875834	0.016403985	0.015307414	0.040801436	0.022093023
AC217401.3_FG003	0.07106426	0.028294214	0.111432979	0.006012121	0.024952296	0.010813953	0.011362767	0.010167325	0.005287727	2.41E-05	0.014782804	0.000813953
AC217499.3_FG001	0.34150975	0.335267749	0.294596446	0.327974229	0.4800774	0.177140592	0.094887808	0.007171062	0.014911326	0.102296797	0.03439542	0.061231501
AC217499.3_FG003	0.157160635	0.637252543	0.200077757	0.398518404	0.607648438	0.558978544	0.014303469	0.029375957	0.047909623	0.062516674	0.165215019	0.075866696
AC217556.3_FG003	0.077933179	0.066755752	0.030640867	0.060121207	0.065158829	0.074069767	0.018231686	0.048628863	0.002707906	0.000240967	0.01431137	0.015930233
AC217665.3_FG005	0.761673574	0.533566707	0.587670559	0.706496469	0.35216074	0.531372093	0.004210888	0.1008744	0.082083967	0.020867726	0.034279945	0.104627907
AC217811.3_FG003	0.903851575	0.510515926	0.57590624	0.318308253	0.206510271	0.064127907	0.025742112	0.066407151	0.179258195	0.017909055	0.040947357	0.040872093
AC217814.2_FG006	0.014801497	0.013887826	0.016161805	0.009716278	0.001064297	0.001736845	0.001657876	0.004943999	0.004663776	0.00159205	0.000139797	0.000283356
AC217840.3_FG001	0.632965713	1.023239613	0.425936903	0.700520493	0.789409593	0.654651163	0.083452198	0.207529618	0.13543411	0.02986181	0.03178246	0.054651163
AC217842.3_FG001	0.201236245	0.206570999	0.097409571	0.132435332	0.079941632	0.140697674	0.022644352	0.043429001	0.04154365	0.042614972	0.039263666	0.059302326
AC217887.3_FG003	0.006868919	0.009615385	0	0	0	0	0.006868919	0.009615385	0	0	0	0
AC217887.3_FG005	0.313217134	0.389931448	0.239497649	0.528173535	0.462201148	0.651511628	0.037097731	0.090837783	0.043966922	0.03320371	0.080845209	0.058488372
AC217897.3_FG010	0.056732654	0.037909598	0.002779064	0.024072579	0.024952296	0.069883721	0.011956535	0.019782709	0.002779064	0.006108508	0.014782804	0.000116279
AC217947.4_FG002	0.55969512	2.121746481	0.260468717	0.803302858	0.105601079	0.29255814	0.044769747	0.435945826	0.014658661	0.075938663	0.00626333	0.07744186
AC217962.3_FG005	0.219355399	0.173338339	0.148776522	0.125562736	0.117386873	0.101279001	0.000449966	0.076661623	0.07096274	0.047091928	0.011426661	0.035387559
AC217965.2_FG012	0.055545119	0.063996051	0	0.017988169	0.162835337	0.123255814	0.040619746	0.044765282	0	0.011951951	0.030385006	0.076744186
AC217975.3_FG001	8.092528676	8.10369637	30.08390519	44.38925675	37.53437506	49.17198898	1.046277219	1.403856697	3.129156712	3.286691045	2.508781404	1.35523931
AC217977.3_FG003	0.742868359	0.670888474	0.461233242	0.344130636	0.678632073	0.684689894	0.026450493	0.072701199	0.133486511	0.11059772	0.217615119	0.001356594
AC218035.3_FG001	0.149591206	0.397615041	0.238022726	0.192255329	0.192165228	0.064069767	0.015262848	0.035077266	0.076011553	0.032295569	0.039622852	0.005930233
AC218035.3_FG004	0.041807281	0.129371952	0.026436691	0.036000434	0.020872152	0.024127907	0.026881908	0.042833491	0.012470211	0.017891782	0.005617914	0.000872093
AC218093.3_FG005	0.003731343	0.010849983	0.008200589	0.004880327	0.003311258	0.000833335	0.003731343	0.001234598	0.001217349	0.001107691	0.003311258	0.000833335
AC218148.2_FG008	0.098539936	0.120584478	0.055752068	0.082708828	0.006622517	0.059883721	0.038838443	0.024430632	0.011287038	0.010852541	0.006622517	0.009883721
AC218457.2_FG013	0.158241428	0.243376717	0.156068789	0.138230582	0.058536312	0.133953488	0.020863049	0.025854052	0.017115568	0.011470017	0.007688853	0.006046512
AC218972.3_FG001	0.079120714	0.052056705	0.069604696	0.073774986	0.107672018	0.129825581	0.010431525	0.024866372	0.019325366	0.031858818	0.03140083	0.025174419
AC218972.3_FG004	0.013737838	0.04216535	0	0.019581561	0.005084746	0.01744186	0.013737838	0.005911573	0	0.010599525	0.005084746	0.01744186
AC218972.3_FG007	0.007462687	0.004807692	0.002793296	0.001497006	0	0	0.007462687	0.004807692	0.002793296	0.001497006	0	0
AC218979.3_FG003	0.003632382	0.010633328	0.001852708	0.001006035	0.067328861	0.004604648	0.001342738	0.004591038	0.001852708	0.001006035	0.067328861	0.000728682
AC218998.2_FG003	0.041807281	0.090634444	0.036184764	0.039114929	0.056998541	0.058255814	0.026881908	0.090634444	0.013838395	0.00917481	0.004018409	0.011744186
AC218998.2_FG007	0.448773619	0.223042068	0.563927542	0.21778877	1.669564504	0.329825581	0.045788545	0.030734375	0.105826984	0.036702248	0.318571126	0.024825581
AC219020.4_FG001	0	0.008560797	0.002793296	0.004503066	0	0	0	0.002150547	0.002793296	0.001484958	0	0
AC219035.2_FG006	0.024083908	0.009615375	0.000931098	0.001501022	0.003902417	0.001937983	0.005766809	0.009615375	0.000931098	0.000494984	0.00051259	0.001937983
AC219043.3_FG003	0	0.072507555	0	0.003018109	0	0	0	0.072507555	0	0.003018109	0	0
AC219061.2_FG007	0.099727471	0.084882641	0.025025811	0.051090977	0.033112583	0.033255814	0.010175232	0.030501975	0.019439219	0.002801238	0.033112583	0.013255814
AC219074.1_FG001	0.003434459	0.009339414	0	0.004491018	0.018329779	0.080755814	0.003434459	0.00027597	0	0.004491018	0.008160287	0.034244186
AC219156.3_FG002	0.014925373	0	0.002793296	0	0	0	0.014925373	0	0.002793296	0	0	0
AC220927.3_FG007	0.039263473	0.261227636	0.011144721	0.017988169	0	0.01	0.00195004	0.001612251	2.85E-05	0.011951951	0	0.01
AC220927.3_FG008	0	0.004807692	0.010208868	0.002251533	0.008396004	0.015406977	0	0.004807692	0.002760086	0.000742479	0.001773488	0.009593023
AC220954.3_FG005	0.007462687	0	0.004189944	0.003018109	0	0	0.007462687	0	0.004189944	0.003018109	0	0
AC220970.4_FG002	0.079120714	0.018678829	0	0.002994012	0	0	0.010431525	0.00055194	0	0.002994012	0	0
AC220972.3_FG001	0	0.009615385	0	0	0	0.013313953	0	0.009615385	0	0	0	0.001686047
AC220972.3_FG002	0	0	0	0	0.020244797	0.014186938	0	0	0	0	0.012920342	0.000159168
AC225127.3_FG003	0.305457564	0.317540093	0.509991956	0.712641121	0.623784944	0.660348837	0.051726221	0.009382984	0.048667262	0.053958486	0.199943885	0.130348837
AC225147.4_FG002	2.596126422	2.248265934	0.415913528	0.771113711	0.9468038	1.82287015	0.044989258	0.338009492	0.008092299	0.107129798	0.046456913	0.17170349
AC225147.4_FG003	1.243074558	1.492374529	1.61070491	1.635320918	0.882113603	0.864825581	0.082626797	0.021220683	0.154000999	0.012566427	0.160259298	0.010174419
AC225176.2_FG003	0.541463434	0.972954929	0.339043915	0.21499958	0.818913466	0.873023256	0.033163432	0.084737379	0.205648823	0.017394789	0.01552362	0.186976744
AC225185.3_FG004	0.193773558	0.260399726	0.089100842	0.129140111	0.14202492	0.227034884	0.015181666	0.029630495	0.022061735	0.029542524	0.030160511	0.052034884
AC225193.3_FG003	0.003434459	0	0	0.001509054	0.006622517	0.005813953	0.003434459	0	0	0.001509054	0.006622517	0.005813953
AC225193.3_FG004	0.036125898	0.037357658	0.033434163	0.030036507	0.106431699	0.039922479	0.008650222	0.00110388	8.54E-05	0.005891637	0.065753732	0.006589149
AC225205.3_FG003	0.014925373	0.023762491	0.052916077	0.021006277	0.050140308	0.015813953	0.014925373	0.014699047	0.00822334	0.008933842	0.009462341	0.004186047
AC225308.2_FG005	0.006868919	0.009339414	0.009726725	0	0.006622517	0	0.006868919	0.00027597	0.009726725	0	0.006622517	0
AC225309.2_FG003	0.043285029	0.017128036	0.020221402	0.028321015	0.00672692	0.005999706	0.008499519	0.000188005	0.005860475	0.002151633	0.000735119	0.003004635
AC225345.3_FG009	0	0	0.002793296	0.002994012	0	0	0	0	0.002793296	0.002994012	0	0
AC225354.2_FG004	0.007314245	0	0.001209004	0.000332668	0.005839287	0.002078488	0.003879785	0	0.000653191	0.000332668	0.003579402	0.000828488
AC225359.3_FG006	0.007625864	0	0.011576758	0.005226568	0.069537871	0.026937974	0.00132936	0	0.005555454	0.004028963	0.007504023	0.006395346
AC225363.3_FG004	0.007462687	0	0.055702258	0.093055338	0.071781345	0.184709302	0.007462687	0	0.008216224	0.032693165	0.020933887	0.010290698
AC225718.2_FG006	0.028663211	0.143678829	0.011130489	0.036120917	0.083960041	0.194825581	0.001187535	0.12555194	0.005543897	0.012168822	0.017734876	0.090174419
AC225790.2_FG003	0	0.009615385	0	0	0	0.005	0	0.009615385	0	0	0	0.005
AC226221.2_FG011	0.183215857	0.233262439	0.14943711	0.225917191	0.400489801	0.281026921	0.048127232	0.051993715	0.033980981	0.008613558	0.034388424	0.019360451
AC226227.2_FG005	0.014331606	0	0	0	0	0	0.000593768	0	0	0	0	0
AC226230.2_FG001	0.856288153	0.667131465	1.791065607	1.753598447	1.18531074	1.190891471	0.015492138	0.050817247	0.170953875	0.147810028	0.148022585	0.059108529
AC226235.2_FG001	1.105652402	0.27056705	0.019510378	0.003018109	3.189763199	0.15744186	0.075801656	0.001336281	0.002835991	0.003018109	0.89837247	0.12255814
AC226235.2_FG002	0.604302502	0.159046017	0.194890301	0.201562671	0.477393651	0.56255814	0.082264662	0.014030906	0.055225497	0.039886024	0.000572459	0.09744186
AC226235.2_FG003	0.222268032	0.009063444	0.073730597	0.017988169	0.032815131	0.015	0.098627491	0.009063444	0.040211044	0.011951951	0.012947582	0.015
AC226243.1_FG003	0.014331606	0	0	0	0	0	0.000593768	0	0	0	0	0
AC226248.1_FG002	0.178848185	0.204363239	0.426861962	0.249490959	0.322000229	0.25627907	0.000256293	0.031286315	0.226769323	0.002006047	0.176304865	0.02372093
AC226368.2_FG006	0.021794292	0.009615385	0	0.012024241	0.01986755	0	0.008056454	0.009615385	0	4.82E-05	0.01986755	0
AC226373.2_FG010	0.041807281	0.064547991	0.087782468	0.055594044	0.006622517	0.005813953	0.026881908	0.026086453	0.007189599	0.004286196	0.006622517	0.005813953
AC226606.2_FG006	0	0	0.019013989	0	0	0.0025	0	0	0.009703006	0	0	0.0025
AC226723.2_FG001	0.033440359	0.0149024	0.025752854	0.0089584	0	0.002993355	0.003411927	0.004328388	0.002302463	0.000593929	0	0.000993355
AC229993.1_FG009	0	0	0.002793296	0	0.006622517	0	0	0	0.002793296	0	0.006622517	0
AC230011.2_FG002	0.106837025	0.136426133	0.084466692	0.194631356	0.484655033	0.696143409	0.017541079	0.014631267	0.018358686	0.001975422	0.036531417	0.117810079
AC230013.2_FG002	0	0	0	0.003018109	0	0.015	0	0	0	0.003018109	0	0.015
AC230013.2_FG007	1.939527385	1.446630688	0.170732723	0.429756163	0.499780922	0.854282931	0.128880435	0.351766697	0.059466432	0.025832645	0.0924928	0.115717059
AC231180.2_FG006	0	0.019230769	0.002793296	0.002994012	0	0.01	0	0.019230769	0.002793296	0.002994012	0	0.01
AC231183.1_FG002	0	0.001132931	0.00535687	0.002191723	0	0	0	0.001132931	0.001353694	0.002191723	0	0
AC231409.1_FG001	0.006868919	0	0.005572361	0	0.013245033	0	0.006868919	0	1.42E-05	0	0.013245033	0
AC231745.1_FG003	0.171449572	0.028570184	0.018772917	0.013581489	0.139234668	0.041414725	0.037505652	0.019506739	0.013186324	0.013581489	0.005680589	0.015251935
AC231745.1_FG004	0.352566041	0.299413204	0.729849748	0.17663781	1.586495656	0.562965116	0.020568288	0.027509873	0.015630191	0.031171168	0.025368781	0.092034884
AC231747.1_FG001	0.106002622	0.091738324	0.066825631	0.057079001	0.093658099	0.096511628	0.031375757	0.053276786	0.016546302	0.008789262	0.012302166	0.003488372
AC232238.2_FG004	0.490412163	0.271540204	0.266283016	0.121775564	0.045291279	0.02122093	0.009587837	0.084229026	0.080085699	0.008003109	0.00555618	0.00377907
AC232238.2_FG008	0.043588584	0.031499339	0.001389532	0.019617706	0	0	0.016112908	0.01337245	0.001389532	0.019617706	0	0
AC232393.1_FG009	0.014331606	0.009615385	0	0.003018109	0	0.005	0.000593768	0.009615385	0	0.003018109	0	0.005
AC233751.1_FG002	0.006868919	0	0	0.004515115	0.013245033	0.005	0.006868919	0	0	0.001521103	0.013245033	0.005
AC233788.2_FG002	0	0	0.005558129	0	0	0.01	0	0	0.005558129	0	0	0.01
AC233850.1_FG003	0.013737838	0	0.077998816	0	0	0	0.013737838	0	0.005373117	0	0	0
AC233851.1_FG008	0	0	0	0	0.005084746	0.005	0	0	0	0	0.005084746	0.005
AC233851.1_FG009	0.006868919	0.018126889	0.019453451	0.011976048	0.037130992	0.025	0.006868919	0.018126889	0.019453451	0.011976048	0.023885959	0.025
AC233851.1_FG014	0.053298195	0.018126889	0.002779064	0	0.033584017	0.005	0.008522076	0.018126889	0.002779064	0	0.00709395	0.005
AC233853.1_FG003	0.007462687	0.019230769	0	0	0.006622517	0.016627907	0.007462687	0.019230769	0	0	0.006622517	0.006627907
AC233855.1_FG003	0.015351883	0	0.016801389	0.006594853	0.012057223	0.015116267	0.009523714	0	0.006611494	0.004582782	0.001902706	0.001550383
AC233863.1_FG001	0	0	0.002793296	0	0.005084746	0	0	0	0.002793296	0	0.005084746	0
AC233864.1_FG014	0.00823012	0.000906344	0.001456903	0.002692407	0.001986755	0.001363637	0.004795661	0.000906344	0.001456903	0.001540038	0.001986755	0.001363637
AC233865.1_FG001	0.418166534	0.973474051	0.214763455	0.153636087	0.285777306	0.214083559	0.086092467	0.281731837	0.073981333	0.013629381	0.057148642	0.029587432
AC233865.1_FG006	0.55626066	0.426853366	0.551464447	0.510132053	0.328274781	0.356453488	0.041335287	0.08069952	0.076604112	0.002946424	0.002851046	0.021453488
AC233866.1_FG006	10.11801851	6.862485731	0.902701181	1.092705928	1.653577952	1.650464342	0.391105925	0.974304327	0.237136394	0.059434928	0.323124932	0.242412528
AC233867.1_FG004	0.008409586	0	0.006464171	0.001006035	0.002542373	0.009573648	0.001540667	0	0.005346853	0.001006035	0.002542373	0.003759682
AC233870.1_FG003	0.689442075	0.271118991	0.225815802	0.063091122	0.374980362	0.031627907	0.107352522	0.017342548	0.053513807	0.008765165	0.123324732	0.008372093
AC233870.1_FG004	0.304101291	0.040562783	0.354921328	0.081199774	0.212504211	0.02372093	0.001868858	0.004309005	0.123077753	0.009343487	0.019283868	0.00627907
AC233870.1_FG006	3.561700852	2.572158999	3.293136978	3.348987493	2.020148182	2.230232558	0.154717058	0.110620538	0.04174033	0.01095928	0.138792215	0.369767442
AC233871.1_FG003	0.033933358	0.065082727	0.050539542	0.075442141	0.007352496	0.023663667	0.018216612	0.017197523	0.017099799	0.004868685	0.00325284	0.006387923
AC233871.1_FG004	0.006868919	0.009339414	0.009726725	0	0.006622517	0	0.006868919	0.00027597	0.009726725	0	0.006622517	0
AC233871.1_FG008	0.147895322	0.173875762	0.337636037	0.244400514	0.238320777	0.288488358	0.001358394	0.010414243	0.018043656	0.022066528	0.039645306	0.035155038
AC233872.1_FG003	0.049863735	0	0.027890266	0.01497006	0.035593221	0.01	0.005087616	0	0.011215879	0.01497006	0.035593221	0.01
AC233878.1_FG004	0	0.009615385	0.008337193	0.018060459	0	0.05244186	0	0.009615385	0.008337193	0.006084411	0	0.01755814
AC233880.1_FG006	0.028069443	0.027742273	0.114112421	0.168170702	0.094129533	0.084883721	0.01314407	0.008511504	0.047073315	0.041410137	0.027904368	0.015116279
AC233880.1_FG009	0.168614507	0.091975524	0.010389713	0.01462306	0.03482619	0.044389515	0.074087163	0.007383419	0.003111215	0.001544599	0.006012644	0.011443795
AC233882.1_FG003	0.053032231	0.048076923	0.007912478	0.00067069	0	0	0.00363635	0.048076923	0.00320378	0.00067069	0	0
AC233882.1_FG005	0.13475126	0.059609572	0.071998856	0.038603878	0.369444749	0.226821697	0.029427845	0.017313505	0.009006731	0.006667752	0.055978974	0.069844953
AC233883.1_FG001	0	0	0.000928729	0	0.048953899	0.006496131	0	0	2.37E-06	0	0.01064879	0.004170549
AC233883.1_FG006	0	0	0.005558129	0.009054326	0	0	0	0	0.005558129	0.009054326	0	0
AC233885.1_FG001	0.176473115	0.077867188	0.122549236	0.09326016	0.065158829	0.233953488	0.057070129	0.049021034	0.016403985	0.018409861	0.01431137	0.106046512
AC233887.1_FG006	0.768947228	1.085420073	4.693676765	3.006991067	2.262156266	1.307674419	0.17135128	0.056573919	0.93948682	0.130733484	0.141817244	0.087674419
AC233888.1_FG001	0.031503903	0	0.140620271	0.007521175	0.264479741	0.04494186	0.01657853	0	0.031681723	0.001533151	0.086513636	0.01005814
AC233888.1_FG002	0.096391965	0.181481892	0.069628409	0.057078992	0.209510976	0.273042629	0.004352174	0.0364668	0.010038097	0.008789259	0.084087249	0.068042639
AC233892.1_FG001	0.042994817	0.028846154	0.019453451	0.012072435	0	0.026627907	0.001781303	0.028846154	0.019453451	0.012072435	0	0.003372093
AC233893.1_FG001	1.102683564	1.61733096	0.799299289	1.689213134	0.183769223	0.228837209	0.147459683	0.213484806	0.128908228	0.041325788	0.041396339	0.031162791
AC233893.1_FG002	0.178254417	0.18734023	0.309372746	0.327648528	0.311011339	0.277906977	0.014075313	0.024198231	0.042582561	0.001692789	0.046604555	0.022093023
AC233893.1_FG003	0.006020981	0.018678829	0	0.005130785	0	0.006860465	0.001441706	0.00055194	0	0.005130785	0	0.001860465
AC233893.1_FG006	0.213489664	0.401870794	0.030676446	0.070684587	0.005084746	0.070290698	0.026922499	0.02120613	0.011222995	0.010804348	0.005084746	0.005290698
AC233894.1_FG005	0.105705738	0.076095167	0.061260386	0.090097472	0.023650242	0.041976744	0.038541559	0.048904833	0.013774353	0.020680972	0.017027725	0.021976744
AC233895.1_FG001	0.851135473	0.445442136	0.244296969	0.367135449	0.436485578	0.552143409	0.037702637	0.064173248	0.073905907	0.037794132	0.10258727	0.238189921
AC233898.1_FG004	0.439770265	0.309028589	0.20751706	0.142781842	0.397104055	0.238837209	0.061660817	0.037125257	0.020366222	0.000930733	0.13269727	0.041162791
AC233899.1_FG002	0	0.004807692	0.002793296	0.012072435	0	0	0	0.004807692	0.002793296	0.012072435	0	0
AC233899.1_FG004	0.020049352	0.004903201	0	0	0.000662252	0	0.002564845	0.003255301	0	0	0.000662252	0
AC233899.1_FG005	0	0	0.011144721	0.0300847	0.076271188	0.01	0	0	2.85E-05	0.006132604	0.076271188	0.01
AC233900.1_FG002	0.010142112	0.013397074	0.015880273	0.006393717	0.0279939	0.440213058	0.005562736	0.001152265	0.003914245	0.000979415	0.019837763	0.152070967
AC233901.1_FG004	0.195257977	0.219890196	0.373483355	0.208999508	0.081181952	0.108197674	0.051010679	0.020494419	0.053890947	0.020376753	0.004910764	0.026802326
AC233901.1_FG005	0	0	0.004168597	0	0.016556291	0	0	0	0.004168597	0	0.016556291	0
AC233901.1_FG010	1.111252603	1.336364184	5.06575528	5.052645245	2.398204085	2.579069767	0.232030979	0.06748197	1.253837218	0.115019426	0.038882007	0.020930233
AC233908.1_FG001	1.673957152	0.169489312	0.669894898	0.027090688	0.72377933	0.087383721	0.087236877	0.051664535	0.069336239	0.009126616	0.057677623	0.017616279
AC233910.1_FG001	0.200048709	0.161253778	0.11435436	0.093272209	0.072847682	0.279418605	0.006018859	0.088746222	0.047656814	0.021415921	0.072847682	0.069418605
AC233910.1_FG002	0.07343933	0.092842205	0.053500354	0.066612679	0.038668762	0.083255814	0.045963655	0.015919128	0.002365568	0.012720463	0.012178696	0.036744186
AC233910.1_FG004	0.210352088	0.18596038	0.068193816	0.156182605	0.203339322	0.134767442	0.016322237	0.022498841	0.026294375	0.032440149	0.015203725	0.004767442
AC233910.1_FG005	1.332121499	1.03643982	1.215942771	1.47575311	1.477286089	1.268039164	0.00911868	0.12793743	0.188841168	0.09505026	0.020506401	0.008210826
AC233910.1_FG008	0.299182413	0.139263307	0.203312885	0.156507911	0.113525649	0.154767442	0.030525696	0.023878692	0.030128527	0.04872348	0.032169715	0.015232558
AC233910.1_FG010	0.112956967	0.102457589	0.11963734	0.301547802	0.109978674	0.220426353	0.021371391	0.006303743	0.06563362	0.013821444	0.048961724	0.023759693
AC233912.1_FG001	0.005151689	0	0.001862196	0.002263582	0	0	0.005151689	0	0.001862196	0.002263582	0	0
AC233914.1_FG001	0.014331606	0	0	0.01504235	0.010169492	0	0.000593768	0	0	0.003066302	0.010169492	0
AC233922.1_FG004	1.175447944	0.978706732	0.206020791	0.411794121	0.066696599	0.186395349	0.22753713	0.036399039	0.060769394	0.007367556	0.026018632	0.023604651
AC233922.1_FG005	0.622534188	0.121688359	0.704583392	0.087211895	0.322718602	0.046627907	0.004331484	0.012927026	0.123577806	0.009367583	0.048142325	0.023372093
AC233922.1_FG008	1.009906402	0.095180683	1.51171076	0.07434073	1.65019313	0.22114031	0.169732283	0.010588548	0.563222709	0.008729102	0.022149956	0.11287159
AC233926.1_FG002	0.014331606	0.013871137	0.006947661	0	0.003311258	0	0.000593768	0.004255752	0.006947661	0	0.003311258	0
AC233935.1_FG005	1.586539341	0.179932607	1.760265606	0.066229714	1.765802916	0.100610465	0.020425823	0.089298163	0.503282366	0.024313547	0.225367057	0.029389535
AC233936.1_FG003	0.059495752	0.047471729	0.036551687	0.036358372	0.010169492	0	0.017207185	0.025035826	0.002554464	0.008913258	0.010169492	0
AC233938.1_FG003	0.049566852	0.013595167	0.079402579	0	0.248928052	0.025813953	0.012253419	0.013595167	0.001190289	0	0.05570771	0.014186047
AC233939.1_FG003	0.163191583	0.145501478	0.167339431	0.244870666	0.115158556	0.096624043	0.006830523	0.03231469	0.001085107	0.033344346	0.049710596	0.003957363
AC233939.1_FG004	0	0.003205125	0.013923785	0	0.120148166	0.005	0	0.003205125	0.002750601	0	0.038792232	0.005
AC233940.1_FG003	0.038910341	0.064325274	0.009289639	0.015030302	0	0	0.018303584	0.019008053	0.000952445	6.02E-05	0	0
AC233942.1_FG001	0.223199274	0.171537303	0.295299528	0.222677383	0.297824296	0.42877907	0.051557483	0.036921918	0.013176623	0.058006725	0.004603955	0.05377907
AC233945.1_FG003	0.231680759	0.179932607	0.125427922	0.24053302	0.076394657	0.209767442	0.066826704	0.089298163	0.019823474	0.01298811	0.056055674	0.070232558
AC233949.1_FG004	1.359497079	1.252872479	1.044784603	0.877687176	0.888876218	0.815622635	0.115437757	0.224279451	0.176481871	0.153657273	0.288545092	0.036234495
AC233953.1_FG003	0	0.008814096	0.005121039	0.009762659	0.037891423	0.012538749	0	0.008814096	0.005121039	0.001714377	0.018399914	0.005872089
AC233953.1_FG004	0	0	0	0.01497006	0	0.028255814	0	0	0	0.01497006	0	0.018255814
AC233953.1_FG005	0.534000747	0.4566872	0.775421072	0.936682979	1.401795948	0.840523256	0.025700746	0.139466646	0.20558867	0.077401542	0.161117959	0.029476744
AC233954.1_FG004	0.114265288	0.110495961	0.074904	0.06988508	0.096141394	0.085739268	0.010978077	0.032269717	0.02625405	0.001187124	0.027557813	0.009429698
AC233955.1_FG002	0.015377459	0.016892282	0.003705418	0.004503066	0	0.012751936	0.002939653	0.007276897	0.003705418	0.001484958	0	0.002751936
AC233955.1_FG008	0	0.048076923	0	0.006036217	0	0	0	0.048076923	0	0.006036217	0	0
AC233955.1_FG009	0	0.009615385	0.005586592	0	0	0	0	0.009615385	0.005586592	0	0	0
AC233956.1_FG002	0	0	0	0.002994012	0	0.005	0	0	0	0.002994012	0	0.005
AC233960.1_FG002	0.062414038	0.037909598	0.058445743	0.009054326	0.67026603	0.416976744	0.047488665	0.019782709	0.02492619	0.009054326	0.021259407	0.103023256
AC233960.1_FG003	0.167822893	0	0.38436479	0.012048338	0.049904591	0	0.093196027	0	0.04916926	0.006060314	0.029565608	0
AC233961.1_FG001	0.178254417	0.161253778	0.094602044	0.153441609	0.093658099	0.100697674	0.014075313	0.088746222	0.049909306	0.03368113	0.012302166	0.019302326
AC233966.1_FG001	0.009179916	0.040148828	0.021569768	0.036216701	0.043837699	0.069641481	0.005745457	0.009700116	0.008999935	0.011067	0.01841397	0.012141461
AC233967.1_FG001	0.048210579	0.035755091	0.008351425	0.0300847	0.069160398	0.04994186	0.04134166	0.000498687	0.002764833	0.006132604	0.03017735	0.01505814
AC233979.1_FG006	0.576233058	0.533958878	0.715898893	0.634471504	0.519373672	0.610174419	0.095408733	0.245497339	0.056681016	0.050639169	0.009439897	0.035174419
AC233979.1_FG009	0.202536269	0.197783525	0.288993585	0.422711921	0.185306994	0.316918605	0.003531299	0.061831859	0.118602523	0.0333759	0.053103602	0.031918605
AC233979.1_FG010	0	0.036805718	0.03058394	0.040587839	0.0269615	0.028313953	0	0.017574949	0.024997348	0.001665683	0.013716467	0.016686047
AC234152.1_FG002	0.240202834	0.018678829	0.151893077	0.003018109	0.235980471	0.029127907	0.013528509	0.00055194	0.018497985	0.003018109	0.088522841	0.005872093
AC234152.1_FG007	0.010303378	0.009063444	0.002779064	0	0.006622517	0	0.010303378	0.009063444	0.002779064	0	0.006622517	0
AC234154.1_FG007	0.271056721	0.195583023	0.272412893	0.171178266	0.179924797	0.172209302	0.010037801	0.0399939	0.065243435	0.021477668	0.012128183	0.002209302
AC234154.1_FG008	0.191992255	0.217290265	0.225573863	0.261611588	0.289606019	0.312093023	0.027813151	0.090402043	0.041216321	0.022090629	0.015029743	0.067906977
AC234155.1_FG002	0.171155599	0.004531722	0.50440055	0.013545344	0.198886897	0.010813953	0.039043401	0.004531722	0.023020282	0.004563308	0.061598759	0.000813953
AC234156.1_FG005	0.056138887	0.094498025	0.025040043	0.003018109	0.01986755	0.005	0.026288141	0.040117359	0.013866859	0.003018109	0.01986755	0.005
AC234157.1_FG002	17.75958969	21.86103959	4.917652039	14.06832465	2.719026847	3.76719186	0.352375767	1.560434758	0.970259117	0.576142346	0.59156918	0.09269186
AC234158.1_FG005	0.074322128	0.0931714	0.110774356	0.089572322	0.078689135	0.088023223	0.004670412	0.047854196	0.026789278	0.026695079	0.015129832	0.001976747
AC234159.1_FG002	0.79807606	0.949192437	1.358716675	2.320720744	1.993867637	1.571763564	0.097446328	0.070038332	0.364303267	0.230177459	0.427765913	0.286763564
AC234160.1_FG001	0.013737838	0.014147107	0.004189944	0.001497006	0.005084746	0.005	0.013737838	0.005083662	0.004189944	0.001497006	0.005084746	0.005
AC234160.1_FG003	0	0	0.002793296	0	0	0.051627907	0	0	0.002793296	0	0	0.028372093
AC234161.1_FG010	0.128093798	0.142850919	0.05427003	0.021030374	0.207183748	0.091569767	0.0161535	0.097533697	0.023543773	0.002921722	0.044471881	0.033430233
AC234165.1_FG002	0.094046087	0	0.345329803	0	0.148176002	0.035813953	0.025356898	0	0.060413602	0	0.07698956	0.024186047
AC234166.1_FG001	0.414562132	0.199438691	0.063545134	0.131824979	0.073944327	0.077467049	0.014791077	0.035390348	0.010100073	0.022167033	0.006394658	0.025633719
AC234166.1_FG002	0.004749328	0.003723323	0.002630996	0.001993388	0.005008856	0.008399549	0.003090955	0.001586573	0.000148069	0.000268756	0.002974958	0.006461561
AC234171.1_FG003	0.0243381	0.046697072	0.011166069	0.016575501	0.011707262	0.005406977	0.016875414	0.001379851	0.008387004	0.010587477	0.001537771	0.000406977
AC234180.1_FG002	0.218874163	0.204523008	0.111489905	0.207502502	0.105365362	0.078255814	0.069620432	0.132015453	0.017001715	0.021873759	0.013839936	0.031744186
AC234183.1_FG002	0.010303378	0.009615385	0.008344309	0.006012121	0.012476148	0.029127907	0.010303378	0.009615385	0.005551013	2.41E-05	0.007391402	0.005872093
AC234185.1_FG004	0.086583401	0.056036487	0.061196344	0.253020116	0.011529536	0.058662791	0.017894211	0.001655821	0.038849975	0.003519122	0.007114529	0.006337209
AC234185.1_FG005	0.065382876	0.084856009	0.082794578	0.069839697	0.078875295	0.035377907	0.024169363	0.00328501	0.036705192	0.012495632	0.01265013	0.012122093
AC234185.1_FG007	0.503724971	1.065012792	0.253378739	0.414739939	0.536524867	0.469302326	0.100739896	0.358064131	0.063434605	0.022385809	0.099236723	0.050697674
AC234199.1_FG003	0.021794292	0	0.008351425	0.006036217	0.005084746	0	0.008056454	0	0.002764833	0.006036217	0.005084746	0
AC234201.1_FG003	0.575045523	0.47824193	0.239583039	0.333877519	0.177146707	0.31372093	0.066745522	0.079450377	0.010532759	0.052440393	0.034773823	0.04627907
AC234202.1_FG004	0.020785061	0.031071153	0.044298356	0.000503019	0	0	0.010959181	0.000384905	0.027911009	0.000503019	0	0
AC234202.1_FG005	0.010501294	0	0.012063954	0	0	0	0.005526174	0	0.003684065	0	0	0
AC234203.1_FG004	0.080816584	0.305324777	0.056379234	0.511921329	0.165402026	0.339534884	0.006189718	0.069675223	0.015876441	0.036871431	0.084046093	0.060465116
AC234203.1_FG009	0.00730758	0.014861727	0.022421235	0.021933698	0.01058937	0.013534052	0.003644152	0.008215196	0.00057691	0.002759925	0.01058937	0.005394518
AC234203.1_FG010	0.013737838	0.009339414	0.013952249	0	0	0	0.013737838	0.00027597	0.00839412	0	0	0
AC234203.1_FG011	0.021200524	0.065099931	0.044507726	0.030060603	0.0269615	0.025813953	0.006275151	0.007407624	0.027747949	0.000120484	0.013716467	0.014186047
AC234513.1_FG005	0.013535153	0.012068796	0.020122231	0.023541809	0.083854231	0.045367869	0.004827585	0.006758901	0.001357934	0.002848349	0.002216656	0.002450317
AC234515.1_FG003	0.251792587	0.333261178	0.277041355	0.389139489	0.161673993	0.350883164	0.043380877	0.070478843	0.045197779	0.109049663	0.074103371	0.085545396
AC234519.1_FG005	0	0.001812689	0.003931214	0	0.015254238	0	0	0.001812689	0.000144745	0	0.015254238	0
AC234520.1_FG003	0.236174607	0.309028589	0.153147408	0.072217738	0.112459312	0.115581395	0.002631363	0.037125257	0.035828972	0.018325523	0.01974408	0.035581395
AC234520.1_FG005	0.014331606	0.009063444	0.011173184	0.012024241	0.239229994	0.101511628	0.000593768	0.009063444	0.011173184	4.82E-05	0.025670668	0.008488372
AC234522.1_FG005	22.42359322	9.50949932	25.50795577	9.417655701	45.19973098	8.430697674	1.61762307	0.663577603	7.38505074	0.70508085	5.965831939	0.849302326
AC234522.1_FG009	0.024437047	0.021699955	0.031101654	0.008499094	0.0059322	0.001937983	0.014486808	0.002469205	0.00409981	0.004474954	0.0059322	0.001937983
AC234526.1_FG005	0.014331606	0.019230769	0	0.009006133	0	0.015813953	0.000593768	0.019230769	0	0.002969915	0	0.004186047
AC234528.1_FG001	0.007462679	0.009247415	0.008808241	0.006930969	0.062877428	0.013850127	0.007462679	0.002837165	0.00337363	0.00011128	0.037453698	0.009405687
AC234528.1_FG004	0.163329044	0.08377876	0.033391468	0.048145159	0.040206533	0.059069767	0.029000686	0.006855683	0.016631692	0.012217015	0.000471434	0.000930233
AC234528.1_FG005	0.432957595	0.132407624	0.037681034	0.038994446	0.487737125	0.617383721	0.082211326	0.059900069	0.026564776	0.020885794	0.097008648	0.047616279
AC234575.1_FG003	0.065241152	0.014239087	0.014016412	0.008000091	0	0.001666665	0.008027257	0.008196797	0.002843233	0.003975951	0	0.001666665
AC235534.1_FG001	0	0.009063444	0.002779064	0.00528169	0	0	0	0.009063444	0.002779064	0.00528169	0	0
AC235534.1_FG007	0	0.009063444	0	0.001509054	0.013245033	0.005	0	0.009063444	0	0.001509054	0.013245033	0.005
AC235535.1_FG001	0.870793476	0.731777258	1.102921779	1.207324796	0.69250197	0.869534884	0.039654285	0.070145818	0.155994405	0.102534376	0.082332467	0.090465116
AC235539.1_FG001	0.006213282	0.002427707	0.001725115	0.003310281	0.01237288	0.012848835	8.32E-05	0.002427707	0.00013708	0.000915071	0.01237288	0.011182165
AC235540.1_FG001	0.029256979	0	0.002793296	0	0	0	0.015519141	0	0.002793296	0	0	0
AC235540.1_FG002	0.013737838	0.027742273	0.005586592	0.026994301	0	0.005	0.013737838	0.008511504	0.005586592	0.014921866	0	0.005
AC235541.1_FG002	1.562226183	1.709112853	1.669270649	1.418655655	2.210079711	1.271569767	0.278644093	0.050502531	0.140785217	0.045416201	0.511774594	0.286569767
AC235543.1_FG002	0	0	0.003351955	0.001497006	0.032046246	0.015813953	0	0	0.003351955	0.001497006	0.018801213	0.004186047
AC235543.1_FG003	0.05792019	0.047524983	0.013909554	0.039042639	0.024952296	0	0.016706676	0.029398094	0.008322962	0.008861552	0.014782804	0
AC235544.1_FG004	0.007462687	0.026415676	0.00278618	0.012072435	0.005084746	0.005	0.007462687	0.000774657	7.12E-06	0.012072435	0.005084746	0.005
AC235544.1_FG006	0.047121983	0.01263653	0.00278618	0	0.003389827	0	0.015067032	0.00659424	7.12E-06	0	0.003389827	0
AC235546.1_FG001	0.634153248	0.484545673	0.356417598	0.688664929	0.146043329	0.281395349	0.112115409	0.023007212	0.082674581	0.071898462	0.026838031	0.118604651
AC235547.1_FG005	0.325895583	0.174021034	0.363379491	0.072241835	0.116477721	0.010406977	0.009925312	0.047132812	0.084049882	0.024337643	0.076742622	0.004593023
AF466202.2_FG007	0.005300131	0.010941972	0	0.00653923	0	0	0.001568788	0.001878528	0	0.00653923	0	0
AF466202.2_FG008	0.566226564	0.496368819	1.294369299	1.504286206	0.269738469	0.219127907	0.112877914	0.061323489	0.077139081	0.055594034	0.004837807	0.054127907
AF546187.1_FG011	0	0	0	0.009006133	0.065158829	0.01	0	0	0	0.002969915	0.01431137	0.01
AY530952.1_FG001	0.008933864	0.003625378	0.005065713	0.010388378	0.003137653	0.007579456	0.005948789	0.003625378	0.001638198	0.004400354	0.000930143	0.005253874
AY542798.1_FG003	0.184657715	0.069079713	0.144966763	0.223837035	0.212442476	0.356511628	0.054148255	0.030618175	0.033804186	0.027659971	0.046879562	0.013488372
EF517601.1_FG010	0.624315491	0.383191965	0.225573863	0.318690589	0.093186666	0.069069767	0.0473263	0.020654189	0.041216321	0.013301367	0.052508699	0.010930233
EF517601.1_FG012	0.98895346	0.625384427	0.420143906	0.826348512	0.243310138	0.517802326	0.034973385	0.090641208	0.076382269	0.076046697	0.034835558	0.050802326
EF517601.1_FG015	0.16884169	0.178828726	0.16704273	0.285334765	0.116068022	0.136395349	0.017725474	0.051940505	0.049724295	0.058976613	0.029627342	0.026395349
EF517601.1_FG023	0.148446377	0.066750891	0.059828154	0.118619643	0.062360155	0.115232553	0.014118019	0.013377282	0.029101897	0.001853188	0.014902534	0.004767437
EF517601.1_FG025	0.502537435	1.087468064	1.174857241	2.019855674	1.599057144	2.193837209	0.129403107	0.145160372	0.353628191	0.04601259	0.480413055	0.003837209
GRMZM2G000014	0.086583401	0.019230769	0.044536189	0.099260233	0.124638008	0.103255814	0.017894211	0.019230769	0.016603228	0.015427897	0.058412843	0.056744186
GRMZM2G000035	0.034938362	0.197507555	0.025040043	0.027114785	0.006622517	0.010813953	0.020012989	0.052492445	0.013866859	0.015138737	0.006622517	0.000813953
GRMZM2G000039	0.835633526	1.718911483	1.857560159	3.513692473	1.141351449	2.452965109	0.064733668	0.188943541	0.011936326	0.40734091	0.444741266	0.059631786
GRMZM2G000044	0.007462687	0	0	0	0.006622517	0.011627907	0.007462687	0	0	0	0.006622517	0.011627907
GRMZM2G000052	2.017411721	3.065740643	6.089532578	9.524440572	2.111681958	1.6702926	0.203199458	0.472171357	0.964712175	0.024718698	0.739165468	0.19162597
GRMZM2G000071	0.018423268	0.040341041	0.029157986	0.059337763	0	0	0.004244164	0.023120497	0.001504355	0.007728105	0	0
GRMZM2G000076	0.02238806	0.027190333	0	0.005988024	0	0.015	0.02238806	0.027190333	0	0.005988024	0	0.015
GRMZM2G000114	0.216161618	0.239120965	0.398295692	0.340058317	0.196009654	0.55622093	0.037569725	0.039725189	0.04913368	0.094549335	0.068891008	0.03877907
GRMZM2G000116	0.047178246	0.045462456	0.123515896	0.263241089	0.156007937	0.213236358	0.01235238	0.012229833	0.001541991	0.053660281	0.016177467	0.011569758
GRMZM2G000118	0.074112262	0.075569476	0.108412307	0.068639448	0.114853674	0.04946536	0.00062262	0.00848313	0.013273532	0.008238651	0.0022912	6.86E-05
GRMZM2G000124	0.011938388	0.009044146	0.006957486	0.004598213	0.020013382	0.017345508	0.00045203	0.000433874	0.002667782	0.001556152	0.007819541	0.006202102
GRMZM2G000127	0.009987743	0.005608971	0.002779064	0.010539284	0.011707262	0.005813953	0.00832937	0.005608971	0.002779064	0.00455126	0.001537771	0.005813953
GRMZM2G000166	0.23795591	0	0.008337193	0	0.077808959	0	0.04562618	0	0.008337193	0	0.064563925	0
GRMZM2G000171	2.319851234	2.214385347	2.094275378	1.524819587	1.792092282	1.566395349	0.207910936	0.060539193	0.359638507	0.192484258	0.08870242	0.096395349
GRMZM2G000209	0.405185035	0.195851734	0.381699579	0.117224305	0.526041084	0.586782944	0.061901453	0.003544042	0.001811311	0.002536174	0.136210572	0.156550386
GRMZM2G000219	0.979636791	4.68765986	5.571033078	17.4510959	6.166275578	14.49054816	0.009487537	1.149198322	0.585391503	1.201598708	1.58709874	1.819451826
GRMZM2G000221	0.414172732	0.597402988	1.916113164	0.014994157	0.114468517	0.055	0.190292135	0.30894145	1.390973499	0.008957939	0.048243351	0.055
GRMZM2G000223	0.241589416	0.475152101	1.921395685	2.164681302	0.225559624	0.220550065	0.008801984	0.259220462	0.579647666	0.094331557	0.009486186	0.018868607
GRMZM2G000231	0.165704115	0.085434581	0.019510378	0.045078857	0	0	0.028325736	0.049180804	0.002835991	0.002825335	0	0
GRMZM2G000236	0.006868919	0	0.004175712	0.003018109	0.109148054	0.0725	0.006868919	0	0.001382416	0.003018109	0.023055339	0.0725
GRMZM2G000245	0.090314744	0.028846154	0.229863429	0.010527235	0.016556291	0.063662791	0.021625555	0.028846154	0.001980146	0.001545199	0.016556291	0.011337209
GRMZM2G000254	0.345739835	1.271264252	0.150396807	0.459987473	0	0.043255814	0.05724524	0.074889594	0.021905187	0.0168737	0	0.003255814
GRMZM2G000256	5.986873386	8.203230433	1.565641176	3.934803455	1.210809305	1.736860465	0.360007714	0.28015351	0.071227769	0.391543851	0.020978774	0.103139535
GRMZM2G000261	0.044776119	0.018678829	0.11846603	0.003018109	0.055696488	0.01744186	0.044776119	0.00055194	0.021198775	0.003018109	0.035828938	0.01744186
GRMZM2G000264	7.342793433	4.065615605	8.962603401	1.256083914	32.83156973	4.242879832	0.575238383	0.253115625	1.28478951	0.080435214	2.490731041	0.454120158
GRMZM2G000268	0	0.009063444	0.001396648	0.003018109	0.194410149	0.054069767	0	0.009063444	0.001396648	0.003018109	0.008979685	0.004069767
GRMZM2G000278	0.245418596	0.319471884	0.100295373	0.31684418	0.090408576	0.354534884	0.053088866	0.074758885	0.00253001	0.072377376	0.075154338	0.075465116
GRMZM2G000280	0.699959026	0.636406764	0.579345203	0.340887625	0.650521931	0.654728668	0.031384258	0.011029101	0.069103136	0.051466487	0.091199897	0.008062018
GRMZM2G000281	0	0	0.005572361	0.006012121	0	0	0	0	1.42E-05	2.41E-05	0	0
GRMZM2G000288	0	0.003205125	0	0	0.009933775	0.006453488	0	0.003205125	0	0	0.009933775	0.003546512
GRMZM2G000292	0.014925373	0	0.002779064	0.009030229	0	0	0.014925373	0	0.002779064	0.003042205	0	0
GRMZM2G000326	0.014925373	0.004531722	0	0	0.208014368	0.518313953	0.014925373	0.004531722	0	0	0.116488943	0.256686047
GRMZM2G000332	0.073630109	0.04595248	0.067806402	0.099866919	0.036838249	0.02863181	0.039056518	0.013021923	0.014361296	0.008216985	0.001297375	0.00896512
GRMZM2G000339	1.209151807	0.702387878	0.157387163	0.234352222	0.259928164	0.255465116	0.253927927	0.08607366	0.012135767	0.029120831	0.11755528	0.034534884
GRMZM2G000353	0.149591206	0.178276786	0.036255922	0.081199774	0.031574812	0.08744186	0.015262848	0.033261676	0.014023407	0.009343487	0.02140532	0.05255814
GRMZM2G000361	1.222764973	0.837075347	1.222626479	1.530681096	3.31316554	3.155115255	0.045890877	0.25053729	0.013130015	0.219816725	0.280053937	0.058217045
GRMZM2G000371	0.595058512	0.924558466	0.905899954	0.832497987	0.395442814	0.75627907	0.031807159	0.289943081	0.15555256	0.04175351	0.011336854	0.02372093
GRMZM2G000376	0.014331606	0.027190333	0.047386412	0.094696925	0.045291279	0.069418605	0.000593768	0.027190333	0.00847951	0.001882553	0.00555618	0.029418605
GRMZM2G000380	0	0.009063444	0	0.003018109	0	0	0	0.009063444	0	0.003018109	0	0
GRMZM2G000393	0.559526382	0.608993733	0.44013109	0.438981196	0.552448837	0.637480618	0.037488543	0.083313959	0.032309861	0.025807543	0.074482726	0.125852712
GRMZM2G000397	3.184153858	3.262404193	6.712433729	4.22108703	4.335084403	4.969883721	0.497586694	0.435481116	0.140739132	0.16120679	0.755423319	0.400116279
GRMZM2G000404	0	0.009615385	0	0.009054326	0	0	0	0.009615385	0	0.009054326	0	0
GRMZM2G000423	0	0	0.041899441	0.168435766	0.006622517	0.02244186	0	0	0.041899441	0.024723191	0.006622517	0.01244186
GRMZM2G000451	0.072251795	0.027190333	0.161441907	0.207454308	1.449769916	1.078953488	0.017300444	0.027190333	0.060883247	0.009849518	0.787518261	0.048953488
GRMZM2G000453	0	0.027742273	0	0	0	0	0	0.008511504	0	0	0	0
GRMZM2G000481	0.068223568	0.04188938	0.026443807	0.028539501	0.132091145	0.154883721	0.006403298	0.003427842	0.00968403	0.004394631	0.020226736	0.085116279
GRMZM2G000489	0.057326422	0.251888221	0.20909872	0.306690444	1.397059167	2.595581395	0.002375071	0.001888221	0.053471112	0.019265294	0.00633069	0.055581395
GRMZM2G000510	2.706717028	0.680397408	3.783148911	0.276702131	3.120260441	0.715930233	0.452985684	0.026551254	0.179796956	0.037181173	0.113637924	0.225930233
GRMZM2G000520	0.071658028	0.242272837	0.147802754	0.309684456	0	0	0.002968838	0.011503606	0.053314564	0.016271283	0	0
GRMZM2G000531	1.432398046	1.194341175	1.213399291	1.450345797	2.50378272	2.846918605	0.127303447	0.002033483	0.010064396	0.01372606	0.536895303	0.001918605
GRMZM2G000536	0	0	0	0.011976048	0.006622517	0.00125	0	0	0	0.011976048	0.006622517	0.00125
GRMZM2G000540	1.499987255	1.839821087	2.088094283	1.592850526	0.946032112	0.895813953	0.291057521	0.26289801	0.492911304	0.08379618	0.111595026	0.115813953
GRMZM2G000581	0.220611354	0.060733451	0.014878603	0.000431158	0.020044737	0.018938953	0.012597601	0.045028316	0.007467766	0.000431158	0.014959991	0.007311047
GRMZM2G000587	1.567570091	5.153294304	1.270654745	4.389206528	1.160758801	0.728837209	0.149659644	0.864832766	0.064540786	0.4820209	0.710427675	0.031162791
GRMZM2G000592	0	0.014423077	0.005971402	0.007085829	0.000946073	0.01	0	0.014423077	0.000413274	0.007085829	0.000946073	0.01
GRMZM2G000593	0.302441087	0.465043439	0.738531966	0.669965339	0.565003065	0.535854952	0.033368232	0.040670271	0.032172351	0.006282705	0.095802133	0.042177842
GRMZM2G000601	0	0.009615385	0.005579476	0.006012121	0.023178808	0.139418605	0	0.009615385	0.002800412	2.41E-05	0.023178808	0.040581395
GRMZM2G000610	0.235580839	0.213978623	0.128050438	0.153176545	0.10075205	0.159418605	0.011700242	0.021670931	0.044251556	0.032452197	0.021281851	0.060581395
GRMZM2G000614	0.008586149	0.004531722	0.006484483	0.003018109	0	0	0.008586149	0.004531722	0.006484483	0.003018109	0	0
GRMZM2G000615	0.387122086	0.578099588	0.266339942	0.204544635	0.2883657	0.270465116	0.066226564	0.143054258	0.102375141	0.033885952	0.049382645	0.049534884
GRMZM2G000620	0	0	0.022232515	0.036024531	0.013245033	0.059883721	0	0	0.022232515	0.011879661	0.013245033	0.009883721
GRMZM2G000622	2.026718987	0.53947828	2.419786227	0.407581216	1.079247584	0.509089145	0.088908047	0.058709049	0.183565729	0.058486646	0.068210061	0.045910855
GRMZM2G000623	0.542097792	0.85209448	0.388440881	0.750006029	0.433404426	0.684883721	0.124187345	0.099828597	0.0895582	0.001503035	0.036794249	0.134883721
GRMZM2G000632	0.192527277	0.169085988	0.075544556	0.087327155	0.025956898	0.034046508	0.045532425	0.051457777	0.033673321	0.011874444	0.000533168	0.004713178
GRMZM2G000633	0.020606757	0.047524983	0.022246747	0.075163557	0.024952296	0.088139535	0.020606757	0.029398094	0.016660155	0.003307269	0.014782804	0.028139535
GRMZM2G000645	0.393295786	0.336732106	0.214135703	0.224196047	0.283996185	0.219418605	0.075722763	0.132804607	0.031070414	0.003201674	0.023630939	0.020581395
GRMZM2G000650	1.918397542	1.807982831	3.328601098	4.022979218	3.233731499	2.40005813	0.142278139	0.0772136	0.207711751	0.141691441	0.239149922	0.3567248
GRMZM2G000652	0.003731343	0.004807692	0	0.004503066	0.01766004	0.040794572	0.003731343	0.004807692	0	0.001484958	0.01766004	0.017538758
GRMZM2G000660	1.616840059	0.762839887	2.128485165	2.867958265	3.037422854	1.700116279	0.169078865	0.237160113	0.055859466	0.055583019	0.379795689	0.230116279
GRMZM2G000665	0.044182352	0.060016269	0.055581288	0.298473476	0	0.055697674	0.030444514	0.02155473	0.055581288	0.030867841	0	0.025697674
GRMZM2G000674	0.006868919	0.009615385	0.008351425	0.011976048	0	0.005	0.006868919	0.009615385	0.002764833	0.011976048	0	0.005
GRMZM2G000686	0.456492598	0.383191965	0.184144067	0.234689576	1.032719731	0.423372093	0.140522327	0.020654189	0.100772134	0.055048858	0.066618018	0.053372093
GRMZM2G000706	0.007639249	0.013871137	0.003798056	0.010746614	0.01522898	0.005813953	0.00266413	0.004255752	0.003798056	0.006219451	0.005957457	0.005813953
GRMZM2G000707	0	0	0	0	0.005064042	0.002555555	0	0	0	0	0.003030144	0.002555555
GRMZM2G000710	1.004271774	1.158363368	0.722896365	1.013584509	1.742299939	1.734186047	0.019197148	0.043559709	0.044125415	0.139333012	0.093293316	0.245813953
GRMZM2G000713	0.401878722	0.065651872	0.25912188	0.012000145	0.22290942	0.079883721	0.030957099	0.011271205	0.003447953	0.005963927	0.01098889	0.010116279
GRMZM2G000718	0.257216542	0.205467119	0.027890266	0.003371276	0.119912449	0.190828488	0.035693906	0.006071343	0.011215879	0.002616748	0.058895498	0.062921512
GRMZM2G000719	0.14793805	0.076371137	0.027847571	0.039018543	0.035121787	0.010813953	0.031166428	0.058244248	0.005501202	0.014873673	0.004613312	0.000813953
GRMZM2G000737	0	0.010895977	0.009060417	0.007269661	0.02087214	0.008740307	0	0.000321965	0.002112762	0.001281643	0.005617913	0.002926353
GRMZM2G000739	1.012496966	2.052463429	0.987555026	1.544485487	1.235278945	0.477383721	0.079661145	0.01400189	0.054594132	0.224126206	0.208788879	0.092383721
GRMZM2G000741	0.649247359	1.520552542	0.076630631	0.211933278	0.092963296	0.348610691	0.044782492	0.142908996	0.004374956	0.002352439	0.085844651	0.0077016
GRMZM2G000749	0.50954279	0.379540665	0.431524068	0.63781004	1.156066907	1.888808599	0.085659673	0.028350242	0.11922251	0.112781543	0.261151636	0.032380029
GRMZM2G000752	0.00432917	0	0.000931098	0.000299401	0.005084741	0.00333333	0.000894711	0	0.000931098	0.000299401	0.005084741	0.00333333
GRMZM2G000753	0.699873599	0.672437844	0.738102945	0.604254272	0.217824674	0.416744186	0.028231808	0.019869848	0.090058253	0.011439901	0.005904144	0.036744186
GRMZM2G000764	0.029709065	0.049810198	0.006503458	0.037191205	0.011037523	0.030232555	0.002345886	0.00147184	0.000945329	0.029207175	0.011037523	0.003100775
GRMZM2G000775	0.225884742	0.243127359	0.241889426	0.210975452	0.037329291	0.038740308	0.044292727	0.043731583	0.016563543	0.018765063	0.006820815	0.008740308
GRMZM2G000777	0.60642128	0.492229267	0.366656663	0.366426103	0.15621282	0.225	0.039257101	0.078767729	0.108203672	0.076687669	0.037007522	0.025
GRMZM2G000781	0.754769867	0.571568652	0.842100449	0.8249243	0.888803238	0.690201596	0.006404509	0.065936787	0.091991171	0.004308318	0.180446205	0.104344416
GRMZM2G000801	0.211101022	0.104980028	0.019467683	0.007533223	0.043282068	0.023158913	0.027021455	0.026430183	0.01388109	0.004539211	0.022943084	0.001841087
GRMZM2G000812	11.44949623	3.297161919	0.417912807	0.017988169	0.013245033	0.01	0.94203354	0.364469611	0.004504986	0.011951951	0.013245033	0.01
GRMZM2G000816	0.049269968	0.22911341	0.019553073	0.008982036	0.006622517	0.038255814	0.019419222	0.174732744	0.019553073	0.008982036	0.006622517	0.008255814
GRMZM2G000818	0.085989633	0.033101906	0.011173184	0	0.093206156	0.060813953	0.003562606	0.014975017	0.011173184	0	0.025776897	0.049186047
GRMZM2G000823	0.087770936	0.094498025	0.122506541	0.141296884	0.100280616	0.070697674	0.046557422	0.040117359	0.033121066	0.003572333	0.018924682	0.010697674
GRMZM2G000829	0.041849994	0.017352232	0.002847729	0.010539284	0.023884616	0.007344959	0.002926125	0.008288787	0.002339857	0.00455126	0.000397941	0.002344959
GRMZM2G000842	0.09345232	0.018126889	0.008351425	0	0	0	0.011025292	0.018126889	0.002764833	0	0	0
GRMZM2G000874	0	0	0	0	0.153386076	0.191734471	0	0	0	0	0.051691169	0.017567831
GRMZM2G000909	0.499231122	0.438676511	0.337035305	0.351431947	0.746537217	0.775581395	0.036544555	0.003631181	0.035359328	0.06772973	0.097530595	0.124418605
GRMZM2G000923	2.426973709	1.128858758	0.857343524	1.216609036	1.654184917	4.036647285	0.075513828	0.112833123	0.129224346	0.043954347	0.016896751	0.108352715
GRMZM2G000932	0.074201836	0	0.044507726	0.001509054	0.103827591	0	0.02196303	0	0.027747949	0.001509054	0.002132674	0
GRMZM2G000936	2.458162978	1.051809796	2.015141256	2.92991785	1.213351678	2.289825581	0.293983873	0.227036358	0.292121314	0.139498689	0.018436401	0.064825581
GRMZM2G000937	0.329973773	0.418952336	0.356758481	0.399526955	0.33576251	0.37572284	0.064302161	0.074401086	0.032626954	0.069487069	0.009491331	0.04888952
GRMZM2G000973	0.104349466	0.08405473	0.072483382	0.073714744	0.020872152	0.039476744	0.015053519	0.002483731	0.016902093	0.016828517	0.005617914	0.024476744
GRMZM2G000976	0.034605547	0.042815333	0.002779064	0.017324004	0.01451622	0.011627907	0.012036244	0.011565333	0.002779064	0.009838974	0.011973847	0.011627907
GRMZM2G000980	0.200345593	0.131579713	0.229877661	0.249370476	0.339982044	0.312093023	0.001146944	0.031881825	0.007552507	0.03206665	0.004388817	0.067906977
GRMZM2G001004	0.079933757	0.04188938	0.017708492	0.012114304	0	0.000830564	0.044444347	0.003427842	0.006406966	0.010018495	0	0.000830564
GRMZM2G001024	0.201038315	0.324870234	0.503080507	0.385524714	0.201032659	0.291511613	0.017867148	0.046924631	0.112019065	0.061581064	0.002357175	0.031821707
GRMZM2G001033	0.444788105	0.68619278	0.126717833	0.273515345	0.118138961	0.208837209	0.026877657	0.16957645	0.020572582	0.00792178	0.067291503	0.011162791
GRMZM2G001035	0	0	0	0.012048338	0	0	0	0	0	0.006060314	0	0
GRMZM2G001043	0.007462687	0	0.000931098	0.002994012	0.040206533	0	0.007462687	0	0.000931098	0.002994012	0.000471434	0
GRMZM2G001048	0.122709298	0.195851734	0.075191288	0.11432668	0.238163657	0.202325581	0.026544433	0.003544042	0.013738774	0.02450632	0.026243127	0.097674419
GRMZM2G001079	0.568514079	0.770087741	0.05858806	0.033175099	0.109855204	0.04244186	0.090902139	0.008758413	0.030797415	0.027187075	0.083365138	0.00755814
GRMZM2G001084	11.37434046	13.43394596	5.956086272	10.20498504	4.176737671	5.300058079	0.105683769	1.159323251	0.012417746	0.031242476	0.660127561	0.084941851
GRMZM2G001088	0.102007704	0.086759989	0.068501501	0.037119956	0.029068129	0.055337943	0.01168142	0.03762187	0.007239439	0.013975902	0.018381795	0.011845522
GRMZM2G001097	0.006868919	0.093394145	0.039049219	0.066109231	0.028499271	0.02744186	0.006868919	0.002759701	0.016816703	0.005747057	0.002009204	0.00744186
GRMZM2G001114	0.05792019	0.215082504	0.03349109	0.024072579	0	0.011627907	0.016706676	0.015686727	0.022374832	0.006108508	0	0.011627907
GRMZM2G001116	0	0.009615385	0	0	0.015254238	0.022	0	0.009615385	0	0	0.015254238	0.022
GRMZM2G001131	0.007971448	0.005791505	0.001945345	0.00217849	0.021006629	0.007968994	0.002476313	0.001259783	0.001945345	0.000216719	0.011293609	0.006031006
GRMZM2G001139	0.013737838	0	0.002793296	0	0	0	0.013737838	0	0.002793296	0	0	0
GRMZM2G001160	0	0	0	0	0.02418341	0.013313953	0	0	0	0	0.008929173	0.001686047
GRMZM2G001169	0	0	0	0	0	0.010813953	0	0	0	0	0	0.000813953
GRMZM2G001180	0.320807967	0.172089243	0.327401086	0.286988399	0.333062076	0.213372093	0.059789048	0.018243089	0.010587741	0.021394834	0.048293864	0.013372093
GRMZM2G001191	0.443092235	0.487857315	0.654916024	0.998178125	1.51802673	1.273953488	0.010256415	0.089065762	0.065754367	0.061702115	0.180278386	0.146046512
GRMZM2G001200	0.102882558	0.08267488	0.117104961	0.038575765	0.012711865	0	0.031445801	0.044213341	0.033733028	0.00034639	0.012711865	0
GRMZM2G001221	0	0.009615385	0.228438318	0.036048627	0.568919077	0.123139535	0	0.009615385	0.010561223	0.00586754	0.092097885	0.006860465
GRMZM2G001243	0.017766065	0.009063444	0	0.013533296	0.015254238	0.025813953	0.002840692	0.009063444	0	0.001557248	0.015254238	0.014186047
GRMZM2G001247	0.22871192	0.065099931	0.086449862	0.002994012	0.063149624	0	0.004831323	0.007407624	0.030868574	0.002994012	0.042810641	0
GRMZM2G001255	1.370827695	1.696229397	0.693837158	0.917173707	0.410697052	0.325232558	0.236499337	0.246078296	0.032419825	0.084838378	0.026591092	0.035232558
GRMZM2G001265	0.29006657	0.425909255	0.797923989	0.763539325	0.646615788	0.414127907	0.008440893	0.045244591	0.121946335	0.003060283	0.004231682	0.140872093
GRMZM2G001272	3.474649701	3.499114039	4.383987033	4.549506653	7.859743942	6.744127902	0.010424925	0.048962884	0.015271949	0.351901862	0.592794667	0.154127912
GRMZM2G001288	0.304101291	0.465314904	0.133893201	0.109727226	0.002207503	0.116453488	0.001868858	0.042237981	0.061637526	0.001942795	0.002207503	0.011453488
GRMZM2G001289	0.014331606	0.027742273	0.023258491	0.073570164	0.054910763	0.169767442	0.000593768	0.008511504	0.015847654	0.019244207	0.031181952	0.030232558
GRMZM2G001296	0.186904639	0.354345811	0.735238491	0.749003006	0.640700422	0.752093023	0.022050585	0.008191965	0.120713351	0.126248515	0.071163998	0.007906977
GRMZM2G001297	0.813001433	0.626016742	0.762858355	0.687821544	0.40052756	0.313604651	0.112371701	0.027829412	0.215372322	0.138525762	0.0164216	0.023604651
GRMZM2G001304	2.862083825	0.318276004	3.371426888	0.539369452	2.804373884	0.856046512	0.255329101	0.034288092	0.248684839	0.135177841	0.839693977	0.016046512
GRMZM2G001327	29.56161163	27.21303029	4.819208751	7.339465328	7.923713536	11.92313891	0.28714171	2.887531758	0.206038455	0.321420981	0.045894582	2.454927313
GRMZM2G001332	0.03553213	0.141471068	0.01670285	0.018036362	0.045762713	0.015	0.005681384	0.050836624	0.005529666	7.23E-05	0.045762713	0.015
GRMZM2G001334	0.823521965	0.618934474	0.483335534	0.51149562	0.485492204	0.323604651	0.079740876	0.038165243	0.066012695	0.069342697	0.048406111	0.013604651
GRMZM2G001361	0.208867634	0.224460627	0.112789292	0.182710018	0.272202221	0.207403078	0.052151231	0.035358088	0.019679432	0.038846845	0.000679096	0.017403108
GRMZM2G001363	0.766444011	0.464211024	0.5711883	0.399697589	0.311606242	0.710232558	0.024600765	0.079595639	0.009817287	0.025452111	0.138724883	0.150232558
GRMZM2G001401	0.032790385	0.127507875	0.019952192	0.089155643	0.036246094	0.103623965	0.014473286	0.051979202	0.005985722	0.00565468	0.027771521	0.028042605
GRMZM2G001415	0.254831323	0.080626889	0.05709179	0.066157424	0.501341345	0.366860465	0.02128808	0.044373111	0.009605756	0.006277185	0.02845998	0.016860465
GRMZM2G001421	0.139159682	0.558157109	0.116991107	0.67632743	0.171467058	0.547325581	0.094383562	0.058157109	0.010845856	0.006307301	0.05226176	0.057325581
GRMZM2G001426	0.067036033	0.345834307	0.100302489	0.369697228	0.033584017	0.02	0.022259913	0.019550309	0.00025617	0.010542293	0.00709395	0.02
GRMZM2G001444	1.466911378	1.08006044	1.003010661	0.850245188	0.805668433	1.001511628	0.010700563	0.08006044	0.003010661	0.113826668	0.002278587	0.091511628
GRMZM2G001447	0	0.009615385	0	0.003018109	0	0	0	0.009615385	0	0.003018109	0	0
GRMZM2G001454	0.170197963	0.123344179	0.167085425	0.159285053	0.323661469	0.185465116	0.035869605	0.068963513	0.033007213	0.008379618	0.032270741	0.035465116
GRMZM2G001457	2.969611178	3.216941709	3.337843947	1.668014083	2.993164238	1.377325581	0.194567926	0.55228906	0.008524768	0.080488911	0.582994702	0.272674419
GRMZM2G001466	0.010897146	0.004531722	0.006961893	0.016539356	0	0.005	0.004028227	0.004531722	0.001375301	0.001569296	0	0.005
GRMZM2G001500	14.03499899	8.415509647	1.619242319	3.396456102	2.989998901	2.81622093	0.378282574	0.324874968	0.356672486	0.021707569	0.281524278	0.29877907
GRMZM2G001508	0.169266721	1.14102082	0.004182828	0.007533223	0.387529466	0.536569767	0.114315369	0.227559282	0.001403764	0.004539211	0.23498709	0.478430233
GRMZM2G001514	19.811719	20.99035587	0.050094318	0.773461133	0.2673813	0.76627907	1.983360793	0.778874898	0.022161357	0.228550953	0.196194858	0.03372093
GRMZM2G001524	0.241842654	0.159223219	0.070302305	0.053955771	0.143406477	0.049680233	0.005421017	0.00423832	0.018905657	0.000535247	0.028999695	0.007819767
GRMZM2G001530	0.185717104	0.112072974	0.080763648	0.165297173	0.097205074	0.05	0.006612626	0.003311641	0.013724542	0.008355521	0.004489843	0.05
GRMZM2G001541	0.042994817	0.170041252	0.025082738	0.024096676	0.013245033	0.04	0.001781303	0.070343364	0.002850223	0.012120628	0.013245033	0.04
GRMZM2G001551	3.655571829	4.259324952	2.610473004	4.802696448	0.60356943	0.930581395	0.342138994	0.144521202	0.062986971	0.227243672	0.04727804	0.220581395
GRMZM2G001566	0.103494214	0.079772904	0.125202218	0.099107107	0.091761972	0.08806628	0.011490368	0.005078174	0.016816741	0.002718313	0.018178469	0.00995966
GRMZM2G001577	0.44771423	0.149430632	0.356830316	0.036024531	0.575653841	0.283837209	0.014972337	0.004415522	0.078923874	0.011879661	0.237905496	0.086162791
GRMZM2G001592	0.123896834	0.066203812	0.086321777	0.057054905	0.131731959	0.026627907	0.055207644	0.029950034	0.019282671	0.014801383	0.091996859	0.003372093
GRMZM2G001606	0.056138887	0.064547991	0	0.002994012	0	0.005813953	0.026288141	0.026086453	0	0.002994012	0	0.005813953
GRMZM2G001631	0.07106426	0.037357658	0.002779064	0.006036217	0.100280616	0	0.011362767	0.00110388	0.002779064	0.006036217	0.018924682	0
GRMZM2G001639	0.813847243	1.297665393	2.460389283	2.98742757	4.567764847	4.63949611	0.097429332	0.031639759	0.081510154	0.113176077	0.874608119	0.58717054
GRMZM2G001645	0.07276013	0.070183594	0.379027252	0.138230582	0.959574597	0.284244186	0.02798401	0.006739483	0.042760457	0.011470017	0.052289829	0.080755814
GRMZM2G001652	0.733327543	0.721182908	0.507163081	0.676592494	0.681092159	0.447848837	0.084073811	0.067336754	0.031943064	0.059826027	0.126854861	0.157151163
GRMZM2G001653	935.679605	922.248941	1363.710572	1126.826185	680.8667037	498.5587209	110.8139333	125.5758641	52.8536741	154.8684258	84.7739885	112.2087209
GRMZM2G001660	0.05792019	0.038461538	0	0.03001241	0.030508475	0.01	0.016706676	0.038461538	0	0.011903758	0.030508475	0.01
GRMZM2G001661	0.3932285	0.226353709	0.130986051	0.10515187	0.058064878	0.064883721	0.005168799	0.081338599	0.014265345	0.014608609	0.047895387	0.004883721
GRMZM2G001663	0.713188522	0.838712323	1.441565993	1.62436846	1.541782651	1.567451545	0.062930867	0.168840554	0.106836044	0.157567654	0.234155521	0.121715115
GRMZM2G001668	2.839945406	1.649764725	4.712348756	4.330829314	5.61080935	6.727267442	0.086214062	0.063226263	0.371450127	0.208092842	0.37902127	0.912267442
GRMZM2G001676	0.061955141	0.029509448	0.017619708	0.013521238	0.046198595	0.091521313	0.001009917	0.024977725	0.01017092	0.00144881	0.012300293	0.087645347
GRMZM2G001696	375.8978355	42.60992395	851.1959805	28.92176432	971.2032776	100.6170058	6.094701765	0.351614514	31.64200826	2.230147554	38.78826661	5.929505814
GRMZM2G001699	0.003482303	0.000961538	0.00571142	0.001247427	0.001666344	0.000726744	0.000859624	0.000961538	0.002562613	0.00069868	0.000741844	0.000726744
GRMZM2G001713	2.587330669	2.916859798	2.801685631	1.9866389	1.484255281	0.679476014	0.094514316	0.075441029	0.010117652	0.101359966	0.064827148	0.112060933
GRMZM2G001721	0	0.019230769	0.002793296	0	0	0	0	0.019230769	0.002793296	0	0	0
GRMZM2G001724	8.990152044	9.808651032	40.21054151	35.38688535	86.65737043	66.74190871	0.072241641	1.212497282	0.8362399	1.597146529	1.433308946	3.779408914
GRMZM2G001750	7.661727562	7.957239276	10.99458039	16.33872708	11.85190269	14.05081395	0.353197811	1.341854661	0.150671009	0.487620229	1.08369077	0.039186047
GRMZM2G001755	17.04594759	19.72739983	14.35182086	14.3780709	7.481423366	9.07255814	0.538484899	2.804322906	0.117452885	2.921330303	1.772814095	0.10744186
GRMZM2G001764	0	0	0	0	0.006622517	0.005813953	0	0	0	0	0.006622517	0.005813953
GRMZM2G001772	0.006868919	0.009063444	0	0	0	0	0.006868919	0.009063444	0	0	0	0
GRMZM2G001777	0.069027646	0.037401232	0.020642639	0.03103861	0.12849708	0.060493358	0.005843571	0.018367999	0.009804288	0.007950079	0.019853014	0.035673312
GRMZM2G001803	0.246852463	0.130226476	0.157599767	0.123397565	0.16377352	0.147848829	0.013021627	0.012401717	0.019797169	0.024806022	0.020553182	0.059515509
GRMZM2G001805	1.66098182	2.253297156	1.905057059	4.152516924	2.495420382	2.89494186	0.033048031	0.243681771	0.265392255	0.072033974	0.319149155	0.36005814
GRMZM2G001814	0.005300131	0.009615385	0.007517065	0.003892216	0.007395139	0.005813953	0.001568788	0.009615385	0.005611421	0.003892216	0.007395139	0.005813953
GRMZM2G001816	8.855475741	4.935015763	1.437312557	1.511328452	2.424556619	2.389071664	0.349257055	0.316586717	0.045927649	0.048551781	0.17290103	0.482094966
GRMZM2G001820	0.064789109	0.019230769	0.022239631	0.027042495	0.006622517	0.325116279	0.009837757	0.019230769	0.019446335	0.002897625	0.006622517	0.105116279
GRMZM2G001850	0.05792019	0.018126889	0.005586592	0.015018253	0.108440903	0.178139535	0.016706676	0.018126889	0.005586592	0.002945819	0.037254461	0.061860465
GRMZM2G001853	0.028663211	0.009615385	0	0	0	0.005	0.001187535	0.009615385	0	0	0	0.005
GRMZM2G001869	0.428166862	0.628776443	1.0532046	0.673188838	0.321180831	0.370348837	0.025181788	0.121223557	0.013834506	0.039386013	0.036435063	0.079651163
GRMZM2G001875	0.014925373	0.019230769	0	0	0	0	0.014925373	0.019230769	0	0	0	0
GRMZM2G001877	0.003255891	0.007545836	0.008650659	0.004566506	0.002586808	0.0046642	0.000768323	0.005797584	0.00282866	0.001329475	0.000379298	0.00166913
GRMZM2G001887	14.21549184	15.14828341	5.234255887	10.51202431	5.286075919	10.52629845	1.230417212	0.350206486	0.176358638	4.83E-05	0.958957194	0.388701552
GRMZM2G001889	0.083912026	0.021947043	0.012400763	0.047214042	0.000602047	0.000830564	0.008353917	0.018651245	0.000736632	0.011005882	0.000602047	0.000830564
GRMZM2G001895	0.829917438	0.984385904	1.050176482	1.212927272	0.970338992	1.080465116	0.083648781	0.313691019	0.080902739	0.000352422	0.029661008	0.140465116
GRMZM2G001898	0.102593792	0.075267256	0.044507726	0.012024241	0.033584017	0.020813953	0.010056479	0.02088659	0.027747949	4.82E-05	0.00709395	0.009186047
GRMZM2G001904	1.171066585	1.455844781	1.54532671	2.404703687	1.998170886	2.691031518	0.236893609	0.00569368	0.388902129	0.026434038	0.143582465	0.167568053
GRMZM2G001905	4.934478588	2.228532454	5.856371058	2.377275645	1.466298139	0.853895349	0.121045752	0.055455531	0.489997657	0.119730343	0.01714557	0.058895349
GRMZM2G001911	0.004152263	0.002792536	0.002892554	0.002318155	0	0.001	0.002903368	0.000869459	0.001318151	0.001165786	0	0.001
GRMZM2G001915	0.114059076	0.060844179	0.075120129	0.036000434	0.066932316	0.072965116	0.009581464	0.006463513	0.041600576	0.017891782	0.005915366	0.022965116
GRMZM2G001918	2.274539703	1.082534478	0.11106705	0.482353204	0.214496576	0.605242246	0.092947673	0.266824484	0.033253246	0.097123665	0.063649119	0.125591084
GRMZM2G001924	0.006052027	0.006482396	0.00709231	0.009004532	0.011269874	0.007321707	0.00356446	0.001674704	0.004857673	0.003370725	0.005507159	0.000344963
GRMZM2G001930	1.169422713	2.063037432	2.606610388	1.574862358	1.414199139	3.767325581	0.176885399	0.975424106	0.060987377	0.071844229	0.18241106	0.662674419
GRMZM2G001934	0.207511396	0.281954456	0.004175712	0.018060459	0.026490066	0.123837209	0.001443828	0.089646764	0.001382416	0.006084411	0.026490066	0.073837209
GRMZM2G001953	0.169415456	0.136387406	0.054348305	0.055642237	0.027163543	0.192209299	0.01143032	0.036689517	0.007104209	0.007738045	0.011909305	0.023875969
GRMZM2G001956	1.413741329	3.819689822	3.224514267	9.092115625	2.426501305	6.354186047	0.108646731	0.838920591	0.362077912	0.267165812	0.911247039	0.365813953
GRMZM2G001973	1.446176475	5.773922352	9.42311068	27.26251238	2.193708623	6.815174419	0.058116773	0.071999275	0.121582057	0.621793818	0.693708595	0.919825581
GRMZM2G001977	0.098539936	0.063996051	0	0	0	0.005813953	0.038838443	0.044765282	0	0	0	0.005813953
GRMZM2G001981	0	0	0.008379888	0	0.006622517	0	0	0	0.008379888	0	0.006622517	0
GRMZM2G001991	0.062414038	0.055484547	0.008337193	0.027090688	0.088573353	0.115697674	0.047488665	0.017023008	0.008337193	0.009126616	0.017386911	0.034302326
GRMZM2G002002	0.329941321	0.268853129	0.598035124	0.50553772	0.465294325	0.603737541	0.073043753	0.019608409	0.1147949	0.055839525	0.123163569	0.028737541
GRMZM2G002010	0.1130559	0.00641025	0.02970027	0.002503041	0.135559512	0.015251931	0.023759995	0.00641025	0.007353907	0.000490971	0.010135825	0.000251941
GRMZM2G002023	1.656134832	1.843946103	0.59709777	0.84617586	0.687690347	0.539651163	0.117497004	0.228561507	0.027265368	0.004123541	0.016503904	0.080348837
GRMZM2G002034	0.0486762	0.027742273	0.008337193	0.030108797	0.058536312	0.105697674	0.033750827	0.008511504	0.008337193	0.012144725	0.007688853	0.024302326
GRMZM2G002043	0.082232853	0.129501859	0.123565138	0.171545309	0.275536273	0.25602142	0.002222181	0.02885443	0.04041317	0.052416176	0.061250469	0.0366692
GRMZM2G002075	0.118327939	0.2839395	0.128135828	0.351841591	0.166977215	0.558313953	0.035900912	0.030163057	0.010817393	0.034476322	0.044943315	0.046686047
GRMZM2G002100	1.10624617	0.768078477	0.935258026	0.40453801	0.687355489	0.378178293	0.06147005	0.046024081	0.19602689	0.05723262	0.021253782	0.035155037
GRMZM2G002104	0	0.090242273	0.00651769	0.014994157	0.045291279	0.068197674	0	0.053988496	0.00651769	0.008957939	0.00555618	0.013197674
GRMZM2G002112	0.006020981	0.031678477	0.027355924	0.046611152	0.019913068	0.01730343	0.001441706	0.015652842	0.016182745	0.010732913	0.008048667	0.01730343
GRMZM2G002115	0.143316055	0.173861264	0.16147037	0.324799096	0.128779887	0.150581395	0.005937676	0.116168956	0.049738526	0.037373947	0.016915478	0.000581395
GRMZM2G002121	2.165224945	1.133889167	2.63415715	1.028120828	1.908794498	1.305116279	0.013879533	0.153119936	0.483161286	0.01614478	0.292900458	0.024883721
GRMZM2G002124	0	0.004531722	0.002793296	0.015018253	0.01986755	0	0	0.004531722	0.002793296	0.002945819	0.01986755	0
GRMZM2G002128	2.071364063	3.189904061	2.592833014	0.669953859	0.767564641	0.38525194	0.408315674	0.464476714	0.30288393	0.096513207	0.013892312	0.03641473
GRMZM2G002130	1.438248167	1.333924022	2.768192667	2.957264564	1.767796624	2.870465116	0.009513027	0.300691363	0.600522417	0.162495915	0.232203376	0.149534884
GRMZM2G002131	0.059220214	0.018678829	0.008379888	0.003018109	0.043753508	0.026627907	0.009468975	0.00055194	0.008379888	0.003018109	0.017263442	0.003372093
GRMZM2G002135	0.007462687	0.045317222	0.005572361	0.025593682	0.018329779	0.034534884	0.007462687	0.045317222	1.42E-05	0.010623622	0.008160287	0.005465116
GRMZM2G002138	0.122709298	0.151638393	0.264665777	0.288822759	0.258502641	0.208023256	0.026544433	0.079130838	0.007682537	0.061277849	0.046582111	0.021976744
GRMZM2G002142	0.042104165	0.075819196	0.005565245	0.04960602	0.030429901	0.038003872	0.019716105	0.039565419	0.002771949	0.001701828	0.023807385	0.006996128
GRMZM2G002147	0	0	0.01670285	0.012000145	0	0	0	0	0.005529666	0.005963927	0	0
GRMZM2G002165	7.737191743	12.43715158	6.524697246	10.45069828	4.720978825	4.444767442	0.587938012	0.899386881	1.284473782	1.199201271	0.510809255	0.305232558
GRMZM2G002173	0.014331606	0	0.000694766	0.002994012	0.000602047	0	0.000593768	0	0.000694766	0.002994012	0.000602047	0
GRMZM2G002178	0.194832947	1.587584264	0.004175712	0.040527597	0	0.040348837	0.045579216	0.200877274	0.001382416	0.013364619	0	0.000348837
GRMZM2G002199	0.007513525	0.004531731	0.007521898	0.005693868	0.008669407	0.00254762	0.002934251	0.004531731	0.002307845	0.002167587	0.005521705	0.00254762
GRMZM2G002220	6.809853468	2.061643074	1.029739101	0.566371285	2.462296577	1.967034884	1.115519667	0.177027689	0.098752519	0.065365242	0.001279582	0.062034884
GRMZM2G002260	0.057326422	0.027742273	0	0	0.005084746	0	0.002375071	0.008511504	0	0	0.005084746	0
GRMZM2G002276	0.557913817	0.41491402	0.856910535	0.97218943	0.883477391	0.811162791	0.087764563	0.011067866	0.064877174	0.063738714	0.062285338	0.008837209
GRMZM2G002286	0.013737838	0	0.044692737	0.036096821	0.01986755	0.130116279	0.013737838	0	0.044692737	0.006156701	0.01986755	0.050116279
GRMZM2G002297	0.697161054	0.847402988	0.763384927	0.588995052	0.293747897	0.455116279	0.078958349	0.05894145	0.009194983	0.045735487	0.090358063	0.024883721
GRMZM2G002304	1.932054198	0.798541724	0.554001573	0.546982497	0.187316199	0.404767442	0.187348787	0.182227506	0.174113305	0.027867802	0.024604331	0.234767442
GRMZM2G002309	0.022543248	0.026691628	0.032495936	0.053082949	0.055146467	0.031647278	0.00264277	0.008564757	0.00363188	0.00579926	0.011078673	0.020019382
GRMZM2G002315	0.017766065	0.014147107	0.008351425	0	0.01348075	0	0.002840692	0.005083662	0.002764833	0	0.006858233	0
GRMZM2G002361	1.176122894	0.733674194	0.813578866	0.938035404	0.635267712	0.947674419	0.101496029	0.118289578	0.007650184	0.039831812	0.106454143	0.052325581
GRMZM2G002391	3.424484838	4.570793702	2.214237678	7.294732513	1.264732305	3.205813953	0.394634092	0.051562933	0.29803656	0.214249523	0.006454159	0.694186047
GRMZM2G002416	0.392634732	0.33196317	0.14410022	0.233038813	0.304826044	0.594476744	0.019500404	0.023806061	0.047759316	0.053245762	0.131944685	0.030523256
GRMZM2G002420	0.166297882	0.009615385	0.09756612	0	0	0.031627907	0.042657341	0.009615385	0.019752316	0	0	0.008372093
GRMZM2G002427	0.280950726	0.354345811	0.080720953	0.441975208	0.109978674	0.315348837	0.047407483	0.008191965	0.030441624	0.022813531	0.048961724	0.024651163
GRMZM2G002440	1.257024911	0.831581903	1.209501096	0.905861072	0.778358968	0.770348837	0.048069687	0.00225498	0.120107842	0.043585623	0.188528449	0.020348837
GRMZM2G002483	0.013781015	0.014331116	0.013381031	0.014259179	0.043945528	0.030130925	0.005990286	0.011309961	0.00287331	0.004089029	0.013407664	0.004979363
GRMZM2G002492	1.069060883	1.676911489	1.590574482	3.650688584	0.737086098	0.952848837	0.00935939	0.407680719	0.126887331	0.403203632	0.137086087	0.162151163
GRMZM2G002498	0.042982208	0.0292183	0.005696341	0.006319349	0.007068886	0.008600784	0.014837193	0.014371508	0.001329235	0.004057205	0.001887286	0.002399226
GRMZM2G002499	0.750331102	0.795346283	1.285619387	1.160664594	0.900331134	0.678139535	0.018987819	0.083807822	0.07612218	0.085814295	0.000331117	0.061860465
GRMZM2G002515	0.007462687	0.009615385	0.128164292	0.01497006	0.028499271	0	0.007462687	0.009615385	0.000327328	0.01497006	0.002009204	0
GRMZM2G002523	0.472001597	0.193868736	0.00046555	0.003714301	0.004257331	0.011896457	0.037984104	0.063182514	0.00046555	0.001718295	0.004257331	0.000229787
GRMZM2G002529	0.003731343	0	0	0	0.181288585	0.051627907	0.003731343	0	0	0	0.110102143	0.028372093
GRMZM2G002531	0.122709298	0.242824777	0.081087449	0.207550695	0.020024693	0.118953488	0.026544433	0.007175223	0.013884618	0.033898	0.006465374	0.008953488
GRMZM2G002536	0.007165803	0.069631654	0	0.00300606	0	0.005406977	0.000296884	0.011939346	0	1.20E-05	0	0.000406977
GRMZM2G002542	0	0.019230769	0	0	0	0.005	0	0.019230769	0	0	0	0.005
GRMZM2G002548	1.141143941	0.857730083	1.136284784	2.208499515	1.228779898	1.324651163	0.090199343	0.132654532	0.183770817	0.145625264	0.083084533	0.134651163
GRMZM2G002555	0	0.004807692	0.001389532	0.06295859	0.002542373	0.02372093	0	0.004807692	0.001389532	0.041831829	0.002542373	0.00627907
GRMZM2G002559	0.025970961	0.066269171	0.006484483	0.042036651	0	0.005	0.022536502	0.005846214	0.006484483	0.011855564	0	0.005
GRMZM2G002568	0.014331606	0.028294214	0.002793296	0.006012121	0	0.015	0.000593768	0.010167325	0.002793296	2.41E-05	0	0.015
GRMZM2G002569	0	0.009615385	0.008337193	0.027090688	0	0.021627907	0	0.009615385	0.008337193	0.009126616	0	0.001627907
GRMZM2G002578	2.45349827	4.653149043	5.286543827	5.330943778	3.015714477	2.944069767	0.349020658	0.422379812	0.467646117	0.429535264	0.340217789	0.385930233
GRMZM2G002606	0.183342033	0.10300953	0.097523425	0.093103532	0.076394657	0.099883721	0.063939048	0.012375086	0.003035234	0.020668923	0.056055674	0.030116279
GRMZM2G002614	0.966789604	2.041477878	2.250778231	3.25603724	1.103677933	2.760542634	0.025747709	0.333144551	0.17256594	0.131286743	0.205372835	0.330542634
GRMZM2G002616	1.261221876	0.904819326	1.091177383	1.343443905	0.860444502	1.227093023	0.119430831	0.010588557	0.154632673	0.060747711	0.01637669	0.017093023
GRMZM2G002617	0.503556233	0.183636418	0.546361732	0.072229787	0.188023349	0.104069767	0.018481606	0.056748197	0.107269553	0.021331583	0.035705468	0.045930233
GRMZM2G002626	0.036125898	0.084330701	0.080806343	0.102302438	0.07739926	0.06122093	0.008650222	0.011823146	0.002992539	0.024458127	0.041806039	0.04377907
GRMZM2G002627	0.094046087	0.037357658	0.019453451	0	0	0.011627907	0.025356898	0.00110388	0.019453451	0	0	0.011627907
GRMZM2G002630	0.006868919	0	0.307008212	0.00135333	0.003311258	0	0.006868919	0	0.09857838	0.000155725	0.003311258	0
GRMZM2G002642	5.633694987	7.521273999	1.731635935	4.770522366	1.443192281	2.05106589	0.525508954	0.06205929	0.014174121	0.370322767	0.344887176	0.02393411
GRMZM2G002646	0	0	0.002793296	0	0.006622517	0.01	0	0	0.002793296	0	0.006622517	0.01
GRMZM2G002652	1.105058634	1.129241244	1.991257867	1.683875721	0.489100914	0.515348837	0.090133261	0.005374141	0.33203999	0.126989494	0.000965311	0.025348837
GRMZM2G002656	0.117323734	0.073165522	0.106082704	0.077588212	0.036955125	0.095261592	0.031502838	0.018180632	0.009248453	0.016723076	0.014921233	0.039428292
GRMZM2G002687	1.925603936	2.308099032	1.477552728	2.035861892	1.556420485	1.17744186	0.313663638	0.268824045	0.198223119	0.197538539	0.330996733	0.14255814
GRMZM2G002699	0.136447136	0.10300953	0.016717082	0.005988024	0.028499271	0.005	0.012806595	0.012375086	4.27E-05	0.005988024	0.002009204	0.005
GRMZM2G002748	0.082555174	0.090740951	0.011586549	0.078241907	0.01986755	0.032848837	0.006997065	0.018233396	0.008793253	0.02135568	0.01986755	0.007848837
GRMZM2G002754	18.96697649	19.10533381	12.31675262	13.90939057	6.583353972	7.43744186	0.444588432	2.06687227	0.750286489	0.142923501	0.10538775	0.59744186
GRMZM2G002756	3.904471849	5.728372729	20.78700972	20.27254258	18.84931546	26.46122093	0.14030427	0.281242655	0.759076755	0.374338982	1.779823615	0.19377907
GRMZM2G002765	0.053623199	0.081926854	0.041821167	0.011790803	0.124110451	0.043633721	0.01506599	0.009419299	0.011251459	0.004305773	0.058008755	0.026133721
GRMZM2G002786	0.604727532	0.705709204	0.643479554	0.597010209	0.964161713	1.73744186	0.178854558	0.064683569	0.048507487	0.079046138	0.318398989	0.45255814
GRMZM2G002807	3.921981622	6.254401104	2.246353467	5.833760084	1.372118093	3.315174419	0.041384607	0.706324181	0.268699836	0.148131342	0.263643496	0.330174419
GRMZM2G002825	54.32702854	33.42663606	77.4119904	78.23831961	36.22978484	51.63133721	0.598344594	4.667020678	0.596347946	5.414374998	1.097334504	7.816337209
GRMZM2G002828	1.60909771	1.840365569	0.91320025	1.65868543	0.620814162	0.755545865	0.111673409	0.226049357	0.009464573	0.080902055	0.101040142	0.103898575
GRMZM2G002830	0.006868919	0.019230769	0.027932961	0.004024144	0.009933775	0.0575	0.006868919	0.019230769	0.027932961	0.004024144	0.009933775	0.0575
GRMZM2G002851	1.94117603	1.714513154	1.132360267	2.13171284	0.916140613	1.067909325	0.087444687	0.170102231	0.241609183	0.1543151	0.071055851	0.012999766
GRMZM2G002858	0.550282393	0.493609118	0.456947794	0.703128958	0.234145248	0.148139535	0.01296896	0.032070656	0.006739357	0.069326132	0.030755414	0.031860465
GRMZM2G002859	0.228944731	0.31564897	0.054911233	0.101869601	0.082422271	0.124195735	0.042377567	0.040120261	0.009334577	0.04603459	0.029442138	0.016637595
GRMZM2G002863	0.002289637	0.009615385	0.012917215	0	0.079962678	0.015813953	0.002289637	0.009615385	0.012222449	0	0.051816982	0.004186047
GRMZM2G002874	6.045481271	10.23820605	4.40280523	10.92892692	3.607150099	6.724186047	0.536608281	0.377178564	0.26199924	0.232749722	0.790200894	0.235813953
GRMZM2G002879	1.837751818	1.936454242	1.777618583	3.202276553	2.087439685	1.967732558	0.016856296	0.323161142	0.018470803	0.157004884	0.256931176	0.107267442
GRMZM2G002894	0.265976367	0.295919999	0.404787492	0.252998112	0.684810311	0.216593991	0.017664947	0.073163595	0.010327536	0.012387781	0.047393092	0.075767119
GRMZM2G002898	1.446642096	1.522048593	2.457112121	2.395191523	3.530856467	3.428953488	0.13320926	0.035643714	0.110743406	0.149718657	0.296958102	0.198953488
GRMZM2G002903	0	0	0	0.003018109	0.013245033	0.051627907	0	0	0	0.003018109	0.013245033	0.028372093
GRMZM2G002910	0.218874163	0.243376717	0.680084152	0.027066591	0.380660011	0.046627907	0.069620432	0.025854052	0.102038753	0.003114496	0.03628915	0.023372093
GRMZM2G002911	0.009752324	0	0.003712534	0.001497006	0	0	0.005173049	0	0.000919238	0.001497006	0	0
GRMZM2G002915	0.121521763	0.028294214	0.05841728	0.012000145	1.43194897	0.074069767	0.002118778	0.010167325	0.036070911	0.005963927	0.113304884	0.015930233
GRMZM2G002918	0.038372822	0.028846154	0.04179982	0.034599815	0	0.02494186	0.023447449	0.028846154	0.002892918	0.007653707	0	0.00994186
GRMZM2G002921	0.020903641	0.004531722	0.006954777	0.001509054	0.006622517	0.00872093	0.013440954	0.004531722	0.004161481	0.001509054	0.006622517	0.00872093
GRMZM2G002948	0.060167114	0.037909598	0.014271169	0.037545633	0.107846	0.086395349	0.015390994	0.019782709	0.003097984	0.007364546	0.054865867	0.076395349
GRMZM2G002959	0.996684128	0.47713805	0.718919896	0.270521333	0.928420706	0.713953488	0.186151693	0.042092719	0.035270048	0.004927768	0.104691877	0.086046512
GRMZM2G002978	0.21556785	0.316436212	0.236618963	0.33057025	0.219362444	0.433372093	0.02323812	0.027974674	0.080194382	0.022723163	0.005803118	0.043372093
GRMZM2G002993	0.499528006	0.54030619	0.250182426	0.246174654	0.372623193	0.246918605	0.029378752	0.030690806	0.048700255	0.045575851	0.077707933	0.101918605
GRMZM2G002999	0.406244424	0.264263307	0.399934278	0.493054137	0.525917615	0.565368215	0.122662334	0.101121308	0.046993096	0.017006232	0.00388371	0.130368215
GRMZM2G003002	7.082519278	9.590557125	8.397824379	6.371507529	2.205236294	1.730251936	0.418340204	0.487993029	0.415515257	0.566118314	0.139134567	0.214748064
GRMZM2G003022	0.4039975	0.684972699	0.28139709	0.339745059	0.177146707	0.228934103	0.090564664	0.286181147	0.002067481	0.016391766	0.034773823	0.047732557
GRMZM2G003023	0.396197338	0.302172905	0.3790486	0.336751048	0.227994165	0.30127907	0.066489229	0.120904018	0.051118998	0.019385778	0.016073636	0.06872093
GRMZM2G003028	0.321570472	0.485649554	0.54865692	0.409016979	0.320585928	0.125697674	0.008137637	0.014350446	0.084969769	0.049735542	0.055685266	0.044302326
GRMZM2G003033	2.359091627	2.735852939	3.172752899	3.370033096	3.376574281	3.147046512	0.014042701	0.255083708	0.276967771	0.260751659	0.112167441	0.024953488
GRMZM2G003038	0.143909823	0.046973043	0.002779064	0.039163123	0.058536312	0.141511628	0.020269282	0.010719265	0.002779064	0.021199051	0.007688853	0.048488372
GRMZM2G003043	0.648133496	0.490601663	1.169234807	0.807099395	2.730272728	0.911162791	0.071340564	0.129337932	0.014805438	0.150129	0.168904079	0.158837209
GRMZM2G003057	0.525519263	0.550197545	0.38445018	0.559271802	0.284521273	0.306395349	0.092683442	0.011736007	0.015735097	0.038313719	0.020114488	0.143604651
GRMZM2G003059	0	0	0.001862196	0.004000047	0	0	0	0	0.001862196	0.001987977	0	0
GRMZM2G003064	0.223045122	0.424505166	0.009263547	0.04525205	0.020754293	0.043905037	0.07421855	0.155622988	0.009263547	0.022113219	0.015669548	0.011928293
GRMZM2G003068	0.140644101	0.275098773	0.07666621	0.115630912	0.268672132	0.206860465	0.058554549	0.005868003	0.018305857	0.025087651	0.056751603	0.073139535
GRMZM2G003076	0.443345372	0.268083319	0.319911882	0.247908007	0.322979008	0.352509688	0.061629747	0.085391012	0.013288437	0.006619157	0.025933006	0.108323642
GRMZM2G003090	2.146515695	1.713484806	3.387897514	2.786148043	3.233685064	0.931860465	0.161441068	0.11733096	0.575048352	0.106067525	0.355718909	0.048139535
GRMZM2G003096	5.877393189	10.80572342	13.02488201	17.11744571	8.236184766	6.378507148	0.355005562	0.022070462	1.257192303	1.115450746	0.535337897	0.066492242
GRMZM2G003103	0	0	0	0.000603622	0.084030288	0.069872975	0	0	0	0.000603622	0.00796489	0.025599255
GRMZM2G003108	0.267422984	0.149457263	0.35760155	0.143021917	0.454650737	0.35187985	0.02463691	0.031632487	0.017258785	0.021465019	0.03431174	0.10354651
GRMZM2G003124	0.205136326	0.514611908	0.276434106	0.343258656	0.289041983	0.181744186	0.055882594	0.110765754	0.036210642	0.044465895	0.044008871	0.021744186
GRMZM2G003138	0	0.046973043	0	0.002994012	0	0	0	0.010719265	0	0.002994012	0	0
GRMZM2G003157	6.967839343	8.451843309	11.6574988	15.02729605	3.885055388	7.165455393	0.308635417	0.629727944	0.167920157	0.502145016	0.719801102	0.894622073
GRMZM2G003165	0.051051271	0.027190333	0	0.024072579	0	0	0.023575595	0.027190333	0	0.006108508	0	0
GRMZM2G003167	0.018062949	0.004531722	0.002779064	0.001509054	0.003311258	0.008313953	0.004325111	0.004531722	0.002779064	0.001509054	0.003311258	0.003313953
GRMZM2G003172	1.170441511	0.288693939	0.431736971	0.369733373	0.591637673	0.714069767	0.065963899	0.01946317	0.04626211	0.001524112	0.256044446	0.155930233
GRMZM2G003179	0.007462687	0.074715316	0.436960006	0.240581214	0.128581581	0.162093023	0.007462687	0.002207761	0.001205816	0.025012351	0.013791303	0.082093023
GRMZM2G003182	0.97268147	1.73121296	1.607945912	2.58120926	1.149716373	1.492014012	0.06223462	0.35941946	0.23364561	0.012349549	0.183615627	0.034651128
GRMZM2G003186	0.225809997	0.147757738	0.08426619	0.085348353	0.041319383	0.043538101	0.039318875	0.0465493	0.021558001	0.007176318	0.007833157	0.000260341
GRMZM2G003190	0.661013796	0.813410225	0.152084339	0.296046238	0.227592877	0.170329453	0.055404114	0.106461563	0.002478041	0.051036262	0.053864063	0.034670547
GRMZM2G003225	0.039411893	0.03664836	0.078786039	0.065893829	0.039818261	0.039305541	0.001632853	0.003415736	0.030152436	0.003019615	0.010792918	0.002361111
GRMZM2G003230	0.199139036	0.119939373	0.149907223	0.165137001	0.133772633	0.058445337	0.025420407	0.011053866	0.018459732	0.009663755	0.01368199	0.000701824
GRMZM2G003246	8.818431235	14.57093915	10.11836778	12.46254782	2.263194534	8.99627907	0.30097175	2.994016068	0.380937611	0.094338405	0.981838578	1.73627907
GRMZM2G003252	0.483118214	0.675197545	0.596356428	0.306618154	0.199494895	0.105581395	0.080133139	0.113263993	0.046101672	0.001228932	0.014064431	0.045581395
GRMZM2G003289	0.259012052	0.21587846	0.19423286	0.142164967	0.163611518	0.132273256	0.018599889	0.011044617	0.069174961	0.004841021	0.010560668	0.046226744
GRMZM2G003304	0.473536749	0.637839887	1.125538549	0.314344151	0.245616794	0.220930233	0.033925937	0.112160113	0.027773186	0.053865109	0.052396451	0.029069767
GRMZM2G003306	2.612644863	2.674831924	1.605759569	0.663457789	0.826766928	0.297627896	0.26314246	0.214896193	0.182415459	0.032719274	0.249504265	0.024372094
GRMZM2G003307	1.111927553	1.685190592	1.506247083	1.827805166	1.037456512	1.805813953	0.09700218	0.127498284	0.127831129	0.037386005	0.234066667	0.294186047
GRMZM2G003318	9.408820789	11.64792025	15.47983249	21.4292523	11.54380973	13.31802326	0.125238699	1.4940741	0.032905117	0.151586025	0.906521396	0.868023256
GRMZM2G003331	0.534899517	0.58164363	0.206339184	0.115691154	0.159021777	0.112325581	0.012861677	0.052797476	0.091947061	0.010057349	0.026571446	0.007674419
GRMZM2G003342	0.077933179	0	0.016731313	0.021102664	0.063621058	0.113953488	0.018231686	0	0.005615056	0.01511464	0.002604108	0.013953488
GRMZM2G003354	0.03553213	0	0.008379888	0	0.006622517	0	0.005681384	0	0.008379888	0	0.006622517	0
GRMZM2G003377	0.578817458	0.554177327	0.654460611	0.905125369	0.447889778	0.502093023	0.101205517	0.034946558	0.11256117	0.078778064	0.015686381	0.007906977
GRMZM2G003379	0.027475676	0.004531722	0.037538717	0.015090543	0	0	0.027475676	0.004531722	0.029158829	0.015090543	0	0
GRMZM2G003384	7.622253202	5.182488739	0.873875108	1.595706921	2.015039419	3.060391403	0.381726201	0.297873759	0.125473093	0.153890609	0.036395362	0.753608507
GRMZM2G003385	4.268491576	3.338102845	5.933552435	3.913092659	2.18926294	3.681682174	8.36E-05	0.573679768	0.382741789	0.345889389	0.010957815	0.109015504
GRMZM2G003389	0.016621243	0.018678829	0.002779064	0.025046486	0.049036553	0.112519378	0.00169587	0.00055194	0.002779064	0.000901616	0.008358586	0.042519378
GRMZM2G003406	0.034344595	0.018126889	0.002779064	0.003018109	0	0	0.034344595	0.018126889	0.002779064	0.003018109	0	0
GRMZM2G003409	0.144528582	0.018678829	0.178590014	0.011136881	0.138086034	0.036507754	0.007961418	0.00055194	0.037528561	0.003651851	0.054187727	0.016158916
GRMZM2G003411	0.027241829	0.066203812	0.009641172	0.06372091	0.000635593	0.005	0.006962156	0.029950034	0.002230336	0.038248047	0.000635593	0.005
GRMZM2G003417	0.761950162	1.170375345	1.39053877	1.988807105	1.313222595	1.793837209	0.088796106	0.497298422	0.095494749	0.292630021	0.143731048	0.153837209
GRMZM2G003424	0.025597827	0.019710083	0.014472482	0.00175253	0	0.022063953	0.022163367	0.009136071	0.006092594	0.000243476	0	0.010436047
GRMZM2G003426	0.541038403	2.132843409	0.172828566	0.718147211	4.341856585	9.328255814	0.063426463	0.767458794	0.033875345	0.072271951	0.558805667	1.781744186
GRMZM2G003461	0	0	0	0	0.089044787	0.116627907	0	0	0	0	0.022819622	0.093372093
GRMZM2G003466	0.142425404	0.074715316	0.058481322	0.034587766	0.01986755	0.016627907	0.015559732	0.002207761	0.010995289	0.004647647	0.01986755	0.006627907
GRMZM2G003488	0	0.003205125	0.005572361	0	0	0	0	0.003205125	1.42E-05	0	0	0
GRMZM2G003489	0	0.009063444	0.036241691	0.02560573	0.049904591	0.084011628	0	0.009063444	0.008451047	0.013629683	0.029565608	0.009011628
GRMZM2G003493	0	0.036805718	0.002793296	0.060048917	0.006622517	0.059883721	0	0.017574949	0.002793296	0.017795395	0.006622517	0.009883721
GRMZM2G003501	0.377845624	0.736124035	0.041771356	0.226593092	0.003559322	0.03	0.020661839	0.114329169	0.008251803	0.034976326	0.003559322	0.03
GRMZM2G003506	0.044182352	0	0	0	0.006622517	0.022906977	0.030444514	0	0	0	0.006622517	0.017093023
GRMZM2G003509	0.530141257	0.766935869	0.799827157	1.655275979	0.848243357	1.498837209	0.06745469	0.059987208	0.285860676	0.116353823	0.085531478	0.198837209
GRMZM2G003518	0.02777256	0.167664028	0.076687557	0.094552344	0.003311258	0.005813953	0.020309873	0.095156472	0.026664398	0.034190171	0.003311258	0.005813953
GRMZM2G003520	0.233418277	0.238818354	0.111438903	0.130958901	0.075535036	0.079476744	0.02073171	0.0031688	0.002965908	0.013252668	0.001583606	0.015523256
GRMZM2G003530	0.19487566	0.160701837	0.278767458	0.070732781	0.208485802	0.107383721	0.015771183	0.070067393	0.059221369	0.022828589	0.07628241	0.037616279
GRMZM2G003558	0.089889714	0.235417153	0.005586592	0.027114785	0.001271186	0.005	0.074964341	0.072275154	0.005586592	0.015138737	0.001271186	0.005
GRMZM2G003563	0.065615679	0.047111028	0.070767378	0.020958084	0.012693152	0.005	0.013376888	0.015388972	0.018625853	0.020958084	0.012693152	0.005
GRMZM2G003565	10.40037146	14.49227612	11.66369712	19.86567029	9.662931536	13.52904792	0.18544945	0.574752648	0.762597958	0.097872333	0.274549234	3.243714591
GRMZM2G003595	0.410869254	0.359295845	0.481709796	0.331252885	0.346750652	0.237044555	0.037886955	0.033011847	0.029463388	0.010095202	0.032401884	0.038788775
GRMZM2G003607	0.569235993	0.687020691	0.668590756	0.933098597	0.809995515	1.112383721	0.012853559	0.197594694	0.034512543	0.066901403	0.2760972	0.042616279
GRMZM2G003625	0.388382393	0.375647041	0.587994466	0.717786586	0.73378654	1.048242124	0.021765943	0.021044713	0.036476906	0.003837944	0.023822145	0.132855302
GRMZM2G003631	0.015069329	0.019143621	0.007920334	0.006925987	0.009460097	0.002453488	0.004621568	0.015297467	0.007920334	0.003033772	0.00681109	0.000453488
GRMZM2G003635	3.354393061	2.941460431	6.088288774	5.741844273	2.335915003	1.620590195	0.028691506	0.560050219	0.569066869	0.409852278	0.172559613	0.201985556
GRMZM2G003638	0.436479609	0.3089608	0.33723929	0.291286643	0.326306728	0.288221895	0.175460689	0.123063377	0.044511174	0.073982818	0.075459272	0.013028105
GRMZM2G003640	3.406765737	3.15561822	6.678338873	5.385143232	7.323717663	5.246395349	0.040995457	0.055920241	0.035880773	0.343227064	0.608485875	0.583604651
GRMZM2G003642	0.186310872	0.660730899	0.763612634	1.786482378	0.295521385	1.058953488	0.007718979	0.218423206	0.079962785	0.147649359	0.081962059	0.068953488
GRMZM2G003656	0.736593265	0.948204757	0.537939149	0.865769473	0.676417112	0.523953488	0.005249981	0.12128168	0.082172583	0.009482048	0.025569643	0.103953488
GRMZM2G003662	0.145097358	0.101353709	0.061295966	0.030108797	0.111987878	0.281976744	0.048932493	0.043661401	0.000156548	0.012144725	0.020462453	0.031976744
GRMZM2G003663	0.200939361	0.252992102	0.061352892	0.117284546	0.035121787	0.045	0.01547855	0.035469437	0.02244599	0.012494127	0.004613312	0.045
GRMZM2G003679	0.070470492	0.056036487	0.005572361	0.060121207	0	0.03	0.025694373	0.001655821	1.42E-05	0.000240967	0	0.03
GRMZM2G003682	0.193688125	0.098201837	0.505040618	1.224541869	0.40247503	1.02127907	0.044434394	0.007567393	0.25364397	0.101805436	0.111084302	0.03872093
GRMZM2G003692	2.467073743	2.749564305	3.181035111	5.971439452	1.740240221	2.804186047	0.323971033	0.422641228	0.298353547	0.375865938	0.153799514	0.315813953
GRMZM2G003711	0.137377119	0.118732983	0.132510547	0.111043657	0.006622517	0.001666665	0.003187896	0.062276944	0.018965917	0.021465675	0.006622517	0.001666665
GRMZM2G003715	0.133012677	0.172089243	0.110007867	0.348534322	0.146514762	0.348139535	0.016241055	0.018243089	0.017829096	0.040687235	0.067044564	0.018139535
GRMZM2G003718	0.036125898	0.110417153	0.064146188	0.036169111	0.011707262	0.045697674	0.008650222	0.052724846	0.025239286	0.024193063	0.001537771	0.035697674
GRMZM2G003720	0.238846561	0.462439003	0.051583472	0.15189641	0.056998541	0.175639535	0.067123588	0.018330228	0.015455634	0.023153895	0.004018409	0.059360465
GRMZM2G003724	0.777469303	0.652103194	0.776938689	1.010036272	0.542081046	0.33627907	0.118053085	0.036718579	0.156826957	0.004048248	0.053945444	0.10372093
GRMZM2G003725	0.192698512	0.096546017	0.020878562	0.055557899	0.056877596	0.025813953	0.068320408	0.048469094	0.006912082	0.013304377	0.002725053	0.014186047
GRMZM2G003732	0.07106426	0.009615385	0.139166696	0.099187943	0.597777534	0.186395349	0.011362767	0.009615385	0.055367813	0.002608465	0.018116506	0.023604651
GRMZM2G003734	0.799263595	0.931385093	1.011497286	0.892551423	0.440324394	0.78244186	0.126109539	0.085231246	0.047161932	0.129078369	0.08947693	0.12744186
GRMZM2G003742	0.021884914	0.051780735	0.018127961	0.007533223	0.003311258	0.005	0.014422227	0.015526957	0.007011704	0.004539211	0.003311258	0.005
GRMZM2G003750	1.089370756	0.943789235	1.20923781	1.459315784	1.450931654	1.321046512	0.03713195	0.270712312	0.017019173	0.025714156	0.184829935	0.051046512
GRMZM2G003752	0	0.009063444	0.002793296	0	0	0	0	0.009063444	0.002793296	0	0	0
GRMZM2G003754	0.236640228	0.254488153	0.418055123	0.369275535	0.213980247	0.180639535	0.072461124	0.071795845	0.05121862	0.115754405	0.0351723	0.064360465
GRMZM2G003755	0.111330874	0.125457529	0.157862196	0.096918337	0.15563433	0.063	0.046654262	0.04372676	0.007955313	0.006375076	0.031646105	0.013
GRMZM2G003762	59.11772143	26.0761537	452.0063507	161.92994	386.9410518	177.5460465	3.856527404	2.528076774	1.514730591	0.980239673	16.45629916	6.173953488
GRMZM2G003765	30.18411701	19.12537793	12.50802419	9.875046747	8.073453891	8.461744186	1.124415517	0.125377934	0.369070787	0.675851456	0.550275083	0.508255814
GRMZM2G003769	5.344663684	1.174006526	13.4995628	6.08335044	2.479907983	3.76755814	0.493917415	0.05862191	0.237867371	0.204074709	0.215007321	1.69755814
GRMZM2G003784	0.043588584	0.018678829	0.025025811	0.021054471	0.294095862	0.104767442	0.016112908	0.00055194	0.019439219	0.003090399	0.082175332	0.034767442
GRMZM2G003789	0.347264845	0.046421102	0.100202868	0.009054326	0.045485463	0.280232558	0.078608129	0.007959564	0.038750354	0.009054326	0.020739703	0.080232558
GRMZM2G003794	0.145691126	0.036805718	0.005558129	0	0	0	0.063264098	0.017574949	0.005558129	0	0	0
GRMZM2G003814	0.288116529	0.409554387	0.362331518	0.625658145	0.127242116	0.2525	0.047704366	0.034554387	0.051076303	0.101706049	0.005208215	0.0025
GRMZM2G003835	0.881178037	0.480682092	1.197223013	0.303708481	0.35771692	0.267906977	0.314013858	0.153759015	0.2217714	0.025265367	0.079571224	0.012093023
GRMZM2G003852	0.398613	0.408058336	0.181286728	0.118793601	0.070776743	0.181860465	0.047866731	0.072710894	0.072903216	0.014003182	0.035183522	0.048139535
GRMZM2G003853	0.129578217	0.799878006	0.345799448	1.00594285	0.238520037	0.896078905	0.019675514	0.088339544	0.123474295	0.107739257	0.164791222	0.175626525
GRMZM2G003861	0.603708734	0.507320485	1.675241496	1.752665706	0.740509604	1.442906977	0.067933057	0.199628177	0.296825543	0.040090856	0.012032783	0.187093023
GRMZM2G003869	2.697391856	7.805048943	4.754860159	15.39982419	1.954764859	5.459651163	0.160078423	1.439664327	0.65296107	0.743888385	0.429341102	0.249651163
GRMZM2G003875	0.408916378	0.074715316	0.387456951	0.174279209	0.215815469	0.096162791	0.05817011	0.002207761	0.070643607	0.017337557	0.022595127	0.043837209
GRMZM2G003883	9.124145092	5.737625005	12.95809419	7.561211637	8.657301685	8.074302326	0.428093714	0.35300962	1.226250619	1.022289481	0.084420169	0.155697674
GRMZM2G003897	6.837700837	2.773210597	2.379156	0.922824377	2.534324861	2.311162791	0.14737379	0.253979827	0.088653207	0.005319335	0.286867192	0.008837209
GRMZM2G003930	0.574044236	0.303741583	0.100145941	0.108870288	0.07532832	0.072627907	0.008045316	0.042412264	0.061039796	0.024363245	0.004141878	0.049372093
GRMZM2G003937	0.02777256	0.018954799	0	0.002994012	0.005084746	0.02	0.020309873	0.009891355	0	0.002994012	0.005084746	0.02
GRMZM2G003944	0.021794292	0.045869162	0.125228679	0.051211461	0.006622517	0.01744186	0.008056454	0.026638393	0.058189573	0.027259365	0.006622517	0.01744186
GRMZM2G003947	0.097014925	0.046421102	0.016688618	0.003018109	0.005084746	0.01744186	0.097014925	0.007959564	0.011102026	0.003018109	0.005084746	0.01744186
GRMZM2G003953	0.413616634	0.062009551	0.52955802	0.047096859	0.243272937	0.119655042	0.014990366	0.024849429	0.035796355	0.013164721	0.040391567	0.012678298
GRMZM2G003963	4.917967974	7.35441136	19.23790285	21.51043021	20.16118138	24.43003462	0.427693273	0.190117358	0.265566082	0.392238036	1.280610472	5.386473149
GRMZM2G003970	0.027475676	0.39391123	0	0	0.018329779	0.05	0.027475676	0.067627232	0	0	0.008160287	0.05
GRMZM2G003979	0.403660025	0.375232401	0.345443657	0.529379876	0.372151759	0.129069767	0.073951916	0.067075292	0.015834718	0.08027808	0.117914466	0.070930233
GRMZM2G003984	0.007462687	0.019230769	0	0.012024241	0.010169492	0	0.007462687	0.019230769	0	4.82E-05	0.010169492	0
GRMZM2G003988	0.03209767	0.031315359	0.029180176	0.00552115	0.025721181	0.022034884	0.002246924	0.00714618	0.029180176	0.002527138	0.020636435	0.007034884
GRMZM2G003992	0.564020231	0.574236007	1.289060224	1.252006056	1.027870702	1.076162791	0.026706798	0.012302455	0.180213519	0.00050905	0.051599497	0.023837209
GRMZM2G004006	0.216161618	1.564606114	0.487389417	2.254834411	4.12240153	8.926815338	0.037569725	0.103067652	0.073981596	0.081181716	1.35375741	0.203029628
GRMZM2G004012	0.027475676	0	0.103081554	0.096097544	0	0	0.027475676	0	0.002522894	0.023662935	0	0
GRMZM2G004023	0.424547993	0.558975298	0.529157741	0.624591841	0.642812492	0.631143398	0.083752008	0.232691318	0.098402767	0.085669715	0.010609097	0.067189922
GRMZM2G004036	0	0	0.011144721	0	0.018329779	0.0025	0	0	2.85E-05	0	0.008160287	0.0025
GRMZM2G004040	2.548907002	2.346313661	2.654418579	3.443122831	1.010668994	1.188372093	0.227212401	0.49054443	0.31084316	0.065859205	0.161516436	0.038372093
GRMZM2G004057	12.06573495	7.95634354	1.640423841	2.691067579	2.485169696	4.081327517	0.830660335	0.469938498	0.063142651	0.046357004	0.030423564	0.211172483
GRMZM2G004060	0.405185035	1.262985149	0.069604696	0.336895628	0.634549339	0.988139535	0.061901453	0.205292841	0.019325366	0.055458502	0.117993048	0.128139535
GRMZM2G004079	0.038206373	0.01335115	0.069357973	0.04515807	0.070674049	0.058273259	0.007067269	0.009725773	0.029524703	0.004439513	0.020342923	0.013893411
GRMZM2G004083	0.927991752	0.9136068	1.669028711	2.366359852	3.271410959	3.945930233	0.047394737	0.028991416	0.046055088	0.156779014	0.423953279	0.495930233
GRMZM2G004087	0.013737838	0	0.036241691	0	0.013245033	0	0.013737838	0	0.008451047	0	0.013245033	0
GRMZM2G004092	0.469083492	0.10356147	0.062721077	0.05709105	0.009164889	0.028255814	0.073561104	0.031053915	0.012697917	0.005783202	0.004080144	0.018255814
GRMZM2G004106	0.020606757	0.065099931	0	0.003992015	0	0	0.020606757	0.007407624	0	0.003992015	0	0
GRMZM2G004110	0.002057608	0.011923343	0.003049005	0.012377217	0	0	0.00056507	0.007521101	0.001452838	0.007555212	0	0
GRMZM2G004111	21.0275205	15.92822099	18.9589069	9.008668781	10.05887196	7.227771117	0.469991474	1.955464893	1.637461668	0.587139554	0.723331429	0.473895373
GRMZM2G004128	0.443092235	0.596066707	1.028264179	0.955999476	0.598608154	1.070232558	0.010256415	0.0383744	0.066707888	0.02186774	0.090133568	0.209767442
GRMZM2G004131	4.394918231	3.688284386	4.27042253	3.701391004	2.535626915	1.79505814	0.626261514	0.398254075	0.246337246	0.127950313	0.318677721	0.42005814
GRMZM2G004138	0.120334228	0.018678829	0.231445089	0.005988024	0.380188577	0.06744186	0.030781989	0.00055194	0.075817481	0.005988024	0.003917383	0.03255814
GRMZM2G004140	0.34423032	0.277139944	0.408364696	0.469847861	0.562013967	0.392385601	0.072712977	0.010473309	0.056998366	0.035441481	0.06510455	0.023781019
GRMZM2G004157	0.124998928	0.073979386	0.254513811	0.517947986	0.002207503	0	0.024254788	0.022697348	0.017367001	0.021972146	0.002207503	0
GRMZM2G004160	0.077339411	0.111521034	0.019467683	0.003992015	0.026490066	0.03	0.032563292	0.015367188	0.01388109	0.003992015	0.026490066	0.03
GRMZM2G004161	1.219711478	2.468045589	0.002779064	0.036145014	0.016792008	0.051627907	0.08538312	0.160353282	0.002779064	0.018180942	0.003546975	0.028372093
GRMZM2G004172	17.96448602	17.69052141	13.1166738	13.43338432	10.04944729	6.588769374	0.382396468	0.315521414	0.589671937	0.308132644	0.824281729	0.267063956
GRMZM2G004177	0.010474697	0.007462962	0.002613465	0.00235244	0	0.000968994	0.001235175	0.004441808	8.62E-05	0.00235244	0	0.000968994
GRMZM2G004182	1.590214444	1.22286779	3.497147214	4.235222743	8.139763235	8.01122093	0.051576601	0.299790867	0.201176808	0.313067055	0.151627493	1.25622093
GRMZM2G004183	1.477552231	3.090242319	0.262100187	0.791208334	0.197362221	0.217151163	0.164119395	0.053988451	0.078681935	0.156477795	0.117892022	0.007848837
GRMZM2G004188	0.320666286	0.339862203	0.300308439	0.601227112	0.217585212	0.2898062	0.027592416	0.129926319	0.129859158	0.131167244	0.080719875	0.07647287
GRMZM2G004211	0.148997439	0.028294214	0.072497613	0	0	0	0.029594454	0.010167325	0.022474454	0	0	0
GRMZM2G004222	1.582157989	2.348013051	1.16456642	1.344419822	0.346133127	0.580813953	0.029782309	0.117243821	0.019315024	0.182743176	0.051217867	0.069186047
GRMZM2G004259	0.758812587	0.546885904	0.441421001	0.402493807	0.308878665	0.336802326	0.099396369	0.123808981	0.072705917	0.047204388	0.057223036	0.081802326
GRMZM2G004276	0.015513525	0.013360383	0.055185138	0.049136188	0.049798161	0.038338009	0.003191105	0.00525364	0.029698427	0.004346237	0.003163781	0.001778495
GRMZM2G004278	0.003434459	0	0.004168597	0.014994157	0.079644181	0.025	0.003434459	0	0.004168597	0.008957939	0.006796499	0.025
GRMZM2G004290	0.001365318	0.019230769	0.003371923	0.004690114	0.001097843	0.0025	8.47E-06	0.019230769	0.000951062	0.000486401	0.001097843	0.0025
GRMZM2G004298	0.177845037	0.013595167	0.011130489	0.009030229	0.01348075	0.017344959	0.033597739	0.013595167	0.005543897	0.003042205	0.006858233	0.007655041
GRMZM2G004301	0.014331606	0.111521034	0.022246747	0.171140617	0.121685936	0.497674419	0.000593768	0.015367188	0.016660155	0.050416269	0.050499494	0.102325581
GRMZM2G004305	0.411588333	0.459011161	2.750146869	4.377486506	0.309002135	1.74877907	0.006322115	0.060219608	0.465230668	0.182875727	0.075103825	0.48377907
GRMZM2G004314	0.006218903	0.020097407	0	0	0	0	0.006218903	0.004071772	0	0	0	0
GRMZM2G004320	0.363734795	0.291654392	0.17980469	0.190722178	0.294008861	0.222433552	0.019207436	0.035612088	0.038072405	0.039816744	0.068100874	0.003995018
GRMZM2G004330	0.497449819	0.686149211	0.989229192	1.208388061	0.459063872	0.464883721	0.079539372	0.147687672	0.055463546	0.007180802	0.008732747	0.104883721
GRMZM2G004349	0.021794292	0.187233714	0.107072254	0.312582081	0.095332434	0.325406977	0.008056454	0.084669618	0.076345997	0.010771212	0.011447229	0.069593023
GRMZM2G004352	6.583382099	14.3140544	13.32200671	37.59395317	4.5854492	12.49215116	0.48378208	2.371746708	1.080227927	2.058741439	1.260025409	0.467151163
GRMZM2G004356	1.365095809	0.252712171	0.402110789	0.01504235	0.343088453	0.030726744	0.127441505	0.002712171	0.072749546	0.003066302	0.060885057	0.029273256
GRMZM2G004377	2.260662327	1.80467119	3.422664283	4.872965372	2.595117316	6.854360465	0.090083942	0.189286574	0.598641937	0.429851599	0.530710498	0.279360465
GRMZM2G004382	4.377006146	1.590067996	3.274391618	0.800039763	1.726922232	1.43	0.54140181	0.284932004	0.036781566	0.140079998	0.21036594	0.07
GRMZM2G004396	0.773297273	1.113046146	0.703283345	1.277581663	0.446946911	1.305174419	0.126531108	0.088876931	0.094668236	0.24337642	0.096099447	0.209825581
GRMZM2G004397	4.817794521	3.039129724	7.788917952	1.457372989	10.43075557	4.074883721	0.256832345	0.096822032	0.62448987	0.135441382	6.165854908	0.005116279
GRMZM2G004408	0.003434459	0.018126889	0.011158953	0.016515259	0.033584017	0.036976744	0.003434459	0.018126889	0.005600824	0.004442825	0.00709395	0.026976744
GRMZM2G004412	0.0508209	0.081440273	0.063350612	0.058809443	0.015136379	0.036627907	0.005682294	0.03336335	0.013536835	0.014543851	0.005202604	0.013372093
GRMZM2G004414	0.473536749	0.239513136	1.590403702	0.535054643	1.148501523	0.962906977	0.033925937	0.104897751	0.193755657	0.003867513	0.334942186	0.207093023
GRMZM2G004422	0.948280242	0.752702423	0.837871404	1.182280281	1.530818673	1.572668436	0.056694743	0.005907673	0.007890292	0.233487791	0.406977759	0.165498064
GRMZM2G004435	0.176048792	0.343074605	0.366101628	0.608634846	0.14551016	0.190581395	0.086496553	0.073843836	0.109118388	0.103940004	0.052794928	0.039418605
GRMZM2G004445	0.131231374	0.232657452	0.264466533	0.202758468	0.144505558	0.075	0.026753762	0.021118991	0.085695584	0.03676249	0.038545293	0.075
GRMZM2G004455	1.534442166	0.595659983	3.385626998	1.158875873	2.548023476	1.613333256	0.00038364	0.000493844	0.009463277	0.030103271	0.059040471	0.053333326
GRMZM2G004459	0.303676261	0.336102722	0.182562407	0.314103184	0.922446811	1.032267442	0.094721037	0.163897278	0.0269348	0.006256097	0.052955269	0.142732558
GRMZM2G004466	1.348358453	0.736433895	2.700958207	2.3366607	1.538264688	3.577616279	0.084477368	0.024895433	0.633919101	0.24684034	0.236569749	0.147383721
GRMZM2G004468	0.501437455	0.515047648	0.632341949	0.57873288	0.30462454	0.356395349	0.103040157	0.061875429	0.04574977	0.018852641	0.019878772	0.056395349
GRMZM2G004475	0.056732654	0.034303829	0.040367592	0.054761202	0.045291279	0.035755814	0.011956535	0.01617694	0.012434632	0.024580115	0.00555618	0.010755814
GRMZM2G004480	0.272300505	0.139815247	0.147731596	0.030108797	0.045762713	0.005	0.011281585	0.005199863	0.025452761	0.012144725	0.045762713	0.005
GRMZM2G004483	0.081423887	0.078971068	0.034823695	0.082672683	0.073554833	0.119418605	0.049085573	0.011663376	0.001304142	0.00183436	0.012537882	0.020581395
GRMZM2G004511	5.284881009	12.71002808	9.41338201	12.56666353	9.731911633	22.32593023	0.210254143	0.286951161	0.676003465	0.367468203	0.864114857	0.115930233
GRMZM2G004516	0.222308623	0.529862895	0.547338546	1.181441953	0.314558314	0.564069767	0.073054892	0.068324434	0.055718434	0.019765306	0.029812546	0.005930233
GRMZM2G004519	0.092264784	0.20822682	0.05850267	0.201418091	0	0.0175	0.017637919	0.099465488	0.002636748	0.0038133	0	0.0175
GRMZM2G004521	0.043347913	0.022547239	0.003246984	0.004006071	0	0.014428284	0.018472316	0.000111354	0.001384788	0.000484947	0	0.004738366
GRMZM2G004523	2.640915494	2.163664923	6.643477654	2.627754569	3.938579004	1.886046512	0.030726297	0.355972615	0.496187151	0.124760557	0.190234633	0.486046512
GRMZM2G004528	12.59374407	6.186847541	32.70497375	17.5533661	196.5740295	89.55473332	0.109486865	0.887169349	0.56922337	0.165344153	16.70494698	6.568905319
GRMZM2G004531	0.356636981	0.441828383	0.780187398	0.704854882	0.176551804	0.32372093	0.061273467	0.047597614	0.024281875	0.013707992	0.057346506	0.05627907
GRMZM2G004534	7.318599197	4.616386894	15.99128881	4.812488744	14.58497786	10.29575692	0.0151166	0.08754074	0.319966649	0.590931858	1.443088999	0.671338318
GRMZM2G004548	0.223624304	0.115278099	0.78235148	0.072073158	0.089577956	0.020813953	0.045032412	0.006516766	0.037472525	0.017747201	0.003137276	0.009186047
GRMZM2G004572	0.122709298	0.046973043	0	0.00703422	0.002207503	0.039069767	0.026544433	0.010719265	0	0.005038214	0.002207503	0.019069767
GRMZM2G004582	0.365370507	0.368195968	0.378157825	0.261639097	0.859925546	0.531996122	0.044474985	0.057017705	0.065976253	0.003954468	0.048888023	0.063003878
GRMZM2G004583	17.85250513	11.2398038	10.1550526	17.87461307	11.24723323	12.10488372	0.322654384	0.010196205	0.744438071	0.215930431	1.057402532	0.285116279
GRMZM2G004590	0.653316177	0.206019059	0	0	0.018329779	0.023255814	0.116002744	0.024750172	0	0	0.008160287	0.023255814
GRMZM2G004592	0.44015567	0.157662205	0.800501368	0.395086576	0.140296203	0.311501057	0.054247315	0.061508359	0.0218701	0.113396448	0.005196866	0.060591966
GRMZM2G004619	0.978321109	0.775563574	0.951711822	0.595079462	1.61877878	0.66255814	0.12757484	0.12171742	0.092980915	0.027675029	0.201560237	0.19744186
GRMZM2G004641	0.495668516	0.668893802	1.267875681	0.660875436	0.675227306	0.951395349	0.122534188	0.215721583	0.06731985	0.111579654	0.158671015	0.288604651
GRMZM2G004653	0	0.019230769	0	0.002994012	0.006622517	0.01994186	0	0.019230769	0	0.002994012	0.006622517	0.01494186
GRMZM2G004679	0.029256979	0	0	0.002994012	0	0	0.015519141	0	0	0.002994012	0	0
GRMZM2G004683	0.332595765	0.148878692	0.613002351	0.742557144	0.194410149	0.395930233	0.085314683	0.014263307	0.018282565	0.018006246	0.008979685	0.045930233
GRMZM2G004690	0	0.055484547	0	0.005988024	0.006622517	0	0	0.017023008	0	0.005988024	0.006622517	0
GRMZM2G004694	0.013737838	0.122240299	0.014465367	0.174279209	0.323672691	1.176511628	0.013737838	0.031605855	0.008878774	0.017337557	0.252486249	0.583488372
GRMZM2G004696	3.286431509	2.502173903	3.346923131	3.223443979	4.333836614	1.896395349	0.071777446	0.005379037	0.254744361	0.061767332	0.400061779	0.233604651
GRMZM2G004699	0.897209763	2.978212914	0.002793296	0.015090543	0.006622517	0.05	0.07293949	0.367940932	0.002793296	0.015090543	0.006622517	0.05
GRMZM2G004703	1.920287436	3.128804149	3.293657293	2.176402276	2.675882633	4.160463079	0.24414043	0.03874011	0.034741137	0.194755341	0.016391075	0.103296479
GRMZM2G004709	0.292144756	0.156838256	0.058616523	0.055509705	0.051913796	0.060813953	0.058601512	0.06068441	0.041942136	0.025328618	0.001066337	0.049186047
GRMZM2G004715	0.302151251	0.325499657	0.264722703	0.303359078	0.098742845	0.222093023	0.041132331	0.037038118	0.014606905	0.061910383	0.00721742	0.022093023
GRMZM2G004732	0.064789109	0.027742273	0.011116258	0	0.085559547	0.015813953	0.009837757	0.008511504	0.011116258	0	0.060135817	0.004186047
GRMZM2G004736	1.580376687	1.638217549	1.000231596	1.314045962	0.716747115	0.988488372	0.013212507	0.138217549	0.000231596	0.104465123	0.157425071	0.081511628
GRMZM2G004741	0.314998437	0.307648738	0.062735309	0.163956796	0.074323718	0.186453488	0.005897085	0.009571815	0.018270278	0.032220269	0.018391514	0.058546512
GRMZM2G004748	0.007462687	0	0.002793296	0	0	0	0.007462687	0	0.002793296	0	0	0
GRMZM2G004768	1.543825759	2.492795761	0.980408122	1.811181472	1.311387373	1.859186047	0.118452625	0.045665778	0.125659518	0.014774286	0.085963621	0.370813953
GRMZM2G004784	0.338574032	0.3943034	0.189481605	0.309756746	2.727001938	1.085	0.056948356	0.076995708	0.008842417	0.034307645	0.488591342	0.085
GRMZM2G004795	0.140772247	0.140919128	0.062208088	0.114733309	0.103451565	0.074883721	0.030869544	0.032157795	0.006342166	0.000960854	0.0372264	0.005116279
GRMZM2G004824	0.015680163	0.082683189	0.011529262	0.026337777	0.001694915	0.000555555	0.002217176	0.01147592	0.003596986	0.004906831	0.001694915	0.000555555
GRMZM2G004828	0.072251795	0.009063444	0	0	0	0	0.017300444	0.009063444	0	0	0	0
GRMZM2G004835	1.154753632	0.992301898	1.352679841	0.975002717	1.153378621	0.782267442	0.012962587	0.049994206	0.000724533	0.111823631	0.438146833	0.107267442
GRMZM2G004847	1.940191835	2.13647459	1.719450357	2.674429828	2.042148406	3.663255814	0.134221685	0.328782282	0.152058023	0.229761788	0.262487356	0.116744186
GRMZM2G004858	0	0.018678829	0.005572361	0.015066447	0.083488608	0.056627907	0	0.00055194	1.42E-05	0.009078423	0.022471657	0.033372093
GRMZM2G004878	0.667438454	0.178828726	1.591115285	0.321684601	0.863733311	0.260348837	0.138531695	0.051940505	0.084862368	0.010307355	0.050173974	0.030348837
GRMZM2G004880	8.768312207	1.08877793	30.42739715	0.976728733	18.70121079	1.933032063	0.222461199	0.028354937	1.799029682	0.083968798	1.717134998	0.062877028
GRMZM2G004888	0.075983138	0.027742273	0.052053763	0.113200158	0.083112582	0.048236432	0.021031787	0.008511504	0.017778639	0.006560321	0.016887416	0.009903102
GRMZM2G004898	0.353796289	0.419997682	0.301007089	0.661164596	0.395566284	0.500232558	0.079039532	0.003079241	0.039775034	0.039434206	0.120990008	0.139767442
GRMZM2G004908	0.021497408	0.009063444	0.005558129	0.01049109	0	0	0.000890651	0.009063444	0.005558129	0.007472982	0	0
GRMZM2G004909	21.05690915	9.026682144	29.07021821	1.387275762	0.729531936	0.193023256	2.489744973	2.728605221	5.142843904	0.375299714	0.495633627	0.006976744
GRMZM2G004924	0.018359833	0.013871137	0.001389532	0.009018181	0.000564971	0	0.011490914	0.004255752	0.001389532	3.61E-05	0.000564971	0
GRMZM2G004932	0.565207766	0.107817222	3.902218061	1.328010988	3.931148311	1.848139535	0.001956413	0.017182778	0.10426648	0.036260468	0.300639769	0.018139535
GRMZM2G004946	0.029256979	0	0.011130489	0.002994012	0	0	0.015519141	0	0.005543897	0.002994012	0	0
GRMZM2G004949	0.10316193	0.195851734	0.056621496	0.057199485	0.035357504	0.097790698	0.013609692	0.003544042	0.011928758	0.021271341	0.015489954	0.022209302
GRMZM2G004955	0.013737838	0.121688359	0.002793296	0.030108797	0	0.005	0.013737838	0.012927026	0.002793296	0.012144725	0	0.005
GRMZM2G004957	0	0	0	0.009006133	0	0.021627907	0	0	0	0.002969915	0	0.001627907
GRMZM2G004959	0.283409101	0.132683594	0	0.016491163	0.021641037	0.186686047	0.037140445	0.069239483	0	0.010454945	0.011471546	0.051686047
GRMZM2G004988	0	0	0.005572361	0.011976048	0	0.015813953	0	0	1.42E-05	0.011976048	0	0.004186047
GRMZM2G004990	0.622534188	0.126888221	0.052816456	0.021102664	0.042215738	0.025	0.004331484	0.126888221	0.047229864	0.01511464	0.028970704	0.025
GRMZM2G004996	1.118691808	1.59902977	2.118288797	1.276361772	1.683042441	3.097616279	0.023099237	0.035585614	0.23002064	0.077259976	0.3533814	0.542383721
GRMZM2G004997	2.478667328	2.601561306	2.880104875	3.169449117	3.970850102	7.635486911	0.124459866	0.11069596	0.292800138	0.134942069	0.436729435	0.02694597
GRMZM2G005000	0.023688084	0.057140367	0.019538841	0.018036362	0.056527108	0.128255814	0.003787592	0.039013479	0.013980712	7.23E-05	0.036188124	0.081744186
GRMZM2G005016	0	0.004807692	0.013930901	0.063042929	0.008396004	0	0	0.004807692	3.56E-05	0.020789407	0.001773488	0
GRMZM2G005024	5.721569947	5.109836242	1.544634529	3.602453067	4.118862987	3.607209302	0.288734126	0.282913165	0.114466931	0.312033906	0.065882854	0.182790698
GRMZM2G005036	2.881559834	0.604578211	1.327559667	0.611075388	2.79958979	1.346591663	0.108217464	0.066116673	0.136313702	0.036225089	0.135761353	0.054836907
GRMZM2G005040	0.010897146	0.021699974	0.020850099	0.061175435	0.013810004	0.114709302	0.004028227	0.002469205	0.018056803	0.013271244	0.012680062	0.059709302
GRMZM2G005061	2.41513182	1.197493047	1.969601734	1.393134263	0.189920306	0.77122093	0.27889803	0.053262278	0.084126874	0.038003461	0.088225389	0.24622093
GRMZM2G005066	0.006868919	0.009615385	0	0.008016159	0	0.00333333	0.006868919	0.009615385	0	3.21E-05	0	0.00333333
GRMZM2G005080	1.697573339	1.593452268	1.246954423	1.890546886	2.745392327	3.011976744	0.033394234	0.074221499	0.05751485	0.05855491	0.14274332	0.051976744
GRMZM2G005082	1.251937295	2.320822718	1.281756771	4.376727459	0.918189479	1.627790698	0.001794048	0.090053487	0.047852167	0.006506074	0.048697938	0.302209302
GRMZM2G005103	0.126440642	0.129095982	0.036198996	0.19239991	0.060403337	0.05494186	0.030275776	0.052172905	0.008266035	0.003777155	0.038934411	0.02005814
GRMZM2G005107	0.639578339	0.930077868	1.753996535	1.423387641	1.581423293	1.37872093	0.102264906	0.103154791	0.042092851	0.010213988	0.127185978	0.11127907
GRMZM2G005126	0.243637294	0.348826408	0.423556326	0.517452022	0.469233364	0.178023256	0.01009405	0.194980255	0.023371049	0.104278369	0.018902238	0.008023256
GRMZM2G005134	0.021407432	0.043957837	0.021676214	0.024198818	0.03387726	0.067581443	0.014623171	0.006632662	0.006231354	8.44E-05	0.002717505	0.04946527
GRMZM2G005146	0.345146067	0.149982572	0.741579361	0.591772193	0.711190935	1.681744186	0.042913634	0.023094351	0.180208348	0.102838585	0.20271635	0.228255814
GRMZM2G005155	0.047151462	0.028957498	0.040426866	0.044056733	0.228313585	0.167771316	0.004365402	0.006298906	0.010783536	0.007839441	0.037364366	0.018062014
GRMZM2G005163	0.217221007	0.246136418	0.041742893	0.095835492	0.071309911	0.070697674	0.023191156	0.119248197	0.019396524	0.035955252	0.06114042	0.010697674
GRMZM2G005170	0.359727995	0.40241402	0.125725309	0.196464417	0.22570675	0.391918605	0.058182453	0.023567866	0.019580058	0.007128397	0.025948879	0.043081395
GRMZM2G005187	0.024931868	0.009615385	0.012527137	0.029964216	0.067229768	0.07744186	0.002543808	0.009615385	0.004147249	0.023927999	0.05197553	0.04255814
GRMZM2G005195	0.228246299	0.401711024	0.332681697	0.318485767	0.145336178	0.116976744	0.070261164	0.142095639	0.103631418	0.037801658	0.033471769	0.053023256
GRMZM2G005199	0.227524385	0.149982572	0.019538841	0.021126761	0.006622517	0.054883721	0.033494534	0.023094351	0.013980712	0.021126761	0.006622517	0.014883721
GRMZM2G005205	0.08420833	0.051504765	0.033419931	0	0.023414525	0.038255814	0.039432211	0.006187543	0.005486971	0	0.003075541	0.008255814
GRMZM2G005207	0.007462687	0	0.013923785	0.025581634	0.013245033	0.113953488	0.007462687	0	0.002750601	0.007617562	0.013245033	0.013953488
GRMZM2G005209	0.355577592	0.114832675	0.019553073	0.042012555	0.293152994	0.240465116	0.122034348	0.096705786	0.019553073	0.017867685	0.001762266	0.019534884
GRMZM2G005216	0.018359833	0.006454799	0.008351425	0.021507955	0.009131839	0.008145991	0.011490914	0.002608645	0.002764833	0.00876483	0.001037653	0.007034881
GRMZM2G005229	0.073904952	0.225801769	0.170134891	0.350091569	0.127242116	0.395406977	0.029128832	0.06265977	0.070088572	0.02715394	0.005208215	0.110406977
GRMZM2G005236	0.243637294	0.403802584	0.005579476	0.036072724	0.01986755	0.0425	0.01009405	0.086582031	0.002800412	0.00014458	0.01986755	0.0425
GRMZM2G005251	0.439710687	0.66647178	0.721543222	0.629705697	0.356132249	0.58613527	0.018000716	0.096706837	0.080977749	0.09505234	0.002834892	0.024094894
GRMZM2G005256	0.091671017	0.033377876	0.013895322	0.019581561	0.075799754	0.039069767	0.031969524	0.024314432	0.013895322	0.010599525	0.036064655	0.019069767
GRMZM2G005260	14.11935358	15.79146494	19.39209409	22.06307457	9.102972483	7.457219844	0.241263934	0.489805174	1.057450898	1.45957011	1.004026921	0.716730929
GRMZM2G005269	0.180629488	0.173745064	0.229699765	0.222352078	0	0	0.043251109	0.037793398	0.062102	0.023156904	0	0
GRMZM2G005278	0.086286517	0.078971068	0.047386412	0.063163412	0.018329779	0.096860465	0.010728409	0.011663376	0.00847951	0.009271197	0.008160287	0.036860465
GRMZM2G005281	0.092858552	0.063996051	0.027876034	0.081199774	0.054989337	0.021627907	0.003306313	0.044765282	0.005643519	0.009343487	0.024480862	0.001627907
GRMZM2G005293	0	0.028846154	0.011130489	0.015090543	0	0.057325581	0	0.028846154	0.005543897	0.015090543	0	0.047325581
GRMZM2G005298	0.465649033	0.716099245	0.130537105	0.59994398	0.056527108	0.187906977	0.070126645	0.081483861	0.020300884	0.061021824	0.036188124	0.067906977
GRMZM2G005301	0.02238806	0.18678829	0	0.018060459	0.006622517	0.03	0.02238806	0.005519402	0	0.006084411	0.006622517	0.03
GRMZM2G005304	0.079714482	0.055484547	0.052859151	0.051115074	0.054989337	0.034883721	0.02476313	0.017023008	0.030512782	0.003210882	0.024480862	0.034883721
GRMZM2G005308	0.660441389	0.345834307	0.236789743	0.312847145	0.243248403	0.357906977	0.055976522	0.019550309	0.013326055	0.055362115	0.031327873	0.102093023
GRMZM2G005310	0.049269968	0.100881654	0.066811399	0.032982325	0.111987878	0.088953488	0.019419222	0.019310654	0.022118662	0.02090989	0.020462453	0.038953488
GRMZM2G005311	0.013390333	0.025323897	0.004446503	0.019852047	0.051855049	0.02149225	0.003773846	0.01667005	0.004446503	0.003085579	0.010838103	0.00850775
GRMZM2G005339	0.377837506	0.285922133	0.189339288	0.395595131	0.524530094	1.422848837	0.054998315	0.034319575	0.046881188	0.049015648	0.003852118	0.367848837
GRMZM2G005346	0.570295382	0.961364184	0.479408016	0.631079896	0.625569654	0.738255814	0.047907322	0.30751803	0.07366461	0.04556681	0.076417101	0.191744186
GRMZM2G005347	0.40484756	0.102457589	0.459812248	0.033030519	0.447828044	0.160581395	0.102615127	0.006303743	0.037394456	0.008885649	0.05047705	0.009418605
GRMZM2G005350	0.627396797	0.364987594	0.547635666	0.308533817	0.867751686	0.696782931	0.064145472	0.141422656	0.121192492	0.020807477	0.00682456	0.066782941
GRMZM2G005353	0.007462687	0.019230769	0.002793296	0	0.005084746	0	0.007462687	0.019230769	0.002793296	0	0.005084746	0
GRMZM2G005365	0.236904639	0.233761333	0.16169407	0.195237293	0.109228494	0.24972093	0.072050585	0.016238667	0.034878422	0.038295641	0.017703069	0.01772093
GRMZM2G005374	0.042994817	0.121136418	0.022260979	0.021006277	0.005084746	0.005813953	0.001781303	0.005751803	0.011087794	0.008933842	0.005084746	0.005813953
GRMZM2G005384	0.157647661	0.391703469	0.001389532	0.005988024	0	0.035	0.006531444	0.007088084	0.001389532	0.005988024	0	0.035
GRMZM2G005419	0.588189593	0.302841046	0.642146949	0.348570467	0.281743183	0.262790698	0.038676078	0.014379507	0.024828513	0.031669054	0.042760128	0.062790698
GRMZM2G005433	10.17040955	42.2465061	23.90944492	116.8012348	21.51305727	65.13284334	1.61741856	5.680923081	1.817113185	0.471268472	4.127855165	13.2901449
GRMZM2G005435	0.445804781	0.411486178	0.155883778	0.192508345	0.018329779	0.063255814	0.117446572	0.030821514	0.055325118	0.030831698	0.008160287	0.016744186
GRMZM2G005444	1.776822199	3.107933468	2.138347094	2.592058354	2.076316104	2.215930233	0.066461383	0.136779621	0.01264877	0.15644464	0.062756744	0.225930233
GRMZM2G005452	0.074795603	0.108921102	0.026486502	0.039126978	0.038197329	0.0225	0.007631424	0.054540436	0.007033051	0.01218087	0.028027837	0.0225
GRMZM2G005456	0.007165803	0.018678829	0.005586592	0.009030229	0.025084181	0.053158913	0.000296884	0.00055194	0.005586592	0.003042205	0.010677408	0.006841087
GRMZM2G005459	0.208698931	0.568876374	0.164391751	1.704496451	0.079941632	0.525872093	0.030107039	0.011184066	0.003206014	0.02186172	0.039263666	0.049127907
GRMZM2G005461	0.027637383	0.02470244	0.006646928	0.012923122	0.04139634	0.060881723	0.007259298	0.003162048	0.000724273	0.001402226	0.004625849	0.012117918
GRMZM2G005480	0.094995681	0.073841713	0.075581884	0.043379162	0.043488035	0.038953488	0.007989379	0.024899114	0.016643342	0.003459006	0.001766193	0.011046512
GRMZM2G005483	0.067036033	0.164957589	0.105860618	0.174471983	0.014249635	0.04372093	0.022259913	0.056196257	0.005301959	0.030759408	0.001004602	0.02627907
GRMZM2G005486	0.051645038	0.074163376	0.038992292	0.078253956	0.006622517	0.04744186	0.0379072	0.016471068	0.005472739	0.02436174	0.006622517	0.01255814
GRMZM2G005493	1.769730122	1.241833608	1.301478807	2.618750661	1.601528972	1.389108524	0.279043873	0.27851895	0.022282215	0.293441624	0.059398194	0.43755814
GRMZM2G005499	0.170029226	0.151899837	0.05371402	0.11380358	0.125704345	0.22	0.046388685	0.017284452	0.031481505	0.018993203	0.006499047	0.03
GRMZM2G005516	0.117023705	0.097034306	0.050401147	0.0291294	0.096049053	0.078472825	0.030246386	0.006994944	0.005510939	0.000960408	0.020286391	0.003860465
GRMZM2G005522	0.038946587	0.006344411	0.053589493	0.009357437	0.046029297	0.04244186	0.029742602	0.006344411	0.017276644	0.002818204	0.032784264	0.00755814
GRMZM2G005526	0.489244891	0.526824392	0.338814839	0.424145898	0.153713365	0.123389615	0.035442488	0.070199454	0.027652289	0.032144197	0.016522092	0.036134185
GRMZM2G005536	0.019256128	0.007552867	0.005405316	0.005509102	0.03127736	0.019127907	0.005929904	0.007552867	0.004784585	0.000478922	0.024654844	0.004127907
GRMZM2G005540	0.014331606	0.004807692	0.005572361	0.014994157	0	0	0.000593768	0.004807692	1.42E-05	0.008957939	0	0
GRMZM2G005552	0.377342677	0.124157563	0.008358541	0	0.080727352	0.116511628	0.043055293	0.008772948	2.13E-05	0	0.02774722	0.023488372
GRMZM2G005557	0.226620199	0.160701837	0.047372175	0.033126905	0.024952296	0.011627907	0.002235518	0.070067393	0.002907155	0.015162834	0.014782804	0.011627907
GRMZM2G005562	1.617521382	1.42537185	4.00881528	3.498280124	4.69550459	1.468284969	0.106359215	0.132320458	0.184792934	0.195884914	0.245173464	1.008459218
GRMZM2G005583	0.426979327	0.379880323	0.440429955	0.168315282	0.464272088	0.723255814	0.053844999	0.091418785	0.084709709	0.005337413	0.118509369	0.176744186
GRMZM2G005592	0.52458802	0.421653503	0.61290273	0.796545747	0.385868226	0.818372093	0.057501532	0.059115728	0.020723959	0.011837487	0.090952966	0.158372093
GRMZM2G005619	0.007462687	0	0.008845436	0.004990018	0	0.001666665	0.007462687	0	0.008845436	0.004990018	0	0.001666665
GRMZM2G005622	0.753934299	0.792078211	1.26461274	0.98091845	0.65483781	0.817848837	0.104680568	0.121383327	0.119361343	0.135848017	0.080261528	0.027151163
GRMZM2G005624	0.430879408	0.401870794	0.155883778	0.180460007	0.018329779	0.063255814	0.132371945	0.02120613	0.055325118	0.024771384	0.008160287	0.016744186
GRMZM2G005630	0.83403322	0.246252619	0.35378085	0.210653142	0.796093844	0.163953488	0.18835484	0.034714157	0.024171911	0.057958531	0.104568408	0.036046512
GRMZM2G005640	0.004725627	0.000961538	0.002556835	0.007967864	0.007434424	0.01422093	0.001481972	0.000961538	0.000260126	0.000482834	0.004044596	0.00322093
GRMZM2G005641	0.011714877	0.014486709	0.012413105	0.009784551	0	0.000830564	0.003210496	0.001538945	0.003149549	0.005185527	0	0.000830564
GRMZM2G005646	0.209292699	0.310132469	0.437499225	0.673791256	0.774565054	0.657674419	0.044438644	0.074482915	0.071069565	0.110917004	0.059333266	0.012325581
GRMZM2G005652	3.987067614	3.790219097	4.302989203	3.310731173	4.874415428	3.328875967	0.024381047	0.415219097	0.724943758	0.28507721	0.043906863	0.345542637
GRMZM2G005659	0.475244734	0.386820028	0.515525374	0.998865388	0.287707224	0.518214861	0.014051002	0.038179703	0.015386743	0.057920337	0.001614694	0.055618209
GRMZM2G005664	0.007552017	0.015667421	0.005904066	0.006594115	0.003990449	0.005951189	0.001717553	0.004301498	0.000331985	0.002239188	0.002665946	0.000113745
GRMZM2G005678	0.021794292	0.009615385	0	0	0.005084746	0	0.008056454	0.009615385	0	0	0.005084746	0
GRMZM2G005680	0.048273588	0.035459748	0.006284916	0.027322113	0.01883208	0.036443795	0.014691498	0.015822291	0.006284916	0.004368023	0.00103547	0.027722865
GRMZM2G005710	0.370021687	0.213426683	0.345756753	0.391197488	0.86775172	0.468255814	0.067789253	0.04034976	0.106757213	0.103772338	0.006824568	0.078255814
GRMZM2G005715	0.036125898	0.122792239	0.055652447	0.087284185	0	0.01	0.008650222	0.050284684	0.027719486	0.027403945	0	0.01
GRMZM2G005732	5.485308908	3.857407687	8.910517801	1.532665462	3.68846995	0.222267442	0.378343744	0.415099995	0.171418887	0.249969268	0.293554646	0.082732558
GRMZM2G005737	2.99225553	1.936207334	3.090471694	3.09590479	3.138343281	3.718837209	0.395804171	0.474668872	0.043606518	0.071759881	0.370131361	0.478837209
GRMZM2G005749	0.353074375	0.378161556	0.363706819	0.190734227	0.25779549	0.297790698	0.024716166	0.060941002	0.04411441	0.036810683	0.013727689	0.027790698
GRMZM2G005753	0.523400485	0.473274468	0.431978909	0.541428214	0.460130209	0.441744186	0.028838321	0.088659084	0.048468019	0.086338394	0.043181049	0.011744186
GRMZM2G005771	2.871644037	2.385708512	2.570345837	1.938752832	1.411867111	0.955116195	0.066420793	0.352055281	0.407307593	0.10641779	0.090675178	0.016782945
GRMZM2G005788	1.076989191	0.420549623	0.370526395	0.381757614	0.751397468	0.516860465	0.076989191	0.02175807	0.012984495	0.001475919	0.202244916	0.133139535
GRMZM2G005791	0.463361517	0.360533354	0.490524273	0.592085451	0.412706256	0.420232558	0.133653408	0.0433128	0.062548352	0.024681017	0.055090362	0.059767442
GRMZM2G005815	0.010897146	0	0	0	0.003311258	0.007034884	0.004028227	0	0	0	0.003311258	0.002965116
GRMZM2G005818	0	0	0.002779064	0.012072435	0	0	0	0	0.002779064	0.012072435	0	0
GRMZM2G005834	0.231849496	0.274048145	0.296888304	0.141128207	0.163132788	0.20377907	0.015431586	0.011208258	0.063446892	0.038512512	0.015675159	0.02877907
GRMZM2G005840	0.765933548	1.171014424	2.128924404	1.183119684	2.28464477	0.946162791	0.131605189	0.155908653	0.661578389	0.063359205	0.847558678	0.143837209
GRMZM2G005844	0.420704176	0.326051597	0.194904533	0.156050073	0.060074083	0.214467052	0.032644474	0.018359289	0.049653136	0.065506813	0.019396116	0.021967052
GRMZM2G005848	0.680454378	0.72681851	0.668612103	1.160628449	0.189325403	0.244534884	0.02103816	0.034510818	0.026154003	0.076796114	0.00389494	0.034534884
GRMZM2G005849	0.642547177	0.75751657	0.820747118	0.577380455	0.327803348	0.461976744	0.030606879	0.021939647	0.087074111	0.056422371	0.04305758	0.148023256
GRMZM2G005859	3.568988429	5.405589204	18.72908794	22.6276583	21.10901353	14.64732558	0.360033205	0.094410796	0.198286365	1.899287808	2.559860642	0.542674419
GRMZM2G005865	0.520431647	0.864193596	0.690915777	1.584832359	0.789471328	1.036046512	0.042819706	0.193498712	0.020524715	0.165670682	0.097945891	0.163953488
GRMZM2G005869	1.171844747	0.988099399	0.696367168	0.663977883	1.376731405	0.429825581	0.31322988	0.018310851	0.067875548	0.087519123	0.298765283	0.075174419
GRMZM2G005886	3.812463357	6.39161642	5.737364225	8.489307156	3.316803264	4.146976744	0.336790374	0.64161642	0.257049183	0.082121527	0.018790019	0.166976744
GRMZM2G005887	14.1668796	17.39563995	7.686722651	11.34421205	7.152682748	7.907325581	0.848045775	1.34756303	0.116890249	0.494111304	0.093080099	0.802674419
GRMZM2G005909	2.271640655	1.572609247	0.29959621	0.299277704	0.064923112	0.087732558	0.249252596	0.167775368	0.032806025	0.044786686	0.034414637	0.022732558
GRMZM2G005938	2.926744508	2.919808896	1.292332226	2.785458277	0.681215629	1.377674419	0.282210716	0.128268027	0.17501379	0.096835523	0.259181722	0.482325581
GRMZM2G005939	0.084802098	0.334563101	0.072454918	0.380489527	0.011707262	0.03	0.025100605	0.046101563	0.005757372	0.057136233	0.001537771	0.03
GRMZM2G005947	1.158910006	1.054525928	1.425291307	1.249530124	1.077354372	0.736395349	0.087358651	0.00316638	0.066328804	0.132763657	0.097221921	0.073604651
GRMZM2G005954	5.489551713	9.265570663	7.674002104	25.96049368	2.809024607	8.222325581	0.19104425	0.619044722	1.824840093	1.643128411	0.144617777	0.617674419
GRMZM2G005955	0.014331606	0.009063444	0.032058863	0.019557465	0.023414525	0.0025	0.000593768	0.009063444	0.007047283	0.004587405	0.003075541	0.0025
GRMZM2G005973	46.53004775	55.32512295	23.54830259	50.76739813	14.73506019	25.19947674	0.865474639	6.786661408	0.412591267	0.090751426	0.238449747	1.135523256
GRMZM2G005980	0.149759944	0.101905649	0.073780408	0.087428765	0.435177914	0.412732558	0.097521138	0.024982572	0.020707782	0.063476669	0.028398245	0.052267442
GRMZM2G005984	10.77518248	29.50624607	29.05780877	35.76075942	43.44228339	42.86732558	1.678167556	0.974523157	0.183507091	2.934412113	10.27957091	6.012674419
GRMZM2G005990	1.064722203	0.56972362	1.044590738	0.608084623	1.095576577	0.75924418	0.02980511	0.008826216	0.00475748	0.092116569	0.067982763	0.05575582
GRMZM2G005996	0.058217073	0.056588427	0.217243786	0.03756973	0.245662814	0	0.023872479	0.02033465	0.030092948	0.001352426	0.0800999	0
GRMZM2G005998	0.423079246	0.406242746	0.316220785	0.228183473	0.089516221	0.085697674	0.024681948	0.146627361	0.003371623	0.068223712	0.063026155	0.004302326
GRMZM2G006006	4.307324527	4.31922502	7.098084338	7.139655347	3.881898491	4.120930233	0.050884428	0.276928826	0.413726797	0.468996664	0.281898423	0.070930233
GRMZM2G006042	0.623127956	0.216738324	0.105839271	0.263241125	0.289965205	0.315406977	0.018663089	0.071723214	0.0136605	0.053660287	0.127253338	0.059593023
GRMZM2G006047	0	0	0	0	0.026490066	0.025	0	0	0	0	0.026490066	0.025
GRMZM2G006069	0.244231061	0.185132469	0.189517184	0.514048365	0.128779887	0.237906977	0.024425655	0.050517085	0.022773319	0.005066329	0.016915478	0.017906977
GRMZM2G006071	0.43071067	0.195851734	0.047343717	0.1307576	0.083488608	0.181511628	0.050113655	0.003544042	0.008237572	0.000978927	0.022471657	0.088488372
GRMZM2G006080	0.454751887	0.85280619	0.579952443	0.917935764	0.451375019	0.663313953	0.074154872	0.281809194	0.168650909	0.100028308	0.067269059	0.151686047
GRMZM2G006083	0.288413413	0.259847785	0.100259794	0.335422719	0.314182289	0.199302326	0.054870169	0.048309324	0.016460912	0.062967629	0.009546527	0.030697674
GRMZM2G006085	3.600667442	2.236492018	2.654260086	1.433213062	3.209888909	1.95877907	0.145601215	0.101876633	0.172555556	0.211656175	0.329094207	0.22622093
GRMZM2G006107	2.037166169	1.387752748	1.498794198	1.636781779	1.626130891	2.093953488	0.134475622	0.227631867	0.063040008	0.00205124	0.31426646	0.033953488
GRMZM2G006117	0.288413413	0.686860921	0.080161388	0.139607104	0.197783142	0.295668605	0.054870169	0.034292925	0.023190567	0.043027626	0.060495004	0.071831395
GRMZM2G006121	3.112789766	7.18909285	5.789382592	17.01202229	1.839961454	6.501744074	0.571289786	0.451932592	0.466291368	0.249547304	0.482334321	1.285077484
GRMZM2G006130	3.694662387	5.204547266	5.101726422	4.9253666	1.833352428	3.033817828	0.209173193	0.025060119	0.485051973	0.371040585	0.217420194	0.175484498
GRMZM2G006144	0.887372006	0.501568682	0.476543561	0.243527032	0.289606019	0.218023256	0.008150382	0.078491759	0.043009511	0.009994098	0.015029743	0.031976744
GRMZM2G006178	1.345060709	1.629270305	0.825904948	0.99646754	1.557004166	2.011065893	0.147121246	0.283116459	0.033871588	0.156148175	0.138360072	0.150600777
GRMZM2G006206	0.038596121	0.020921137	0.029239137	0.023487425	0.018757129	0.004773746	0.014712008	0.008094984	0.006252081	0.003129434	0.002356076	0.003112618
GRMZM2G006207	0.107224022	0.268785574	0.026577214	0.136970898	0.045505266	0.097153013	0.000984829	0.003721728	0.006197429	0.036771395	0.023810364	0.002653103
GRMZM2G006212	0	0.004531722	0.005572361	0.001497006	0.008396004	0.0375	0	0.004531722	1.42E-05	0.001497006	0.001773488	0.0375
GRMZM2G006216	0.032988322	0.009063444	0.044564652	0.007533223	0.047833652	0.039534884	0.019250484	0.009063444	0.005458507	0.004539211	0.008098553	0.010465116
GRMZM2G006219	0.231319802	0.37330061	0.069675854	0.121168126	1.238399375	3.419844943	0.014948855	0.00169939	0.008536437	0.018552431	0.453653605	0.660155037
GRMZM2G006229	1.577407848	1.812398353	0.825179001	1.301612076	0.695566289	0.749640592	0.084870535	0.072217032	0.185994184	0.002210879	0.179009998	0.261268499
GRMZM2G006234	0.092858552	0.022934581	0.022289442	0.021054471	0.016792008	0	0.003306313	0.013319196	5.69E-05	0.003090399	0.003546975	0
GRMZM2G006246	0.135259601	0.222490127	0.07246915	0.102157858	0.015254238	0.053255814	0.015856616	0.049413204	0.011329733	0.011614597	0.015254238	0.006744186
GRMZM2G006252	0	0	0.005586592	0.006036217	0	0	0	0	0.005586592	0.006036217	0	0
GRMZM2G006277	0.079714482	0.131855683	0.153375115	0.2252738	0.394971381	0.365116279	0.02476313	0.04122124	0.053328796	0.044187278	0.028869679	0.065116279
GRMZM2G006287	0.521619182	0.102457589	0.08635024	0.039139026	0.059007746	0.01	0.014156495	0.006303743	0.00813795	0.01518693	0.03251768	0.01
GRMZM2G006293	4.351202642	2.7447158	0.727243684	0.987210015	1.090235837	1.415398053	0.049589491	0.196114691	0.046118119	0.130372618	0.121991129	0.158605679
GRMZM2G006297	1.145849247	2.897731287	2.175928506	3.861218233	0.703427252	2.456937986	0.026446262	0.618885133	0.025090517	0.001057216	0.245800125	0.119728684
GRMZM2G006329	0.472942982	0.275926683	0.217137048	0.429685902	0.342636664	0.22627907	0.019594332	0.02215024	0.071885652	0.04336799	0.150583684	0.00627907
GRMZM2G006341	0.10659639	0.018678829	0.025075622	0.003018109	0.042748906	0	0.017044151	0.00055194	6.40E-05	0.003018109	0.003013807	0
GRMZM2G006352	0.024931868	0	0.036213227	0	0.020338983	0	0.002543808	0	0.002693674	0	0.020338983	0
GRMZM2G006363	23.05709701	6.124680551	32.5017074	9.666911712	13.92332488	2.501860465	1.241410455	0.201603628	0.649752096	0.105543378	2.174980507	0.381860465
GRMZM2G006370	0.121818647	0.12456426	0.200740179	0.129091917	0	0.019534884	0.005047025	0.047641183	0.053449765	0.041566765	0	0.009534884
GRMZM2G006377	3.482405028	6.684493481	1.726734407	11.59158552	2.935447324	6.399767442	0.377927416	0.20372425	0.268633848	0.100567553	0.362565921	1.510232558
GRMZM2G006399	0.072251795	0.090634444	0.038963829	0.06002482	0.043282074	0.106511628	0.017300444	0.090634444	0.01661746	0.023807516	0.022943091	0.013488372
GRMZM2G006404	0.123122869	0.267425163	0.18089242	0.315462406	0.042320506	0.151173636	0.021315668	0.02758997	0.022179996	0.032313493	0.000189746	0.000598236
GRMZM2G006416	1.088945726	1.214908226	1.26196176	1.250328325	0.872118093	0.623837209	0.133721845	0.253369764	0.066431034	0.043084849	0.236356504	0.073837209
GRMZM2G006424	0.015111622	0.009615385	0.008379888	0	0	0	0.015111622	0.009615385	0.008379888	0	0	0
GRMZM2G006428	1.982169975	1.196941107	1.480954231	1.641165566	0.947143345	1.109525192	0.041871468	0.071941107	0.09725806	0.179193716	0.079346722	0.092025192
GRMZM2G006429	0.070470492	0.027742273	0	0.009030229	0	0.02244186	0.025694373	0.008511504	0	0.003042205	0	0.01244186
GRMZM2G006450	0	0	0.008351425	0.003018109	0	0.078139535	0	0	0.002764833	0.003018109	0	0.038139535
GRMZM2G006452	0.139415974	0.075267256	0.105817923	0.117176111	0.036659558	0.031627907	0.084464623	0.02088659	0.02201904	0.014560416	0.016320575	0.008372093
GRMZM2G006453	0.865083965	0.803748849	0.885211794	0.993580751	0.940756545	1.099476744	0.088896125	0.095289613	0.055197888	0.085896122	0.052620939	0.089476744
GRMZM2G006463	0.077933179	0.036805718	0.089129305	0.002994012	0	0	0.018231686	0.017574949	0.010917014	0.002994012	0	0
GRMZM2G006468	2.861066547	1.148033367	3.984422001	1.010534471	1.380000572	1.462147287	0.15360386	0.130812787	0.100494201	0.103348842	0.384237838	0.042186043
GRMZM2G006474	0.674010489	0.648559152	0.686775644	0.638239621	0.235447302	0.589825581	0.124496974	0.159133156	0.005211398	0.134215469	0.062565943	0.014825581
GRMZM2G006477	1.113839366	0.91168294	3.232936689	1.942789069	1.991212443	1.727011628	0.111450884	0.027067555	0.046432585	0.049583303	0.207463053	0.133988372
GRMZM2G006480	0.469636669	2.333110665	1.963808783	4.865661067	3.139555531	5.394534884	0.112452884	0.621572204	0.170512694	0.482427534	0.383623277	0.384534884
GRMZM2G006493	2.109377373	0.754560784	2.424019518	0.663580287	1.419530824	0.571627907	0.323458448	0.043022322	0.022907856	0.186719114	0.077157918	0.048372093
GRMZM2G006505	0.014331606	0.052056705	0.002793296	0.013521247	0	0.01	0.000593768	0.024866372	0.002793296	0.001448813	0	0.01
GRMZM2G006507	0.47010229	0.491837097	0.197776103	0.357624793	0.169755305	0.358895349	0.037360397	0.065855211	0.016211857	0.022614728	0.022297675	0.053895349
GRMZM2G006565	0.082555174	0.16550953	0.025025811	0.091582429	0	0.0175	0.006997065	0.074875086	0.019439219	0.025184038	0	0.0175
GRMZM2G006578	0	0	0.002793296	0.004000047	0	0	0	0	0.002793296	0.001987977	0	0
GRMZM2G006601	0	0	0.001396648	0.001497006	0.018329779	0.0025	0	0	0.001396648	0.001497006	0.008160287	0.0025
GRMZM2G006620	0.005838581	0.009847781	0.002735592	0.003607272	0.017825042	0.004166665	0.005838581	0.001690681	0.001618274	1.45E-05	0.003587753	0.004166665
GRMZM2G006631	0.049269968	0.288301769	0	0.105127773	0	0	0.019419222	0.12515977	0	0.02062073	0	0
GRMZM2G006644	0.006868919	0.027742273	0.002793296	0.01056338	0	0.02244186	0.006868919	0.008511504	0.002793296	0.01056338	0	0.01244186
GRMZM2G006661	0.118658601	0.093394145	0.061253271	0.093581851	0.100280616	0.134069767	0.009561228	0.002759701	0.016560533	0.051328329	0.018924682	0.075930233
GRMZM2G006672	2.142723465	1.853321838	2.19944931	1.724047892	2.274812007	1.454011628	0.092351162	0.036101239	0.366193148	0.024946095	0.205320443	0.014011628
GRMZM2G006673	0.402216197	0.159597957	0.473607949	0.372968352	0.459535306	0.603604651	0.13355948	0.032709735	0.01550739	0.055603082	0.04893928	0.233604651
GRMZM2G006676	0.531456939	2.857860837	0.744201878	1.896980699	0.039735099	0.178139535	0.050632613	0.084446856	0.116133318	0.046681298	0.039735099	0.061860465
GRMZM2G006678	0.136447136	0.08377876	0.131071441	0.04512705	0.031574812	0.056627907	0.012806595	0.006855683	0.047699509	0.009198906	0.02140532	0.033372093
GRMZM2G006704	4.008277345	2.942622426	5.193544357	2.316025911	5.876050419	4.764069744	0.490864464	0.099673714	0.054127888	0.098461042	0.476492035	0.122596896
GRMZM2G006707	1.84877711	1.876830144	2.928211407	2.155694662	2.267886428	2.505930233	0.076596024	0.200092933	0.017596882	0.095814422	0.010259267	0.064069767
GRMZM2G006714	0.135853369	0.038461538	0.005558129	0	0.006622517	0.002906977	0.00152501	0.038461538	0.005558129	0	0.006622517	0.002906977
GRMZM2G006716	0.027475676	0.036805718	0.181051906	0.002994012	0	0	0.027475676	0.017574949	0.019040733	0.002994012	0	0
GRMZM2G006721	0.004579275	0.018126889	0	0	0	0	0.004579275	0.018126889	0	0	0	0
GRMZM2G006736	1.818926149	1.575145463	3.400455088	3.510039424	2.294500827	1.393997164	0.091165075	0.340347694	0.051883305	0.162413095	0.058666935	0.244069347
GRMZM2G006745	0.275353712	0.328869398	0.508538381	0.458201306	0.776568648	0.803488372	0.041810468	0.001946322	0.024981172	0.053774742	0.230211032	0.146511628
GRMZM2G006752	0.163329044	0.204363239	0.334313167	0.213249558	0.363273099	0.216395349	0.029000686	0.031286315	0.010290821	0.044235472	0.124862503	0.053604651
GRMZM2G006753	0.523338361	0.346615446	1.366546391	0.48978416	0.004709344	0.068952849	0.012126585	0.038091497	0.084983162	0.009286938	0.004709344	0.020452849
GRMZM2G006759	0.01115243	0.004806633	0.00091217	0.001128779	0.002993511	0.000726744	0.001669548	0.002883556	0.000406886	0.000380276	0.002993511	0.000726744
GRMZM2G006762	0.026119403	0.014147107	0.006961893	0.016563453	0	0.002906977	0.026119403	0.005083662	0.001375301	0.007581417	0	0.002906977
GRMZM2G006763	0.588765072	0.839318677	0.186441309	0.101469854	0.235347931	0.154365945	0.04110351	0.066032231	0.022085497	0.014496922	0.003971022	0.039068441
GRMZM2G006765	1.558038955	3.841352986	0.85312037	1.92983192	1.021486348	2.25215808	0.046189896	0.342635044	0.146416465	0.114080248	0.287249056	0.07200858
GRMZM2G006780	0.021200524	0.08267488	0.072355297	0.105272353	0.026490066	0.094883721	0.006275151	0.044213341	0.033249151	0.015451994	0.026490066	0.025116279
GRMZM2G006781	0.151966277	0.179496867	0.072405107	0.156435621	0.031574812	0.074069767	0.042063574	0.08334302	0.01374589	0.030687118	0.02140532	0.015930233
GRMZM2G006790	1.766320891	1.083924022	2.007707993	1.827122423	2.351498505	3.293914727	0.071987557	0.050691363	0.072884903	0.132957415	0.165057786	0.023914727
GRMZM2G006791	14.47416543	20.67139236	16.91571609	34.47253604	20.47695605	27.85453488	1.272103227	0.405530719	2.9101295	0.102314261	2.893904876	1.075465116
GRMZM2G006806	1.084195585	1.259993047	1.284279666	1.909004941	0.788404991	0.827093023	0.248374689	0.009237722	0.055229386	0.046729491	0.046032095	0.082906977
GRMZM2G006878	0.004121421	0.003415256	0.001929907	0.003998039	0.002341452	0.001162791	0.002594997	0.000210122	0.001929907	0.002488985	0.000307554	0.001162791
GRMZM2G006884	0.075983138	0.065651872	0.061281734	0.105248257	0	0.062325581	0.021031787	0.011271205	0.005415812	0.009439874	0	0.042325581
GRMZM2G006894	8.309530586	10.12759091	9.003264203	3.947101195	15.61635532	3.580098837	0.075337913	0.488617805	0.114426657	0.276741919	0.064660124	0.514401163
GRMZM2G006937	0.31978917	0.447188015	0.136529948	0.294714396	0.119081829	0.426860465	0.051132453	0.024111092	0.003134856	0.031241342	0.013121564	0.043139535
GRMZM2G006942	0.087770936	0.420549623	0.050151245	0.192363765	0.04836682	0.030813953	0.046557422	0.02175807	0.000128085	0.005241026	0.017858345	0.019186047
GRMZM2G006943	0.039538997	0.058208742	0.045170168	0.032179601	0.009090053	0.014246118	0.009688251	0.040081854	0.022916911	0.016311337	0.005700225	0.003587212
GRMZM2G006948	0.387844	0.493885088	0.286798671	0.509726024	0.189858572	0.274883721	0.037529134	0.022731242	0.068921576	0.051642192	0.022061958	0.044883721
GRMZM2G006953	13.01554131	9.845384195	23.51522811	8.197116886	17.7622799	11.8830814	0.955839815	0.758845733	0.537574474	0.06935018	2.225856062	1.018081395
GRMZM2G006964	0	0	0.002779064	0.009030229	0.005084746	0	0	0	0.002779064	0.003042205	0.005084746	0
GRMZM2G006965	0.637203269	0.751801082	0.592130905	1.034217287	0.490638684	0.741511628	0.159591328	0.136416467	0.027980827	0.037211299	0.012672574	0.148488372
GRMZM2G006973	0.056732654	0.019230769	0	0	0	0.016627907	0.011956535	0.019230769	0	0	0	0.006627907
GRMZM2G006977	0.343492911	0.641383929	0.408784589	0.728541914	0.237692223	1.036639535	0.08934291	0.083691621	0.021383009	0.103793415	0.013963406	0.420360465
GRMZM2G006981	0	0	0.00288119	0	0.113501002	0.027141485	0	0	0.000843207	0	0.005704349	0.012025205
GRMZM2G007012	3.616220801	6.198790673	6.608675306	7.478135331	8.169227817	9.265910851	0.601295428	0.272508616	0.505849834	0.669752097	0.638719202	2.437577521
GRMZM2G007021	0.899328541	0.67351994	0.94426508	0.947699677	0.961291961	1.083459302	0.048582273	0.101404555	0.1772433	0.013567941	0.015529231	0.034040698
GRMZM2G007025	0.172869918	0.359429473	0.183766928	0.595211994	0.148114268	0.318081395	0.02862262	0.005955142	0.046895419	0.005391635	0.01082613	0.083081395
GRMZM2G007038	12.76748339	13.0171418	13.8496585	20.67609561	14.77421997	20.48180232	0.682765357	0.025154647	2.138299103	0.189173829	3.934389271	0.729864342
GRMZM2G007053	0.122270725	0.201986005	0.026704856	0.047014621	0.135104946	0.198817822	0.012818009	0.006473197	0.006643911	0.019851643	0.022522165	0.010484492
GRMZM2G007055	0.006868919	0.018126889	0	0.036072724	0.006622517	0.019127907	0.006868919	0.018126889	0	0.00014458	0.006622517	0.004127907
GRMZM2G007057	0.049863735	0	0.030683562	0.009054326	0.003311258	0.0275	0.005087616	0	0.014009175	0.009054326	0.003311258	0.0275
GRMZM2G007060	0.196974152	0.156286306	0.202718923	0.154417625	0.117620385	0.086142578	0.051451749	0.079363229	0.010037127	0.035302938	0.011518692	0.013357422
GRMZM2G007063	1.455209001	1.515585071	2.505499058	1.736306821	2.87203015	1.473488363	0.044790984	0.025200456	0.255964611	0.114799839	0.033047064	0.06651163
GRMZM2G007080	0.249748491	0.096717411	0.13888612	0.064782821	0.164032076	0.127745311	0.051240998	0.000563565	0.037955031	0.000810755	0.029455805	0.046349939
GRMZM2G007103	2.662453494	1.451748799	1.075166714	1.373733427	1.239903479	1.496162791	0.140065434	0.182866586	0.114272859	0.003512082	0.111089899	0.193837209
GRMZM2G007120	1.257956154	0.757820142	4.800932599	2.70651094	5.439403274	3.566	0.198254661	0.311666295	0.256050642	0.124475012	0.479579884	0.316
GRMZM2G007122	4.09687233	2.91964574	3.344314929	4.439260333	2.916688001	5.13634302	0.090689849	0.393043182	0.124027713	0.254552033	0.042295088	0.84950969
GRMZM2G007130	0	0	0.005558129	0	0	0.005	0	0	0.005558129	0	0	0.005
GRMZM2G007134	0.005724097	0	0.000926354	0.001509054	0.04044225	0.031162791	0.005724097	0	0.000926354	0.001509054	0.0205747	0.021162791
GRMZM2G007140	0.020606757	0.065651872	0.033391468	0.126399114	0.006622517	0.060697674	0.020606757	0.011271205	0.016631692	0.036578755	0.006622517	0.020697674
GRMZM2G007146	0.711027038	1.284859419	1.105494484	4.291277634	1.021382876	2.760581395	0.154644604	0.061294427	0.239572696	0.048762664	0.462060832	0.109418605
GRMZM2G007151	0.057326422	0.169213341	0.002779064	0.069103243	0.044819845	0.054069767	0.002375071	0.04232512	0.002779064	0.008741069	0.034650353	0.004069767
GRMZM2G007157	0.327251856	0.205467119	0.477740966	0.291334837	0.105365362	0.33755814	0.043669767	0.006071343	0.033606888	0.061958576	0.013839936	0.12755814
GRMZM2G007160	4.221373363	2.858093237	5.276655382	2.515322492	4.522078833	1.899534884	0.325850975	0.223477853	0.131403985	0.197957222	0.616994015	0.120465116
GRMZM2G007185	0.537138323	0.092290265	0.192538187	0.026994301	0.039735099	0.005813953	0.015100483	0.034597957	0.114724383	0.014921866	0.039735099	0.005813953
GRMZM2G007188	2.697904441	2.311207334	2.933191208	2.898900406	1.790206547	3.02872093	0.197617947	0.099668872	0.295859071	0.025646915	0.249528552	0.23872093
GRMZM2G007190	0.111090238	0.195299794	0.178215915	0.171357487	0.097205074	0.131395349	0.081239492	0.022222871	0.03855111	0.003692817	0.004489843	0.031395349
GRMZM2G007195	0.947201645	0.631812114	0.576853166	1.045952367	0.388943767	1.364186047	0.157275967	0.223957117	0.046051862	0.034885956	0.114367491	0.125813953
GRMZM2G007201	1.699779672	0.382088084	1.658282477	0.261563394	1.646335183	0.534186047	0.106190478	0.016703469	0.202052719	0.010066388	0.123156375	0.045813953
GRMZM2G007206	0.136447136	0.046421102	0.019453451	0.024048483	0.15467505	0.06744186	0.012806595	0.007959564	0.019453451	9.64E-05	0.048714785	0.03255814
GRMZM2G007229	0.137506525	0.170041252	0.083457323	0.122374967	0.087097317	0.103197674	0.047954286	0.070343364	0.04993777	0.032554608	0.07184308	0.021802326
GRMZM2G007248	0	0	0.006947661	0.006036217	0	0	0	0	0.006947661	0.006036217	0	0
GRMZM2G007249	0.810963838	0.093394145	2.701803046	0.024024386	0.241093499	0.015813953	0.1094713	0.002759701	0.242331032	0.005915734	0.005121193	0.004186047
GRMZM2G007256	0	0	0	0	1.711797088	0.591046512	0	0	0	0	1.42040636	0.218953488
GRMZM2G007258	0.059573346	0.032273996	0.154586751	0.048145159	0.035654956	0.046627907	0.0297226	0.013043226	0.017715243	0.012217015	0.03057021	0.023372093
GRMZM2G007260	2.645523316	3.149163402	2.197377827	1.9719575	2.596472663	4.360649205	0.052735385	0.058528886	0.100573748	0.003394632	0.065116701	0.066850775
GRMZM2G007276	5.637203909	3.439627436	8.095707385	3.319692928	3.956082087	3.432773256	0.19267655	0.093705891	0.528314961	0.025880557	0.204426458	0.028273256
GRMZM2G007277	0.143909823	0.120308508	0.058459975	0.24515657	0.092889214	0.341802326	0.020269282	0.033770046	0.019353829	0.041563756	0.006448534	0.076802326
GRMZM2G007283	1.113371381	2.590997598	0.38436479	1.422155698	0.450432151	0.793609494	0.110509216	0.053233171	0.04916926	0.077844321	0.013144008	0.082359494
GRMZM2G007288	0.08350203	0.052620723	0.016239658	0.020555453	0.002542373	0.017034884	0.001075044	0.034992531	0.005066484	0.003589399	0.002542373	0.012034884
GRMZM2G007300	2.197625901	1.212681106	4.592890936	1.780794465	3.79298878	3.050486445	0.141180084	0.197575317	0.052826009	0.02928538	0.01870621	0.075680235
GRMZM2G007306	0.176473115	0.315884272	0.013923785	0.24038844	0.030508475	0.015	0.057070129	0.046653503	0.002750601	0.023084614	0.030508475	0.015
GRMZM2G007324	0.014925373	0.183476649	0.036184764	0.211800445	0	0.02	0.014925373	0.106553572	0.013838395	0.006710624	0	0.02
GRMZM2G007327	0.036125898	0.028294214	0.011116258	0.021030374	0	0	0.008650222	0.010167325	0.011116258	0.002921722	0	0
GRMZM2G007339	0.36113083	0.430716947	0.403631288	0.416888305	0.443533694	0.380348837	0.002921874	0.050052283	0.096368718	0.06273946	0.006245551	0.089651163
GRMZM2G007347	0.842427149	0.624796661	0.666952169	0.470611095	1.066303747	0.680639535	0.045632552	0.144434108	0.13063932	0.042467382	0.059524067	0.064360465
GRMZM2G007369	0.023643521	0.031522493	0.011567988	0.008020178	0.008588006	0.00396512	0.008220625	0.001475778	0.000822274	0.001034148	0.002486311	0.00029845
GRMZM2G007372	1.613196271	0.449947717	1.520884397	0.168242992	2.254007201	0.243837209	0.088296266	0.069283053	0.140996128	0.023373775	0.408244455	0.046162791
GRMZM2G007381	0.861421341	0.487973515	2.24278432	0.873483422	3.948024505	2.978352712	0.100227311	0.064896592	0.152001523	0.059112164	0.067229803	0.489980618
GRMZM2G007384	0.469380376	0.378384272	0.614178409	0.909182646	0.445818839	0.714534884	0.066395301	0.015846497	0.066692375	0.033931126	0.02197778	0.064534884
GRMZM2G007385	0.416804095	0.464211024	0.122634626	0.231767855	0.155741387	0.168023256	0.045882472	0.079595639	0.017030178	0.076079232	0.003199011	0.018023256
GRMZM2G007399	0.385172046	0.427405306	0.331562566	0.604206079	0.447480079	0.709069767	0.026963091	0.062020691	0.003632964	0.00058434	0.122056344	0.150930233
GRMZM2G007404	0.760465743	0.205191149	0.044571768	0.124805721	0.108440903	0.186046512	0.052967093	0.003268072	0.002672327	0.014027278	0.037254461	0.063953488
GRMZM2G007441	6.700147348	12.27323979	5.471631073	7.869408116	5.477685534	4.436976744	0.237460781	0.542470563	0.153195319	0.082687692	0.403109168	0.123023256
GRMZM2G007453	1.44392955	0.944660715	1.40920948	1.84883554	0.981339104	1.553139535	0.026019103	0.074570054	0.23043853	0.034464283	0.091508579	0.313139535
GRMZM2G007466	1.724880277	1.650679774	0.785845149	0.324509936	0.22457066	0.468372093	0.02138838	0.599320226	0.05773027	0.034771501	0.133045234	0.008372093
GRMZM2G007475	0.215736588	0.079247038	0.041821167	0.010515187	0.168391516	0.075755814	0.05902017	0.002323961	0.011251459	0.001460861	0.075676285	0.029244186
GRMZM2G007477	0	0.040930743	0.002779064	0.009054326	0.036659558	0.088294572	0	0.016761564	0.002779064	0.009054326	0.016320575	0.065038758
GRMZM2G007486	0.302616872	0.193643973	0.374638065	0.399577106	0.440857563	0.47877907	0.033960156	0.078259358	0.039442534	0.055512715	0.115433828	0.00377907
GRMZM2G007489	2.142190584	1.573669558	1.177906708	2.409242898	0.404198005	1.129244186	0.179504017	0.112131097	0.250532406	0.018900814	0.099113253	0.175755814
GRMZM2G007514	0.158538312	0.224145948	0.055158433	0.244783071	0.069474689	0.03122093	0.028028852	0.006623283	0.039329757	0.051624115	0.003372993	0.01377907
GRMZM2G007555	0.036125898	0.009615385	0.019524609	0.012012193	0.005084746	0.016627907	0.008650222	0.009615385	0.008408352	0.002957867	0.005084746	0.006627907
GRMZM2G007587	0.328452912	0.43421256	0.139252086	0.100721094	0.138006511	0.167383721	0.072234017	0.168351537	0.02193365	0.00491271	0.087159052	0.097616279
GRMZM2G007590	1.126218568	0.806065548	0.927048918	1.141736654	0.662874628	1.785290698	0.07527397	0.036834779	0.254515328	0.13670646	0.033735555	0.290290698
GRMZM2G007647	1.918525689	1.425894747	0.802619157	0.54974759	0.136171288	0.09244186	0.052854047	0.060510132	0.080062407	0.087976961	0.029391625	0.05755814
GRMZM2G007651	1.676102972	1.965058301	2.330681898	3.113507362	5.354233536	7.155251863	0.148739808	0.077237821	0.159359769	0.320094224	0.55084367	0.556414747
GRMZM2G007675	0.978705548	0.991081817	0.978155629	1.165628508	0.391424406	0.478372093	0.140697437	0.06661049	0.083296885	0.175688857	0.045661687	0.001627907
GRMZM2G007680	0.049269968	0.014147107	0.032422325	0.012060386	0.079644181	0.088563122	0.019419222	0.005083662	0.006484577	0.009066374	0.006796499	0.047865448
GRMZM2G007681	0.15569762	0.122792239	0.061231923	0.04967831	0.013245033	0.061511628	0.045794917	0.050284684	0.024919074	0.01973819	0.013245033	0.031511628
GRMZM2G007683	2.711424891	3.753790857	5.34649525	6.260040118	2.313328972	3.065238303	0.181076751	0.248021838	0.414119197	0.332474751	0.105823555	0.175071693
GRMZM2G007695	1.081740039	0.551301426	0.059849507	0.066905927	0.244550457	0.359244186	0.104827125	0.025621651	0.020743362	0.005528682	0.000482656	0.155755814
GRMZM2G007698	0.007462687	0	0	0.003018109	0	0	0.007462687	0	0	0.003018109	0	0
GRMZM2G007715	0.460283003	0.176502499	0.306190879	0.196416654	0.203850455	0.131594186	0.030975281	0.037874924	0.059176893	0.008359621	0.029104578	0.019070329
GRMZM2G007721	1.415448598	0.951831096	1.47563942	1.92660555	1.564631285	1.497209302	0.166692389	0.051190077	0.143541211	0.188082604	0.130732953	0.072790698
GRMZM2G007729	5.320462483	1.22594703	1.196246199	0.342980039	9.397550655	0.726563305	0.003712901	0.120206816	0.384759388	0.073518961	3.540302681	0.164547805
GRMZM2G007734	0.028069443	0.08212294	0.005572361	0.031593754	0.018329779	0.03244186	0.01314407	0.06289217	1.42E-05	0.007641659	0.008160287	0.00244186
GRMZM2G007754	0.008715138	0.026507669	0.009293893	0.008572694	0.00406511	0.001162791	0.004924571	0.002338484	0.006514828	0.001387065	0.002793923	0.001162791
GRMZM2G007757	0.219467931	0.08267488	0.153318188	0.096218027	0.204579641	0.10244186	0.055288827	0.044213341	0.031039354	0.006397668	0.019149177	0.06755814
GRMZM2G007791	0.507930054	0.33263131	0.284304239	0.157800095	0.314137393	0.244837209	0.206437516	0.111477464	0.045304699	0.003876552	0.14857448	0.097162791
GRMZM2G007795	0	0.018678829	0	0	0	0	0	0.00055194	0	0	0	0
GRMZM2G007801	0.684213093	0.27217102	2.403246429	0.801872163	1.174921217	0.37003753	0.014188256	0.080515153	0.300425808	0.048309037	0.030555912	0.050469004
GRMZM2G007810	0.8056345	0.885075344	0.859578972	0.813989731	0.333109777	0.30744186	0.194937993	0.09981894	0.109694765	0.090436838	0.088076665	0.02255814
GRMZM2G007835	1.337926928	1.405327697	2.210131179	1.389402292	4.828678911	5.65	0.005356654	0.190826149	0.275902341	0.155869358	0.245897454	0.35
GRMZM2G007848	1.692188839	1.939189742	1.760046952	3.200061165	1.329492657	1.873081395	0.009303699	0.093035896	0.134348628	0.147244224	0.398984165	0.221918605
GRMZM2G007854	0.402472489	0.378224502	0.833402341	0.679586506	0.223504323	0.330116279	0.045288705	0.147455272	0.133078106	0.056832015	0.081131439	0.100116279
GRMZM2G007867	0.127331293	0.120584478	0.309315819	0.11864902	0.04836682	0.111453488	0.051773185	0.024430632	0.020293119	0.022069542	0.017858345	0.016453488
GRMZM2G007871	0.680879408	0.701559968	0.722995987	0.669095416	0.702076559	0.790116279	0.117628055	0.058055417	0.005118892	0.064304996	0.019957353	0.109883721
GRMZM2G007885	0.03458523	0.070774252	0.008337193	0.008040256	0.00559733	0.021085266	0.000240635	0.025902464	0.008337193	0.00604425	0.001182324	0.005581394
GRMZM2G007899	0	0	0.011144721	0	0.101818387	0.112325581	0	0	2.85E-05	0	0.030631945	0.007674419
GRMZM2G007907	4.17647547	3.531402561	1.861346307	1.406206712	0.725788535	0.27622093	0.144420052	0.141674362	0.074407883	0.223571981	0.029178352	0.00877907
GRMZM2G007914	0.602521199	0.056036487	2.482685852	0.135393199	0.900095417	0.198023256	0.039269846	0.001655821	0.084353255	0.030602779	0.020434384	0.011976744
GRMZM2G007915	0.642419031	0.264524751	0.40963254	0.363986316	0.628286009	0.395639535	0.120030971	0.004706018	0.02612165	0.064585118	0.012391969	0.029360465
GRMZM2G007922	0.061651533	0.113176854	0.045947069	0.105272353	0.049371423	0.066976744	0.020438019	0.040669299	0.00963422	0.015451994	0.00360871	0.003023256
GRMZM2G007928	12.55311103	1.064141313	32.64495669	0.77949735	18.53855663	1.44127907	1.239678197	0.012781764	4.561157805	0.23458717	6.64025132	0.20872093
GRMZM2G007933	0.603452442	0.613089716	0.362317287	0.495843326	0.786480372	0.599186047	0.110915128	0.093858946	0.045503942	0.037090805	0.029621339	0.110813953
GRMZM2G007939	22.51567652	8.8830759	44.31548688	9.560103198	51.64260348	16.36616279	2.761945177	0.325383593	0.072781272	0.24573194	1.304855135	2.686162791
GRMZM2G007953	0.021794292	0	0.02501158	0	0	0.005813953	0.008056454	0	0.02501158	0	0	0.005813953
GRMZM2G007957	0.368890364	0.282612866	0.441679521	0.557255671	0.830918138	1.006705383	0.011706621	0.037899904	0.028525295	0.035299629	0.063121544	0.196627907
GRMZM2G007981	0.014925373	0.046421102	0.011130489	0.02252738	0.005084746	0	0.014925373	0.007959564	0.005543897	0.004418728	0.005084746	0
GRMZM2G008058	1.885577958	1.114818167	0.898269173	0.720234586	0.314086881	0.485697674	0.243786913	0.009048936	0.104973084	0.073528	0.07001908	0.095697674
GRMZM2G008060	0.137040904	0.111521034	0.284133459	0.075018976	0.214749132	0.041627907	0.027138201	0.015367188	0.021563627	0.032765455	0.029318669	0.018372093
GRMZM2G008061	0.218488737	0.341157332	0.362298434	0.451255428	0.299188085	0.306259681	0.017000471	0.033465024	0.001761152	0.036768518	0.102577915	0.021259691
GRMZM2G008064	0.072845563	0.046973043	0.384677887	0.459939279	0.006622517	0.030813953	0.031632049	0.010719265	0.073422672	0.004849459	0.006622517	0.019186047
GRMZM2G008066	0.068924304	0.099174593	0.146786512	0.116006341	0	0	0.022726707	0.00439685	0.019917657	0.00072261	0	0
GRMZM2G008072	0	0	0.001389532	0.004491018	0.013245033	0.005	0	0	0.001389532	0.004491018	0.013245033	0.005
GRMZM2G008093	0.085395865	0.085986521	0.122762711	0.1651044	0.093658099	0.159767442	0.010769	0.067859633	0.067181423	0.056452487	0.012302166	0.020232558
GRMZM2G008095	0.134838772	0.12629351	0.051233092	0.105255881	0.053317026	0.159284558	0.062715123	0.015266317	0.009178472	0.050032995	0.025355291	0.013034558
GRMZM2G008106	0.666122772	0.730914493	0.022317905	0.120362897	0.01986755	0.073255814	0.020444392	0.211683723	0.011201648	0.030542538	0.01986755	0.026744186
GRMZM2G008123	0.8351332	0.816901014	0.339615126	0.637718532	0.406207209	0.419302326	0.044088424	0.143824091	0.116151439	0.110772424	0.070613983	0.000697674
GRMZM2G008152	0.006868919	0.009063444	0.012534253	0.006012121	0.024952296	0.03872093	0.006868919	0.009063444	0.001361069	2.41E-05	0.014782804	0.02127907
GRMZM2G008166	0.064492225	0.159046017	0.121181052	0.241837252	0.037168033	0.054069767	0.002671954	0.014030906	0.006655912	0.036605861	0.0158121	0.004069767
GRMZM2G008175	0.352946229	0.422757384	0.367761562	0.633929328	0.522213497	0.568255814	0.114140259	0.096473386	0.004633071	0.084633546	0.034077894	0.021744186
GRMZM2G008202	0.020606757	0.009063444	0.429029064	0.012072435	0.028499271	0	0.020606757	0.009063444	0.015621243	0.012072435	0.002009204	0
GRMZM2G008209	0.214974083	0.08212294	0.470942737	0.036169111	0.221843083	0.18627907	0.008906514	0.06289217	0.031850559	0.024193063	0.062902685	0.04627907
GRMZM2G008216	1.038881472	2.261046575	0.957770081	2.475763365	0.343026718	0.481724802	0.024800095	0.013312386	0.153114595	0.222041018	0.005278373	0.016724802
GRMZM2G008226	0.4419047	0.571084135	0.640572405	0.267551418	0.544090251	0.66005814	0.038919626	0.06353125	0.095879667	0.004078364	0.025446173	0.05505814
GRMZM2G008232	4.828691667	1.546638995	4.952182793	1.353413907	3.641345866	1.726162791	0.260860572	0.078361005	0.086261005	0.1767672	0.197637257	0.173837209
GRMZM2G008242	0.33293324	0.645247511	0.542871084	1.472608113	0.191458077	0.441627907	0.079201897	0.047060182	0.168569408	0.084278115	0.099932652	0.081627907
GRMZM2G008247	99.51391841	4.881463586	33.64982714	0.478674446	2.199687597	0.396976744	1.358445803	0.064155893	0.563234965	0.179273249	0.374263834	0.333023256
GRMZM2G008252	0.020606757	0.009615385	0.016717082	0	0.033584017	0.010813953	0.020606757	0.009615385	4.27E-05	0	0.00709395	0.000813953
GRMZM2G008259	1.717120706	1.067133414	2.185598305	1.37635394	0.922802792	1.26505814	0.006759891	0.201748799	0.057106685	0.099693964	0.083819725	0.04994186
GRMZM2G008263	41.71720678	10.97919815	109.4738847	17.32017942	156.3971919	16.80231776	0.512394536	0.725031646	2.81615729	0.577724616	10.11043763	1.898651154
GRMZM2G008273	0.743718476	0.690564733	0.721513949	0.953029561	0.773622187	0.893139535	0.166729285	0.00174296	0.039949703	0.030873872	0.0210798	0.276860465
GRMZM2G008287	0.06911422	0.028846154	0.004175712	0.005988024	0.017282683	0.005813953	0.027900706	0.028846154	0.001382416	0.005988024	0.0158299	0.005813953
GRMZM2G008290	3.50738386	1.282250774	0.491005565	0.120097833	1.436421045	0.122325581	0.052317633	0.067749226	0.021731821	0.03559079	0.315234584	0.017674419
GRMZM2G008309	0.856927492	3.517516916	0.866864967	2.005006098	0.158816928	0.784651163	0.03603197	0.959824609	0.144308217	0.000981926	0.026613536	0.075348837
GRMZM2G008326	0	0.009615385	0.011173184	0.002994012	0	0.02244186	0	0.009615385	0.011173184	0.002994012	0	0.01244186
GRMZM2G008327	0.660848456	0.549645605	0.890869921	0.845196936	0.3964761	0.729011628	0.031080636	0.030414836	0.078403822	0.126634062	0.035459145	0.135988372
GRMZM2G008353	0.034344595	0.036805718	0.008351425	0	0.135402403	0.048255814	0.034344595	0.017574949	0.002764833	0	0.023537994	0.001744186
GRMZM2G008356	0.767037778	0.300517085	0.401380737	0.114350776	0.210730723	0.065813953	0.038932371	0.064867531	0.067893006	0.030518441	0.027679873	0.054186047
GRMZM2G008369	0.031207019	0.023486521	0.009733841	0.040611935	0	0.0075	0.023744332	0.005359633	0.006940545	0.007677804	0	0.0075
GRMZM2G008406	0	0	0	0	0.006622517	0.01	0	0	0	0	0.006622517	0.01
GRMZM2G008410	1.100564786	1.039231371	0.47216149	0.74236437	0.860596035	1.154593023	0.02593792	0.356539064	0.0364073	0.030090719	0.039403982	0.089593023
GRMZM2G008425	0.213786547	0.18623635	0.192282017	0.306666347	0.198080594	0.296162791	0.019756697	0.013159427	0.014421894	0.013253174	0.106555168	0.006162791
GRMZM2G008430	0.15476313	0.074465074	0.026652759	0.050276398	0.095122134	0.116116288	0.020361273	0.019794747	0.007199314	0.006464033	0.024855787	0.027550382
GRMZM2G008444	0.028663211	0.045869162	0.009776536	0	0	0.0075	0.001187535	0.026638393	0.009776536	0	0	0.0075
GRMZM2G008456	0.607608815	0.449395776	0.44286746	0.634218489	0.258031207	0.48244186	0.01059389	0.050604224	0.051806007	0.012488098	0.006375578	0.05244186
GRMZM2G008464	1.864779516	1.052295158	1.341106236	0.921629667	0.329813192	0.405539403	0.096414499	0.011006111	0.123229135	0.102850559	0.030378132	0.015293937
GRMZM2G008468	0.018656716	0.019230769	0.002779064	0.003018109	0	0	0.018656716	0.019230769	0.002779064	0.003018109	0	0
GRMZM2G008474	0.026226578	0.038308374	0.007297978	0.005416534	0	0	0.01528131	0.006586318	0.002944106	0.001424516	0	0
GRMZM2G008482	0.440123397	0.927477937	1.128566668	0.435553443	0.118610395	0.039883721	0.081914442	0.033247168	0.066964058	0.079416617	0.027084969	0.029883721
GRMZM2G008490	0.288116529	0.264815247	0.129553824	0.097630695	0.098978562	0.180465116	0.047704366	0.119800137	0.001062204	0.01614176	0.012885847	0.040465116
GRMZM2G008497	0.867824638	1.03729958	0.39566606	0.378619022	0.346368843	0.628488372	0.032003743	0.421914965	0.012155169	0.034554631	0.0311146	0.028488372
GRMZM2G008501	0.184360831	0.168661401	0.075134361	0.14279389	0.085497812	0.032848837	0.046982452	0.023646291	0.036028216	0.002075327	0.006027613	0.007848837
GRMZM2G008507	1.247187154	0.334011161	6.060180769	1.338624572	6.496217364	2.630697674	0.112858796	0.064780392	0.981968478	0.236828165	0.536895219	0.049302326
GRMZM2G008513	0.123896834	0.153410414	0.159471462	0.090121568	0.175491078	0.134796512	0.055207644	0.018795029	0.014220065	0.014668851	0.033118194	0.012703488
GRMZM2G008517	0.247826604	0.222075133	0.162072894	0.151049837	0.217280843	0.149987286	0.026586993	0.018343479	0.011734368	0.004205465	0.055044092	0.004077854
GRMZM2G008528	0.090483481	0.057692308	0.058545365	0.150182533	0.041744304	0.065697674	0.060632735	0.057692308	0.014080334	0.029458185	0.011235829	0.015697674
GRMZM2G008556	0.432363827	0.720398567	0.557406831	0.864308612	0.141317769	0.310988372	0.096542931	0.221909126	0.068291493	0.019997235	0.09047031	0.095988372
GRMZM2G008558	0.164813463	0.212206602	0.147731596	0.193764384	0.129077338	0.177267442	0.006828328	0.076254936	0.025452761	0.030786514	0.062975642	0.037732558
GRMZM2G008593	0.007462687	0	0.002793296	0	0	0	0.007462687	0	0.002793296	0	0	0
GRMZM2G008607	0.265431586	0.159597957	0.261972102	0.084025109	0.179155911	0.233837209	0.018150504	0.032709735	0.028530691	0.03573537	0.006274552	0.036162791
GRMZM2G008611	0.019956727	0.011217942	0.032937755	0.008377352	0.039734529	0.192196701	0.007518921	0.011217942	0.012453599	0.003598684	0.02617522	0.052196811
GRMZM2G008622	0.006868919	0.018678829	0.000558659	0	0.010169492	0.005	0.006868919	0.00055194	0.000558659	0	0.010169492	0.005
GRMZM2G008623	0.347088266	0.391185406	0.432818677	0.395868724	2.01893031	1.931908897	0.068481321	0.054327408	0.013643135	0.043253027	0.242659094	0.25607558
GRMZM2G008627	0.070470492	0.028570184	0.039897298	0.010503139	0.019098664	0.015406977	0.025694373	0.019506739	0.014757633	0.004466921	0.014013918	0.009593023
GRMZM2G008638	1.243754817	0.859538419	0.610469756	0.599715061	0.685129809	1.207029343	0.092066079	0.200884573	0.155162493	0.003906678	0.129439727	0.170600773
GRMZM2G008642	0.034586574	0.010849986	0.233853762	0.011613793	0.01230871	0.012955424	0.005482111	0.001234601	0.053779324	0.002358261	0.009766337	0.005455424
GRMZM2G008647	0.053404017	0.076445492	0.065268072	0.107745401	0.005950222	0.024280407	0.006596405	0.009631061	0.005461113	0.010915955	0.001260957	0.006335967
GRMZM2G008649	1.888124941	1.95572268	0.967792777	0.887757178	0.724370109	0.658584898	0.13426197	0.291070993	0.155875079	0.004457864	0.054878951	0.059748002
GRMZM2G008651	0.003434459	0	0	0	0.013245033	0.018313953	0.003434459	0	0	0	0.013245033	0.006686047
GRMZM2G008657	0	0.018678829	0	0	0.006622517	0	0	0.00055194	0	0	0.006622517	0
GRMZM2G008663	0	0	0	0.009006133	0	0	0	0	0	0.002969915	0	0
GRMZM2G008665	0.084802098	0	0.064645075	0.003018109	0.039251696	0	0.025100605	0	0.002394032	0.003018109	0.023799153	0
GRMZM2G008687	5.490698657	1.93109461	8.599605845	1.754599463	7.184235116	1.66755814	0.009301343	0.299674621	0.045645552	0.227436465	0.641188759	0.20244186
GRMZM2G008691	0	0.028846154	0	0	0	0.015813953	0	0.028846154	0	0	0	0.004186047
GRMZM2G008696	0.023688084	0.065375901	0.284043481	0.163635104	0.617907923	0.351436926	0.003787592	0.001931791	0.076540005	0.001958457	0.043956493	0.039436926
GRMZM2G008710	0.520066286	0.47650381	0.851146842	0.835643235	0.415556251	0.708391473	0.005093624	0.09967231	0.080856348	0.107271409	0.046064702	0.124227577
GRMZM2G008712	0.02528199	0	0.015769091	0	0	0	0.013974899	0	0.000888446	0	0	0
GRMZM2G008714	0.212839634	0.41148616	0.401630426	0.291274589	0.527537661	0.424030991	0.013834664	0.030821514	0.016155577	0.076988872	0.103808856	0.009302329
GRMZM2G008715	0.149145881	0.122792239	0.107196782	0.105960615	0.337274101	0.098430233	0.026011552	0.050284684	0.027587843	0.00032681	0.056765625	0.031569767
GRMZM2G008726	0.158835196	0	0.086307545	0	0.023414525	0.03	0.035194655	0	0.024855031	0	0.003075541	0.03
GRMZM2G008728	1.629586988	1.117509384	1.599557527	2.093038095	0.67645839	0.68192627	0.034064863	0.087298096	0.154958186	0.163098311	0.07557541	0.01274034
GRMZM2G008730	0.403344964	0.910410458	0.181778255	0.466694344	0.427904542	0.782127831	0.01103867	0.019101067	0.139320183	0.002767453	0.118302205	0.009488905
GRMZM2G008748	7.005295159	4.371068655	0.871129928	1.394197518	1.547042691	2.413046487	0.368087811	0.084059499	0.040310565	0.002281356	0.073974268	0.449286813
GRMZM2G008751	0.439826514	0.276202653	0.14763909	0.198592756	0.149652038	0.146802326	0.089080245	0.031489655	0.010767582	0.048892157	0.022533392	0.021802326
GRMZM2G008765	0.893815895	1.029935526	1.089215563	1.181135724	1.118138969	1.29127907	0.095308432	0.039550911	0.113763951	0.068361275	0.067291495	0.05872093
GRMZM2G008773	0.365159057	0.172365213	0.083428859	0.009054326	1.283410048	0.062790698	0.007975272	0.008903675	0.061082491	0.009054326	0.170827267	0.012790698
GRMZM2G008783	0.114466919	0.09785798	0.19196449	0.122267426	0.124553276	0.113052995	0.004373425	0.004069788	0.012484178	0.013176131	0.018540393	0.012720785
GRMZM2G008789	0	0	0	0	0.011864405	0.01	0	0	0	0	0.011864405	0.01
GRMZM2G008792	0.036125898	0.147222871	0.008379888	0.024024386	0.068705804	0.128023256	0.008650222	0.070299794	0.008379888	0.005915734	0.002480638	0.058023256
GRMZM2G008819	0.114652844	0.063996051	0	0	0	0	0.004750141	0.044765282	0	0	0	0
GRMZM2G008854	0.041944722	0.04908545	0.085678855	0.07069519	0.040533952	0.024633736	0.002333905	0.024312011	0.016498168	0.00093464	0.00494071	0.003467066
GRMZM2G008859	3.498774229	2.382364081	2.042940961	2.441598709	1.73550344	1.063023256	0.155490647	0.007364081	0.277577832	0.196125842	0.013649135	0.126976744
GRMZM2G008862	0.755715602	0.819660715	1.030822652	1.277322626	0.633494224	0.800883721	0.061685752	0.050429946	0.022442764	0.058006715	0.114850147	0.018883721
GRMZM2G008864	0.009356472	0.00641025	0.001857452	0.001006035	0.05753171	0.032015502	0.004381352	0.00641025	4.74E-06	0.001006035	0.021938489	0.008682172
GRMZM2G008892	2.768343055	2.817010712	3.702892965	2.642998738	2.320594546	2.053818106	0.166974921	0.207029077	0.078205638	0.009296597	0.215265036	0.095872374
GRMZM2G008898	0	0	0.025068506	0	0	0	0	0	0.002722138	0	0	0
GRMZM2G008919	2.930732144	2.485576968	2.969661384	1.808609153	2.905028653	3.89844961	0.464790244	0.514423122	0.175590013	0.12298041	0.328869712	0.30155039
GRMZM2G008935	0.048323026	0.076501788	0.001852708	0.017046373	0.002207503	0.013294566	0.01349719	0.010036596	0.001852708	0.003074331	0.002207503	0.009961236
GRMZM2G008994	0.007589768	0.05191872	0.019503262	0.044904453	0	0	0.003858425	0.020196665	4.98E-05	0.033838056	0	0
GRMZM2G009014	0.572881903	0.56064084	0.286812902	0.413423659	0.345128524	0.280852712	0.043031157	0.025897621	0.063349215	0.024202102	0.065467502	0.042480618
GRMZM2G009019	0.013737838	0.074715316	0	0.009030229	0.006622517	0.020813953	0.013737838	0.002207761	0	0.003042205	0.006622517	0.009186047
GRMZM2G009021	1.474711539	1.193237295	1.563011545	1.574934648	1.218969592	1.141162791	0.14635333	0.039391141	0.009938919	0.053807867	0.039308553	0.161162791
GRMZM2G009030	0.193348528	0.045317222	0.034802348	0.012024241	0.029503873	0.025	0.08140823	0.045317222	0.009662683	4.82E-05	0.01625884	0.025
GRMZM2G009048	123.4704994	125.8136445	127.6100496	111.9111111	134.2902131	124.8189146	1.176266727	6.201465078	9.956418355	5.552960786	13.3919059	2.917751948
GRMZM2G009060	0.210480234	0	0.100160173	0.006036217	0.013245033	0	0.073101855	0	0.055467435	0.006036217	0.013245033	0
GRMZM2G009065	0.015705389	0.001373625	0.003589347	0.00417367	0	0.001726744	0.000780016	0.001373625	0.002795329	0.003311354	0	0.000273256
GRMZM2G009070	1.272206577	1.205612381	0.490894297	0.835516096	0.232136044	0.426627907	0.145703871	0.063618389	0.207429726	0.038735401	0.059254685	0.096627907
GRMZM2G009091	1.72776156	0.712003263	1.050496694	0.609953136	0.598013251	0.862790698	0.168060067	0.095689045	0.044475373	0.066693571	0.001986761	0.037209302
GRMZM2G009103	0	0.009615385	0.002793296	0	0.01986755	0	0	0.009615385	0.002793296	0	0.01986755	0
GRMZM2G009106	0.004523984	0.001007048	0.012302822	0.007430074	0.003423504	0.001889535	0.001280329	0.001007048	0.002836654	0.000957908	0.000881131	0.001889535
GRMZM2G009125	0.008883032	0.004669707	0.006719628	0.00150303	0.038203862	0.02102713	0.001420346	0.000137985	0.00532298	6.02E-06	0.015564641	0.0123062
GRMZM2G009136	1.088848886	1.24446609	1.536104559	1.334666691	1.935170437	2.821434107	0.065379964	0.042543013	0.00020829	0.00066265	0.338560238	0.068100777
GRMZM2G009139	0.021200524	0.009615385	0.002793296	0	0	0	0.006275151	0.009615385	0.002793296	0	0	0
GRMZM2G009141	0.013781901	0.008038959	0.010306729	0.002758565	0.00522692	0.004641471	0.010347442	0.001628709	0.000809523	0.000762559	0.001837093	0.002141471
GRMZM2G009144	0.12898445	0.156838256	0	0.018012265	0.031574812	0.01	0.005343909	0.06068441	0	0.005939831	0.02140532	0.01
GRMZM2G009163	0.357399486	0.579595639	0.234131647	0.286952254	0.172707377	0.154244186	0.006653218	0.035788976	0.036818073	0.030413015	0.086614662	0.049244186
GRMZM2G009188	0.399375505	0.148326752	0.736820151	1.014358613	2.629026853	2.75744186	0.115793415	0.032942136	0.046876017	0.042527614	0.218430827	0.47255814
GRMZM2G009189	0.014331606	0.037357658	2.675802366	0.027138882	1.881434521	0.409302326	0.000593768	0.00110388	0.119936444	0.021150858	0.111942963	0.009302326
GRMZM2G009196	0.167146031	0.152681272	0.195515138	0.157426898	0.199225504	0.211813953	0.05449576	0.027681272	0.028755361	0.01551073	0.051767874	0.000186047
GRMZM2G009197	0.026716706	0.019973587	0.010208868	0.006443273	0.013087344	0.009418595	0.004684035	0.000742837	0.002760086	0.000455255	0.013087344	0.006085265
GRMZM2G009208	0.21319278	0.150534512	0.211749699	0.14103182	0.076394657	0.158139535	0.034088302	0.04177318	0.000540803	0.062560994	0.056055674	0.041860465
GRMZM2G009214	0.007462687	0	0.022232515	0	0	0	0.007462687	0	0.022232515	0	0	0
GRMZM2G009223	6.702656938	2.564983776	19.20192502	6.031557649	79.47806795	12.70744186	0.513760973	0.353445315	2.119057235	0.001376483	8.91515404	5.17255814
GRMZM2G009232	0.144672328	0.826676168	0.052901846	0.265909832	0.89276575	1.465406977	0.047657402	0.029093063	0.0137957	0.030497354	0.074121667	0.209593023
GRMZM2G009253	1.557296955	1.175662346	1.252915569	1.323240349	1.337599626	1.147703485	0.048424433	0.002585423	0.062971435	0.0390351	0.314718255	0.103129845
GRMZM2G009265	0.311138948	0.148878692	0.208913708	0.244638491	0.139011113	0.276511628	0.087258351	0.014263307	0.018969574	0.087696839	0.072909417	0.066511628
GRMZM2G009282	0.453267468	0.903759015	0.203426738	0.429276258	0.021876754	0.094418605	0.109983885	0.269317908	0.014450357	0.145574041	0.008631721	0.045581395
GRMZM2G009320	92.17620797	42.73024703	295.4098716	79.83910395	155.9221251	55.95232558	13.64635722	3.076400878	11.42663135	8.768680483	1.356020559	2.902325581
GRMZM2G009323	1.440431018	0.714211024	0.65903481	0.407038039	0.511449102	0.316104651	0.067296689	0.170404361	0.042082508	0.069009865	0.047872943	0.021104651
GRMZM2G009326	1.546180534	3.079268868	2.755635557	6.928071463	2.96081399	7.693023256	0.024714989	0.156308055	0.316156976	0.053819972	0.639627506	1.006976744
GRMZM2G009335	4.623422944	8.298687077	8.462049272	12.06557316	11.29405106	14.03883721	0.17566175	0.739774462	0.185995421	0.610483342	0.778796624	3.341162791
GRMZM2G009344	1.947566966	0.209446901	6.918569453	0.238927579	4.032708537	0.644825581	0.387865473	0.017139209	0.207128871	0.012569427	0.218139	0.040174419
GRMZM2G009346	0.305288827	0.255868003	0.246409731	0.299181318	0.309002135	0.325581395	0.030532069	0.025098773	0.064845485	0.020738204	0.075103825	0.075581395
GRMZM2G009353	0.342177229	0.205873816	0.089537928	0.075043073	0.056998541	0.054883721	0.028744393	0.032796893	0.032740906	0.026753334	0.004018409	0.014883721
GRMZM2G009365	0.049269968	0.112624914	0.041842515	0	0.011707262	0.005	0.019419222	0.02199047	0.019609999	0	0.001537771	0.005
GRMZM2G009368	0.091077249	0.114832675	0.013895322	0.066012844	0.024952296	0.024534884	0.04630113	0.096705786	0.013895322	0.029795539	0.014782804	0.004534884
GRMZM2G009370	0.00248756	0.007736847	0.003705416	0.008008121	0.017304581	0.009147278	0.00248756	0.001326597	0.003705416	0.001971909	0.000355445	0.002480618
GRMZM2G009387	0.288413413	0.492505237	0.426292695	0.634242585	0.431630939	0.739651163	0.054870169	0.069428314	0.003874903	0.006475978	0.045190253	0.030348837
GRMZM2G009400	0.002289637	0.047524983	0.008337193	0.012000145	0	0.025813953	0.002289637	0.029398094	0.008337193	0.005963927	0	0.014186047
GRMZM2G009406	0.127203147	0.263827567	0.34696839	0.611486287	0.04682905	0.101511628	0.037650908	0.071519875	0.035713174	0.059172396	0.006151083	0.008488372
GRMZM2G009412	15.09877365	8.52914633	1.835624203	1.964094943	2.271558712	3.014263509	0.290529565	0.618890061	0.184859953	0.166689769	0.32674639	1.197403091
GRMZM2G009413	0.049269968	0	0.00278618	0.006012121	0.064861377	0.077383721	0.019419222	0	7.12E-06	2.41E-05	0.031748794	0.007616279
GRMZM2G009421	0.012512912	0.0056217	0.007132313	0.019989946	0	0	0.007537792	0.003032147	0.001243347	0.00268612	0	0
GRMZM2G009438	0.030361219	0.009274536	0.00684767	0.00360291	0.072762034	0.057881136	0.013943308	0.005428383	0.002385727	0.000505539	0.005995026	0.021770026
GRMZM2G009442	0.08300789	0.082909081	0.002918283	0.002875285	0.135389257	0.021862304	0.008659427	0.002560976	0.000216415	0.00136623	0.007988173	0.020201176
GRMZM2G009443	8.756003662	11.86047543	16.19510261	19.60064692	15.78179665	17.80809108	0.405687875	0.379706204	1.608510435	0.513624537	0.054644328	0.620591081
GRMZM2G009448	5.034580231	2.013619055	3.898176319	1.916108942	4.267220449	3.632655037	0.360853307	0.018426747	0.180299224	0.131677805	0.114678002	0.225678293
GRMZM2G009464	2.202827557	2.148931963	1.272256027	1.433926924	1.458944142	1.665600768	0.132993339	0.040170576	0.03575696	0.014765248	0.046140632	0.109399222
GRMZM2G009465	0.044182352	0.019230769	0.002793296	0	0.005084746	0	0.030444514	0.019230769	0.002793296	0	0.005084746	0
GRMZM2G009475	0.108377693	0.019230769	0.016688618	0.003018109	0	0	0.025950665	0.019230769	0.011102026	0.003018109	0	0
GRMZM2G009478	0.628215572	0.620773309	0.242212671	0.284114871	0.363632285	0.473372093	0.031200646	0.149619463	0.071821609	0.011659781	0.012638908	0.003372093
GRMZM2G009479	3.410281379	14.60755112	2.434203601	7.166893625	3.566662933	10.96686047	0.305803767	2.245012979	0.353198015	0.139947517	2.671747663	1.083139535
GRMZM2G009506	0.006868919	0	0.011173184	0	0.013245033	0	0.006868919	0	0.011173184	0	0.013245033	0
GRMZM2G009510	0.021200524	0.018126889	0	0	0	0	0.006275151	0.018126889	0	0	0	0
GRMZM2G009519	0.973507958	1.361898696	1.746757125	1.148363241	0.809810311	0.770465116	0.359062316	0.01574485	0.065192879	0.016626714	0.077606908	0.049534884
GRMZM2G009530	0.058513957	0	0	0.036193208	0	0	0.031038282	0	0	0.030205184	0	0
GRMZM2G009538	1.042982071	1.570125516	0.526481331	0.442071594	0.880772258	0.580465116	0.207161176	0.083720638	0.040447811	0.046862014	0.311280722	0.140465116
GRMZM2G009544	0.294688564	0.594178486	0.358034837	0.588995052	0.905601084	0.942790698	0.033669645	0.213513822	0.005093655	0.045735487	0.193736664	0.117209302
GRMZM2G009546	0.055936613	0.073026807	0.046125907	0.073284795	0.032247808	0.032598828	0.005405986	0.006062519	0.012805879	0.007772973	0.008906404	0.003805932
GRMZM2G009563	0.31752871	0.136663376	0.078055742	0.191993277	0.033584017	0.151395349	0.038192678	0.046028932	0.016916325	0.027322619	0.00709395	0.011395349
GRMZM2G009571	0.13288453	0.31052464	0.144667898	0.147140328	0.190275748	0.353488372	0.073183038	0.070140024	0.083215384	0.038488415	0.105529987	0.053488372
GRMZM2G009575	0.706020604	0.562572631	1.091206819	1.230296288	0.791418797	0.742674419	0.138856425	0.091273523	0.106569947	0.249410963	0.003283189	0.152674419
GRMZM2G009588	0.009037553	0.011748593	0.01552226	0.00667463	0.003447702	0.003931343	0.003542417	0.008123215	0.001476946	0.000439481	0.001976033	0.003931343
GRMZM2G009591	0.354983824	0.351034169	1.874551393	1.196532496	1.122954324	1.03744186	0.107702743	0.120264939	0.209746924	0.03485585	0.228039053	0.00255814
GRMZM2G009593	0.954643844	0.815651881	2.19390833	2.496342836	1.904731187	2.917674419	0.169569218	0.238728804	0.439718386	0.099964541	0.125070137	0.227674419
[truncated: 25,820 more rows]
