# Supplementary material for: Multiscale Metabolic Modeling of C4 Plants: Connecting Nonlinear Genome-Scale Models to Leaf-Scale Metabolism in Developing Maize Leaves
Source: PLoS One. 2016 Mar 18;11(3):e0151722. doi: 10.1371/journal.pone.0151722 (PMC4807923; doi:10.1371/journal.pone.0151722)
Supplement: S2 Protocol — (GZ) [file pone.0151722.s023.gz › paper_source/fitting/fit_eflux_fixed.py]

"""
Fit the reduced two-cell model to real data (RNAseq, enzymes as upper bounds.)

"""
import pickle, logging
import numpy as np
import reduced_model as fm
import real_rna_data as rd
import real_enzyme_data as enz
import replica_fits as rf
import flexible as flex

########################################
# Set logging options.

#logger = logging.getLogger('fitting')
#logger.setLevel(logging.DEBUG)

########################################
# Set global IPOPT options.

import fluxtools.nlcm as nlcm
nlcm.default_ipopt_options = {
    'print_level': 0,
    'tol': 1e-5,
    'linear_solver': 'ma97',
    'ma97_print_level': -1,
    'max_iter': 500
}

########################################
# Set options for the fitting process

default_rescale = 1.
N = 15

########################################
# Set up the basic model.

_base_model = fm.model(default_flux_bound=1000.*default_rescale,
                       extra_free_compartments=('phloem',),
                       free_biomass=False)
oxidases = ['bs_GenericNADOxidase_mod',
            'bs_GenericNADPOxidase_mod',
            'ms_GenericNADOxidase_mod',
            'ms_GenericNADPOxidase_mod']
oxidase_bounds = dict.fromkeys(oxidases,0.)
_base_model.set_bounds(oxidase_bounds)

phloem_transporters = ['bs_tx_CPD_397',
                       'bs_tx_LYS',
                       'bs_tx_ARG',
                       'bs_tx_TYR',
                       'bs_tx_GLT',
                       'bs_tx_GLY',
                       'bs_tx_ILE',
                       'bs_tx_L_ASPARTATE',
                       'bs_tx_THR',
                       'bs_tx_HIS',
                       'bs_tx_SUCROSE',
                       'bs_tx_GLUTATHIONE',
                       'bs_tx_PHE',
                       'bs_tx_L_ALPHA_ALANINE',
                       'bs_tx_ASN',
                       'bs_tx_VAL',
                       'bs_tx_LEU',
                       'bs_tx_MET',
                       'bs_tx_SER']
phloem_bounds = dict.fromkeys(phloem_transporters, 0.)
phloem_bounds.update({'bs_tx_SUCROSE': (-2.5, 2.5),
                      'bs_tx_GLY': (-2.5, 2.5),
                      'bs_tx_GLUTATHIONE': (-2.5, 2.5)})
_base_model.set_bounds(phloem_bounds)

# Simplify the model. 
from simplification import simplify
base_model, details = simplify(_base_model)

########################################
# Prepare the data (with a function, for interactive use)

enzymes_to_reactions = enz.enzyme_to_variables

def prepare_data(fresh_weight_of_one_sq_m_in_g=150.,
                 rna_to_enzyme_scale=0.00490,
                 flux_rescale=default_rescale,
                 min_abs_err_fpkm=7.5, 
                 rna_min_relative_error=0.1,
                 start=0,
                 N=15,
                 M=1500, # i.e., all the reactions for which data can be had
                 offset=0):

    # Allow overall rescaling of fluxes away from micromoles/sq m/s
    rescale = flux_rescale
    bs_CO2_conductivity = rescale*fm.default_kinetic_parameters[
        'bs_CO2_conductivity'
    ]
    bs_O2_conductivity = rescale*fm.default_kinetic_parameters[
        'bs_O2_conductivity'
    ]

    # Load enzyme data, rescaling it and changing its units.  
    # Enzyme activity measurements are in nmol/min/g FW.
    assay_units_to_flux_units = ((1/60.) * 
                                 fresh_weight_of_one_sq_m_in_g * 
                                 0.001 *
                                 rescale)
    enzyme_data, enzyme_errors = enz.data_and_error(scale=assay_units_to_flux_units)
    enzyme_data_subset = {k:enzyme_data[k] for k in
                          enzymes_to_reactions.keys()} # necessary?

    # Load RNA data, controlling the overal scaling.

    # Least-squares fit of raw (mesophyll+bundle sheath) data for PEPC
    # to the enzyme data for PEPC in appropriate units with
    # weight_of_one_sq_m_in_g = 150.  shows the best constant of
    # proportionality is 0.00490.
    scale = rescale * rna_to_enzyme_scale

    # RNA data below 'tiny_threshold' will be considered to be
    # effectively zero, in the sense that we don't need to know the
    # direction of the associated reaction-- a flux F and a flux -F
    # represent approximately equally bad deviations from the data
    # (ignoring, for a moment, the issue of scaling). There is no
    # technical reason this must equal the minimum experimental error
    # we apply, but conceptually if we don't believe (or, to
    # facilitate solving the problem, pretend not to believe) we can
    # measure expression levels with a resolution better than \delta,
    # data within \delta of zero might as well be zero.

    mae = min_abs_err_fpkm * scale
    tiny_threshold = mae
    all_data, all_errors = rd.data_and_error(
        scale=scale,
        min_relative_error=rna_min_relative_error,
        min_absolute_error=mae
    )
    
    # Make minor adjustments to the data so it matches the structure
    # of the model.

    # Ensure data is specified only for variables (excluding reactions
    # dropped in simplification, eg.)

    bad_data_keys = []
    for k in all_data.keys():
        if k not in base_model.variables:
            bad_data_keys.append(k)
            all_data.pop(k)

    # Drop RXN-961, which leads to problems if given the same data as
    # the carboxylase reaction and fit as if its rate were independent

    for k in all_data.keys():
        if 'RXN_961_chloroplast' in k:
            all_data.pop(k)

    # Redirect the data for rubisco and pepc so that active enzyme
    # levels, not fluxes, are fit.

    for tag in ('ms_', 'bs_'):
        for reaction, vmax in (('PEPCARBOX_RXN', 'active_pepc'),
                               ('RIBULOSE_BISPHOSPHATE_CARBOXYLASE_RXN_chloroplast',
                                'active_rubisco')):
            if tag == 'bs_' and reaction == 'PEPCARBOX_RXN':
                continue
            # We kludge this for numerical reasons. 
            key = tag + reaction
            kinetic_key = tag + vmax
            datum = all_data.pop(key)
            erratum = all_errors.pop(key)
            all_data[kinetic_key] = datum
            all_errors[kinetic_key] = erratum

    # Optionally, select a subset of the data.

    # We consider N points along the leaf gradient, starting at index
    # 'start'.  We include data for the M reactions with the highest
    # overall expression levels (after skipping the top 'offset'
    # reactions).

    # Sort the RNA data and select the indicated portion.

    sorted_keys = sorted(all_data.keys(), key=lambda k:
                         np.sum(all_data[k]), reverse=True)
    data_keys = sorted_keys[offset:offset+M]
    data = {k: all_data[k][start:N+start] for k in data_keys}
    error = {k: all_errors[k][start:N+start] for k in data_keys}

    # Select the indicated points from the enzyme data (note that we
    # keep all enzymes)

    enzyme_data_subset = {k: v[start:N+start] for k,v in
                          enzyme_data_subset.iteritems()}

#    data.update(enzyme_data_subset)
    
    return (data, error, bs_CO2_conductivity,
            bs_O2_conductivity, tiny_threshold, data_keys)

(data, error, bs_CO2_conductivity,
 bs_O2_conductivity, tiny_threshold, rna_keys) = prepare_data()

skip = {k for k,v in data.iteritems() if np.mean(v) < 1e-3}
for k in skip:
    data.pop(k)
    if k in rna_keys:
        rna_keys.remove(k)

########################################
# Set up the fitting model for an individual point on the gradient.

fva_file = 'data/corn_twocell_reduced_fva_cache.pickle' 
template_model = flex.FlexibleFittingModel(base_model, 
                                           load_fva_results=fva_file)
template_model.set_bound('bs_CO2_conductivity', bs_CO2_conductivity)
template_model.set_bound('bs_O2_conductivity', bs_O2_conductivity)
rxn_data = flex.ReactionUpperBoundData(template_model, 'gradient_rna', 
                                       rna_keys)
#enzyme_ub_data = flex.EnzymeUpperBoundData(template_model, 'enzyme_bound',
#                                           enzymes_to_reactions)
obj_data_a = flex.ObjectiveDataset(template_model, 'objective_max_a',
                                   '-1.0*ms_tx_CARBON_DIOXIDE')
# obj_data_biomass = flex.ObjectiveDataset(
#     template_model, 'objective_max_biomass',
#     '-1.0*(ms_CombinedBiomassReaction + bs_CombinedBiomassReaction)')

template_model.finalize(total_flux_decomposition_max=1e4*default_rescale)

########################################
# Set up the replica model, fitting all points of the gradient at once.

replica = rf.LeafModel(model=template_model,
                       name='reduced_flex',
                       N=N, n_processes=N,
                       net_phloem_bounds={'SUCROSE_phloem': (None, 0.)})

# Load the data. Note that appyling the enzyme data as upper bounds
# doesn't require the experimental uncertainties to be provided.

replica.data = data
# no error parameters necessary/useful
replica._load_data()

# The tuning of the scale factor prior relative to the 
# least squares costs is completely empirical at this point.

replica.fitting_model.parameters['scale_factor_tuning'] = 1.0
replica.template_model.tiny_threshold = tiny_threshold

# Set options.

# We will determine a starting point that should be approximately
# feasible (TODO: exactly feasible?) by finding the minimum-flux best
# fit solution at each segment of the gradient and combining them; the
# following options help IPOPT take advantage of this relatively good
# guess, mostly by decreasing the extent to which the initialization
# routine (directly, or by choice of the starting dual variables and
# barrier parameter) pushes the initial guess away from the boundaries
# of the feasible regime.  Their values are empirically determined and
# not necessarily optimal.
 
opts = {'bound_push': 1e-6,
        'bound_frac': 1e-6,
        'bound_mult_init_val': 1e-1,
        'mu_init': 1e-3,
        'print_level': 5}
replica.fitting_model.ipopt_options.update(opts)

# Ensure that repeated_solve is called when optimizing fit for individual
# points; this seems to improve convergence
replica.template_model.repeated_solve_max_iter = 250
replica.template_model.repeated_solve_attempts = 3

# Set (loose) bounds on transport reactions with the phloem.
# We should not need to do this anymore as these are set from 
# the base model on up
# template_model.set_bounds(phloem_bounds)
# for r,bound in phloem_bounds.iteritems():
#     for i in xrange(N):
#         replica.fitting_model.set_bound(replica.fitting_model.metaname(r,i),bound)

########################################
# Fit.
import time

t1 = time.ctime()
replica._fit(step_limit=3,rs_max_iter=250,rs_max_attempts=10)
t2 = time.ctime()

link = replica.fitting_model
traj = replica.fit_result

result = {
    'log': replica.fit_log,
    'cost': replica.fit_overall_value,
    'cost_by_image': replica.fit_value_by_image,
    'traj': replica.fit_result,
    'data': replica.data,
    'error': replica.error,
    'soln': replica.fitting_model.soln,
    'soln_by_image': replica.fitting_model.soln_by_image,
    'params': replica.fitting_model.parameters,
    'variables': replica.fitting_model.variables,
    'guesses': replica.guesses
}

filename = 'fit_eflux_fixed.pickle'

with open(filename,'w') as f:
    pickle.dump(result,f)
