# Supplementary material for: Multiscale Metabolic Modeling of C4 Plants: Connecting Nonlinear Genome-Scale Models to Leaf-Scale Metabolism in Developing Maize Leaves
Source: PLoS One. 2016 Mar 18;11(3):e0151722. doi: 10.1371/journal.pone.0151722 (PMC4807923; doi:10.1371/journal.pone.0151722)
Supplement: S2 Protocol — (GZ) [file pone.0151722.s023.gz › paper_source/figures/figures_rc]

figure.figsize	: 7.5, 5.85
font.size	: 12
legend.fontsize	: 9 # defaults to 'large' 
text.usetex		: True
font.family		: serif
font.sans-serif		: helvetica
pdf.fonttype		: 42
legend.frameon		: False
