# Supplementary material for: Multiscale Metabolic Modeling of C4 Plants: Connecting Nonlinear Genome-Scale Models to Leaf-Scale Metabolism in Developing Maize Leaves
Source: PLoS One. 2016 Mar 18;11(3):e0151722. doi: 10.1371/journal.pone.0151722 (PMC4807923; doi:10.1371/journal.pone.0151722)
Supplement: S2 Protocol — (GZ) [file pone.0151722.s023.gz › paper_source/figures/README]

To redraw the figures, copy the output of the fitting calculations
(gradient_fit.py, fit_zero_scales.pickle, fit_fixed_biomass.pickle,
fit_eflux.pickle, fit_eflux_fixed.pickle, key_fva_broad.pickle,
figure2_data.pickle) to this directory; then run figures.py)

Note that the autoradiograph panel of figure 3 must be edited in
manually.

Data in proteomics/mRNA_proteomics.pickle is from Ponnala, L., et al,
Correlation of mRNA and protein abundance in the developing maize
leaf. The Plant Journal 78:424–440 (2014).
