# Supplementary material for: Multiscale Metabolic Modeling of C4 Plants: Connecting Nonlinear Genome-Scale Models to Leaf-Scale Metabolism in Developing Maize Leaves
Source: PLoS One. 2016 Mar 18;11(3):e0151722. doi: 10.1371/journal.pone.0151722 (PMC4807923; doi:10.1371/journal.pone.0151722)
Supplement: S2 Protocol — (GZ) [file pone.0151722.s023.gz › paper_source/model_construction/transport_whitelist.txt]

L_alanine 
L_ASPARTATE
MAL 
phosphoenolpyruvate
PYRUVATE
GAP 
G3P
GLYCERATE
GLYCOLLATE
SER
GLY
WATER
phosphate
NITRATE
SUCROSE
AMMONIA
SULFATE 
CO2
oxygen
MG_2
GLT
_2_KETOGLUTARATE
CYS
GLUTATHIONE
PROTON
