# Supplementary material for: Multiscale Metabolic Modeling of C4 Plants: Connecting Nonlinear Genome-Scale Models to Leaf-Scale Metabolism in Developing Maize Leaves
Source: PLoS One. 2016 Mar 18;11(3):e0151722. doi: 10.1371/journal.pone.0151722 (PMC4807923; doi:10.1371/journal.pone.0151722)
Supplement: S2 Protocol — (GZ) [file pone.0151722.s023.gz › paper_source/model_construction/special_cases.txt]

# reaction_id	parent frame in CornCyc	stoichiometry dictionary	reversibility

# Maintenance
GenericATPase-mod	None	{'ADP': 1.0, 'ATP': -1.0, 'PROTON': 1.0, 'WATER': -1.0, '|Pi|': 1.0}	False
GenericNADOxidase-mod	None	{'NADH': -1., 'NAD': 1., 'PROTON': 1.}	False
GenericNADPOxidase-mod	None	{'NADPH': -1., 'NADP': 1., 'PROTON': 1.}	False

# Mitochondrial ETC
ComplexII-mod	SUCCINATE-DEHYDROGENASE-UBIQUINONE-RXN	{'UBIQUINONE-8': -1.0, 'FUM': 1.0, 'SUC': -1.0, 'CPD-9956': 1.0}	False
ComplexIII-mod	1.10.2.2-RXN	{'|Cytochromes-C-Reduced|': 2, 'UBIQUINONE-8': 1, 'CPD-9956': -1.0, '|Cytochromes-C-Oxidized|': -2.0, 'PROTON_mitochondrial_intermembrane_space': 4.0, 'PROTON_mitochondrion': -2.0}	False
ComplexIV-mod	CYTOCHROME-C-OXIDASE-RXN	{'WATER': 2, '|Cytochromes-C-Reduced|': -4.0, 'OXYGEN-MOLECULE': -1.0, '|Cytochromes-C-Oxidized|': 4, 'PROTON_mitochondrial_intermembrane_space': 4.0, 'PROTON_mitochondrion': -8.0}	False
ComplexI-mod	NADH-DEHYDROG-A-RXN	{'NAD': 1.0, 'NADH': -1.0, 'PROTON_mitochondrial_intermembrane_space': 4.0, 'UBIQUINONE-8': -1.0, 'PROTON_mitochondrion': -5.0, 'CPD-9956': 1.0}	False
ComplexV-mod	ATPSYN-RXN	{'WATER': 1.0, 'ATP': 1.0, 'ADP': -1, '|Pi|': -1, 'PROTON_mitochondrial_intermembrane_space': -3.0, 'PROTON_mitochondrion': 2.0}	False
# double-check protein stoichiometries above again,
# reconsider the decision to label the protons '_mitochondrion' at this level

# Light reactions
PhotosystemII-mod	PSII-RXN	{'WATER': -2.0, 'PLASTOQUINONE': -2.0, 'OXYGEN-MOLECULE': 1, '|Light|': -4.0, 'PLASTOQUINOL-1': 2., 'PROTON': -4., 'PROTON_thylakoid_lumen': 4.}	False
PhotosystemI-mod	RXN490-3650	{'|Plastocyanin-Reduced|': -1.0, '|Oxidized-ferredoxins|': -1.0, '|Oxidized-Plastocyanins|': 1, '|Light|': -1.0, '|Reduced-ferredoxins|': 1}	False
# Mehler reaction
MehlerReaction	None	{'|Plastocyanin-Reduced|': -1.0, 'OXYGEN-MOLECULE': -1.0, '|Oxidized-Plastocyanins|': 1, '|Light|': -1.0, 'SUPER-OXIDE': 1}	False
# Cytochrome bf6: assume Q cycle operates constantly
CytochromeBF6Complex-mod	PLASTOQUINOL--PLASTOCYANIN-REDUCTASE-RXN	{'|Plastocyanin-Reduced|': 2, 'PLASTOQUINONE': 1, '|Oxidized-Plastocyanins|': -2.0, 'PLASTOQUINOL-1': -1.0, 'PROTON_thylakoid_lumen': 4.0, 'PROTON': -2.}	False
CyclicElectronFlowPSI-mod	None	{'|Reduced-ferredoxins|': -2.0, '|Oxidized-ferredoxins|': 2.0, 'PLASTOQUINOL-1': 1., 'PLASTOQUINONE': -1., 'PROTON': -2.}	False
ChloroplasticATPase-mod	ATPSYN-RXN	{'WATER': 3.0, 'ATP': 3.0, 'ADP': -3., '|Pi|': -3., 'PROTON_thylakoid_lumen': -14.0, 'PROTON': 11.0}	False
# Make ferredoxin-NADP oxidoreductase reversible
1.18.1.2-RXN	1.18.1.2-RXN	{'NADPH': 1.0, '|Oxidized-ferredoxins|': 2.0, 'NADP': -1.0, 'PROTON': -1.0, '|Reduced-ferredoxins|': -2.0}	True

# Reactive oxygen species detoxification in the chloroplast
MDHFerredoxinReduction	None	{'|Reduced-ferredoxins|': -1., '|Oxidized-ferredoxins|': 1., 'CPD-318': -1., 'ASCORBATE': 1.}	False

# Nucleotides biosynthesis
RXN0-6491_mod	RXN0-6491	{'UBIQUINONE-8': -1.0, 'DI-H-OROTATE': -1.0, 'OROTATE': 1.0, 'CPD-9956': 1.0}	False

# DNA and RNA production
DNAPolymerase-mod	DNA-DIRECTED-DNA-POLYMERASE-RXN	{'DATP': -1., 'DGTP': -1., 'DCTP': -1., 'TTP': -1., 'DNA_base_equivalent': 4., 'PPI': 4.}	False
RNAPolymerase-mod	DNA-DIRECTED-RNA-POLYMERASE-RXN	{'ATP': -1., 'GTP': -1., 'CTP': -1., 'UTP': -1., 'RNA_base_equivalent': 4., 'PPI': 4.}	False

# Cellulose synthesis
CELLULOSE-SYNTHASE-mod	CELLULOSE-SYNTHASE-UDP-FORMING-RXN	{'UDP-GLUCOSE': -1.0, 'UDP': 1, 'CELLULOSE_monomer_equivalent': 1.0}	False

# Hemicellulose synthesis
XylanSynthase-mod	RXN-9104	{'UDP-D-XYLOSE': -1., '1-4-beta-D-xylan-monomer-equivalent': 1., 'UDP': 1.}	False
ArabinoxylanSynthesis-mod	RXN-9093	{'1-4-beta-D-xylan-monomer-equivalent': -1., 'UDP-L-ARABINOSE': -1., 'Arabinoxylan-monomer-equivalent': 1., 'UDP': 1.}	False
GlucuronoxylanSynthesis-mod	RXN-9094	{'1-4-beta-D-xylan-monomer-equivalent': -1., 'UDP-GLUCURONATE': -1., 'Glucuronoxylan-monomer-equivalent': 1., 'UDP': 1.}	False
GlucomannanSynthase-mod	2.4.1.32-RXN	{'GDP-MANNOSE': -1., 'GDP': 1., 'Glucomannan-monomer-equivalent': 1.}	False
XyloglucanSynthesis-mod	RXN-9461	{'CELLULOSE_monomer_equivalent': -1., 'UDP-D-XYLOSE': -1., 'UDP': 1., 'Xyloglucan-monomer-equivalent': 1.0}	False

# Other cell wall components synthesis
HomogalacturonanSynthesis-mod	2.4.1.43-RXN	{'UDP-D-GALACTURONATE': -1., 'Homogalacturonan-monomer-equivalent': 1., 'UDP': 1.}	False
XylogalacturonanSynthesis-mod	RXN-9589	{'UDP-D-XYLOSE': -1., 'Homogalacturonan-monomer-equivalent': -1., 'Xylogalacturonan-monomer-equivalent': 1., 'UDP': 1.}	False
CalloseSynthesis-mod	13-BETA-GLUCAN-SYNTHASE-RXN	{'UDP-GLUCOSE': -1., '1-3-beta-D-glucan-monomer-equivalent': 1., 'UDP': 1.}	False

# Starch synthesis
GLYCOGENSYN-RXN-mod	GLYCOGENSYN-RXN	{'ADP-D-GLUCOSE': -1.0, '1-4-alpha-D-Glucan_monomer_equivalent': 1.0, 'ADP': 1}	False
RXN-7710-mod	RXN-7710	{'1-4-alpha-D-Glucan_monomer_equivalent': -1., 'amylopectin_monomer_equivalent': 1.}	False

# Generic polysaccharide synthesis
ArabinoseTransfer-mod	None	{'UDP-L-ARABINOSE': -1., 'polysaccharide_arabinose_unit': 1., 'UDP': 1.}	False
GlucoseTransfer-mod	None	{'UDP-GLUCOSE': -1., 'polysaccharide_glucose_unit': 1., 'UDP': 1.}	False
XyloseTransfer-mod	None	{'UDP-D-XYLOSE': -1., 'polysaccharide_xylose_unit': 1., 'UDP': 1.}	False
GlucuronateTransfer-mod	None	{'UDP-GLUCURONATE': -1., 'polysaccharide_glucuronate_unit': 1., 'UDP': 1.}	False
GalacturonateTransfer-mod	None	{'UDP-D-GALACTURONATE': -1., 'polysaccharide_galacturonate_unit': 1., 'UDP': 1.}	False
MannoseTransfer-mod	None	{'GDP-MANNOSE': -1., 'polysaccharide_mannose_unit': 1., 'GDP': 1.}	False
GalactoseTransfer-mod	None	{'GDP-L-GALACTOSE': -1., 'polysaccharide_galactose_unit': 1., 'GDP': 1.}	False

# Starch degradation
# Starch conditioning reactions (a starch subunit -> an exposed starch subunit)
RXN-12203-mod	RXN-12203	{'starch_monomer_equivalent': -1., 'exposed_starch_monomer_equivalent': 1.}	False
RXN-12204-mod	RXN-12204	{'starch_monomer_equivalent': -1., 'exposed_starch_monomer_equivalent': 1.}	False
RXN-12280-mod	RXN-12280	{'starch_monomer_equivalent': -1., 'exposed_starch_monomer_equivalent': 1.}	False
#RXN-12276-mod (no associated genes)
#RXN-12277-mod (no associated genes)
# Starch depolymerization
# Disproportionating enzyme
RXN-12391-mod	RXN-12391	{'exposed_starch_monomer_equivalent': -1., 'WATER': -1., 'GLC': 1.}	False
# beta amylase
# Note there are diverse reactions in the database which break down starch 
# and release maltose in one form or another (see RXN-12278 and others within
# the starch degradation pathway); notes in the pathway description
# indicate that beta amylases are responsible for much of this activity,
# so I have temporarily associated it with RXN-1827, a beta amylase
# with many associated genes (though note that RXN-1827 releases
# alpha-maltose!)  
RXN-1827-mod	RXN-1827	{'exposed_starch_monomer_equivalent': -2., 'WATER': -1., 'MALTOSE': 2.}	False

# Fatty acid synthesis 
3.1.2.14-RXN-mod	3.1.2.14-RXN	{'WATER': -1.0, '|Oleoyl-ACPs|': -1.0, 'ACP': 1., 'OLEATE-CPD': 1., 'PROTON': 1.}	False
LinoleoylLipase-mod	None	{'|Linoleoyl-groups|': -1., 'LINOLEIC_ACID': 1., 'WATER': -1., 'PROTON': 2., '|Lipids|': 1.}	False
LinolenoylLipase-mod	None	{'|Alpha-linolenoyl-groups|': -1., 'LINOLENIC_ACID': 1., 'WATER': -1., 'PROTON': 2., '|Lipids|': 1.}	False
RXN-8389-mod	None	{'|Palmitoyl-ACPs|': -1., 'NADH': -1., 'PROTON': -1., 'OXYGEN-MOLECULE': -1., '|Palmitoleoyl-ACPs|': 1., 'NAD': 1., 'WATER': 2.}	False
RXN-9669	RXN-9669	{'NAD': 1.0, 'WATER': 2.0, 'OXYGEN-MOLECULE': -1.0, '|Linoleoyl-groups|': 1.0, 'NADH': -1.0, 'PROTON': -1., '|Oleoyl-groups|': -1.0}	False
RXN-9667	RXN-9667	{'|Alpha-linolenoyl-groups|': 1.0, 'NAD': 1.0, 'WATER': 2.0, 'OXYGEN-MOLECULE': -1.0, 'NADH': -1.0, 'PROTON': -1., '|Linoleoyl-groups|': -1.0}	True
RXN-7903	RXN-7903	{'|Stearoyl-ACPs|': -1., '|Reduced-ferredoxins|': -2., 'OXYGEN-MOLECULE': -1., 'PROTON': -2., '|Oleoyl-ACPs|': 1., '|Oxidized-ferredoxins|': 2., 'WATER': 2.}	False

# Lipid synthesis
Glycerol3POAcyltransferase-mod	RXN-10462	{'|Oleoyl-ACPs|': -1.0, 'GLYCEROL-3P': -1.0, 'ACP': 1, 'ACYL-SN-GLYCEROL-3P': 1}	False
1acylglycerol3POAcyltransferase-mod	1-ACYLGLYCEROL-3-P-ACYLTRANSFER-RXN	{'|Palmitoyl-ACPs|': -1.0, 'L-PHOSPHATIDATE': 1, 'ACP': 1, 'ACYL-SN-GLYCEROL-3P': -1.0}	False
UDPGLUCEPIM-RXN-mod	UDPGLUCEPIM-RXN	{'UDP-GLUCOSE': 1.0, 'CPD-14553': -1.0}	True

# Oxalate precursors
AscorbateProduction-mod_mitochondrion	GALACTONOLACTONE-DEHYDROGENASE-RXN	{'|Cytochromes-C-Reduced|_mitochondrion': 2, 'CPD-330': -1.0, '|Cytochromes-C-Oxidized|_mitochondrion': -2.0, 'PROTON': 2, 'ASCORBATE': 1}	False
OXALOACETASE-RXN-MOD	None	{'OXALACETIC_ACID': -1., 'WATER': -1., 'OXALATE': 1., 'ACET': 1., 'PROTON': 1.}	False

# Reactions with overly specific descriptions of their UDP-glucose substrates
RXN-1223	RXN-1223	{'UDP-SULFOQUINOVOSE': 1.0, 'WATER': 1.0, 'SO3': -1.0, 'UDP-GLUCOSE': -1.0, 'PROTON': -1.0}	False

# Ascorbate-glutathione cycle
# One reaction of the cycle relies on splitting RXN-12440 into its component
# subreactions and diverting some of the monodehydroascorbate intermediate
#RXN-12440	RXN-12440	{'L-DEHYDRO-ASCORBATE': 1.0, 'WATER': 2.0, 'HYDROGEN-PEROXIDE': -1.0, 'PROTON': -1.0, 'ASCORBATE': -1.0}	False
RXN-3521	RXN-3521	{'ASCORBATE': -2.0, 'PROTON': -2.0, 'HYDROGEN-PEROXIDE': -1.0, 'WATER': 2.0, 'CPD-318': 2.0}	False
RXN-3523	RXN-3523	{'CPD-318': -2.0, 'ASCORBATE': 1.0, 'PROTON': 1.0, 'L-DEHYDRO-ASCORBATE': 1.0}	False

# Gamma-glutamyl cycle
GammaGlutamyltransferase-mod	RXN-6601	{'GLUTATHIONE': -1., '5-OXOPROLINE': 1., 'CYS': 1., 'GLY': 1., 'WATER': -1.}	False

# Proline degradation
# (note, in truth should be mitochondrial, and donate 
# electrons directly to the ETC)
RXN-821-mod	RXN-821	{'L-DELTA1-PYRROLINE_5-CARBOXYLATE': 1.0, 'NADH': 1.0, 'PRO': -1.0, 'PROTON': 2.0, 'NAD': -1.0}	False

# Split myo-inositol-1-phosphate synthase into two instances consuming
# alpha and beta G6P, rather than generic G6P
MYO-INOSITOL-1-PHOSPHATE-SYNTHASE-RXN-alpha	MYO-INOSITOL-1-PHOSPHATE-SYNTHASE-RXN	{'1-L-MYO-INOSITOL-1-P': 1.0, 'ALPHA-GLC-6-P': -1.0}	False
MYO-INOSITOL-1-PHOSPHATE-SYNTHASE-RXN-beta	MYO-INOSITOL-1-PHOSPHATE-SYNTHASE-RXN	{'1-L-MYO-INOSITOL-1-P': 1.0, 'GLC-6-P': -1.0}	False

# Free galactose for the fixed-proportions biomass equation
AbstractFreeGalactoseSynthesis	None	{'GDP-L-GALACTOSE': -1., 'WATER': -1., 'GALACTOSE': 1., 'GDP': 1., 'PROTON': 1.}	False

# Amino acid sinks
# These are special-cased because they are associated
# with the amino acid-tRNA ligase reactions, unlike
# most of the biomass sinks. 
sink_ARG	ARGININE--TRNA-LIGASE-RXN	{'ARG_biomass': 1.0, 'ARG': -1.0}	False
sink_ASN	ASPARAGINE--TRNA-LIGASE-RXN	{'ASN_biomass': 1.0, 'ASN': -1.0}	False
sink_CYS	CYSTEINE--TRNA-LIGASE-RXN	{'CYS': -1.0, 'CYS_biomass': 1.0}	False
sink_GLN	GLUTAMINE--TRNA-LIGASE-RXN	{'GLN_biomass': 1.0, 'GLN': -1.0}	False
sink_GLT	GLURS-RXN	{'GLT_biomass': 1.0, 'GLT': -1.0}	False
sink_GLY	GLYCINE--TRNA-LIGASE-RXN	{'GLY': -1.0, 'GLY_biomass': 1.0}	False
sink_HIS	HISTIDINE--TRNA-LIGASE-RXN	{'HIS': -1.0, 'HIS_biomass': 1.0}	False
sink_ILE	ISOLEUCINE--TRNA-LIGASE-RXN	{'ILE': -1.0, 'ILE_biomass': 1.0}	False
sink_L-ALPHA-ALANINE	ALANINE--TRNA-LIGASE-RXN	{'L-ALPHA-ALANINE': -1.0, 'L-ALPHA-ALANINE_biomass': 1.0}	False
sink_L-ASPARTATE	ASPARTATE--TRNA-LIGASE-RXN	{'L-ASPARTATE': -1.0, 'L-ASPARTATE_biomass': 1.0}	False
sink_LEU	LEUCINE--TRNA-LIGASE-RXN	{'LEU_biomass': 1.0, 'LEU': -1.0}	False
sink_LYS	LYSINE--TRNA-LIGASE-RXN	{'LYS_biomass': 1.0, 'LYS': -1.0}	False
sink_MET	METHIONINE--TRNA-LIGASE-RXN	{'MET': -1.0, 'MET_biomass': 1.0}	False
sink_PHE	PHENYLALANINE--TRNA-LIGASE-RXN	{'PHE_biomass': 1.0, 'PHE': -1.0}	False
sink_PRO	PROLINE--TRNA-LIGASE-RXN	{'PRO': -1.0, 'PRO_biomass': 1.0}	False
sink_SER	SERINE--TRNA-LIGASE-RXN	{'SER_biomass': 1.0, 'SER': -1.0}	False
sink_THR	THREONINE--TRNA-LIGASE-RXN	{'THR_biomass': 1.0, 'THR': -1.0}	False
sink_TRP	TRYPTOPHAN--TRNA-LIGASE-RXN	{'TRP': -1.0, 'TRP_biomass': 1.0}	False
sink_TYR	TYROSINE--TRNA-LIGASE-RXN	{'TYR_biomass': 1.0, 'TYR': -1.0}	False
sink_VAL	VALINE--TRNA-LIGASE-RXN	{'VAL_biomass': 1.0, 'VAL': -1.0}	False
 
