# Supplementary material for: Multiscale Metabolic Modeling of C4 Plants: Connecting Nonlinear Genome-Scale Models to Leaf-Scale Metabolism in Developing Maize Leaves
Source: PLoS One. 2016 Mar 18;11(3):e0151722. doi: 10.1371/journal.pone.0151722 (PMC4807923; doi:10.1371/journal.pone.0151722)
Supplement: S2 Protocol — (GZ) [file pone.0151722.s023.gz › paper_source/model_construction/gra_overrides.txt]

# Disentangle the PRK genes from the CP12 and GAPDH genes, see writeup
GRMZM2G026024	PHOSPHORIBULOKINASE_RXN_chloroplast
GRMZM2G463280	PHOSPHORIBULOKINASE_RXN_chloroplast
GRMZM2G162529	PHOSPHORIBULOKINASE_RXN_chloroplast
GRMZM2G301823
GRMZM2G480850
GRMZM2G039723	EC_1_2_1_13_chloroplast
GRMZM2G337113	EC_1_2_1_13_chloroplast
GRMZM2G162845	EC_1_2_1_13_chloroplast

# Separate cytosolic and plastidic fructose bisphosphate aldolases.
# Note that we ignore the association with RXN-8631, a more generic
# version not represented in the (reduced) model, and GRMZM2G431708's
# association with TAGAALDOL-RXN. 
GRMZM2G046284	F16ALDOLASE_RXN_chloroplast
GRMZM2G069195	F16ALDOLASE_RXN_chloroplast
GRMZM2G089365	F16ALDOLASE_RXN_chloroplast
GRMZM2G155253	F16ALDOLASE_RXN_chloroplast
GRMZM2G066024	F16ALDOLASE_RXN
GRMZM2G057823	F16ALDOLASE_RXN
GRMZM2G345493	F16ALDOLASE_RXN
GRMZM2G431708	F16ALDOLASE_RXN
GRMZM2G407406	F16ALDOLASE_RXN

# Transketolases. 
# Two genes are associated with 1TRANSKETO-RXN and 2TRANSKETO-RXN;
# one is highly expressed and localized in the plastid stroma; the other 
# is practically absent from the data and has no specific localization. 
# Very possibly another gene is responsible for cytoplasmic transketolase
# activity, in which case we might be artificially depressing cytoplasmic
# pentose phosphate pathway flux.
GRMZM2G033208	_1TRANSKETO_RXN_chloroplast	_2TRANSKETO_RXN_chloroplast
GRMZM2G010494	_1TRANSKETO_RXN	_2TRANSKETO_RXN

# Adenylate kinases.
# Many are mitochondrial; as the model currently has
# no mitochondrial adenylate kinase, we ignore them.
GRMZM2G032699
GRMZM2G079944
GRMZM2G013152
GRMZM2G150014
# A number have no annotated or predicted localization;
# we take these as cytosolic and preserve their 
# CornCyc associations with other reactions also present 
# in the cytoplasmic compartment, if any
GRMZM2G141009	ADENYL_KIN_RXN	RXN-7913	CMPKI-RXN	RXN-12002
GRMZM5G801436	ADENYL_KIN_RXN	RXN-7913	CMPKI-RXN	RXN-12002
GRMZM5G808876	ADENYL_KIN_RXN
GRMZM2G086882	ADENYL_KIN_RXN
GRMZM2G149281	ADENYL_KIN_RXN	RXN-7913	CMPKI-RXN	RXN-12002
GRMZM2G173209	ADENYL_KIN_RXN
GRMZM2G125193	ADENYL_KIN_RXN
GRMZM2G147196	ADENYL_KIN_RXN
# Note that GRMZM2G092923 is annotated as 'adenylate kinase, chloroplast'
# in PPDB but has no PPDB curated location and a TargetP prediction of 
# mitochondrial localization; we split the difference here
GRMZM2G092923	ADENYL_KIN_RXN	ADENYL_KIN_RXN_chloroplast
# Five are curated or predicted to be plastdic
GRMZM2G347841	ADENYL_KIN_RXN_chloroplast
GRMZM2G081387	ADENYL_KIN_RXN_chloroplast
GRMZM2G413055	ADENYL_KIN_RXN_chloroplast
GRMZM2G030628	ADENYL_KIN_RXN_chloroplast
GRMZM2G178192	ADENYL_KIN_RXN_chloroplast

# ATP synthases. 
# Two are vacuolar; we ignore them as the model currently ignores the vacuole
GRMZM2G421857
GRMZM2G128877
# Several have no curated localization and no TargetP prediction, or are 
# predicted to be secreted; we ignore these (not clear what they should
# be associated with and they are expressed at a low level in the data anyway)
GRMZM2G448389
GRMZM2G319074
GRMZM5G816772
GRMZM2G037955
GRMZM5G808402
GRMZM2G405751
# Chloroplastic ATP synthases
GRMZM2G048907	ChloroplasticATPase_mod_chloroplast
GRMZM2G063271	ChloroplasticATPase_mod_chloroplast
GRMZM2G385622	ChloroplasticATPase_mod_chloroplast
GRMZM2G062854	ChloroplasticATPase_mod_chloroplast
# GRMZM2G448142 is also associated with NADH-DEHYDROG-A-RXN but 
# we disregard this baased on its curated annotation as 
# a CF1 beta subunit 
GRMZM2G448142	ChloroplasticATPase_mod_chloroplast
# Mitochondrial 
GRMZM2G113408	ComplexV_mod_mitochondrion
GRMZM2G321725	ComplexV_mod_mitochondrion
GRMZM2G021331	ComplexV_mod_mitochondrion
GRMZM2G041275	ComplexV_mod_mitochondrion
GRMZM2G556600	ComplexV_mod_mitochondrion
GRMZM2G371620	ComplexV_mod_mitochondrion

# Fructose bisphosphatases
# Two clearly plastidic
GRMZM2G306732	F16BDEPHOS_RXN_chloroplast
GRMZM2G095287	F16BDEPHOS_RXN_chloroplast
# One clearly cytosolic
GRMZM2G322953	F16BDEPHOS_RXN
# One with no curated or predicted location, or clear annotation,
# default to cytosolic
GRMZM5G836250	F16BDEPHOS_RXN

# Pyrophosphatases
# Plastidic
GRMZM2G090718	INORGPYROPHOSPHAT_RXN_chloroplast
GRMZM2G363503	INORGPYROPHOSPHAT_RXN_chloroplast
# Annotated as vacuolar, membrane associated, proton-pump-like, etc: ignore
GRMZM2G069095
GRMZM2G014240
GRMZM2G075900
GRMZM2G041065
# Mitochondrial TargetP prediction: currently no mitochondrial pyrophosphatase; ignore
GRMZM2G054632
GRMZM2G015418
# Mitochondrial TargetP prediction for at least one transcript model, but not for all:
# treat as cytoplasmic
GRMZM2G341405	INORGPYROPHOSPHAT_RXN
GRMZM2G046587	INORGPYROPHOSPHAT_RXN
# No curated location + TargetP predicts cytoplasmic or secreted
AC216353.2_FG005	INORGPYROPHOSPHAT_RXN
GRMZM2G148200	INORGPYROPHOSPHAT_RXN
GRMZM2G061928	INORGPYROPHOSPHAT_RXN
GRMZM2G026470	INORGPYROPHOSPHAT_RXN
GRMZM2G069410	INORGPYROPHOSPHAT_RXN
GRMZM2G104918	INORGPYROPHOSPHAT_RXN
GRMZM2G137930	INORGPYROPHOSPHAT_RXN
GRMZM2G170927	INORGPYROPHOSPHAT_RXN
GRMZM2G104419	INORGPYROPHOSPHAT_RXN
GRMZM2G035542	INORGPYROPHOSPHAT_RXN
GRMZM2G062197	INORGPYROPHOSPHAT_RXN
GRMZM2G035893	INORGPYROPHOSPHAT_RXN

# Malate dehydrogenases
# Plastidic: not currently represented in the model
GRMZM2G141289
GRMZM2G161245
GRMZM2G068455
GRMZM2G035767
# Mitochondrial
GRMZM2G154595	MALATE_DEH_RXN_mitochondrion
GRMZM2G466833	MALATE_DEH_RXN_mitochondrion
GRMZM2G101290	MALATE_DEH_RXN_mitochondrion
# Cytoplasmic
GRMZM2G415359	MALATE_DEH_RXN
GRMZM5G811212	MALATE_DEH_RXN
# Peroxisomal
GRMZM2G072744	MALATE_DEH_RXN_peroxisome
GRMZM2G077415	MALATE_DEH_RXN_peroxisome

# NADH dehydrogenases
# Mitochondrial, ComplexI_mod_mitochondrion
GRMZM2G024484	ComplexI_mod_mitochondrion
GRMZM2G125668	ComplexI_mod_mitochondrion
GRMZM2G139296	ComplexI_mod_mitochondrion
GRMZM5G801031	ComplexI_mod_mitochondrion
AC195340.3_FG	ComplexI_mod_mitochondrion
GRMZM2G132748	ComplexI_mod_mitochondrion
GRMZM2G072806	ComplexI_mod_mitochondrion
GRMZM2G396397	ComplexI_mod_mitochondrion
GRMZM2G322328	ComplexI_mod_mitochondrion
GRMZM2G069260	ComplexI_mod_mitochondrion
GRMZM2G041418	ComplexI_mod_mitochondrion
GRMZM2G475482	ComplexI_mod_mitochondrion
GRMZM2G090487	ComplexI_mod_mitochondrion
GRMZM2G563190	ComplexI_mod_mitochondrion
GRMZM5G851708	ComplexI_mod_mitochondrion
GRMZM5G866223	ComplexI_mod_mitochondrion
GRMZM5G896790	ComplexI_mod_mitochondrion
GRMZM2G042034	ComplexI_mod_mitochondrion
GRMZM5G878308	ComplexI_mod_mitochondrion
GRMZM2G004111	ComplexI_mod_mitochondrion
GRMZM2G018941	ComplexI_mod_mitochondrion
GRMZM2G137312	ComplexI_mod_mitochondrion
GRMZM2G149105	ComplexI_mod_mitochondrion
GRMZM2G004172	ComplexI_mod_mitochondrion
GRMZM2G070716	ComplexI_mod_mitochondrion
GRMZM2G117811	ComplexI_mod_mitochondrion
GRMZM2G067992	ComplexI_mod_mitochondrion
GRMZM2G051613	ComplexI_mod_mitochondrion
GRMZM2G456603	ComplexI_mod_mitochondrion
GRMZM2G143651	ComplexI_mod_mitochondrion
GRMZM2G097040	ComplexI_mod_mitochondrion
GRMZM2G037177	ComplexI_mod_mitochondrion
GRMZM2G041028	ComplexI_mod_mitochondrion
GRMZM2G123966	ComplexI_mod_mitochondrion
GRMZM2G145972	ComplexI_mod_mitochondrion
GRMZM2G126038	ComplexI_mod_mitochondrion
GRMZM2G145854	ComplexI_mod_mitochondrion
GRMZM2G442129	ComplexI_mod_mitochondrion
GRMZM2G173277	ComplexI_mod_mitochondrion
GRMZM2G040209	ComplexI_mod_mitochondrion
GRMZM2G137139	ComplexI_mod_mitochondrion
GRMZM2G014382	ComplexI_mod_mitochondrion
GRMZM2G069061	ComplexI_mod_mitochondrion
GRMZM2G313672	ComplexI_mod_mitochondrion
GRMZM2G140885	ComplexI_mod_mitochondrion
GRMZM2G475437	ComplexI_mod_mitochondrion
GRMZM2G046924	ComplexI_mod_mitochondrion
# Chloroplastic and mitochondrial targeting predicted for different models 
# of GRMZM2G105207; spit the difference
GRMZM2G105207	ComplexI_mod_mitochondrion	CyclicElectronFlowPSI-mod
# Cytoplasmic or secreted TargetP results and no curated location: ignore (some 
# have annotations as NAD(P)H-ubiquinone oxidoreductase chains/subunits, including
# some specifically chloroplastic; but the expression levels are typically low
# in any case)
GRMZM2G163468
GRMZM2G149414
GRMZM2G330213
GRMZM5G804358
GRMZM2G411652
GRMZM5G876913
GRMZM2G134325
GRMZM5G839924
GRMZM5G834128
GRMZM2G443091
GRMZM2G141605
GRMZM2G394607
GRMZM2G016261
GRMZM2G141667
GRMZM2G112956
GRMZM2G003230
GRMZM5G800980
GRMZM5G874448
GRMZM2G175383
GRMZM5G897755
GRMZM2G404025
GRMZM5G854065
GRMZM2G075144
GRMZM5G810298
GRMZM5G800101
GRMZM5G853723
GRMZM2G450705
GRMZM5G876106
GRMZM5G864407
GRMZM5G887911
GRMZM2G383052
GRMZM5G835775
GRMZM5G894515
# Chloroplast proteins; associated with cyclic electron transport; see writeup.tex
GRMZM5G889138	CyclicElectronFlowPSI-mod
GRMZM5G856027	CyclicElectronFlowPSI-mod
GRMZM2G176216	CyclicElectronFlowPSI-mod
GRMZM2G405584	CyclicElectronFlowPSI-mod
GRMZM2G137648	CyclicElectronFlowPSI-mod
GRMZM2G358205	CyclicElectronFlowPSI-mod
GRMZM2G110277	CyclicElectronFlowPSI-mod
GRMZM2G109244	CyclicElectronFlowPSI-mod
GRMZM2G304947	CyclicElectronFlowPSI-mod
GRMZM2G335564	CyclicElectronFlowPSI-mod
GRMZM2G444541	CyclicElectronFlowPSI-mod
GRMZM2G354804	CyclicElectronFlowPSI-mod
GRMZM2G172442	CyclicElectronFlowPSI-mod
GRMZM2G427444	CyclicElectronFlowPSI-mod
GRMZM2G474534	CyclicElectronFlowPSI-mod

# PGK: PHOSGLYPHOS_RXN,PHOSGLYPHOS_RXN_chloroplast
# Cytosolic
GRMZM2G382914	PHOSGLYPHOS_RXN
GRMZM2G003724	PHOSGLYPHOS_RXN
# Chloroplastic (2G089136 and 2G083016 curated, 2G047028 based on TargetP)
GRMZM2G089136	PHOSGLYPHOS_RXN_chloroplast
GRMZM2G083016	PHOSGLYPHOS_RXN_chloroplast
GRMZM2G047028	PHOSGLYPHOS_RXN_chloroplast

# RIB5PISOM-RXN: RIB5PISOM_RXN,RIB5PISOM_RXN_chloroplast
# Cytosolic
GRMZM2G035599	RIB5PISOM_RXN
GRMZM2G104070	RIB5PISOM_RXN
# Chloroplastic
GRMZM5G891282	RIB5PISOM_RXN_chloroplast
# GRMZM2G456086 has no curated location, TargetP prediction of
# mitochondrial location; however the mitochondrial location doesn't
# make a great deal of sense. Given the gene's high expression level,
# increasing towards the tip of the leaf, we tentatively associate it 
# with the chloroplast.
GRMZM2G456086	RIB5PISOM_RXN_chloroplast

# RIBULP3EPIM-RXN: RIBULP3EPIM_RXN,RIBULP3EPIM_RXN_chloroplast
# Chloroplastic
GRMZM2G026807	RIBULP3EPIM_RXN_chloroplast
GRMZM2G178960	RIBULP3EPIM_RXN_chloroplast
# Cytosolic
GRMZM2G083102	RIBULP3EPIM_RXN

# Pyruvate dehydrogenase complex components
# E3, dihydrolipoamide dehydrogenase,  RXN0-1132: RXN0_1132_mitochondrion,RXN0_1132
# Mitochondrial
GRMZM2G335657	RXN0_1132_mitochondrion
# Chloroplastic (here treated as cytosolic)
GRMZM2G145595	RXN0_1132
GRMZM2G152958	RXN0_1132
GRMZM2G073774	RXN0_1132
# Cytosolic predicted location; assume incorrect, split across both possible locations
GRMZM2G462140	RXN0_1132_mitochondrion
GRMZM2G159570	RXN0_1132_mitochondrion

# E2, dihydrolipoamide acetyltransferase, RXN0-1133: RXN0_1133,RXN0_1133_mitochondrion
# Chloroplastic (here treated as cytosolic)
GRMZM2G117786	RXN0_1133
GRMZM2G121200	RXN0_1133
GRMZM2G058702	RXN0_1133
GRMZM2G036534	RXN0_1133
GRMZM2G165176	RXN0_1133
# Mitochondrial 
GRMZM2G015132	RXN0_1133_mitochondrion
GRMZM2G082664	RXN0_1133_mitochondrion
GRMZM2G161969	RXN0_1133_mitochondrion

# E1, RXN0-1134: RXN0_1134,RXN0_1134_mitochondrion
# Chloroplastic (here treated as cytosolic)
GRMZM2G088565	RXN0_1134
GRMZM2G033894	RXN0_1134
GRMZM2G127546	RXN0_1134
GRMZM2G128121	RXN0_1134
# Mitochondrial
GRMZM2G043198	RXN0_1134_mitochondrion
GRMZM2G140150	RXN0_1134_mitochondrion
GRMZM2G027627	RXN0_1134_mitochondrion
GRMZM2G361693	RXN0_1134_mitochondrion
GRMZM2G097226	RXN0_1134_mitochondrion
# Cytosolic predicted location; assume incorrect, split across both possible locations
GRMZM2G147834	RXN0_1134	RXN0_1134_mitochondrion

# Triose phosphate isomerase: TRIOSEPISOMERIZATION_RXN,TRIOSEPISOMERIZATION_RXN_chloroplast
# Chloroplastic
GRMZM5G852968	TRIOSEPISOMERIZATION_RXN_chloroplast
GRMZM2G002807	TRIOSEPISOMERIZATION_RXN_chloroplast
GRMZM2G305211	TRIOSEPISOMERIZATION_RXN_chloroplast
# Cytosolic
GRMZM2G026182	TRIOSEPISOMERIZATION_RXN
GRMZM2G030784	TRIOSEPISOMERIZATION_RXN
GRMZM2G018177	TRIOSEPISOMERIZATION_RXN
GRMZM2G419024	TRIOSEPISOMERIZATION_RXN
GRMZM2G346168	TRIOSEPISOMERIZATION_RXN
GRMZM2G435244	TRIOSEPISOMERIZATION_RXN
GRMZM2G370275	TRIOSEPISOMERIZATION_RXN
GRMZM2G146206	TRIOSEPISOMERIZATION_RXN
GRMZM2G439389	TRIOSEPISOMERIZATION_RXN

# Reactions of the ascorbate-glutathione cycle
# Dehydroascorbate reductase: EC_1_8_5_1,EC_1_8_5_1_chloroplast
# Cytosolic
GRMZM5G855672	EC_1_8_5_1
GRMZM2G035502	EC_1_8_5_1
GRMZM2G005710	EC_1_8_5_1
# Chloroplastic
GRMZM5G826194	EC_1_8_5_1_chloroplast

# Glutathione reducatse: GLUTATHIONE_REDUCT_NADPH_RXN_chloroplast,GLUTATHIONE_REDUCT_NADPH_RXN
# Cytosolic
GRMZM5G806449	GLUTATHIONE_REDUCT_NADPH_RXN
GRMZM2G304840	GLUTATHIONE_REDUCT_NADPH_RXN
# Chloroplastic
GRMZM2G172322	GLUTATHIONE_REDUCT_NADPH_RXN_chloroplast

# Ascorbate peroxidase: RXN_3521_chloroplast,RXN_3521
# Chloroplastic
GRMZM2G006791	RXN_3521_chloroplast
GRMZM2G120517	RXN_3521_chloroplast
GRMZM2G014397	RXN_3521_chloroplast
# Cytosolic (inc. secreted TargetP predictions)
GRMZM2G137839	RXN_3521
GRMZM2G140667	RXN_3521
GRMZM2G054300	RXN_3521
GRMZM2G323182	RXN_3521
GRMZM2G093346	RXN_3521
GRMZM2G150356	RXN_3521
GRMZM2G316256	RXN_3521
GRMZM2G081160	RXN_3521
GRMZM2G332922	RXN_3521
# Mitochondrial/peroxisomal (ignored)
GRMZM2G460406
GRMZM2G004211
GRMZM2G557799

# Monodehydroascorbate reductase: RXN_3522,RXN_3522_chloroplast
# Peroxisomal (ignored)
GRMZM2G134708
GRMZM2G084881
# Cytosolic/mitochondrial
GRMZM2G320307	RXN_3522

# Superoxide dismutase: SUPEROX_DISMUT_RXN_chloroplast,SUPEROX_DISMUT_RXN
# Chloroplastic
GRMZM5G864424	SUPEROX_DISMUT_RXN_chloroplast
GRMZM2G173628	SUPEROX_DISMUT_RXN_chloroplast
GRMZM2G005526	SUPEROX_DISMUT_RXN_chloroplast
GRMZM2G081585	SUPEROX_DISMUT_RXN_chloroplast
GRMZM2G106928	SUPEROX_DISMUT_RXN_chloroplast
GRMZM2G042080	SUPEROX_DISMUT_RXN_chloroplast
# Cytosolic (includes curated 'not plastid' location)
GRMZM2G064096	SUPEROX_DISMUT_RXN
GRMZM2G058522	SUPEROX_DISMUT_RXN
GRMZM2G169890	SUPEROX_DISMUT_RXN
GRMZM2G025992	SUPEROX_DISMUT_RXN
GRMZM5G891739	SUPEROX_DISMUT_RXN
GRMZM2G479523	SUPEROX_DISMUT_RXN
GRMZM2G016443	SUPEROX_DISMUT_RXN
GRMZM2G148014	SUPEROX_DISMUT_RXN
GRMZM2G363004	SUPEROX_DISMUT_RXN
GRMZM2G093121	SUPEROX_DISMUT_RXN
GRMZM2G073371	SUPEROX_DISMUT_RXN
GRMZM2G105940	SUPEROX_DISMUT_RXN
# Mitochondrial, or 'secreted' TargetP prediction (ignored)
GRMZM2G124455
GRMZM2G059991
GRMZM2G178817
GRMZM2G065088
GRMZM2G142342
GRMZM2G016657
GRMZM2G075925
GRMZM2G090245
GRMZM2G166141
GRMZM2G386138
GRMZM2G045809
GRMZM2G387127
AC190772.4_FG
GRMZM2G012530
GRMZM2G072965
AC195794.3_FG
GRMZM2G030772
GRMZM2G071390
GRMZM2G049930
GRMZM2G087111
GRMZM2G103512
GRMZM2G161097
GRMZM2G390498
GRMZM2G094328
GRMZM2G004298
GRMZM2G096100
GRMZM2G149714
AC190772.4_FG011
AC195794.3_FG002
GRMZM2G093606

# Starch synthesis
# ADP-glucose pyrophosphorylase: GLUC1PADENYLTRANS_RXN,GLUC1PADENYLTRANS_RXN_chloroplast
# Chloroplastic (GRMZM2G429899 assigned on basis of its standard annotation rather than PPDB curation or TargetP)
GRMZM2G391936	GLUC1PADENYLTRANS_RXN_chloroplast
GRMZM2G163437	GLUC1PADENYLTRANS_RXN_chloroplast
GRMZM2G027955	GLUC1PADENYLTRANS_RXN_chloroplast
GRMZM2G106213	GLUC1PADENYLTRANS_RXN_chloroplast
GRMZM2G068506	GLUC1PADENYLTRANS_RXN_chloroplast
GRMZM2G144002	GLUC1PADENYLTRANS_RXN_chloroplast
GRMZM2G429899	GLUC1PADENYLTRANS_RXN_chloroplast
# Cytosolic
GRMZM2G061795	GLUC1PADENYLTRANS_RXN

# GLUCOSE-6-PHOSPHATE-1-EPIMERASE-RXN: EC_5_1_3_15_chloroplast,EC_5_1_3_15
# Chloroplastic
GRMZM2G093945	EC_5_1_3_15_chloroplast
GRMZM2G103287	EC_5_1_3_15_chloroplast
# Cytosolic
GRMZM2G003354	EC_5_1_3_15
GRMZM2G011662	EC_5_1_3_15
GRMZM2G119578	EC_5_1_3_15
GRMZM2G039588	EC_5_1_3_15

# Phosphoglucose isomerase: PGLUCISOM_RXN_chloroplast,PGLUCISOM_RXN
# Chloroplastic
GRMZM2G076075	PGLUCISOM_RXN_chloroplast
GRMZM2G140614	PGLUCISOM_RXN_chloroplast
# Cytosolic
GRMZM2G065083	PGLUCISOM_RXN
# Mitochondrial (ignored)
GRMZM2G162078

# Phosphoglucomutase: PHOSPHOGLUCMUT_RXN_chloroplast,PHOSPHOGLUCMUT_RXN
# Chloroplastic
GRMZM2G025854	PHOSPHOGLUCMUT_RXN_chloroplast
GRMZM2G067908	PHOSPHOGLUCMUT_RXN_chloroplast
GRMZM2G069676	PHOSPHOGLUCMUT_RXN_chloroplast
# Cytosolic
GRMZM2G023289	PHOSPHOGLUCMUT_RXN
GRMZM2G109383	PHOSPHOGLUCMUT_RXN

# SHMT: GLYOHMETRANS_RXN,GLYOHMETRANS_RXN_mitochondrion
# cytosolic
GRMZM2G171116	GLYOHMETRANS_RXN
GRMZM2G147256	GLYOHMETRANS_RXN
GRMZM2G113959	GLYOHMETRANS_RXN
GRMZM2G043887	GLYOHMETRANS_RXN
GRMZM2G437487	GLYOHMETRANS_RXN
GRMZM2G147268	GLYOHMETRANS_RXN
# mitochondrial
GRMZM2G039238	GLYOHMETRANS_RXN_mitochondrion
GRMZM2G452630	GLYOHMETRANS_RXN_mitochondrion
GRMZM2G004824	GLYOHMETRANS_RXN_mitochondrion
GRMZM2G067974	GLYOHMETRANS_RXN_mitochondrion
GRMZM2G701288	GLYOHMETRANS_RXN_mitochondrion
GRMZM2G107469	GLYOHMETRANS_RXN_mitochondrion
GRMZM5G871471	GLYOHMETRANS_RXN_mitochondrion
# These two, curated as 'not plastid', have TargetP predictions of C and M respectively
# (looked up manually, not in export file.) Not clear how to interpret the 
# definitively wrong chloroplast prediction-- have left both annotations in place;
# data will be split across them.
GRMZM2G078143	GLYOHMETRANS_RXN_mitochondrion	GLYOHMETRANS_RXN
GRMZM2G135283	GLYOHMETRANS_RXN_mitochondrion

# NADP-ME: MALIC_NADP_RXN_chloroplast,MALIC_NADP_RXN
# Chloroplastic 
GRMZM2G085019	MALIC_NADP_RXN_chloroplast
GRMZM2G122479	MALIC_NADP_RXN_chloroplast
# Chloroplastic, also associated with NADP-MDH in CornCyc
# and curated exclusively as the latter by PPDB
GRMZM2G129513	MALATE_DEHYDROGENASE_NADP__RXN_chloroplast
# Cytosolic (including 'not plastid' curated)
GRMZM5G886257	MALIC_NADP_RXN
GRMZM2G159724	MALIC_NADP_RXN
GRMZM2G404237	MALIC_NADP_RXN
GRMZM2G461332	MALIC_NADP_RXN
# Mitochondrial (ignored; no mitochondrial instance in model)
GRMZM2G118770
# Mitochondrial, and curated by PPDB as NAD-ME (no
# mitochondrial NAD-ME implemented yet.)
GRMZM2G085747	EC_1_1_1_39
GRMZM2G406672	EC_1_1_1_39
