# Supplementary material for: Multiscale Metabolic Modeling of C4 Plants: Connecting Nonlinear Genome-Scale Models to Leaf-Scale Metabolism in Developing Maize Leaves
Source: PLoS One. 2016 Mar 18;11(3):e0151722. doi: 10.1371/journal.pone.0151722 (PMC4807923; doi:10.1371/journal.pone.0151722)
Supplement: S2 Protocol — (GZ) [file pone.0151722.s023.gz › paper_source/model_construction/reactions_to_remove.txt]

# The following are replaced by ComplexI_mod_mitochondrion
NADH-DEHYDROGENASE-RXN
NADH-DEHYDROG-A-RXN-UBIQUINONE-8/NADH/PROTON//CPD-9956/NAD/PROTON.46.
NADH-DEHYDROGENASE-QUINONE-RXN

# replaced by ComplexII-mod_mitochondrion
SUCCINATE-DEHYDROGENASE-UBIQUINONE-RXN-SUC/UBIQUINONE-8//CPD-9956/FUM.31.

# replaced by RXN0-6491_mod
RXN0-6491-UBIQUINONE-8/DI-H-OROTATE//CPD-9956/OROTATE.44.
DIHYDROOROTATE-DEHYDROGENASE-RXN-UBIQUINONE-8/DI-H-OROTATE//CPD-9956/OROTATE.44.

# Too generic
NQOR-RXN

# replaced by modified, chloroplastic form
PSII-RXN 

# duplicate of ALANINE-AMINOTRANSFERASE-RXN
RXN-13698
# duplicate of ASPAMINOTRANS-RXN 
RXN-13697

# replaced by modified, reversible form
UDPGLUCEPIM-RXN 

# replaced by its subreactions
RXN-12440

# superseded by more specific forms
NITRATREDUCT-RXN
1.14.19.2-RXN

# replaced by modified, specific form
RXN-821

# Primary functions are non-metabolic
RXN0-5462
3.6.5.2-RXN
3.6.5.5-RXN

# No pathway, citations describe it as important in the animal thyroid
RXN-10745
