# Supplementary material for: Multiscale Metabolic Modeling of C4 Plants: Connecting Nonlinear Genome-Scale Models to Leaf-Scale Metabolism in Developing Maize Leaves
Source: PLoS One. 2016 Mar 18;11(3):e0151722. doi: 10.1371/journal.pone.0151722 (PMC4807923; doi:10.1371/journal.pone.0151722)
Supplement: S2 Protocol — (GZ) [file pone.0151722.s023.gz › paper_source/model_construction/ptools_fba_problem/corn_simple.lp]

\* Model generated on 18-Dec-2013  15:10:41 for organism CORN *\

Maximize obj: 

-0.000033333334 r1 -0.000033333334 r2 -0.000033333334 r3 -0.000033333334 r4a -0.000033333334 r4b -0.000033333334 r5a -0.000033333334 r5b -0.000033333334 r6 -0.000033333334 
r7 
-0.000033333334 r8 
-0.000033333334 r9 -0.000033333334 r10 -0.000033333334 r11 -0.000033333334 r12 -0.000033333334 r13 -0.000033333334 r14 -0.000033333334 r15a -0.000033333334 r15b -0.000033333334 
r16 
-0.000033333334 r17a 
-0.000033333334 r17b -0.000033333334 r18 -0.000033333334 r19a -0.000033333334 r19b -0.000033333334 r20 -0.000033333334 r21 -0.000033333334 r22 -0.000033333334 r23a -0.000033333334 
r23b 
-0.000033333334 r24a 
-0.000033333334 r24b -0.000033333334 r25 -0.000033333334 r26a -0.000033333334 r26b -0.000033333334 r27a -0.000033333334 r27b -0.000033333334 r28 -0.000033333334 r29 -0.000033333334 
r30a 
-0.000033333334 r30b 
-0.000033333334 r31 -0.000033333334 r32a -0.000033333334 r32b -0.000033333334 r33 -0.000033333334 r34 -0.000033333334 r35 -0.000033333334 r36 -0.000033333334 r37 -0.000033333334 
r38 
-0.000033333334 r39 
-0.000033333334 r40a -0.000033333334 r40b -0.000033333334 r41 -0.000033333334 r42 -0.000033333334 r43 -0.000033333334 r44 -0.000033333334 r45 -0.000033333334 r46 -0.000033333334 
r47a 
-0.000033333334 r47b 
-0.000033333334 r48 -0.000033333334 r49a -0.000033333334 r49b -0.000033333334 r50 -0.000033333334 r51 -0.000033333334 r52 -0.000033333334 r53 -0.000033333334 r54a -0.000033333334 
r54b 
-0.000033333334 r55 
-0.000033333334 r56 -0.000033333334 r57 -0.000033333334 r58 -0.000033333334 r59 -0.000033333334 r60 -0.000033333334 r61 -0.000033333334 r62a -0.000033333334 r62b -0.000033333334 
r63 
-0.000033333334 r64 
-0.000033333334 r65a -0.000033333334 r65b -0.000033333334 r66 -0.000033333334 r67 -0.000033333334 r68 -0.000033333334 r69a -0.000033333334 r69b -0.000033333334 r70 -0.000033333334 
r71a 
-0.000033333334 r71b 
-0.000033333334 r72a -0.000033333334 r72b -0.000033333334 r73 -0.000033333334 r74 -0.000033333334 r75 -0.000033333334 r76 -0.000033333334 r77a -0.000033333334 r77b -0.000033333334 
r78a 
-0.000033333334 r78b 
-0.000033333334 r79 -0.000033333334 r80a -0.000033333334 r80b -0.000033333334 r81 -0.000033333334 r82 -0.000033333334 r83 -0.000033333334 r84 -0.000033333334 r85a -0.000033333334 
r85b 
-0.000033333334 r86 
-0.000033333334 r87 -0.000033333334 r88 -0.000033333334 r89 -0.000033333334 r90 -0.000033333334 r91 -0.000033333334 r92 -0.000033333334 r93 -0.000033333334 r94a -0.000033333334 
r94b 
-0.000033333334 r95 
-0.000033333334 r96a -0.000033333334 r96b -0.000033333334 r97a -0.000033333334 r97b -0.000033333334 r98a -0.000033333334 r98b -0.000033333334 r99 -0.000033333334 r100 -0.000033333334 
r101 
-0.000033333334 r102a 
-0.000033333334 r102b -0.000033333334 r103a -0.000033333334 r103b -0.000033333334 r104 -0.000033333334 r105 -0.000033333334 r106a -0.000033333334 r106b -0.000033333334 r107 -0.000033333334 
r108a 
-0.000033333334 r108b 
-0.000033333334 r109 -0.000033333334 r110 -0.000033333334 r111a -0.000033333334 r111b -0.000033333334 r112 -0.000033333334 r113 -0.000033333334 r114a -0.000033333334 r114b -0.000033333334 
r115 
-0.000033333334 r116a 
-0.000033333334 r116b -0.000033333334 r117 -0.000033333334 r118 -0.000033333334 r119a -0.000033333334 r119b -0.000033333334 r120 -0.000033333334 r121 -0.000033333334 r122 -0.000033333334 
r123a 
-0.000033333334 r123b 
-0.000033333334 r124a -0.000033333334 r124b -0.000033333334 r125 -0.000033333334 r126 -0.000033333334 r127 -0.000033333334 r128 -0.000033333334 r129 -0.000033333334 r130a -0.000033333334 
r130b 
-0.000033333334 r131 
-0.000033333334 r132a -0.000033333334 r132b -0.000033333334 r133 -0.000033333334 r134a -0.000033333334 r134b -0.000033333334 r135 -0.000033333334 r136 -0.000033333334 r137 -0.000033333334 
r138 
-0.000033333334 r139a 
-0.000033333334 r139b -0.000033333334 r140 -0.000033333334 r141a -0.000033333334 r141b -0.000033333334 r142 -0.000033333334 r143 -0.000033333334 r144 -0.000033333334 r145a -0.000033333334 
r145b 
-0.000033333334 r146a 
-0.000033333334 r146b -0.000033333334 r147 -0.000033333334 r148a -0.000033333334 r148b -0.000033333334 r149 -0.000033333334 r150 -0.000033333334 r151a -0.000033333334 r151b -0.000033333334 
r152 
-0.000033333334 r153 
-0.000033333334 r154 -0.000033333334 r155 -0.000033333334 r156 -0.000033333334 r157 -0.000033333334 r158 -0.000033333334 r159 -0.000033333334 r160 -0.000033333334 r161 -0.000033333334 
r162 
-0.000033333334 r163 
-0.000033333334 r164a -0.000033333334 r164b -0.000033333334 r165 -0.000033333334 r166a -0.000033333334 r166b -0.000033333334 r167 -0.000033333334 r168 -0.000033333334 r169a -0.000033333334 
r169b 
-0.000033333334 r170a 
-0.000033333334 r170b -0.000033333334 r171 -0.000033333334 r172 -0.000033333334 r173 -0.000033333334 r174 -0.000033333334 r175a -0.000033333334 r175b -0.000033333334 r176 -0.000033333334 
r177 
-0.000033333334 r178 
-0.000033333334 r179a -0.000033333334 r179b -0.000033333334 r180 -0.000033333334 r181a -0.000033333334 r181b -0.000033333334 r182 -0.000033333334 r183 -0.000033333334 r184 -0.000033333334 
r185 
-0.000033333334 r186 
-0.000033333334 r187 -0.000033333334 r188a -0.000033333334 r188b -0.000033333334 r189 -0.000033333334 r190 -0.000033333334 r191 -0.000033333334 r192 -0.000033333334 r193 -0.000033333334 
r194a 
-0.000033333334 r194b 
-0.000033333334 r195 -0.000033333334 r196a -0.000033333334 r196b -0.000033333334 r197a -0.000033333334 r197b -0.000033333334 r198 -0.000033333334 r199 -0.000033333334 r200 -0.000033333334 
r201 
-0.000033333334 r202 
-0.000033333334 r203 -0.000033333334 r204 -0.000033333334 r205 -0.000033333334 r206a -0.000033333334 r206b -0.000033333334 r207a -0.000033333334 r207b -0.000033333334 r208a -0.000033333334 
r208b 
-0.000033333334 r209a 
-0.000033333334 r209b -0.000033333334 r210 -0.000033333334 r211a -0.000033333334 r211b -0.000033333334 r212 -0.000033333334 r213 -0.000033333334 r214 -0.000033333334 r215 -0.000033333334 
r216a 
-0.000033333334 r216b 
-0.000033333334 r217 -0.000033333334 r218 -0.000033333334 r219 -0.000033333334 r220 -0.000033333334 r221 -0.000033333334 r222 -0.000033333334 r223a -0.000033333334 r223b -0.000033333334 
r224a 
-0.000033333334 r224b 
-0.000033333334 r225 -0.000033333334 r226a -0.000033333334 r226b -0.000033333334 r227 -0.000033333334 r228 -0.000033333334 r229 -0.000033333334 r230a -0.000033333334 r230b -0.000033333334 
r231a 
-0.000033333334 r231b 
-0.000033333334 r232 -0.000033333334 r233a -0.000033333334 r233b -0.000033333334 r234 -0.000033333334 r235a -0.000033333334 r235b -0.000033333334 r236a -0.000033333334 r236b -0.000033333334 
r237 
-0.000033333334 r238 
-0.000033333334 r239 -0.000033333334 r240a -0.000033333334 r240b -0.000033333334 r241 -0.000033333334 r242 -0.000033333334 r243 -0.000033333334 r244a -0.000033333334 r244b -0.000033333334 
r245 
-0.000033333334 r246 
-0.000033333334 r247a -0.000033333334 r247b -0.000033333334 r248 -0.000033333334 r249a -0.000033333334 r249b -0.000033333334 r250a -0.000033333334 r250b -0.000033333334 r251 -0.000033333334 
r252 
-0.000033333334 r253a 
-0.000033333334 r253b -0.000033333334 r254 -0.000033333334 r255 -0.000033333334 r256 -0.000033333334 r257 -0.000033333334 r258a -0.000033333334 r258b -0.000033333334 r259a -0.000033333334 
r259b 
-0.000033333334 r260 
-0.000033333334 r261a -0.000033333334 r261b -0.000033333334 r262 -0.000033333334 r263a -0.000033333334 r263b -0.000033333334 r264 -0.000033333334 r265a -0.000033333334 r265b -0.000033333334 
r266 
-0.000033333334 r267a 
-0.000033333334 r267b -0.000033333334 r268 -0.000033333334 r269a -0.000033333334 r269b -0.000033333334 r270a -0.000033333334 r270b -0.000033333334 r271 -0.000033333334 r272 -0.000033333334 
r273a 
-0.000033333334 r273b 
-0.000033333334 r274a -0.000033333334 r274b -0.000033333334 r275 -0.000033333334 r276a -0.000033333334 r276b -0.000033333334 r277 -0.000033333334 r278a -0.000033333334 r278b -0.000033333334 
r279 
-0.000033333334 r280 
-0.000033333334 r281 -0.000033333334 r282a -0.000033333334 r282b -0.000033333334 r283 -0.000033333334 r284a -0.000033333334 r284b -0.000033333334 r285 -0.000033333334 r286 -0.000033333334 
r287 
-0.000033333334 r288 
-0.000033333334 r289 -0.000033333334 r290 -0.000033333334 r291a -0.000033333334 r291b -0.000033333334 r292 -0.000033333334 r293 -0.000033333334 r294a -0.000033333334 r294b -0.000033333334 
r295 
-0.000033333334 r296 
-0.000033333334 r297a -0.000033333334 r297b -0.000033333334 r298a -0.000033333334 r298b -0.000033333334 r299 -0.000033333334 r300 -0.000033333334 r301 -0.000033333334 r302 -0.000033333334 
r303a 
-0.000033333334 r303b 
-0.000033333334 r304 -0.000033333334 r305 -0.000033333334 r306 -0.000033333334 r307 -0.000033333334 r308a -0.000033333334 r308b -0.000033333334 r309 -0.000033333334 r310 -0.000033333334 
r311 
-0.000033333334 r312 
-0.000033333334 r313 -0.000033333334 r314 -0.000033333334 r315 -0.000033333334 r316 -0.000033333334 r317a -0.000033333334 r317b -0.000033333334 r318a -0.000033333334 r318b -0.000033333334 
r319a 
-0.000033333334 r319b 
-0.000033333334 r320 -0.000033333334 r321 -0.000033333334 r322 -0.000033333334 r323 -0.000033333334 r324 -0.000033333334 r325 -0.000033333334 r326a -0.000033333334 r326b -0.000033333334 
r327a 
-0.000033333334 r327b 
-0.000033333334 r328a -0.000033333334 r328b -0.000033333334 r329 -0.000033333334 r330 -0.000033333334 r331 -0.000033333334 r332 -0.000033333334 r333 -0.000033333334 r334 -0.000033333334 
r335a 
-0.000033333334 r335b 
-0.000033333334 r336a -0.000033333334 r336b -0.000033333334 r337 -0.000033333334 r338 -0.000033333334 r339a -0.000033333334 r339b -0.000033333334 r340a -0.000033333334 r340b -0.000033333334 
r341a 
-0.000033333334 r341b 
-0.000033333334 r342a -0.000033333334 r342b -0.000033333334 r343 -0.000033333334 r344 -0.000033333334 r345 -0.000033333334 r346 -0.000033333334 r347a -0.000033333334 r347b -0.000033333334 
r348 
-0.000033333334 r349a 
-0.000033333334 r349b -0.000033333334 r350a -0.000033333334 r350b -0.000033333334 r351 -0.000033333334 r352 -0.000033333334 r353a -0.000033333334 r353b -0.000033333334 r354 -0.000033333334 
r355 
-0.000033333334 r356a 
-0.000033333334 r356b -0.000033333334 r357a -0.000033333334 r357b -0.000033333334 r358a -0.000033333334 r358b -0.000033333334 r359 -0.000033333334 r360 -0.000033333334 r361 -0.000033333334 
r362 
-0.000033333334 r363a 
-0.000033333334 r363b -0.000033333334 r364a -0.000033333334 r364b -0.000033333334 r365a -0.000033333334 r365b -0.000033333334 r366 -0.000033333334 r367 -0.000033333334 r368a -0.000033333334 
r368b 
-0.000033333334 r369a 
-0.000033333334 r369b -0.000033333334 r370 -0.000033333334 r371a -0.000033333334 r371b -0.000033333334 r372a -0.000033333334 r372b -0.000033333334 r373a -0.000033333334 r373b -0.000033333334 
r374a 
-0.000033333334 r374b 
-0.000033333334 r375a -0.000033333334 r375b -0.000033333334 r376 -0.000033333334 r377a -0.000033333334 r377b -0.000033333334 r378a -0.000033333334 r378b -0.000033333334 r379 -0.000033333334 
r380 
-0.000033333334 r381 
-0.000033333334 r382 -0.000033333334 r383a -0.000033333334 r383b -0.000033333334 r384a -0.000033333334 r384b -0.000033333334 r385a -0.000033333334 r385b -0.000033333334 r386 -0.000033333334 
r387a 
-0.000033333334 r387b 
-0.000033333334 r388 -0.000033333334 r389 -0.000033333334 r390 -0.000033333334 r391 -0.000033333334 r392 -0.000033333334 r393 -0.000033333334 r394 -0.000033333334 r395a -0.000033333334 
r395b 
-0.000033333334 r396 
-0.000033333334 r397 -0.000033333334 r398 -0.000033333334 r399 -0.000033333334 r400 -0.000033333334 r401a -0.000033333334 r401b -0.000033333334 r402 -0.000033333334 r403 -0.000033333334 
r404 
-0.000033333334 r405a 
-0.000033333334 r405b -0.000033333334 r406 -0.000033333334 r407 -0.000033333334 r408 -0.000033333334 r409a -0.000033333334 r409b -0.000033333334 r410a -0.000033333334 r410b -0.000033333334 
r411 
-0.000033333334 r412a 
-0.000033333334 r412b -0.000033333334 r413 -0.000033333334 r414a -0.000033333334 r414b -0.000033333334 r415a -0.000033333334 r415b -0.000033333334 r416a -0.000033333334 r416b -0.000033333334 
r417 
-0.000033333334 r418 
-0.000033333334 r419a -0.000033333334 r419b -0.000033333334 r420a -0.000033333334 r420b -0.000033333334 r421 -0.000033333334 r422a -0.000033333334 r422b -0.000033333334 r423 -0.000033333334 
r424a 
-0.000033333334 r424b 
-0.000033333334 r425a -0.000033333334 r425b -0.000033333334 r426 -0.000033333334 r427 -0.000033333334 r428 -0.000033333334 r429a -0.000033333334 r429b -0.000033333334 r430 -0.000033333334 
r431 
-0.000033333334 r432 
-0.000033333334 r433 -0.000033333334 r434a -0.000033333334 r434b -0.000033333334 r435a -0.000033333334 r435b -0.000033333334 r436 -0.000033333334 r437 -0.000033333334 r438 -0.000033333334 
r439 
-0.000033333334 r440a 
-0.000033333334 r440b -0.000033333334 r441 -0.000033333334 r442 -0.000033333334 r443 -0.000033333334 r444 -0.000033333334 r445 -0.000033333334 r446a -0.000033333334 r446b -0.000033333334 
r447a 
-0.000033333334 r447b 
-0.000033333334 r448 -0.000033333334 r449 -0.000033333334 r450 -0.000033333334 r451a -0.000033333334 r451b -0.000033333334 r452 -0.000033333334 r453 -0.000033333334 r454 -0.000033333334 
r455 
-0.000033333334 r456 
-0.000033333334 r457a -0.000033333334 r457b -0.000033333334 r458 -0.000033333334 r459a -0.000033333334 r459b -0.000033333334 r460 -0.000033333334 r461a -0.000033333334 r461b -0.000033333334 
r462a 
-0.000033333334 r462b 
-0.000033333334 r463 -0.000033333334 r464 -0.000033333334 r465a -0.000033333334 r465b -0.000033333334 r466a -0.000033333334 r466b -0.000033333334 r467 -0.000033333334 r468a -0.000033333334 
r468b 
-0.000033333334 r469a 
-0.000033333334 r469b -0.000033333334 r470 -0.000033333334 r471a -0.000033333334 r471b -0.000033333334 r472 -0.000033333334 r473 -0.000033333334 r474 -0.000033333334 r475 -0.000033333334 
r476 
-0.000033333334 r477 
-0.000033333334 r478 -0.000033333334 r479 -0.000033333334 r480 -0.000033333334 r481 -0.000033333334 r482a -0.000033333334 r482b -0.000033333334 r483 -0.000033333334 r484 -0.000033333334 
r485 
-0.000033333334 r486a 
-0.000033333334 r486b -0.000033333334 r487a -0.000033333334 r487b -0.000033333334 r488 -0.000033333334 r489 -0.000033333334 r490a -0.000033333334 r490b -0.000033333334 r491a -0.000033333334 
r491b 
-0.000033333334 r492 
-0.000033333334 r493 -0.000033333334 r494a -0.000033333334 r494b -0.000033333334 r495 -0.000033333334 r496 -0.000033333334 r497 -0.000033333334 r498a -0.000033333334 r498b -0.000033333334 
r499 
-0.000033333334 r500a 
-0.000033333334 r500b -0.000033333334 r501a -0.000033333334 r501b -0.000033333334 r502 -0.000033333334 r503 -0.000033333334 r504 -0.000033333334 r505 -0.000033333334 r506 -0.000033333334 
r507a 
-0.000033333334 r507b 
-0.000033333334 r508 -0.000033333334 r509 -0.000033333334 r510 -0.000033333334 r511 -0.000033333334 r512 -0.000033333334 r513 -0.000033333334 r514 -0.000033333334 r515 -0.000033333334 
r516 
-0.000033333334 r517 
-0.000033333334 r518 -0.000033333334 r519 -0.000033333334 r520a -0.000033333334 r520b -0.000033333334 r521 -0.000033333334 r522 -0.000033333334 r523a -0.000033333334 r523b -0.000033333334 
r524 
-0.000033333334 r525 
-0.000033333334 r526 -0.000033333334 r527 -0.000033333334 r528a -0.000033333334 r528b -0.000033333334 r529 -0.000033333334 r530 -0.000033333334 r531 -0.000033333334 r532a -0.000033333334 
r532b 
-0.000033333334 r533a 
-0.000033333334 r533b -0.000033333334 r534a -0.000033333334 r534b -0.000033333334 r535a -0.000033333334 r535b -0.000033333334 r536 -0.000033333334 r537 -0.000033333334 r538 -0.000033333334 
r539 
-0.000033333334 r540a 
-0.000033333334 r540b -0.000033333334 r541 -0.000033333334 r542a -0.000033333334 r542b -0.000033333334 r543 -0.000033333334 r544 -0.000033333334 r545a -0.000033333334 r545b -0.000033333334 
r546a 
-0.000033333334 r546b 
-0.000033333334 r547 -0.000033333334 r548 -0.000033333334 r549 -0.000033333334 r550 -0.000033333334 r551a -0.000033333334 r551b -0.000033333334 r552a -0.000033333334 r552b -0.000033333334 
r553a 
-0.000033333334 r553b 
-0.000033333334 r554 -0.000033333334 r555 -0.000033333334 r556 -0.000033333334 r557a -0.000033333334 r557b -0.000033333334 r558 -0.000033333334 r559 -0.000033333334 r560a -0.000033333334 
r560b 
-0.000033333334 r561a 
-0.000033333334 r561b -0.000033333334 r562a -0.000033333334 r562b -0.000033333334 r563 -0.000033333334 r564 -0.000033333334 r565 -0.000033333334 r566a -0.000033333334 r566b -0.000033333334 
r567 
-0.000033333334 r568 
-0.000033333334 r569 -0.000033333334 r570 -0.000033333334 r571 -0.000033333334 r572a -0.000033333334 r572b -0.000033333334 r573a -0.000033333334 r573b -0.000033333334 r574 -0.000033333334 
r575a 
-0.000033333334 r575b 
-0.000033333334 r576 -0.000033333334 r577a -0.000033333334 r577b -0.000033333334 r578 -0.000033333334 r579 -0.000033333334 r580 -0.000033333334 r581 -0.000033333334 r582a -0.000033333334 
r582b 
-0.000033333334 r583 
-0.000033333334 r584a -0.000033333334 r584b -0.000033333334 r585a -0.000033333334 r585b -0.000033333334 r586 -0.000033333334 r587 -0.000033333334 r588a -0.000033333334 r588b -0.000033333334 
r589a 
-0.000033333334 r589b 
-0.000033333334 r590 -0.000033333334 r591 -0.000033333334 r592a -0.000033333334 r592b -0.000033333334 r593 -0.000033333334 r594 -0.000033333334 r595 -0.000033333334 r596 -0.000033333334 
r597a 
-0.000033333334 r597b 
-0.000033333334 r598 -0.000033333334 r599 -0.000033333334 r600 -0.000033333334 r601a -0.000033333334 r601b -0.000033333334 r602 -0.000033333334 r603 -0.000033333334 r604a -0.000033333334 
r604b 
-0.000033333334 r605a 
-0.000033333334 r605b -0.000033333334 r606 -0.000033333334 r607a -0.000033333334 r607b -0.000033333334 r608a -0.000033333334 r608b -0.000033333334 r609a -0.000033333334 r609b -0.000033333334 
r610a 
-0.000033333334 r610b 
-0.000033333334 r611 -0.000033333334 r612a -0.000033333334 r612b -0.000033333334 r613 -0.000033333334 r614 -0.000033333334 r615a -0.000033333334 r615b -0.000033333334 r616a -0.000033333334 
r616b 
-0.000033333334 r617 
-0.000033333334 r618a -0.000033333334 r618b -0.000033333334 r619 -0.000033333334 r620 -0.000033333334 r621a -0.000033333334 r621b -0.000033333334 r622 -0.000033333334 r623 -0.000033333334 
r624 
-0.000033333334 r625 
-0.000033333334 r626 -0.000033333334 r627a -0.000033333334 r627b -0.000033333334 r628a -0.000033333334 r628b -0.000033333334 r629a -0.000033333334 r629b -0.000033333334 r630 -0.000033333334 
r631a 
-0.000033333334 r631b 
-0.000033333334 r632 -0.000033333334 r633 -0.000033333334 r634 -0.000033333334 r635 -0.000033333334 r636a -0.000033333334 r636b -0.000033333334 r637 -0.000033333334 r638 -0.000033333334 
r639 
-0.000033333334 r640 
-0.000033333334 r641 -0.000033333334 r642 -0.000033333334 r643a -0.000033333334 r643b -0.000033333334 r644 -0.000033333334 r645 -0.000033333334 r646a -0.000033333334 r646b -0.000033333334 
r647a 
-0.000033333334 r647b 
-0.000033333334 r648 -0.000033333334 r649 -0.000033333334 r650a -0.000033333334 r650b -0.000033333334 r651 -0.000033333334 r652 -0.000033333334 r653a -0.000033333334 r653b -0.000033333334 
r654 
-0.000033333334 r655 
-0.000033333334 r656a -0.000033333334 r656b -0.000033333334 r657a -0.000033333334 r657b -0.000033333334 r658 -0.000033333334 r659a -0.000033333334 r659b -0.000033333334 r660a -0.000033333334 
r660b 
-0.000033333334 r661a 
-0.000033333334 r661b -0.000033333334 r662a -0.000033333334 r662b -0.000033333334 r663a -0.000033333334 r663b -0.000033333334 r664a -0.000033333334 r664b -0.000033333334 r665 -0.000033333334 
r666 
-0.000033333334 r667 
-0.000033333334 r668 -0.000033333334 r669a -0.000033333334 r669b -0.000033333334 r670 -0.000033333334 r671 -0.000033333334 r672 -0.000033333334 r673 -0.000033333334 r674 -0.000033333334 
r675 
-0.000033333334 r676a 
-0.000033333334 r676b -0.000033333334 r677 -0.000033333334 r678a -0.000033333334 r678b -0.000033333334 r679 -0.000033333334 r680 -0.000033333334 r681a -0.000033333334 r681b -0.000033333334 
r682 
-0.000033333334 r683 
-0.000033333334 r684a -0.000033333334 r684b -0.000033333334 r685 -0.000033333334 r686 -0.000033333334 r687a -0.000033333334 r687b -0.000033333334 r688a -0.000033333334 r688b -0.000033333334 
r689a 
-0.000033333334 r689b 
-0.000033333334 r690 -0.000033333334 r691a -0.000033333334 r691b -0.000033333334 r692 -0.000033333334 r693a -0.000033333334 r693b -0.000033333334 r694a -0.000033333334 r694b -0.000033333334 
r695a 
-0.000033333334 r695b 
-0.000033333334 r696a -0.000033333334 r696b -0.000033333334 r697a -0.000033333334 r697b -0.000033333334 r698a -0.000033333334 r698b -0.000033333334 r699 -0.000033333334 r700 -0.000033333334 
r701 
-0.000033333334 r702 
-0.000033333334 r703 -0.000033333334 r704 -0.000033333334 r705 -0.000033333334 r706 -0.000033333334 r707 -0.000033333334 r708 -0.000033333334 r709 -0.000033333334 r710 -0.000033333334 
r711 
-0.000033333334 r712a 
-0.000033333334 r712b -0.000033333334 r713 -0.000033333334 r714 -0.000033333334 r715a -0.000033333334 r715b -0.000033333334 r716a -0.000033333334 r716b -0.000033333334 r717a -0.000033333334 
r717b 
-0.000033333334 r718 
-0.000033333334 r719 -0.000033333334 r720 -0.000033333334 r721 -0.000033333334 r722 -0.000033333334 r723 -0.000033333334 r724 -0.000033333334 r725 -0.000033333334 r726 -0.000033333334 
r727a 
-0.000033333334 r727b 
-0.000033333334 r728a -0.000033333334 r728b -0.000033333334 r729 -0.000033333334 r730 -0.000033333334 r731a -0.000033333334 r731b -0.000033333334 r732a -0.000033333334 r732b -0.000033333334 
r733 
-0.000033333334 r734 
-0.000033333334 r735 -0.000033333334 r736a -0.000033333334 r736b -0.000033333334 r737a -0.000033333334 r737b -0.000033333334 r738a -0.000033333334 r738b -0.000033333334 r739a -0.000033333334 
r739b 
-0.000033333334 r740 
-0.000033333334 r741 -0.000033333334 r742 -0.000033333334 r743 -0.000033333334 r744a -0.000033333334 r744b -0.000033333334 r745a -0.000033333334 r745b -0.000033333334 r746a -0.000033333334 
r746b 
-0.000033333334 r747 
-0.000033333334 r748 -0.000033333334 r749 -0.000033333334 r750 -0.000033333334 r751a -0.000033333334 r751b -0.000033333334 r752 -0.000033333334 r753 -0.000033333334 r754a -0.000033333334 
r754b 
-0.000033333334 r755a 
-0.000033333334 r755b -0.000033333334 r756 -0.000033333334 r757 -0.000033333334 r758 -0.000033333334 r759a -0.000033333334 r759b -0.000033333334 r760a -0.000033333334 r760b -0.000033333334 
r761 
-0.000033333334 r762 
-0.000033333334 r763 -0.000033333334 r764 -0.000033333334 r765a -0.000033333334 r765b -0.000033333334 r766 -0.000033333334 r767 -0.000033333334 r768 -0.000033333334 r769 -0.000033333334 
r770a 
-0.000033333334 r770b 
-0.000033333334 r771 -0.000033333334 r772 -0.000033333334 r773a -0.000033333334 r773b -0.000033333334 r774 -0.000033333334 r775a -0.000033333334 r775b -0.000033333334 r776a -0.000033333334 
r776b 
-0.000033333334 r777 
-0.000033333334 r778 -0.000033333334 r779 -0.000033333334 r780 -0.000033333334 r781 -0.000033333334 r782a -0.000033333334 r782b -0.000033333334 r783 -0.000033333334 r784a -0.000033333334 
r784b 
-0.000033333334 r785a 
-0.000033333334 r785b -0.000033333334 r786 -0.000033333334 r787 -0.000033333334 r788a -0.000033333334 r788b -0.000033333334 r789 -0.000033333334 r790a -0.000033333334 r790b -0.000033333334 
r791 
-0.000033333334 r792 
-0.000033333334 r793a -0.000033333334 r793b -0.000033333334 r794a -0.000033333334 r794b -0.000033333334 r795 -0.000033333334 r796a -0.000033333334 r796b -0.000033333334 r797 -0.000033333334 
r798 
-0.000033333334 r799a 
-0.000033333334 r799b -0.000033333334 r800 -0.000033333334 r801a -0.000033333334 r801b -0.000033333334 r802 -0.000033333334 r803 -0.000033333334 r804a -0.000033333334 r804b -0.000033333334 
r805 
-0.000033333334 r806 
-0.000033333334 r807a -0.000033333334 r807b -0.000033333334 r808 -0.000033333334 r809 -0.000033333334 r810a -0.000033333334 r810b -0.000033333334 r811 -0.000033333334 r812 -0.000033333334 
r813 
-0.000033333334 r814a 
-0.000033333334 r814b -0.000033333334 r815 -0.000033333334 r816 -0.000033333334 r817 -0.000033333334 r818 -0.000033333334 r819a -0.000033333334 r819b -0.000033333334 r820 -0.000033333334 
r821a 
-0.000033333334 r821b 
-0.000033333334 r822a -0.000033333334 r822b -0.000033333334 r823 -0.000033333334 r824 -0.000033333334 r825 -0.000033333334 r826 -0.000033333334 r827 -0.000033333334 r828 -0.000033333334 
r829 
-0.000033333334 r830a 
-0.000033333334 r830b -0.000033333334 r831 -0.000033333334 r832 -0.000033333334 r833 -0.000033333334 r834 -0.000033333334 r835 -0.000033333334 r836 -0.000033333334 r837a -0.000033333334 
r837b 
-0.000033333334 r838 
-0.000033333334 r839 -0.000033333334 r840 -0.000033333334 r841 -0.000033333334 r842 -0.000033333334 r843a -0.000033333334 r843b -0.000033333334 r844 -0.000033333334 r845 -0.000033333334 
r846a 
-0.000033333334 r846b 
-0.000033333334 r847a -0.000033333334 r847b -0.000033333334 r848a -0.000033333334 r848b -0.000033333334 r849 -0.000033333334 r850a -0.000033333334 r850b -0.000033333334 r851a -0.000033333334 
r851b 
-0.000033333334 r852 
-0.000033333334 r853a -0.000033333334 r853b -0.000033333334 r854 -0.000033333334 r855 -0.000033333334 r856a -0.000033333334 r856b -0.000033333334 r857 -0.000033333334 r858 -0.000033333334 
r859 
-0.000033333334 r860 
-0.000033333334 r861 -0.000033333334 r862a -0.000033333334 r862b -0.000033333334 r863a -0.000033333334 r863b -0.000033333334 r864a -0.000033333334 r864b -0.000033333334 r865 -0.000033333334 
r866 
-0.000033333334 r867 
-0.000033333334 r868a -0.000033333334 r868b -0.000033333334 r869a -0.000033333334 r869b -0.000033333334 r870 -0.000033333334 r871 -0.000033333334 r872 -0.000033333334 r873 -0.000033333334 
r874 
-0.000033333334 r875 
-0.000033333334 r876 -0.000033333334 r877 -0.000033333334 r878 -0.000033333334 r879 -0.000033333334 r880 -0.000033333334 r881a -0.000033333334 r881b -0.000033333334 r882 -0.000033333334 
r883 
-0.000033333334 r884 
-0.000033333334 r885 -0.000033333334 r886 -0.000033333334 r887 -0.000033333334 r888 -0.000033333334 r889a -0.000033333334 r889b -0.000033333334 r890 -0.000033333334 r891 -0.000033333334 
r892 
-0.000033333334 r893 
-0.000033333334 r894 -0.000033333334 r895a -0.000033333334 r895b -0.000033333334 r896a -0.000033333334 r896b -0.000033333334 r897 -0.000033333334 r898 -0.000033333334 r899 -0.000033333334 
r900a 
-0.000033333334 r900b 
-0.000033333334 r901 -0.000033333334 r902a -0.000033333334 r902b -0.000033333334 r903 -0.000033333334 r904 -0.000033333334 r905a -0.000033333334 r905b -0.000033333334 r906a -0.000033333334 
r906b 
-0.000033333334 r907a 
-0.000033333334 r907b -0.000033333334 r908 -0.000033333334 r909a -0.000033333334 r909b -0.000033333334 r910 -0.000033333334 r911a -0.000033333334 r911b -0.000033333334 r912 -0.000033333334 
r913a 
-0.000033333334 r913b 
-0.000033333334 r914a -0.000033333334 r914b -0.000033333334 r915 -0.000033333334 r916 -0.000033333334 r917a -0.000033333334 r917b -0.000033333334 r918 -0.000033333334 r919 -0.000033333334 
r920 
-0.000033333334 r921 
-0.000033333334 r922a -0.000033333334 r922b -0.000033333334 r923 -0.000033333334 r924 -0.000033333334 r925 -0.000033333334 r926a -0.000033333334 r926b -0.000033333334 r927 -0.000033333334 
r928 
-0.000033333334 r929a 
-0.000033333334 r929b -0.000033333334 r930a -0.000033333334 r930b -0.000033333334 r931 -0.000033333334 r932 -0.000033333334 r933 -0.000033333334 r934 -0.000033333334 r935a -0.000033333334 
r935b 
-0.000033333334 r936a 
-0.000033333334 r936b -0.000033333334 r937a -0.000033333334 r937b -0.000033333334 r938 -0.000033333334 r939a -0.000033333334 r939b -0.000033333334 r940 -0.000033333334 r941 -0.000033333334 
r942 
-0.000033333334 r943a 
-0.000033333334 r943b -0.000033333334 r944a -0.000033333334 r944b -0.000033333334 r945 -0.000033333334 r946 -0.000033333334 r947a -0.000033333334 r947b -0.000033333334 r948a -0.000033333334 
r948b 
-0.000033333334 r949 
-0.000033333334 r950a -0.000033333334 r950b -0.000033333334 r951a -0.000033333334 r951b -0.000033333334 r952a -0.000033333334 r952b -0.000033333334 r953 -0.000033333334 r954a -0.000033333334 
r954b 
-0.000033333334 r955 
-0.000033333334 r956a -0.000033333334 r956b -0.000033333334 r957 -0.000033333334 r958 -0.000033333334 r959a -0.000033333334 r959b -0.000033333334 r960a -0.000033333334 r960b -0.000033333334 
r961 
-0.000033333334 r962 
-0.000033333334 r963a -0.000033333334 r963b -0.000033333334 r964 -0.000033333334 r965 -0.000033333334 r966 -0.000033333334 r967 -0.000033333334 r968a -0.000033333334 r968b -0.000033333334 
r969 
-0.000033333334 r970a 
-0.000033333334 r970b -0.000033333334 r971 -0.000033333334 r972 -0.000033333334 r973 -0.000033333334 r974 -0.000033333334 r975a -0.000033333334 r975b -0.000033333334 r976a -0.000033333334 
r976b 
-0.000033333334 r977a 
-0.000033333334 r977b -0.000033333334 r978a -0.000033333334 r978b -0.000033333334 r979a -0.000033333334 r979b -0.000033333334 r980 -0.000033333334 r981 -0.000033333334 r982 -0.000033333334 
r983a 
-0.000033333334 r983b 
-0.000033333334 r984 -0.000033333334 r985 -0.000033333334 r986a -0.000033333334 r986b -0.000033333334 r987 -0.000033333334 r988 -0.000033333334 r989a -0.000033333334 r989b -0.000033333334 
r990 
-0.000033333334 r991 
-0.000033333334 r992 -0.000033333334 r993 -0.000033333334 r994 -0.000033333334 r995 -0.000033333334 r996 -0.000033333334 r997 -0.000033333334 r998 -0.000033333334 r999a -0.000033333334 
r999b 
-0.000033333334 r1000 
-0.000033333334 r1001 -0.000033333334 r1002a -0.000033333334 r1002b -0.000033333334 r1003a -0.000033333334 r1003b -0.000033333334 r1004a -0.000033333334 r1004b -0.000033333334 r1005 -0.000033333334 
r1006a 
-0.000033333334 r1006b 
-0.000033333334 r1007a -0.000033333334 r1007b -0.000033333334 r1008 -0.000033333334 r1009 -0.000033333334 r1010a -0.000033333334 r1010b -0.000033333334 r1011 -0.000033333334 r1012 -0.000033333334 
r1013a 
-0.000033333334 r1013b 
-0.000033333334 r1014a -0.000033333334 r1014b -0.000033333334 r1015a -0.000033333334 r1015b -0.000033333334 r1016a -0.000033333334 r1016b -0.000033333334 r1017 -0.000033333334 r1018 -0.000033333334 
r1019a 
-0.000033333334 r1019b 
-0.000033333334 r1020 -0.000033333334 r1021 -0.000033333334 r1022 -0.000033333334 r1023 -0.000033333334 r1024a -0.000033333334 r1024b -0.000033333334 r1025a -0.000033333334 r1025b -0.000033333334 
r1026 
-0.000033333334 r1027 
-0.000033333334 r1028a -0.000033333334 r1028b -0.000033333334 r1029 -0.000033333334 r1030a -0.000033333334 r1030b -0.000033333334 r1031a -0.000033333334 r1031b -0.000033333334 r1032a -0.000033333334 
r1032b 
-0.000033333334 r1033 
-0.000033333334 r1034 -0.000033333334 r1035 -0.000033333334 r1036 -0.000033333334 r1037 -0.000033333334 r1038a -0.000033333334 r1038b -0.000033333334 r1039a -0.000033333334 r1039b -0.000033333334 
r1040a 
-0.000033333334 r1040b 
-0.000033333334 r1041 -0.000033333334 r1042a -0.000033333334 r1042b -0.000033333334 r1043a -0.000033333334 r1043b -0.000033333334 r1044 -0.000033333334 r1045a -0.000033333334 r1045b -0.000033333334 
r1046 
-0.000033333334 r1047a 
-0.000033333334 r1047b -0.000033333334 r1048 -0.000033333334 r1049 -0.000033333334 r1050 -0.000033333334 r1051a -0.000033333334 r1051b -0.000033333334 r1052 -0.000033333334 r1053 -0.000033333334 
r1054 
-0.000033333334 r1055 
-0.000033333334 r1056 -0.000033333334 r1057 -0.000033333334 r1058 -0.000033333334 r1059a -0.000033333334 r1059b -0.000033333334 r1060 -0.000033333334 r1061 -0.000033333334 r1062 -0.000033333334 
r1063a 
-0.000033333334 r1063b 
-0.000033333334 r1064 -0.000033333334 r1065 -0.000033333334 r1066 -0.000033333334 r1067 -0.000033333334 r1068a -0.000033333334 r1068b -0.000033333334 r1069 -0.000033333334 r1070 -0.000033333334 
r1071 
-0.000033333334 r1072 
-0.000033333334 r1073 -0.000033333334 r1074 -0.000033333334 r1075 -0.000033333334 r1076 -0.000033333334 r1077a -0.000033333334 r1077b -0.000033333334 r1078 -0.000033333334 r1079 -0.000033333334 
r1080 
-0.000033333334 r1081 
-0.000033333334 r1082a -0.000033333334 r1082b -0.000033333334 r1083 -0.000033333334 r1084a -0.000033333334 r1084b -0.000033333334 r1085 -0.000033333334 r1086a -0.000033333334 r1086b -0.000033333334 
r1087a 
-0.000033333334 r1087b 
-0.000033333334 r1088a -0.000033333334 r1088b -0.000033333334 r1089 -0.000033333334 r1090 -0.000033333334 r1091a -0.000033333334 r1091b -0.000033333334 r1092 -0.000033333334 r1093 -0.000033333334 
r1094 
-0.000033333334 r1095 
-0.000033333334 r1096 -0.000033333334 r1097 -0.000033333334 r1098 -0.000033333334 r1099 -0.000033333334 r1100a -0.000033333334 r1100b -0.000033333334 r1101a -0.000033333334 r1101b -0.000033333334 
r1102 
-0.000033333334 r1103a 
-0.000033333334 r1103b -0.000033333334 r1104 -0.000033333334 r1105 -0.000033333334 r1106 -0.000033333334 r1107 -0.000033333334 r1108 -0.000033333334 r1109 -0.000033333334 r1110a -0.000033333334 
r1110b 
-0.000033333334 r1111a 
-0.000033333334 r1111b -0.000033333334 r1112 -0.000033333334 r1113 -0.000033333334 r1114 -0.000033333334 r1115 -0.000033333334 r1116 -0.000033333334 r1117a -0.000033333334 r1117b -0.000033333334 
r1118 
-0.000033333334 r1119 
-0.000033333334 r1120 -0.000033333334 r1121a -0.000033333334 r1121b -0.000033333334 r1122a -0.000033333334 r1122b -0.000033333334 r1123a -0.000033333334 r1123b -0.000033333334 r1124a -0.000033333334 
r1124b 
-0.000033333334 r1125 
-0.000033333334 r1126 -0.000033333334 r1127a -0.000033333334 r1127b -0.000033333334 r1128 -0.000033333334 r1129 -0.000033333334 r1130 -0.000033333334 r1131a -0.000033333334 r1131b -0.000033333334 
r1132a 
-0.000033333334 r1132b 
-0.000033333334 r1133 -0.000033333334 r1134 -0.000033333334 r1135 -0.000033333334 r1136 -0.000033333334 r1137a -0.000033333334 r1137b -0.000033333334 r1138a -0.000033333334 r1138b -0.000033333334 
r1139 
-0.000033333334 r1140a 
-0.000033333334 r1140b -0.000033333334 r1141a -0.000033333334 r1141b -0.000033333334 r1142 -0.000033333334 r1143a -0.000033333334 r1143b -0.000033333334 r1144 -0.000033333334 r1145a -0.000033333334 
r1145b 
-0.000033333334 r1146 
-0.000033333334 r1147 -0.000033333334 r1148a -0.000033333334 r1148b -0.000033333334 r1149a -0.000033333334 r1149b -0.000033333334 r1150a -0.000033333334 r1150b -0.000033333334 r1151 -0.000033333334 
r1152a 
-0.000033333334 r1152b 
-0.000033333334 r1153a -0.000033333334 r1153b -0.000033333334 r1154 -0.000033333334 r1155 -0.000033333334 r1156a -0.000033333334 r1156b -0.000033333334 r1157a -0.000033333334 r1157b -0.000033333334 
r1158 
-0.000033333334 r1159 
-0.000033333334 r1160a -0.000033333334 r1160b -0.000033333334 r1161 -0.000033333334 r1162a -0.000033333334 r1162b -0.000033333334 r1163a -0.000033333334 r1163b -0.000033333334 r1164 -0.000033333334 
r1165 
-0.000033333334 r1166a 
-0.000033333334 r1166b -0.000033333334 r1167a -0.000033333334 r1167b -0.000033333334 r1168 -0.000033333334 r1169a -0.000033333334 r1169b -0.000033333334 r1170a -0.000033333334 r1170b -0.000033333334 
r1171 
-0.000033333334 r1172a 
-0.000033333334 r1172b -0.000033333334 r1173 -0.000033333334 r1174a -0.000033333334 r1174b -0.000033333334 r1175a -0.000033333334 r1175b -0.000033333334 r1176a -0.000033333334 r1176b -0.000033333334 
r1177a 
-0.000033333334 r1177b 
-0.000033333334 r1178a -0.000033333334 r1178b -0.000033333334 r1179 -0.000033333334 r1180a -0.000033333334 r1180b -0.000033333334 r1181 -0.000033333334 r1182a -0.000033333334 r1182b -0.000033333334 
r1183 
-0.000033333334 r1184a 
-0.000033333334 r1184b -0.000033333334 r1185 -0.000033333334 r1186a -0.000033333334 r1186b -0.000033333334 r1187a -0.000033333334 r1187b -0.000033333334 r1188 -0.000033333334 r1189 -0.000033333334 
r1190 
-0.000033333334 r1191 
-0.000033333334 r1192 -0.000033333334 r1193a -0.000033333334 r1193b -0.000033333334 r1194 -0.000033333334 r1195a -0.000033333334 r1195b -0.000033333334 r1196a -0.000033333334 r1196b -0.000033333334 
r1197a 
-0.000033333334 r1197b 
-0.000033333334 r1198 -0.000033333334 r1199 -0.000033333334 r1200a -0.000033333334 r1200b -0.000033333334 r1201 -0.000033333334 r1202 -0.000033333334 r1203 -0.000033333334 r1204a -0.000033333334 
r1204b 
-0.000033333334 r1205 
-0.000033333334 r1206 -0.000033333334 r1207a -0.000033333334 r1207b -0.000033333334 r1208a -0.000033333334 r1208b -0.000033333334 r1209 -0.000033333334 r1210a -0.000033333334 r1210b -0.000033333334 
r1211a 
-0.000033333334 r1211b 
-0.000033333334 r1212a -0.000033333334 r1212b -0.000033333334 r1213 -0.000033333334 r1214 -0.000033333334 r1215 -0.000033333334 r1216 -0.000033333334 r1217a -0.000033333334 r1217b -0.000033333334 
r1218 
-0.000033333334 r1219 
-0.000033333334 r1220 -0.000033333334 r1221a -0.000033333334 r1221b -0.000033333334 r1222a -0.000033333334 r1222b -0.000033333334 r1223a -0.000033333334 r1223b -0.000033333334 r1224 -0.000033333334 
r1225 
-0.000033333334 r1226 
-0.000033333334 r1227a -0.000033333334 r1227b -0.000033333334 r1228 -0.000033333334 r1229 -0.000033333334 r1230 -0.000033333334 r1231 -0.000033333334 r1232 -0.000033333334 r1233 -0.000033333334 
r1234a 
-0.000033333334 r1234b 
-0.000033333334 r1235 -0.000033333334 r1236a -0.000033333334 r1236b -0.000033333334 r1237 -0.000033333334 r1238a -0.000033333334 r1238b -0.000033333334 r1239a -0.000033333334 r1239b -0.000033333334 
r1240 
-0.000033333334 r1241 
-0.000033333334 r1242 -0.000033333334 r1243a -0.000033333334 r1243b -0.000033333334 r1244a -0.000033333334 r1244b -0.000033333334 r1245a -0.000033333334 r1245b -0.000033333334 r1246 -0.000033333334 
r1247 
-0.000033333334 r1248a 
-0.000033333334 r1248b -0.000033333334 r1249a -0.000033333334 r1249b -0.000033333334 r1250 -0.000033333334 r1251 -0.000033333334 r1252 -0.000033333334 r1253a -0.000033333334 r1253b -0.000033333334 
r1254 
-0.000033333334 r1255 
-0.000033333334 r1256 -0.000033333334 r1257a -0.000033333334 r1257b -0.000033333334 r1258 -0.000033333334 r1259 -0.000033333334 r1260a -0.000033333334 r1260b -0.000033333334 r1261 -0.000033333334 
r1262a 
-0.000033333334 r1262b 
-0.000033333334 r1263 -0.000033333334 r1264 -0.000033333334 r1265 -0.000033333334 r1266a -0.000033333334 r1266b -0.000033333334 r1267 -0.000033333334 r1268 -0.000033333334 r1269 -0.000033333334 
r1270 
-0.000033333334 r1271 
-0.000033333334 r1272 -0.000033333334 r1273 -0.000033333334 r1274 -0.000033333334 r1275a -0.000033333334 r1275b -0.000033333334 r1276 -0.000033333334 r1277 -0.000033333334 r1278 -0.000033333334 
r1279 
-0.000033333334 r1280 
-0.000033333334 r1281 -0.000033333334 r1282 -0.000033333334 r1283 -0.000033333334 r1284 -0.000033333334 r1285 -0.000033333334 r1286 -0.000033333334 r1287 -0.000033333334 r1288 -0.000033333334 
r1289a 
-0.000033333334 r1289b 
-0.000033333334 r1290a -0.000033333334 r1290b -0.000033333334 r1291 -0.000033333334 r1292 -0.000033333334 r1293 -0.000033333334 r1294 -0.000033333334 r1295 -0.000033333334 r1296 -0.000033333334 
r1297 
-0.000033333334 r1298a 
-0.000033333334 r1298b -0.000033333334 r1299a -0.000033333334 r1299b -0.000033333334 r1300 -0.000033333334 r1301 -0.000033333334 r1302 -0.000033333334 r1303 -0.000033333334 r1304a -0.000033333334 
r1304b 
-0.000033333334 r1305a 
-0.000033333334 r1305b -0.000033333334 r1306 -0.000033333334 r1307a -0.000033333334 r1307b -0.000033333334 r1308a -0.000033333334 r1308b -0.000033333334 r1309 -0.000033333334 r1310 -0.000033333334 
r1311a 
-0.000033333334 r1311b 
-0.000033333334 r1312 -0.000033333334 r1313 -0.000033333334 r1314 -0.000033333334 r1315 -0.000033333334 r1316 -0.000033333334 r1317a -0.000033333334 r1317b -0.000033333334 r1318 -0.000033333334 
r1319a 
-0.000033333334 r1319b 
-0.000033333334 r1320a -0.000033333334 r1320b -0.000033333334 r1321 -0.000033333334 r1322a -0.000033333334 r1322b -0.000033333334 r1323a -0.000033333334 r1323b -0.000033333334 r1324 -0.000033333334 
r1325a 
-0.000033333334 r1325b 
-0.000033333334 r1326 -0.000033333334 r1327 -0.000033333334 r1328 -0.000033333334 r1329a -0.000033333334 r1329b -0.000033333334 r1330 -0.000033333334 r1331 -0.000033333334 r1332 -0.000033333334 
r1333 
-0.000033333334 r1334 
-0.000033333334 r1335a -0.000033333334 r1335b -0.000033333334 r1336 -0.000033333334 r1337 -0.000033333334 r1338 -0.000033333334 r1339 -0.000033333334 r1340 -0.000033333334 r1341a -0.000033333334 
r1341b 
-0.000033333334 r1342 
-0.000033333334 r1343 -0.000033333334 r1344 -0.000033333334 r1345 -0.000033333334 r1346 -0.000033333334 r1347a -0.000033333334 r1347b -0.000033333334 r1348a -0.000033333334 r1348b -0.000033333334 
r1349a 
-0.000033333334 r1349b 
-0.000033333334 r1350 -0.000033333334 r1351a -0.000033333334 r1351b -0.000033333334 r1352 -0.000033333334 r1353 -0.000033333334 r1354 -0.000033333334 r1355 -0.000033333334 r1356a -0.000033333334 
r1356b 
-0.000033333334 r1357a 
-0.000033333334 r1357b -0.000033333334 r1358 -0.000033333334 r1359 -0.000033333334 r1360a -0.000033333334 r1360b -0.000033333334 r1361 -0.000033333334 r1362 -0.000033333334 r1363 -0.000033333334 
r1364 
-0.000033333334 r1365a 
-0.000033333334 r1365b -0.000033333334 r1366 -0.000033333334 r1367 -0.000033333334 r1368 -0.000033333334 r1369 -0.000033333334 r1370a -0.000033333334 r1370b -0.000033333334 r1371 -0.000033333334 
r1372 
-0.000033333334 r1373a 
-0.000033333334 r1373b -0.000033333334 r1374 -0.000033333334 r1375 -0.000033333334 r1376a -0.000033333334 r1376b -0.000033333334 r1377a -0.000033333334 r1377b -0.000033333334 r1378 -0.000033333334 
r1379 
-0.000033333334 r1380a 
-0.000033333334 r1380b -0.000033333334 r1381 -0.000033333334 r1382a -0.000033333334 r1382b -0.000033333334 r1383 -0.000033333334 r1384a -0.000033333334 r1384b -0.000033333334 r1385a -0.000033333334 
r1385b 
-0.000033333334 r1386a 
-0.000033333334 r1386b -0.000033333334 r1387 -0.000033333334 r1388 -0.000033333334 r1389a -0.000033333334 r1389b -0.000033333334 r1390a -0.000033333334 r1390b -0.000033333334 r1391a -0.000033333334 
r1391b 
-0.000033333334 r1392 
-0.000033333334 r1393a -0.000033333334 r1393b -0.000033333334 r1394 -0.000033333334 r1395 -0.000033333334 r1396 -0.000033333334 r1397 -0.000033333334 r1398 -0.000033333334 r1399a -0.000033333334 
r1399b 
-0.000033333334 r1400 
-0.000033333334 r1401a -0.000033333334 r1401b -0.000033333334 r1402 -0.000033333334 r1403 -0.000033333334 r1404a -0.000033333334 r1404b -0.000033333334 r1405a -0.000033333334 r1405b -0.000033333334 
r1406 
-0.000033333334 r1407 
-0.000033333334 r1408a -0.000033333334 r1408b -0.000033333334 r1409a -0.000033333334 r1409b -0.000033333334 r1410 -0.000033333334 r1411 -0.000033333334 r1412 -0.000033333334 r1413a -0.000033333334 
r1413b 
-0.000033333334 r1414 
-0.000033333334 r1415a -0.000033333334 r1415b -0.000033333334 r1416 -0.000033333334 r1417 -0.000033333334 r1418a -0.000033333334 r1418b -0.000033333334 r1419a -0.000033333334 r1419b -0.000033333334 
r1420a 
-0.000033333334 r1420b 
-0.000033333334 r1421a -0.000033333334 r1421b -0.000033333334 r1422 -0.000033333334 r1423 -0.000033333334 r1424a -0.000033333334 r1424b -0.000033333334 r1425a -0.000033333334 r1425b -0.000033333334 
r1426a 
-0.000033333334 r1426b 
-0.000033333334 r1427a -0.000033333334 r1427b -0.000033333334 r1428 -0.000033333334 r1429 -0.000033333334 r1430 -0.000033333334 r1431 -0.000033333334 r1432 -0.000033333334 r1433a -0.000033333334 
r1433b 
-0.000033333334 r1434 
-0.000033333334 r1435a -0.000033333334 r1435b -0.000033333334 r1436 -0.000033333334 r1437a -0.000033333334 r1437b -0.000033333334 r1438a -0.000033333334 r1438b -0.000033333334 r1439 -0.000033333334 
r1440a 
-0.000033333334 r1440b 
-0.000033333334 r1441 -0.000033333334 r1442 -0.000033333334 r1443a -0.000033333334 r1443b -0.000033333334 r1444a -0.000033333334 r1444b -0.000033333334 r1445a -0.000033333334 r1445b -0.000033333334 
r1446 
-0.000033333334 r1447 
-0.000033333334 r1448 -0.000033333334 r1449a -0.000033333334 r1449b -0.000033333334 r1450a -0.000033333334 r1450b -0.000033333334 r1451a -0.000033333334 r1451b -0.000033333334 r1452 -0.000033333334 
r1453 
-0.000033333334 r1454 
-0.000033333334 r1455 -0.000033333334 r1456a -0.000033333334 r1456b -0.000033333334 r1457 -0.000033333334 r1458 -0.000033333334 r1459 -0.000033333334 r1460a -0.000033333334 r1460b -0.000033333334 
r1461a 
-0.000033333334 r1461b 
-0.000033333334 r1462a -0.000033333334 r1462b -0.000033333334 r1463a -0.000033333334 r1463b -0.000033333334 r1464 -0.000033333334 r1465 -0.000033333334 r1466 -0.000033333334 r1467a -0.000033333334 
r1467b 
-0.000033333334 r1468a 
-0.000033333334 r1468b -0.000033333334 r1469 -0.000033333334 r1470 -0.000033333334 r1471 -0.000033333334 r1472 -0.000033333334 r1473 -0.000033333334 r1474a -0.000033333334 r1474b -0.000033333334 
r1475a 
-0.000033333334 r1475b 
-0.000033333334 r1476 -0.000033333334 r1477 -0.000033333334 r1478 -0.000033333334 r1479 -0.000033333334 r1480 -0.000033333334 r1481a -0.000033333334 r1481b -0.000033333334 r1482 -0.000033333334 
r1483 
-0.000033333334 r1484 
-0.000033333334 r1485 -0.000033333334 r1486 -0.000033333334 r1487 -0.000033333334 r1488 -0.000033333334 r1489 -0.000033333334 r1490a -0.000033333334 r1490b -0.000033333334 r1491 -0.000033333334 
r1492 
-0.000033333334 r1493a 
-0.000033333334 r1493b -0.000033333334 r1494 -0.000033333334 r1495a -0.000033333334 r1495b -0.000033333334 r1496 -0.000033333334 r1497a -0.000033333334 r1497b -0.000033333334 r1498 -0.000033333334 
r1499a 
-0.000033333334 r1499b 
-0.000033333334 r1500 -0.000033333334 r1501 -0.000033333334 r1502 -0.000033333334 r1503a -0.000033333334 r1503b -0.000033333334 r1504 -0.000033333334 r1505 -0.000033333334 r1506 -0.000033333334 
r1507 
-0.000033333334 r1508 
-0.000033333334 r1509 -0.000033333334 r1510a -0.000033333334 r1510b -0.000033333334 r1511 -0.000033333334 r1512a -0.000033333334 r1512b -0.000033333334 r1513a -0.000033333334 r1513b -0.000033333334 
r1514 
-0.000033333334 r1515 
-0.000033333334 r1516 -0.000033333334 r1517a -0.000033333334 r1517b -0.000033333334 r1518 -0.000033333334 r1519a -0.000033333334 r1519b -0.000033333334 r1520 -0.000033333334 r1521 -0.000033333334 
r1522 
-0.000033333334 r1523 
-0.000033333334 r1524a -0.000033333334 r1524b -0.000033333334 r1525 -0.000033333334 r1526 -0.000033333334 r1527a -0.000033333334 r1527b -0.000033333334 r1528 -0.000033333334 r1529 -0.000033333334 
r1530 
-0.000033333334 r1531a 
-0.000033333334 r1531b -0.000033333334 r1532 -0.000033333334 r1533a -0.000033333334 r1533b -0.000033333334 r1534 -0.000033333334 r1535a -0.000033333334 r1535b -0.000033333334 r1536 -0.000033333334 
r1537 
-0.000033333334 r1538a 
-0.000033333334 r1538b -0.000033333334 r1539 -0.000033333334 r1540 -0.000033333334 r1541 -0.000033333334 r1542 -0.000033333334 r1543a -0.000033333334 r1543b -0.000033333334 r1544a -0.000033333334 
r1544b 
-0.000033333334 r1545 
-0.000033333334 r1546 -0.000033333334 r1547a -0.000033333334 r1547b -0.000033333334 r1548 -0.000033333334 r1549 -0.000033333334 r1550a -0.000033333334 r1550b -0.000033333334 r1551 -0.000033333334 
r1552 
-0.000033333334 r1553 
-0.000033333334 r1554 -0.000033333334 r1555 -0.000033333334 r1556a -0.000033333334 r1556b -0.000033333334 r1557a -0.000033333334 r1557b -0.000033333334 r1558 -0.000033333334 r1559 -0.000033333334 
r1560 
-0.000033333334 r1561 
-0.000033333334 r1562a -0.000033333334 r1562b -0.000033333334 r1563 -0.000033333334 r1564 -0.000033333334 r1565 -0.000033333334 r1566a -0.000033333334 r1566b -0.000033333334 r1567 -0.000033333334 
r1568a 
-0.000033333334 r1568b 
-0.000033333334 r1569 -0.000033333334 r1570 -0.000033333334 r1571a -0.000033333334 r1571b -0.000033333334 r1572a -0.000033333334 r1572b -0.000033333334 r1573a -0.000033333334 r1573b -0.000033333334 
r1574a 
-0.000033333334 r1574b 
-0.000033333334 r1575a -0.000033333334 r1575b -0.000033333334 r1576 -0.000033333334 r1577 -0.000033333334 r1578a -0.000033333334 r1578b -0.000033333334 r1579a -0.000033333334 r1579b -0.000033333334 
r1580 
-0.000033333334 r1581a 
-0.000033333334 r1581b -0.000033333334 r1582 -0.000033333334 r1583 -0.000033333334 r1584 -0.000033333334 r1585 -0.000033333334 r1586a -0.000033333334 r1586b -0.000033333334 r1587a -0.000033333334 
r1587b 
-0.000033333334 r1588a 
-0.000033333334 r1588b -0.000033333334 r1589a -0.000033333334 r1589b -0.000033333334 r1590 -0.000033333334 r1591 -0.000033333334 r1592a -0.000033333334 r1592b -0.000033333334 r1593 -0.000033333334 
r1594a 
-0.000033333334 r1594b 
-0.000033333334 r1595a -0.000033333334 r1595b -0.000033333334 r1596 -0.000033333334 r1597a -0.000033333334 r1597b -0.000033333334 r1598 -0.000033333334 r1599 -0.000033333334 r1600 -0.000033333334 
r1601 
-0.000033333334 r1602 
-0.000033333334 r1603a -0.000033333334 r1603b -0.000033333334 r1604 -0.000033333334 r1605 -0.000033333334 r1606a -0.000033333334 r1606b -0.000033333334 r1607a -0.000033333334 r1607b -0.000033333334 
r1608 
-0.000033333334 r1609a 
-0.000033333334 r1609b -0.000033333334 r1610a -0.000033333334 r1610b -0.000033333334 r1611 -0.000033333334 r1612 -0.000033333334 r1613 -0.000033333334 r1614a -0.000033333334 r1614b -0.000033333334 
r1615 
-0.000033333334 r1616a 
-0.000033333334 r1616b -0.000033333334 r1617a -0.000033333334 r1617b -0.000033333334 r1618 -0.000033333334 r1619a -0.000033333334 r1619b -0.000033333334 r1620 -0.000033333334 r1621 -0.000033333334 
r1622 
-0.000033333334 r1623 
-0.000033333334 r1624a -0.000033333334 r1624b -0.000033333334 r1625a -0.000033333334 r1625b -0.000033333334 r1626a -0.000033333334 r1626b -0.000033333334 r1627a -0.000033333334 r1627b -0.000033333334 
r1628a 
-0.000033333334 r1628b 
-0.000033333334 r1629 -0.000033333334 r1630a -0.000033333334 r1630b -0.000033333334 r1631 -0.000033333334 r1632 -0.000033333334 r1633 -0.000033333334 r1634a -0.000033333334 r1634b -0.000033333334 
r1635 
-0.000033333334 r1636a 
-0.000033333334 r1636b -0.000033333334 r1637 -0.000033333334 r1638a -0.000033333334 r1638b -0.000033333334 r1639 -0.000033333334 r1640a -0.000033333334 r1640b -0.000033333334 r1641a -0.000033333334 
r1641b 
-0.000033333334 r1642 
-0.000033333334 r1643 -0.000033333334 r1644 -0.000033333334 r1645a -0.000033333334 r1645b -0.000033333334 r1646a -0.000033333334 r1646b -0.000033333334 r1647a -0.000033333334 r1647b -0.000033333334 
r1648a 
-0.000033333334 r1648b 
-0.000033333334 r1649a -0.000033333334 r1649b -0.000033333334 r1650 -0.000033333334 r1651a -0.000033333334 r1651b -0.000033333334 r1652a -0.000033333334 r1652b -0.000033333334 r1653 -0.000033333334 
r1654 
-0.000033333334 r1655 
-0.000033333334 r1656 -0.000033333334 r1657 -0.000033333334 r1658 -0.000033333334 r1659 -0.000033333334 r1660a -0.000033333334 r1660b -0.000033333334 r1661 -0.000033333334 r1662a -0.000033333334 
r1662b 
-0.000033333334 r1663a 
-0.000033333334 r1663b -0.000033333334 r1664a -0.000033333334 r1664b -0.000033333334 r1665 -0.000033333334 r1666 -0.000033333334 r1667 -0.000033333334 r1668 -0.000033333334 r1669 -0.000033333334 
r1670a 
-0.000033333334 r1670b 
-0.000033333334 r1671a -0.000033333334 r1671b -0.000033333334 r1672a -0.000033333334 r1672b -0.000033333334 r1673 -0.000033333334 r1674 -0.000033333334 r1675 -0.000033333334 r1676 -0.000033333334 
r1677 
-0.000033333334 r1678 
-0.000033333334 r1679a -0.000033333334 r1679b -0.000033333334 r1680a -0.000033333334 r1680b -0.000033333334 r1681 -0.000033333334 r1682a -0.000033333334 r1682b -0.000033333334 r1683 -0.000033333334 
r1684 
-0.000033333334 r1685 
-0.000033333334 r1686 -0.000033333334 r1687 -0.000033333334 r1688 -0.000033333334 r1689a -0.000033333334 r1689b -0.000033333334 r1690a -0.000033333334 r1690b -0.000033333334 r1691a -0.000033333334 
r1691b 
-0.000033333334 r1692a 
-0.000033333334 r1692b -0.000033333334 r1693 -0.000033333334 r1694 -0.000033333334 r1695 -0.000033333334 r1696 -0.000033333334 r1697 -0.000033333334 r1698a -0.000033333334 r1698b -0.000033333334 
r1699 
-0.000033333334 r1700 
-0.000033333334 r1701 -0.000033333334 r1702 -0.000033333334 r1703 -0.000033333334 r1704 -0.000033333334 r1705 -0.000033333334 r1706 -0.000033333334 r1707 -0.000033333334 r1708 -0.000033333334 
r1709 
-0.000033333334 r1710 
-0.000033333334 r1711 -0.000033333334 r1712 -0.000033333334 r1713a -0.000033333334 r1713b -0.000033333334 r1714a -0.000033333334 r1714b -0.000033333334 r1715a -0.000033333334 r1715b -0.000033333334 
r1716a 
-0.000033333334 r1716b 
-0.000033333334 r1717 -0.000033333334 r1718 -0.000033333334 r1719a -0.000033333334 r1719b -0.000033333334 r1720 -0.000033333334 r1721 -0.000033333334 r1722a -0.000033333334 r1722b -0.000033333334 
r1723a 
-0.000033333334 r1723b 
-0.000033333334 r1724 -0.000033333334 r1725a -0.000033333334 r1725b -0.000033333334 r1726a -0.000033333334 r1726b -0.000033333334 r1727a -0.000033333334 r1727b -0.000033333334 r1728a -0.000033333334 
r1728b 
-0.000033333334 r1729a 
-0.000033333334 r1729b -0.000033333334 r1730a -0.000033333334 r1730b -0.000033333334 r1731a -0.000033333334 r1731b -0.000033333334 r1732a -0.000033333334 r1732b -0.000033333334 r1733a -0.000033333334 
r1733b 
-0.000033333334 r1734 
-0.000033333334 r1735 -0.000033333334 r1736 -0.000033333334 r1737a -0.000033333334 r1737b -0.000033333334 r1738a -0.000033333334 r1738b -0.000033333334 r1739a -0.000033333334 r1739b -0.000033333334 
r1740 
-0.000033333334 r1741 
-0.000033333334 r1742 -0.000033333334 r1743 -0.000033333334 r1744a -0.000033333334 r1744b -0.000033333334 r1745a -0.000033333334 r1745b -0.000033333334 r1746a -0.000033333334 r1746b -0.000033333334 
r1747a 
-0.000033333334 r1747b 
-0.000033333334 r1748a -0.000033333334 r1748b -0.000033333334 r1749a -0.000033333334 r1749b -0.000033333334 r1750 -0.000033333334 r1751a -0.000033333334 r1751b -0.000033333334 r1752 -0.000033333334 
r1753a 
-0.000033333334 r1753b 
-0.000033333334 r1754a -0.000033333334 r1754b -0.000033333334 r1755a -0.000033333334 r1755b -0.000033333334 r1756a -0.000033333334 r1756b -0.000033333334 r1757a -0.000033333334 r1757b -0.000033333334 
r1758a 
-0.000033333334 r1758b 
-0.000033333334 r1759a -0.000033333334 r1759b -0.000033333334 r1760a -0.000033333334 r1760b -0.000033333334 r1761 -0.000033333334 r1762a -0.000033333334 r1762b -0.000033333334 r1763a -0.000033333334 
r1763b 
-0.000033333334 r1764a 
-0.000033333334 r1764b -0.000033333334 r1765a -0.000033333334 r1765b -0.000033333334 r1766a -0.000033333334 r1766b -0.000033333334 r1767a -0.000033333334 r1767b -0.000033333334 r1768a -0.000033333334 
r1768b 
-0.000033333334 r1769 
-0.000033333334 r1770 -0.000033333334 r1771 -0.000033333334 r1772 -0.000033333334 r1773 -0.000033333334 r1774 -0.000033333334 r1775a -0.000033333334 r1775b -0.000033333334 r1776a -0.000033333334 
r1776b 
-0.000033333334 r1777 
-0.000033333334 r1778 -0.000033333334 r1779 -0.000033333334 r1780 -0.000033333334 r1781 -0.000033333334 r1782a -0.000033333334 r1782b -0.000033333334 r1783 -0.000033333334 r1784 -0.000033333334 
r1785a 
-0.000033333334 r1785b 
-0.000033333334 r1786a -0.000033333334 r1786b -0.000033333334 r1787a -0.000033333334 r1787b -0.000033333334 r1788 -0.000033333334 r1789a -0.000033333334 r1789b -0.000033333334 r1790a -0.000033333334 
r1790b 
-0.000033333334 r1791a 
-0.000033333334 r1791b -0.000033333334 r1792a -0.000033333334 r1792b -0.000033333334 r1793a -0.000033333334 r1793b -0.000033333334 r1794a -0.000033333334 r1794b -0.000033333334 r1795a -0.000033333334 
r1795b 
-0.000033333334 r1796 
-0.000033333334 r1797 -0.000033333334 r1798a -0.000033333334 r1798b -0.000033333334 r1799a -0.000033333334 r1799b -0.000033333334 r1800a -0.000033333334 r1800b -0.000033333334 r1801a -0.000033333334 
r1801b 
-0.000033333334 r1802a 
-0.000033333334 r1802b -0.000033333334 r1803 -0.000033333334 r1804 -0.000033333334 r1805a -0.000033333334 r1805b -0.000033333334 r1806a -0.000033333334 r1806b -0.000033333334 r1807a -0.000033333334 
r1807b 
-0.000033333334 r1808 
-0.000033333334 r1809 -0.000033333334 r1810 -0.000033333334 r1811 -0.000033333334 r1812 -0.000033333334 r1813a -0.000033333334 r1813b -0.000033333334 r1814a -0.000033333334 r1814b -0.000033333334 
r1815a 
-0.000033333334 r1815b 
-0.000033333334 r1816a -0.000033333334 r1816b -0.000033333334 r1817 -0.000033333334 r1818 -0.000033333334 r1819 -0.000033333334 r1820a -0.000033333334 r1820b -0.000033333334 r1821 -0.000033333334 
r1822 
-0.000033333334 r1823a 
-0.000033333334 r1823b -0.000033333334 r1824 -0.000033333334 r1825 -0.000033333334 r1826a -0.000033333334 r1826b -0.000033333334 r1827a -0.000033333334 r1827b -0.000033333334 r1828 -0.000033333334 
r1829 
-0.000033333334 r1830 
-0.000033333334 r1831 -0.000033333334 r1832 -0.000033333334 r1833 -0.000033333334 r1834 -0.000033333334 r1835 -0.000033333334 r1836a -0.000033333334 r1836b -0.000033333334 r1837a -0.000033333334 
r1837b 
-0.000033333334 r1838a 
-0.000033333334 r1838b -0.000033333334 r1839 -0.000033333334 r1840 -0.000033333334 r1841 -0.000033333334 r1842a -0.000033333334 r1842b -0.000033333334 r1843a -0.000033333334 r1843b -0.000033333334 
r1844 
-0.000033333334 r1845 
-0.000033333334 r1846 -0.000033333334 r1847 -0.000033333334 r1848a -0.000033333334 r1848b -0.000033333334 r1849a -0.000033333334 r1849b -0.000033333334 r1850a -0.000033333334 r1850b -0.000033333334 
r1851a 
-0.000033333334 r1851b 
-0.000033333334 r1852a -0.000033333334 r1852b -0.000033333334 r1853 -0.000033333334 r1854 -0.000033333334 r1855a -0.000033333334 r1855b -0.000033333334 r1856a -0.000033333334 r1856b -0.000033333334 
r1857 
-0.000033333334 r1858 
-0.000033333334 r1859a -0.000033333334 r1859b -0.000033333334 r1860a -0.000033333334 r1860b -0.000033333334 r1861a -0.000033333334 r1861b -0.000033333334 r1862 -0.000033333334 r1863 -0.000033333334 
r1864 
-0.000033333334 r1865 
-0.000033333334 r1866 -0.000033333334 r1867 -0.000033333334 r1868 -0.000033333334 r1869 -0.000033333334 r1870 -0.000033333334 r1871a -0.000033333334 r1871b -0.000033333334 r1872a -0.000033333334 
r1872b 
-0.000033333334 r1873 
-0.000033333334 r1874 -0.000033333334 r1875 -0.000033333334 r1876 -0.000033333334 r1877 -0.000033333334 r1878 -0.000033333334 r1879 -0.000033333334 r1880 -0.000033333334 r1881 -0.000033333334 
r1882 
-0.000033333334 r1883 
-0.000033333334 r1884 -0.000033333334 r1885 -0.000033333334 r1886 -0.000033333334 r1887 -0.000033333334 r1888 -0.000033333334 r1889 -0.000033333334 r1890a -0.000033333334 r1890b -0.000033333334 
r1891 
-0.000033333334 r1892 
-0.000033333334 r1893 -0.000033333334 r1894 -0.000033333334 r1895 -0.000033333334 r1896a -0.000033333334 r1896b -0.000033333334 r1897a -0.000033333334 r1897b -0.000033333334 r1898a -0.000033333334 
r1898b 
-0.000033333334 r1899a 
-0.000033333334 r1899b -0.000033333334 r1900a -0.000033333334 r1900b -0.000033333334 r1901a -0.000033333334 r1901b -0.000033333334 r1902a -0.000033333334 r1902b -0.000033333334 r1903a -0.000033333334 
r1903b 
-0.000033333334 r1904a 
-0.000033333334 r1904b -0.000033333334 r1905a -0.000033333334 r1905b -0.000033333334 r1906 -0.000033333334 r1907 -0.000033333334 r1908 -0.000033333334 r1909a -0.000033333334 r1909b -0.000033333334 
r1910a 
-0.000033333334 r1910b 
-0.000033333334 r1911 -0.000033333334 r1912 -0.000033333334 r1913 -0.000033333334 r1914 -0.000033333334 r1915 -0.000033333334 r1916 -0.000033333334 r1917 -0.000033333334 r1918a -0.000033333334 
r1918b 
-0.000033333334 r1919a 
-0.000033333334 r1919b -0.000033333334 r1920 -0.000033333334 r1921 -0.000033333334 r1922 -0.000033333334 r1923a -0.000033333334 r1923b -0.000033333334 r1924a -0.000033333334 r1924b -0.000033333334 
r1925 
-0.000033333334 r1926 
-0.000033333334 r1927 -0.000033333334 r1928a -0.000033333334 r1928b -0.000033333334 r1929a -0.000033333334 r1929b -0.000033333334 r1930 -0.000033333334 r1931 -0.000033333334 r1932 -0.000033333334 
r1933 
-0.000033333334 r1934 
-0.000033333334 r1935 -0.000033333334 r1936 -0.000033333334 r1937 -0.000033333334 r1938a -0.000033333334 r1938b -0.000033333334 r1939a -0.000033333334 r1939b -0.000033333334 r1940a -0.000033333334 
r1940b 
-0.000033333334 r1941a 
-0.000033333334 r1941b -0.000033333334 r1942a -0.000033333334 r1942b -0.000033333334 r1943a -0.000033333334 r1943b -0.000033333334 r1944a -0.000033333334 r1944b -0.000033333334 r1945 -0.000033333334 
r1946 
-0.000033333334 r1947 
-0.000033333334 r1948 -0.000033333334 r1949 -0.000033333334 r1950 -0.000033333334 r1951 -0.000033333334 r1952a -0.000033333334 r1952b -0.000033333334 r1953 -0.000033333334 r1954a -0.000033333334 
r1954b 
-0.000033333334 r1955a 
-0.000033333334 r1955b -0.000033333334 r1956a -0.000033333334 r1956b -0.000033333334 r1957a -0.000033333334 r1957b -0.000033333334 r1958a -0.000033333334 r1958b -0.000033333334 r1959a -0.000033333334 
r1959b 
-0.000033333334 r1960a 
-0.000033333334 r1960b -0.000033333334 r1961a -0.000033333334 r1961b -0.000033333334 r1962 -0.000033333334 r1963 -0.000033333334 r1964 -0.000033333334 r1965 -0.000033333334 r1966 -0.000033333334 
r1967a 
-0.000033333334 r1967b 
-0.000033333334 r1968a -0.000033333334 r1968b -0.000033333334 r1969 -0.000033333334 r1970 -0.000033333334 r1971 -0.000033333334 r1972a -0.000033333334 r1972b -0.000033333334 r1973a -0.000033333334 
r1973b 
-0.000033333334 r1974a 
-0.000033333334 r1974b -0.000033333334 r1975 -0.000033333334 r1976 -0.000033333334 r1977 -0.000033333334 r1978 -0.000033333334 r1979 -0.000033333334 r1980a -0.000033333334 r1980b -0.000033333334 
r1981 
-0.000033333334 r1982 
-0.000033333334 r1983 -0.000033333334 r1984 -0.000033333334 r1985 -0.000033333334 r1986 -0.000033333334 r1987 -0.000033333334 r1988 -0.000033333334 r1989 -0.000033333334 r1990 -0.000033333334 
r1991 
-0.000033333334 r1992 
-0.000033333334 r1993 -0.000033333334 r1994 -0.000033333334 r1995 -0.000033333334 r1996 -0.000033333334 r1997 -0.000033333334 r1998a -0.000033333334 r1998b -0.000033333334 r1999a -0.000033333334 
r1999b 
-0.000033333334 r2000a 
-0.000033333334 r2000b -0.000033333334 r2001a -0.000033333334 r2001b -0.000033333334 r2002 -0.000033333334 r2003 -0.000033333334 r2004a -0.000033333334 r2004b -0.000033333334 r2005a -0.000033333334 
r2005b 
-0.000033333334 r2006a 
-0.000033333334 r2006b -0.000033333334 r2007a -0.000033333334 r2007b -0.000033333334 r2008a -0.000033333334 r2008b -0.000033333334 r2009 -0.000033333334 r2010 -0.000033333334 r2011 -0.000033333334 
r2012 
-0.000033333334 r2013a 
-0.000033333334 r2013b -0.000033333334 r2014a -0.000033333334 r2014b -0.000033333334 r2015a -0.000033333334 r2015b -0.000033333334 r2016a -0.000033333334 r2016b -0.000033333334 r2017 -0.000033333334 
r2018 
-0.000033333334 r2019a 
-0.000033333334 r2019b -0.000033333334 r2020a -0.000033333334 r2020b -0.000033333334 r2021a -0.000033333334 r2021b -0.000033333334 r2022 -0.000033333334 r2023 -0.000033333334 r2024 -0.000033333334 
r2025 
-0.000033333334 r2026 
-0.000033333334 r2027 -0.000033333334 r2028 -0.000033333334 r2029a -0.000033333334 r2029b -0.000033333334 r2030 -0.000033333334 r2031 -0.000033333334 r2032 -0.000033333334 r2033 -0.000033333334 
r2034 
-0.000033333334 r2035 
-0.000033333334 r2036 -0.000033333334 r2037a -0.000033333334 r2037b -0.000033333334 r2038a -0.000033333334 r2038b -0.000033333334 r2039a -0.000033333334 r2039b -0.000033333334 r2040a -0.000033333334 
r2040b 
-0.000033333334 r2041a 
-0.000033333334 r2041b -0.000033333334 r2042a -0.000033333334 r2042b -0.000033333334 r2043a -0.000033333334 r2043b -0.000033333334 r2044 -0.000033333334 r2045 -0.000033333334 r2046a -0.000033333334 
r2046b 
-0.000033333334 r2047a 
-0.000033333334 r2047b -0.000033333334 r2048a -0.000033333334 r2048b -0.000033333334 r2049 -0.000033333334 r2050 -0.000033333334 r2051a -0.000033333334 r2051b -0.000033333334 r2052a -0.000033333334 
r2052b 
-0.000033333334 r2053a 
-0.000033333334 r2053b -0.000033333334 r2054 -0.000033333334 r2055 -0.000033333334 r2056a -0.000033333334 r2056b -0.000033333334 r2057 -0.000033333334 r2058 -0.000033333334 r2059 -0.000033333334 
r2060 
-0.000033333334 r2061 
-0.000033333334 r2062 -0.000033333334 r2063 -0.000033333334 r2064 -0.000033333334 r2065 -0.000033333334 r2066 -0.000033333334 r2067 -0.000033333334 r2068a -0.000033333334 r2068b -0.000033333334 
r2069a 
-0.000033333334 r2069b 
-0.000033333334 r2070a -0.000033333334 r2070b -0.000033333334 r2071a -0.000033333334 r2071b -0.000033333334 r2072 -0.000033333334 r2073 -0.000033333334 r2074 -0.000033333334 r2075 -0.000033333334 
r2076 
-0.000033333334 r2077 
-0.000033333334 r2078 -0.000033333334 r2079a -0.000033333334 r2079b -0.000033333334 r2080a -0.000033333334 r2080b -0.000033333334 r2081 -0.000033333334 r2082a -0.000033333334 r2082b -0.000033333334 
r2083a 
-0.000033333334 r2083b 
-0.000033333334 r2084a -0.000033333334 r2084b -0.000033333334 r2085 -0.000033333334 r2086a -0.000033333334 r2086b -0.000033333334 r2087a -0.000033333334 r2087b -0.000033333334 r2088a -0.000033333334 
r2088b 
-0.000033333334 r2089a 
-0.000033333334 r2089b -0.000033333334 r2090a -0.000033333334 r2090b -0.000033333334 r2091 -0.000033333334 r2092 -0.000033333334 r2093 -0.000033333334 r2094 -0.000033333334 r2095 -0.000033333334 
r2096 
-0.000033333334 r2097 
-0.000033333334 r2098 -0.000033333334 r2099 -0.000033333334 r2100a -0.000033333334 r2100b -0.000033333334 r2101a -0.000033333334 r2101b -0.000033333334 r2102 -0.000033333334 r2103 -0.000033333334 
r2104 
-0.000033333334 r2105 
-0.000033333334 r2106a -0.000033333334 r2106b -0.000033333334 r2107a -0.000033333334 r2107b -0.000033333334 r2108 -0.000033333334 r2109 -0.000033333334 r2110 -0.000033333334 r2111a -0.000033333334 
r2111b 
-0.000033333334 r2112a 
-0.000033333334 r2112b -0.000033333334 r2113 -0.000033333334 r2114 -0.000033333334 r2115a -0.000033333334 r2115b -0.000033333334 r2116 -0.000033333334 r2117 -0.000033333334 r2118 -0.000033333334 
r2119a 
-0.000033333334 r2119b 
-0.000033333334 r2120a -0.000033333334 r2120b -0.000033333334 r2121a -0.000033333334 r2121b -0.000033333334 r2122a -0.000033333334 r2122b -0.000033333334 r2123a -0.000033333334 r2123b -0.000033333334 
r2124a 
-0.000033333334 r2124b 
-0.000033333334 r2125a -0.000033333334 r2125b -0.000033333334 r2126 -0.000033333334 r2127a -0.000033333334 r2127b -0.000033333334 r2128a -0.000033333334 r2128b -0.000033333334 r2129a -0.000033333334 
r2129b 
-0.000033333334 r2130 
-0.000033333334 r2131 -0.000033333334 r2132 -0.000033333334 r2133 -0.000033333334 r2134 -0.000033333334 r2135a -0.000033333334 r2135b -0.000033333334 r2136 -0.000033333334 r2137 -0.000033333334 
r2138 
-0.000033333334 r2139 
-0.000033333334 r2140a -0.000033333334 r2140b -0.000033333334 r2141 -0.000033333334 r2142 -0.000033333334 r2143 -0.000033333334 r2144 -0.000033333334 r2145 -0.000033333334 r2146 -0.000033333334 
r2147 
-0.000033333334 r2148a 
-0.000033333334 r2148b -0.000033333334 r2149a -0.000033333334 r2149b -0.000033333334 r2150 -0.000033333334 r2151 -0.000033333334 r2152 -0.000033333334 r2153 -0.000033333334 r2154a -0.000033333334 
r2154b 
-0.000033333334 r2155a 
-0.000033333334 r2155b -0.000033333334 r2156a -0.000033333334 r2156b -0.000033333334 r2157a -0.000033333334 r2157b -0.000033333334 r2158 -0.000033333334 r2159 -0.000033333334 r2160 -0.000033333334 
r2161 
-0.000033333334 r2162a 
-0.000033333334 r2162b -0.000033333334 r2163a -0.000033333334 r2163b -0.000033333334 r2164a -0.000033333334 r2164b -0.000033333334 r2165a -0.000033333334 r2165b -0.000033333334 r2166 -0.000033333334 
r2167 
-0.000033333334 r2168a 
-0.000033333334 r2168b -0.000033333334 r2169a -0.000033333334 r2169b -0.000033333334 r2170a -0.000033333334 r2170b -0.000033333334 r2171 -0.000033333334 r2172 -0.000033333334 r2173a -0.000033333334 
r2173b 
-0.000033333334 r2174a 
-0.000033333334 r2174b -0.000033333334 r2175a -0.000033333334 r2175b -0.000033333334 r2176a -0.000033333334 r2176b -0.000033333334 r2177a -0.000033333334 r2177b -0.000033333334 r2178a -0.000033333334 
r2178b 
-0.000033333334 r2179 
-0.000033333334 r2180 -0.000033333334 r2181 -0.000033333334 r2182 -0.000033333334 r2183a -0.000033333334 r2183b -0.000033333334 r2184 -0.000033333334 r2185 -0.000033333334 r2186a -0.000033333334 
r2186b 
-0.000033333334 r2187 
-0.000033333334 r2188 -0.000033333334 r2189 -0.000033333334 r2190 -0.000033333334 r2191 -0.000033333334 r2192a -0.000033333334 r2192b -0.000033333334 r2193 -0.000033333334 r2194 -0.000033333334 
r2195 
-0.000033333334 r2196 
-0.000033333334 r2197 -0.000033333334 r2198 -0.000033333334 r2199 -0.000033333334 r2200 -0.000033333334 r2201 -0.000033333334 r2202 -0.000033333334 r2203a -0.000033333334 r2203b -0.000033333334 
r2204a 
-0.000033333334 r2204b 
-0.000033333334 r2205a -0.000033333334 r2205b -0.000033333334 r2206a -0.000033333334 r2206b -0.000033333334 r2207 -0.000033333334 r2208a -0.000033333334 r2208b -0.000033333334 r2209a -0.000033333334 
r2209b 
-0.000033333334 r2210a 
-0.000033333334 r2210b -0.000033333334 r2211 -0.000033333334 r2212a -0.000033333334 r2212b -0.000033333334 r2213a -0.000033333334 r2213b -0.000033333334 r2214a -0.000033333334 r2214b -0.000033333334 
r2215a 
-0.000033333334 r2215b 
-0.000033333334 r2216 -0.000033333334 r2217a -0.000033333334 r2217b -0.000033333334 r2218a -0.000033333334 r2218b -0.000033333334 r2219a -0.000033333334 r2219b -0.000033333334 r2220 -0.000033333334 
r2221 
-0.000033333334 r2222 
-0.000033333334 r2223 -0.000033333334 r2224 -0.000033333334 r2225 -0.000033333334 r2226 -0.000033333334 r2227 -0.000033333334 r2228 -0.000033333334 r2229 -0.000033333334 r2230 -0.000033333334 
r2231 
-0.000033333334 r2232 
-0.000033333334 r2233 -0.000033333334 r2234 -0.000033333334 r2235 -0.000033333334 r2236 -0.000033333334 r2237 -0.000033333334 r2238 -0.000033333334 r2239 -0.000033333334 r2240 -0.000033333334 
r2241 
-0.000033333334 r2242 
-0.000033333334 r2243 -0.000033333334 r2244 -0.000033333334 r2245 -0.000033333334 r2246 -0.000033333334 r2247 -0.000033333334 r2248 -0.000033333334 r2249 -0.000033333334 r2250 -0.000033333334 
r2251 
-0.000033333334 r2252 
-0.000033333334 r2253 -0.000033333334 r2254 -0.000033333334 r2255 -0.000033333334 r2256 -0.000033333334 r2257 -0.000033333334 r2258 -0.000033333334 r2259 -0.000033333334 r2260 -0.000033333334 
r2261 
-0.000033333334 r2262 
-0.000033333334 r2263 -0.000033333334 r2264 -0.000033333334 r2265 -0.000033333334 r2266 -0.000033333334 r2267 -0.000033333334 r2268 -0.000033333334 r2269 -0.000033333334 r2270 -0.000033333334 
r2271a 
-0.000033333334 r2271b 
-0.000033333334 r2272a -0.000033333334 r2272b -0.000033333334 r2273 -0.000033333334 r2274a -0.000033333334 r2274b -0.000033333334 r2275a -0.000033333334 r2275b -0.000033333334 r2276a -0.000033333334 
r2276b 
-0.000033333334 r2277a 
-0.000033333334 r2277b -0.000033333334 r2278a -0.000033333334 r2278b -0.000033333334 r2279 -0.000033333334 r2280a -0.000033333334 r2280b -0.000033333334 r2281a -0.000033333334 r2281b -0.000033333334 
r2282 
-0.000033333334 r2283 
-0.000033333334 r2284a -0.000033333334 r2284b -0.000033333334 r2285a -0.000033333334 r2285b -0.000033333334 r2286a -0.000033333334 r2286b -0.000033333334 r2287a -0.000033333334 r2287b -0.000033333334 
r2288a 
-0.000033333334 r2288b 
-0.000033333334 r2289a -0.000033333334 r2289b -0.000033333334 r2290 -0.000033333334 r2291 -0.000033333334 r2292 -0.000033333334 r2293a -0.000033333334 r2293b -0.000033333334 r2294 -0.000033333334 
r2295 
-0.000033333334 r2296 
-0.000033333334 r2297 -0.000033333334 r2298a -0.000033333334 r2298b -0.000033333334 r2299a -0.000033333334 r2299b -0.000033333334 r2300a -0.000033333334 r2300b -0.000033333334 r2301 -0.000033333334 
r2302a 
-0.000033333334 r2302b 
-0.000033333334 r2303a -0.000033333334 r2303b -0.000033333334 r2304 -0.000033333334 r2305 -0.000033333334 r2306a -0.000033333334 r2306b -0.000033333334 r2307a -0.000033333334 r2307b -0.000033333334 
r2308 
-0.000033333334 r2309 
-0.000033333334 r2310 -0.000033333334 r2311a -0.000033333334 r2311b -0.000033333334 r2312 -0.000033333334 r2313a -0.000033333334 r2313b -0.000033333334 r2314 -0.000033333334 r2315 -0.000033333334 
r2316 
-0.000033333334 r2317 
-0.000033333334 r2318 -0.000033333334 r2319 -0.000033333334 r2320a -0.000033333334 r2320b -0.000033333334 r2321 -0.000033333334 r2322 -0.000033333334 r2323a -0.000033333334 r2323b -0.000033333334 
r2324a 
-0.000033333334 r2324b 
-0.000033333334 r2325a -0.000033333334 r2325b -0.000033333334 r2326a -0.000033333334 r2326b -0.000033333334 r2327a -0.000033333334 r2327b -0.000033333334 r2328a -0.000033333334 r2328b -0.000033333334 
r2329a 
-0.000033333334 r2329b 
-0.000033333334 r2330 -0.000033333334 r2331a -0.000033333334 r2331b -0.000033333334 r2332 -0.000033333334 r2333a -0.000033333334 r2333b -0.000033333334 r2334a -0.000033333334 r2334b -0.000033333334 
r2335 
-0.000033333334 r2336a 
-0.000033333334 r2336b -0.000033333334 r2337 -0.000033333334 r2338a -0.000033333334 r2338b -0.000033333334 r2339a -0.000033333334 r2339b -0.000033333334 r2340 -0.000033333334 r2341a -0.000033333334 
r2341b 
-0.000033333334 r2342 
-0.000033333334 r2343a -0.000033333334 r2343b -0.000033333334 r2344a -0.000033333334 r2344b -0.000033333334 r2345 -0.000033333334 r2346 -0.000033333334 r2347 -0.000033333334 r2348a -0.000033333334 
r2348b 
-0.000033333334 r2349 
-0.000033333334 r2350 -0.000033333334 r2351 -0.000033333334 r2352a -0.000033333334 r2352b -0.000033333334 r2353a -0.000033333334 r2353b -0.000033333334 r2354 -0.000033333334 r2355a -0.000033333334 
r2355b 
-0.000033333334 r2356a 
-0.000033333334 r2356b -0.000033333334 r2357 -0.000033333334 r2358 -0.000033333334 r2359a -0.000033333334 r2359b -0.000033333334 r2360 -0.000033333334 r2361 -0.000033333334 r2362a -0.000033333334 
r2362b 
-0.000033333334 r2363 
-0.000033333334 r2364a -0.000033333334 r2364b -0.000033333334 r2365 -0.000033333334 r2366a -0.000033333334 r2366b -0.000033333334 r2367a -0.000033333334 r2367b -0.000033333334 r2368a -0.000033333334 
r2368b 
-0.000033333334 r2369a 
-0.000033333334 r2369b -0.000033333334 r2370 -0.000033333334 r2371 -0.000033333334 r2372 -0.000033333334 r2373a -0.000033333334 r2373b -0.000033333334 r2374a -0.000033333334 r2374b -0.000033333334 
r2375a 
-0.000033333334 r2375b 
-0.000033333334 r2376a -0.000033333334 r2376b -0.000033333334 r2377a -0.000033333334 r2377b -0.000033333334 r2378 -0.000033333334 r2379a -0.000033333334 r2379b -0.000033333334 r2380a -0.000033333334 
r2380b 
-0.000033333334 r2381 
-0.000033333334 r2382a -0.000033333334 r2382b -0.000033333334 r2383 -0.000033333334 r2384 -0.000033333334 r2385a -0.000033333334 r2385b -0.000033333334 r2386 -0.000033333334 r2387 -0.000033333334 
r2388a 
-0.000033333334 r2388b 
-0.000033333334 r2389 -0.000033333334 r2390a -0.000033333334 r2390b -0.000033333334 r2391a -0.000033333334 r2391b -0.000033333334 r2392a -0.000033333334 r2392b -0.000033333334 r2393a -0.000033333334 
r2393b 
-0.000033333334 r2394a 
-0.000033333334 r2394b -0.000033333334 r2395 -0.000033333334 r2396a -0.000033333334 r2396b -0.000033333334 r2397 -0.000033333334 r2398a -0.000033333334 r2398b -0.000033333334 r2399 -0.000033333334 
r2400a 
-0.000033333334 r2400b 
-0.000033333334 r2401 -0.000033333334 r2402 -0.000033333334 r2403 -0.000033333334 r2404 -0.000033333334 r2405a -0.000033333334 r2405b -0.000033333334 r2406 -0.000033333334 r2407a -0.000033333334 
r2407b 
-0.000033333334 r2408 
-0.000033333334 r2409a -0.000033333334 r2409b -0.000033333334 r2410 -0.000033333334 r2411a -0.000033333334 r2411b -0.000033333334 r2412a -0.000033333334 r2412b -0.000033333334 r2413 -0.000033333334 
r2414a 
-0.000033333334 r2414b 
-0.000033333334 r2415 -0.000033333334 r2416a -0.000033333334 r2416b -0.000033333334 r2417a -0.000033333334 r2417b -0.000033333334 r2418a -0.000033333334 r2418b -0.000033333334 r2419 -0.000033333334 
r2420 
-0.000033333334 r2421a 
-0.000033333334 r2421b -0.000033333334 r2422a -0.000033333334 r2422b -0.000033333334 r2423a -0.000033333334 r2423b -0.000033333334 r2424a -0.000033333334 r2424b -0.000033333334 r2425 -0.000033333334 
r2426a 
-0.000033333334 r2426b 
-0.000033333334 r2427a -0.000033333334 r2427b -0.000033333334 r2428 -0.000033333334 r2429a -0.000033333334 r2429b -0.000033333334 r2430a -0.000033333334 r2430b -0.000033333334 r2431 -0.000033333334 
r2432a 
-0.000033333334 r2432b 
-0.000033333334 r2433a -0.000033333334 r2433b -0.000033333334 r2434a -0.000033333334 r2434b -0.000033333334 r2435a -0.000033333334 r2435b -0.000033333334 r2436 -0.000033333334 r2437 -0.000033333334 
r2438 
-0.000033333334 r2439a 
-0.000033333334 r2439b -0.000033333334 r2440a -0.000033333334 r2440b -0.000033333334 r2441 -0.000033333334 r2442a -0.000033333334 r2442b -0.000033333334 r2443a -0.000033333334 r2443b -0.000033333334 
r2444a 
-0.000033333334 r2444b 
-0.000033333334 r2445a -0.000033333334 r2445b -0.000033333334 r2446a -0.000033333334 r2446b -0.000033333334 r2447a -0.000033333334 r2447b -0.000033333334 r2448a -0.000033333334 r2448b -0.000033333334 
r2449a 
-0.000033333334 r2449b 
-0.000033333334 r2450a -0.000033333334 r2450b -0.000033333334 r2451a -0.000033333334 r2451b -0.000033333334 r2452a -0.000033333334 r2452b -0.000033333334 r2453 -0.000033333334 r2454a -0.000033333334 
r2454b 
-0.000033333334 r2455 
-0.000033333334 r2456a -0.000033333334 r2456b -0.000033333334 r2457 -0.000033333334 r2458a -0.000033333334 r2458b -0.000033333334 r2459a -0.000033333334 r2459b -0.000033333334 r2460a -0.000033333334 
r2460b 
-0.000033333334 r2461 
-0.000033333334 r2462a -0.000033333334 r2462b -0.000033333334 r2463a -0.000033333334 r2463b -0.000033333334 r2464a -0.000033333334 r2464b -0.000033333334 r2465a -0.000033333334 r2465b -0.000033333334 
r2466 
-0.000033333334 r2467a 
-0.000033333334 r2467b -0.000033333334 r2468 -0.000033333334 r2469 -0.000033333334 r2470 -0.000033333334 r2471a -0.000033333334 r2471b -0.000033333334 r2472 -0.000033333334 r2473 -0.000033333334 
r2474a 
-0.000033333334 r2474b 
-0.000033333334 r2475a -0.000033333334 r2475b -0.000033333334 r2476 -0.000033333334 r2477 -0.000033333334 r2478a -0.000033333334 r2478b -0.000033333334 r2479 -0.000033333334 r2480 -0.000033333334 
r2481a 
-0.000033333334 r2481b 
-0.000033333334 r2482 -0.000033333334 r2483 -0.000033333334 r2484a -0.000033333334 r2484b -0.000033333334 r2485a -0.000033333334 r2485b -0.000033333334 r2486a -0.000033333334 r2486b -0.000033333334 
r2487 
-0.000033333334 r2488a 
-0.000033333334 r2488b -0.000033333334 r2489 -0.000033333334 r2490 -0.000033333334 r2491a -0.000033333334 r2491b -0.000033333334 r2492a -0.000033333334 r2492b -0.000033333334 r2493a -0.000033333334 
r2493b 
-0.000033333334 r2494a 
-0.000033333334 r2494b -0.000033333334 r2495 -0.000033333334 r2496a -0.000033333334 r2496b -0.000033333334 r2497a -0.000033333334 r2497b -0.000033333334 r2498a -0.000033333334 r2498b -0.000033333334 
r2499a 
-0.000033333334 r2499b 
-0.000033333334 r2500a -0.000033333334 r2500b -0.000033333334 r2501 -0.000033333334 r2502 -0.000033333334 r2503 -0.000033333334 r2504 -0.000033333334 r2505a -0.000033333334 r2505b -0.000033333334 
r2506a 
-0.000033333334 r2506b 
-0.000033333334 r2507a -0.000033333334 r2507b -0.000033333334 r2508 -0.000033333334 r2509a -0.000033333334 r2509b -0.000033333334 r2510a -0.000033333334 r2510b -0.000033333334 r2511a -0.000033333334 
r2511b 
-0.000033333334 r2512a 
-0.000033333334 r2512b -0.000033333334 r2513a -0.000033333334 r2513b -0.000033333334 r2514 -0.000033333334 r2515a -0.000033333334 r2515b -0.000033333334 r2516a -0.000033333334 r2516b -0.000033333334 
r2517a 
-0.000033333334 r2517b 
-0.000033333334 r2518 -0.000033333334 r2519a -0.000033333334 r2519b -0.000033333334 r2520a -0.000033333334 r2520b -0.000033333334 r2521a -0.000033333334 r2521b -0.000033333334 r2522a -0.000033333334 
r2522b 
-0.000033333334 r2523 
-0.000033333334 r2524a -0.000033333334 r2524b -0.000033333334 r2525 -0.000033333334 r2526a -0.000033333334 r2526b -0.000033333334 r2527a -0.000033333334 r2527b -0.000033333334 r2528a -0.000033333334 
r2528b 
-0.000033333334 r2529a 
-0.000033333334 r2529b -0.000033333334 r2530a -0.000033333334 r2530b -0.000033333334 r2531 -0.000033333334 r2532 -0.000033333334 r2533 -0.000033333334 r2534 -0.000033333334 r2535 -0.000033333334 
r2536a 
-0.000033333334 r2536b 
-0.000033333334 r2537a -0.000033333334 r2537b -0.000033333334 r2538a -0.000033333334 r2538b -0.000033333334 r2539a -0.000033333334 r2539b -0.000033333334 r2540 -0.000033333334 r2541a -0.000033333334 
r2541b 
-0.000033333334 r2542 
-0.000033333334 r2543 -0.000033333334 r2544a -0.000033333334 r2544b -0.000033333334 r2545a -0.000033333334 r2545b -0.000033333334 r2546 -0.000033333334 r2547 -0.000033333334 r2548a -0.000033333334 
r2548b 
-0.000033333334 r2549 
-0.000033333334 r2550 -0.000033333334 r2551a -0.000033333334 r2551b -0.000033333334 r2552a -0.000033333334 r2552b -0.000033333334 r2553 -0.000033333334 r2554 -0.000033333334 r2555a -0.000033333334 
r2555b 
-0.000033333334 r2556a 
-0.000033333334 r2556b -0.000033333334 r2557 -0.000033333334 r2558 -0.000033333334 r2559a -0.000033333334 r2559b -0.000033333334 r2560a -0.000033333334 r2560b -0.000033333334 r2561a -0.000033333334 
r2561b 
-0.000033333334 r2562a 
-0.000033333334 r2562b -0.000033333334 r2563a -0.000033333334 r2563b -0.000033333334 r2564a -0.000033333334 r2564b -0.000033333334 r2565a -0.000033333334 r2565b -0.000033333334 r2566a -0.000033333334 
r2566b 
-0.000033333334 r2567a 
-0.000033333334 r2567b -0.000033333334 r2568a -0.000033333334 r2568b -0.000033333334 r2569a -0.000033333334 r2569b -0.000033333334 r2570a -0.000033333334 r2570b -0.000033333334 r2571a -0.000033333334 
r2571b 
-0.000033333334 r2572a 
-0.000033333334 r2572b -0.000033333334 r2573a -0.000033333334 r2573b -0.000033333334 r2574 -0.000033333334 r2575a -0.000033333334 r2575b -0.000033333334 r2576 -0.000033333334 r2577 -0.000033333334 
r2578 
-0.000033333334 r2579a 
-0.000033333334 r2579b -0.000033333334 r2580a -0.000033333334 r2580b -0.000033333334 r2581 -0.000033333334 r2582 -0.000033333334 r2583 -0.000033333334 r2584a -0.000033333334 r2584b -0.000033333334 
r2585a 
-0.000033333334 r2585b 
-0.000033333334 r2586 -0.000033333334 r2587a -0.000033333334 r2587b -0.000033333334 r2588 -0.000033333334 r2589a -0.000033333334 r2589b -0.000033333334 r2590a -0.000033333334 r2590b -0.000033333334 
r2591 
-0.000033333334 r2592a 
-0.000033333334 r2592b -0.000033333334 r2593a -0.000033333334 r2593b -0.000033333334 r2594a -0.000033333334 r2594b -0.000033333334 r2595 -0.000033333334 r2596a -0.000033333334 r2596b -0.000033333334 
r2597a 
-0.000033333334 r2597b 
-0.000033333334 r2598a -0.000033333334 r2598b -0.000033333334 r2599 -0.000033333334 r2600 -0.000033333334 r2601 -0.000033333334 r2602a -0.000033333334 r2602b -0.000033333334 r2603 -0.000033333334 
r2604a 
-0.000033333334 r2604b 
-0.000033333334 r2605 -0.000033333334 r2606 -0.000033333334 r2607a -0.000033333334 r2607b -0.000033333334 r2608 -0.000033333334 r2609 -0.000033333334 r2610 -0.000033333334 r2611 -0.000033333334 
r2612 
-0.000033333334 r2613 
-0.000033333334 r2614 -0.000033333334 r2615 -0.000033333334 r2616a -0.000033333334 r2616b -0.000033333334 r2617 -0.000033333334 r2618 -0.000033333334 r2619 -0.000033333334 r2620a -0.000033333334 
r2620b 
-0.000033333334 r2621 
-0.000033333334 r2622 -0.000033333334 r2623 -0.000033333334 r2624 -0.000033333334 r2625 -0.000033333334 r2626 -0.000033333334 r2627a -0.000033333334 r2627b -0.000033333334 r2628 -0.000033333334 
r2629 
-0.000033333334 r2630 
-0.000033333334 r2631 -0.000033333334 r2632 -0.000033333334 r2633 -0.000033333334 r2634a -0.000033333334 r2634b -0.000033333334 r2635 -0.000033333334 r2636 -0.000033333334 r2637 -0.000033333334 
r2638 
-0.000033333334 r2639a 
-0.000033333334 r2639b -0.000033333334 r2640 -0.000033333334 r2641 -0.000033333334 r2642 -0.000033333334 r2643 -0.000033333334 r2644 -0.000033333334 r2645a -0.000033333334 r2645b -0.000033333334 
r2646 
-0.000033333334 r2647 
-0.000033333334 r2648 -0.000033333334 r2649 -0.000033333334 r2650 -0.000033333334 r2651 -0.000033333334 r2652 -0.000033333334 r2653 -0.000033333334 r2654 -0.000033333334 r2655a -0.000033333334 
r2655b 
-0.000033333334 r2656 
-0.000033333334 r2657 -0.000033333334 r2658 -0.000033333334 r2659 -0.000033333334 r2660 -0.000033333334 r2661 -0.000033333334 r2662 -0.000033333334 r2663 -0.000033333334 r2664 -0.000033333334 
r2665 
-0.000033333334 r2666a 
-0.000033333334 r2666b -0.000033333334 r2667 -0.000033333334 r2668 -0.000033333334 r2669a -0.000033333334 r2669b -0.000033333334 r2670a -0.000033333334 r2670b -0.000033333334 r2671a -0.000033333334 
r2671b 
-0.000033333334 r2672 
-0.000033333334 r2673 -0.000033333334 r2674a -0.000033333334 r2674b -0.000033333334 r2675 -0.000033333334 r2676 -0.000033333334 r2677 -0.000033333334 r2678 -0.000033333334 r2679 +1.0 
objReaction 

Subject To
c636: \* 36-DICHLOROCATECHOL *\
 + r1193b -1.0 r1193a -1.0 r353b + r353a = 0 

c2450: \* cis-delta7-3-oxo-cerotoyl-ACPs *\
 -1.0 r2569b + r2569a -1.0 r2537b + r2537a = 0 

c1031: \* CPD-10285 *\
 -1.0 r669b + r669a = 0 

c2164: \* Protein-tyrosine-O-sulfates *\
 -1.0 r2300b + r2300a = 0 

c1454: \* PHYTOENE *\
 -1.0 r1160b + r1160a = 0 

c1736: \* CPD-8230 *\
 + r1599 = 0 

c1075: \* CPD-4203 *\
 -1.0 r1428 + r710 = 0 

c1115: \* CPD66-23 *\
 + r759b -1.0 r759a = 0 

c1277: \* D-MYO-INOSITOL-4-PHOSPHATE *\
 + r1206 -1.0 r941 = 0 

c2282: \* 3-Oxo-5-Beta-Steroids *\
 + r2396b -1.0 r2396a = 0 

c646: \* CPD-12846 *\
 + r359 = 0 

c881: \* 1-KETO-2-METHYLVALERATE *\
 + r1215 -1.0 r537 = 0 

c800: \* BUTYRIC_ACID *\
 -1.0 r2269 + r1911 + r1694 -1.0 r462b + r462a = 0 

c2024: \* INDOL-YLACETYL-MYO-INOSITOL-ARABINOSIDE *\
 + r2105 = 0 

c441: \* CPD-8090 *\
 + r1020 -1.0 r839 + r227 = 0 

c1293: \* CPD-13695 *\
 -1.0 r960b + r960a = 0 

c1256: \* CPD-10806 *\
 + r917b -1.0 r917a = 0 

c987: \* CPD-8135 *\
 + r635 = 0 

c826: \* CPD-9311 *\
 -1.0 r487b + r487a = 0 

c2481: \* cis-delta21-3-hydroxyC40-ACPs *\
 + r2573b -1.0 r2573a = 0 

c1319: \* CPD-7140 *\
 + r1688 + r1687 -1.0 r1577 + r997 = 0 

c1754: \* CDP-CHOLINE.CCO-OUT *\
 + r1638b -1.0 r1638a = 0 

c787: \* LUTEOLIN-7-O-BETA-D-GLUCURONOSYL-1-2 *\
 + r452 = 0 

c656: \* CPD-9870 *\
 + r442 -1.0 r366 = 0 

c1406: \* CPD-12452 *\
 -1.0 r1110b + r1110a = 0 

c1529: \* CPD-173 *\
 + r1260b -1.0 r1260a = 0 

c1564: \* 5-OXOPROLINE *\
 + r2279 -1.0 r1314 = 0 

c1511: \* CREATININE *\
 + r1238b -1.0 r1238a = 0 

c639: \* DIHYDROXY-BUTANONE-P *\
 -1.0 r1367 + r355 = 0 

c415: \* FERULIC-ACID *\
 -1.0 r1136 + r1022 -1.0 r210 = 0 

c337: \* CPD-3402 *\
 + r1856b -1.0 r1856a + r1855b -1.0 r1855a -1.0 r161 = 0 

c1048: \* 12346-PENTAKIS-O-GALLOYL-BETA-D-GLUC *\
 -1.0 r683 = 0 

c2277: \* 7-AMINOMETHYL-7-DEAZAGUANINE *\
 + r2393b -1.0 r2393a = 0 

c207: \* PRECURSOR-Z *\
 + r90 = 0 

c1492: \* OROTIDINE-5-PHOSPHATE *\
 -1.0 r1411 + r1209 = 0 

c2184: \* CPD-4893 *\
 + r2316 = 0 

c867: \* 4-MALEYL-ACETOACETATE *\
 -1.0 r523b + r523a = 0 

c2062: \* CPD-6365 *\
 -1.0 r2202 -1.0 r2201 + r2195 + r2194 + r2193 = 0 

c975: \* CPD-12200 *\
 + r994 -1.0 r626 = 0 

c1569: \* N-TETRADECANOYLGLYCYL-PEPTIDE *\
 -1.0 r1323b + r1323a = 0 

c747: \* HYDRPHENYLAC-CPD *\
 -1.0 r755b + r755a + r424b -1.0 r424a = 0 

c2366: \* 3-HYDROXY-DOCOSAPENTAENOYL-ACP *\
 + r2463b -1.0 r2463a = 0 

c1218: \* CPD-3943 *\
 -1.0 r1321 -1.0 r1046 + r877 = 0 

c173: \* CPD-8081 *\
 + r1466 + r73 = 0 

c2397: \* cis-delta17-C36-ACPs *\
 + r2486b -1.0 r2486a = 0 

c2187: \* Glucosyl-Cermaides *\
 + r2343b -1.0 r2343a + r2318 = 0 

c706: \* CPD-13026 *\
 -1.0 r704 + r396 = 0 

c1943: \* CPD-763 *\
 + r2408 -1.0 r1944b + r1944a -1.0 r1943b + r1943a = 0 

c1639: \* ASN *\
 + r2448b -1.0 r2448a -1.0 r2442b + r2442a -1.0 r1425b + r1425a = 0 

c2315: \* m7G5-pppR-mRNAs *\
 -1.0 r2432b + r2432a = 0 

c243: \* CPD-4483 *\
 + r686 + r107 = 0 

c2441: \* cis-cis-D5-17-3-oxo-C36-2-ACPs *\
 -1.0 r2522b + r2522a = 0 

c2234: \* tRNA-containing-5Me-uridine54 *\
 -1.0 r2353b + r2353a = 0 

c1679: \* CPD-8685 *\
 + r1500 = 0 

c491: \* CPD-10512 *\
 + r808 -1.0 r260 = 0 

c2034: \* Galactosyl-galactosyl-diacyl-glycerols *\
 + r2133 = 0 

c2235: \* Fatty-acid-ethyl-esters *\
 + r2354 = 0 

c2135: \* Dihydroquercetins *\
 + r2282 = 0 

c401: \* INDOLEYL-CPD *\
 -1.0 r789 + r221 -1.0 r201 = 0 

c584: \* CPD-8911 *\
 + r798 -1.0 r320 = 0 

c2098: \* POLYMER-INST-L-3-HYDROXYACYL-COA-C16-H32 *\
 -1.0 r2239 + r2238 = 0 

c2341: \* TYR-tRNAs *\
 + r2449b -1.0 r2449a = 0 

c1130: \* GDP-4-DEHYDRO-6-DEOXY-D-MANNOSE *\
 -1.0 r2191 -1.0 r2190 + r778 = 0 

c1576: \* CPD-7036 *\
 -1.0 r1335b + r1335a = 0 

c2500: \* cis-cis-D19-31-3-hydroxyC50-2-ACPs *\
 + r2596b -1.0 r2596a = 0 

c702: \* PELARGONIDIN-CMPD *\
 -1.0 r2096 -1.0 r2095 + r393 = 0 

c1595: \* CPD-708 *\
 -1.0 r1400 + r1358 = 0 

c1712: \* CPD-6978 *\
 + r1596 -1.0 r1564 = 0 

c2462: \* cis-cis-D15-27-3-oxo-C46-2-ACPs *\
 -1.0 r2551b + r2551a = 0 

c1895: \* CPD-4614 *\
 + r1884 + r1883 -1.0 r1841 -1.0 r1840 = 0 

c2402: \* Red-Thioredoxin *\
 -1.0 r2571b + r2571a -1.0 r2565b + r2565a + r2557 -1.0 r2556b + r2556a -1.0 r2555b + r2555a + r2520b -1.0 r2520a -1.0 r2507b + r2507a -1.0 r2490 -1.0 r2489 = 0 

c2417: \* Glycoprotein-Asn-oligosaccharides *\
 -1.0 r2500b + r2500a = 0 

c2318: \* L-methionyl-tRNAfmet *\
 + r2434b -1.0 r2434a = 0 

c1764: \* UDP-GLUCOSE *\
 -1.0 r2219b + r2219a + r2213b -1.0 r2213a + r2210b -1.0 r2210a -1.0 r2202 -1.0 r2197 -1.0 r2185 + r2178b -1.0 r2178a + r2176b -1.0 r2176a -1.0 r2167 + r2163b -1.0 r2163a -1.0 r2161 -1.0 r2159 -1.0 r2153
 -1.0 r2151 + r2149b -1.0 r2149a -1.0 r2131 + r2128b -1.0 r2128a + r2107b -1.0 r2107a -1.0 r2096 -1.0 r2094 -1.0 r2092 + r2080b -1.0 r2080a -1.0 r2063 -1.0 r2059 -1.0 r2050 -1.0 r2033 + r2021b -1.0 r2021a -1.0 r2018
 -1.0 r2011 + r2008b -1.0 r2008a -1.0 r1989 -1.0 r1982 -1.0 r1979 -1.0 r1976 + r1952b -1.0 r1952a -1.0 r1946 -1.0 r1931 + r1924b -1.0 r1924a -1.0 r1921 + r1919b -1.0 r1919a -1.0 r1915 -1.0 r1885 -1.0 r1884 -1.0 r1870
 + r1866 -1.0 r1864 -1.0 r1858 + r1856b -1.0 r1856a -1.0 r1854 -1.0 r1847 -1.0 r1845 + r1843b -1.0 r1843a -1.0 r1841 + r1838b -1.0 r1838a -1.0 r1835 -1.0 r1825 -1.0 r1822 -1.0 r1819 -1.0 r1811 -1.0 r1797 + r1795b
 -1.0 r1795a -1.0 r1788 -1.0 r1784 -1.0 r1778 + r1776b -1.0 r1776a + r1763b -1.0 r1763a + r1759b -1.0 r1759a + r1738b -1.0 r1738a + r1726b -1.0 r1726a -1.0 r1718 -1.0 r1709 -1.0 r1707 -1.0 r1705 -1.0 r1700 -1.0 r1688
 + r1682b -1.0 r1682a -1.0 r1681 + r1680b -1.0 r1680a -1.0 r1678 -1.0 r1676 -1.0 r1674 + r1671b -1.0 r1671a + r1664b -1.0 r1664a -1.0 r1659 -1.0 r1657 + r1652b -1.0 r1652a -1.0 r1644 = 0 

c736: \* CPD-11876 *\
 -1.0 r636b + r636a + r416b -1.0 r416a = 0 

c2303: \* Charged-ILE-tRNAs *\
 -1.0 r2426b + r2426a = 0 

c2316: \* HIS-tRNAs *\
 + r2433b -1.0 r2433a = 0 

c588: \* CPD-2189 *\
 -1.0 r1618 + r1165 + r658 -1.0 r322 = 0 

c1586: \* CPD-7614 *\
 + r1347b -1.0 r1347a = 0 

c1791: \* Glucose-1-P *\
 + r1681 = 0 

c1225: \* CPD-204 *\
 -1.0 r1504 + r884 = 0 

c318: \* DEOXYURIDINE *\
 + r151b -1.0 r151a = 0 

c6: \* ACETYL-COA *\
 -1.0 r2586 -1.0 r2558 + r2525 + r2357 + r2341b -1.0 r2341a -1.0 r2312 + r2293b -1.0 r2293a + r2267 + r2261 + r2259 + r2254 + r2249 + r2245 + r2240 + r1905b -1.0 r1905a + r1613
 + r1554 + r1539 -1.0 r1452 + r1438b -1.0 r1438a -1.0 r1427b + r1427a -1.0 r1339 + r1291 + r1211b -1.0 r1211a + r1207b -1.0 r1207a -1.0 r1171 + r1039b -1.0 r1039a -1.0 r969 -1.0 r894 + r847b -1.0 r847a
 -1.0 r829 + r781 + r750 + r746b -1.0 r746a + r698b -1.0 r698a + r688b -1.0 r688a -1.0 r665 + r626 -1.0 r591 + r552b -1.0 r552a -1.0 r524 + r368b -1.0 r368a -1.0 r359 -1.0 r358b + r358a
 -1.0 r349b + r349a -1.0 r313 -1.0 r249b + r249a -1.0 r242 + r154 + r149 -2.0 r2 = 0 

c2535: \* CPD-9293 *\
 + r2650 -4.0 r2636 = 0 

c2244: \* Mannosyl3-N-acetyl-glucosamine2-R *\
 -1.0 r2362b + r2362a = 0 

c28: \* CPD-6442 *\
 + r678b -1.0 r678a + r10 = 0 

c817: \* METHACRYLYL-COA *\
 -1.0 r1053 + r477 = 0 

c886: \* CPD-845 *\
 + r543 = 0 

c2558: \* Fatty-Aldehydes *\
 + r2676 = 0 

c2289: \* CPD-7726 *\
 + r2401 = 0 

c2385: \* cis-cis-D11-29-3-hydroxyC48-2-ACPs *\
 + r2475b -1.0 r2475a = 0 

c2553: \* CPD-504 *\
 + r2673 = 0 

c2243: \* Mannosyl5-N-acetyl-glucosamine2-R *\
 + r2362b -1.0 r2362a = 0 

c932: \* CPD-8091 *\
 + r1479 -1.0 r828 -1.0 r580 = 0 

c2023: \* Jasmonoyl-ACCs *\
 + r2102 = 0 

c1409: \* CPD-9582 *\
 + r1112 = 0 

c1673: \* 2-HYDROXYISOFLAVANONE *\
 + r1490b -1.0 r1490a = 0 

c2287: \* Alpha-linolenoyl-groups *\
 -1.0 r2400b + r2400a = 0 

c1647: \* CPD-10712 *\
 -1.0 r1440b + r1440a = 0 

c195: \* CPD-1099 *\
 -2.0 r1464 + r1069 -1.0 r531 -1.0 r266 + r95 + r84 = 0 

c459: \* CPD-9871 *\
 -1.0 r2415 + r239 = 0 

c2219: \* Phospholipid-Olefinic-Fatty-Acids *\
 + r2339b -1.0 r2339a = 0 

c1483: \* CPD-341 *\
 + r1197b -1.0 r1197a = 0 

c2028: \* CHITOBIOSE *\
 + r2207 -1.0 r2113 = 0 

c853: \* 5-HYDROXYISOURATE *\
 -1.0 r1085 -1.0 r551b + r551a + r510 = 0 

c2241: \* Thyroglobulin-triiodothyronines *\
 -1.0 r2359b + r2359a = 0 

c642: \* CPD-11230 *\
 -1.0 r357b + r357a = 0 

c810: \* CPD-9731 *\
 + r2123b -1.0 r2123a + r2120b -1.0 r2120a +2.0 r1798b -2.0 r1798a + r471b -1.0 r471a = 0 

c723: \* HMP *\
 -1.0 r407 = 0 

c878: \* CPDQT-40 *\
 -1.0 r534b + r534a = 0 

c2127: \* CPD-6321 *\
 -1.0 r2276b + r2276a = 0 

c2091: \* Hexanoyl-ACPs *\
 + r2512b -1.0 r2512a + r2508 -1.0 r2476 + r2233 = 0 

c2138: \* tRNA-Containing-N2-dimethylguanine-10 *\
 -1.0 r2284b + r2284a = 0 

c1026: \* CPD-12852 *\
 + r1042b -1.0 r1042a + r664b -1.0 r664a = 0 

c52: \* URATE *\
 -1.0 r785b + r785a + r551b -1.0 r551a -1.0 r510 -1.0 r17b + r17a = 0 

c759: \* CPD-641 *\
 + r855 -1.0 r432 = 0 

c78: \* 3-CARBOXY-3-HYDROXY-ISOCAPROATE *\
 + r1171 -1.0 r27b + r27a = 0 

c2510: \* OROTATE.CCO-IN *\
 + r2603 + r2601 = 0 

c1823: \* CPD-8667 *\
 -1.0 r1726b + r1726a -1.0 r1725b + r1725a = 0 

c1883: \* Methyl-Jasmonates *\
 -1.0 r2154b + r2154a + r1823b -1.0 r1823a = 0 

c939: \* AMINO-HYDROXYMETHYL-METHYLPYRIMIDINE-PP *\
 + r1499b -1.0 r1499a + r1384b -1.0 r1384a -1.0 r880 + r586 = 0 

c1042: \* CPD-13370 *\
 + r677 = 0 

c920: \* CPD-4754 *\
 + r571 = 0 

c2310: \* LEU-tRNAs *\
 + r2430b -1.0 r2430a = 0 

c110: \* CPD-8082 *\
 -1.0 r473 -1.0 r42 = 0 

c792: \* HISTIDINOL *\
 + r597b -1.0 r597a + r458 = 0 

c364: \* CPD-9925 *\
 -1.0 r1254 + r176 = 0 

c2398: \* cis-delta19-3-oxo-C38-ACPs *\
 -1.0 r2594b + r2594a -1.0 r2486b + r2486a = 0 

c754: \* FMN *\
 -1.0 r1266b + r1266a -1.0 r503 + r427 = 0 

c2008: \* 4-HYDROXYPHENYLLACTATE *\
 + r2117 -1.0 r2067 = 0 

c833: \* L-GALACTOSE *\
 + r1605 -1.0 r493 = 0 

c1956: \* Demethylated-methyl-acceptors *\
 -1.0 r1963 = 0 

c1803: \* 2-Lysophosphatidylcholines *\
 + r1761 -1.0 r1749b + r1749a + r1701 = 0 

c163: \* THYMINE *\
 -1.0 r68 = 0 

c1401: \* CPDQT-31 *\
 + r1103b -1.0 r1103a = 0 

c479: \* CPD-12173 *\
 + r1053 -1.0 r254 = 0 

c666: \* CPD-14740 *\
 + r372b -1.0 r372a = 0 

c1036: \* CPD-7866 *\
 -1.0 r2063 -1.0 r2062 + r673 = 0 

c445: \* METOH *\
 -1.0 r2368b + r2368a -1.0 r2348b + r2348a -1.0 r1823b + r1823a + r1492 + r988 -1.0 r678b + r678a -1.0 r230b + r230a = 0 

c1506: \* PHOSPHORIBOSYL-FORMAMIDO-CARBOXAMIDE *\
 -1.0 r1541 + r1231 = 0 

c133: \* 2-TRANS6-TRANS-FARNESOL *\
 + r1146 -1.0 r961 + r53 = 0 

c208: \* CPD-4141 *\
 + r668 -1.0 r516 -1.0 r91 = 0 

c236: \* HOMOGENTISATE *\
 -1.0 r1315 + r555 + r523b -1.0 r523a -1.0 r104 = 0 

c1236: \* CPD-7104 *\
 -1.0 r896b + r896a = 0 

c1197: \* MONO-VINYL-PROTOCHLOROPHYLLIDE-A *\
 + r1095 -1.0 r849 = 0 

c422: \* CPD-13908 *\
 + r2635 -1.0 r215 = 0 

c349: \* CPD-9897 *\
 + r1318 -1.0 r168 = 0 

c1751: \* CPD-423 *\
 -1.0 r1636b + r1636a = 0 

c1873: \* Thiols *\
 -1.0 r1802b + r1802a = 0 

c126: \* S-24-DINITROPHENYLGLUTATHIONE *\
 -1.0 r49b + r49a = 0 

c2365: \* Oxidized-adrenal-ferredoxins *\
 -2.0 r2462b +2.0 r2462a = 0 

c1702: \* CPD-696 *\
 + r1546 = 0 

c1919: \* Peptidoglycans *\
 + r1904b -1.0 r1904a = 0 

c367: \* CPD-8073 *\
 + r1529 -1.0 r934 -1.0 r178 = 0 

c2474: \* cis-delta11-3-hydroxymelissoyl-ACPs *\
 + r2567b -1.0 r2567a = 0 

c1029: \* CPD-13544 *\
 -1.0 r795 + r667 = 0 

c2149: \* DIOH-ISOVALERATE *\
 -1.0 r2321 + r2290 = 0 

c1147: \* CPD-13543 *\
 + r795 = 0 

c678: \* ALPHA-MALTOSE *\
 -1.0 r379 = 0 

c46: \* HYDROGEN-PEROXIDE *\
 -1.0 r2630 -1.0 r2628 -1.0 r2623 + r2375b -1.0 r2375a + r2359b -1.0 r2359a -1.0 r2327b + r2327a -1.0 r2313b + r2313a + r2280b -1.0 r2280a + r2275b -1.0 r2275a + r2270 + r2268 + r2262 + r2260
 + r2255 + r2250 + r2246 + r2241 -1.0 r2140b + r2140a -1.0 r2084b + r2084a -1.0 r2083b + r2083a -1.0 r2082b + r2082a -1.0 r1954b + r1954a -1.0 r1782b + r1782a -1.0 r1739b + r1739a -1.0 r1733b + r1733a
 -1.0 r1732b + r1732a -1.0 r1731b + r1731a -1.0 r1730b + r1730a -1.0 r1729b + r1729a + r1459 -1.0 r1445b + r1445a + r1432 -1.0 r1347b + r1347a + r1334 -1.0 r1331 -1.0 r1305b + r1305a +3.0 r1303 -1.0 r1290b
 + r1290a -2.0 r1205 + r1201 -1.0 r1177b + r1177a -1.0 r1141b + r1141a -1.0 r1059b + r1059a -1.0 r1002b + r1002a -1.0 r963b + r963a + r865 + r835 -1.0 r796b + r796a -1.0 r793b + r793a -1.0 r775b
 + r775a -1.0 r695b + r695a -1.0 r689b + r689a + r633 + r632 -1.0 r573b + r573a + r544 + r535b -1.0 r535a + r510 -1.0 r453 -1.0 r419b + r419a -1.0 r417 -1.0 r409b + r409a + r398
 + r397 + r391 + r365b -1.0 r365a -1.0 r350b + r350a + r323 -1.0 r223b + r223a -1.0 r206b + r206a + r199 -1.0 r197b + r197a + r185 -1.0 r179b + r179a + r173 + r152 + r127
 -1.0 r54b + r54a + r51 + r22 -1.0 r17b + r17a -1.0 r15b + r15a = 0 

c1852: \* A-LIPID-HYDROPEROXIDE *\
 -1.0 r2114 -1.0 r1774 = 0 

c2007: \* L-1-PHOSPHATIDYL-GLYCEROL *\
 -1.0 r2085 + r2065 = 0 

c1525: \* CPD-6443 *\
 + r1256 = 0 

c1375: \* CPD-7682 *\
 -1.0 r2607b + r2607a -1.0 r1059b + r1059a = 0 

c2056: \* HYDROQUINONE *\
 + r2178b -1.0 r2178a + r2177b -1.0 r2177a = 0 

c1974: \* CPD-13937 *\
 -1.0 r2001b + r2001a = 0 

c2333: \* PRO-tRNAs *\
 + r2443b -1.0 r2443a = 0 

c1704: \* CPD-7190 *\
 -1.0 r1550b + r1550a = 0 

c1220: \* CPD-560 *\
 + r1361 -1.0 r879 = 0 

c468: \* CPD-6366 *\
 + r2128b -1.0 r2128a + r2127b -1.0 r2127a + r245 = 0 

c1271: \* CPD-7857 *\
 -1.0 r935b + r935a = 0 

c551: \* CPD-10198 *\
 -1.0 r297b + r297a = 0 

c359: \* CPD-13626 *\
 + r1522 -1.0 r174 = 0 

c710: \* CPD-178 *\
 -1.0 r1327 + r399 = 0 

c122: \* 5-HYDROXY-FERULOYL-COA *\
 -1.0 r47b + r47a = 0 

c425: \* CPD-7971 *\
 + r518 -1.0 r217 = 0 

c273: \* CPD-7158 *\
 + r2419 -1.0 r126 = 0 

c824: \* CPD1F-90 *\
 + r1680b -1.0 r1680a + r1679b -1.0 r1679a + r1073 + r486b -1.0 r486a = 0 

c142: \* CPD-12374 *\
 + r59 = 0 

c936: \* CPD-12373 *\
 + r583 = 0 

c343: \* DCDP *\
 + r2489 -1.0 r1897b + r1897a + r1876 + r1829 -1.0 r869b + r869a -1.0 r165 = 0 

c65: \* ATP *\
 -1.0 r2591 + r2572b -1.0 r2572a -1.0 r2504 + r2452b -1.0 r2452a + r2451b -1.0 r2451a + r2450b -1.0 r2450a + r2449b -1.0 r2449a + r2448b -1.0 r2448a + r2447b -1.0 r2447a + r2446b -1.0 r2446a + r2445b
 -1.0 r2445a + r2444b -1.0 r2444a + r2443b -1.0 r2443a -1.0 r2441 + r2440b -1.0 r2440a + r2439b -1.0 r2439a -1.0 r2438 -1.0 r2437 + r2435b -1.0 r2435a + r2433b -1.0 r2433a -1.0 r2431 + r2430b -1.0 r2430a + r2429b
 -1.0 r2429a -1.0 r2428 + r2427b -1.0 r2427a + r2426b -1.0 r2426a + r2390b -1.0 r2390a + r2388b -1.0 r2388a -1.0 r2371 -1.0 r2370 -1.0 r2363 -1.0 r2358 -1.0 r2349 -1.0 r2347 -1.0 r2345 -1.0 r2314 + r2307b -1.0 r2307a
 + r2303b -1.0 r2303a -1.0 r2296 -1.0 r2269 -1.0 r2265 -1.0 r2256 -1.0 r2251 -1.0 r2242 -1.0 r2237 -1.0 r2182 -1.0 r2118 -1.0 r2102 -1.0 r2022 -1.0 r1997 -1.0 r1987 + r1955b -1.0 r1955a -1.0 r1953 -1.0 r1889 -1.0 r1888
 + r1827b -1.0 r1827a +0.0 r1826b +0.0 r1826a -1.0 r1793b + r1793a -1.0 r1769 + r1753b -1.0 r1753a + r1751b -1.0 r1751a -1.0 r1721 -1.0 r1703 -1.0 r1639 -1.0 r1629 -1.0 r1622 + r1609b -1.0 r1609a -1.0 r1569 -1.0 r1563
 -1.0 r1554 -1.0 r1539 -1.0 r1532 -1.0 r1526 -1.0 r1518 -1.0 r1515 -1.0 r1507 -1.0 r1505 -1.0 r1484 + r1481b -1.0 r1481a + r1474b -1.0 r1474a -1.0 r1465 -1.0 r1455 -1.0 r1453 + r1437b -1.0 r1437a + r1425b -1.0 r1425a
 + r1424b -1.0 r1424a -1.0 r1423 -1.0 r1422 + r1415b -1.0 r1415a -1.0 r1414 + r1401b -1.0 r1401a -1.0 r1394 -1.0 r1392 + r1381 -1.0 r1363 -1.0 r1337 -1.0 r1327 + r1322b -1.0 r1322a -1.0 r1314 -1.0 r1309 + r1308b
 -1.0 r1308a -1.0 r1296 -1.0 r1288 -1.0 r1274 -1.0 r1269 -1.0 r1259 + r1245b -1.0 r1245a + r1244b -1.0 r1244a -1.0 r1232 -1.0 r1230 -1.0 r1229 -1.0 r1220 + r1208b -1.0 r1208a + r1200b -1.0 r1200a + r1187b -1.0 r1187a
 + r1186b -1.0 r1186a -1.0 r1179 + r1169b -1.0 r1169a -1.0 r1168 -1.0 r1164 + r1157b -1.0 r1157a -1.0 r1142 + r1140b -1.0 r1140a -1.0 r1136 -1.0 r1133 -1.0 r1125 -1.0 r1115 -1.0 r1112 -1.0 r1106 -1.0 r1102 + r1086b
 -1.0 r1086a -2.0 r1080 -1.0 r1058 + r1045b -1.0 r1045a -1.0 r1034 -1.0 r1001 -1.0 r1000 -1.0 r998 -1.0 r991 -1.0 r985 + r978b -1.0 r978a -1.0 r933 -1.0 r932 -1.0 r919 -1.0 r918 -1.0 r910 + r909b -1.0 r909a
 -1.0 r908 + r902b -1.0 r902a -1.0 r891 -1.0 r879 + r869b -1.0 r869a -1.0 r859 + r856b -1.0 r856a -1.0 r855 -1.0 r852 +2.0 r848b -2.0 r848a + r843b -1.0 r843a -1.0 r838 + r837b -1.0 r837a -1.0 r823
 -1.0 r815 -1.0 r812 + r799b -1.0 r799a -1.0 r791 -1.0 r783 -1.0 r772 + r760b -1.0 r760a -1.0 r758 -1.0 r756 -1.0 r735 -1.0 r711 -1.0 r703 + r676b -1.0 r676a -1.0 r666 + r657b -1.0 r657a -1.0 r655
 -1.0 r645 -1.0 r630 + r618b -1.0 r618a + r615b -1.0 r615a -1.0 r610b + r610a + r608b -1.0 r608a + r604b -1.0 r604a -1.0 r603 + r601b -1.0 r601a + r589b -1.0 r589a -1.0 r586 + r561b -1.0 r561a
 + r542b -1.0 r542a -1.0 r526 -1.0 r503 -1.0 r499 -1.0 r488 + r482b -1.0 r482a -1.0 r470 + r464 + r457b -1.0 r457a -1.0 r455 -2.0 r448 -1.0 r432 + r429b -1.0 r429a -1.0 r427 -1.0 r423 + r422b
 -1.0 r422a -1.0 r421 -1.0 r407 -1.0 r399 + r395b -1.0 r395a -1.0 r390 -1.0 r389 -1.0 r386 -1.0 r360 + r357b -1.0 r357a -1.0 r351 -1.0 r338 -1.0 r331 -1.0 r313 + r308b -1.0 r308a -1.0 r279 -1.0 r277
 + r267b -1.0 r267a -1.0 r264 -1.0 r256 -1.0 r252 -1.0 r248 + r244b -1.0 r244a -1.0 r243 + r209b -1.0 r209a + r208b -1.0 r208a + r194b -1.0 r194a + r181b -1.0 r181a -1.0 r165 -1.0 r155 + r151b
 -1.0 r151a -1.0 r138 + r123b -1.0 r123a -1.0 r121 -1.0 r89 -1.0 r86 -1.0 r60 -1.0 r48 + r47b -1.0 r47a -1.0 r34 + r23b -1.0 r23a = 0 

c1551: \* NICOTINAMIDE_RIBOSE *\
 -1.0 r1874 -1.0 r1873 + r1295 = 0 

c66: \* GDP *\
 -1.0 r2507b + r2507a + r2378 -1.0 r2376b + r2376a + r2332 +2.0 r2304 + r2297 + r2273 + r2136 -1.0 r2119b + r2119a -1.0 r1900b + r1900a + r1879 + r1832 -1.0 r1690b + r1690a -1.0 r1533b
 + r1533a -1.0 r1420b + r1420a -1.0 r1196b + r1196a + r1188 + r912 -1.0 r902b + r902a -1.0 r889b + r889a -1.0 r662b + r662a -1.0 r616b + r616a + r482b -1.0 r482a + r478 -1.0 r327b + r327a
 + r87 + r23b -1.0 r23a = 0 

c1933: \* HYDROXY-METHYL-BUTENYL-DIP *\
 + r2576 -1.0 r1996 -1.0 r1995 -1.0 r1994 -1.0 r1927 -1.0 r1926 -1.0 r1925 = 0 

c581: \* CPD-9240 *\
 + r318b -1.0 r318a = 0 

c1241: \* PROPANE-1-2-DIOL *\
 + r901 = 0 

c1449: \* CPD-9907 *\
 + r1154 = 0 

c26: \* CPD-110 *\
 -1.0 r678b + r678a -1.0 r10 = 0 

c1621: \* CPD-8239 *\
 -1.0 r1393b + r1393a = 0 

c1542: \* CPD-7384 *\
 + r1280 = 0 

c748: \* S-NORCOCLAURINE *\
 -1.0 r424b + r424a = 0 

c749: \* HYDANTOIN *\
 + r425b -1.0 r425a = 0 

c1567: \* CPD-11229 *\
 -1.0 r1322b + r1322a = 0 

c1176: \* CPDQT-418 *\
 + r822b -1.0 r822a = 0 

c2239: \* ACETOIN *\
 -1.0 r2357 = 0 

c1039: \* HYDROXYMETHYLBILANE *\
 -1.0 r1583 + r675 = 0 

c1976: \* 4-ALPHA-METHYL-5-ALPHA-CHOLEST-7-EN-3-ON *\
 -1.0 r2006b + r2006a -1.0 r2005b + r2005a -1.0 r2004b + r2004a = 0 

c1034: \* SUCC-S-ALD *\
 -1.0 r2035 -1.0 r2034 -1.0 r1443b + r1443a -1.0 r1056 -1.0 r952b + r952a + r780 + r672 = 0 

c1522: \* 2-METHYL-BUTYRYL-COA *\
 + r1252 = 0 

c1060: \* PHENYL-PYRUVATE *\
 -1.0 r2609 + r1391b -1.0 r1391a -1.0 r1317b + r1317a -1.0 r801b + r801a + r693b -1.0 r693a = 0 

c988: \* CPD-11497 *\
 + r636b -1.0 r636a = 0 

c585: \* CPD-8912 *\
 + r320 = 0 

c2463: \* cis-cis-D13-31-3-hydroxyC50-2-ACPs *\
 + r2552b -1.0 r2552a = 0 

c465: \* DGDP *\
 + r2507b -1.0 r2507a + r244b -1.0 r244a = 0 

c2093: \* POLYMER-INST-Saturated-Fatty-Acyl-ACPs-C0-H0 *\
 -1.0 r2236 + r2235 + r2234 = 0 

c1092: \* EPISTEROL *\
 -1.0 r1498 + r733 = 0 

c1143: \* DATP *\
 + r2591 + r1896b -1.0 r1896a -1.0 r1875 -1.0 r1828 + r791 = 0 

c2383: \* cis-cis-D19-37-3-hydroxyC56-2-ACPs *\
 + r2474b -1.0 r2474a = 0 

c1064: \* PHENYLETHYLAMINE *\
 + r695b -1.0 r695a = 0 

c1010: \* CPD-4885 *\
 -1.0 r653b + r653a = 0 

c2336: \* Charged-ALA-tRNAs *\
 -1.0 r2445b + r2445a = 0 

c742: \* PYRIDOXAL *\
 -1.0 r1068b + r1068a + r856b -1.0 r856a -1.0 r420b + r420a = 0 

c1314: \* CPD-369 *\
 + r989b -1.0 r989a = 0 

c2046: \* CPD-4615 *\
 + r2159 + r2158 = 0 

c74: \* CPD-6993 *\
 -1.0 r251 + r25 = 0 

c1076: \* CPD-9005 *\
 + r712b -1.0 r712a = 0 

c1041: \* CPD-13369 *\
 + r677 = 0 

c547: \* 2-C-METHYL-D-ERYTHRITOL-4-PHOSPHATE *\
 -1.0 r305 + r295 = 0 

c715: \* CPD-7149 *\
 + r402 = 0 

c1339: \* MALTOTETRAOSE *\
 + r1222b -1.0 r1222a -1.0 r1016b + r1016a = 0 

c9: \* SUCROSE-6P *\
 + r1835 + r1834 + r94b -1.0 r94a -1.0 r3 = 0 

c928: \* CPD-14596 *\
 + r577b -1.0 r577a = 0 

c960: \* CPD-7200 *\
 + r1096 +2.0 r611 = 0 

c2192: \* CPD-7263 *\
 + r2323b -1.0 r2323a = 0 

c622: \* CPD-12867 *\
 -1.0 r344 = 0 

c239: \* CPD-11668 *\
 + r105 = 0 

c2355: \* ACYL-ACP *\
 -1.0 r2595 -1.0 r2457 = 0 

c8: \* CO-A *\
 + r2586 + r2574 -1.0 r2562b + r2562a + r2554 -1.0 r2545b + r2545a -1.0 r2530b + r2530a -1.0 r2525 -1.0 r2512b + r2512a -1.0 r2511b + r2511a -1.0 r2506b + r2506a -1.0 r2491b + r2491a -1.0 r2481b
 + r2481a -1.0 r2357 + r2354 + r2350 -1.0 r2344b + r2344a -1.0 r2341b + r2341a -1.0 r2328b + r2328a + r2312 -1.0 r2293b + r2293a -1.0 r2269 -1.0 r2267 -1.0 r2265 -1.0 r2261 -1.0 r2259 -1.0 r2256 -1.0 r2254
 -1.0 r2251 -1.0 r2249 -1.0 r2245 -1.0 r2242 -1.0 r2240 -1.0 r2237 + r2211 -1.0 r2111b + r2111a -1.0 r2056b + r2056a + r2048b -1.0 r2048a + r2047b -1.0 r2047a + r1993 + r1991 + r1990 + r1962 + r1932
 + r1913 + r1912 + r1911 -1.0 r1905b + r1905a + r1887 + r1862 + r1839 -1.0 r1820b + r1820a + r1773 -1.0 r1761 -1.0 r1760b + r1760a + r1697 + r1696 + r1695 + r1694 + r1693 -1.0 r1636b
 + r1636a +3.0 r1633 + r1609b -1.0 r1609a -1.0 r1580 + r1577 -1.0 r1554 + r1551 -1.0 r1539 -1.0 r1532 -1.0 r1520 -3.0 r1493b +3.0 r1493a -1.0 r1484 + r1468b -1.0 r1468a + r1452 + r1450b -1.0 r1450a -1.0 r1449b
 + r1449a +4.0 r1448 -1.0 r1438b + r1438a + r1424b -1.0 r1424a -1.0 r1423 + r1402 -4.0 r1386b +4.0 r1386a + r1375 -1.0 r1365b + r1365a + r1359 -4.0 r1348b +4.0 r1348a + r1339 + r1328 -1.0 r1323b + r1323a
 -1.0 r1309 -1.0 r1304b + r1304a -1.0 r1291 + r1280 + r1279 +3.0 r1267 + r1256 + r1254 -1.0 r1252 -1.0 r1232 + r1213 -1.0 r1211b + r1211a + r1208b -1.0 r1208a -1.0 r1207b + r1207a + r1196b -1.0 r1196a
 +4.0 r1189 + r1186b -1.0 r1186a + r1171 -1.0 r1136 -1.0 r1125 -1.0 r1122b + r1122a -1.0 r1117b + r1117a + r1116 -1.0 r1088b + r1088a -1.0 r1083 -1.0 r1077b + r1077a + r1070 -1.0 r1039b + r1039a + r1021
 -1.0 r1019b + r1019a + r997 +3.0 r987 +4.0 r974 + r969 -4.0 r947b +4.0 r947a -4.0 r896b +4.0 r896a + r894 +4.0 r890 -1.0 r878 + r872 -1.0 r847b + r847a + r845 + r829 + r827 + r816
 + r806 + r799b -1.0 r799a + r784b -1.0 r784a -1.0 r781 + r767 -1.0 r764 + r758 + r757 -1.0 r754b + r754a -1.0 r750 -1.0 r746b + r746a -4.0 r717b +4.0 r717a -1.0 r698b + r698a -1.0 r688b
 + r688a + r673 + r665 + r662b -1.0 r662a -1.0 r650b + r650a -1.0 r643b + r643a -1.0 r626 +3.0 r613 -1.0 r610b + r610a + r608b -1.0 r608a + r601b -1.0 r601a + r591 -1.0 r590 -1.0 r575b
 + r575a -1.0 r552b + r552a + r542b -1.0 r542a + r524 +4.0 r521 + r514 + r512 + r464 + r422b -1.0 r422a -1.0 r421 -1.0 r410b + r410a -1.0 r405b + r405a + r402 -1.0 r368b + r368a
 +4.0 r362 + r359 + r358b -1.0 r358a -1.0 r356b + r356a + r349b -1.0 r349a -1.0 r339b + r339a + r321 + r309 + r254 + r249b -1.0 r249a + r242 -1.0 r231b + r231a -1.0 r226b + r226a
 -1.0 r154 -1.0 r149 + r143 + r131 + r117 + r63 -1.0 r48 + r47b -1.0 r47a + r33 +4.0 r25 + r2 = 0 

c384: \* THR *\
 + r2450b -1.0 r2450a +2.0 r1298b -2.0 r1298a + r430 -1.0 r190 = 0 

c1837: \* D-Hexoses *\
 + r1753b -1.0 r1753a = 0 

c679: \* ALPHA-GLUCOSE *\
 + r2634b -1.0 r2634a + r1604 -1.0 r810b + r810a -1.0 r703 -1.0 r687b + r687a +2.0 r379 = 0 

c1206: \* 44-DIMETHYL-824-CHOLESTADIENOL *\
 + r1942b -1.0 r1942a + r1941b -1.0 r1941a + r1940b -1.0 r1940a + r860 = 0 

c67: \* AMP *\
 -1.0 r2572b + r2572a -1.0 r2452b + r2452a -1.0 r2451b + r2451a -1.0 r2450b + r2450a -1.0 r2449b + r2449a -1.0 r2448b + r2448a -1.0 r2447b + r2447a -1.0 r2446b + r2446a -1.0 r2445b + r2445a -1.0 r2444b
 + r2444a -1.0 r2443b + r2443a -1.0 r2440b + r2440a -1.0 r2439b + r2439a + r2438 + r2437 -1.0 r2435b + r2435a -1.0 r2433b + r2433a + r2431 -1.0 r2430b + r2430a -1.0 r2429b + r2429a + r2428 -1.0 r2427b
 + r2427a -1.0 r2426b + r2426a + r2269 + r2265 + r2256 + r2251 + r2242 + r2237 + r2182 + r2118 + r2102 + r2022 -1.0 r1955b + r1955a + r1769 + r1721 -1.0 r1609b + r1609a + r1600
 + r1539 + r1532 + r1515 + r1505 + r1484 -1.0 r1425b + r1425a -1.0 r1424b + r1424a + r1412 + r1392 -1.0 r1385b + r1385a + r1364 -1.0 r1322b + r1322a + r1309 + r1288 -1.0 r1266b + r1266a
 + r1259 + r1232 -1.0 r1221b + r1221a -1.0 r1208b + r1208a -1.0 r1200b + r1200a -1.0 r1186b + r1186a + r1168 -1.0 r1157b + r1157a + r1142 -1.0 r1140b + r1140a + r1136 + r1125 + r1112 + r991
 -1.0 r982 -1.0 r978b + r978a -1.0 r909b + r909a + r838 -1.0 r824 -1.0 r807b + r807a -1.0 r799b + r799a + r783 + r741 + r699 -1.0 r657b + r657a -1.0 r656b + r656a + r655 + r630
 -1.0 r615b + r615a + r610b -1.0 r610a -1.0 r608b + r608a -1.0 r604b + r604a -1.0 r603 -1.0 r601b + r601a -1.0 r589b + r589a -1.0 r542b + r542a -1.0 r504 -1.0 r469b + r469a -1.0 r457b + r457a
 -1.0 r422b + r422a + r421 + r390 + r386 -1.0 r357b + r357a + r296 + r279 -1.0 r209b + r209a -1.0 r194b + r194a -1.0 r170b + r170a + r153 -1.0 r98b + r98a + r48 -1.0 r47b
 + r47a + r44 -1.0 r23b + r23a = 0 

c652: \* ANDROSTAN-3-ALPHA17-BETA-DIOL *\
 + r364b -1.0 r364a = 0 

c1903: \* CPD-7727 *\
 + r1854 + r1853 = 0 

c921: \* CPD-3462 *\
 + r573b -1.0 r573a = 0 

c1106: \* CPD-165 *\
 -1.0 r2105 -1.0 r1190 -1.0 r898 + r867 + r749 = 0 

c1318: \* CPD-12199 *\
 + r1035 -1.0 r994 = 0 

c1622: \* CPD-7028 *\
 + r1395 = 0 

c741: \* PYRIDOXINE *\
 -1.0 r1102 + r420b -1.0 r420a = 0 

c2305: \* Charged-GLY-tRNAs *\
 -1.0 r2427b + r2427a = 0 

c1054: \* CPD-9758 *\
 -1.0 r688b + r688a = 0 

c2364: \* CPD-14702 *\
 -1.0 r2462b + r2462a = 0 

c761: \* CARBAMYUL-L-ASPARTATE *\
 -1.0 r924 + r433 = 0 

c1489: \* CPD0-2123 *\
 -1.0 r1531b + r1531a -1.0 r1207b + r1207a = 0 

c1205: \* UREA *\
 -1.0 r1606b + r1606a + r1251 + r980 + r903 -1.0 r858 = 0 

c1701: \* H2CO3 *\
 + r1543b -1.0 r1543a = 0 

c958: \* CPD-10159 *\
 -1.0 r609b + r609a = 0 

c1400: \* PYRIDOXINE-5P *\
 -1.0 r1201 + r1102 = 0 

c1289: \* CPD-7953 *\
 -1.0 r954b + r954a = 0 

c340: \* THREO-DS-ISO-CITRATE *\
 -1.0 r1478 -1.0 r1397 + r1005 -1.0 r163 = 0 

c752: \* N-ACETYL-D-GLUCOSAMINE-1-P *\
 -1.0 r428 + r426 = 0 

c624: \* CPD-397 *\
 -1.0 r857 + r345 = 0 

c2175: \* NN-DIACETYLCHITOBIOSYLDIPHOSPHODOLICHO *\
 -1.0 r2332 + r2310 = 0 

c357: \* CPD-12581 *\
 -1.0 r173 = 0 

c1759: \* NADH-P-OR-NOP *\
 -1.0 r2200 -1.0 r2195 + r2189 -1.0 r2181 + r2173b -1.0 r2173a +3.0 r2170b -3.0 r2170a -1.0 r2157b + r2157a + r2145 + r2142 + r2139 +2.0 r2111b -2.0 r2111a -1.0 r2110 -1.0 r2104 + r2084b -1.0 r2084a
 +3.0 r2071b -3.0 r2071a -1.0 r2061 +2.0 r2053b -2.0 r2053a -1.0 r2035 -1.0 r2028 -1.0 r2025 -1.0 r2016b + r2016a + r2015b -1.0 r2015a -1.0 r2006b + r2006a -1.0 r2003 + r2000b -1.0 r2000a -1.0 r1996 -1.0 r1986 -1.0 r1968b
 + r1968a -1.0 r1966 + r1949 +3.0 r1942b -3.0 r1942a -1.0 r1938b + r1938a -1.0 r1929b + r1929a -1.0 r1927 -1.0 r1893 -1.0 r1861b + r1861a +3.0 r1852b -3.0 r1852a -1.0 r1807b + r1807a + r1792b -1.0 r1792a -1.0 r1787b
 + r1787a -1.0 r1772 + r1757b -1.0 r1757a -1.0 r1742 -1.0 r1736 -1.0 r1723b + r1723a + r1715b -1.0 r1715a -1.0 r1712 -1.0 r1685 -1.0 r1655 +3.0 r1649b -3.0 r1649a -1.0 r1646b + r1646a -1.0 r1641b + r1641a = 0 

c120: \* CPD1F-139 *\
 -1.0 r884 + r46 = 0 

c627: \* CPD-7191 *\
 -1.0 r347b + r347a = 0 

c874: \* CYTIDINE *\
 + r2097 -1.0 r912 -1.0 r530 = 0 

c1697: \* CPD-13118 *\
 + r2190 + r1906 + r1533b -1.0 r1533a = 0 

c131: \* 4-AMINO-BUTYRALDEHYDE *\
 -1.0 r2646 -1.0 r1330 + r835 + r51 = 0 

c1886: \* Nucleoside-Triphosphates *\
 -1.0 r1937 + r1903b -1.0 r1903a -1.0 r1882 -1.0 r1833 = 0 

c1901: \* 44-DIMETHYL-5ALPHA-CHOLEST-7-EN-3BET *\
 + r1852b -1.0 r1852a + r1851b -1.0 r1851a + r1850b -1.0 r1850a = 0 

c1167: \* 1-L-MYO-INOSITOL-1-P *\
 + r1743 + r1394 -1.0 r995 -1.0 r815 = 0 

c494: \* MORPHINONE *\
 -1.0 r261b + r261a = 0 

c1133: \* CPD-11529 *\
 -1.0 r845 + r781 = 0 

c841: \* CPD-4578 *\
 + r1949 + r1948 + r1947 -1.0 r497 = 0 

c503: \* CPD-10660 *\
 + r269b -1.0 r269a = 0 

c992: \* CPD-7289 *\
 + r639 = 0 

c2415: \* Cis-Delta5-dodecenoyl-ACPs *\
 + r2499b -1.0 r2499a = 0 

c894: \* CPD-714 *\
 -1.0 r2395 + r550 = 0 

c1680: \* ALL-TRANS-HEPTAPRENYL-DIPHOSPHATE *\
 + r1503b -1.0 r1503a = 0 

c89: \* CPD-3628 *\
 + r32b -1.0 r32a = 0 

c1069: \* UDP-L-RHAMNOSE *\
 -1.0 r1763b + r1763a -1.0 r1762b + r1762a + r1754b -1.0 r1754a + r1587b -1.0 r1587a + r1570 -1.0 r1261 -1.0 r1198 + r911b -1.0 r911a -1.0 r702 = 0 

c2389: \* Acetoacetyl-ACPs *\
 + r2586 -1.0 r2550 -1.0 r2478b + r2478a = 0 

c1377: \* CPD-8624 *\
 + r1063b -1.0 r1063a = 0 

c1387: \* CPD-193 *\
 + r1086b -1.0 r1086a = 0 

c1324: \* DUTP *\
 + r2483 + r1899b -1.0 r1899a -1.0 r1878 -1.0 r1831 + r1403 -1.0 r1159 + r1001 = 0 

c871: \* CPD1F-4 *\
 + r527 = 0 

c1502: \* CPD-4981 *\
 -1.0 r1223b + r1223a = 0 

c2381: \* CPD0-1422 *\
 -1.0 r2471b + r2471a = 0 

c1462: \* CPD-13218 *\
 + r1170b -1.0 r1170a = 0 

c633: \* DELTA-TOCOPHEROL *\
 + r724 -1.0 r352 = 0 

c2262: \* tRNA-Adenine-22 *\
 + r2377b -1.0 r2377a = 0 

c1151: \* PHE *\
 + r2439b -1.0 r2439a -1.0 r1721 -1.0 r1391b + r1391a -1.0 r1112 + r1076 -1.0 r1072 + r801b -1.0 r801a = 0 

c839: \* 4-AMINO-4-DEOXYCHORISMATE *\
 + r1258 -1.0 r496 = 0 

c590: \* ETHANOL-AMINE *\
 -1.0 r2329b + r2329a + r1471 -1.0 r360 -1.0 r324 = 0 

c1056: \* NORSPERMIDINE *\
 -1.0 r689b + r689a = 0 

c188: \* CYS *\
 + r2627b -1.0 r2627a + r2452b -1.0 r2452a + r2298b -1.0 r2298a + r2285b -1.0 r2285a -1.0 r1553 + r1517b -1.0 r1517a + r1216 -1.0 r1214 -1.0 r1177b + r1177a -1.0 r1049 + r905b -1.0 r905a -1.0 r818
 -1.0 r389 + r173 + r81 = 0 

c2527: \* CPD-8659 *\
 + r2624 = 0 

c1063: \* CPD-537 *\
 -1.0 r694b + r694a = 0 

c2405: \* cis-delta13-3-hydroxylacceroyl-ACPs *\
 + r2492b -1.0 r2492a = 0 

c2322: \* ARG-tRNAs *\
 -1.0 r2437 = 0 

c50: \* NADH *\
 -1.0 r2657 -1.0 r2614 -1.0 r2542 -1.0 r2535 -1.0 r2532 + r2514 -1.0 r2508 -1.0 r2501 -1.0 r2493b + r2493a -1.0 r2480 -1.0 r2472 -1.0 r2453 + r2422b -1.0 r2422a + r2412b -1.0 r2412a + r2357 + r2264
 + r2258 + r2253 + r2248 + r2244 + r2239 -1.0 r2235 -1.0 r2222 -1.0 r2199 -1.0 r2194 + r2187 -1.0 r2179 +3.0 r2169b -3.0 r2169a -1.0 r2155b + r2155a + r2143 + r2141 + r2137 + r2125b -1.0 r2125a
 + r2124b -1.0 r2124a + r2123b -1.0 r2123a -1.0 r2117 -1.0 r2116 -1.0 r2109 + r2083b -1.0 r2083a +3.0 r2070b -3.0 r2070a -1.0 r2060 +2.0 r2052b -2.0 r2052a -1.0 r2048b + r2048a -1.0 r2047b + r2047a -1.0 r2034 -1.0 r2026
 -1.0 r2024 + r2014b -1.0 r2014a -1.0 r2004b + r2004a + r1999b -1.0 r1999a -1.0 r1994 -1.0 r1984 -1.0 r1965 -1.0 r1960b + r1960a -1.0 r1959b + r1959a + r1947 +3.0 r1941b -3.0 r1941a -1.0 r1928b + r1928a -1.0 r1925
 +2.0 r1921 +2.0 r1920 + r1917 + r1916 -1.0 r1892 -1.0 r1859b + r1859a +3.0 r1851b -3.0 r1851a -1.0 r1805b + r1805a + r1791b -1.0 r1791a -1.0 r1785b + r1785a -1.0 r1771 + r1756b -1.0 r1756a -1.0 r1748b + r1748a
 -1.0 r1747b + r1747a -1.0 r1746b + r1746a -1.0 r1745b + r1745a -1.0 r1744b + r1744a -1.0 r1741 -1.0 r1735 -1.0 r1719b + r1719a + r1714b -1.0 r1714a -1.0 r1710 -1.0 r1683 -1.0 r1660b + r1660a -1.0 r1654 +3.0 r1648b
 -3.0 r1648a -1.0 r1631 -1.0 r1617b + r1617a -1.0 r1588b + r1588a -1.0 r1586b + r1586a + r1580 -1.0 r1575b + r1575a + r1561 -1.0 r1547b + r1547a -1.0 r1531b + r1531a + r1524b -1.0 r1524a -1.0 r1497b + r1497a
 -1.0 r1475b + r1475a -1.0 r1468b + r1468a -1.0 r1435b + r1435a + r1434 + r1429 -1.0 r1421b + r1421a -1.0 r1413b + r1413a + r1406 + r1400 + r1397 + r1387 + r1383 + r1371 -1.0 r1357b + r1357a
 -1.0 r1335b + r1335a + r1330 -1.0 r1320b + r1320a -1.0 r1316 -1.0 r1299b + r1299a + r1252 -1.0 r1197b + r1197a -1.0 r1185 -1.0 r1180b + r1180a -1.0 r1166b + r1166a -1.0 r1138b + r1138a -1.0 r1124b + r1124a
 -1.0 r1120 -1.0 r1110b + r1110a -1.0 r1094 + r1093 -1.0 r1084b + r1084a + r1083 + r1056 -1.0 r1044 -1.0 r1032b + r1032a -1.0 r1031b + r1031a -1.0 r1008 -1.0 r999b + r999a + r994 + r992 -1.0 r989b
 + r989a -1.0 r960b + r960a -1.0 r901 -1.0 r846b + r846a -1.0 r814b + r814a -1.0 r804b + r804a + r798 -1.0 r785b + r785a -1.0 r784b + r784a -1.0 r782b + r782a + r768 + r764 -1.0 r759b
 + r759a -1.0 r755b + r755a + r736b -1.0 r736a -1.0 r729 -1.0 r647b + r647a -1.0 r636b + r636a -1.0 r620 + r606 -2.0 r597b +2.0 r597a + r590 + r587 -1.0 r560b + r560a + r558 -1.0 r553b
 + r553a + r551b -1.0 r551a -1.0 r546b + r546a -1.0 r528b + r528a + r518 -1.0 r494b + r494a + r493 -1.0 r468b + r468a -1.0 r451b + r451a -1.0 r435b + r435a -1.0 r416b + r416a -1.0 r414b
 + r414a -1.0 r411 -1.0 r387b + r387a -1.0 r377b + r377a -1.0 r364b + r364a -1.0 r353b + r353a + r344 -1.0 r341b + r341a -1.0 r338 -1.0 r335b + r335a -1.0 r328b + r328a + r320 + r315
 + r314 -1.0 r303b + r303a + r272 -1.0 r269b + r269a -1.0 r236b + r236a -1.0 r220 -1.0 r211b + r211a -1.0 r180 + r171 + r170b -1.0 r170a + r149 -1.0 r148b + r148a + r133 + r122
 + r100 -1.0 r65b + r65a + r57 + r56 + r50 + r20 + r16 = 0 

c2421: \* cis-cis-D13-25-3-hydroxyC44-2-ACPs *\
 + r2505b -1.0 r2505a = 0 

c1537: \* CPD-510 *\
 + r2345 -1.0 r1270 = 0 

c860: \* CPD-9006 *\
 -1.0 r748 + r517 = 0 

c1864: \* FORMYL-THF-GLU-N *\
 + r1793b -1.0 r1793a = 0 

c223: \* GUANOSINE *\
 -1.0 r2075 -1.0 r2074 -1.0 r581 + r561b -1.0 r561a + r99 = 0 

c991: \* CPD-4124 *\
 + r638 = 0 

c1068: \* 3-P-SERINE *\
 + r1139 -1.0 r701 = 0 

c1194: \* THYMIDINE *\
 + r843b -1.0 r843a = 0 

c2074: \* MALONYL-ACP *\
 + r2597b -1.0 r2597a + r2593b -1.0 r2593a -1.0 r2586 + r2584b -1.0 r2584a + r2575b -1.0 r2575a + r2569b -1.0 r2569a + r2561b -1.0 r2561a + r2560b -1.0 r2560a + r2554 -1.0 r2546 + r2536b -1.0 r2536a
 + r2524b -1.0 r2524a -1.0 r2523 + r2513b -1.0 r2513a + r2506b -1.0 r2506a -1.0 r2502 + r2499b -1.0 r2499a + r2498b -1.0 r2498a -1.0 r2495 + r2491b -1.0 r2491a + r2486b -1.0 r2486a + r2478b -1.0 r2478a -1.0 r2476
 -1.0 r2461 + r2456b -1.0 r2456a -1.0 r2236 -1.0 r2228 -1.0 r2226 -1.0 r2224 = 0 

c2472: \* Delta4-hexadecenoyl-ACPs *\
 + r2561b -1.0 r2561a = 0 

c2031: \* III2-a-Fucosyllactotetraosylceramides *\
 -1.0 r2119b + r2119a = 0 

c138: \* L-DELTA1-PYRROLINE_5-CARBOXYLATE *\
 -1.0 r2620b + r2620a + r2404 -1.0 r2028 -1.0 r2027 -1.0 r2026 + r1968b -1.0 r1968a + r1967b -1.0 r1967a -1.0 r56 = 0 

c671: \* 4-METHYL-MYO-INOSITOL *\
 + r375b -1.0 r375a = 0 

c1785: \* Dihydroflavonols *\
 + r1672b -1.0 r1672a = 0 

c332: \* ADENOSINE *\
 -1.0 r1809 -1.0 r1808 -1.0 r1473 + r1340 -1.0 r1259 + r686 + r504 + r158 = 0 

c112: \* CPD-8186 *\
 -1.0 r43 = 0 

c1652: \* CPD-7620 *\
 + r1744b -1.0 r1744a + r1445b -1.0 r1445a = 0 

c242: \* CPD-4210 *\
 -1.0 r2161 -1.0 r2160 -1.0 r1915 -1.0 r1914 -1.0 r1884 -1.0 r1883 + r1009 + r182 -1.0 r107 = 0 

c789: \* KDO *\
 + r556 -1.0 r454 = 0 

c1296: \* CPD-674 *\
 -1.0 r1784 -1.0 r1783 + r1072 -1.0 r1017 -1.0 r963b + r963a = 0 

c2206: \* Rhamonsylated-Rhamonsyl-Acceptors *\
 -1.0 r2330 = 0 

c1265: \* CPD-728 *\
 + r1480 -1.0 r928 = 0 

c205: \* PHOSPHORIBOSYL-ATP *\
 -1.0 r1037 + r89 = 0 

c2018: \* Ribonucleoside-Monophosphates *\
 -1.0 r2098 = 0 

c2495: \* cis-cis-D15-33-3-oxo-C52-2-ACPs *\
 -1.0 r2590b + r2590a = 0 

c872: \* CPD-7033 *\
 + r528b -1.0 r528a = 0 

c1986: \* CPD-10495 *\
 -2.0 r2015b +2.0 r2015a -2.0 r2014b +2.0 r2014a -2.0 r2013b +2.0 r2013a = 0 

c890: \* 44-DIMETHYL-CHOLESTA-812-24-TRIENOL *\
 -1.0 r860 -1.0 r545b + r545a = 0 

c1336: \* FORMYL-L-METHIONYL-PEPTIDE *\
 + r1014b -1.0 r1014a = 0 

c2177: \* S-GERANYLGERANYL-PROTEIN *\
 -1.0 r2311b + r2311a = 0 

c758: \* 10-HYDROXYDECANOATE *\
 + r431 = 0 

c1623: \* CPD-8606 *\
 + r1399b -1.0 r1399a = 0 

c2054: \* CPD-13080 *\
 + r2208b -1.0 r2208a + r2176b -1.0 r2176a + r2175b -1.0 r2175a = 0 

c1984: \* CMP.CCO-OUT *\
 + r2012 = 0 

c1776: \* Triacylglycerols *\
 -1.0 r2186b + r2186a + r1991 -1.0 r1971 + r1701 -1.0 r1662b + r1662a = 0 

c1169: \* NIACINAMIDE *\
 + r1874 + r1873 -1.0 r1161 + r1049 + r817 = 0 

c1016: \* CPD1G-772 *\
 + r659b -1.0 r659a = 0 

c1262: \* DI-H-OROTATE *\
 + r924 = 0 

c962: \* FRUCTOSE-16-DIPHOSPHATE *\
 + r1324 + r1220 -1.0 r874 + r863b -1.0 r863a + r612b -1.0 r612a = 0 

c1128: \* CPD-4201 *\
 -1.0 r1439 + r772 = 0 

c516: \* CPD-12699 *\
 -1.0 r276b + r276a = 0 

c2011: \* CPD66-21 *\
 -1.0 r2068b + r2068a = 0 

c775: \* CPD-6994 *\
 -1.0 r1476 -1.0 r596 -1.0 r445 = 0 

c316: \* CPD-7227 *\
 + r1685 + r1684 + r1683 -1.0 r456 -1.0 r150 = 0 

c2257: \* epoxides *\
 + r2373b -1.0 r2373a = 0 

c274: \* CPD-9957 *\
 + r126 = 0 

c2436: \* HYDROGEN-MOLECULE *\
 + r2519b -1.0 r2519a = 0 

c1745: \* 2-OXINDOLE-3-ACETIC-ACID *\
 + r1623 = 0 

c796: \* CPD-10208 *\
 + r461b -1.0 r461a = 0 

c950: \* CHOLESTEROL *\
 + r2462b -1.0 r2462a + r1776b -1.0 r1776a + r1775b -1.0 r1775a + r1320b -1.0 r1320a + r602 = 0 

c241: \* CPD-6661 *\
 + r1045b -1.0 r1045a -1.0 r106b + r106a = 0 

c1959: \* CPD-14424 *\
 + r1966 + r1965 + r1964 = 0 

c1539: \* 3-ENOLPYRUVYL-SHIKIMATE-5P *\
 -1.0 r1558 + r1271 = 0 

c201: \* CPDQT-4 *\
 -1.0 r1605 + r87 = 0 

c2142: \* 23S-rRNA-2-methyladenine2503 *\
 -1.0 r2286b + r2286a = 0 

c2403: \* Ox-Thioredoxin *\
 + r2571b -1.0 r2571a + r2565b -1.0 r2565a -1.0 r2557 + r2556b -1.0 r2556a + r2555b -1.0 r2555a -1.0 r2520b + r2520a + r2507b -1.0 r2507a + r2490 + r2489 = 0 

c781: \* CPD-7087 *\
 + r1349b -1.0 r1349a -1.0 r1272 -1.0 r584b + r584a + r449 = 0 

c2390: \* R-3-Hydroxypalmitoyl-ACPs *\
 + r2503 -1.0 r2479 = 0 

c1958: \* CPD-14423 *\
 -1.0 r1966 -1.0 r1965 -1.0 r1964 = 0 

c279: \* CPD1F-135 *\
 + r1559 -1.0 r129 = 0 

c1531: \* LUTEOLIN-7-O-BETA-D-GLUCOSIDE *\
 + r1797 + r1796 -1.0 r1261 = 0 

c319: \* DUMP *\
 + r1159 + r1007b -1.0 r1007a -1.0 r247b + r247a -1.0 r212 -1.0 r151b + r151a = 0 

c2456: \* cis-vaccen-2-enoyl-ACPs *\
 -1.0 r2541b + r2541a = 0 

c659: \* TAXA-42011-DIEN-5A-OL *\
 -1.0 r2411b + r2411a + r368b -1.0 r368a = 0 

c20: \* 1-KESTOTRIOSE *\
 + r1849b -1.0 r1849a + r1848b -1.0 r1848a -1.0 r1813b + r1813a -1.0 r1241 -1.0 r1108 + r644 -2.0 r8 = 0 

c599: \* CPD-8168 *\
 + r519 + r330 = 0 

c1949: \* S-2-Hydroxyacids1 *\
 + r1954b -1.0 r1954a = 0 

c2266: \* 23S-rRNA-adenine-1618 *\
 + r2380b -1.0 r2380a = 0 

c1100: \* BERGAPTOL *\
 + r809 -1.0 r743 = 0 

c1614: \* S-TETRAHYDROCOLUMBAMINE *\
 -1.0 r1382b + r1382a = 0 

c309: \* O-SINAPOYLCHOLINE *\
 -1.0 r715b + r715a + r146b -1.0 r146a = 0 

c970: \* CPD-10308 *\
 -1.0 r621b + r621a = 0 

c2532: \* L-THREONATE *\
 + r2630 = 0 

c253: \* CPD-4751 *\
 + r113 = 0 

c48: \* NAD *\
 + r2542 + r2535 + r2532 -1.0 r2514 + r2508 + r2501 + r2493b -1.0 r2493a + r2480 + r2472 + r2453 -1.0 r2422b + r2422a -1.0 r2412b + r2412a -1.0 r2357 -1.0 r2264 -1.0 r2258 -1.0 r2253
 -1.0 r2248 -1.0 r2244 -1.0 r2239 + r2235 + r2222 + r2199 + r2194 -1.0 r2187 + r2179 -3.0 r2169b +3.0 r2169a + r2155b -1.0 r2155a -1.0 r2143 -1.0 r2141 -1.0 r2137 -1.0 r2125b + r2125a -1.0 r2124b + r2124a
 -1.0 r2123b + r2123a + r2117 + r2116 + r2109 -1.0 r2083b + r2083a -3.0 r2070b +3.0 r2070a + r2060 -2.0 r2052b +2.0 r2052a + r2048b -1.0 r2048a + r2047b -1.0 r2047a + r2034 + r2026 + r2024 -1.0 r2014b
 + r2014a + r2004b -1.0 r2004a -1.0 r1999b + r1999a + r1994 + r1984 + r1965 + r1960b -1.0 r1960a + r1959b -1.0 r1959a -1.0 r1947 -3.0 r1941b +3.0 r1941a + r1928b -1.0 r1928a + r1925 -2.0 r1921 -2.0 r1920
 -1.0 r1917 -1.0 r1916 + r1892 + r1859b -1.0 r1859a -3.0 r1851b +3.0 r1851a + r1805b -1.0 r1805a -1.0 r1791b + r1791a + r1785b -1.0 r1785a + r1771 -1.0 r1756b + r1756a + r1748b -1.0 r1748a + r1747b -1.0 r1747a
 + r1746b -1.0 r1746a + r1745b -1.0 r1745a + r1744b -1.0 r1744a + r1741 + r1735 + r1719b -1.0 r1719a -1.0 r1714b + r1714a + r1710 + r1683 + r1660b -1.0 r1660a + r1654 -3.0 r1648b +3.0 r1648a + r1631
 + r1617b -1.0 r1617a + r1588b -1.0 r1588a + r1586b -1.0 r1586a -1.0 r1580 + r1575b -1.0 r1575a -1.0 r1561 + r1547b -1.0 r1547a + r1531b -1.0 r1531a -1.0 r1524b + r1524a + r1497b -1.0 r1497a + r1475b -1.0 r1475a
 + r1468b -1.0 r1468a + r1435b -1.0 r1435a -1.0 r1434 -1.0 r1429 + r1421b -1.0 r1421a + r1413b -1.0 r1413a -1.0 r1412 -1.0 r1406 -1.0 r1400 -1.0 r1397 -1.0 r1387 -1.0 r1383 -1.0 r1371 + r1357b -1.0 r1357a + r1335b
 -1.0 r1335a -1.0 r1330 + r1320b -1.0 r1320a + r1316 + r1299b -1.0 r1299a -1.0 r1252 + r1197b -1.0 r1197a + r1185 + r1180b -1.0 r1180a + r1166b -1.0 r1166a + r1138b -1.0 r1138a + r1124b -1.0 r1124a + r1120
 + r1110b -1.0 r1110a + r1094 -1.0 r1093 + r1084b -1.0 r1084a -1.0 r1083 -1.0 r1056 -1.0 r1049 + r1044 + r1032b -1.0 r1032a + r1031b -1.0 r1031a + r1008 + r999b -1.0 r999a -1.0 r994 -1.0 r992 + r989b
 -1.0 r989a + r960b -1.0 r960a + r901 -1.0 r859 + r846b -1.0 r846a + r814b -1.0 r814a + r804b -1.0 r804a -1.0 r798 + r785b -1.0 r785a + r784b -1.0 r784a + r782b -1.0 r782a -1.0 r768 -1.0 r764
 + r759b -1.0 r759a + r755b -1.0 r755a -1.0 r736b + r736a + r729 + r648 + r647b -1.0 r647a + r636b -1.0 r636a + r620 -1.0 r606 +2.0 r597b -2.0 r597a -1.0 r590 -1.0 r587 + r560b -1.0 r560a
 -1.0 r558 + r553b -1.0 r553a -1.0 r551b + r551a + r546b -1.0 r546a + r528b -1.0 r528a -1.0 r518 + r494b -1.0 r494a -1.0 r493 + r468b -1.0 r468a + r451b -1.0 r451a + r435b -1.0 r435a + r416b
 -1.0 r416a + r414b -1.0 r414a + r411 + r390 + r387b -1.0 r387a + r377b -1.0 r377a + r364b -1.0 r364a + r353b -1.0 r353a -1.0 r344 + r341b -1.0 r341a + r335b -1.0 r335a + r328b -1.0 r328a
 -1.0 r320 -1.0 r315 -1.0 r314 + r303b -1.0 r303a + r279 -1.0 r272 + r269b -1.0 r269a -1.0 r267b + r267a + r236b -1.0 r236a + r220 + r211b -1.0 r211a + r180 -1.0 r171 -1.0 r149 + r148b
 -1.0 r148a -1.0 r133 -1.0 r122 -1.0 r100 + r65b -1.0 r65a -1.0 r57 -1.0 r56 -1.0 r50 -1.0 r16 = 0 

c365: \* NICOTINATE_NUCLEOTIDE *\
 + r1296 -1.0 r908 + r625 + r204 -1.0 r177 = 0 

c2079: \* 2-Hexadecenoyl-ACPs *\
 -1.0 r2542 + r2479 -1.0 r2227 = 0 

c1825: \* CPD-12045 *\
 -1.0 r1888 -1.0 r1727b + r1727a = 0 

c186: \* ACETYLSERINE *\
 -1.0 r1582 + r1339 + r1162b -1.0 r1162a + r1156b -1.0 r1156a -1.0 r483 -1.0 r81 = 0 

c1731: \* CPD-8746 *\
 + r1590 = 0 

c1950: \* Alpha-D-Glucans *\
 + r1955b -1.0 r1955a = 0 

c534: \* CPD-7078 *\
 + r1148b -1.0 r1148a + r288 = 0 

c2526: \* CPD-12377 *\
 -1.0 r2641 -1.0 r2637 -1.0 r2626 + r2623 = 0 

c60: \* AMMONIA *\
 + r2666b -1.0 r2666a + r2648 + r2577 -1.0 r2527b + r2527a -1.0 r2370 -1.0 r2140b + r2140a -1.0 r2104 -1.0 r2103 -1.0 r1973b + r1973a -1.0 r1972b + r1972a -1.0 r1802b + r1802a + r1615 + r1566b
 -1.0 r1566a + r1473 -1.0 r1433b + r1433a -1.0 r1422 + r1406 + r1403 + r1381 -1.0 r1290b + r1290a -1.0 r1262b + r1262a + r1161 +2.0 r1155 + r1081 -1.0 r1080 + r1078 + r1072 + r1048 -1.0 r1003b
 + r1003a -1.0 r979b + r979a + r965 + r962 + r945 + r931 -1.0 r926b + r926a +2.0 r858 + r824 + r802 + r789 -1.0 r737b + r737a + r722 -1.0 r696b + r696a -1.0 r695b + r695a
 +4.0 r675 + r581 + r544 + r530 -1.0 r507b + r507a -1.0 r487b + r487a + r472 + r397 -1.0 r390 -1.0 r350b + r350a -1.0 r247b + r247a + r234 + r199 + r190 + r133 -1.0 r77b
 + r77a + r51 + r39 + r21 = 0 

c1628: \* CPD-7192 *\
 -1.0 r1408b + r1408a = 0 

c1646: \* CHLORAMPHENICOL-3-ACETATE *\
 -1.0 r1438b + r1438a = 0 

c2237: \* Cytosine-48-tRNAs *\
 + r2356b -1.0 r2356a = 0 

c226: \* THIAMINE-P *\
 -1.0 r1499b + r1499a -1.0 r1384b + r1384a -1.0 r891 + r880 -1.0 r101 = 0 

c270: \* DIHYDROFOLATE *\
 -1.0 r547 + r212 -1.0 r123b + r123a = 0 

c2489: \* Saturated-Fatty-Acyl-ACPs *\
 + r2585b -1.0 r2585a = 0 

c543: \* CPD-8159 *\
 + r293 = 0 

c395: \* UNDECAPRENYL-DIPHOSPHATE *\
 -1.0 r196b + r196a = 0 

c2292: \* CPDQT-421 *\
 -1.0 r2409b + r2409a = 0 

c2466: \* Protein-L-methionine *\
 + r2556b -1.0 r2556a + r2555b -1.0 r2555a = 0 

c90: \* CPD-3629 *\
 -1.0 r32b + r32a = 0 

c2521: \* CODEINONE *\
 + r2615 = 0 

c1383: \* CPD-6976 *\
 -1.0 r1596 -1.0 r1576 + r1070 = 0 

c2275: \* Histone-L-arginines *\
 + r2392b -1.0 r2392a = 0 

c634: \* BETA-TOCOPHEROL *\
 + r352 = 0 

c1312: \* CPD-14706 *\
 -1.0 r986b + r986a = 0 

c955: \* 2-METHYL-3-HYDROXY-BUTYRYL-COA *\
 + r1458 -1.0 r606 = 0 

c2518: \* CPD-334 *\
 + r2617 -1.0 r2612 = 0 

c750: \* N-CARBAMOYLGLYCINE *\
 -1.0 r425b + r425a = 0 

c573: \* XANTHOSINE *\
 -1.0 r1804 -1.0 r1803 + r581 + r311 = 0 

c552: \* S-3-HYDROXYBUTANOYL-COA *\
 + r1084b -1.0 r1084a + r498b -1.0 r498a + r298b -1.0 r298a = 0 

c2411: \* 3-Ketopimeloyl-ACP-methyl-esters *\
 -1.0 r2584b + r2584a -1.0 r2496b + r2496a = 0 

c1369: \* CPD-2187 *\
 -1.0 r2132 -1.0 r1529 -1.0 r1054 = 0 

c1513: \* CPD-13454 *\
 + r2100b -1.0 r2100a -1.0 r1239b + r1239a = 0 

c626: \* CDP-N-METHYLETHANOLAMIN *\
 -1.0 r1983 + r346 = 0 

c233: \* MORPHINE *\
 -1.0 r103b + r103a = 0 

c2227: \* 1-PHOSPHATIDYL-1D-MYO-INOSITOL-5-PHOSPHA *\
 -1.0 r2347 = 0 

c75: \* NEUROSPORENE *\
 + r1619b -1.0 r1619a + r26b -1.0 r26a = 0 

c1814: \* 3-oxo-D5-steroids *\
 -1.0 r1719b + r1719a = 0 

c2144: \* ACETYL-GLUCOSAMINYL-ETCETERA-MANNOSYL-R *\
 -1.0 r2287b + r2287a = 0 

c2468: \* Protein-L-methionine-R-S-oxides *\
 -1.0 r2556b + r2556a = 0 

c1987: \* FLAVANONES *\
 + r2019b -1.0 r2019a = 0 

c2159: \* CPD-171 *\
 -1.0 r2383 -1.0 r2360 -1.0 r2317 -1.0 r2305 + r2297 = 0 

c1356: \* CPD-10051 *\
 -1.0 r1030b + r1030a = 0 

c1963: \* CPD-4621 *\
 + r1976 + r1975 = 0 

c1112: \* CPD3O-4151 *\
 + r755b -1.0 r755a = 0 

c550: \* CPD-10205 *\
 + r297b -1.0 r297a = 0 

c172: \* GLC *\
 -1.0 r2634b + r2634a -1.0 r2343b + r2343a -1.0 r1814b + r1814a -1.0 r1813b + r1813a -1.0 r1597b + r1597a -1.0 r1579b + r1579a + r1511 + r1469 -2.0 r1426b +2.0 r1426a + r1374 -1.0 r1289b + r1289a
 + r1265 + r1241 -1.0 r1132b + r1132a -1.0 r1024b + r1024a -1.0 r1016b + r1016a -1.0 r913b + r913a -1.0 r810b + r810a + r749 -1.0 r738b + r738a -1.0 r715b + r715a + r709 -1.0 r663b + r663a
 + r644 -1.0 r577b + r577a + r480 -1.0 r276b + r276a + r245 -1.0 r243 -1.0 r72b + r72a = 0 

c795: \* CPD-498 *\
 + r460 = 0 

c1391: \* SALUTARIDINOL *\
 + r1091b -1.0 r1091a = 0 

c2501: \* cis-cis-D19-31-3-oxo-C50-2-ACPs *\
 -1.0 r2596b + r2596a = 0 

c1742: \* CPD-471 *\
 + r1615 = 0 

c1753: \* DIACYLGLYCEROL.CCO-OUT *\
 -1.0 r2012 -1.0 r1701 + r1638b -1.0 r1638a = 0 

c714: \* PELARGONIDIN-3-GLUCOSIDE-CMPD *\
 + r2096 + r2095 -1.0 r1979 -1.0 r1978 -1.0 r1825 -1.0 r1824 -1.0 r1375 -1.0 r1280 -1.0 r702 -1.0 r402 = 0 

c1361: \* CPD0-2244 *\
 + r1531b -1.0 r1531a + r1036 = 0 

c2497: \* cis-delta3-behenoyl-ACPs *\
 + r2593b -1.0 r2593a = 0 

c436: \* MESO-DIAMINOPIMELATE *\
 + r1344 -1.0 r225 = 0 

c819: \* 6-KESTOSE *\
 + r1579b -1.0 r1579a + r480 = 0 

c199: \* 5-PHOSPHORIBOSYL-5-AMINOIMIDAZOLE *\
 -1.0 r682 -1.0 r167 + r86 = 0 

c1918: \* DEOXYCYTIDINE *\
 + r1903b -1.0 r1903a + r1902b -1.0 r1902a + r1901b -1.0 r1901a + r1900b -1.0 r1900a + r1899b -1.0 r1899a + r1898b -1.0 r1898a + r1897b -1.0 r1897a + r1896b -1.0 r1896a = 0 

c416: \* DIHYDROLIPOAMIDE *\
 + r847b -1.0 r847a + r211b -1.0 r211a = 0 

c2342: \* Charged-TYR-tRNAs *\
 -1.0 r2449b + r2449a = 0 

c1214: \* CPD-4752 *\
 + r870 = 0 

c2528: \* CPD-12366 *\
 + r2626 = 0 

c296: \* CPD-6224 *\
 + r1537 -1.0 r140 = 0 

c1929: \* CPD-4612 *\
 + r1915 + r1914 = 0 

c509: \* BETAINE_ALDEHYDE *\
 + r2668 -1.0 r272 = 0 

c525: \* CPD-12384 *\
 + r284b -1.0 r284a = 0 

c1485: \* PRO *\
 + r2443b -1.0 r2443a -1.0 r2404 + r2028 + r2027 + r2026 -1.0 r1698b + r1698a + r1200b -1.0 r1200a = 0 

c829: \* CPD-6783 *\
 -1.0 r1264 + r489 = 0 

c2125: \* Thyroglobulin-3-5-diiodotyrosines *\
 + r2359b -1.0 r2359a +2.0 r2280b -2.0 r2280a -1.0 r2275b + r2275a = 0 

c306: \* ALPHA-METHYL-5-ALPHA-ERGOSTA *\
 + r300 -1.0 r144 = 0 

c406: \* CHORISMATE *\
 + r1558 -1.0 r1542 -1.0 r1258 -1.0 r1090 -1.0 r205 = 0 

c1415: \* MG-PROTOPORPHYRIN *\
 -1.0 r1369 + r1115 = 0 

c1118: \* CPD-9923 *\
 + r955 -1.0 r762 = 0 

c574: \* URIDINE *\
 -1.0 r1780 -1.0 r1779 + r1401b -1.0 r1401a -1.0 r1351b + r1351a + r530 -1.0 r478 -1.0 r312 = 0 

c1422: \* CPD-9494 *\
 + r1123b -1.0 r1123a = 0 

c1030: \* CPD-706 *\
 + r1353 -1.0 r668 = 0 

c658: \* CPD-253 *\
 -1.0 r2667 + r367 = 0 

c324: \* CPD-11521 *\
 -1.0 r633 + r154 = 0 

c577: \* CPD-12910 *\
 -1.0 r733 + r314 = 0 

c93: \* 3-METHYL-CROTONYL-COA *\
 -1.0 r34 = 0 

c2020: \* Orthophosphoric-Monoesters *\
 -1.0 r2099 = 0 

c1287: \* CPD-4202 *\
 + r1439 -1.0 r953 = 0 

c171: \* GLC-6-P *\
 -1.0 r2645b + r2645a -1.0 r467 + r243 + r125 + r96b -1.0 r96a -1.0 r94b + r94a + r72b -1.0 r72a = 0 

c767: \* CPD-7228 *\
 -1.0 r1685 -1.0 r1684 -1.0 r1683 + r439 = 0 

c746: \* CPD-1107 *\
 -1.0 r2314 -1.0 r1581b + r1581a + r1327 + r932 -1.0 r848b + r848a -1.0 r735 + r423 = 0 

c919: \* CPD-8719 *\
 + r1486 -1.0 r1154 -1.0 r870 -1.0 r571 = 0 

c918: \* CPD-9958 *\
 + r570 = 0 

c1425: \* BIPHENYL-23-DIOL *\
 -1.0 r1124b + r1124a = 0 

c1337: \* METHIONYL-PEPTIDE *\
 -1.0 r1014b + r1014a = 0 

c998: \* 16-HYDROXYPALMITATE *\
 + r1457 -1.0 r1202 -1.0 r808 + r643b -1.0 r643a = 0 

c245: \* CPD-13754 *\
 -1.0 r799b + r799a -1.0 r108b + r108a = 0 

c1439: \* S-SCOULERINE *\
 + r1382b -1.0 r1382a -1.0 r1141b + r1141a = 0 

c98: \* CHOLINE *\
 -1.0 r2553 + r1817 + r1092 + r715b -1.0 r715a -1.0 r526 -1.0 r146b + r146a + r35 = 0 

c421: \* CPD-9895 *\
 -1.0 r1318 + r214 = 0 

c859: \* CPD-8134 *\
 -1.0 r797 + r516 = 0 

c148: \* CPD-8579 *\
 -1.0 r62b + r62a = 0 

c2017: \* CPDQT-340 *\
 -1.0 r2090b + r2090a -1.0 r2089b + r2089a -1.0 r2088b + r2088a -1.0 r2087b + r2087a -1.0 r2086b + r2086a = 0 

c329: \* MPBQ *\
 + r1315 -1.0 r724 -1.0 r157 = 0 

c1661: \* L-GLYCERALDEHYDE-3-PHOSPHATE *\
 -1.0 r1460b + r1460a = 0 

c2190: \* CPD-5169 *\
 + r2365 -1.0 r2322 = 0 

c1430: \* CPD-59 *\
 + r1131b -1.0 r1131a = 0 

c1460: \* CPD-8693 *\
 + r1746b -1.0 r1746a + r1731b -1.0 r1731a -1.0 r1167b + r1167a = 0 

c762: \* CPD-12609 *\
 + r434b -1.0 r434a = 0 

c1981: \* CPD-4603 *\
 + r2011 + r2010 = 0 

c1453: \* PRENAL *\
 -1.0 r2423b + r2423a + r1340 -1.0 r1177b + r1177a + r1158 = 0 

c703: \* CPD-8246 *\
 + r1129 -1.0 r394 = 0 

c1777: \* Lysophospholipids *\
 -1.0 r1662b + r1662a = 0 

c1303: \* 2-OCTAPRENYLPHENOL *\
 + r975b -1.0 r975a = 0 

c313: \* MAL *\
 + r1497b -1.0 r1497a -1.0 r1429 -1.0 r1371 + r1300 + r1219 + r665 + r663b -1.0 r663a -1.0 r281 + r148b -1.0 r148a = 0 

c2273: \* CPD-7251 *\
 -1.0 r2388b + r2388a = 0 

c168: \* 5-FORMYL-THF *\
 -1.0 r277 + r70 = 0 

c2511: \* NADH.CCO-IN *\
 + r2604b -1.0 r2604a = 0 

c2139: \* ThiI-L-cysteine *\
 + r2285b -1.0 r2285a = 0 

c1013: \* CPD-734 *\
 + r1150b -1.0 r1150a + r996 + r657b -1.0 r657a = 0 

c974: \* CPD-4892 *\
 + r624 = 0 

c1643: \* CPD-12491 *\
 -1.0 r1433b + r1433a = 0 

c1829: \* CPD-6364 *\
 -1.0 r2195 -1.0 r2194 -1.0 r2193 + r1736 + r1735 + r1734 = 0 

c2325: \* Charged-MET-tRNAs *\
 + r2438 = 0 

c429: \* CPD-13028 *\
 + r2640 -1.0 r221 = 0 

c1081: \* ARABINOSE-5P *\
 + r1578b -1.0 r1578a -1.0 r720 = 0 

c1584: \* CPD-10451 *\
 + r1612 -1.0 r1345 = 0 

c510: \* BETAINE *\
 + r272 = 0 

c1973: \* CPD-13936 *\
 + r2001b -1.0 r2001a = 0 

c891: \* HYDROXY-915-DIOXOPROSTA-13-ENOATE *\
 -1.0 r546b + r546a = 0 

c683: \* CPD-8684 *\
 + r381 = 0 

c16: \* CPD-8621 *\
 -1.0 r5b + r5a = 0 

c660: \* TAXA-42011-DIEN-5-ALPHA-YL-ACETATE *\
 -1.0 r368b + r368a = 0 

c2216: \* Unsulfurated-Sulfur-Acceptors *\
 -1.0 r2366b + r2366a + r2337 = 0 

c265: \* INOSITOL-1-4-5-TRISPHOSPHATE *\
 + r1969 + r1686 -1.0 r1086b + r1086a + r848b -1.0 r848a -1.0 r773b + r773a -1.0 r268 -1.0 r121 = 0 

c1874: \* CPD-9905 *\
 + r1807b -1.0 r1807a + r1806b -1.0 r1806a + r1805b -1.0 r1805a = 0 

c2487: \* Glutaryl-ACP-methyl-esters *\
 + r2584b -1.0 r2584a = 0 

c2408: \* Cis-vaccenoyl-ACPs *\
 + r2494b -1.0 r2494a = 0 

c2464: \* cis-cis-D13-31-3-oxo-C50-2-ACPs *\
 -1.0 r2552b + r2552a = 0 

c1193: \* CPD-8910 *\
 + r841 = 0 

c722: \* INOSINE *\
 -1.0 r2077 -1.0 r2076 + r1473 -1.0 r1089 + r406 = 0 

c1110: \* CPD-7035 *\
 + r1357b -1.0 r1357a + r1039b -1.0 r1039a + r754b -1.0 r754a = 0 

c1451: \* SULFO-CYSTEINE *\
 -1.0 r1156b + r1156a = 0 

c257: \* RIBULOSE-5P *\
 + r2142 + r2141 -1.0 r1578b + r1578a -1.0 r1518 + r1496 -1.0 r355 + r139b -1.0 r139a -1.0 r116b + r116a = 0 

c1028: \* CPD-13542 *\
 -1.0 r667 = 0 

c2369: \* 3-Ketoglutaryl-ACP-methyl-ester *\
 -1.0 r2491b + r2491a -1.0 r2464b + r2464a = 0 

c1350: \* CADAVERINE *\
 + r1290b -1.0 r1290a + r1025b -1.0 r1025a = 0 

c165: \* CPD-10269 *\
 + r69b -1.0 r69a = 0 

c1357: \* CPD-11878 *\
 + r1031b -1.0 r1031a = 0 

c583: \* 2-AMINO-3-3-OXOPROP-2-ENYL-BUT-2-ENEDI *\
 -1.0 r2625 -1.0 r319b + r319a = 0 

c2012: \* CPD-4184 *\
 + r2071b -1.0 r2071a + r2070b -1.0 r2070a + r2069b -1.0 r2069a = 0 

c1022: \* ITACONATE *\
 + r662b -1.0 r662a = 0 

c2115: \* POLYMER-INST-TRANS-D2-ENOYL-COA-C2-H4 *\
 + r2268 -1.0 r2266 = 0 

c272: \* CPD-448 *\
 + r2644 -1.0 r125 = 0 

c2286: \* Linoleoyl-groups *\
 + r2406 + r2400b -1.0 r2400a = 0 

c1370: \* CPD-2188 *\
 -1.0 r1584 -1.0 r1199 + r1054 = 0 

c1866: \* CPD-14427 *\
 + r1795b -1.0 r1795a + r1794b -1.0 r1794a = 0 

c1786: \* Flavonols *\
 -1.0 r1672b + r1672a = 0 

c2123: \* PROTEIN-L-BETA-ISOSPARTATE-METHYL-ESTERS *\
 -1.0 r2274b + r2274a = 0 

c248: \* CPD-1063 *\
 + r1378 -1.0 r110 = 0 

c288: \* CPD-13228 *\
 -1.0 r1959b + r1959a -1.0 r135 = 0 

c576: \* CPD-12909 *\
 -1.0 r314 = 0 

c1259: \* CPD-6441 *\
 + r921 = 0 

c1322: \* K-HEXANOYL-COA *\
 -1.0 r1211b + r1211a -1.0 r999b + r999a = 0 

c2288: \* CPD-7725 *\
 + r2665 -1.0 r2401 = 0 

c2546: \* CPD-653 *\
 + r2657 = 0 

c2195: \* Myelin-L-arginines *\
 + r2324b -1.0 r2324a = 0 

c302: \* CIS-3-HEXENAL *\
 -1.0 r2642 -1.0 r1185 + r959b -1.0 r959a + r142 = 0 

c1983: \* L-1-PHOSPHATIDYL-ETHANOLAMINE.CCO-OUT *\
 + r2012 = 0 

c152: \* CPD-10332 *\
 + r1552 -1.0 r1268 -1.0 r64 = 0 

c1295: \* CINNAMALDEHYDE *\
 + r1450b -1.0 r1450a -1.0 r1121b + r1121a + r963b -1.0 r963a = 0 

c2119: \* 23S-rRNA-2-O-methyluridine2552 *\
 -1.0 r2272b + r2272a = 0 

c855: \* 18-OXOOLEATE *\
 + r1011 -1.0 r513 = 0 

c311: \* CPD-8088 *\
 -1.0 r766 + r484 -1.0 r147 = 0 

c1455: \* PYRAZOLE *\
 + r1162b -1.0 r1162a = 0 

c285: \* 5-HYDROXY-TRYPTOPHAN *\
 + r132b -1.0 r132a = 0 

c2330: \* Charged-GLN-tRNAs *\
 -1.0 r2444b + r2444a + r2441 = 0 

c1968: \* CPD-4604 *\
 -1.0 r2033 -1.0 r2032 -1.0 r1989 -1.0 r1988 = 0 

c1668: \* MELIBIOSE *\
 -1.0 r1469 = 0 

c937: \* CPD-12120 *\
 + r585b -1.0 r585a = 0 

c298: \* OXALYL-COA *\
 + r141b -1.0 r141a = 0 

c254: \* 2-KETO-3-DEOXY-6-P-GLUCONATE *\
 + r114b -1.0 r114a = 0 

c1242: \* ALLANTOATE *\
 + r1447 -1.0 r965 -1.0 r903 = 0 

c931: \* CPD-885 *\
 + r579 = 0 

c897: \* PREGNENOLONE *\
 + r553b -1.0 r553a = 0 

c1286: \* GALACTITOL *\
 + r951b -1.0 r951a = 0 

c726: \* 3-4-DIHYDROXYBENZOATE *\
 -1.0 r409b + r409a = 0 

c221: \* ADENOSINE5TRIPHOSPHO5ADENOSINE *\
 + r98b -1.0 r98a = 0 

c1557: \* CYCLOPENTANONE *\
 -1.0 r1299b + r1299a = 0 

c1656: \* CPD-476 *\
 -1.0 r2652 -1.0 r1451b + r1451a = 0 

c399: \* CIS-ACONITATE *\
 -1.0 r1005 + r198 = 0 

c2165: \* Protein-Glutamates *\
 -1.0 r2301 = 0 

c835: \* ISOBUTANOL *\
 + r494b -1.0 r494a = 0 

c1333: \* CPD-4753 *\
 + r1012 = 0 

c1012: \* INDOLE-3-ACETYL-ASP *\
 + r655 = 0 

c1263: \* CPD-4261 *\
 + r925 = 0 

c1771: \* Secondary-Alcohols *\
 + r2129b -1.0 r2129a -1.0 r1977 + r1660b -1.0 r1660a = 0 

c1761: \* Alcohols *\
 -1.0 r2520b + r2520a + r2172 + r2114 + r2099 -1.0 r2046b + r2046a -1.0 r1980b + r1980a + r1905b -1.0 r1905a -1.0 r1816b + r1816a + r1774 + r1642 = 0 

c1216: \* CPD-7960 *\
 -1.0 r2018 -1.0 r2017 + r872 = 0 

c2150: \* 1-PHOSPHATIDYL-1D-MYO-INOSITOL-35-BISPH *\
 + r2371 -1.0 r2291 = 0 

c734: \* CPD-8892 *\
 + r415b -1.0 r415a = 0 

c2373: \* Beta-hydroxydecanoyl-ACPs *\
 -1.0 r2582 + r2466 = 0 

c1385: \* DIAMINO-OH-PHOSPHORIBOSYLAMINO-PYR *\
 + r1470 -1.0 r1078 = 0 

c1948: \* CPD-1108 *\
 -1.0 r2385b + r2385a -1.0 r2358 -1.0 r2296 -1.0 r2281b + r2281a + r2192b -1.0 r2192a + r2183b -1.0 r2183a + r1953 = 0 

c1905: \* CPD-6626 *\
 + r1858 + r1857 = 0 

c541: \* GLUTAMATE-1-SEMIALDEHYDE *\
 + r2436 -1.0 r292 = 0 

c1329: \* CPD-7243 *\
 -1.0 r1004b + r1004a = 0 

c247: \* UTP *\
 -1.0 r2483 + r2219b -1.0 r2219a + r2218b -1.0 r2218a -1.0 r2171 -1.0 r1933 + r1902b -1.0 r1902a -1.0 r1881 + r1681 -1.0 r1270 + r919 -1.0 r842 + r562b -1.0 r562a -1.0 r428 -1.0 r264 -1.0 r202
 -1.0 r109 = 0 

c904: \* CYS-GLY *\
 + r2078 -1.0 r1216 -1.0 r557b + r557a = 0 

c1802: \* PHOSPHATIDYLCHOLINE.CCO-OUT *\
 -1.0 r1701 = 0 

c431: \* CPD-7166 *\
 + r223b -1.0 r223a = 0 

c641: \* 10-DEACETYLBACCATIN-III *\
 + r746b -1.0 r746a -1.0 r356b + r356a = 0 

c571: \* CPD-9896 *\
 -1.0 r623 + r310 = 0 

c2346: \* Charged-TRP-tRNAs *\
 -1.0 r2451b + r2451a = 0 

c1538: \* SHIKIMATE-5P *\
 + r1622 -1.0 r1271 = 0 

c1298: \* BISOHMYR-GLUCOSAMINYL-1P *\
 + r968b -1.0 r968a = 0 

c601: \* CPD-11939 *\
 + r666 + r331 = 0 

c1588: \* 3-METHYL-1-246-TRIHYDROXYPHENYLBUTAN *\
 -1.0 r1348b + r1348a = 0 

c249: \* L-DIHYDROXY-PHENYLALANINE *\
 + r2649 -1.0 r2618 + r1868 + r1867 -1.0 r1326 -1.0 r367 + r111b -1.0 r111a = 0 

c1240: \* DIVINYLCHLOROPHYLLIDE-A *\
 -1.0 r1311b + r1311a -1.0 r900b + r900a = 0 

c1845: \* CPD-7278 *\
 -1.0 r1760b + r1760a = 0 

c1867: \* CPD-14434 *\
 -1.0 r1795b + r1795a -1.0 r1794b + r1794a = 0 

c1713: \* 3OH-4P-OH-ALPHA-KETOBUTYRATE *\
 + r1568b -1.0 r1568a = 0 

c1321: \* OH-HEXANOYL-COA *\
 + r2266 + r999b -1.0 r999a = 0 

c356: \* L-ORNITHINE *\
 + r2206b -1.0 r2206a + r2205b -1.0 r2205a + r2204b -1.0 r2204a + r2203b -1.0 r2203a + r1607b -1.0 r1607a + r1251 + r1194 -1.0 r1061 + r850b -1.0 r850a + r697b -1.0 r697a + r172 = 0 

c308: \* CPD-8247 *\
 -1.0 r145b + r145a = 0 

c355: \* N-ALPHA-ACETYLORNITHINE *\
 -1.0 r1194 + r840 -1.0 r172 = 0 

c1559: \* CPD-558 *\
 + r1304b -1.0 r1304a = 0 

c2446: \* Glutaminyl-Peptides *\
 + r2527b -1.0 r2527a = 0 

c782: \* CDP *\
 -1.0 r2489 -1.0 r2374b + r2374a -1.0 r1901b + r1901a + r1880 + r1308b -1.0 r1308a + r985 + r961 + r887 + r756 + r730 + r725 -1.0 r450 = 0 

c1681: \* CPD-9852 *\
 -1.0 r1503b + r1503a = 0 

c43: \* OXYGEN-MOLECULE *\
 + r2683_e -1.0 r2659 -2.0 r2611 + r2592b -1.0 r2592a -1.0 r2553 + r2462b -1.0 r2462a + r2421b -1.0 r2421a -1.0 r2420 -1.0 r2419 -1.0 r2415 -1.0 r2413 + r2411b -1.0 r2411a -1.0 r2410 + r2409b -1.0 r2409a
 + r2407b -1.0 r2407a -1.0 r2406 -3.0 r2403 -1.0 r2402 + r2400b -1.0 r2400a -1.0 r2399 + r2398b -1.0 r2398a -3.0 r2397 -1.0 r2395 + r2394b -1.0 r2394a + r2327b -1.0 r2327a + r2313b -1.0 r2313a -1.0 r2308 + r2306b
 -1.0 r2306a -1.0 r2282 + r2276b -1.0 r2276a -1.0 r2270 -1.0 r2268 -1.0 r2262 -1.0 r2260 -1.0 r2255 -1.0 r2250 -1.0 r2246 -1.0 r2241 +2.0 r2215b -2.0 r2215a +2.0 r2214b -2.0 r2214a -1.0 r2200 -1.0 r2199 -1.0 r2198 -1.0 r2195
 -1.0 r2194 -1.0 r2193 +2.0 r2174b -2.0 r2174a +3.0 r2170b -3.0 r2170a +3.0 r2169b -3.0 r2169a +3.0 r2168b -3.0 r2168a + r2140b -1.0 r2140a -1.0 r2110 -1.0 r2109 -1.0 r2108 + r2084b -1.0 r2084a + r2083b -1.0 r2083a + r2082b
 -1.0 r2082a +3.0 r2071b -3.0 r2071a +3.0 r2070b -3.0 r2070a +3.0 r2069b -3.0 r2069a -1.0 r2055 -1.0 r2054 +2.0 r2053b -2.0 r2053a +2.0 r2052b -2.0 r2052a +2.0 r2051b -2.0 r2051a -1.0 r2025 -1.0 r2024 -1.0 r2023 +2.0 r2019b -2.0 r2019a
 -1.0 r1992 +2.0 r1980b -2.0 r1980a + r1954b -1.0 r1954a -1.0 r1951 -1.0 r1950 +3.0 r1942b -3.0 r1942a +3.0 r1941b -3.0 r1941a +3.0 r1940b -3.0 r1940a -1.0 r1922 -1.0 r1893 -1.0 r1892 -1.0 r1891 + r1872b -1.0 r1872a + r1871b
 -1.0 r1871a -1.0 r1868 -1.0 r1867 +3.0 r1852b -3.0 r1852a +3.0 r1851b -3.0 r1851a +3.0 r1850b -3.0 r1850a + r1792b -1.0 r1792a + r1791b -1.0 r1791a + r1790b -1.0 r1790a + r1782b -1.0 r1782a -1.0 r1772 -1.0 r1771 -1.0 r1770
 + r1752 + r1739b -1.0 r1739a -1.0 r1736 -1.0 r1735 -1.0 r1734 + r1733b -1.0 r1733a + r1732b -1.0 r1732a + r1731b -1.0 r1731a + r1730b -1.0 r1730a + r1729b -1.0 r1729a + r1672b -1.0 r1672a -1.0 r1655 -1.0 r1654
 -1.0 r1653 +3.0 r1649b -3.0 r1649a +3.0 r1648b -3.0 r1648a +3.0 r1647b -3.0 r1647a -1.0 r1621 -1.0 r1611 -1.0 r1608 + r1603b -1.0 r1603a -1.0 r1598 -1.0 r1596 +2.0 r1594b -2.0 r1594a -1.0 r1576 -1.0 r1564 + r1562b -1.0 r1562a
 + r1557b -1.0 r1557a + r1556b -1.0 r1556a -1.0 r1555 -1.0 r1552 + r1550b -1.0 r1550a -1.0 r1545 + r1538b -1.0 r1538a -1.0 r1537 -1.0 r1530 -1.0 r1522 + r1519b -1.0 r1519a + r1512b -1.0 r1512a -1.0 r1508 -1.0 r1504
 + r1495b -1.0 r1495a -1.0 r1494 -1.0 r1491 -1.0 r1482 -1.0 r1476 + r1463b -1.0 r1463a -1.0 r1459 -1.0 r1457 + r1445b -1.0 r1445a -1.0 r1432 -2.0 r1430 + r1409b -1.0 r1409a + r1408b -1.0 r1408a +3.0 r1399b -3.0 r1399a
 + r1389b -1.0 r1389a -1.0 r1388 + r1377b -1.0 r1377a + r1376b -1.0 r1376a -1.0 r1362 + r1360b -1.0 r1360a -1.0 r1354 + r1349b -1.0 r1349a + r1347b -1.0 r1347a -1.0 r1346 -2.0 r1343 + r1341b -1.0 r1341a -1.0 r1334
 -2.0 r1333 -2.0 r1312 + r1305b -1.0 r1305a -3.0 r1303 -1.0 r1292 + r1290b -1.0 r1290a -1.0 r1284 -1.0 r1277 -1.0 r1268 -1.0 r1250 + r1249b -1.0 r1249a + r1223b -1.0 r1223a + r1205 -1.0 r1202 -1.0 r1201 + r1193b
 -1.0 r1193a + r1177b -1.0 r1177a +2.0 r1176b -2.0 r1176a + r1167b -1.0 r1167a -2.0 r1151 + r1145b -1.0 r1145a + r1141b -1.0 r1141a +3.0 r1137b -3.0 r1137a -1.0 r1135 -1.0 r1126 -1.0 r1120 -1.0 r1104 -2.0 r1096 + r1082b
 -1.0 r1082a -1.0 r1073 -1.0 r1067 + r1059b -1.0 r1059a -1.0 r1046 +3.0 r1042b -3.0 r1042a + r1030b -1.0 r1030a -1.0 r1029 + r1025b -1.0 r1025a -1.0 r1017 -1.0 r1008 + r1002b -1.0 r1002a -1.0 r990 + r975b -1.0 r975a
 -1.0 r973 + r963b -1.0 r963a + r948b -1.0 r948a -1.0 r946 -1.0 r944b + r944a -1.0 r938 + r936b -1.0 r936a + r935b -1.0 r935a -1.0 r927 -1.0 r923 -1.0 r892 -1.0 r886 -1.0 r885 -1.0 r884 -4.0 r883
 + r881b -1.0 r881a -1.0 r877 -1.0 r876 -1.0 r865 -1.0 r861 -1.0 r835 -1.0 r834 -1.0 r820 -1.0 r809 -1.0 r803 -1.0 r797 + r796b -1.0 r796a -1.0 r795 + r793b -1.0 r793a -1.0 r786 + r775b -1.0 r775a
 -1.0 r771 -1.0 r748 -1.0 r742 + r739b -1.0 r739a -1.0 r714 -1.0 r706 -1.0 r704 + r695b -1.0 r695a + r693b -1.0 r693a -1.0 r692 -1.0 r690 + r689b -1.0 r689a -1.0 r683 -1.0 r677 -1.0 r674 -1.0 r670
 -1.0 r667 +3.0 r664b -3.0 r664a + r660b -1.0 r660a -1.0 r652 -1.0 r649 + r646b -1.0 r646a -2.0 r642 -1.0 r639 -1.0 r633 + r632 + r628b -1.0 r628a + r627b -1.0 r627a -1.0 r622 -2.0 r611 -1.0 r600
 -1.0 r598 -1.0 r596 -1.0 r595 -1.0 r593 +3.0 r588b -3.0 r588a +2.0 r584b -2.0 r584a -1.0 r583 -1.0 r579 -1.0 r576 -1.0 r574 + r573b -1.0 r573a -1.0 r565 -1.0 r555 -1.0 r554 + r551b -1.0 r551a -1.0 r550
 -1.0 r548 +3.0 r545b -3.0 r545a -1.0 r544 + r540b -1.0 r540a -1.0 r527 -1.0 r525 + r523b -1.0 r523a -1.0 r518 -1.0 r510 -1.0 r506 + r486b -1.0 r486a -1.0 r481 -1.0 r474 -1.0 r460 -1.0 r456 -1.0 r449
 -1.0 r445 -1.0 r443 -1.0 r442 + r434b -1.0 r434a + r419b -1.0 r419a -1.0 r418 + r409b -1.0 r409a -1.0 r408 -1.0 r398 -1.0 r397 -1.0 r396 -1.0 r393 -1.0 r391 + r383b -1.0 r383a -1.0 r382 -1.0 r376
 + r371b -1.0 r371a -1.0 r367 + r350b -1.0 r350a -1.0 r348 + r347b -1.0 r347a +3.0 r340b -3.0 r340a -1.0 r334 -1.0 r329 + r326b -1.0 r326a -1.0 r323 + r319b -1.0 r319a -1.0 r310 -1.0 r304 -3.0 r300
 -1.0 r287 + r274b -1.0 r274a + r270b -1.0 r270a -1.0 r262 + r261b -1.0 r261a + r259b -1.0 r259a + r250b -1.0 r250a -1.0 r241 + r240b -1.0 r240a -1.0 r238 -1.0 r237 -1.0 r228 + r223b -1.0 r223a
 + r216b -1.0 r216a -1.0 r214 -1.0 r213 -1.0 r210 + r206b -1.0 r206a -2.0 r203 -1.0 r199 + r197b -1.0 r197a -1.0 r185 + r179b -1.0 r179a -1.0 r174 -1.0 r173 -1.0 r152 -1.0 r150 -1.0 r140 -1.0 r137
 -1.0 r128 -1.0 r127 + r103b -1.0 r103a + r78b -1.0 r78a -1.0 r76 -1.0 r74 -1.0 r64 -1.0 r61 -1.0 r59 + r54b -1.0 r54a -1.0 r52 -1.0 r51 -1.0 r46 -1.0 r38 -1.0 r37 + r32b -1.0 r32a
 -1.0 r22 -1.0 r18 + r17b -1.0 r17a + r15b -1.0 r15a = 0 

c1699: \* 3-HYDROXY-L-KYNURENINE *\
 + r1535b -1.0 r1535a = 0 

c1833: \* D-glucose-6-phosphate *\
 + r2165b -1.0 r2165a -1.0 r1743 = 0 

c951: \* O-UREIDOHOMOSERINE *\
 + r604b -1.0 r604a = 0 

c766: \* CPD-463 *\
 -1.0 r2664 + r538 -1.0 r439 = 0 

c2101: \* POLYMER-INST-L-3-HYDROXYACYL-COA-C14-H28 *\
 -1.0 r2244 + r2243 = 0 

c2081: \* 3-oxo-stearoyl-ACPs *\
 + r2574 -1.0 r2487 + r2228 = 0 

c1436: \* MG-PROTOPORPHYRIN-MONOMETHYL-ESTER *\
 + r1369 + r1137b -1.0 r1137a = 0 

c1376: \* DIHYDRONEOPTERIN-P *\
 + r1144 -1.0 r1060 = 0 

c213: \* COUMARYL-ALCOHOL *\
 + r698b -1.0 r698a + r93 = 0 

c1890: \* Flavonol-3-O-B-D-Glucosides *\
 + r1838b -1.0 r1838a = 0 

c435: \* PALMITATE *\
 -1.0 r2529b + r2529a -1.0 r1815b + r1815a -1.0 r1457 -1.0 r1449b + r1449a -1.0 r1239b + r1239a + r542b -1.0 r542a -1.0 r224b + r224a = 0 

c696: \* CPD-11517 *\
 -1.0 r1693 + r1309 -1.0 r391 = 0 

c1346: \* CPD-10318 *\
 + r1021 = 0 

c1692: \* CPD-3766 *\
 + r1524b -1.0 r1524a = 0 

c818: \* UMP *\
 + r2283 + r1933 + r1481b -1.0 r1481a + r1454 + r1411 -1.0 r1401b + r1401a + r1351b -1.0 r1351a + r1278 -1.0 r1229 + r842 + r478 = 0 

c813: \* CPD-695 *\
 -1.0 r1552 -1.0 r525 + r474 = 0 

c1685: \* 6-LACTOYL-5678-TETRAHYDROPTERIN *\
 -1.0 r1510b + r1510a = 0 

c1174: \* 3-MERCAPTO-PYRUVATE *\
 + r821b -1.0 r821a = 0 

c1766: \* CPD-13171 *\
 + r1750 -1.0 r1650 = 0 

c1781: \* Amino-Acids-20 *\
 -1.0 r2206b + r2206a + r2090b -1.0 r2090a -1.0 r2078 + r2068b -1.0 r2068a + r1768b -1.0 r1768a -1.0 r1698b + r1698a -1.0 r1669 = 0 

c724: \* AMINO-HYDROXYMETHYL-METHYL-PYR-P *\
 + r682 -1.0 r586 + r407 = 0 

c1210: \* CPD-12119 *\
 + r864b -1.0 r864a = 0 

c1269: \* CPD-3041 *\
 + r974 + r930b -1.0 r930a = 0 

c1139: \* PROPIONATE *\
 -1.0 r1125 -1.0 r788b + r788a = 0 

c1607: \* CPD-7383 *\
 -1.0 r1688 -1.0 r1687 + r1375 = 0 

c1768: \* PLASTOQUINOL-1 *\
 -1.0 r2173b + r2173a +2.0 r1752 + r1750 + r1650 = 0 

c2166: \* protein-L-glutamate-O4-methyl-ester *\
 + r2301 = 0 

c1233: \* CPD-13346 *\
 + r894 = 0 

c1813: \* 3b-hydroxy-D5-steroids *\
 + r1719b -1.0 r1719a = 0 

c45: \* CPD-313 *\
 + r2315 + r835 -1.0 r573b + r573a -1.0 r199 + r127 -1.0 r15b + r15a = 0 

c1033: \* 4-AMINO-BUTYRATE *\
 + r1330 + r1247 -1.0 r780 -1.0 r672 = 0 

c1154: \* CPD-7672 *\
 + r803 = 0 

c883: \* CPD-8098 *\
 + r2643 +2.0 r540b -2.0 r540a = 0 

c347: \* 3-OCTAPRENYL-4-HYDROXYBENZOATE *\
 -1.0 r166b + r166a = 0 

c778: \* ACROLEIN *\
 -1.0 r1461b + r1461a + r447b -1.0 r447a = 0 

c1355: \* CPD-6992 *\
 + r1029 = 0 

c1518: \* LEU *\
 + r2430b -1.0 r2430a -1.0 r1769 + r1418b -1.0 r1418a -1.0 r1288 + r1242 = 0 

c1904: \* CPD-4122 *\
 -1.0 r1856b + r1856a -1.0 r1855b + r1855a = 0 

c2209: \* tRNA-uridine-38-40 *\
 + r2331b -1.0 r2331a = 0 

c1807: \* CPD-177 *\
 -1.0 r2371 + r2291 + r2115b -1.0 r2115a + r1703 = 0 

c1134: \* CPD-35 *\
 -1.0 r782b + r782a = 0 

c2001: \* CPD-7148 *\
 + r2050 + r2049 = 0 

c1486: \* CPD-11231 *\
 -1.0 r1200b + r1200a = 0 

c1359: \* CPD-13757 *\
 + r1032b -1.0 r1032a = 0 

c869: \* CPD-477 *\
 + r525 = 0 

c1765: \* CPD-8613 *\
 + r1861b -1.0 r1861a + r1860b -1.0 r1860a + r1859b -1.0 r1859a -1.0 r1649b + r1649a -1.0 r1648b + r1648a -1.0 r1647b + r1647a = 0 

c563: \* CPD-8928 *\
 + r923 + r304 = 0 

c1663: \* ISOPENICILLIN-N *\
 + r1462b -1.0 r1462a = 0 

c2549: \* XANTHURENATE *\
 + r2663 = 0 

c1585: \* CPD-10447 *\
 + r1345 = 0 

c1338: \* CANAVANINE *\
 + r1606b -1.0 r1606a -1.0 r1015b + r1015a = 0 

c404: \* CPD-13371 *\
 +2.0 r1333 + r642 + r203 = 0 

c1219: \* CAFFEOYLSHIKIMATE *\
 + r1346 -1.0 r878 = 0 

c2097: \* POLYMER-INST-TRANS-D2-ENOYL-COA-C16-H32 *\
 + r2241 -1.0 r2238 = 0 

c716: \* PORPHOBILINOGEN *\
 -4.0 r675 + r403 = 0 

c271: \* GERMANICOL *\
 -1.0 r124b + r124a = 0 

c802: \* SUC-COA *\
 -1.0 r1196b + r1196a + r590 -1.0 r464 = 0 

c312: \* CPD-8089 *\
 -1.0 r1020 + r147 = 0 

c1227: \* CPD-12587 *\
 + r961 -1.0 r887 = 0 

c1127: \* CPD-7838 *\
 -1.0 r1079 + r771 = 0 

c1500: \* CPD-12658 *\
 -1.0 r1221b + r1221a = 0 

c1155: \* TARTRONATE-S-ALD *\
 -1.0 r1641b + r1641a -1.0 r1640b + r1640a -1.0 r804b + r804a = 0 

c2326: \* PHE-tRNAs *\
 + r2439b -1.0 r2439a = 0 

c2503: \* cis-delta5-3-hydroxylignoceroyl-ACPs *\
 + r2598b -1.0 r2598a = 0 

c1215: \* CPD-7139 *\
 -1.0 r2197 -1.0 r2196 + r1811 + r1810 -1.0 r872 = 0 

c1596: \* DAIDZEIN *\
 + r2107b -1.0 r2107a + r2106b -1.0 r2106a -1.0 r1490b + r1490a + r1360b -1.0 r1360a = 0 

c2328: \* VAL-tRNAs *\
 + r2440b -1.0 r2440a = 0 

c458: \* CPD-9869 *\
 + r565 -1.0 r239 = 0 

c1635: \* GLYCEROL *\
 -1.0 r1414 = 0 

c505: \* CPD-4402 *\
 + r653b -1.0 r653a + r270b -1.0 r270a = 0 

c1179: \* CPD-8744 *\
 + r826 = 0 

c1666: \* CPD-14741 *\
 + r1467b -1.0 r1467a = 0 

c803: \* CPDQT-285 *\
 + r466b -1.0 r466a = 0 

c655: \* IODINE-MOLECULE *\
 -1.0 r365b + r365a = 0 

c1747: \* OCTAPRENYL-METHYL-METHOXY-BENZQ *\
 + r2398b -1.0 r2398a -1.0 r1625b + r1625a = 0 

c477: \* FUM *\
 -1.0 r2416b + r2416a -1.0 r1219 + r1057 -1.0 r1015b + r1015a + r920 -1.0 r830b + r830a + r741 + r253b -1.0 r253a = 0 

c224: \* CPD-11523 *\
 + r1396 -1.0 r100 = 0 

c1971: \* CPD-14422 *\
 + r2000b -1.0 r2000a + r1999b -1.0 r1999a + r1998b -1.0 r1998a = 0 

c166: \* CPD-10254 *\
 + r532b -1.0 r532a -1.0 r69b + r69a = 0 

c1795: \* FRU *\
 -1.0 r2029b + r2029a + r1917 -1.0 r1910b + r1910a -1.0 r1849b + r1849a + r1751b -1.0 r1751a + r1692b -1.0 r1692a = 0 

c1696: \* ACETONE *\
 + r1530 = 0 

c225: \* CPD-11524 *\
 -1.0 r750 + r100 = 0 

c2232: \* CPD-8541 *\
 -1.0 r2352b + r2352a = 0 

c1940: \* CPD-4577 *\
 -1.0 r1949 -1.0 r1948 -1.0 r1947 -1.0 r1942b + r1942a -1.0 r1941b + r1941a -1.0 r1940b + r1940a = 0 

c380: \* MANNOSE-6P *\
 -1.0 r438 + r332 -1.0 r187 = 0 

c2111: \* POLYMER-INST-L-3-HYDROXYACYL-COA-C4-H8 *\
 -1.0 r2264 + r2263 = 0 

c827: \* TDP *\
 -1.0 r1898b + r1898a + r1877 + r1830 -1.0 r1691b + r1691a -1.0 r1465 + r488 = 0 

c1609: \* BILIVERDINE *\
 -2.0 r1376b +2.0 r1376a = 0 

c2198: \* 16S-rRNA-2-O-methylcytidine1402 *\
 -1.0 r2325b + r2325a = 0 

c1830: \* CPD-11606 *\
 -1.0 r1738b + r1738a -1.0 r1737b + r1737a = 0 

c1239: \* CPD-9370 *\
 + r899 = 0 

c2312: \* GLN-tRNAs *\
 + r2444b -1.0 r2444a -1.0 r2431 = 0 

c2394: \* cis-delta9-3-oxo-montanoyl-ACPs *\
 -1.0 r2575b + r2575a -1.0 r2484b + r2484a = 0 

c1548: \* ETHYLENE-CMPD *\
 + r2641 + r1292 = 0 

c2459: \* UDP-OHMYR-GLUCOSAMINE *\
 + r2548b -1.0 r2548a = 0 

c2009: \* LEUKOTRIENE-C4 *\
 + r2068b -1.0 r2068a = 0 

c2377: \* Lipoyl-Protein-N6-lipoyllysine *\
 -1.0 r2493b + r2493a + r2468 = 0 

c561: \* 3-INDOLYLGLYCOLALDEHYDE *\
 -1.0 r303b + r303a = 0 

c1108: \* CPD-10261 *\
 + r751b -1.0 r751a = 0 

c1196: \* S-ACETYLDIHYDROLIPOAMIDE *\
 -1.0 r847b + r847a = 0 

c1743: \* CPD-7419 *\
 -1.0 r1619b + r1619a = 0 

c1382: \* CPD-2222 *\
 + r2116 -1.0 r2066 -1.0 r1757b + r1757a -1.0 r1756b + r1756a -1.0 r1755b + r1755a + r1742 + r1741 + r1740 -1.0 r1070 = 0 

c2542: \* CPD-9275 *\
 + r2660 -1.0 r2650 = 0 

c2432: \* Peptides *\
 -1.0 r2515b + r2515a = 0 

c784: \* PHENYLACETATE *\
 -1.0 r451b + r451a = 0 

c92: \* CPD-7708 *\
 + r33 = 0 

c47: \* CPD-7279 *\
 -1.0 r1872b + r1872a -1.0 r1871b + r1871a -1.0 r1409b + r1409a + r527 -1.0 r16 = 0 

c1916: \* CPD-6361 *\
 -1.0 r2110 -1.0 r2109 -1.0 r2108 + r1893 + r1892 + r1891 = 0 

c145: \* CPD-12493 *\
 + r981 -1.0 r61 = 0 

c893: \* CPD-713 *\
 + r564 -1.0 r550 = 0 

c2426: \* 3-oxo-myristoyl-ACPs *\
 -1.0 r2588 + r2546 -1.0 r2511b + r2511a = 0 

c418: \* METHYLENE-THF *\
 + r2662 -1.0 r1571b + r1571a + r1406 + r1007b -1.0 r1007a -1.0 r569 -1.0 r290 -1.0 r220 -1.0 r212 = 0 

c1797: \* Nucleoside-Diphosphates *\
 -1.0 r1903b + r1903a + r1882 + r1833 -1.0 r1692b + r1692a = 0 

c1508: \* 3-7-DIMETHYLXANTHINE *\
 + r1634b -1.0 r1634a -1.0 r1234b + r1234a = 0 

c299: \* FORMYL-COA *\
 -1.0 r141b + r141a = 0 

c1906: \* CPD-8614 *\
 -1.0 r1861b + r1861a -1.0 r1860b + r1860a -1.0 r1859b + r1859a = 0 

c1124: \* CPD-10453 *\
 -1.0 r949 + r769 = 0 

c1962: \* Nitriles *\
 + r1973b -1.0 r1973a = 0 

c124: \* BENZOYLCOA *\
 + r1636b -1.0 r1636a -1.0 r1256 + r754b -1.0 r754a + r356b -1.0 r356a -1.0 r349b + r349a + r231b -1.0 r231a + r48 = 0 

c1758: \* NAD-P-OR-NOP *\
 + r2200 + r2195 -1.0 r2189 + r2181 -1.0 r2173b + r2173a -3.0 r2170b +3.0 r2170a + r2157b -1.0 r2157a -1.0 r2145 -1.0 r2142 -1.0 r2139 -2.0 r2111b +2.0 r2111a + r2110 + r2104 -1.0 r2084b + r2084a
 -3.0 r2071b +3.0 r2071a + r2061 -2.0 r2053b +2.0 r2053a + r2035 + r2028 + r2025 + r2016b -1.0 r2016a -1.0 r2015b + r2015a + r2006b -1.0 r2006a + r2003 -1.0 r2000b + r2000a + r1996 + r1986 + r1968b
 -1.0 r1968a + r1966 -1.0 r1949 -3.0 r1942b +3.0 r1942a + r1938b -1.0 r1938a + r1929b -1.0 r1929a + r1927 + r1893 + r1861b -1.0 r1861a -3.0 r1852b +3.0 r1852a + r1807b -1.0 r1807a -1.0 r1792b + r1792a + r1787b
 -1.0 r1787a + r1772 -1.0 r1757b + r1757a + r1742 + r1736 + r1723b -1.0 r1723a -1.0 r1715b + r1715a + r1712 + r1685 + r1655 -3.0 r1649b +3.0 r1649a + r1646b -1.0 r1646a + r1641b -1.0 r1641a = 0 

c1201: \* CPD-8122 *\
 -1.0 r1600 + r852 = 0 

c354: \* ACETALD *\
 + r2357 -1.0 r1547b + r1547a + r1332 + r775b -1.0 r775a + r453 -1.0 r171 = 0 

c383: \* GLYCERALD *\
 + r236b -1.0 r236a -1.0 r188b + r188a = 0 

c732: \* CPD-10515 *\
 -1.0 r927 + r413 = 0 

c1438: \* CPD-12576 *\
 -1.0 r1140b + r1140a = 0 

c2026: \* CPD-9965 *\
 + r2506b -1.0 r2506a + r2344b -1.0 r2344a + r2328b -1.0 r2328a -1.0 r2111b + r2111a = 0 

c1855: \* CPD0-1108 *\
 + r2671b -1.0 r2671a +0.0 r2670b +0.0 r2670a + r2076 + r2074 + r2030 -1.0 r1943b + r1943a + r1873 + r1808 + r1803 + r1779 = 0 

c447: \* CPD-9203 *\
 + r231b -1.0 r231a = 0 

c487: \* CPD-7524 *\
 + r258b -1.0 r258a = 0 

c184: \* 1-7-DIMETHYLXANTHINE *\
 + r80b -1.0 r80a = 0 

c185: \* 1-3-7-TRIMETHYLXANTHINE *\
 -1.0 r1634b + r1634a + r1002b -1.0 r1002a -1.0 r80b + r80a = 0 

c1872: \* S-Substituted-L-Cysteines *\
 -1.0 r1974b + r1974a + r1802b -1.0 r1802a = 0 

c605: \* CPD-7032 *\
 + r335b -1.0 r335a = 0 

c997: \* CPD-7969 *\
 +2.0 r1430 + r642 = 0 

c595: \* CPD-782 *\
 -1.0 r328b + r328a = 0 

c1975: \* D-Glucose *\
 + r2029b -1.0 r2029a -1.0 r2001b + r2001a = 0 

c1431: \* EPOXYOCTA-CPD *\
 -1.0 r1131b + r1131a = 0 

c694: \* 3-UREIDO-ISOBUTYRATE *\
 -1.0 r1615 + r388 = 0 

c2043: \* CPD-4610 *\
 + r2151 + r2150 = 0 

c1804: \* Jasmonic-Acids *\
 -1.0 r2182 + r2154b -1.0 r2154a -1.0 r2118 -1.0 r2102 -1.0 r2022 -1.0 r1823b + r1823a -1.0 r1769 -1.0 r1721 -1.0 r1702 = 0 

c1519: \* UDP-AA-GLUTAMATE *\
 + r1244b -1.0 r1244a = 0 

c2172: \* Protein-tyrosine-phosphates *\
 + r2391b -1.0 r2391a -1.0 r2390b + r2390a -1.0 r2307b + r2307a = 0 

c183: \* MG+2 *\
 -1.0 r1115 + r229 + r79 = 0 

c518: \* CPDQT-39 *\
 -1.0 r278b + r278a = 0 

c2162: \* PHOSPHATIDYLINOSITOL-345-TRIPHOSPHATE *\
 + r2349 + r2299b -1.0 r2299a = 0 

c1521: \* CPD-6641 *\
 -1.0 r1249b + r1249a = 0 

c321: \* CPD-6082 *\
 -1.0 r2189 -1.0 r2188 -1.0 r2187 -1.0 r793b + r793a -1.0 r689b + r689a + r398 -1.0 r206b + r206a + r199 + r152 = 0 

c450: \* PROSTAGLANDIN-H2 *\
 + r1227b -1.0 r1227a + r233b -1.0 r233a = 0 

c2068: \* Xyloglucans-Xylose *\
 + r2216 = 0 

c2407: \* Dihydro-Lipoyl-Proteins *\
 + r2493b -1.0 r2493a = 0 

c1345: \* APIGENIN-7-O-BETA-D-GLUCOSIDE *\
 + r2153 + r2152 -1.0 r1198 -1.0 r1055 -1.0 r1021 = 0 

c1320: \* SELENATE *\
 -1.0 r998 = 0 

c801: \* CPD-7496 *\
 -1.0 r1801b + r1801a -1.0 r1800b + r1800a -1.0 r1799b + r1799a -1.0 r1798b + r1798a -1.0 r463 = 0 

c80: \* 3-UREIDO-PROPIONATE *\
 -1.0 r472 + r28 = 0 

c2477: \* S-FARNESYL-PROTEIN *\
 -1.0 r2570b + r2570a = 0 

c1342: \* S-ADENOSYL-4-METHYLTHIO-2-OXOBUTANOATE *\
 + r1018 = 0 

c10: \* WATER *\
 -1.0 r2685_e + r2676 + r2668 + r2667 + r2663 + r2662 -1.0 r2661 + r2660 + r2658 -1.0 r2657 -1.0 r2654 + r2653 + r2652 + r2651 -1.0 r2648 -1.0 r2647 + r2646 +3.0 r2635 + r2633
 + r2631 +2.0 r2628 -1.0 r2627b + r2627a + r2625 + r2624 + r2621 -1.0 r2620b + r2620a + r2619 + r2618 -1.0 r2614 + r2610 -1.0 r2607b + r2607a -2.0 r2592b +2.0 r2592a + r2591 -1.0 r2583 + r2582
 + r2581 +2.0 r2577 + r2576 + r2571b -1.0 r2571a -1.0 r2568b + r2568a + r2565b -1.0 r2565a -1.0 r2559b + r2559a + r2556b -1.0 r2556a + r2555b -1.0 r2555a + r2553 + r2549 -1.0 r2547 -1.0 r2544b + r2544a
 + r2543 -1.0 r2541b + r2541a + r2534 + r2533 +3.0 r2531 + r2529b -1.0 r2529a -1.0 r2520b + r2520a -1.0 r2517b + r2517a + r2515b -1.0 r2515a + r2507b -1.0 r2507a + r2494b -1.0 r2494a + r2490 + r2489
 + r2483 + r2482 + r2479 + r2477 + r2473 + r2467b -1.0 r2467a -1.0 r2462b + r2462a + r2458b -1.0 r2458a -1.0 r2454b + r2454a + r2442b -1.0 r2442a -1.0 r2441 + r2423b -1.0 r2423a -2.0 r2421b +2.0 r2421a
 + r2420 + r2419 + r2417b -1.0 r2417a + r2415 + r2413 -1.0 r2411b + r2411a + r2410 -1.0 r2409b + r2409a + r2408 -2.0 r2407b +2.0 r2407a +2.0 r2406 +3.0 r2403 + r2402 -2.0 r2400b +2.0 r2400a + r2399
 -1.0 r2398b + r2398a +3.0 r2397 + r2395 -2.0 r2394b +2.0 r2394a + r2391b -1.0 r2391a + r2385b -1.0 r2385a + r2381 -2.0 r2375b +2.0 r2375a + r2373b -1.0 r2373a + r2368b -1.0 r2368a +2.0 r2362b -2.0 r2362a -2.0 r2359b
 +2.0 r2359a + r2348b -1.0 r2348a + r2344b -1.0 r2344a + r2343b -1.0 r2343a + r2336b -1.0 r2336a + r2323b -1.0 r2323a + r2321 + r2308 +4.0 r2306b -4.0 r2306a + r2299b -1.0 r2299a -1.0 r2291 + r2282 + r2281b
 -1.0 r2281a -2.0 r2280b +2.0 r2280a -2.0 r2275b +2.0 r2275a -1.0 r2266 -1.0 r2263 -1.0 r2257 -1.0 r2252 -1.0 r2247 -1.0 r2243 -1.0 r2238 + r2220 + r2217b -1.0 r2217a -2.0 r2215b +2.0 r2215a -2.0 r2214b +2.0 r2214a -1.0 r2207
 + r2200 + r2199 + r2198 + r2195 + r2194 + r2193 + r2192b -1.0 r2192a -1.0 r2189 -1.0 r2188 -1.0 r2187 + r2183b -1.0 r2183a -1.0 r2172 -4.0 r2170b +4.0 r2170a -4.0 r2169b +4.0 r2169a -4.0 r2168b +4.0 r2168a
 + r2164b -1.0 r2164a + r2140b -1.0 r2140a + r2115b -1.0 r2115a -1.0 r2113 + r2112b -1.0 r2112a -1.0 r2111b + r2111a + r2110 + r2109 + r2108 + r2104 + r2103 + r2101b -1.0 r2101a + r2100b -1.0 r2100a
 -1.0 r2099 -1.0 r2098 -1.0 r2097 + r2094 + r2093 -1.0 r2077 -1.0 r2076 -1.0 r2075 -1.0 r2074 -4.0 r2071b +4.0 r2071a -4.0 r2070b +4.0 r2070a -4.0 r2069b +4.0 r2069a + r2067 + r2066 -1.0 r2065 +2.0 r2055 +2.0 r2054
 -2.0 r2053b +2.0 r2053a -2.0 r2052b +2.0 r2052a -2.0 r2051b +2.0 r2051a + r2048b -1.0 r2048a + r2047b -1.0 r2047a + r2046b -1.0 r2046a +2.0 r2043b -2.0 r2043a + r2037b -1.0 r2037a -1.0 r2031 -1.0 r2030 +2.0 r2025 +2.0 r2024
 +2.0 r2023 -2.0 r2019b +2.0 r2019a + r2016b -1.0 r2016a + r2001b -1.0 r2001a + r1996 + r1995 + r1994 + r1992 + r1980b -1.0 r1980a + r1974b -1.0 r1974a +2.0 r1973b -2.0 r1973a +2.0 r1972b -2.0 r1972a -1.0 r1971
 -1.0 r1969 +2.0 r1968b -2.0 r1968a +2.0 r1967b -2.0 r1967a + r1961b -1.0 r1961a + r1955b -1.0 r1955a + r1951 + r1950 -4.0 r1942b +4.0 r1942a -4.0 r1941b +4.0 r1941a -4.0 r1940b +4.0 r1940a -1.0 r1937 -1.0 r1936 -1.0 r1935
 -1.0 r1934 -1.0 r1933 + r1927 + r1926 + r1925 -1.0 r1921 -1.0 r1920 -1.0 r1913 -1.0 r1912 -1.0 r1911 + r1910b -1.0 r1910a + r1909b -1.0 r1909a -1.0 r1908 + r1904b -1.0 r1904a + r1895 + r1894 + r1893
 + r1892 + r1891 + r1890b -1.0 r1890a -1.0 r1874 -1.0 r1873 -4.0 r1852b +4.0 r1852a -4.0 r1851b +4.0 r1851a -4.0 r1850b +4.0 r1850a + r1849b -1.0 r1849a + r1848b -1.0 r1848a + r1836b -1.0 r1836a -1.0 r1833 -1.0 r1832
 -1.0 r1831 -1.0 r1830 -1.0 r1829 -1.0 r1828 + r1823b -1.0 r1823a + r1820b -1.0 r1820a -1.0 r1817 + r1816b -1.0 r1816a + r1815b -1.0 r1815a -1.0 r1812 -1.0 r1809 -1.0 r1808 -1.0 r1804 -1.0 r1803 + r1802b -1.0 r1802a
 -2.0 r1792b +2.0 r1792a -2.0 r1791b +2.0 r1791a -2.0 r1790b +2.0 r1790a + r1789b -1.0 r1789a + r1782b -1.0 r1782a -1.0 r1781 -1.0 r1780 -1.0 r1779 + r1772 + r1771 + r1770 -1.0 r1763b + r1763a -1.0 r1762b + r1762a
 -2.0 r1752 + r1748b -1.0 r1748a + r1747b -1.0 r1747a + r1746b -1.0 r1746a + r1745b -1.0 r1745a + r1744b -1.0 r1744a + r1736 + r1735 + r1734 + r1733b -1.0 r1733a + r1732b -1.0 r1732a + r1731b -1.0 r1731a
 + r1730b -1.0 r1730a + r1729b -1.0 r1729a -1.0 r1724 + r1698b -1.0 r1698a -1.0 r1697 -1.0 r1696 -1.0 r1695 -1.0 r1694 -1.0 r1693 -1.0 r1686 -1.0 r1672b + r1672a + r1664b -1.0 r1664a + r1663b -1.0 r1663a + r1655
 + r1654 + r1653 -4.0 r1649b +4.0 r1649a -4.0 r1648b +4.0 r1648a -4.0 r1647b +4.0 r1647a -1.0 r1642 + r1631 + r1630b -1.0 r1630a -1.0 r1629 -1.0 r1628b + r1628a -1.0 r1627b + r1627a + r1626b -1.0 r1626a -1.0 r1623
 + r1621 -1.0 r1615 + r1614b -1.0 r1614a + r1612 + r1611 + r1606b -1.0 r1606a -1.0 r1605 -1.0 r1604 + r1600 +2.0 r1598 + r1597b -1.0 r1597a + r1596 -3.0 r1594b +3.0 r1594a + r1586b -1.0 r1586a + r1583
 + r1581b -1.0 r1581a -1.0 r1580 + r1576 + r1575b -1.0 r1575a + r1574b -1.0 r1574a + r1572b -1.0 r1572a -1.0 r1571b + r1571a -1.0 r1566b + r1566a + r1564 -1.0 r1560 +2.0 r1555 -1.0 r1550b + r1550a -1.0 r1544b
 + r1544a -1.0 r1543b + r1543a + r1541 -2.0 r1538b +2.0 r1538a +2.0 r1530 -1.0 r1528 + r1527b -1.0 r1527a + r1522 -1.0 r1521 -1.0 r1519b + r1519a -1.0 r1515 + r1513b -1.0 r1513a -1.0 r1512b + r1512a -1.0 r1511
 + r1508 -1.0 r1505 + r1504 -2.0 r1495b +2.0 r1495a +2.0 r1494 -1.0 r1492 + r1491 -1.0 r1490b + r1490a + r1482 + r1480 + r1475b -1.0 r1475a + r1474b -1.0 r1474a -1.0 r1473 + r1472 -3.0 r1470 -1.0 r1469
 -1.0 r1463b + r1463a -1.0 r1459 -1.0 r1458 + r1457 + r1456b -1.0 r1456a -1.0 r1454 + r1449b -1.0 r1449a -1.0 r1447 + r1445b -1.0 r1445a -1.0 r1444b + r1444a + r1441 -1.0 r1439 + r1437b -1.0 r1437a + r1433b
 -1.0 r1433a -1.0 r1428 + r1426b -1.0 r1426a + r1425b -1.0 r1425a + r1421b -1.0 r1421a + r1420b -1.0 r1420a -1.0 r1419b + r1419a + r1415b -1.0 r1415a + r1413b -1.0 r1413a -1.0 r1412 -1.0 r1410 -1.0 r1408b + r1408a
 -1.0 r1403 -1.0 r1402 -4.0 r1399b +4.0 r1399a -1.0 r1396 + r1385b -1.0 r1385a -1.0 r1383 -1.0 r1377b + r1377a -2.0 r1376b +2.0 r1376a -1.0 r1374 -1.0 r1370b + r1370a +3.0 r1368 +2.0 r1367 +2.0 r1362 -1.0 r1361 -1.0 r1360b
 + r1360a + r1356b -1.0 r1356a + r1351b -1.0 r1351a -1.0 r1349b + r1349a + r1347b -1.0 r1347a + r1346 -1.0 r1340 + r1336 +2.0 r1331 -1.0 r1330 -1.0 r1328 -1.0 r1317b + r1317a -2.0 r1314 -1.0 r1306 + r1305b
 -1.0 r1305a -12.0 r1298b +12.0 r1298a -1.0 r1297 -1.0 r1295 +2.0 r1292 + r1290b -1.0 r1290a + r1289b -1.0 r1289a -1.0 r1286 + r1284 + r1277 + r1268 + r1266b -1.0 r1266a -1.0 r1265 -1.0 r1264 + r1262b -1.0 r1262a
 -1.0 r1260b + r1260a -1.0 r1254 + r1253b -1.0 r1253a -1.0 r1251 + r1250 -1.0 r1249b + r1249a + r1245b -1.0 r1245a -1.0 r1242 -1.0 r1240 + r1239b -1.0 r1239a + r1238b -1.0 r1238a -2.0 r1237 -1.0 r1235 -2.0 r1223b
 +2.0 r1223a -1.0 r1219 -1.0 r1216 -1.0 r1206 +2.0 r1205 + r1202 + r1195b -1.0 r1195a -1.0 r1194 -1.0 r1192 -1.0 r1191 + r1187b -1.0 r1187a + r1182b -1.0 r1182a + r1181 + r1177b -1.0 r1177a -3.0 r1176b +3.0 r1176a
 + r1173 -1.0 r1171 -2.0 r1167b +2.0 r1167a -1.0 r1161 -1.0 r1159 -1.0 r1158 -1.0 r1155 -1.0 r1145b + r1145a -1.0 r1144 + r1138b -1.0 r1138a -5.0 r1137b +5.0 r1137a + r1135 + r1134 + r1132b -1.0 r1132a -1.0 r1131b
 + r1131a -1.0 r1130 + r1126 + r1120 -1.0 r1117b + r1117a -1.0 r1115 -1.0 r1107 + r1104 + r1100b -1.0 r1100a -1.0 r1098 -1.0 r1092 + r1088b -1.0 r1088a -1.0 r1085 -1.0 r1081 -1.0 r1080 -1.0 r1078 + r1077b
 -1.0 r1077a + r1076 + r1073 + r1068b -1.0 r1068a -1.0 r1065 -1.0 r1062 -1.0 r1060 -1.0 r1056 -1.0 r1053 +3.0 r1049 -1.0 r1048 + r1046 + r1043b -1.0 r1043a -4.0 r1042b +4.0 r1042a + r1041 -1.0 r1037 -1.0 r1036
 -1.0 r1035 -1.0 r1033 -1.0 r1030b + r1030a -1.0 r1028b + r1028a -1.0 r1025b + r1025a + r1024b -1.0 r1024a + r1019b -1.0 r1019a + r1017 + r1014b -1.0 r1014a -1.0 r1009 + r1008 -1.0 r1005 -1.0 r1004b + r1004a
 + r1003b -1.0 r1003a + r1002b -1.0 r1002a -1.0 r995 + r990 -1.0 r988 + r986b -1.0 r986a -1.0 r983b + r983a + r979b -1.0 r979a -1.0 r975b + r975a + r974 -1.0 r969 -1.0 r965 -1.0 r964 + r963b
 -1.0 r963a -1.0 r962 -1.0 r958 -1.0 r957 -1.0 r953 +2.0 r950b -2.0 r950a -2.0 r948b +2.0 r948a +2.0 r946 -1.0 r945 + r944b -1.0 r944a -1.0 r941 -1.0 r936b + r936a -1.0 r935b + r935a -1.0 r931 + r927
 + r926b -1.0 r926a -1.0 r925 + r924 + r923 -1.0 r915 + r913b -1.0 r913a + r906b -1.0 r906a -1.0 r905b + r905a -1.0 r904 -1.0 r903 -1.0 r898 -1.0 r893 + r889b -1.0 r889a -1.0 r888 + r886
 +4.0 r883 -2.0 r881b +2.0 r881a + r877 +2.0 r876 -1.0 r874 -1.0 r867 -1.0 r865 -1.0 r858 + r851b -1.0 r851a + r846b -1.0 r846a -1.0 r845 -1.0 r844 -2.0 r842 + r837b -1.0 r837a -1.0 r835 + r834
 + r830b -1.0 r830a -1.0 r824 + r820 -1.0 r817 -1.0 r813 + r810b -1.0 r810a + r809 + r807b -1.0 r807a -1.0 r802 +2.0 r797 + r796b -1.0 r796a + r795 -1.0 r794b + r794a + r793b -1.0 r793a
 -2.0 r789 + r785b -1.0 r785a + r784b -1.0 r784a + r782b -1.0 r782a + r778 -1.0 r777 + r775b -1.0 r775a + r773b -1.0 r773a + r771 + r769 + r765b -1.0 r765a + r762 -1.0 r752 -1.0 r751b
 + r751a + r748 -1.0 r739b + r739a + r738b -1.0 r738a -1.0 r734 -1.0 r728b + r728a -1.0 r725 -1.0 r722 -1.0 r720 -1.0 r718 + r716b -1.0 r716a + r714 -1.0 r709 +2.0 r708 + r706 + r704
 -1.0 r701 -1.0 r700 -1.0 r699 + r696b -1.0 r696a + r695b -1.0 r695a + r694b -1.0 r694a + r691b -1.0 r691a + r690 + r689b -1.0 r689a + r687b -1.0 r687a -1.0 r686 +2.0 r683 -1.0 r681b + r681a
 + r678b -1.0 r678a + r676b -1.0 r676a -1.0 r675 + r674 + r667 -1.0 r665 -4.0 r664b +4.0 r664a -2.0 r660b +2.0 r660a + r659b -1.0 r659a + r656b -1.0 r656a -1.0 r654 +2.0 r649 -1.0 r648 -2.0 r646b
 +2.0 r646a -1.0 r641 -1.0 r640 -1.0 r637 + r631b -1.0 r631a + r629b -1.0 r629a -1.0 r628b + r628a -2.0 r627b +2.0 r627a +2.0 r622 + r616b -1.0 r616a -1.0 r614 + r609b -1.0 r609a + r600 -1.0 r599
 + r597b -1.0 r597a + r596 -4.0 r588b +4.0 r588a -2.0 r584b +2.0 r584a +2.0 r583 -1.0 r581 + r578 + r577b -1.0 r577a + r574 + r573b -1.0 r573a + r566b -1.0 r566a + r565 -1.0 r556 +2.0 r554
 -1.0 r551b + r551a + r550 -4.0 r545b +4.0 r545a -1.0 r544 -2.0 r540b +2.0 r540a -1.0 r539 + r537 + r533b -1.0 r533a -1.0 r530 -1.0 r515 -1.0 r513 -1.0 r510 + r507b -1.0 r507a + r506 -1.0 r505
 -1.0 r504 -1.0 r502 -1.0 r495 + r490b -1.0 r490a -1.0 r489 + r487b -1.0 r487a -1.0 r486b + r486a + r481 -1.0 r475 + r474 -1.0 r472 + r469b -1.0 r469a + r462b -1.0 r462a + r460 -1.0 r458
 +2.0 r457b -2.0 r457a +2.0 r453 + r451b -1.0 r451a -1.0 r450 -1.0 r448 +2.0 r445 -1.0 r444 + r443 + r442 -1.0 r437 + r435b -1.0 r435a -1.0 r434b + r434a -1.0 r430 + r429b -1.0 r429a + r425b
 -1.0 r425a -1.0 r424b + r424a + r419b -1.0 r419a + r418 +2.0 r417 + r416b -1.0 r416a + r415b -1.0 r415a + r414b -1.0 r414a -1.0 r413 -1.0 r412b + r412a -1.0 r410b + r410a + r409b -1.0 r409a
 + r408 -1.0 r406 +2.0 r403 + r401b -1.0 r401a -1.0 r400 -1.0 r398 -1.0 r397 + r396 +2.0 r393 -1.0 r388 + r387b -1.0 r387a -1.0 r383b + r383a + r382 -1.0 r379 + r378b -1.0 r378a + r377b
 -1.0 r377a -1.0 r373b + r373a -1.0 r371b + r371a -2.0 r365b +2.0 r365a -1.0 r362 + r350b -1.0 r350a -1.0 r347b + r347a + r341b -1.0 r341a -4.0 r340b +4.0 r340a + r339b -1.0 r339a + r334 + r328b
 -1.0 r328a + r327b -1.0 r327a + r325 -1.0 r321 -1.0 r318b + r318a -1.0 r311 + r310 -1.0 r307 -1.0 r306 +2.0 r304 -1.0 r301 +4.0 r300 -1.0 r298b + r298a -1.0 r296 + r291b -1.0 r291a -1.0 r290
 + r287 -1.0 r285 + r284b -1.0 r284a -1.0 r279 + r276b -1.0 r276a -1.0 r274b + r274a -1.0 r272 -1.0 r270b + r270a + r269b -1.0 r269a -1.0 r268 -1.0 r266 -1.0 r264 + r263b -1.0 r263a + r262
 -1.0 r260 -1.0 r259b + r259a -1.0 r254 -1.0 r250b + r250a -1.0 r248 + r247b -1.0 r247a -1.0 r245 -1.0 r242 +2.0 r241 -2.0 r240b +2.0 r240a + r238 + r237 + r236b -1.0 r236a + r230b -1.0 r230a
 + r228 + r226b -1.0 r226a + r224b -1.0 r224a + r221 -1.0 r219 -1.0 r216b + r216a + r214 + r213 + r210 + r206b -1.0 r206a -1.0 r202 -1.0 r201 -1.0 r199 + r198 + r197b -1.0 r197a
 -1.0 r189 -1.0 r182 + r181b -1.0 r181a -1.0 r177 + r176 + r175b -1.0 r175a +2.0 r174 -1.0 r173 -1.0 r171 + r170b -1.0 r170a -2.0 r169b +2.0 r169a -1.0 r158 -1.0 r156 -1.0 r152 -1.0 r149 + r146b
 -1.0 r146a + r140 + r137 + r134b -1.0 r134a -1.0 r133 -1.0 r131 +2.0 r128 -1.0 r127 -1.0 r120 -1.0 r117 + r110 -1.0 r107 + r106b -1.0 r106a -1.0 r101 -1.0 r99 + r98b -1.0 r98a + r97b
 -1.0 r97a -1.0 r95 + r94b -1.0 r94a + r85b -1.0 r85a -2.0 r78b +2.0 r78a + r77b -1.0 r77a + r76 + r74 + r72b -1.0 r72a -1.0 r70 -1.0 r66 + r64 + r61 +2.0 r59 -1.0 r57
 -2.0 r56 + r54b -1.0 r54a -1.0 r53 + r52 -1.0 r51 -2.0 r39 +3.0 r38 + r37 -1.0 r32b + r32a -1.0 r31 -1.0 r28 -1.0 r22 -1.0 r21 -1.0 r20 + r17b -1.0 r17a + r15b -1.0 r15a
 -1.0 r7 -1.0 r4b + r4a -1.0 r3 = 0 

c2557: \* 3-Isopropenyl-6-oxoheptanoates *\
 + r2675 = 0 

c1869: \* CPD-9956 *\
 -1.0 r2604b + r2604a + r2603 -1.0 r2602b + r2602a + r2601 -1.0 r2600 + r2599 -1.0 r2125b + r2125a -1.0 r2122b + r2122a -2.0 r1800b +2.0 r1800a = 0 

c1744: \* CPD-90 *\
 + r1620 = 0 

c1591: \* CPD-700 *\
 + r1498 -1.0 r1353 = 0 

c948: \* CPD-12282 *\
 + r600 = 0 

c61: \* PYRUVATE *\
 -1.0 objReaction + r2648 -1.0 r2540 + r2203b -1.0 r2203a -1.0 r2089b + r2089a -1.0 r1802b + r1802a -1.0 r1767b + r1767a -1.0 r1745b + r1745a -1.0 r1730b + r1730a + r1665 -1.0 r1595b + r1595a + r1534
 -1.0 r1515 -2.0 r1487 -1.0 r1433b + r1433a + r1429 -1.0 r1407 + r1380b -1.0 r1380a + r1371 -1.0 r1332 -1.0 r1316 -1.0 r1041 -1.0 r1003b + r1003a + r978b -1.0 r978a + r955 -1.0 r926b + r926a + r862b
 -1.0 r862a -1.0 r821b + r821a -1.0 r788b + r788a -1.0 r780 + r760b -1.0 r760a + r722 + r719 + r685 -1.0 r684b + r684a + r496 -1.0 r487b + r487a -1.0 r411 + r281 + r234 -1.0 r222
 + r205 -1.0 r184 -1.0 r114b + r114a + r21 = 0 

c83: \* CPD-659 *\
 -1.0 r1501 -1.0 r1093 -1.0 r1076 + r774 + r30b -1.0 r30a = 0 

c578: \* CH3-MALONATE-S-ALD *\
 + r2047b -1.0 r2047a -1.0 r1580 + r784b -1.0 r784a -1.0 r446b + r446a + r315 = 0 

c297: \* CPD-632 *\
 + r140 = 0 

c2080: \* Palmitoyl-ACPs *\
 -1.0 r2574 + r2542 + r2529b -1.0 r2529a + r2471b -1.0 r2471a -1.0 r2228 + r2227 = 0 

c194: \* CPD-318 *\
 + r2677 -4.0 r948b +4.0 r948a +2.0 r736b -2.0 r736a -2.0 r83 = 0 

c619: \* 2-KETO-3-METHYL-VALERATE *\
 -1.0 r1252 + r537 -1.0 r342b + r342a = 0 

c2439: \* cis-cis-D9-21-3-oxo-C40-2-ACPs *\
 -1.0 r2521b + r2521a = 0 

c2555: \* L-RHAMNOFURANOSE *\
 -1.0 r2674b + r2674a = 0 

c1459: \* CPD-8691 *\
 + r1167b -1.0 r1167a = 0 

c686: \* CPD-4664 *\
 + r739b -1.0 r739a + r383b -1.0 r383a = 0 

c1664: \* PENICILLIN-N *\
 -1.0 r1462b + r1462a = 0 

c743: \* CPD-13689 *\
 + r422b -1.0 r422a = 0 

c668: \* CPD-618 *\
 + r373b -1.0 r373a = 0 

c362: \* CPD0-1442 *\
 -1.0 r175b + r175a = 0 

c598: \* CPD-8167 *\
 + r723 -1.0 r330 = 0 

c1520: \* CPD-209 *\
 -1.0 r1244b + r1244a = 0 

c1098: \* CPD-4890 *\
 + r740 = 0 

c255: \* GAP *\
 + r1589b -1.0 r1589a -1.0 r1407 -1.0 r1368 -1.0 r1248b + r1248a + r1210b -1.0 r1210a + r1166b -1.0 r1166a + r1138b -1.0 r1138a -1.0 r964 -1.0 r863b + r863a + r800 -1.0 r728b + r728a -1.0 r612b
 + r612a + r536 -1.0 r522 -1.0 r374b + r374a -1.0 r114b + r114a = 0 

c1828: \* CPD-6362 *\
 + r2110 + r2109 + r2108 -1.0 r1736 -1.0 r1735 -1.0 r1734 = 0 

c866: \* ERYTHROSE-4P *\
 -1.0 r1297 + r1248b -1.0 r1248a -1.0 r1023 + r522 = 0 

c1876: \* L-PHOSPHATIDATE *\
 + r2595 -1.0 r2147 + r1997 -1.0 r1987 + r1962 + r1908 + r1817 -1.0 r1812 = 0 

c2231: \* Protein-L-Asparagine *\
 + r2500b -1.0 r2500a + r2352b -1.0 r2352a = 0 

c654: \* CPD-387 *\
 + r2375b -1.0 r2375a + r2275b -1.0 r2275a -1.0 r1183 +2.0 r365b -2.0 r365a = 0 

c206: \* GTP *\
 -1.0 r2626 -1.0 r1935 -1.0 r1907 -1.0 r1906 + r1900b -1.0 r1900a -1.0 r1879 -1.0 r1832 -1.0 r1536 -1.0 r1470 + r1420b -1.0 r1420a + r1196b -1.0 r1196a -1.0 r1188 -1.0 r1118 -1.0 r1100b + r1100a -1.0 r957
 -1.0 r912 + r909b -1.0 r909a + r889b -1.0 r889a -1.0 r765b + r765a + r727b -1.0 r727a + r662b -1.0 r662a + r616b -1.0 r616a -1.0 r482b + r482a -1.0 r478 -1.0 r90 = 0 

c1393: \* BUTANAL *\
 + r1302 -1.0 r1094 = 0 

c375: \* L-ALPHA-ALANINE *\
 + r2563b -1.0 r2563a + r2445b -1.0 r2445a -1.0 r2405b + r2405a -1.0 r2298b + r2298a -1.0 r2285b + r2285a -1.0 r2203b + r2203a + r2089b -1.0 r2089a + r1767b -1.0 r1767a -1.0 r1665 + r1595b -1.0 r1595a
 -1.0 r1534 -1.0 r1392 -1.0 r1380b + r1380a + r1304b -1.0 r1304a + r1049 -1.0 r905b + r905a -1.0 r862b + r862a + r780 -1.0 r719 -1.0 r685 + r219 + r184 = 0 

c260: \* CPD-8745 *\
 + r118 = 0 

c1998: \* AN-ALPHA-L-FUCOSIDE *\
 + r2046b -1.0 r2046a = 0 

c2110: \* POLYMER-INST-3-KETOACYL-COA-C8-H16 *\
 -1.0 r2261 + r2258 = 0 

c1399: \* CPD-12130 *\
 -1.0 r1101b + r1101a = 0 

c621: \* SINAPYL-ALCOHOL *\
 + r343 = 0 

c1856: \* RIBOSE *\
 -1.0 r2671b + r2671a + r2077 + r2075 + r2031 -1.0 r1944b + r1944a + r1874 + r1809 + r1804 + r1780 = 0 

c2423: \* cis-cis-D17-29-3-hydroxyC48-2-ACPs *\
 + r2509b -1.0 r2509a = 0 

c2332: \* ASN-tRNAs *\
 + r2448b -1.0 r2448a -1.0 r2442b + r2442a = 0 

c2222: \* CDP-2-3-4-Saturated-Diacylglycerols *\
 + r2340 = 0 

c1408: \* 3-HEXAPRENYL-4-HYDROXY-5-METHOXYBENZOATE *\
 -1.0 r1111b + r1111a = 0 

c1452: \* CPD-11227 *\
 -1.0 r1157b + r1157a = 0 

c1816: \* Jasmonoyl-Phenylalanines *\
 + r1721 = 0 

c478: \* IMINOASPARTATE *\
 + r1432 -1.0 r708 -1.0 r253b + r253a = 0 

c2003: \* Anthocyanidin-malonyl-beta-D-glucosides *\
 -1.0 r2056b + r2056a = 0 

c82: \* CPD-8158 *\
 + r1239b -1.0 r1239a -1.0 r293 + r29 = 0 

c2204: \* CPD-14270 *\
 -1.0 r2328b + r2328a = 0 

c1363: \* L-ASPARTATE-SEMIALDEHYDE *\
 -1.0 r1986 -1.0 r1985 -1.0 r1984 + r1226 -1.0 r1041 = 0 

c532: \* CPD-251 *\
 + r287 = 0 

c438: \* OLEOYL-COA *\
 + r2407b -1.0 r2407a -1.0 r1773 + r421 + r226b -1.0 r226a = 0 

c1893: \* Fatty-Acyl-CoA *\
 -1.0 r2354 -1.0 r2350 -1.0 r2211 -1.0 r1962 -1.0 r1932 -1.0 r1862 -1.0 r1839 = 0 

c1636: \* CPD-5421 *\
 + r1419b -1.0 r1419a = 0 

c1850: \* Lipids *\
 -1.0 r1773 = 0 

c1484: \* APIGENIN-7-O-NEOHESPERIDOSIDE *\
 + r1198 = 0 

c1554: \* CPD-12097 *\
 +2.0 r1298b -2.0 r1298a = 0 

c2349: \* 3-hydroxypimeloyl-ACP-methyl-esters *\
 + r2496b -1.0 r2496a + r2454b -1.0 r2454a = 0 

c402: \* CPD-237 *\
 -1.0 r931 + r201 = 0 

c555: \* DTDP-RHAMNOSE *\
 + r491b -1.0 r491a + r299 = 0 

c2114: \* POLYMER-INST-Saturated-Fatty-Acyl-CoA-C2-H4 *\
 -1.0 r2268 + r2267 + r2265 = 0 

c1187: \* 18-HYDROXYOLEATE *\
 -1.0 r2114 -1.0 r1011 + r834 = 0 

c1868: \* UBIQUINONE-8 *\
 + r2604b -1.0 r2604a -1.0 r2603 + r2602b -1.0 r2602a -1.0 r2601 + r2600 -1.0 r2599 + r2125b -1.0 r2125a + r2122b -1.0 r2122a +2.0 r1800b -2.0 r1800a = 0 

c222: \* GMP *\
 + r1935 + r1505 + r1246 + r902b -1.0 r902a -1.0 r765b + r765a -1.0 r561b + r561a -1.0 r175b + r175a -1.0 r99 = 0 

c1568: \* GLYCYL-PEPTIDE *\
 + r1323b -1.0 r1323a = 0 

c1204: \* CPD-2186 *\
 + r1225 + r854 = 0 

c2458: \* Trans-D3-cis-D9-hexadecenoyl-ACPs *\
 -1.0 r2544b + r2544a = 0 

c2141: \* 23S-rRNA-adenine-2503 *\
 + r2286b -1.0 r2286a = 0 

c2422: \* cis-cis-D13-25-3-oxo-C44-2-ACPs *\
 -1.0 r2505b + r2505a = 0 

c2104: \* POLYMER-INST-L-3-HYDROXYACYL-COA-C12-H24 *\
 -1.0 r2248 + r2247 = 0 

c1724: \* DIHYDROXYPIRIDIN-CPD *\
 -1.0 r1582 = 0 

c2253: \* Rubisco-lysine *\
 + r2369b -1.0 r2369a = 0 

c1863: \* Phytoceramides *\
 + r1789b -1.0 r1789a = 0 

c348: \* PHOSPHORIBOSYL-CARBOXY-AMINOIMIDAZOLE *\
 -1.0 r1058 -1.0 r776b + r776a -1.0 r712b + r712a + r167 = 0 

c374: \* CPD-469 *\
 -1.0 r840 + r183 = 0 

c1579: \* DEACETOXYVINDOLINE *\
 + r1341b -1.0 r1341a = 0 

c2400: \* R-3-hydroxymyristoyl-ACPs *\
 + r2588 + r2548b -1.0 r2548a -1.0 r2534 + r2488b -1.0 r2488a = 0 

c1970: \* Very-Long-Chain-Aldehydes *\
 + r1993 = 0 

c1789: \* CPD-4620 *\
 + r1678 + r1677 = 0 

c267: \* DIHYDROSIROHYDROCHLORIN *\
 -1.0 r1616b + r1616a -1.0 r122 = 0 

c1384: \* STEARIC_ACID *\
 + r2547 -1.0 r2242 -1.0 r1077b + r1077a = 0 

c2550: \* CPD-10157 *\
 + r2664 = 0 

c1244: \* CPD-8123 *\
 + r1600 + r905b -1.0 r905a = 0 

c1364: \* CPD-14443 *\
 -1.0 r1181 + r1041 = 0 

c1530: \* CPD-13174 *\
 -1.0 r1260b + r1260a = 0 

c2055: \* CPD-13081 *\
 -1.0 r2208b + r2208a -1.0 r2176b + r2176a -1.0 r2175b + r2175a = 0 

c2335: \* ALA-tRNAs *\
 + r2445b -1.0 r2445a = 0 

c1429: \* CPD-8997 *\
 + r1130 = 0 

c1672: \* 5-ALPHA-CHOLESTA-724-DIEN-3-BETA-OL *\
 + r1792b -1.0 r1792a + r1791b -1.0 r1791a + r1790b -1.0 r1790a -1.0 r1523 + r1489 = 0 

c2174: \* Plant-Ceramides-IV *\
 + r2309 = 0 

c536: \* 2-KETO-ISOVALERATE *\
 + r2321 -1.0 r1171 -1.0 r1038b + r1038a -1.0 r764 -1.0 r290 = 0 

c2412: \* cis-cis-D7-25-3-hydroxyC44-2-ACPs *\
 + r2497b -1.0 r2497a = 0 

c473: \* CPD-13700 *\
 -1.0 r249b + r249a = 0 

c1172: \* 2-AMINOACRYLATE *\
 -1.0 r2648 -1.0 r2135b + r2135a -1.0 r819b + r819a = 0 

c673: \* CPD1F-137 *\
 -1.0 r2200 -1.0 r2199 -1.0 r2198 -1.0 r1537 + r670 + r376 = 0 

c269: \* 7-8-DIHYDROPTEROATE *\
 -1.0 r1243b + r1243a + r123b -1.0 r123a = 0 

c488: \* CPD-12368 *\
 + r2421b -1.0 r2421a -1.0 r258b + r258a = 0 

c1989: \* CPD-8664 *\
 + r2021b -1.0 r2021a + r2020b -1.0 r2020a = 0 

c522: \* PALMITALDEHYDE *\
 -1.0 r282b + r282a = 0 

c1316: \* CPD-11527 *\
 + r1528 -1.0 r992 = 0 

c215: \* CPD-170 *\
 + r1464 -2.0 r1069 + r811 + r531 -1.0 r95 = 0 

c1571: \* CPD-10257 *\
 -1.0 r1325b + r1325a = 0 

c2006: \* L-1-PHOSPHATIDYL-GLYCEROL-P *\
 + r2335 -1.0 r2065 = 0 

c1810: \* CPD-4611 *\
 + r1709 + r1708 = 0 

c2507: \* NITRITE.CCO-OUT *\
 + r2600 = 0 

c2418: \* CPD-224 *\
 -1.0 r2500b + r2500a = 0 

c828: \* CPD-6782 *\
 + r515 -1.0 r489 = 0 

c1540: \* CPD-497 *\
 -1.0 r1274 = 0 

c1641: \* PHOSPHORIBULOSYL-FORMIMINO-AICAR-P *\
 + r1502 -1.0 r1431 = 0 

c946: \* CPD-67 *\
 -1.0 r1107 + r598 = 0 

c1505: \* PYRIDOXAMINE *\
 -1.0 r1230 = 0 

c1553: \* CPD-470 *\
 + r1298b -1.0 r1298a = 0 

c820: \* CPD1F-120 *\
 -1.0 r1067 -1.0 r973 -1.0 r938 + r481 = 0 

c2130: \* 16S-rRNA-cytosine1407 *\
 + r2278b -1.0 r2278a = 0 

c934: \* CPD-12129 *\
 -1.0 r582b + r582a = 0 

c2223: \* 1-Alkyl-sn-glycero-3-phosphocholines *\
 + r2341b -1.0 r2341a = 0 

c235: \* SOLANESYL-PYROPHOSPHATE *\
 + r1514 -1.0 r1485 + r966 -1.0 r104 = 0 

c99: \* TYR *\
 -1.0 r2653 + r2449b -1.0 r2449a -1.0 r1868 -1.0 r1867 + r1501 + r1322b -1.0 r1322a + r1298b -1.0 r1298a + r1176b -1.0 r1176a + r1093 -1.0 r380 -1.0 r237 -1.0 r36 = 0 

c448: \* CPD-8718 *\
 -1.0 r231b + r231a = 0 

c446: \* 16-EPIVELLOSIMINE *\
 -1.0 r2632 -1.0 r230b + r230a = 0 

c524: \* L-GLUTAMATE_GAMMA-SEMIALDEHYDE *\
 + r2620b -1.0 r2620a -1.0 r2206b + r2206a -1.0 r2205b + r2205a -1.0 r2204b + r2204a -1.0 r2203b + r2203a + r1164 -1.0 r850b + r850a + r283 = 0 

c575: \* RIBOSE-1P *\
 + r1089 + r312 = 0 

c996: \* CPD-13373 *\
 + r642 = 0 

c1005: \* AGMATHINE *\
 + r1233 -1.0 r1081 + r650b -1.0 r650a = 0 

c430: \* 2-ACETO-2-HYDROXY-BUTYRATE *\
 -1.0 r1215 + r222 = 0 

c1740: \* CPD-14269 *\
 -1.0 r1696 -1.0 r1609b + r1609a = 0 

c2102: \* POLYMER-INST-3-KETOACYL-COA-C14-H28 *\
 -1.0 r2249 + r2244 = 0 

c2350: \* Enoylpimeloyl-ACP-methyl-esters *\
 -1.0 r2454b + r2454a = 0 

c295: \* XYLULOSE-5-PHOSPHATE *\
 + r1363 + r1248b -1.0 r1248a -1.0 r1210b + r1210a -1.0 r139b + r139a = 0 

c358: \* 2-TRANS6-TRANS-FARNESAL *\
 + r1732b -1.0 r1732a -1.0 r1146 + r414b -1.0 r414a + r173 = 0 

c1445: \* CPD-9894 *\
 + r1152b -1.0 r1152a = 0 

c984: \* CPD-14705 *\
 + r986b -1.0 r986a -1.0 r631b + r631a = 0 

c147: \* CPD-8578 *\
 + r62b -1.0 r62a = 0 

c96: \* TRANS-3-METHYL-GLUTACONYL-COA *\
 -1.0 r1065 + r34 = 0 

c2242: \* CPD-5168 *\
 -1.0 r2365 + r2360 = 0 

c1334: \* CPD-12511 *\
 + r1013b -1.0 r1013a = 0 

c29: \* ADENOSYL-HOMO-CYS *\
 -1.0 r2432b + r2432a -1.0 r2392b + r2392a + r2387 + r2384 -1.0 r2382b + r2382a -1.0 r2380b + r2380a -1.0 r2379b + r2379a -1.0 r2377b + r2377a -3.0 r2369b +3.0 r2369a -1.0 r2366b + r2366a -1.0 r2356b
 + r2356a -1.0 r2355b + r2355a -1.0 r2353b + r2353a + r2351 -1.0 r2339b + r2339a -1.0 r2338b + r2338a -1.0 r2333b + r2333a -1.0 r2325b + r2325a -1.0 r2324b + r2324a + r2319 + r2301 + r2294 -1.0 r2289b
 + r2289a -1.0 r2288b + r2288a -1.0 r2286b + r2286a -2.0 r2284b +2.0 r2284a -1.0 r2278b + r2278a -1.0 r2277b + r2277a -1.0 r2274b + r2274a -1.0 r2272b + r2272a -1.0 r2271b + r2271a -1.0 r2154b + r2154a + r2064
 + r1963 -1.0 r1722b + r1722a -1.0 r1634b + r1634a -1.0 r1625b + r1625a -2.0 r1616b +2.0 r1616a + r1567 + r1546 + r1506 + r1417 -1.0 r1404b + r1404a + r1395 -1.0 r1382b + r1382a + r1369 + r1352
 -1.0 r1325b + r1325a + r1318 + r1294 + r1293 + r1281 -1.0 r1257b + r1257a -1.0 r1234b + r1234a -1.0 r1184b + r1184a + r1183 -1.0 r1175b + r1175a -1.0 r1152b + r1152a -1.0 r1150b + r1150a -1.0 r1127b
 + r1127a -1.0 r1123b + r1123a + r1119 + r1114 -1.0 r1111b + r1111a -1.0 r1101b + r1101a + r1074 + r1064 + r1022 +3.0 r984 + r942 -1.0 r929b + r929a -1.0 r922b + r922a + r921 -1.0 r864b
 + r864a + r825 -1.0 r744b + r744a + r743 + r671 + r638 + r623 -1.0 r585b + r585a -1.0 r582b + r582a + r570 + r549 + r543 + r509 -1.0 r471b + r471a -1.0 r459b + r459a
 + r366 + r352 + r345 + r324 + r316 + r275 + r239 + r217 + r192 + r191 -1.0 r158 + r157 -1.0 r130b + r130a + r126 -1.0 r119b + r119a + r105 + r88 -1.0 r80b
 + r80a + r75 -1.0 r62b + r62a + r35 + r10 = 0 

c570: \* NONAPRENYL-4-HYDROXYBENZOATE *\
 + r1485 -1.0 r310 = 0 

c1909: \* CPD-4602 *\
 + r1870 + r1869 = 0 

c2082: \* Tetradec-2-enoyl-ACPs *\
 + r2534 -1.0 r2532 -1.0 r2229 = 0 

c1695: \* CPD1G-1353 *\
 -1.0 r1527b + r1527a = 0 

c294: \* CPD-12497 *\
 + r1052 + r137 = 0 

c971: \* CPD-12568 *\
 + r1286 -1.0 r622 = 0 

c1254: \* 91018-TRIHYDROXYSTEARATE *\
 + r927 + r915 = 0 

c1395: \* CPD-7199 *\
 + r1096 = 0 

c18: \* CPD-6948 *\
 + r6 = 0 

c2272: \* CPD-7250 *\
 + r2388b -1.0 r2388a = 0 

c637: \* R-4-PHOSPHOPANTOTHENOYL-L-CYSTEINE *\
 + r1214 -1.0 r354 = 0 

c785: \* UDP-GLUCURONATE *\
 + r1921 + r1920 -1.0 r1637 -1.0 r1488 + r1270 -1.0 r1075 -1.0 r779 -1.0 r753 -1.0 r452 = 0 

c1284: \* CPD-10457 *\
 -1.0 r1336 + r949 = 0 

c1503: \* ALPHA11-ALPHA-EPOXY-15-HYDROXYTHROMBA *\
 -1.0 r1227b + r1227a = 0 

c765: \* MANNOSE-1P *\
 -1.0 r1536 + r438 = 0 

c11: \* SUCROSE *\
 + r2680_e -1.0 r2163b + r2163a -1.0 r2162b + r2162a -1.0 r1849b + r1849a -1.0 r1848b + r1848a +2.0 r1814b -2.0 r1814a +2.0 r1813b -2.0 r1813a -1.0 r1692b + r1692a -1.0 r1691b + r1691a -1.0 r1690b + r1690a
 -1.0 r1689b + r1689a -1.0 r1604 + r1579b -1.0 r1579a + r1464 -1.0 r1241 +0.0 r1108 -2.0 r644 -2.0 r480 + r266 -1.0 r84 + r8 + r3 = 0 

c1562: \* CPD-4891 *\
 + r1310 = 0 

c2283: \* 3-Oxo-Delta-4-Steroids *\
 -1.0 r2396b + r2396a = 0 

c2308: \* SEC-tRNAs *\
 + r2429b -1.0 r2429a = 0 

c2148: \* tRNA-Containing-N7-Methylguanine-46 *\
 -1.0 r2289b + r2289a = 0 

c2265: \* 16S-rRNA-N7-methylguanine527 *\
 -1.0 r2379b + r2379a = 0 

c2178: \* D-GLUCOSAMINE-6-P *\
 + r2361 -1.0 r2312 = 0 

c2013: \* CPD1F-437 *\
 -1.0 r2080b + r2080a -1.0 r2079b + r2079a = 0 

c1535: \* CYCLOARTENOL *\
 -1.0 r1546 + r1263 = 0 

c1245: \* CPD-8124 *\
 -1.0 r905b + r905a = 0 

c1690: \* O-SUCCINYL-L-HOMOSERINE *\
 -1.0 r1566b + r1566a + r1517b -1.0 r1517a = 0 

c140: \* CPD1F-126 *\
 -1.0 r112 + r58 = 0 

c838: \* D-SEDOHEPTULOSE-7-P *\
 + r1210b -1.0 r1210a -1.0 r522 + r495 = 0 

c1861: \* CPD-8620 *\
 -1.0 r1787b + r1787a -1.0 r1786b + r1786a -1.0 r1785b + r1785a = 0 

c1749: \* STRICTOSIDINE *\
 -1.0 r1628b + r1628a = 0 

c1653: \* CPD-7619 *\
 -1.0 r1744b + r1744a -1.0 r1445b + r1445a = 0 

c604: \* CPD-13573 *\
 -1.0 r2425 + r334 = 0 

c121: \* 5-HYDROXY-FERULIC-ACID *\
 -1.0 r1506 + r210 + r47b -1.0 r47a = 0 

c1103: \* CPD-9904 *\
 -1.0 r744b + r744a = 0 

c612: \* CPD-18 *\
 -1.0 r2407b + r2407a + r1117b -1.0 r1117a -1.0 r601b + r601a + r339b -1.0 r339a = 0 

c373: \* CPD-4209 *\
 + r2423b -1.0 r2423a -1.0 r2011 -1.0 r2010 -1.0 r1870 -1.0 r1869 -1.0 r1158 + r539 -1.0 r182 = 0 

c1083: \* L-CYSTATHIONINE *\
 -1.0 r1517b + r1517a + r818 -1.0 r722 = 0 

c1011: \* CPD-9412 *\
 + r1027 -1.0 r654 = 0 

c1389: \* CPD-14018 *\
 + r1532 + r1088b -1.0 r1088a = 0 

c1730: \* CPD66-29 *\
 -1.0 r1588b + r1588a = 0 

c1792: \* Ceramides *\
 -1.0 r2343b + r2343a + r2303b -1.0 r2303a + r2217b -1.0 r2217a + r1682b -1.0 r1682a = 0 

c1397: \* CPD-11534 *\
 + r1099 = 0 

c1593: \* CPD-801 *\
 + r1356b -1.0 r1356a = 0 

c1305: \* PHENOLIC-STEROID *\
 + r976b -1.0 r976a = 0 

c202: \* CPD-12830 *\
 + r289 -1.0 r88 = 0 

c727: \* LINOLENOYL-COA *\
 + r610b -1.0 r610a + r410b -1.0 r410a = 0 

c856: \* OCTADEC-9-ENE-118-DIOIC-ACID *\
 + r513 = 0 

c1606: \* INDOLE-3-ACETYL-BETA-4-D-GLUCOSE *\
 + r2613 -1.0 r1374 = 0 

c618: \* ILE *\
 + r2426b -1.0 r2426a -1.0 r2182 + r1157b -1.0 r1157a + r657b -1.0 r657a + r342b -1.0 r342a = 0 

c779: \* CPD-665 *\
 -1.0 r1957b + r1957a -1.0 r560b + r560a -1.0 r447b + r447a = 0 

c2424: \* cis-cis-D17-29-3-oxo-C48-2-ACPs *\
 -1.0 r2509b + r2509a = 0 

c1675: \* CPD-7146 *\
 -1.0 r1493b + r1493a = 0 

c57: \* CPD-9561 *\
 -1.0 r1538b + r1538a + r19b -1.0 r19a = 0 

c22: \* 2-KETOGLUTARATE *\
 -1.0 r2518 -1.0 r2424b + r2424a -1.0 r2282 + r2276b -1.0 r2276a +2.0 r2174b -2.0 r2174a -1.0 r2104 -1.0 r2103 -1.0 r2088b + r2088a -1.0 r1951 -1.0 r1950 -1.0 r1766b + r1766a + r1672b -1.0 r1672a + r1668
 + r1603b -1.0 r1603a + r1595b -1.0 r1595a + r1592b -1.0 r1592a -1.0 r1568b + r1568a + r1557b -1.0 r1557a -1.0 r1552 -1.0 r1537 + r1535b -1.0 r1535a -1.0 r1534 -1.0 r1504 + r1478 -1.0 r1476 + r1451b -1.0 r1451a
 + r1418b -1.0 r1418a + r1410 + r1397 -1.0 r1388 -1.0 r1362 -1.0 r1354 + r1349b -1.0 r1349a + r1341b -1.0 r1341a -1.0 r1326 + r1313 -1.0 r1282 -1.0 r1268 -1.0 r1195b + r1195a + r1149b -1.0 r1149a + r1139
 -1.0 r1073 -1.0 r1067 + r1038b -1.0 r1038a -1.0 r1029 + r1010b -1.0 r1010a -1.0 r973 + r952b -1.0 r952a -1.0 r938 -1.0 r884 -1.0 r875 + r850b -1.0 r850a + r840 + r801b -1.0 r801a + r774 -1.0 r742
 -1.0 r729 -1.0 r692 -1.0 r672 -1.0 r670 -1.0 r652 -1.0 r649 -1.0 r639 -1.0 r596 -1.0 r595 -1.0 r593 -1.0 r590 -1.0 r579 -1.0 r576 -1.0 r548 -1.0 r525 -1.0 r481 -1.0 r460 -1.0 r456 -1.0 r449 + r446b
 -1.0 r446a -1.0 r443 -1.0 r439 -1.0 r393 -1.0 r380 -1.0 r376 -1.0 r361 -1.0 r348 + r342b -1.0 r342a -1.0 r329 -1.0 r287 + r261b -1.0 r261a -1.0 r238 -1.0 r150 -1.0 r140 + r133 + r103b -1.0 r103a
 + r92 -1.0 r64 -1.0 r46 -1.0 r18 -1.0 r9 = 0 

c293: \* CPD-719 *\
 -1.0 r2413 + r1611 + r193 -1.0 r137 = 0 

c417: \* LIPOAMIDE *\
 -1.0 r211b + r211a = 0 

c2455: \* R-3-hydroxy-cis-vaccenoyl-ACPs *\
 + r2566b -1.0 r2566a + r2541b -1.0 r2541a = 0 

c1980: \* CPD-10364 *\
 + r2009 = 0 

c1979: \* CPD-10363 *\
 + r2045 -1.0 r2009 = 0 

c643: \* CPD0-2364 *\
 + r358b -1.0 r358a = 0 

c1405: \* CHOLATE *\
 + r1110b -1.0 r1110a = 0 

c1618: \* 2-PROPENYL-GLUCOSINOLATE *\
 -1.0 r1389b + r1389a = 0 

c1145: \* S-ALLANTOIN *\
 -1.0 r1447 + r792 = 0 

c623: \* CPD-12868 *\
 -1.0 r563 + r344 = 0 

c1853: \* CPD-556 *\
 -1.0 r1776b + r1776a -1.0 r1775b + r1775a = 0 

c2052: \* CPD-8900 *\
 + r2174b -1.0 r2174a = 0 

c1642: \* CPD-12486 *\
 + r1433b -1.0 r1433a = 0 

c189: \* ACET *\
 -1.0 r2336b + r2336a -1.0 r1630b + r1630a + r1593 + r1582 -1.0 r1539 + r1194 -1.0 r1162b + r1162a -1.0 r1156b + r1156a -1.0 r775b + r775a + r483 + r255 + r171 + r81 = 0 

c1088: \* CPD-7025 *\
 -1.0 r1882 -1.0 r1881 -1.0 r1880 -1.0 r1879 -1.0 r1878 -1.0 r1877 -1.0 r1876 -1.0 r1875 + r730 = 0 

c2078: \* Stearoyl-ACPs *\
 + r2592b -1.0 r2592a -1.0 r2547 + r2472 -1.0 r2226 + r2225 = 0 

c2069: \* SPHINGOSINE *\
 -1.0 r2217b + r2217a = 0 

c394: \* CPD-8087 *\
 -1.0 r854 + r195 = 0 

c565: \* ACRYLYL-COA *\
 -1.0 r306 = 0 

c907: \* PROPANOL *\
 + r560b -1.0 r560a = 0 

c554: \* DTDP-DEOH-DEOXY-GLUCOSE *\
 + r578 -1.0 r299 = 0 

c482: \* ISOEUGENOL *\
 + r255 = 0 

c1119: \* O-SUCCINYLBENZOATE *\
 + r1424b -1.0 r1424a -1.0 r1423 + r762 = 0 

c925: \* CPD-7137 *\
 + r1825 + r1824 + r1122b -1.0 r1122a -1.0 r997 + r575b -1.0 r575a = 0 

c1007: \* PHOSPHO-ENOL-PYRUVATE *\
 + r1515 -1.0 r1297 -1.0 r1271 -1.0 r978b + r978a -1.0 r794b + r794a -1.0 r760b + r760a -1.0 r720 + r711 -1.0 r651 = 0 

c2201: \* Sulfhydryls *\
 +2.0 r2327b -2.0 r2327a = 0 

c1532: \* LUTEOLIN-7-O-NEOHESPERIDOSIDE *\
 + r1261 = 0 

c1602: \* L-DOPACHROME *\
 + r2649 -1.0 r2608 -1.0 r1366 = 0 

c1412: \* CPD-6142 *\
 + r1293 -1.0 r1114 = 0 

c2254: \* Rubisco-trimethylated-lysine *\
 -1.0 r2369b + r2369a = 0 

c923: \* CPD-693 *\
 -1.0 r1854 -1.0 r1853 + r1459 -1.0 r574 = 0 

c1331: \* T2-C4-DECADIENYL-COA *\
 -1.0 r1006b + r1006a = 0 

c1990: \* CPD-8665 *\
 -1.0 r2021b + r2021a -1.0 r2020b + r2020a = 0 

c414: \* CPD-8602 *\
 -1.0 r209b + r209a = 0 

c2359: \* 3-oxo-petroselinoyl-ACPs *\
 -1.0 r2561b + r2561a -1.0 r2459b + r2459a = 0 

c146: \* CPD-720 *\
 -1.0 r1611 -1.0 r706 + r634 -1.0 r274b + r274a + r61 = 0 

c625: \* CPD-406 *\
 -1.0 r1074 + r825 -1.0 r346 = 0 

c602: \* N-HYDROXYL-TRYPTAMINE *\
 + r1621 -1.0 r333 = 0 

c1032: \* CPD-10546 *\
 -1.0 r988 + r671 = 0 

c899: \* S-RETICULINE *\
 + r1141b -1.0 r1141a -1.0 r554 = 0 

c106: \* 4-METHYL-824-CHOLESTADIENOL *\
 + r2170b -1.0 r2170a + r2169b -1.0 r2169a + r2168b -1.0 r2168a + r497 + r40b -1.0 r40a = 0 

c2048: \* 2-hydroxyacyl-glutathiones *\
 + r2164b -1.0 r2164a = 0 

c2058: \* CPD-7016 *\
 -1.0 r2482 + r2181 + r2180 + r2179 = 0 

c2070: \* R-3-hydroxyarachidoyl-ACPs *\
 + r2223 -1.0 r2220 = 0 

c520: \* CPD-8078 *\
 + r1635 + r322 -1.0 r280 = 0 

c553: \* CROTONYL-COA *\
 + r2270 -1.0 r2038b + r2038a + r1894 -1.0 r1544b + r1544a -1.0 r412b + r412a -1.0 r298b + r298a = 0 

c339: \* GAMA-TOCOPHEROL *\
 -1.0 r316 + r162 = 0 

c981: \* CPD-10590 *\
 -1.0 r629b + r629a = 0 

c2116: \* PROTEIN-C-TERMINAL-S-ETC-CYSTEINE *\
 -1.0 r2368b + r2368a + r2271b -1.0 r2271a = 0 

c2260: \* Thyroglobulin-L-tyrosines *\
 + r2375b -1.0 r2375a = 0 

c114: \* CPD-8192 *\
 -1.0 r228 + r43 = 0 

c664: \* CONIFERYL-ALCOHOL *\
 -2.0 r1598 -1.0 r1452 + r572b -1.0 r572a + r567 + r371b -1.0 r371a = 0 

c930: \* CPD-638 *\
 -1.0 r579 = 0 

c976: \* CATECHOL *\
 +2.0 r627b -2.0 r627a = 0 

c2032: \* Trans-3-enoyl-CoAs *\
 -1.0 r2126 = 0 

c2278: \* tRNA-with-7-aminomethyl-7-deazaguanine *\
 -1.0 r2393b + r2393a = 0 

c217: \* FRUCTOSE-6P *\
 -1.0 r2361 -1.0 r2165b + r2165a -1.0 r1835 -1.0 r1834 -1.0 r1751b + r1751a -1.0 r1324 -1.0 r1248b + r1248a -1.0 r1220 + r1034 + r874 -1.0 r716b + r716a + r707 + r522 + r395b -1.0 r395a
 -1.0 r332 -1.0 r96b + r96a = 0 

c1757: \* Sphingoid-1-phosphates *\
 -1.0 r2057 + r1639 = 0 

c511: \* CPD-8052 *\
 + r273b -1.0 r273a = 0 

c1388: \* MEK *\
 -1.0 r1087b + r1087a = 0 

c1854: \* CPD-6625 *\
 + r2092 + r2091 -1.0 r1858 -1.0 r1857 + r1778 + r1777 = 0 

c2311: \* Charged-LEU-tRNAs *\
 -1.0 r2430b + r2430a = 0 

c1682: \* CPD-229 *\
 + r1504 = 0 

c1394: \* DIVINYL-PROTOCHLOROPHYLLIDE-A *\
 + r1311b -1.0 r1311a -1.0 r1137b + r1137a -1.0 r1095 = 0 

c2307: \* Charged-GLT-tRNAs *\
 -1.0 r2436 + r2428 = 0 

c64: \* SULFATE *\
 + r2681_e + r907b -1.0 r907a -1.0 r656b + r656a -1.0 r252 + r22 = 0 

c1348: \* CPD-7417 *\
 + r1024b -1.0 r1024a = 0 

c892: \* CPD-475 *\
 + r548 = 0 

c1899: \* CPD-8656 *\
 -1.0 r2621 + r1845 + r1844 = 0 

c2324: \* MET-tRNAs *\
 -1.0 r2438 = 0 

c1171: \* CPD-9273 *\
 -2.0 r2660 + r2650 -1.0 r819b + r819a = 0 

c1061: \* CPD-11495 *\
 -1.0 r693b + r693a = 0 

c852: \* CPD-12829 *\
 + r509 = 0 

c2483: \* cis-cis-D21-39-3-hydroxyC58-2-ACPs *\
 + r2579b -1.0 r2579a = 0 

c1611: \* 13-HYDROPEROXYOCTADECA-911-DIENOATE *\
 + r1545 -1.0 r1379 = 0 

c1066: \* L-CITRULLINE *\
 -1.0 r1630b + r1630a -1.0 r1607b + r1607a -1.0 r1168 +2.0 r883 -1.0 r697b + r697a = 0 

c2168: \* CPD-502 *\
 -1.0 r2303b + r2303a = 0 

c428: \* 5-METHYL-THF *\
 -1.0 r1601 + r220 = 0 

c1843: \* CPD-7277 *\
 + r1760b -1.0 r1760a = 0 

c58: \* CPD-9562 *\
 -1.0 r19b + r19a = 0 

c1125: \* 2-PG *\
 + r794b -1.0 r794a -1.0 r770b + r770a = 0 

c1684: \* CPD-14053 *\
 -1.0 r1867 + r1510b -1.0 r1510a = 0 

c986: \* CPD-11522 *\
 -1.0 r1396 + r633 = 0 

c2107: \* POLYMER-INST-L-3-HYDROXYACYL-COA-C10-H20 *\
 -1.0 r2253 + r2252 = 0 

c1928: \* CPD66-39 *\
 -1.0 r1922 + r1913 = 0 

c2380: \* R-3-hydroxyhexanoyl-ACPs *\
 -1.0 r2477 + r2470 = 0 

c1936: \* Nucleoside-Monophosphates *\
 + r1937 = 0 

c361: \* GMP-LYSINE-PHOSPHORAMIDATE *\
 + r175b -1.0 r175a = 0 

c2480: \* Propionyl-CoA-CO2-ligases *\
 -1.0 r2572b + r2572a = 0 

c1280: \* CYTOSINE *\
 -1.0 r945 = 0 

c472: \* CPD-13699 *\
 -1.0 r1435b + r1435a + r249b -1.0 r249a = 0 

c680: \* P-HYDROXY-PHENYLPYRUVATE *\
 -1.0 r2117 -1.0 r2116 + r1757b -1.0 r1757a + r1756b -1.0 r1756a + r1755b -1.0 r1755a -1.0 r1742 -1.0 r1741 -1.0 r1740 -1.0 r555 + r380 = 0 

c2030: \* Lactotetraosylceramides *\
 + r2119b -1.0 r2119a = 0 

c1353: \* CPD-3161 *\
 + r1028b -1.0 r1028a = 0 

c2112: \* POLYMER-INST-3-KETOACYL-COA-C4-H8 *\
 -1.0 r2267 + r2264 = 0 

c1977: \* ONONIN *\
 -1.0 r2008b + r2008a -1.0 r2007b + r2007a = 0 

c1822: \* D-3-HYDROXYACYL-COA *\
 -1.0 r1970 -1.0 r1895 + r1724 = 0 

c1717: \* CPD1G-1344 *\
 -1.0 r1572b + r1572a = 0 

c1235: \* CPD-1909 *\
 -1.0 r895b + r895a = 0 

c411: \* DPG *\
 -1.0 r1166b + r1166a -1.0 r536 -1.0 r208b + r208a = 0 

c1884: \* Ribonucleoside-Diphosphates *\
 -1.0 r2571b + r2571a + r1827b -1.0 r1827a = 0 

c2217: \* 23S-rRNA-guanine-2445 *\
 + r2338b -1.0 r2338a = 0 

c1960: \* L-3-HYDROXYACYL-COA *\
 + r1970 = 0 

c1746: \* OCTAPRENYL-METHOXY-BENZOQUINONE *\
 + r1625b -1.0 r1625a = 0 

c2188: \* Lactosyl-Ceramides *\
 + r2320b -1.0 r2320a = 0 

c2173: \* Plant-Ceramides-III *\
 -1.0 r2309 = 0 

c630: \* METHYL-GLYOXAL *\
 + r1745b -1.0 r1745a + r1730b -1.0 r1730a -1.0 r1047b + r1047a + r863b -1.0 r863a -1.0 r485 -1.0 r350b + r350a = 0 

c2343: \* THR-tRNAs *\
 + r2450b -1.0 r2450a = 0 

c1549: \* BR- *\
 -1.0 r1294 = 0 

c1523: \* CPD-7268 *\
 + r1253b -1.0 r1253a = 0 

c941: \* N4-N-ACETYL-BETA-D-GLUCOSAMINYL-12 *\
 + r1533b -1.0 r1533a + r592b -1.0 r592a = 0 

c1741: \* CPD-6702 *\
 + r1614b -1.0 r1614a = 0 

c700: \* 5-P-RIBOSYL-N-FORMYLGLYCINEAMIDE *\
 -1.0 r1629 + r392 = 0 

c231: \* 3-METHYLTHIOPROPYL-GLUCOSINOLATE *\
 -1.0 r102b + r102a = 0 

c277: \* CPD-9413 *\
 + r654 -1.0 r128 = 0 

c2268: \* Cytosine-49-tRNAs *\
 + r2382b -1.0 r2382a = 0 

c181: \* CPD-7557 *\
 -1.0 r78b + r78a = 0 

c755: \* UDP-N-ACETYL-D-GLUCOSAMINE *\
 + r2538b -1.0 r2538a + r2488b -1.0 r2488a + r2352b -1.0 r2352a -1.0 r2310 + r2287b -1.0 r2287a -1.0 r2283 + r1939b -1.0 r1939a + r501b -1.0 r501a + r428 = 0 

c322: \* APS *\
 -1.0 r1507 -1.0 r907b + r907a + r656b -1.0 r656a + r252 -1.0 r153 = 0 

c1308: \* CPD-7671 *\
 + r2641 -1.0 r979b + r979a = 0 

c2386: \* cis-cis-D11-29-3-oxo-C48-2-ACPs *\
 -1.0 r2475b + r2475a = 0 

c476: \* CPD-6991 *\
 -1.0 r1395 -1.0 r1029 + r251 = 0 

c2354: \* cis-delta11-3-oxo-melissoyl-ACPs *\
 -1.0 r2567b + r2567a -1.0 r2456b + r2456a = 0 

c1311: \* CPD-12214 *\
 -1.0 r2403 + r1267 + r984 = 0 

c1283: \* CPD-7147 *\
 -1.0 r947b + r947a = 0 

c1310: \* CPD-12213 *\
 + r2397 + r1633 -1.0 r984 = 0 

c2276: \* Histone-N-o-methyl-arginines *\
 -1.0 r2392b + r2392a = 0 

c2039: \* S-HYDROXYMETHYLGLUTATHIONE *\
 + r2639b -1.0 r2639a -1.0 r2139 -1.0 r2138 -1.0 r2137 = 0 

c2072: \* POLYMER-INST-Saturated-Fatty-Acyl-ACPs-C16-H32 *\
 -1.0 r2224 + r2222 + r2221 = 0 

c1020: \* CPD-3441 *\
 + r661b -1.0 r661a = 0 

c933: \* CPD-12121 *\
 + r582b -1.0 r582a = 0 

c287: \* CPD-13377 *\
 + r134b -1.0 r134a = 0 

c2556: \* 3-Isopropenyl-4H-hexano-lactones *\
 -1.0 r2675 = 0 

c1247: \* CPD-806 *\
 -1.0 r906b + r906a = 0 

c2488: \* Saturated-2-Lysophosphatidates *\
 + r2585b -1.0 r2585a = 0 

c562: \* CPD-8927 *\
 + r990 -1.0 r304 = 0 

c1847: \* HOMOMETHIONINE *\
 -1.0 r1768b + r1768a -1.0 r1767b + r1767a -1.0 r1766b + r1766a -1.0 r1765b + r1765a -1.0 r1764b + r1764a = 0 

c455: \* GLYCERATE *\
 + r1646b -1.0 r1646a + r1645b -1.0 r1645a + r1641b -1.0 r1641a + r1640b -1.0 r1640a -1.0 r1269 + r1044 + r804b -1.0 r804a -1.0 r236b + r236a = 0 

c980: \* CPD-10589 *\
 + r629b -1.0 r629a = 0 

c2331: \* Charged-ASN-tRNAs *\
 -1.0 r2448b + r2448a + r2442b -1.0 r2442a = 0 

c1912: \* DOLICHOLP *\
 + r2389 + r2383 -1.0 r2374b + r2374a + r2365 + r2360 + r2322 + r2317 + r2305 -1.0 r2297 -1.0 r2283 -1.0 r1885 = 0 

c687: \* CPD-4662 *\
 + r1463b -1.0 r1463a -1.0 r383b + r383a = 0 

c888: \* PYRIDOXAL_PHOSPHATE *\
 + r1368 + r1201 + r1068b -1.0 r1068a -1.0 r856b + r856a + r544 = 0 

c2352: \* Oxidized-ferredoxins *\
 +6.0 r2577 +2.0 r2576 +2.0 r2553 +3.0 r2531 + r2519b -1.0 r2519a +2.0 r2518 +2.0 r2482 +2.0 r2455 = 0 

c699: \* 5-PHOSPHO-RIBOSYL-GLYCINEAMIDE *\
 + r1563 -1.0 r392 = 0 

c1722: \* SS-DIMETHYL-BETA-PROPIOTHETIN *\
 -1.0 r1575b + r1575a = 0 

c2066: \* CPD-13084 *\
 -1.0 r2213b + r2213a -1.0 r2212b + r2212a = 0 

c1774: \* SULFOQUINOVOSYLDIACYLGLYCEROL *\
 + r1661 = 0 

c864: \* PALMITOYLGLYCERONE-PHOSPHATE *\
 -1.0 r520b + r520a = 0 

c151: \* DEHYDROSPHINGANINE *\
 -1.0 r1591 -1.0 r1275b + r1275a + r63 = 0 

c2136: \* CPD-190 *\
 -1.0 r2310 + r2283 = 0 

c1084: \* CPD-8165 *\
 -1.0 r1416 -1.0 r723 = 0 

c1727: \* NARINGENIN-7-O-BETA-D-GLUCOSIDE *\
 + r1587b -1.0 r1587a = 0 

c1756: \* Sphingoids *\
 -1.0 r1639 = 0 

c1550: \* CPD-12221 *\
 + r1294 = 0 

c1605: \* CPD-13610 *\
 -1.0 r1373b + r1373a = 0 

c1997: \* CIS-DELTA3-ENOYL-COA *\
 -1.0 r2044 = 0 

c1426: \* CPD1F-118 *\
 + r1147 -1.0 r1126 = 0 

c1095: \* CPD-69 *\
 + r737b -1.0 r737a = 0 

c303: \* CPD-6982 *\
 + r1097 -1.0 r143 = 0 

c908: \* CPD-490 *\
 + r562b -1.0 r562a = 0 

c1705: \* CPD-7138 *\
 + r1822 + r1821 + r1657 + r1656 -1.0 r1551 = 0 

c910: \* CYCLOEUCALENOL *\
 -1.0 r1602 + r563 = 0 

c1055: \* CPD-10689 *\
 + r689b -1.0 r689a = 0 

c1634: \* AMMONIUM *\
 -1.0 r2666b + r2666a -1.0 r1413b + r1413a = 0 

c262: \* CPD-8629 *\
 -1.0 r119b + r119a = 0 

c2087: \* Decanoyl-ACPs *\
 -1.0 r2502 + r2481b -1.0 r2481a + r2480 + r2231 = 0 

c2353: \* cis-delta9-montanoyl-ACPs *\
 + r2456b -1.0 r2456a = 0 

c1707: \* 5Z8Z10E14Z-12S-12-HYDROPEROXYICOS *\
 -1.0 r1556b + r1556a = 0 

c1250: \* CPD-7075 *\
 -1.0 r911b + r911a = 0 

c2264: \* 16S-rRNA-guanine-527 *\
 + r2379b -1.0 r2379a = 0 

c959: \* LINOLENIC_ACID *\
 -1.0 r861 -1.0 r786 -1.0 r610b + r610a = 0 

c2156: \* 3-carboxy-3-dimethylammonio-propyl-L-his *\
 -1.0 r2351 + r2294 = 0 

c967: \* DIHYDROXYACETONE *\
 + r618b -1.0 r618a = 0 

c528: \* CPD-6747 *\
 -1.0 r1521 -1.0 r1306 + r301 + r285 = 0 

c2399: \* R-3-hydroxystearoyl-ACPs *\
 -1.0 r2581 + r2487 = 0 

c1448: \* CPD-12321 *\
 -1.0 r1750 -1.0 r1153b + r1153a = 0 

c286: \* SEROTONIN *\
 -1.0 r132b + r132a = 0 

c2106: \* POLYMER-INST-TRANS-D2-ENOYL-COA-C10-H20 *\
 + r2255 -1.0 r2252 = 0 

c2143: \* MANNOSYL-ETCETERA-MANNOSYL-R *\
 + r2287b -1.0 r2287a = 0 

c2300: \* CPD-381 *\
 + r2424b -1.0 r2424a = 0 

c423: \* NN-DIMETHYLANILINE *\
 + r216b -1.0 r216a = 0 

c2210: \* tRNA-pseudouridine-38-40 *\
 -1.0 r2331b + r2331a = 0 

c1735: \* CPD-1103 *\
 + r1597b -1.0 r1597a = 0 

c1501: \* CPD-4942 *\
 + r1223b -1.0 r1223a = 0 

c2445: \* cis-delta17-3-hydroxyC36-ACPs *\
 + r2526b -1.0 r2526a = 0 

c1932: \* CPD-11608 *\
 -1.0 r2209b + r2209a -1.0 r1924b + r1924a -1.0 r1923b + r1923a = 0 

c586: \* CPD-10267 *\
 -1.0 r2262 + r2261 + r2041b -1.0 r2041a -1.0 r608b + r608a -1.0 r321 = 0 

c1043: \* CPD-8079 *\
 -1.0 r705 + r679 = 0 

c814: \* MANNITOL *\
 + r475 = 0 

c190: \* CPD-14553 *\
 + r2367b -1.0 r2367a + r2320b -1.0 r2320a -1.0 r2146 -1.0 r2133 -1.0 r2132 -1.0 r1866 -1.0 r1865 + r1819 + r1818 -1.0 r1190 + r273b -1.0 r273a + r109 -1.0 r82 = 0 

c771: \* 5-METHYLTHIOADENOSINE *\
 + r2386 -1.0 r1361 + r866 + r787 +3.0 r538 + r441 = 0 

c965: \* CPD-11226 *\
 -1.0 r615b + r615a = 0 

c851: \* CPD-7399 *\
 -1.0 r507b + r507a = 0 

c1637: \* BIOCHANIN-A *\
 + r1843b -1.0 r1843a + r1842b -1.0 r1842a -1.0 r1419b + r1419a = 0 

c2382: \* 3-Hydroxy-octanoyl-ACPs *\
 + r2578 -1.0 r2473 = 0 

c2132: \* L-2-AMINO-ACID *\
 + r2279 = 0 

c300: \* CPD-725 *\
 -1.0 r1480 + r786 -1.0 r142 = 0 

c1834: \* Sterols *\
 + r2210b -1.0 r2210a + r2036 + r1749b -1.0 r1749a = 0 

c352: \* CPD1F-130 *\
 + r2053b -1.0 r2053a + r2052b -1.0 r2052a + r2051b -1.0 r2051a -1.0 r1151 + r1008 -1.0 r611 -1.0 r169b + r169a = 0 

c504: \* CPD-3486 *\
 -1.0 r269b + r269a = 0 

c1335: \* CPD-12513 *\
 -1.0 r1013b + r1013a = 0 

c62: \* SELENOHOMOCYSTEINE *\
 -1.0 r1549 + r21 = 0 

c2470: \* cis-delta19-C38-ACPs *\
 + r2560b -1.0 r2560a = 0 

c1278: \* HISTAMINE *\
 -1.0 r943b + r943a = 0 

c2183: \* CPD-9973 *\
 -1.0 r2410 + r2315 = 0 

c1349: \* CPD-7418 *\
 -1.0 r2658 -1.0 r1024b + r1024a = 0 

c559: \* CPD-8909 *\
 -1.0 r798 + r302 = 0 

c1121: \* SINAPOYL-COA *\
 -1.0 r1186b + r1186a -1.0 r767 = 0 

c1556: \* CYCLOPENTANOL *\
 + r1299b -1.0 r1299a = 0 

c912: \* CPD0-1081 *\
 + r566b -1.0 r566a = 0 

c1135: \* L-PANTOATE *\
 + r1565 -1.0 r783 = 0 

c519: \* DEAMIDO-NAD *\
 + r908 -1.0 r390 -1.0 r279 = 0 

c2428: \* cis-delta17-3-oxo-C36-ACPs *\
 -1.0 r2526b + r2526a -1.0 r2513b + r2513a = 0 

c1424: \* CIS-3-PHENYLCYCLOHEXA-35-DIENE-12-DIOL *\
 + r1124b -1.0 r1124a = 0 

c1427: \* CPD-9500 *\
 -1.0 r1127b + r1127a = 0 

c2129: \* tRNA-Containing-N1-Methylguanine-9 *\
 -1.0 r2277b + r2277a = 0 

c1071: \* ALPHA-GLC-6-P *\
 + r2645b -1.0 r2645a -1.0 r1674 -1.0 r1673 -1.0 r1610b + r1610a -1.0 r707 + r703 = 0 

c2: \* GLUTATHIONE *\
 -2.0 r2679 -1.0 r2672 -1.0 r2639b + r2639a -4.0 r2635 -1.0 r2164b + r2164a -1.0 r2078 -2.0 r1331 +2.0 r1319b -2.0 r1319a + r1192 +2.0 r1105 -1.0 r1047b + r1047a + r917b -1.0 r917a + r557b -1.0 r557a
 + r455 +2.0 r385b -2.0 r385a -1.0 r291b + r291a + r215 -2.0 r153 + r49b -1.0 r49a -2.0 r44 + r14 -2.0 r1 = 0 

c587: \* CPD-3617 *\
 + r608b -1.0 r608a -1.0 r431 + r321 = 0 

c480: \* CPD-12175 *\
 -1.0 r315 + r254 = 0 

c2516: \* CPD-13910 *\
 + r2605 = 0 

c2180: \* trans-2-cis-5-dienoyl-CoA *\
 + r2334b -1.0 r2334a -1.0 r2313b + r2313a = 0 

c204: \* PRPP *\
 -1.0 r1364 -1.0 r1278 -1.0 r1246 -1.0 r1209 -1.0 r1066 -1.0 r970b + r970a -1.0 r958 -1.0 r625 -1.0 r589b + r589a -1.0 r204 -1.0 r89 = 0 

c2339: \* SER-tRNAs *\
 + r2447b -1.0 r2447a = 0 

c2096: \* POLYMER-INST-Saturated-Fatty-Acyl-CoA-C16-H32 *\
 -1.0 r2241 + r2240 + r2237 = 0 

c73: \* CINNAMOYL-COA *\
 -1.0 r1450b + r1450a -1.0 r309 -1.0 r25 = 0 

c1655: \* CPD-14736 *\
 + r1451b -1.0 r1451a = 0 

c1495: \* 3-HEXAPRENYL-4-HYDROXYBENZOATE *\
 -1.0 r1212b + r1212a = 0 

c924: \* CPD-7234 *\
 -1.0 r2665 + r574 = 0 

c676: \* ACETYL-ETCETERA-L-ASPARAGINE *\
 + r378b -1.0 r378a = 0 

c2327: \* Charged-PHE-tRNAs *\
 -1.0 r2439b + r2439a = 0 

c2163: \* Protein-Tyrosines *\
 -1.0 r2391b + r2391a + r2390b -1.0 r2390a + r2307b -1.0 r2307a + r2300b -1.0 r2300a = 0 

c1332: \* CPD-7409 *\
 + r1120 -1.0 r1008 = 0 

c30: \* GERANYL-PP *\
 -1.0 r2316 -1.0 r1514 -1.0 r1310 -1.0 r1130 + r937b -1.0 r937a -1.0 r925 -1.0 r777 -1.0 r761 -1.0 r740 -1.0 r713 -1.0 r637 -1.0 r624 + r619 + r465b -1.0 r465a -1.0 r11 = 0 

c1677: \* SECOLOGANIN-CPD *\
 + r1628b -1.0 r1628a -1.0 r1495b + r1495a = 0 

c858: \* CPD-412 *\
 -1.0 r1346 + r514 = 0 

c1800: \* Dipeptides-With-Proline-Carboxy *\
 + r1698b -1.0 r1698a = 0 

c861: \* CPD-7968 *\
 + r1430 -1.0 r518 = 0 

c606: \* CPD-7031 *\
 + r747 -1.0 r335b + r335a = 0 

c843: \* PSEUDOTROPINE *\
 + r500b -1.0 r500a = 0 

c2491: \* cis-cis-D17-35-3-oxo-C54-2-ACPs *\
 -1.0 r2587b + r2587a = 0 

c1498: \* CPD-11444 *\
 + r1217b -1.0 r1217a = 0 

c2214: \* trans-3-cis-5-dienoyl-CoA *\
 -1.0 r2334b + r2334a = 0 

c638: \* PANTETHEINE-P *\
 -1.0 r1569 + r354 = 0 

c513: \* CPD-712 *\
 + r763 -1.0 r690 + r418 + r274b -1.0 r274a = 0 

c947: \* DODECANOATE *\
 + r2583 -1.0 r2256 + r1328 -1.0 r600 = 0 

c2442: \* Cis-Delta7-tetradecenoyl-ACPs *\
 + r2524b -1.0 r2524a = 0 

c2457: \* 3-hydroxy-cis-D9-hexaecenoyl-ACPs *\
 + r2564b -1.0 r2564a + r2544b -1.0 r2544a = 0 

c70: \* PHYTYL-PYROPHOSPHATE *\
 + r1882 + r1881 + r1880 + r1879 + r1878 + r1877 + r1876 + r1875 -1.0 r1315 + r1204b -1.0 r1204a -1.0 r1203 + r479 -1.0 r289 + r24b -1.0 r24a = 0 

c157: \* FAD *\
 -1.0 r1340 + r1266b -1.0 r1266a + r1221b -1.0 r1221a -1.0 r1158 -1.0 r686 + r503 -1.0 r477 + r404 -1.0 r107 -1.0 r66 = 0 

c1472: \* CPDQT-38 *\
 -1.0 r1178b + r1178a = 0 

c2490: \* cis-cis-D17-35-3-hydroxyC54-2-ACPs *\
 + r2587b -1.0 r2587a = 0 

c437: \* LYS *\
 + r2446b -1.0 r2446a + r1298b -1.0 r1298a + r1244b -1.0 r1244a -1.0 r1195b + r1195a + r225 = 0 

c1442: \* CPD1F-2 *\
 -1.0 r1150b + r1150a = 0 

c1917: \* TRANS-D2-ENOYL-COA *\
 + r2126 + r2044 -1.0 r2042b + r2042a + r1895 = 0 

c1574: \* CPD-11526 *\
 -1.0 r1528 + r1334 = 0 

c2363: \* Reduced-adrenal-ferredoxins *\
 +2.0 r2462b -2.0 r2462a = 0 

c1570: \* CPD-10256 *\
 -1.0 r1386b + r1386a + r1325b -1.0 r1325a = 0 

c2092: \* Crotonyl-ACPs *\
 + r2549 -1.0 r2535 -1.0 r2235 -1.0 r2234 = 0 

c79: \* DI-H-URACIL *\
 + r529 -1.0 r28 = 0 

c564: \* 4-CYTIDINE-5-DIPHOSPHO-2-C *\
 -1.0 r1337 + r305 = 0 

c2361: \* cis-delta15-3-oxo-gheddoyl-ACPs *\
 -1.0 r2597b + r2597a -1.0 r2460b + r2460a = 0 

c2479: \* Apo-Propionyl-CoA-CO2-ligases *\
 + r2572b -1.0 r2572a = 0 

c1276: \* 3-DEHYDRO-SHIKIMATE *\
 -1.0 r2061 -1.0 r2060 + r1472 -1.0 r940 = 0 

c105: \* CPD-603 *\
 + r1553 -1.0 r39 = 0 

c1528: \* CPD-13172 *\
 + r1444b -1.0 r1444a + r1260b -1.0 r1260a = 0 

c1775: \* Phospholipids *\
 + r1662b -1.0 r1662a = 0 

c705: \* CPD-535 *\
 + r716b -1.0 r716a -1.0 r395b + r395a = 0 

c808: \* ADENOSINE_DIPHOSPHATE_RIBOSE *\
 + r1385b -1.0 r1385a + r469b -1.0 r469a = 0 

c1341: \* 8-AMINO-7-OXONONANOATE *\
 -1.0 r2563b + r2563a -1.0 r1304b + r1304a -1.0 r1018 = 0 

c600: \* CPD-11937 *\
 + r1000 -1.0 r331 = 0 

c1251: \* LACTOSE *\
 + r913b -1.0 r913a = 0 

c1590: \* CPD-10667 *\
 + r1350 = 0 

c36: \* CTP *\
 -1.0 r2533 + r2374b -1.0 r2374a -1.0 r2340 -1.0 r2147 -1.0 r1934 + r1901b -1.0 r1901a -1.0 r1880 -1.0 r1442 -1.0 r1308b + r1308a -1.0 r1237 -1.0 r1214 -1.0 r961 -1.0 r887 -1.0 r730 -1.0 r725 -1.0 r454
 -1.0 r346 -1.0 r305 + r264 -1.0 r246 -1.0 r13 = 0 

c1113: \* CPD-440 *\
 + r757 = 0 

c2185: \* CPD-5166 *\
 + r2383 -1.0 r2317 = 0 

c2025: \* CPD-3424 *\
 -1.0 r2107b + r2107a -1.0 r2106b + r2106a = 0 

c1566: \* CPD-13684 *\
 -1.0 r1320b + r1320a = 0 

c489: \* CPD-4663 *\
 -1.0 r739b + r739a + r259b -1.0 r259a = 0 

c2263: \* tRNA-Containing-N1-MethylAdenine-22 *\
 -1.0 r2377b + r2377a = 0 

c2258: \* glycols *\
 -1.0 r2373b + r2373a = 0 

c2388: \* ACETYL-ACP *\
 + r2478b -1.0 r2478a = 0 

c128: \* CPD-12914 *\
 -1.0 r50 = 0 

c2215: \* CPD-1113 *\
 -1.0 r2336b + r2336a = 0 

c862: \* CPD-8166 *\
 + r1416 -1.0 r519 = 0 

c1558: \* CPD-7600 *\
 -1.0 r1302 = 0 

c1371: \* 7-O-BETA-D-APIOFURANOSYL-12-BETA-D-GLU *\
 + r1055 = 0 

c2529: \* CPD-11670 *\
 -1.0 r2627b + r2627a = 0 

c1608: \* BILIRUBIN *\
 +2.0 r1376b -2.0 r1376a = 0 

c2344: \* Charged-THR-tRNAs *\
 -1.0 r2450b + r2450a = 0 

c53: \* CPD1F-97 *\
 -1.0 r481 + r348 -1.0 r18 = 0 

c102: \* CPD-12496 *\
 + r1276 -1.0 r568 + r37 = 0 

c1014: \* CPD-11232 *\
 -1.0 r657b + r657a = 0 

c2145: \* 23S-rRNA-cytosine-1962 *\
 + r2288b -1.0 r2288a = 0 

c944: \* CPD-6221 *\
 + r593 = 0 

c737: \* VANILLYL_MANDELATE *\
 -1.0 r416b + r416a = 0 

c1709: \* CPD-7712 *\
 -1.0 r2615 -1.0 r1557b + r1557a = 0 

c1944: \* LIPOIC-ACID *\
 -1.0 r1944b + r1944a -1.0 r1943b + r1943a = 0 

c1049: \* DEHYDRO-3-DEOXY-L-RHAMNONATE *\
 + r684b -1.0 r684a = 0 

c2420: \* Carboxybiotin-BCCP *\
 -1.0 r2558 + r2504 = 0 

c1475: \* 3-KETO-ADIPYL-COA *\
 -1.0 r1180b + r1180a = 0 

c744: \* CPD-13691 *\
 -1.0 r422b + r422a = 0 

c1580: \* 17-O-DEACETYLVINDOLINE *\
 -1.0 r1341b + r1341a = 0 

c2004: \* CPD-10456 *\
 + r2059 + r2058 = 0 

c2409: \* CPD-9247 *\
 -1.0 r2494b + r2494a = 0 

c405: \* QUINOLINATE *\
 + r2625 + r708 -1.0 r204 = 0 

c2513: \* NAD.CCO-IN *\
 -1.0 r2604b + r2604a = 0 

c662: \* CPD-7013 *\
 -1.0 r369b + r369a = 0 

c1493: \* BUTYRYL-COA *\
 -1.0 r2270 + r2269 + r2038b -1.0 r2038a -1.0 r1990 -1.0 r1911 -1.0 r1694 + r1211b -1.0 r1211a = 0 

c2296: \* CPD1A0-6111 *\
 + r2418b -1.0 r2418a = 0 

c1648: \* CPD-12575 *\
 -1.0 r2218b + r2218a + r2212b -1.0 r2212a + r2209b -1.0 r2209a + r2208b -1.0 r2208a -1.0 r2201 -1.0 r2196 -1.0 r2184 + r2177b -1.0 r2177a + r2175b -1.0 r2175a -1.0 r2166 + r2162b -1.0 r2162a -1.0 r2160
 -1.0 r2158 -1.0 r2152 -1.0 r2150 + r2148b -1.0 r2148a -1.0 r2130 + r2127b -1.0 r2127a + r2106b -1.0 r2106a -1.0 r2095 -1.0 r2093 -1.0 r2091 + r2079b -1.0 r2079a -1.0 r2062 -1.0 r2058 -1.0 r2049 -1.0 r2032 + r2020b
 -1.0 r2020a -1.0 r2017 -1.0 r2010 + r2007b -1.0 r2007a -1.0 r1988 -1.0 r1981 -1.0 r1978 -1.0 r1975 -1.0 r1945 -1.0 r1930 + r1923b -1.0 r1923a -1.0 r1920 + r1918b -1.0 r1918a -1.0 r1914 -1.0 r1883 -1.0 r1869 + r1865
 -1.0 r1863 -1.0 r1857 + r1855b -1.0 r1855a -1.0 r1853 -1.0 r1846 -1.0 r1844 + r1842b -1.0 r1842a -1.0 r1840 + r1837b -1.0 r1837a -1.0 r1834 -1.0 r1824 -1.0 r1821 -1.0 r1818 -1.0 r1810 -1.0 r1796 + r1794b -1.0 r1794a
 -1.0 r1783 -1.0 r1777 + r1775b -1.0 r1775a + r1762b -1.0 r1762a + r1758b -1.0 r1758a + r1737b -1.0 r1737a + r1725b -1.0 r1725a -1.0 r1717 -1.0 r1708 -1.0 r1706 -1.0 r1704 -1.0 r1699 + r1689b -1.0 r1689a -1.0 r1687
 + r1679b -1.0 r1679a -1.0 r1677 -1.0 r1675 -1.0 r1673 + r1670b -1.0 r1670a + r1663b -1.0 r1663a -1.0 r1658 -1.0 r1656 + r1651b -1.0 r1651a -1.0 r1643 -1.0 r1441 = 0 

c1465: \* CPD-11744 *\
 -1.0 r1172b + r1172a = 0 

c38: \* CPD-13909 *\
 + r215 -1.0 r14 = 0 

c1260: \* CPD-12117 *\
 -1.0 r2123b + r2123a -1.0 r2120b + r2120a -2.0 r1798b +2.0 r1798a + r922b -1.0 r922a = 0 

c603: \* INDOLE-3-ACETALDOXIME *\
 -1.0 r2640 + r2619 + r333 = 0 

c957: \* CPD-11770 *\
 -1.0 r1143b + r1143a + r607b -1.0 r607a = 0 

c1281: \* CPD-4162 *\
 + r1738b -1.0 r1738a + r1737b -1.0 r1737a + r946 = 0 

c498: \* CMP *\
 + r2346 + r2335 + r2134 -1.0 r2097 + r2085 + r1983 + r1934 + r1720 -1.0 r1638b + r1638a + r1287 + r1237 + r1214 -1.0 r1182b + r1182a -1.0 r985 + r912 + r897 -1.0 r756
 + r450 + r337 -1.0 r263b + r263a = 0 

c2252: \* CPD-7188 *\
 -1.0 r2367b + r2367a = 0 

c1762: \* CPD-6622 *\
 + r1982 + r1981 -1.0 r1707 -1.0 r1706 -1.0 r1644 -1.0 r1643 = 0 

c81: \* CPD-8157 *\
 -1.0 r29 = 0 

c617: \* 3-2-CARBOXYPHENYLCATECHOL *\
 -1.0 r341b + r341a = 0 

c611: \* KDO-LIPID-IVA *\
 -1.0 r1287 + r337 = 0 

c1161: \* TREHALOSE *\
 + r1560 + r810b -1.0 r810a = 0 

c1222: \* CPD-1041 *\
 -1.0 r1176b + r1176a + r881b -1.0 r881a = 0 

c1203: \* TRANS-2-CHLORO-4-CARBOXYMETHYLENEBUT-2-E *\
 -1.0 r853b + r853a = 0 

c2522: \* CPD-9762 *\
 -1.0 r2616b + r2616a = 0 

c2085: \* Dodecanoyl-ACPs *\
 -1.0 r2583 -1.0 r2546 + r2511b -1.0 r2511a + r2501 + r2230 = 0 

c884: \* CPD-8094 *\
 -2.0 r540b +2.0 r540a = 0 

c403: \* CPD-7207 *\
 + r203 = 0 

c1640: \* CELLOBIOSE *\
 + r1426b -1.0 r1426a = 0 

c1114: \* DEPHOSPHO-COA *\
 + r1569 -1.0 r758 = 0 

c407: \* GLN *\
 -1.0 r2518 + r2444b -1.0 r2444a -1.0 r2441 -1.0 r2361 -1.0 r2022 -1.0 r1629 -1.0 r1505 -1.0 r1431 + r1425b -1.0 r1425a + r1422 + r1391b -1.0 r1391a -1.0 r1368 -1.0 r1282 -1.0 r1258 -1.0 r958 -1.0 r729
 -1.0 r448 -1.0 r386 -1.0 r279 -1.0 r264 -1.0 r205 = 0 

c2414: \* cis-delta11-melissoyl-ACPs *\
 + r2498b -1.0 r2498a = 0 

c2246: \* Guanine34-in-tRNAs *\
 + r2393b -1.0 r2393a + r2364b -1.0 r2364a = 0 

c1111: \* CPD-12217 *\
 -1.0 r754b + r754a = 0 

c816: \* ISOBUTYRYL-COA *\
 + r896b -1.0 r896a + r764 -1.0 r477 = 0 

c794: \* REDUCED-MENAQUINONE *\
 -1.0 r459b + r459a = 0 

c1300: \* BISOHMYR-GLC *\
 -1.0 r968b + r968a = 0 

c1156: \* CPD-7004 *\
 + r1301 -1.0 r805 = 0 

c1085: \* CPD-2185 *\
 -1.0 r1225 + r916 + r726 = 0 

c1182: \* CPD-6501 *\
 + r829 = 0 

c14: \* CPD1F-114 *\
 -1.0 r1430 -1.0 r1333 -1.0 r642 + r463 + r384b -1.0 r384a -1.0 r203 -1.0 r58 -1.0 r4b + r4a = 0 

c2340: \* Charged-SER-tRNAs *\
 -1.0 r2447b + r2447a = 0 

c1144: \* CPD-5821 *\
 + r1085 -1.0 r792 = 0 

c281: \* ZYMOSTEROL *\
 -1.0 r1489 + r721 + r130b -1.0 r130a = 0 

c264: \* CPD-13101 *\
 + r120 = 0 

c973: \* CPD-8847 *\
 + r1555 + r1087b -1.0 r1087a + r622 = 0 

c2413: \* cis-cis-D7-25-3-oxo-C44-2-ACPs *\
 -1.0 r2497b + r2497a = 0 

c1463: \* CPD-13220 *\
 -1.0 r1170b + r1170a = 0 

c1291: \* 5-P-BETA-D-RIBOSYL-AMINE *\
 -1.0 r1563 + r958 = 0 

c1598: \* CPD-591 *\
 -1.0 r1705 -1.0 r1704 -1.0 r1659 -1.0 r1658 + r1362 = 0 

c2461: \* cis-cis-D15-27-3-hydroxyC46-2-ACPs *\
 + r2551b -1.0 r2551a = 0 

c1515: \* CPD-4442 *\
 -1.0 r2031 -1.0 r2030 + r1240 = 0 

c805: \* D-6-P-GLUCONO-DELTA-LACTONE *\
 -1.0 r641 + r467 = 0 

c1140: \* CPDQT-419 *\
 + r790b -1.0 r790a = 0 

c2301: \* CPD-13572 *\
 + r2425 = 0 

c1925: \* DIACYLGLYCEROL-PYROPHOSPHATE *\
 + r1987 -1.0 r1908 = 0 

c2036: \* Alkyl-Sulfenates *\
 -1.0 r2135b + r2135a = 0 

c1004: \* CPD-7090 *\
 -1.0 r1718 -1.0 r1717 + r649 = 0 

c531: \* CPD-236 *\
 + r1354 -1.0 r287 = 0 

c1275: \* ESTRONE *\
 -1.0 r1929b + r1929a -1.0 r1928b + r1928a -1.0 r939b + r939a = 0 

c608: \* CPD-10262 *\
 + r2246 -1.0 r2243 -1.0 r751b + r751a -1.0 r336b + r336a = 0 

c1423: \* CPD-9499 *\
 + r1127b -1.0 r1127a -1.0 r1123b + r1123a = 0 

c2391: \* Reduced-flavodoxins *\
 -1.0 r2591 -1.0 r2533 -1.0 r2528b + r2528a -1.0 r2483 = 0 

c153: \* CPD-6203 *\
 + r64 = 0 

c989: \* CPD-8996 *\
 + r637 = 0 

c1723: \* CPD-9550 *\
 -1.0 r1579b + r1579a = 0 

c597: \* CPD-482 *\
 -1.0 r460 + r329 = 0 

c1767: \* PLASTOQUINONE *\
 + r2173b -1.0 r2173a -2.0 r1752 -1.0 r1750 -1.0 r1650 = 0 

c1390: \* 5Z8Z11Z14Z17Z-EICOSAPENTAENOATE *\
 -1.0 r1746b + r1746a -1.0 r1731b + r1731a -1.0 r1532 -1.0 r1088b + r1088a = 0 

c870: \* PHOSPHORYL-CHOLINE *\
 + r1781 -1.0 r1442 -1.0 r1182b + r1182a -1.0 r1092 + r942 + r526 = 0 

c2539: \* CPD-7172 *\
 + r2638 = 0 

c1665: \* TTP *\
 -1.0 r1936 + r1898b -1.0 r1898a -1.0 r1877 -1.0 r1830 -1.0 r1483 + r1465 = 0 

c1784: \* CPD-8663 *\
 + r1726b -1.0 r1726a + r1725b -1.0 r1725a -1.0 r1671b + r1671a -1.0 r1670b + r1670a = 0 

c2482: \* cis-delta7-cerotoyl-ACPs *\
 + r2575b -1.0 r2575a = 0 

c39: \* NADPH *\
 -1.0 r2598b + r2598a -1.0 r2596b + r2596a -1.0 r2594b + r2594a -1.0 r2590b + r2590a -1.0 r2589b + r2589a -1.0 r2588 -1.0 r2587b + r2587a -1.0 r2580b + r2580a -1.0 r2579b + r2579a -1.0 r2578 -1.0 r2573b
 + r2573a -1.0 r2567b + r2567a -1.0 r2566b + r2566a -1.0 r2564b + r2564a -1.0 r2557 -1.0 r2552b + r2552a -1.0 r2551b + r2551a -1.0 r2550 -1.0 r2539b + r2539a -1.0 r2537b + r2537a + r2528b -1.0 r2528a -1.0 r2526b
 + r2526a -1.0 r2522b + r2522a -1.0 r2521b + r2521a -1.0 r2516b + r2516a -1.0 r2510b + r2510a -1.0 r2509b + r2509a -1.0 r2505b + r2505a -1.0 r2503 -1.0 r2497b + r2497a -1.0 r2496b + r2496a -1.0 r2492b + r2492a
 -1.0 r2487 -1.0 r2485b + r2485a -1.0 r2484b + r2484a -1.0 r2475b + r2475a -1.0 r2474b + r2474a -1.0 r2470 -1.0 r2469 -1.0 r2466 -1.0 r2465b + r2465a -1.0 r2464b + r2464a -1.0 r2463b + r2463a -1.0 r2460b + r2460a
 -1.0 r2459b + r2459a + r2455 -1.0 r2436 -1.0 r2342 -1.0 r2326b + r2326a -1.0 r2292 -1.0 r2290 -1.0 r2234 -1.0 r2233 -1.0 r2232 -1.0 r2231 -1.0 r2230 -1.0 r2229 -1.0 r2227 -1.0 r2225 -1.0 r2223 -1.0 r2221 +2.0 r2215b
 -2.0 r2215a +2.0 r2214b -2.0 r2214a -1.0 r2198 -1.0 r2193 -1.0 r2191 -1.0 r2190 + r2188 -1.0 r2180 +3.0 r2168b -3.0 r2168a -1.0 r2156b + r2156a + r2144 + r2138 -1.0 r2129b + r2129a + r2122b -1.0 r2122a + r2121b
 -1.0 r2121a + r2120b -1.0 r2120a -1.0 r2108 -1.0 r2103 + r2082b -1.0 r2082a +3.0 r2069b -3.0 r2069a -1.0 r2055 -1.0 r2054 +2.0 r2051b -2.0 r2051a -1.0 r2042b + r2042a -1.0 r2041b + r2041a -1.0 r2040b + r2040a -1.0 r2039b
 + r2039a -1.0 r2038b + r2038a -1.0 r2027 -1.0 r2023 +2.0 r2019b -2.0 r2019a + r2013b -1.0 r2013a -1.0 r2005b + r2005a -1.0 r2002 + r1998b -1.0 r1998a -1.0 r1995 -1.0 r1993 -1.0 r1992 -1.0 r1985 -1.0 r1967b + r1967a
 -1.0 r1964 + r1948 +3.0 r1940b -3.0 r1940a -1.0 r1926 -1.0 r1891 -2.0 r1887 -2.0 r1862 -1.0 r1860b + r1860a +3.0 r1850b -3.0 r1850a -1.0 r1806b + r1806a + r1790b -1.0 r1790a -1.0 r1786b + r1786a -1.0 r1770 + r1763b
 -1.0 r1763a + r1762b -1.0 r1762a + r1755b -1.0 r1755a -1.0 r1740 -1.0 r1734 -1.0 r1728b + r1728a -1.0 r1727b + r1727a + r1713b -1.0 r1713a -1.0 r1711 -1.0 r1684 -1.0 r1653 +3.0 r1647b -3.0 r1647a -1.0 r1645b + r1645a
 -1.0 r1640b + r1640a -1.0 r1621 -1.0 r1612 -1.0 r1596 +2.0 r1594b -2.0 r1594a -1.0 r1593 -1.0 r1591 -1.0 r1585 -1.0 r1576 -1.0 r1570 -1.0 r1565 -1.0 r1564 -1.0 r1561 -1.0 r1555 + r1550b -1.0 r1550a -1.0 r1530 -1.0 r1525
 -1.0 r1523 -1.0 r1522 + r1519b -1.0 r1519a + r1512b -1.0 r1512a -1.0 r1510b + r1510a -1.0 r1508 + r1501 + r1496 + r1495b -1.0 r1495a + r1491 -1.0 r1482 + r1478 -1.0 r1467b + r1467a + r1463b -1.0 r1463a
 -1.0 r1461b + r1461a -1.0 r1460b + r1460a -1.0 r1457 -1.0 r1450b + r1450a -1.0 r1443b + r1443a -1.0 r1439 -1.0 r1436 -1.0 r1428 + r1408b -1.0 r1408a +3.0 r1399b -3.0 r1399a -1.0 r1390b + r1390a + r1377b -1.0 r1377a
 -1.0 r1373b + r1373a -1.0 r1372 + r1360b -1.0 r1360a -1.0 r1359 -2.0 r1353 -1.0 r1346 -1.0 r1345 + r1311b -1.0 r1311a -1.0 r1302 -1.0 r1301 -1.0 r1300 -1.0 r1285 -1.0 r1284 -1.0 r1282 -1.0 r1277 -1.0 r1275b + r1275a
 -1.0 r1272 -1.0 r1255 -1.0 r1250 + r1249b -1.0 r1249a -1.0 r1236b + r1236a -1.0 r1226 + r1223b -1.0 r1223a -1.0 r1215 -3.0 r1204b +3.0 r1204a -1.0 r1202 -1.0 r1195b + r1195a +2.0 r1176b -2.0 r1176a + r1170b -1.0 r1170a
 + r1167b -1.0 r1167a -1.0 r1164 + r1163b -1.0 r1163a -1.0 r1146 + r1145b -1.0 r1145a +3.0 r1137b -3.0 r1137a -1.0 r1135 -1.0 r1126 -1.0 r1121b + r1121a +2.0 r1117b -2.0 r1117a -1.0 r1116 -1.0 r1113 -1.0 r1109 -1.0 r1105
 -1.0 r1104 -1.0 r1097 -1.0 r1095 -1.0 r1091b + r1091a + r1087b -1.0 r1087a + r1079 + r1051b -1.0 r1051a -1.0 r1046 +3.0 r1042b -3.0 r1042a -1.0 r1040b + r1040a + r1030b -1.0 r1030a + r1027 -1.0 r1026 -1.0 r1017
 + r1011 + r1007b -1.0 r1007a -1.0 r1006b + r1006a -1.0 r977b + r977a + r975b -1.0 r975a -1.0 r974 + r964 + r959b -1.0 r959a -1.0 r951b + r951a -1.0 r946 -1.0 r940 -1.0 r939b + r939a + r936b
 -1.0 r936a + r935b -1.0 r935a -1.0 r927 -1.0 r900b + r900a -1.0 r895b + r895a -1.0 r886 -1.0 r885 -3.0 r883 + r881b -1.0 r881a -1.0 r877 -1.0 r876 -1.0 r860 -1.0 r849 -1.0 r841 -2.0 r834 -2.0 r827
 -1.0 r820 -1.0 r813 -1.0 r809 + r808 -1.0 r805 -1.0 r797 -1.0 r795 -2.0 r771 -1.0 r748 + r739b -1.0 r739a -1.0 r733 + r732b -1.0 r732a -1.0 r721 -1.0 r714 -1.0 r704 -1.0 r674 -1.0 r667 +3.0 r664b
 -3.0 r664a -1.0 r661b + r661a + r654 + r635 -1.0 r622 -1.0 r605b + r605a -1.0 r602 -1.0 r600 +3.0 r588b -3.0 r588a +2.0 r584b -2.0 r584a -1.0 r574 -1.0 r572b + r572a + r569 -1.0 r567 -1.0 r565
 -1.0 r563 -1.0 r554 -1.0 r550 -1.0 r547 +3.0 r545b -3.0 r545a + r541 -1.0 r536 -1.0 r529 -1.0 r520b + r520a + r513 -1.0 r506 -1.0 r500b + r500a -1.0 r497 -1.0 r491b + r491a + r486b -1.0 r486a
 -1.0 r485 -1.0 r479 -1.0 r476 + r467 + r461b -1.0 r461a + r447b -1.0 r447a -1.0 r445 -1.0 r440b + r440a -1.0 r436 + r434b -1.0 r434a + r431 -1.0 r420b + r420a -1.0 r418 +2.0 r410b -2.0 r410a
 -1.0 r408 -1.0 r404 -1.0 r401b + r401a -1.0 r396 + r383b -1.0 r383a -1.0 r382 -1.0 r372b + r372a + r371b -1.0 r371a -1.0 r370 + r363b -1.0 r363a + r347b -1.0 r347a -1.0 r343 +3.0 r340b -3.0 r340a
 + r338 -1.0 r336b + r336a -1.0 r334 -1.0 r310 -1.0 r302 -3.0 r300 -1.0 r299 + r297b -1.0 r297a -1.0 r295 -1.0 r283 + r281 + r274b -1.0 r274a + r270b -1.0 r270a -1.0 r262 + r260 + r259b
 -1.0 r259a -1.0 r255 + r250b -1.0 r250a -1.0 r241 + r240b -1.0 r240a -1.0 r232 -1.0 r228 + r216b -1.0 r216a -1.0 r215 -1.0 r214 -1.0 r213 -1.0 r210 -1.0 r187 -1.0 r183 -1.0 r174 -1.0 r161 -1.0 r144
 -1.0 r137 -1.0 r135 -1.0 r128 + r120 -1.0 r115 -1.0 r108b + r108a -1.0 r93 -1.0 r91 -1.0 r83 + r78b -1.0 r78a -1.0 r76 -1.0 r74 -1.0 r68 -1.0 r67 -1.0 r61 -2.0 r55 -1.0 r37 + r32b
 -1.0 r32a -1.0 r20 -1.0 r14 = 0 

c922: \* CPD-30 *\
 + r782b -1.0 r782a -1.0 r573b + r573a = 0 

c2504: \* SUC.CCO-IN *\
 -1.0 r2599 = 0 

c1414: \* PROTOPORPHYRIN_IX *\
 + r1303 -1.0 r1128 -1.0 r1115 = 0 

c493: \* CPD-7713 *\
 -1.0 r1603b + r1603a + r261b -1.0 r261a = 0 

c2309: \* L-seryl-SEC-tRNAs *\
 -1.0 r2429b + r2429a = 0 

c764: \* CPD-6781 *\
 + r904 -1.0 r515 -1.0 r437 = 0 

c1915: \* D-myo-inositol-pentakisphosphates *\
 -1.0 r1890b + r1890a = 0 

c1714: \* 4-PHOSPHONOOXY-THREONINE *\
 -1.0 r1568b + r1568a = 0 

c512: \* CPD-8253 *\
 -1.0 r273b + r273a = 0 

c613: \* LINOLEIC_ACID *\
 -1.0 r2100b + r2100a -1.0 r1545 -1.0 r892 + r601b -1.0 r601a -1.0 r339b + r339a = 0 

c179: \* CPD-1086 *\
 + r1255 -1.0 r888 -1.0 r77b + r77a = 0 

c2533: \* VELLOSIMINE *\
 + r2632 = 0 

c1480: \* CPD-12124 *\
 -1.0 r1184b + r1184a = 0 

c677: \* N-ACETYL-BETA-GLUCOSAMINYLAMINE *\
 -1.0 r378b + r378a = 0 

c1313: \* CPD-6956 *\
 + r987 = 0 

c1212: \* 5-O-INDOL-3-YLACETYL-MYO-ETCETERA *\
 + r1190 -1.0 r867 = 0 

c1996: \* 3-B-D-GALACTOSYL-SN-GLYCEROL *\
 -1.0 r2043b + r2043a = 0 

c873: \* METHYLBUT-CPD *\
 -1.0 r528b + r528a = 0 

c2027: \* Acyl-Phosphates *\
 + r2112b -1.0 r2112a = 0 

c1079: \* NARINGENIN-CMPD *\
 + r2214b -1.0 r2214a + r2072 -1.0 r2054 -1.0 r1950 -1.0 r742 -1.0 r717b + r717a = 0 

c72: \* MALONYL-COA *\
 -1.0 r2574 + r2562b -1.0 r2562a + r2558 -1.0 r2554 + r2545b -1.0 r2545a + r2530b -1.0 r2530a + r2512b -1.0 r2512a + r2511b -1.0 r2511a + r2481b -1.0 r2481a + r2111b -1.0 r2111a + r2056b -1.0 r2056a
 -1.0 r1577 +2.0 r1493b -2.0 r1493a -3.0 r1448 + r1427b -1.0 r1427a +3.0 r1386b -3.0 r1386a + r1365b -1.0 r1365a +3.0 r1348b -3.0 r1348a -1.0 r1213 -3.0 r1189 + r1117b -1.0 r1117a -1.0 r1021 -2.0 r987 -3.0 r974 +3.0 r947b
 -3.0 r947a +3.0 r896b -3.0 r896a -3.0 r890 +3.0 r717b -3.0 r717a -3.0 r521 + r410b -1.0 r410a -1.0 r402 -3.0 r362 + r313 -1.0 r33 -3.0 r25 = 0 

c1202: \* 25-DICHLORO-CISCIS-MUCONATE *\
 -1.0 r1193b + r1193a + r853b -1.0 r853a = 0 

c2220: \* Phospholipid-Cyclopropane-Fatty-Acids *\
 -1.0 r2339b + r2339a = 0 

c1787: \* CPD-332 *\
 -1.0 r2159 -1.0 r2158 -1.0 r1931 -1.0 r1930 -1.0 r1676 -1.0 r1675 = 0 

c2022: \* 2-Acylglycero-Phosphocholines *\
 + r2101b -1.0 r2101a = 0 

c1808: \* CPD-6623 *\
 -1.0 r1778 -1.0 r1777 + r1707 + r1706 = 0 

c2259: \* DOLICHOL *\
 + r2374b -1.0 r2374a = 0 

c2430: \* Pyruvate-dehydrogenase-lipoate *\
 -1.0 r2540 + r2514 = 0 

c1601: \* CPD-7862 *\
 -1.0 r1365b + r1365a = 0 

c227: \* THIAMINE *\
 -1.0 r991 + r101 = 0 

c1926: \* CPD-2281 *\
 + r1910b -1.0 r1910a + r1909b -1.0 r1909a = 0 

c1801: \* CPD-8654 *\
 + r2621 + r1700 + r1699 = 0 

c369: \* CPD-196 *\
 + r2039b -1.0 r2039a -1.0 r1912 -1.0 r1695 -1.0 r1208b + r1208a + r1207b -1.0 r1207a + r179b -1.0 r179a = 0 

c419: \* TMP *\
 + r1936 -1.0 r1007b + r1007a -1.0 r843b + r843a -1.0 r488 + r212 = 0 

c2186: \* CPD-5167 *\
 -1.0 r2360 + r2317 = 0 

c809: \* 5-DIPHOSPHO-1D-MYO-INOSITOL-12346P *\
 -1.0 r1133 -1.0 r666 + r470 = 0 

c854: \* CPD-8943 *\
 + r512 = 0 

c175: \* PHYTOSPINGOSINE *\
 + r2394b -1.0 r2394a -1.0 r1789b + r1789a + r308b -1.0 r308a + r74 = 0 

c1879: \* Beta-D-Glucuronides *\
 + r1816b -1.0 r1816a = 0 

c1328: \* CPD-7275 *\
 + r1004b -1.0 r1004a = 0 

c1148: \* BENZALDEHYDE *\
 + r846b -1.0 r846a + r796b -1.0 r796a = 0 

c506: \* 6AS11AS-36A9-TRIHYDROXYPTEROCARPAN *\
 -1.0 r270b + r270a = 0 

c832: \* COPROPORPHYRINOGEN_III *\
 -1.0 r1494 + r914b -1.0 r914a + r492 = 0 

c1458: \* CPD-10210 *\
 -1.0 r1163b + r1163a = 0 

c1229: \* APIGENIN *\
 -1.0 r2073 -1.0 r2072 + r890 = 0 

c2117: \* PROTEIN-C-TERMINAL-S-FARNESYL-L-CYSTEINE *\
 + r2368b -1.0 r2368a -1.0 r2271b + r2271a = 0 

c1428: \* PROTOHEME *\
 + r1128 = 0 

c844: \* TROPINONE *\
 -1.0 r977b + r977a -1.0 r500b + r500a = 0 

c825: \* CPD-9280 *\
 + r487b -1.0 r487a = 0 

c1824: \* L-ARABITOL *\
 + r1728b -1.0 r1728a + r1727b -1.0 r1727a = 0 

c2297: \* CPD1A0-6112 *\
 -1.0 r2418b + r2418a = 0 

c1514: \* CPD-4443 *\
 -1.0 r1240 = 0 

c2154: \* Heparan-NAc-glucosaminide *\
 -1.0 r2293b + r2293a = 0 

c1117: \* CPD-4888 *\
 + r761 = 0 

c1231: \* D-MYO-INOSITOL-1-MONOPHOSPHATE *\
 + r1521 -1.0 r893 = 0 

c763: \* DIHYDROKAEMPFEROL-CMPD *\
 -1.0 r1992 -1.0 r1073 + r742 + r584b -1.0 r584a -1.0 r436 = 0 

c940: \* CPD1F-128 *\
 + r882 + r588b -1.0 r588a = 0 

c1900: \* CPD-4618 *\
 + r1847 + r1846 = 0 

c661: \* CPD-7014 *\
 -1.0 r1594b + r1594a -1.0 r1203 + r369b -1.0 r369a = 0 

c13: \* CPD-11447 *\
 + r2414b -1.0 r2414a + r4b -1.0 r4a = 0 

c2176: \* PROT-CYS *\
 + r2570b -1.0 r2570a + r2311b -1.0 r2311a = 0 

c697: \* CPD-11518 *\
 -1.0 r844 + r391 = 0 

c1706: \* ARACHIDONIC_ACID *\
 + r1556b -1.0 r1556a = 0 

c2099: \* POLYMER-INST-3-KETOACYL-COA-C16-H32 *\
 -1.0 r2245 + r2239 = 0 

c135: \* CPD-7618 *\
 -1.0 r54b + r54a = 0 

c1102: \* CPD-9903 *\
 + r744b -1.0 r744a = 0 

c2306: \* GLT-tRNAs *\
 + r2436 -1.0 r2428 = 0 

c1051: \* CPD-4208 *\
 -1.0 r686 = 0 

c2226: \* Very-Long-Chain-3-Hydroxyacyl-CoAs *\
 -1.0 r2381 + r2342 = 0 

c1105: \* CPD-9411 *\
 -1.0 r1027 + r748 = 0 

c523: \* L-GLUTAMATE-5-P *\
 + r1106 -1.0 r283 = 0 

c898: \* CPD66-28 *\
 -1.0 r553b + r553a = 0 

c572: \* XANTHOSINE-5-PHOSPHATE *\
 -1.0 r1505 + r1383 -1.0 r311 = 0 

c210: \* GLYOX *\
 + r2204b -1.0 r2204a -1.0 r2087b + r2087a + r1956b -1.0 r1956a -1.0 r1765b + r1765a + r1666 + r1624b -1.0 r1624a -1.0 r1390b + r1390a -1.0 r1224 + r1155 + r980 -1.0 r685 -1.0 r665 + r185
 + r163 -1.0 r92 = 0 

c2255: \* DIPHTHAMIDE *\
 + r2370 = 0 

c857: \* SHIKIMATE *\
 + r2061 + r2060 -1.0 r1622 + r940 + r878 -1.0 r514 = 0 

c1955: \* MANNOSE *\
 -1.0 r1961b + r1961a = 0 

c1686: \* CPD-1042 *\
 + r1864 + r1863 -1.0 r1511 = 0 

c164: \* DIHYDRO-THYMINE *\
 -1.0 r388 + r68 = 0 

c2118: \* 23S-rRNA-uridine-2552 *\
 + r2272b -1.0 r2272a = 0 

c230: \* 3-5-ADP *\
 -1.0 r2300b + r2300a -1.0 r1329b + r1329a -1.0 r976b + r976a -1.0 r822b + r822a -1.0 r790b + r790a -1.0 r699 -1.0 r466b + r466a -1.0 r294b + r294a -1.0 r102b + r102a = 0 

c903: \* CPD-9700 *\
 -1.0 r557b + r557a = 0 

c216: \* ALPHA-D-GALACTOSE *\
 + r1469 + r594 + r266 -1.0 r138 + r95 = 0 

c1309: \* CPD-3502 *\
 + r983b -1.0 r983a = 0 

c2045: \* ANDROST4ENE *\
 -1.0 r2157b + r2157a -1.0 r2156b + r2156a -1.0 r2155b + r2155a = 0 

c889: \* LANOSTEROL *\
 -1.0 r745b + r745a + r545b -1.0 r545a = 0 

c515: \* CPD-10277 *\
 -1.0 r577b + r577a + r276b -1.0 r276a = 0 

c85: \* PREPHENATE *\
 + r1317b -1.0 r1317a + r1090 -1.0 r774 -1.0 r30b + r30a = 0 

c667: \* 2-HYDROXY-23-DIHYDRODAIDZEIN *\
 -1.0 r434b + r434a -1.0 r372b + r372a = 0 

c481: \* CPD-9875 *\
 -1.0 r1593 + r1452 -1.0 r255 = 0 

c966: \* CPD-7005 *\
 -1.0 r1301 + r617 = 0 

c985: \* SUPER-OXIDE *\
 +2.0 r2611 -2.0 r1980b +2.0 r1980a -2.0 r632 = 0 

c1190: \* VAL *\
 + r2440b -1.0 r2440a -1.0 r2118 + r1038b -1.0 r1038a -1.0 r838 = 0 

c1368: \* CPD-5962 *\
 -1.0 r1051b + r1051a = 0 

c119: \* CPD1F-140 *\
 + r1388 -1.0 r1354 -1.0 r46 = 0 

c2559: \* DIACETYL *\
 + r2678 = 0 

c768: \* CPD-8610 *\
 + r2209b -1.0 r2209a + r1649b -1.0 r1649a + r1648b -1.0 r1648a + r1647b -1.0 r1647a + r440b -1.0 r440a = 0 

c2267: \* 23S-rRNA-N6-methyladenine1618 *\
 -1.0 r2380b + r2380a = 0 

c2362: \* Butanoyl-ACPs *\
 + r2562b -1.0 r2562a + r2535 -1.0 r2461 = 0 

c232: \* CODEINE *\
 + r103b -1.0 r103a = 0 

c372: \* GLYCEROL-3P *\
 + r2602b -1.0 r2602a -1.0 r2457 -1.0 r2335 + r2003 + r2002 -1.0 r1932 + r1642 + r1460b -1.0 r1460a + r1414 -1.0 r263b + r263a + r180 = 0 

c1360: \* CPD-13758 *\
 -1.0 r1032b + r1032a = 0 

c2014: \* D-Xylose *\
 -1.0 r2081 = 0 

c2317: \* Charged-HIS-tRNAs *\
 -1.0 r2433b + r2433a = 0 

c1340: \* COUMARATE *\
 + r2067 + r2066 -1.0 r1277 -1.0 r1232 + r1017 = 0 

c218: \* CPD-13376 *\
 + r97b -1.0 r97a = 0 

c790: \* CPD-7231 *\
 -1.0 r639 + r456 = 0 

c1826: \* L-ARABINOSE *\
 -1.0 r1889 -1.0 r1728b + r1728a = 0 

c1142: \* DADP *\
 + r2565b -1.0 r2565a -1.0 r1896b + r1896a + r1875 + r1828 -1.0 r791 = 0 

c424: \* NN-DIMETHYLANILINE-N-OXIDE *\
 -1.0 r216b + r216a = 0 

c393: \* CPD-8086 *\
 + r1516 -1.0 r726 -1.0 r195 = 0 

c1191: \* CPD-9577 *\
 + r838 = 0 

c2053: \* Protein-L-lysine *\
 -1.0 r2174b + r2174a = 0 

c1326: \* CPD-9307 *\
 + r1003b -1.0 r1003a = 0 

c1649: \* UDP-SULFOQUINOVOSE *\
 -1.0 r1661 + r1441 = 0 

c1230: \* THIAMINE-PYROPHOSPHATE *\
 + r991 + r891 = 0 

c390: \* CPD-718 *\
 + r1135 + r1071 -1.0 r193 = 0 

c2076: \* ACP *\
 -1.0 r2597b + r2597a + r2595 -1.0 r2593b + r2593a -1.0 r2585b + r2585a -1.0 r2584b + r2584a + r2583 -1.0 r2575b + r2575a -1.0 r2569b + r2569a -1.0 r2563b + r2563a -1.0 r2561b + r2561a -1.0 r2560b
 + r2560a -1.0 r2554 -1.0 r2548b + r2548a + r2547 + r2546 -1.0 r2536b + r2536a -1.0 r2529b + r2529a -1.0 r2524b + r2524a + r2523 -1.0 r2513b + r2513a + r2502 -1.0 r2499b + r2499a -1.0 r2498b + r2498a
 + r2495 -1.0 r2494b + r2494a -1.0 r2488b + r2488a -1.0 r2486b + r2486a -1.0 r2478b + r2478a + r2476 -1.0 r2471b + r2471a -1.0 r2467b + r2467a + r2461 -1.0 r2458b + r2458a + r2457 -1.0 r2456b + r2456a
 + r2236 + r2228 + r2226 + r2224 = 0 

c530: \* CPD-9866 *\
 -1.0 r442 + r286 = 0 

c389: \* CPD-6141 *\
 -1.0 r1293 + r192 = 0 

c229: \* PAPS *\
 + r2300b -1.0 r2300a + r1507 + r1329b -1.0 r1329a + r976b -1.0 r976a + r822b -1.0 r822a + r790b -1.0 r790a + r466b -1.0 r466a + r294b -1.0 r294a + r102b -1.0 r102a = 0 

c2514: \* PROTON.CCO-OUT *\
 -4.0 r2604b +4.0 r2604a = 0 

c963: \* CPD-12212 *\
 -1.0 r2397 + r613 = 0 

c1407: \* 3-HEXAPRENYL-45-DIHYDROXYBENZOATE *\
 + r1111b -1.0 r1111a = 0 

c412: \* CPD-8601 *\
 + r209b -1.0 r209a = 0 

c797: \* CPD-10209 *\
 -1.0 r461b + r461a = 0 

c100: \* TYRAMINE *\
 -1.0 r767 -1.0 r757 -1.0 r512 -1.0 r309 + r36 = 0 

c1025: \* SINAPOYL-S-MALATE *\
 -1.0 r663b + r663a = 0 

c713: \* NITRATE *\
 + r2682_e -1.0 r2417b + r2417a -1.0 r2016b + r2016a -1.0 r1631 -1.0 r401b + r401a = 0 

c1473: \* 4-P-PANTOTHENATE *\
 -1.0 r1214 + r1179 = 0 

c527: \* CPD-6745 *\
 + r718 + r437 -1.0 r285 = 0 

c1858: \* Aromatic-Acid *\
 -1.0 r1782b + r1782a = 0 

c1799: \* Carboxylates *\
 -1.0 r2217b + r2217a + r2172 -1.0 r2112b + r2112a -1.0 r2101b + r2101a -2.0 r2043b +2.0 r2043a -1.0 r1973b + r1973a + r1971 -1.0 r1789b + r1789a -1.0 r1748b + r1748a -1.0 r1733b + r1733a + r1697 = 0 

c91: \* CPD-7714 *\
 + r2063 + r2062 + r1551 -1.0 r33 = 0 

c2387: \* 3-Oxo-octanoyl-ACPs *\
 -1.0 r2578 -1.0 r2512b + r2512a + r2476 = 0 

c454: \* CPD-7222 *\
 + r2260 -1.0 r2257 -1.0 r2040b + r2040a -1.0 r235b + r235a = 0 

c607: \* STEAROYL-COA *\
 -1.0 r2246 + r2245 + r2242 + r2111b -1.0 r2111a + r1077b -1.0 r1077a + r336b -1.0 r336a = 0 

c1832: \* Long-Chain-Aldehydes *\
 -1.0 r1739b + r1739a = 0 

c2478: \* Deoxy-Ribonucleoside-Diphosphates *\
 + r2571b -1.0 r2571a = 0 

c1120: \* CPD-609 *\
 + r765b -1.0 r765a = 0 

c42: \* N1-ACETYLSPERMINE *\
 + r793b -1.0 r793a + r419b -1.0 r419a + r15b -1.0 r15a = 0 

c344: \* DCTP *\
 + r2533 + r1897b -1.0 r1897a -1.0 r1876 -1.0 r1829 -1.0 r1403 + r691b -1.0 r691a + r165 = 0 

c560: \* INDOLE-3-GLYCOL *\
 + r303b -1.0 r303a = 0 

c739: \* CPD-8890 *\
 + r417 = 0 

c691: \* INDOLE-3-ACETYL-GLN *\
 + r386 = 0 

c1015: \* CPD-8077 *\
 + r1199 -1.0 r679 -1.0 r658 = 0 

c1175: \* HSCN *\
 + r1283 -1.0 r821b + r821a = 0 

c628: \* CPD-514 *\
 + r349b -1.0 r349a = 0 

c442: \* CPD-8191 *\
 -1.0 r1530 + r228 = 0 

c1728: \* NARINGIN *\
 -1.0 r1587b + r1587a = 0 

c1678: \* CPD-13576 *\
 + r1499b -1.0 r1499a = 0 

c990: \* CPD-4101 *\
 + r1509 -1.0 r638 = 0 

c1840: \* Flavonone-rhamnosyl-glucosides *\
 -1.0 r1754b + r1754a = 0 

c1763: \* CPD-6624 *\
 -1.0 r2092 -1.0 r2091 + r1644 + r1643 = 0 

c2475: \* Enoylglutaryl-ACP-methyl-esters *\
 -1.0 r2568b + r2568a = 0 

c466: \* DGTP *\
 -1.0 r2637 -1.0 r244b + r244a = 0 

c2095: \* ARACHIDIC_ACID *\
 -1.0 r2344b + r2344a -1.0 r2237 = 0 

c370: \* CPD0-2108 *\
 -1.0 r2263 -1.0 r2039b + r2039a -1.0 r179b + r179a = 0 

c228: \* 3-METHYLTHIOPROPYL-DESULFO-GLUCOSINOLATE *\
 + r102b -1.0 r102a = 0 

c2224: \* Alkyl-acetyl-glycero-phosphocholines *\
 -1.0 r2341b + r2341a = 0 

c49: \* CPD-692 *\
 -1.0 r1459 + r16 = 0 

c629: \* AMINO-ACETONE *\
 + r350b -1.0 r350a = 0 

c444: \* POLYNEURIDINE-ALDEHYDE *\
 + r230b -1.0 r230a = 0 

c935: \* DIHYDROXYINDOLE *\
 + r2608 -1.0 r583 = 0 

c1914: \* VERY-LONG-CHAIN-FATTY-ACYL-COA *\
 -1.0 r1993 -1.0 r1887 = 0 

c252: \* ENT-COPALYL-DIPHOSPHATE *\
 + r1398 -1.0 r1099 -1.0 r1012 -1.0 r882 + r868b -1.0 r868a -1.0 r113 = 0 

c2298: \* CPD-7416 *\
 + r2420 = 0 

c2060: \* CPD-8655 *\
 + r2185 + r2184 = 0 

c2548: \* L-ALPHA-AMINO-EPSILON-KETO-PIMELATE *\
 + r2661 = 0 

c1252: \* PROTOPORPHYRINOGEN *\
 + r1494 -1.0 r1303 -1.0 r914b + r914a = 0 

c1024: \* 1-O-SINAPOYL-BETA-D-GLUCOSE *\
 -1.0 r1652b + r1652a -1.0 r1651b + r1651a + r715b -1.0 r715a + r663b -1.0 r663a = 0 

c526: \* CPD-12385 *\
 -1.0 r284b + r284a = 0 

c1301: \* D-RIBULOSE-1-P *\
 -1.0 r972 = 0 

c275: \* SPERMINE *\
 + r866 + r206b -1.0 r206a -1.0 r152 -1.0 r127 = 0 

c2010: \* 5-L-GLUTAMYL-L-AMINO-ACID *\
 -1.0 r2279 + r2078 -1.0 r2068b + r2068a = 0 

c170: \* D-RIBULOSE-15-P2 *\
 + r1518 -1.0 r599 -1.0 r598 -1.0 r71b + r71a = 0 

c1967: \* CPD-405 *\
 -1.0 r2319 + r1983 = 0 

c717: \* CPD-12449 *\
 -1.0 r1448 + r717b -1.0 r717a + r404 = 0 

c40: \* CPD-678 *\
 -1.0 r483 + r14 = 0 

c1805: \* 12-Hydroxyjasmonates *\
 + r1702 = 0 

c1157: \* CPD-7006 *\
 -1.0 r1525 + r805 = 0 

c2075: \* 3-oxo-behenoyl-ACPs *\
 -1.0 r2510b + r2510a -1.0 r2506b + r2506a + r2224 = 0 

c2196: \* Myelin-N-o-methyl-arginines *\
 -1.0 r2324b + r2324a = 0 

c2128: \* Guanine9-in-tRNA *\
 + r2277b -1.0 r2277a = 0 

c1372: \* P-RIBOSYL-4-SUCCCARB-AMINOIMIDAZOLE *\
 + r1058 -1.0 r1057 = 0 

c1367: \* PROGESTERONE *\
 + r1051b -1.0 r1051a = 0 

c1292: \* CPD-13694 *\
 + r960b -1.0 r960a = 0 

c456: \* DOPAQUINONE *\
 -1.0 r2656 -1.0 r2649 + r237 = 0 

c2370: \* cis-cis-D7-19-3-hydroxyC38-2-ACPs *\
 + r2465b -1.0 r2465a = 0 

c1323: \* DUDP *\
 + r2490 -1.0 r1899b + r1899a + r1878 + r1831 -1.0 r1001 = 0 

c169: \* RIBOSE-15-BISPHOSPHATE *\
 + r71b -1.0 r71a = 0 

c1878: \* Retinols *\
 -1.0 r1815b + r1815a = 0 

c244: \* CPD-13755 *\
 + r108b -1.0 r108a = 0 

c979: \* CPDQT-280 *\
 + r1562b -1.0 r1562a -1.0 r628b + r628a = 0 

c203: \* CPD-12831 *\
 + r88 = 0 

c2530: \* CPD-6123 *\
 + r2651 -1.0 r2629 = 0 

c315: \* CPD-201 *\
 -1.0 r1402 + r626 + r149 = 0 

c31: \* CPD-4889 *\
 + r11 = 0 

c461: \* SECOLOGANATE *\
 -1.0 r240b + r240a = 0 

c954: \* CPD-8646 *\
 -1.0 r1792b + r1792a -1.0 r1791b + r1791a -1.0 r1790b + r1790a -1.0 r605b + r605a = 0 

c772: \* CPD-474 *\
 + r1992 + r1476 -1.0 r1285 -1.0 r443 = 0 

c2050: \* CPD-4619 *\
 + r2167 + r2166 = 0 

c2392: \* Oxidized-flavodoxins *\
 + r2591 + r2533 + r2528b -1.0 r2528a + r2483 = 0 

c2543: \* KYNURENATE *\
 + r2652 = 0 

c1168: \* CPD-7966 *\
 + r2197 + r2196 -1.0 r816 = 0 

c1875: \* CPD-7092 *\
 -1.0 r1807b + r1807a -1.0 r1806b + r1806a -1.0 r1805b + r1805a = 0 

c2140: \* ThiI-S-sulfanylcysteine *\
 -1.0 r2285b + r2285a = 0 

c806: \* CPD-9438 *\
 + r468b -1.0 r468a = 0 

c155: \* CPD-13793 *\
 -1.0 r65b + r65a = 0 

c1941: \* RIBOSE-1-ARSENATE *\
 + r1944b -1.0 r1944a + r1943b -1.0 r1943a = 0 

c1748: \* CPD-6701 *\
 + r1626b -1.0 r1626a = 0 

c1793: \* Glucosyl-Ceramides *\
 -1.0 r2318 + r2036 + r1788 -1.0 r1682b + r1682a = 0 

c2071: \* trans-delta2-arachidoyl-ACPs *\
 -1.0 r2222 -1.0 r2221 + r2220 = 0 

c733: \* CPD-12585 *\
 -1.0 r1732b + r1732a -1.0 r414b + r414a = 0 

c1402: \* CPDQT-36 *\
 -1.0 r1103b + r1103a = 0 

c2040: \* Aliphatic-Amines *\
 + r2140b -1.0 r2140a = 0 

c1211: \* CPD-12127 *\
 -1.0 r864b + r864a = 0 

c2029: \* Jasmonoyl-Valines *\
 + r2118 = 0 

c180: \* CPD-7556 *\
 -1.0 r936b + r936a + r78b -1.0 r78a = 0 

c1440: \* INDOLE-3-ACETYL-GLU *\
 + r1142 = 0 

c2207: \* CPD-9587 *\
 + r2330 = 0 

c1437: \* 3-P-HYDROXYPYRUVATE *\
 + r1434 -1.0 r1139 = 0 

c2410: \* 3-oxo-palmitoyl-ACPs *\
 -1.0 r2530b + r2530a -1.0 r2503 + r2495 = 0 

c1846: \* 2-OXO-5-METHYLTHIOPENTANOIC-ACID *\
 + r1768b -1.0 r1768a + r1767b -1.0 r1767a + r1766b -1.0 r1766a + r1765b -1.0 r1765a + r1764b -1.0 r1764a = 0 

c2211: \* ALPHA-D-MANNOSYLCHITOBIO *\
 -1.0 r2378 + r2332 = 0 

c1294: \* CPD-597 *\
 + r1081 -1.0 r962 = 0 

c902: \* CPD-9699 *\
 + r557b -1.0 r557a = 0 

c471: \* DCMP *\
 -1.0 r1903b + r1903a -1.0 r1902b + r1902a -1.0 r1901b + r1901a -1.0 r1900b + r1900a -1.0 r1899b + r1899a -1.0 r1898b + r1898a -1.0 r1897b + r1897a -1.0 r1896b + r1896a + r869b -1.0 r869a -1.0 r691b
 + r691a + r247b -1.0 r247a = 0 

c464: \* 3-HYDROXY-3-METHYL-GLUTARYL-COA *\
 -1.0 r1613 + r1065 -1.0 r827 + r242 = 0 

c475: \* 2-HYDROXYFORMONONETIN *\
 -1.0 r250b + r250a = 0 

c2449: \* cis-delta7-3-hydroxycerotoyl-ACPs *\
 + r2537b -1.0 r2537a = 0 

c2157: \* L-1-PHOSPHATIDYL-SERINE *\
 + r2346 -1.0 r2329b + r2329a -1.0 r2295 = 0 

c490: \* CPD-4661 *\
 -1.0 r1463b + r1463a -1.0 r259b + r259a = 0 

c1624: \* S-COCLAURINE *\
 + r1404b -1.0 r1404a = 0 

c1307: \* TROPINE *\
 + r977b -1.0 r977a = 0 

c804: \* CPDQT-286 *\
 -1.0 r466b + r466a = 0 

c811: \* CPD-9718 *\
 + r2124b -1.0 r2124a + r2121b -1.0 r2121a +2.0 r1799b -2.0 r1799a -1.0 r471b + r471a = 0 

c2016: \* CPDQT-27 *\
 + r2090b -1.0 r2090a + r2089b -1.0 r2089a + r2088b -1.0 r2088a + r2087b -1.0 r2087a + r2086b -1.0 r2086a = 0 

c1488: \* CHLOROPHYLL-B *\
 -1.0 r2181 -1.0 r2180 -1.0 r2179 + r1203 = 0 

c1923: \* CPD-488 *\
 + r2363 -1.0 r1907 -1.0 r1906 = 0 

c342: \* CPD-8164 *\
 -1.0 r164b + r164a = 0 

c345: \* OCTAPRENYL-DIPHOSPHATE *\
 + r166b -1.0 r166a = 0 

c1181: \* BENZYL-ALCOHOL *\
 + r1444b -1.0 r1444a -1.0 r1256 -1.0 r829 = 0 

c615: \* CPD1F-95 *\
 -1.0 r1772 -1.0 r1771 -1.0 r1770 -1.0 r595 -1.0 r548 -1.0 r474 -1.0 r348 -1.0 r340b + r340a = 0 

c35: \* PHOSPHORYL-ETHANOLAMINE *\
 + r2057 -1.0 r825 + r360 -1.0 r282b + r282a -1.0 r13 = 0 

c1344: \* CPD-7836 *\
 -1.0 r2251 -1.0 r1019b + r1019a = 0 

c305: \* CPD-6981 *\
 + r1564 + r714 + r143 = 0 

c2279: \* Donor-H2 *\
 + r2678 + r2677 + r2592b -1.0 r2592a + r2425 -1.0 r2424b + r2424a -1.0 r2423b + r2423a -1.0 r2422b + r2422a + r2421b -1.0 r2421a -1.0 r2420 -1.0 r2419 + r2418b -1.0 r2418a -1.0 r2417b + r2417a
 -1.0 r2416b + r2416a -1.0 r2415 -1.0 r2414b + r2414a -1.0 r2413 -1.0 r2412b + r2412a + r2411b -1.0 r2411a -1.0 r2410 + r2409b -1.0 r2409a -1.0 r2408 + r2407b -1.0 r2407a -1.0 r2406 + r2405b -1.0 r2405a + r2404
 -3.0 r2403 -1.0 r2402 -1.0 r2401 + r2400b -1.0 r2400a -1.0 r2399 + r2398b -1.0 r2398a -3.0 r2397 -1.0 r2396b + r2396a -1.0 r2395 + r2394b -1.0 r2394a = 0 

c675: \* ALLYSINE *\
 + r2607b -1.0 r2607a -1.0 r377b + r377a = 0 

c1351: \* CPD-11953 *\
 -1.0 r1025b + r1025a = 0 

c97: \* CPD-5602 *\
 + r75 -1.0 r35 = 0 

c149: \* SER *\
 + r2447b -1.0 r2447a + r2429b -1.0 r2429a -1.0 r2346 + r2329b -1.0 r2329a + r1624b -1.0 r1624a + r1571b -1.0 r1571a -1.0 r1540 -1.0 r1471 -1.0 r1339 +2.0 r1298b -2.0 r1298a -1.0 r1224 + r1140b -1.0 r1140a
 + r862b -1.0 r862a + r728b -1.0 r728a + r701 -1.0 r325 -1.0 r63 = 0 

c879: \* N-ACETYL-5-METHOXY-TRYPTAMINE *\
 + r535b -1.0 r535a = 0 

c2290: \* SE-2 *\
 -1.0 r2405b + r2405a = 0 

c261: \* CPD-8628 *\
 + r119b -1.0 r119a = 0 

c2247: \* QUEUINE *\
 + r2364b -1.0 r2364a = 0 

c1619: \* CPD-3746 *\
 -1.0 r1562b + r1562a -1.0 r1389b + r1389a = 0 

c774: \* PHYTOL *\
 -1.0 r1456b + r1456a + r1235 -1.0 r730 + r444 = 0 

c2357: \* CPD-9245 *\
 -1.0 r2458b + r2458a = 0 

c331: \* HOMO-CYS *\
 -1.0 r1601 -1.0 r857 + r722 -1.0 r549 -1.0 r186 + r158 = 0 

c1246: \* CPD-805 *\
 + r906b -1.0 r906a = 0 

c178: \* CPD-10809 *\
 + r77b -1.0 r77a = 0 

c1718: \* CPD-8250 *\
 -1.0 r1573b + r1573a = 0 

c1274: \* CPD-352 *\
 + r1929b -1.0 r1929a + r1928b -1.0 r1928a + r939b -1.0 r939a = 0 

c546: \* DEOXYXYLULOSE-5P *\
 + r1407 -1.0 r295 = 0 

c143: \* ACETYL-GLU *\
 + r591 + r172 -1.0 r60 = 0 

c1589: \* MYRICETIN *\
 -1.0 r1349b + r1349a = 0 

c127: \* CL- *\
 -1.0 r1356b + r1356a -1.0 r1319b + r1319a -1.0 r906b + r906a -1.0 r853b + r853a -1.0 r543 -1.0 r385b + r385a -1.0 r49b + r49a = 0 

c325: \* DIAMINONONANOATE *\
 + r1018 -1.0 r155 = 0 

c568: \* PHTYOSPHINGOSINE-1-P *\
 -1.0 r308b + r308a = 0 

c707: \* TRYPTAMINE *\
 + r1628b -1.0 r1628a -1.0 r1621 + r508 -1.0 r397 = 0 

c1703: \* SIROHEME *\
 + r1548 = 0 

c945: \* HIS *\
 + r2433b -1.0 r2433a + r943b -1.0 r943a -1.0 r597b + r597a = 0 

c895: \* PROPIONYL-COA *\
 -1.0 r2048b + r2048a -1.0 r2047b + r2047a + r1580 -1.0 r1468b + r1468a + r1291 + r1125 -1.0 r784b + r784a + r552b -1.0 r552a = 0 

c2368: \* 3-Hydroxyglutaryl-ACP-methyl-ester *\
 + r2568b -1.0 r2568a + r2464b -1.0 r2464a = 0 

c711: \* CPD-6746 *\
 + r1306 + r1264 -1.0 r400 = 0 

c330: \* DMPBQ *\
 -1.0 r162 + r157 = 0 

c2540: \* CPD-6124 *\
 + r2646 = 0 

c2433: \* N-Acylated-Amino-Acids *\
 -1.0 r2515b + r2515a = 0 

c34: \* GERANYLGERANYL-PP *\
 + r2311b -1.0 r2311a -1.0 r1486 -1.0 r1398 -1.0 r1204b + r1204a +2.0 r1160b -2.0 r1160a -1.0 r966 -1.0 r617 + r369b -1.0 r369a -1.0 r115 + r12 = 0 

c1074: \* CPD-1102 *\
 -1.0 r2613 -1.0 r2606 + r1946 + r1945 -1.0 r749 -1.0 r709 = 0 

c443: \* CPD-8155 *\
 -1.0 r444 + r229 = 0 

c1930: \* SORBITOL *\
 -1.0 r1917 -1.0 r1916 = 0 

c392: \* CPD-11228 *\
 -1.0 r194b + r194a = 0 

c1315: \* CPD-9569 *\
 -1.0 r989b + r989a = 0 

c1479: \* CPD-12116 *\
 + r1184b -1.0 r1184a = 0 

c363: \* CPD-6972 *\
 -1.0 r1424b + r1424a + r1423 -1.0 r176 = 0 

c1857: \* Aryl-Aldehyde *\
 + r1782b -1.0 r1782a = 0 

c850: \* CPD-7398 *\
 + r507b -1.0 r507a = 0 

c885: \* GERANIOL *\
 + r935b -1.0 r935a + r777 + r688b -1.0 r688a -1.0 r541 = 0 

c1516: \* BIFURCOSE *\
 + r1241 = 0 

c1860: \* CPD-8619 *\
 -1.0 r2071b + r2071a -1.0 r2070b + r2070a -1.0 r2069b + r2069a + r1787b -1.0 r1787a + r1786b -1.0 r1786a + r1785b -1.0 r1785a = 0 

c1806: \* L-1-phosphatidyl-inositols *\
 -1.0 r2192b + r2192a -1.0 r2115b + r2115a -1.0 r1953 + r1939b -1.0 r1939a + r1720 -1.0 r1703 = 0 

c1410: \* TRANS-2-HEXENAL *\
 + r2642 -1.0 r1113 = 0 

c1831: \* Long-chain-alcohols *\
 -1.0 r2211 + r1862 + r1739b -1.0 r1739a = 0 

c1870: \* ETR-Quinones *\
 +2.0 r1801b -2.0 r1801a = 0 

c1040: \* CPD-13368 *\
 + r1608 -1.0 r677 = 0 

c2379: \* R-3-hydroxydodecanoyl-ACPs *\
 -1.0 r2543 + r2469 = 0 

c1504: \* CPD-2183 *\
 -1.0 r1516 -1.0 r1228 = 0 

c1555: \* CPD-12098 *\
 -1.0 r1298b + r1298a = 0 

c467: \* CPD-6562 *\
 -1.0 r2128b + r2128a -1.0 r2127b + r2127a + r1281 -1.0 r245 = 0 

c831: \* UROPORPHYRINOGEN-III *\
 + r1616b -1.0 r1616a + r1583 -1.0 r492 = 0 

c1192: \* CPD-8908 *\
 + r1026 -1.0 r841 = 0 

c1510: \* CPD-2043 *\
 -1.0 r1236b + r1236a = 0 

c1: \* L-DEHYDRO-ASCORBATE *\
 -1.0 r2654 + r2628 + r1292 -2.0 r169b +2.0 r169a -1.0 r1 = 0 

c1209: \* CPD-10791 *\
 -1.0 r863b + r863a = 0 

c1737: \* CPD-3 *\
 -1.0 r1600 = 0 

c695: \* L-GAMMA-GLUTAMYLCYSTEINE *\
 -1.0 r455 + r389 = 0 

c1733: \* CPD-380 *\
 -1.0 r1592b + r1592a = 0 

c780: \* CPD-7214 *\
 -1.0 r2215b + r2215a -1.0 r2214b + r2214a -1.0 r449 = 0 

c1464: \* CPD-11742 *\
 + r1172b -1.0 r1172a = 0 

c1721: \* CPD-10472 *\
 + r1575b -1.0 r1575a = 0 

c2158: \* L-1-PHOSPHATIDYL-ETHANOLAMINE *\
 + r2329b -1.0 r2329a + r2295 = 0 

c1851: \* Oleoyl-groups *\
 -1.0 r2406 + r1773 = 0 

c926: \* CPD-7151 *\
 -1.0 r575b + r575a = 0 

c2256: \* Xylogalacturonan *\
 + r2372 = 0 

c2181: \* DIPHOSPHO-1D-MYO-INOSITOL-TETRAKISPHOSPH *\
 + r2314 = 0 

c426: \* 12-OXO-TRANS-10-DODECENOATE *\
 + r218 = 0 

c1732: \* L-CYSTEATE *\
 + r1592b -1.0 r1592a = 0 

c284: \* CPD-8120 *\
 -1.0 r2467b + r2467a + r131 = 0 

c1848: \* Jasmonoyl-Leucines *\
 + r1769 = 0 

c2517: \* ENOL-PHENYLPYRUVATE *\
 + r2609 = 0 

c117: \* CPD-724 *\
 + r52 -1.0 r45 = 0 

c1726: \* CPD-11879 *\
 -1.0 r1586b + r1586a = 0 

c2269: \* 5-Methylcytosine-49-tRNAs *\
 -1.0 r2382b + r2382a = 0 

c1097: \* CPD-1242 *\
 -1.0 r738b + r738a = 0 

c41: \* NADP *\
 + r2598b -1.0 r2598a + r2596b -1.0 r2596a + r2594b -1.0 r2594a + r2590b -1.0 r2590a + r2589b -1.0 r2589a + r2588 + r2587b -1.0 r2587a + r2580b -1.0 r2580a + r2579b -1.0 r2579a + r2578 + r2573b
 -1.0 r2573a + r2567b -1.0 r2567a + r2566b -1.0 r2566a + r2564b -1.0 r2564a + r2557 + r2552b -1.0 r2552a + r2551b -1.0 r2551a + r2550 + r2539b -1.0 r2539a + r2537b -1.0 r2537a -1.0 r2528b + r2528a + r2526b
 -1.0 r2526a + r2522b -1.0 r2522a + r2521b -1.0 r2521a + r2516b -1.0 r2516a + r2510b -1.0 r2510a + r2509b -1.0 r2509a + r2505b -1.0 r2505a + r2503 + r2497b -1.0 r2497a + r2496b -1.0 r2496a + r2492b -1.0 r2492a
 + r2487 + r2485b -1.0 r2485a + r2484b -1.0 r2484a + r2475b -1.0 r2475a + r2474b -1.0 r2474a + r2470 + r2469 + r2466 + r2465b -1.0 r2465a + r2464b -1.0 r2464a + r2463b -1.0 r2463a + r2460b -1.0 r2460a
 + r2459b -1.0 r2459a -1.0 r2455 + r2436 + r2342 + r2326b -1.0 r2326a + r2292 + r2290 + r2234 + r2233 + r2232 + r2231 + r2230 + r2229 + r2227 + r2225 + r2223 + r2221 -2.0 r2215b
 +2.0 r2215a -2.0 r2214b +2.0 r2214a + r2198 + r2193 + r2191 + r2190 -1.0 r2188 + r2180 -3.0 r2168b +3.0 r2168a + r2156b -1.0 r2156a -1.0 r2144 -1.0 r2138 + r2129b -1.0 r2129a -1.0 r2122b + r2122a -1.0 r2121b
 + r2121a -1.0 r2120b + r2120a + r2108 + r2103 -1.0 r2082b + r2082a -3.0 r2069b +3.0 r2069a + r2055 + r2054 -2.0 r2051b +2.0 r2051a + r2042b -1.0 r2042a + r2041b -1.0 r2041a + r2040b -1.0 r2040a + r2039b
 -1.0 r2039a + r2038b -1.0 r2038a + r2027 + r2023 -2.0 r2019b +2.0 r2019a -1.0 r2013b + r2013a + r2005b -1.0 r2005a + r2002 -1.0 r1998b + r1998a + r1995 + r1993 + r1992 + r1985 + r1967b -1.0 r1967a
 + r1964 -1.0 r1948 -3.0 r1940b +3.0 r1940a + r1926 + r1891 +2.0 r1887 +2.0 r1862 + r1860b -1.0 r1860a -3.0 r1850b +3.0 r1850a + r1806b -1.0 r1806a -1.0 r1790b + r1790a + r1786b -1.0 r1786a + r1770 -1.0 r1763b
 + r1763a -1.0 r1762b + r1762a -1.0 r1755b + r1755a + r1740 + r1734 + r1728b -1.0 r1728a + r1727b -1.0 r1727a -1.0 r1713b + r1713a + r1711 + r1684 + r1653 -3.0 r1647b +3.0 r1647a + r1645b -1.0 r1645a
 + r1640b -1.0 r1640a + r1621 + r1612 + r1596 -2.0 r1594b +2.0 r1594a + r1593 + r1591 + r1585 + r1576 + r1570 + r1565 + r1564 + r1561 + r1555 -1.0 r1550b + r1550a + r1530 + r1525
 + r1523 + r1522 -1.0 r1519b + r1519a -1.0 r1512b + r1512a + r1510b -1.0 r1510a + r1508 -1.0 r1501 -1.0 r1496 -1.0 r1495b + r1495a -1.0 r1491 + r1482 -1.0 r1478 + r1467b -1.0 r1467a -1.0 r1463b + r1463a
 + r1461b -1.0 r1461a + r1460b -1.0 r1460a + r1457 + r1450b -1.0 r1450a + r1443b -1.0 r1443a + r1439 + r1436 + r1428 -1.0 r1408b + r1408a -3.0 r1399b +3.0 r1399a + r1390b -1.0 r1390a -1.0 r1377b + r1377a
 + r1373b -1.0 r1373a + r1372 -1.0 r1360b + r1360a + r1359 +2.0 r1353 + r1346 + r1345 -1.0 r1311b + r1311a + r1302 + r1301 + r1300 + r1285 + r1284 + r1282 + r1277 + r1275b -1.0 r1275a
 + r1272 + r1255 + r1250 -1.0 r1249b + r1249a + r1236b -1.0 r1236a + r1226 -1.0 r1223b + r1223a + r1215 +3.0 r1204b -3.0 r1204a + r1202 + r1195b -1.0 r1195a -2.0 r1176b +2.0 r1176a -1.0 r1170b + r1170a
 -1.0 r1167b + r1167a + r1164 -1.0 r1163b + r1163a + r1146 -1.0 r1145b + r1145a -3.0 r1137b +3.0 r1137a + r1135 + r1126 + r1121b -1.0 r1121a -2.0 r1117b +2.0 r1117a + r1116 + r1113 + r1109 + r1105
 + r1104 + r1097 + r1095 + r1091b -1.0 r1091a -1.0 r1087b + r1087a -1.0 r1079 -1.0 r1051b + r1051a + r1046 -3.0 r1042b +3.0 r1042a + r1040b -1.0 r1040a -1.0 r1030b + r1030a -1.0 r1027 + r1026 + r1017
 -1.0 r1011 -1.0 r1007b + r1007a + r1006b -1.0 r1006a + r977b -1.0 r977a -1.0 r975b + r975a + r974 -1.0 r964 -1.0 r959b + r959a + r951b -1.0 r951a + r946 + r940 + r939b -1.0 r939a -1.0 r936b
 + r936a -1.0 r935b + r935a + r927 + r900b -1.0 r900a + r895b -1.0 r895a + r886 + r885 +3.0 r883 -1.0 r881b + r881a + r877 + r876 + r860 + r859 + r849 + r841 +2.0 r834
 +2.0 r827 + r820 + r813 + r809 -1.0 r808 + r805 + r797 + r795 +2.0 r771 + r748 -1.0 r739b + r739a + r733 -1.0 r732b + r732a + r721 + r714 + r704 + r674 + r667
 -3.0 r664b +3.0 r664a + r661b -1.0 r661a -1.0 r654 -1.0 r648 -1.0 r635 + r622 + r605b -1.0 r605a + r602 + r600 -3.0 r588b +3.0 r588a -2.0 r584b +2.0 r584a + r574 + r572b -1.0 r572a -1.0 r569
 + r567 + r565 + r563 + r554 + r550 + r547 -3.0 r545b +3.0 r545a -1.0 r541 + r536 + r529 + r520b -1.0 r520a -1.0 r513 + r506 + r500b -1.0 r500a + r497 + r491b -1.0 r491a
 -1.0 r486b + r486a + r485 + r479 + r476 -1.0 r467 -1.0 r461b + r461a -1.0 r447b + r447a + r445 + r440b -1.0 r440a + r436 -1.0 r434b + r434a -1.0 r431 + r420b -1.0 r420a + r418
 -2.0 r410b +2.0 r410a + r408 + r404 + r401b -1.0 r401a + r396 -1.0 r383b + r383a + r382 + r372b -1.0 r372a -1.0 r371b + r371a + r370 -1.0 r363b + r363a -1.0 r347b + r347a + r343
 -3.0 r340b +3.0 r340a + r336b -1.0 r336a + r334 + r310 + r302 +3.0 r300 + r299 -1.0 r297b + r297a + r295 + r283 -1.0 r281 -1.0 r274b + r274a -1.0 r270b + r270a + r262 -1.0 r260
 -1.0 r259b + r259a + r255 -1.0 r250b + r250a + r241 -1.0 r240b + r240a + r232 + r228 -1.0 r216b + r216a + r215 + r214 + r213 + r210 + r187 + r183 + r174 + r161
 + r144 + r137 + r135 + r128 -1.0 r120 + r115 + r108b -1.0 r108a + r93 + r91 + r83 -1.0 r78b + r78a + r76 + r74 + r68 + r67 + r61 +2.0 r55 + r37
 -1.0 r32b + r32a + r14 = 0 

c2155: \* 2-3-CARBOXY-3-METHYLAMMONIOPROPYL-L- *\
 + r2384 -1.0 r2294 = 0 

c906: \* CPD-8232 *\
 + r559 = 0 

c1779: \* GLUCOSYL-LIMONIN *\
 -1.0 r1664b + r1664a -1.0 r1663b + r1663a = 0 

c929: \* DTDP-D-GLUCOSE *\
 + r1691b -1.0 r1691a + r1483 -1.0 r578 = 0 

c289: \* CPD-13229 *\
 + r1959b -1.0 r1959a + r135 = 0 

c1487: \* 9--OR-1016-DIHYDROXYPALMITATE *\
 + r1202 = 0 

c25: \* INDOLE_PYRUVATE *\
 -1.0 r213 + r184 + r9 = 0 

c2384: \* cis-cis-D19-37-3-oxo-C56-2-ACPs *\
 -1.0 r2474b + r2474a = 0 

c2356: \* Palmitoleoyl-ACPs *\
 + r2536b -1.0 r2536a + r2458b -1.0 r2458a = 0 

c651: \* CPD-10201 *\
 -1.0 r363b + r363a = 0 

c773: \* CPD-520 *\
 + r2080b -1.0 r2080a + r2079b -1.0 r2079a -1.0 r486b + r486a + r443 = 0 

c500: \* CPDQT-37 *\
 -1.0 r265b + r265a = 0 

c1497: \* CPD-7142 *\
 + r1213 = 0 

c942: \* N4-N-ACETYL-BETA-D-GLUCOSAMINYL-X *\
 -1.0 r592b + r592a = 0 

c1862: \* Plant-Ceramides-I *\
 + r2350 -1.0 r2036 -1.0 r1788 = 0 

c1132: \* CPD-11528 *\
 + r992 -1.0 r781 = 0 

c649: \* CPD-6954 *\
 -1.0 r2610 + r362 = 0 

c1417: \* GLC-1-P *\
 -1.0 r2644 + r2219b -1.0 r2219a + r2218b -1.0 r2218a + r1819 + r1818 + r1610b -1.0 r1610a -1.0 r1483 -1.0 r1453 -1.0 r1222b + r1222a -1.0 r1118 = 0 

c2544: \* CPD-8670 *\
 + r2653 = 0 

c266: \* CPD-506 *\
 -1.0 r932 + r910 + r773b -1.0 r773a -1.0 r614 + r121 = 0 

c1750: \* CPD-7224 *\
 + r1630b -1.0 r1630a = 0 

c63: \* SO3 *\
 + r2655b -1.0 r2655a -1.0 r2531 -1.0 r2306b + r2306a -1.0 r1441 + r1283 + r153 -1.0 r22 = 0 

c1604: \* CPD-13611 *\
 + r1373b -1.0 r1373a = 0 

c2494: \* cis-cis-D15-33-3-hydroxyC52-2-ACPs *\
 + r2590b -1.0 r2590a = 0 

c7: \* ACETOACETYL-COA *\
 -1.0 r1617b + r1617a -1.0 r1084b + r1084a -1.0 r242 + r2 = 0 

c1772: \* LONG-CHAIN-KETONE *\
 -1.0 r2129b + r2129a + r1977 -1.0 r1660b + r1660a = 0 

c1882: \* 3-HYDROXY-ISOBUTYRATE *\
 -1.0 r1820b + r1820a = 0 

c2444: \* Pyruvate-dehydrogenase-acetylDHlipoyl *\
 + r2540 -1.0 r2525 = 0 

c880: \* CPD-12022 *\
 -1.0 r535b + r535a = 0 

c1794: \* PHOSPHATIDYL-MYO-INOSITOL-45-BISPHOSPHA *\
 -1.0 r2349 + r2347 -1.0 r2299b + r2299a + r2296 + r2281b -1.0 r2281a -1.0 r1969 -1.0 r1686 = 0 

c2469: \* Trans-D3-cis-D7-tetradecenoyl-ACPs *\
 -1.0 r2559b + r2559a = 0 

c1734: \* CPD-6481 *\
 + r1593 = 0 

c502: \* INOSITOL-1-4-BISPHOSPHATE *\
 -1.0 r2183b + r2183a -1.0 r1206 + r268 = 0 

c2170: \* CPD-5165 *\
 -1.0 r2383 + r2305 = 0 

c911: \* CPD-711 *\
 + r2402 -1.0 r564 = 0 

c665: \* 5-HYDROXY-CONIFERYL-ALCOHOL *\
 -1.0 r371b + r371a = 0 

c514: \* CPD-9367 *\
 + r275 = 0 

c1812: \* UDP-L-ARABINOSE *\
 + r2171 -1.0 r2105 + r1886 -1.0 r1716b + r1716a = 0 

c1951: \* Phospho-alpha-glucans *\
 -1.0 r1955b + r1955a = 0 

c1610: \* CPD-2743 *\
 -1.0 r1377b + r1377a = 0 

c1910: \* 9-cis-Epoxycarotenoids *\
 + r1872b -1.0 r1872a = 0 

c1629: \* CPD-7196 *\
 + r1409b -1.0 r1409a = 0 

c2465: \* BETAINE-ALDEHYDE-HYDRATE *\
 -1.0 r2668 + r2553 = 0 

c1150: \* CPD-13711 *\
 + r799b -1.0 r799a = 0 

c863: \* 1-PALMITOYLGLYCEROL-3-PHOSPHATE *\
 + r2471b -1.0 r2471a + r520b -1.0 r520a = 0 

c1306: \* STEROID-O-SULFATE *\
 -1.0 r976b + r976a = 0 

c1924: \* GUANOSINE_DIPHOSPHATE_FUCOSE *\
 + r2191 -1.0 r2136 + r2119b -1.0 r2119a + r1907 = 0 

c685: \* CPD-12498 *\
 -1.0 r1052 + r382 = 0 

c76: \* CPD-7422 *\
 -1.0 r26b + r26a = 0 

c21: \* NYSTOSE *\
 + r8 = 0 

c1008: \* CPD1F-96 *\
 -1.0 r1388 + r1268 -1.0 r652 = 0 

c1398: \* CPD-12122 *\
 + r1101b -1.0 r1101a = 0 

c1386: \* CPD-602 *\
 -1.0 r1255 + r1078 = 0 

c2002: \* Anthocyanidin-3-O-beta-D-glucosides *\
 + r2056b -1.0 r2056a = 0 

c116: \* SELENITE *\
 -1.0 r2635 + r44 = 0 

c2374: \* dihomogammalinolenoyl-acp *\
 + r2467b -1.0 r2467a = 0 

c1512: \* CREATINE *\
 -1.0 r1238b + r1238a = 0 

c1798: \* ACYL-COA *\
 -1.0 r1991 + r1761 -1.0 r1697 = 0 

c104: \* CPD-8950 *\
 + r38 = 0 

c876: \* CPD-534 *\
 + r1033 -1.0 r700 -1.0 r533b + r533a = 0 

c94: \* HCO3 *\
 -1.0 r2504 -1.0 r2048b + r2048a -1.0 r2047b + r2047a + r1580 -1.0 r784b + r784a + r752 + r737b -1.0 r737a -1.0 r651 -1.0 r448 -1.0 r313 -1.0 r34 = 0 

c346: \* 4-hydroxybenzoate *\
 + r1503b -1.0 r1503a -1.0 r1485 + r1402 + r1212b -1.0 r1212a -1.0 r993 + r166b -1.0 r166a = 0 

c777: \* CPD-466 *\
 + r446b -1.0 r446a = 0 

c1058: \* CPD-13811 *\
 + r2202 + r2201 -1.0 r692 = 0 

c56: \* CARBON-DIOXIDE *\
 -1.0 r2686_e + r2678 + r2676 +2.0 r2641 + r2638 + r2619 + r2608 -1.0 r2597b + r2597a -1.0 r2593b + r2593a + r2586 -1.0 r2584b + r2584a -1.0 r2575b + r2575a + r2574 -1.0 r2569b + r2569a
 -1.0 r2563b + r2563a -1.0 r2562b + r2562a -1.0 r2561b + r2561a -1.0 r2560b + r2560a + r2546 -1.0 r2545b + r2545a + r2540 -1.0 r2536b + r2536a -1.0 r2530b + r2530a -1.0 r2524b + r2524a + r2523 -1.0 r2513b
 + r2513a -1.0 r2512b + r2512a -1.0 r2511b + r2511a -1.0 r2506b + r2506a + r2502 -1.0 r2499b + r2499a -1.0 r2498b + r2498a + r2495 -1.0 r2491b + r2491a -1.0 r2486b + r2486a -1.0 r2481b + r2481a -1.0 r2478b
 + r2478a + r2476 + r2461 -1.0 r2456b + r2456a + r2295 + r2282 -1.0 r2276b + r2276a + r2236 + r2228 + r2226 + r2224 -2.0 r2174b +2.0 r2174a + r2145 + r2144 + r2143 + r2142 + r2141
 -1.0 r2111b + r2111a -1.0 r2006b + r2006a -1.0 r2005b + r2005a -1.0 r2004b + r2004a -1.0 r1958b + r1958a -1.0 r1957b + r1957a -1.0 r1956b + r1956a + r1951 + r1950 + r1949 + r1948 + r1947 -1.0 r1861b
 + r1861a -1.0 r1860b + r1860a -1.0 r1859b + r1859a -1.0 r1787b + r1787a -1.0 r1786b + r1786a -1.0 r1785b + r1785a -1.0 r1672b + r1672a + r1615 -1.0 r1603b + r1603a -1.0 r1557b + r1557a + r1552 -1.0 r1543b
 + r1543a + r1537 + r1504 + r1501 -1.0 r1499b + r1499a + r1496 +2.0 r1494 -2.0 r1493b +2.0 r1493a + r1492 + r1488 + r1487 + r1478 + r1476 + r1471 -1.0 r1468b + r1468a +3.0 r1448 + r1429
 -1.0 r1427b + r1427a + r1411 + r1407 + r1406 + r1397 +2.0 r1388 -4.0 r1386b +4.0 r1386a -1.0 r1384b + r1384a + r1381 + r1371 + r1362 + r1354 -1.0 r1349b + r1349a -3.0 r1348b +3.0 r1348a -1.0 r1341b
 + r1341a + r1332 -1.0 r1317b + r1317a + r1315 -1.0 r1304b + r1304a + r1292 + r1268 -1.0 r1262b + r1262a + r1252 + r1247 + r1233 -4.0 r1217b +4.0 r1217a +4.0 r1189 -1.0 r1176b + r1176a + r1173
 + r1155 -1.0 r1117b + r1117a + r1093 + r1083 -1.0 r1080 + r1076 + r1073 + r1067 + r1061 + r1029 +2.0 r987 +3.0 r974 + r973 + r965 + r962 -1.0 r952b + r952a -3.0 r947b +3.0 r947a
 -1.0 r943b + r943a +2.0 r938 -2.0 r914b +2.0 r914a -3.0 r896b +3.0 r896a +3.0 r890 + r884 + r873 + r858 + r792 + r764 + r753 -1.0 r752 + r747 + r742 -2.0 r737b +2.0 r737a -3.0 r717b
 +3.0 r717a + r711 -1.0 r693b + r693a + r692 +2.0 r670 + r652 + r649 -1.0 r647b + r647a + r639 -1.0 r599 + r596 + r595 + r593 + r590 + r587 + r579 + r576 + r555
 + r548 + r525 +3.0 r521 + r508 +4.0 r492 + r481 + r472 + r460 + r456 + r449 + r443 + r432 -1.0 r410b + r410a + r393 + r376 +3.0 r362 + r361 + r354 + r348
 + r344 + r329 +2.0 r323 + r314 + r296 + r289 + r287 + r286 + r281 -1.0 r261b + r261a + r238 -1.0 r230b + r230a + r225 + r222 + r213 + r204 + r168 -1.0 r167
 -1.0 r155 + r150 -1.0 r141b + r141a + r140 -1.0 r132b + r132a -1.0 r111b + r111a + r104 -1.0 r103b + r103a + r64 + r63 + r50 + r46 + r36 +3.0 r25 + r18 = 0 

c1534: \* CPD-13930 *\
 -1.0 r1262b + r1262a = 0 

c71: \* CHLOROPHYLL-A *\
 + r2482 + r1525 -1.0 r1235 -1.0 r229 -1.0 r24b + r24a = 0 

c44: \* CPD-11271 *\
 -1.0 r15b + r15a = 0 

c1859: \* TRANS-CINNAMOYL-BETA-D-GLUCOSE *\
 + r1784 + r1783 = 0 

c1149: \* CPD-4161 *\
 + r2213b -1.0 r2213a + r2212b -1.0 r2212a + r797 = 0 

c725: \* CPD-7616 *\
 + r409b -1.0 r409a = 0 

c4: \* ASCORBATE *\
 -1.0 r2677 -1.0 r2628 -1.0 r1292 +4.0 r948b -4.0 r948a -2.0 r736b +2.0 r736a +2.0 r169b -2.0 r169a +2.0 r83 + r1 = 0 

c994: \* CPD-4206 *\
 -1.0 r1009 + r813 + r640 = 0 

c2109: \* POLYMER-INST-L-3-HYDROXYACYL-COA-C8-H16 *\
 -1.0 r2258 + r2257 = 0 

c1817: \* 34-Dihydroxy-5-Polyprenylbenzoates *\
 + r1722b -1.0 r1722a = 0 

c2476: \* cis-delta5-lignoceroyl-ACPs *\
 + r2569b -1.0 r2569a = 0 

c353: \* NMNH *\
 -1.0 r170b + r170a = 0 

c177: \* CPD-698 *\
 -1.0 r1436 + r1400 -1.0 r76 = 0 

c2295: \* CPD-11446 *\
 -1.0 r2414b + r2414a = 0 

c1343: \* TETRADECANOYL-COA *\
 -1.0 r2255 + r2254 + r2251 + r1323b -1.0 r1323a + r1019b -1.0 r1019a = 0 

c1524: \* BENZYLAMINE *\
 -1.0 r1253b + r1253a = 0 

c1185: \* CPD-8093 *\
 + r1477 + r971 -1.0 r832 = 0 

c834: \* CPD-330 *\
 + r493 = 0 

c2505: \* FUM.CCO-IN *\
 + r2599 = 0 

c1654: \* PHLORETIN *\
 + r1448 = 0 

c1419: \* CPD-9936 *\
 + r1119 = 0 

c12: \* Pi *\
 + r2684_e + r2504 + r2441 -1.0 r2391b + r2391a -1.0 r2388b + r2388a -1.0 r2385b + r2385a + r2370 -1.0 r2299b + r2299a + r2291 -1.0 r2281b + r2281a -1.0 r2192b + r2192a -1.0 r2115b + r2115a
 -1.0 r2112b + r2112a + r2099 + r2098 + r2097 + r2065 -1.0 r2037b + r2037a -1.0 r1955b + r1955a + r1908 -1.0 r1890b + r1890a + r1833 + r1832 + r1831 + r1830 + r1829 + r1828 + r1812
 + r1793b -1.0 r1793a -1.0 r1716b + r1716a + r1632 + r1629 -1.0 r1626b + r1626a -1.0 r1614b + r1614a -1.0 r1607b + r1607a + r1605 -1.0 r1581b + r1581a -1.0 r1574b + r1574a -1.0 r1572b + r1572a + r1563
 + r1560 + r1558 + r1554 -1.0 r1527b + r1527a + r1521 + r1515 -1.0 r1513b + r1513a -1.0 r1474b + r1474a + r1454 -1.0 r1437b + r1437a + r1423 + r1422 -1.0 r1420b + r1420a -1.0 r1415b + r1415a
 + r1368 + r1367 -1.0 r1351b + r1351a + r1324 + r1314 + r1306 + r1297 + r1295 + r1271 + r1264 -1.0 r1245b + r1245a -1.0 r1244b + r1244a + r1240 +2.0 r1237 + r1226 + r1222b -1.0 r1222a
 + r1206 -1.0 r1196b + r1196a + r1191 + r1188 -1.0 r1187b + r1187a + r1166b -1.0 r1166a + r1164 + r1115 + r1107 + r1098 + r1092 -1.0 r1089 + r1080 -1.0 r1068b + r1068a + r1062 + r1060
 + r1058 + r1033 + r995 + r978b -1.0 r978a + r972 + r953 + r941 + r933 -1.0 r907b + r907a + r904 + r893 -1.0 r889b + r889a + r888 + r874 -1.0 r851b + r851a +2.0 r842
 -1.0 r837b + r837a + r818 -1.0 r807b + r807a -1.0 r773b + r773a + r725 + r720 + r718 -1.0 r716b + r716a + r708 + r701 + r700 + r699 -1.0 r697b + r697a -1.0 r676b + r676a
 -1.0 r662b + r662a -1.0 r659b + r659a + r651 + r648 + r640 -1.0 r616b + r616a + r614 + r556 + r536 -1.0 r533b + r533a + r515 + r511 + r504 + r495 -1.0 r490b + r490a
 + r489 + r475 -1.0 r464 + r458 -2.0 r457b +2.0 r457a + r455 + r450 + r448 + r437 + r433 + r432 + r430 -1.0 r429b + r429a + r406 + r400 + r389 + r313 -1.0 r312
 + r311 + r301 + r285 + r283 + r277 + r268 + r264 + r248 + r202 + r189 + r183 -1.0 r181b + r181a + r156 + r155 -1.0 r123b + r123a -1.0 r106b + r106a + r101
 + r99 -1.0 r87 + r86 -1.0 r85b + r85a -1.0 r72b + r72a + r34 + r31 + r20 +2.0 r7 + r3 = 0 

c2375: \* Octanoylated-domains *\
 -1.0 r2468 = 0 

c2338: \* Charged-LYS-tRNAs *\
 -1.0 r2446b + r2446a = 0 

c840: \* P-AMINO-BENZOATE *\
 + r1243b -1.0 r1243a + r496 = 0 

c2434: \* 3-hydroxy-cis-D7-tetraecenoyl-ACPs *\
 + r2559b -1.0 r2559a + r2516b -1.0 r2516a = 0 

c569: \* CPD-8941 *\
 + r309 = 0 

c1481: \* CPD-83 *\
 + r1189 = 0 

c2502: \* cis-delta13-lacceroyl-ACPs *\
 + r2597b -1.0 r2597a = 0 

c1107: \* CPD-11525 *\
 -1.0 r1334 + r750 = 0 

c24: \* GLT *\
 +2.0 r2518 + r2441 -1.0 r2431 -1.0 r2428 + r2361 + r2104 + r2103 + r2088b -1.0 r2088a -1.0 r1968b + r1968a -1.0 r1967b + r1967a -1.0 r1836b + r1836a + r1766b -1.0 r1766a -1.0 r1668 + r1629
 -1.0 r1595b + r1595a -1.0 r1592b + r1592a + r1568b -1.0 r1568a -1.0 r1535b + r1535a + r1534 + r1505 -1.0 r1451b + r1451a + r1431 -1.0 r1425b + r1425a -1.0 r1422 -1.0 r1418b + r1418a -1.0 r1410 + r1368
 + r1326 + r1314 -1.0 r1313 + r1298b -1.0 r1298a +2.0 r1282 + r1258 -1.0 r1247 -1.0 r1164 -1.0 r1149b + r1149a -1.0 r1142 -1.0 r1139 -1.0 r1106 -1.0 r1038b + r1038a -1.0 r1010b + r1010a + r958 + r875
 -1.0 r850b + r850a -1.0 r840 -1.0 r801b + r801a -1.0 r774 +2.0 r729 + r672 -1.0 r631b + r631a -1.0 r591 + r448 -1.0 r446b + r446a + r439 -1.0 r389 + r380 -1.0 r377b + r377a -1.0 r342b
 + r342a -1.0 r284b + r284a + r279 + r264 + r205 -1.0 r172 -1.0 r133 + r123b -1.0 r123a -1.0 r92 + r56 + r9 = 0 

c162: \* CPD-7003 *\
 -1.0 r479 + r67 = 0 

c875: \* CPD-10255 *\
 + r1386b -1.0 r1386a -1.0 r532b + r532a = 0 

c86: \* L-ASPARTATE *\
 + r2435b -1.0 r2435a -1.0 r1432 + r1425b -1.0 r1425a -1.0 r1188 -1.0 r1168 -1.0 r1058 + r1010b -1.0 r1010a -1.0 r875 -1.0 r823 -1.0 r655 + r604b -1.0 r604a -1.0 r433 -1.0 r378b + r378a + r253b
 -1.0 r253a + r39 -1.0 r30b + r30a = 0 

c1089: \* CPD-8242 *\
 -1.0 r731b + r731a = 0 

c1255: \* CPD-2184 *\
 + r1228 -1.0 r916 = 0 

c2401: \* UDP-OHMYR-ACETYLGLUCOSAMINE *\
 -1.0 r2488b + r2488a = 0 

c1693: \* MENADIOL *\
 -1.0 r1524b + r1524a = 0 

c326: \* DETHIOBIOTIN *\
 -1.0 r2337 + r155 = 0 

c2525: \* CPD-8671 *\
 + r2618 = 0 

c1796: \* NDP-glucoses *\
 + r1692b -1.0 r1692a = 0 

c776: \* 5734-TETRAHYDROXYFLAVONE *\
 -1.0 r1797 -1.0 r1796 + r1482 -1.0 r779 + r596 + r445 = 0 

c2348: \* Charged-CYS-tRNAs *\
 -1.0 r2452b + r2452a = 0 

c1420: \* CINNAMYL-ALC *\
 + r1121b -1.0 r1121a = 0 

c2248: \* tRNAs-with-queuosine *\
 -1.0 r2364b + r2364a = 0 

c1082: \* CPD-4581 *\
 + r2145 + r2144 + r2143 -1.0 r721 = 0 

c1482: \* CPD-548 *\
 + r2139 + r2138 + r2137 -1.0 r1192 = 0 

c701: \* LEUCOPELARGONIDIN-CMPD *\
 + r436 -1.0 r393 = 0 

c376: \* GLYCOLLATE *\
 + r1390b -1.0 r1390a + r1107 -1.0 r185 = 0 

c156: \* CPD-4441 *\
 -1.0 r2167 -1.0 r2166 + r2031 + r2030 -1.0 r1847 -1.0 r1846 -1.0 r1678 -1.0 r1677 -1.0 r66 = 0 

c1136: \* PANTOTHENATE *\
 -1.0 r1179 + r783 = 0 

c107: \* CPD-12860 *\
 -1.0 r40b + r40a = 0 

c2395: \* b-Hydroxy-cis-D5-dodecenoyl-ACPs *\
 + r2517b -1.0 r2517a + r2485b -1.0 r2485a = 0 

c2545: \* HSO3 *\
 -1.0 r2655b + r2655a = 0 

c111: \* CPD-8084 *\
 -1.0 r73 + r42 = 0 

c1302: \* CPD-8259 *\
 -1.0 r1296 + r972 = 0 

c54: \* CPD-6202 *\
 + r576 -1.0 r238 + r18 = 0 

c740: \* CPD-10687 *\
 -1.0 r1305b + r1305a -1.0 r419b + r419a = 0 

c977: \* CPD-385 *\
 -2.0 r627b +2.0 r627a = 0 

c1994: \* Phosphoserines *\
 + r2037b -1.0 r2037a = 0 

c1612: \* HEXANAL *\
 + r1379 = 0 

c2212: \* tRNA-guanosine18 *\
 + r2333b -1.0 r2333a = 0 

c2236: \* 16S-rRNA-N4-methylcytidine1402 *\
 -1.0 r2355b + r2355a = 0 

c1297: \* CPD-8233 *\
 + r967 = 0 

c1264: \* D-CYSTEINE *\
 + r926b -1.0 r926a = 0 

c783: \* PHENYLACETALDEHYDE *\
 -1.0 r1357b + r1357a -1.0 r695b + r695a + r451b -1.0 r451a = 0 

c1052: \* MALTOTRIOSE *\
 -1.0 r1222b + r1222a + r1016b -1.0 r1016a + r687b -1.0 r687a = 0 

c1365: \* CPD-12495 *\
 -1.0 r1276 + r1046 = 0 

c1783: \* CPD-8662 *\
 + r1671b -1.0 r1671a + r1670b -1.0 r1670a = 0 

c432: \* CPD-7169 *\
 -1.0 r2638 -1.0 r223b + r223a = 0 

c1577: \* CPD-10455 *\
 -1.0 r2059 -1.0 r2058 + r1336 = 0 

c1544: \* CPD-590 *\
 -1.0 r2282 -1.0 r1362 + r1285 = 0 

c1710: \* TREHALOSE-6P *\
 + r1674 + r1673 -1.0 r1560 = 0 

c1978: \* D-Galactosyl-12-diacyl-glycerols *\
 + r2146 -1.0 r2133 -2.0 r2045 + r2043b -1.0 r2043a -1.0 r2009 = 0 

c1999: \* L-FUCOSE *\
 -1.0 r2363 -1.0 r2046b + r2046a = 0 

c1536: \* INDOLE-3-ACETYL-BETA-6-D-GLUCOSE *\
 + r2606 -1.0 r1265 = 0 

c798: \* CPD-13014 *\
 + r1990 + r462b -1.0 r462a = 0 

c1698: \* N4-N-ACETYL-BETA-D-GLUCOSAMINYL-F *\
 -1.0 r1533b + r1533a = 0 

c368: \* CPD-8075 *\
 + r1584 -1.0 r1273 -1.0 r1165 + r178 = 0 

c51: \* XANTHINE *\
 + r1804 + r1803 + r1048 + r785b -1.0 r785a + r57 + r17b -1.0 r17a = 0 

c2083: \* Myristoyl-ACPs *\
 + r2532 + r2530b -1.0 r2530a -1.0 r2495 + r2229 = 0 

c865: \* CPD-6955 *\
 + r2610 + r521 = 0 

c799: \* CPD-13040 *\
 -1.0 r1990 -1.0 r462b + r462a = 0 

c868: \* ETHYLACETATE *\
 + r524 = 0 

c1954: \* Mannosyl8-Nacetylglucosaminyl2 *\
 -1.0 r1961b + r1961a = 0 

c1491: \* OROTATE *\
 -1.0 r1209 = 0 

c2552: \* CPD-11763 *\
 -1.0 r2669b + r2669a = 0 

c1985: \* CPD-10494 *\
 +2.0 r2015b -2.0 r2015a +2.0 r2014b -2.0 r2014a +2.0 r2013b -2.0 r2013a = 0 

c1165: \* CPD-11671 *\
 + r814b -1.0 r814a = 0 

c1065: \* FORMAMIDE *\
 + r696b -1.0 r696a = 0 

c2320: \* ASP-tRNAs *\
 + r2435b -1.0 r2435a = 0 

c1945: \* Naringenin *\
 + r2215b -1.0 r2215a + r2073 -1.0 r2055 -1.0 r1951 = 0 

c1827: \* Aldehydes *\
 -1.0 r2140b + r2140a + r2057 -1.0 r1960b + r1960a -1.0 r1958b + r1958a + r1748b -1.0 r1748a + r1733b -1.0 r1733a = 0 

c1953: \* Mannosyl9-Nacetylglucosaminyl2 *\
 + r1961b -1.0 r1961a = 0 

c109: \* STERCULATE *\
 + r41 = 0 

c485: \* 4-HYDROXYBENZALDEHYDE *\
 -1.0 r1597b + r1597a + r257 = 0 

c738: \* CPD-8653 *\
 + r2631 -1.0 r2185 -1.0 r2184 -1.0 r1700 -1.0 r1699 -1.0 r417 = 0 

c2499: \* cis-delta19-3-hydroxyC38-ACPs *\
 + r2594b -1.0 r2594a = 0 

c1228: \* AMINO-RIBOSYLAMINO-1H-3H-PYR-DIONE *\
 -1.0 r1367 + r1355 + r888 = 0 

c333: \* CPD-8161 *\
 + r680 -1.0 r159 = 0 

c2443: \* 3-oxo-cis-D9-hexadecenoyl-ACPs *\
 -1.0 r2564b + r2564a -1.0 r2524b + r2524a = 0 

c1841: \* CPD-3631 *\
 + r1759b -1.0 r1759a + r1758b -1.0 r1758a = 0 

c387: \* CPD-7973 *\
 + r191 = 0 

c663: \* CPD-3946 *\
 -1.0 r981 -1.0 r886 -1.0 r763 + r408 + r370 = 0 

c719: \* QUINATE *\
 + r1520 -1.0 r1279 + r405b -1.0 r405a = 0 

c1122: \* CPD-8942 *\
 + r767 = 0 

c1594: \* CPD-9368 *\
 -1.0 r1356b + r1356a = 0 

c2179: \* cis-5-enoyl-CoA *\
 + r2313b -1.0 r2313a = 0 

c704: \* CPD-12759 *\
 -1.0 r1522 + r394 = 0 

c914: \* CPD0-882 *\
 -1.0 r566b + r566a = 0 

c2270: \* 2-3-CARBOXY-3-AMINOPROPYL-L-HISTIDINE *\
 + r2386 -1.0 r2384 = 0 

c19: \* PPI *\
 -1.0 r2572b + r2572a -1.0 r2570b + r2570a -1.0 r2452b + r2452a -1.0 r2451b + r2451a -1.0 r2450b + r2450a -1.0 r2449b + r2449a -1.0 r2448b + r2448a -1.0 r2447b + r2447a -1.0 r2446b + r2446a -1.0 r2445b
 + r2445a -1.0 r2444b + r2444a -1.0 r2443b + r2443a -1.0 r2440b + r2440a -1.0 r2439b + r2439a + r2438 + r2437 -1.0 r2435b + r2435a -1.0 r2433b + r2433a + r2431 -1.0 r2430b + r2430a -1.0 r2429b + r2429a
 + r2428 -1.0 r2427b + r2427a -1.0 r2426b + r2426a + r2340 + r2316 -1.0 r2311b + r2311a -1.0 r2302b + r2302a + r2269 + r2265 + r2256 + r2251 + r2242 + r2237 -1.0 r2219b + r2219a -1.0 r2218b
 + r2218a + r2182 + r2171 + r2147 + r2118 + r2102 + r2022 + r1937 + r1936 + r1935 + r1934 + r1933 + r1907 + r1906 + r1769 + r1721 -2.0 r1715b +2.0 r1715a -2.0 r1714b +2.0 r1714a
 -2.0 r1713b +2.0 r1713a -1.0 r1681 -1.0 r1609b + r1609a + r1599 + r1590 + r1569 + r1539 + r1536 + r1532 +7.0 r1514 + r1505 -1.0 r1503b + r1503a -1.0 r1499b + r1499a + r1485 + r1484 + r1483
 + r1470 + r1453 + r1442 -13.0 r1440b +13.0 r1440a -1.0 r1425b + r1425a -1.0 r1424b + r1424a -1.0 r1393b + r1393a + r1392 -1.0 r1384b + r1384a + r1364 -1.0 r1324 -1.0 r1322b + r1322a + r1315 + r1310
 + r1309 -1.0 r1307b + r1307a + r1288 + r1286 + r1278 + r1270 + r1246 -1.0 r1243b + r1243a + r1232 + r1214 -1.0 r1212b + r1212a + r1209 -1.0 r1208b + r1208a + r1203 -1.0 r1200b + r1200a
 -1.0 r1186b + r1186a -1.0 r1174b + r1174a + r1168 -2.0 r1160b +2.0 r1160a + r1159 -1.0 r1157b + r1157a + r1154 -2.0 r1153b +2.0 r1153a + r1144 + r1142 -1.0 r1140b + r1140a + r1136 + r1130 + r1129
 + r1125 + r1118 + r1112 -1.0 r1100b + r1100a + r1099 + r1066 + r1037 + r1012 + r998 + r993 + r982 -1.0 r978b + r978a + r970b -1.0 r970a + r967 +5.0 r966 + r958 -1.0 r937b
 + r937a + r925 + r908 + r899 + r882 + r880 + r870 -1.0 r868b + r868a + r852 + r838 + r826 -1.0 r799b + r799a + r783 + r777 + r772 + r761 + r740 -1.0 r731b
 + r731a -1.0 r727b + r727a + r713 + r710 -1.0 r691b + r691a -1.0 r657b + r657a + r655 -1.0 r653b + r653a + r637 + r625 + r624 + r619 + r617 -1.0 r615b + r615a + r610b
 -1.0 r610a -1.0 r609b + r609a -1.0 r608b + r608a -1.0 r604b + r604a -1.0 r601b + r601a + r571 -1.0 r562b + r562a + r559 -1.0 r542b + r542a + r517 + r503 + r502 -1.0 r465b + r465a
 + r454 + r428 -1.0 r422b + r422a + r421 + r390 + r386 -1.0 r369b + r369a -1.0 r357b + r357a + r346 -1.0 r327b + r327a -2.0 r317b +2.0 r317a + r305 + r289 + r279 -1.0 r267b
 + r267a + r252 + r248 + r246 -1.0 r209b + r209a -1.0 r207b + r207a + r204 + r200 -8.0 r196b +8.0 r196a -1.0 r194b + r194a -1.0 r166b + r166a -1.0 r145b + r145a + r118 + r113
 + r109 + r104 + r90 + r89 + r53 + r48 -1.0 r47b + r47a + r43 -1.0 r24b + r24a + r13 + r12 + r11 -1.0 r7 = 0 

c32: \* FARNESYL-PP *\
 + r2570b -1.0 r2570a + r2302b -1.0 r2302a +2.0 r1715b -2.0 r1715a +2.0 r1714b -2.0 r1714a +2.0 r1713b -2.0 r1713a -1.0 r1599 -1.0 r1590 + r1440b -1.0 r1440a + r1393b -1.0 r1393a + r1307b -1.0 r1307a -1.0 r1286
 +2.0 r1174b -2.0 r1174a -1.0 r1129 -1.0 r967 -1.0 r899 + r887 -1.0 r826 + r731b -1.0 r731a + r609b -1.0 r609a -1.0 r559 -1.0 r517 -1.0 r502 -1.0 r465b + r465a + r207b -1.0 r207a + r196b -1.0 r196a
 + r145b -1.0 r145a -1.0 r118 -1.0 r53 -1.0 r12 = 0 

c1177: \* CPDQT-296 *\
 -1.0 r822b + r822a = 0 

c377: \* CPD-1302 *\
 -1.0 r1549 -1.0 r186 = 0 

c596: \* CPD1F-134 *\
 -1.0 r1655 -1.0 r1654 -1.0 r1653 + r938 -1.0 r376 -1.0 r329 = 0 

c1631: \* DELTA1-PIPERIDEINE-2-6-DICARBOXYLATE *\
 -1.0 r2661 + r1712 + r1711 + r1710 -1.0 r1410 = 0 

c351: \* CPD1F-133 *\
 -1.0 r2053b + r2053a -1.0 r2052b + r2052a -1.0 r2051b + r2051a -1.0 r1559 -1.0 r1312 + r169b -1.0 r169a = 0 

c1006: \* N-4-GUANIDINOBUTYL-4-HYDROXYCINNAMAMID *\
 -1.0 r650b + r650a = 0 

c684: \* CPD-716 *\
 + r2395 + r1491 -1.0 r1071 -1.0 r382 = 0 

c1687: \* CPD-263 *\
 -1.0 r1512b + r1512a = 0 

c1037: \* 4-COUMAROYLQUINATE *\
 + r1279 -1.0 r674 = 0 

c2073: \* 3-oxo-arachidoyl-ACPs *\
 + r2226 -1.0 r2223 = 0 

c1447: \* CPD0-1028 *\
 +2.0 r1153b -2.0 r1153a = 0 

c2037: \* Xyloglucans-Galactose-23 *\
 -1.0 r2136 = 0 

c757: \* OH *\
 + r2623 -1.0 r1702 -1.0 r431 = 0 

c2230: \* DIPHTINE *\
 -1.0 r2370 + r2351 = 0 

c1920: \* Peptidoglycan-With-Cleaved-Nac *\
 -1.0 r1904b + r1904a = 0 

c1490: \* CPD-195 *\
 + r1912 -1.0 r1729b + r1729a + r1695 -1.0 r1475b + r1475a + r1208b -1.0 r1208a = 0 

c1934: \* CPD-4617 *\
 + r1931 + r1930 = 0 

c2438: \* cis-cis-D9-21-3-hydroxyC40-2-ACPs *\
 + r2521b -1.0 r2521a = 0 

c2280: \* CPD-10693 *\
 -1.0 r2394b + r2394a = 0 

c956: \* 2-METHYL-ACETO-ACETYL-COA *\
 -1.0 r1291 + r606 = 0 

c982: \* DIHYDROPTERIN-CH2OH-PP *\
 + r1243b -1.0 r1243a + r630 = 0 

c258: \* 3-HYDROXY-PROPIONYL-COA *\
 + r306 -1.0 r117 = 0 

c2193: \* CPD-7265 *\
 -1.0 r2323b + r2323a = 0 

c1700: \* CPD-11552 *\
 -1.0 r2663 -1.0 r1535b + r1535a = 0 

c1578: \* CPD-4207 *\
 -1.0 r1340 = 0 

c278: \* CPD-9410 *\
 + r128 = 0 

c1116: \* CPD66-27 *\
 -1.0 r759b + r759a = 0 

c2137: \* Guanine10-in-tRNA *\
 + r2284b -1.0 r2284a = 0 

c1166: \* 5-HYDROXYINDOLE_ACETALDEHYDE *\
 + r2627b -1.0 r2627a + r1421b -1.0 r1421a -1.0 r814b + r814a = 0 

c567: \* URACIL *\
 + r1780 + r1779 + r1627b -1.0 r1627a -1.0 r1278 + r945 -1.0 r529 + r312 + r307 = 0 

c2537: \* CPD-9296 *\
 + r2636 = 0 

c1272: \* CPD-7554 *\
 + r936b -1.0 r936a = 0 

c1836: \* Light *\
 -4.0 r1752 = 0 

c1184: \* 3-KETOBUTYRATE *\
 + r1613 -1.0 r830b + r830a = 0 

c1330: \* T2-DECENOYL-COA *\
 + r2262 -1.0 r2041b + r2041a -1.0 r1036 + r1006b -1.0 r1006a = 0 

c1290: \* DIHYDRONEOPTERIN-P3 *\
 -1.0 r1144 + r957 = 0 

c37: \* CDP-ETHANOLAMINE *\
 + r13 = 0 

c1964: \* CPD-7843 *\
 + r1979 + r1978 = 0 

c674: \* SACCHAROPINE *\
 + r1195b -1.0 r1195a + r377b -1.0 r377a = 0 

c2431: \* N-Acetyl-Peptides *\
 + r2515b -1.0 r2515a = 0 

c995: \* CPD-2961 *\
 -1.0 r2142 -1.0 r2141 -1.0 r1496 -1.0 r1169b + r1169a + r641 = 0 

c1070: \* CPD-7144 *\
 -1.0 r2050 -1.0 r2049 + r702 = 0 

c549: \* THZ-P *\
 + r918 -1.0 r880 + r296 = 0 

c1268: \* CPD-12126 *\
 -1.0 r929b + r929a = 0 

c609: \* LIPID-IV-A *\
 -1.0 r337 = 0 

c1969: \* CPD-4608 *\
 + r1989 + r1988 = 0 

c593: \* HYPOTAURINE *\
 -1.0 r326b + r326a = 0 

c2512: \* PROTON.CCO-IN *\
 +5.0 r2604b -5.0 r2604a = 0 

c2334: \* Charged-PRO-tRNAs *\
 -1.0 r2443b + r2443a = 0 

c1476: \* 2-3-DIHYDRODIPICOLINATE *\
 -1.0 r1712 -1.0 r1711 -1.0 r1710 + r1181 = 0 

c2427: \* cis-delta15-gheddoyl-ACPs *\
 + r2513b -1.0 r2513a = 0 

c635: \* 14-DICHLOROBENZENE-DIHYDRODIOL *\
 + r353b -1.0 r353a = 0 

c1285: \* CPD-13378 *\
 + r950b -1.0 r950a = 0 

c2238: \* 5-Methylcytosine-48-tRNAs *\
 -1.0 r2356b + r2356a = 0 

c591: \* INDOLE *\
 -1.0 r1893 -1.0 r1892 -1.0 r1891 + r800 -1.0 r325 = 0 

c139: \* HYPOXANTHINE *\
 + r2077 + r2076 + r1089 -1.0 r970b + r970a -1.0 r57 = 0 

c2396: \* b-Keto-cis-D5-dodecenoyl-ACPs *\
 -1.0 r2485b + r2485a = 0 

c1109: \* UDP-APIOSE *\
 -1.0 r1055 + r753 = 0 

c753: \* RIBOFLAVIN *\
 + r1355 -1.0 r427 = 0 

c310: \* SINAPATE *\
 + r1652b -1.0 r1652a + r1651b -1.0 r1651a + r1506 + r1186b -1.0 r1186a -1.0 r146b + r146a = 0 

c2498: \* cis-delta5-3-oxo-lignoceroyl-ACPs *\
 -1.0 r2598b + r2598a -1.0 r2593b + r2593a = 0 

c2534: \* CPD-9306 *\
 + r2633 = 0 

c1403: \* CPD-13540 *\
 + r1104 = 0 

c2508: \* WATER.CCO-OUT *\
 + r2600 = 0 

c350: \* CPD-9865 *\
 -1.0 r565 + r168 = 0 

c2506: \* NITRATE.CCO-OUT *\
 -1.0 r2600 = 0 

c721: \* IMP *\
 + r1541 -1.0 r1383 -1.0 r1188 + r970b -1.0 r970a + r824 -1.0 r406 = 0 

c501: \* NICOTINAMIDE_NUCLEOTIDE *\
 + r1412 -1.0 r1295 -1.0 r817 + r267b -1.0 r267a = 0 

c2523: \* CPD-13907 *\
 + r2654 -1.0 r2630 -1.0 r2622 -1.0 r2617 = 0 

c517: \* CPDQT-34 *\
 + r278b -1.0 r278a = 0 

c280: \* CPD-7424 *\
 + r1871b -1.0 r1871a -1.0 r527 + r129 = 0 

c1938: \* Aldoses *\
 -1.0 r1938b + r1938a = 0 

c2221: \* 2-3-4-Saturated-L-Phosphatidates *\
 -1.0 r2585b + r2585a -1.0 r2340 = 0 

c2313: \* L-glutamyl-tRNAGln *\
 -1.0 r2441 + r2431 = 0 

c282: \* FECOSTEROL *\
 -1.0 r130b + r130a = 0 

c2467: \* Protein-L-Methionine-S-Oxides *\
 -1.0 r2555b + r2555a = 0 

c2197: \* 16S-rRNA-cytidine1402 *\
 + r2355b -1.0 r2355a + r2325b -1.0 r2325a = 0 

c328: \* CPD-6744 *\
 -1.0 r301 + r189 + r156 = 0 

c1670: \* CPD-431 *\
 -1.0 r2153 -1.0 r2152 + r2055 + r2054 + r1951 + r1950 -1.0 r1482 = 0 

c735: \* 6Z8E10E14Z-5S12R-512-DIHYDROXYI *\
 -1.0 r415b + r415a = 0 

c1952: \* Primary-Alcohols *\
 + r1960b -1.0 r1960a = 0 

c1711: \* CPDQT-273 *\
 + r2409b -1.0 r2409a -1.0 r1562b + r1562a = 0 

c2250: \* 2-METHYLTHIO-N-6-ISOPENTYL-ADENOSINE-37- *\
 -1.0 r2366b + r2366a = 0 

c474: \* FORMONONETIN *\
 + r2008b -1.0 r2008a + r2007b -1.0 r2007a -1.0 r983b + r983a + r250b -1.0 r250a = 0 

c307: \* CPD-4081 *\
 -1.0 r1509 + r144 = 0 

c409: \* CPD-1722 *\
 + r1519b -1.0 r1519a -1.0 r207b + r207a = 0 

c453: \* CPD-7221 *\
 + r235b -1.0 r235a = 0 

c1541: \* CPD-13613 *\
 + r1275b -1.0 r1275a = 0 

c1651: \* CPD-13175 *\
 -1.0 r1444b + r1444a = 0 

c1927: \* Saturated-Fatty-Acyl-CoA *\
 + r2042b -1.0 r2042a -1.0 r1913 = 0 

c1625: \* S-N-METHYLCOCLAURINE *\
 -1.0 r1404b + r1404a = 0 

c2103: \* POLYMER-INST-TRANS-D2-ENOYL-COA-C12-H24 *\
 + r2250 -1.0 r2247 = 0 

c1195: \* CPD-731 *\
 -1.0 r996 + r845 = 0 

c1189: \* CPD-8076 *\
 -1.0 r1635 + r1273 + r836 = 0 

c410: \* G3P *\
 -1.0 r1434 + r1269 -1.0 r1138b + r1138a + r964 + r770b -1.0 r770a +2.0 r599 + r598 + r208b -1.0 r208a = 0 

c1715: \* CPD-663 *\
 + r2094 + r2093 -1.0 r1570 = 0 

c1404: \* 6G-KESTOTETRAOSE *\
 -1.0 r1910b + r1910a -1.0 r1909b + r1909a + r1108 = 0 

c2167: \* Sesquisabinene *\
 -1.0 r2302b + r2302a = 0 

c2454: \* cis-cis-D5-23-3-oxo-C42-2-ACPs *\
 -1.0 r2539b + r2539a = 0 

c187: \* HS *\
 -1.0 r2669b + r2669a + r2531 -2.0 r2306b +2.0 r2306a + r1553 -1.0 r926b + r926a -1.0 r81 = 0 

c2121: \* CPD-5162 *\
 -1.0 r2304 + r2273 = 0 

c1755: \* PHOSPHATIDYLCHOLINE *\
 + r2064 -1.0 r1817 -1.0 r1781 -1.0 r1761 + r1749b -1.0 r1749a -1.0 r1638b + r1638a = 0 

c2367: \* 3-OXO-EICOSAPENTAENOYL-ACP *\
 -1.0 r2463b + r2463a = 0 

c159: \* ADENINE *\
 -1.0 r2423b + r2423a + r1809 + r1808 -1.0 r1364 + r1361 + r1158 + r107 + r66 = 0 

c916: \* CPD-717 *\
 -1.0 r1135 + r886 + r871 -1.0 r634 + r568 = 0 

c791: \* L-HISTIDINOL-P *\
 + r1313 -1.0 r458 = 0 

c483: \* CPD-649 *\
 + r282b -1.0 r282a + r256 = 0 

c2285: \* CPD-7415 *\
 -1.0 r2420 + r2399 = 0 

c978: \* CPDQT-281 *\
 -1.0 r1329b + r1329a + r628b -1.0 r628a = 0 

c2351: \* Reduced-ferredoxins *\
 -6.0 r2577 -2.0 r2576 -2.0 r2553 -3.0 r2531 -1.0 r2519b + r2519a -2.0 r2518 -2.0 r2482 -2.0 r2455 = 0 

c566: \* PSEUDOURIDINE-5-P *\
 -1.0 r1627b + r1627a + r1274 -1.0 r307 = 0 

c2133: \* Thyroglobulin-L-thyroxines *\
 -1.0 r2280b + r2280a = 0 

c115: \* CPD-13713 *\
 + r998 -1.0 r44 = 0 

c1152: \* CPD0-2298 *\
 + r965 -1.0 r802 = 0 

c1352: \* CPD-8906 *\
 + r1050 -1.0 r1026 = 0 

c334: \* CPD-8162 *\
 + r159 = 0 

c1435: \* IMIDAZOLE-ACETOL-P *\
 -1.0 r1313 + r1134 = 0 

c2063: \* CPD-12351 *\
 + r2200 + r2199 + r2198 = 0 

c2205: \* ISOORIENTIN *\
 -1.0 r2330 = 0 

c1835: \* Steryl-Esters *\
 -1.0 r1749b + r1749a = 0 

c17: \* EPOXYSQUALENE *\
 -1.0 r1620 + r1573b -1.0 r1573a -1.0 r1350 -1.0 r1263 + r820 + r745b -1.0 r745a -1.0 r681b + r681a + r669b -1.0 r669a + r621b -1.0 r621a -1.0 r318b + r318a + r124b -1.0 r124a -1.0 r6 = 0 

c1141: \* CPDQT-300 *\
 -1.0 r790b + r790a = 0 

c540: \* D-LACTATE *\
 + r1316 -1.0 r291b + r291a = 0 

c1000: \* CPD-11700 *\
 + r1455 -1.0 r645 = 0 

c544: \* CPDQT-417 *\
 + r294b -1.0 r294a = 0 

c729: \* L-LACTATE *\
 + r411 = 0 

c1818: \* 3-Methoxy-4-Hydroxy-5-Polyprenylbenzoate *\
 -1.0 r1722b + r1722a = 0 

c2229: \* 1-4-alpha-D-galacturonosyl *\
 -1.0 r2387 -1.0 r2372 -1.0 r2348b + r2348a = 0 

c1889: \* CPD-8067 *\
 -1.0 r1919b + r1919a -1.0 r1918b + r1918a -1.0 r1837b + r1837a = 0 

c2084: \* Dodec-2-enoyl-ACPs *\
 + r2543 -1.0 r2501 -1.0 r2230 = 0 

c1844: \* CPD-513 *\
 + r1760b -1.0 r1760a = 0 

c2293: \* EIF5A-HYPUSINE *\
 + r2410 = 0 

c521: \* CPD-2190 *\
 + r831 + r280 = 0 

c1600: \* CPD-7117 *\
 -1.0 r1811 -1.0 r1810 + r1718 + r1717 + r1365b -1.0 r1365a = 0 

c219: \* CPD-13375 *\
 -1.0 r950b + r950a -1.0 r134b + r134a -1.0 r97b + r97a = 0 

c1888: \* CPD-6262 *\
 + r1974b -1.0 r1974a -1.0 r1836b + r1836a = 0 

c616: \* 110-DIHYDRO-110-DIHYDROXYFLUOREN-9-ONE *\
 + r341b -1.0 r341a = 0 

c2452: \* NAc-Glc-Man-Man-R *\
 -1.0 r2538b + r2538a = 0 

c751: \* N-ACETYL-D-GLUCOSAMINE-6-P *\
 + r2312 -1.0 r426 = 0 

c2531: \* CPD-6122 *\
 + r2629 = 0 

c548: \* CPDQT-400 *\
 + r1049 -1.0 r296 = 0 

c1478: \* CPD-7676 *\
 + r1183 = 0 

c1050: \* LACTALD *\
 -1.0 r684b + r684a = 0 

c2126: \* PROCOLLAGEN-L-PROLINE *\
 + r2276b -1.0 r2276a = 0 

c1815: \* CDPDIACYLGLYCEROL *\
 -1.0 r2346 -1.0 r2335 + r2147 -1.0 r2085 -1.0 r1720 = 0 

c1432: \* LINAMARIN *\
 -1.0 r1289b + r1289a + r1132b -1.0 r1132a = 0 

c1560: \* CPD-13396 *\
 -1.0 r1307b + r1307a = 0 

c1441: \* CPD-6996 *\
 -1.0 r1145b + r1145a = 0 

c2049: \* 2-Hydroxy-carboxylates *\
 -1.0 r2164b + r2164a = 0 

c1358: \* DIHYDROXYPHENYLGLYCOLALDEHYDE *\
 + r1586b -1.0 r1586a -1.0 r1031b + r1031a = 0 

c1411: \* TRANS-2-HEXENOL *\
 + r1113 = 0 

c238: \* CPD-11667 *\
 + r2403 -1.0 r105 = 0 

c1173: \* SQUALENE *\
 -1.0 r1715b + r1715a -1.0 r1714b + r1714a -1.0 r1713b + r1713a -1.0 r820 = 0 

c692: \* IMIDAZOLE_ACETALDEHYDE *\
 + r387b -1.0 r387a = 0 

c1159: \* CPD-7965 *\
 + r806 = 0 

c807: \* CPD-9437 *\
 -1.0 r468b + r468a = 0 

c197: \* CPD-85 *\
 -1.0 r2659 -1.0 r803 -1.0 r85b + r85a = 0 

c256: \* RIBOSE-5P *\
 + r1627b -1.0 r1627a -1.0 r1385b + r1385a -1.0 r1368 -1.0 r1210b + r1210a + r1009 + r817 + r589b -1.0 r589a + r539 -1.0 r469b + r469a + r307 + r177 + r116b -1.0 r116a = 0 

c125: \* 1-CHLORO-24-DINITROBENZENE *\
 + r49b -1.0 r49a = 0 

c730: \* CPD-650 *\
 -1.0 r1894 + r1617b -1.0 r1617a + r1544b -1.0 r1544a -1.0 r498b + r498a + r412b -1.0 r412a = 0 

c1563: \* CPD-7203 *\
 +2.0 r1312 = 0 

c2515: \* CPD-13914 *\
 + r2622 -1.0 r2605 = 0 

c2519: \* CPD-13913 *\
 -1.0 r2647 + r2612 = 0 

c2105: \* POLYMER-INST-3-KETOACYL-COA-C12-H24 *\
 -1.0 r2254 + r2248 = 0 

c672: \* CPD-8058 *\
 -1.0 r375b + r375a = 0 

c877: \* CPDQT-35 *\
 + r534b -1.0 r534a = 0 

c84: \* OXALACETIC_ACID *\
 + r1554 -1.0 r1497b + r1497a -1.0 r1300 -1.0 r1010b + r1010a -1.0 r969 + r875 -1.0 r711 + r651 -1.0 r148b + r148a + r30b -1.0 r30a = 0 

c848: \* CPD-13539 *\
 -1.0 r506 = 0 

c1752: \* UDP-D-GALACTURONATE *\
 + r1637 = 0 

c1572: \* LAUROYLCOA-CPD *\
 -1.0 r2260 + r2259 + r2256 + r2040b -1.0 r2040a -1.0 r1328 = 0 

c212: \* COUMARALDEHYDE *\
 + r1359 -1.0 r93 = 0 

c2551: \* CPD-11281 *\
 + r2672 +2.0 r2669b -2.0 r2669a = 0 

c2134: \* Thyroglobulin-aminoacrylates *\
 -1.0 r2359b + r2359a -1.0 r2280b + r2280a = 0 

c822: \* CPD-2181 *\
 -1.0 r1479 -1.0 r484 = 0 

c492: \* CPD-10511 *\
 + r260 = 0 

c1146: \* CPD-568 *\
 + r1305b -1.0 r1305a -1.0 r793b + r793a = 0 

c2419: \* BCCP-dimers *\
 + r2558 -1.0 r2504 = 0 

c198: \* 5-PHOSPHORIBOSYL-N-FORMYLGLYCINEAMIDINE *\
 + r1629 -1.0 r86 = 0 

c760: \* CARBAMOYL-P *\
 + r1607b -1.0 r1607a -1.0 r1381 + r1080 + r697b -1.0 r697a + r448 -1.0 r433 = 0 

c2089: \* Octanoyl-ACPs *\
 + r2545b -1.0 r2545a -1.0 r2523 + r2453 + r2232 = 0 

c1304: \* 2-OCTAPRENYL-6-HYDROXYPHENOL *\
 -1.0 r975b + r975a = 0 

c2302: \* ILE-tRNAs *\
 + r2426b -1.0 r2426a = 0 

c1373: \* AICAR *\
 + r1431 -1.0 r1231 + r1057 = 0 

c1809: \* CPD-4609 *\
 -1.0 r2151 -1.0 r2150 -1.0 r1709 -1.0 r1708 = 0 

c1615: \* CPD-13575 *\
 + r1384b -1.0 r1384a = 0 

c542: \* 5-AMINO-LEVULINATE *\
 -2.0 r403 + r292 = 0 

c2108: \* POLYMER-INST-3-KETOACYL-COA-C10-H20 *\
 -1.0 r2259 + r2253 = 0 

c2486: \* cis-cis-D9-27-3-oxo-C46-2-ACPs *\
 -1.0 r2580b + r2580a = 0 

c1527: \* 2-HEXAPRENYL-3-METHYL-6-METHOXY-14-BENZ *\
 -1.0 r1257b + r1257a = 0 

c2218: \* 23S-RRNA-N2-METHYLGUANINE2445 *\
 -1.0 r2338b + r2338a = 0 

c5: \* OXIDIZED-GLUTATHIONE *\
 + r2679 + r2635 + r1331 -1.0 r1319b + r1319a -1.0 r1105 -1.0 r385b + r385a + r153 + r44 + r1 = 0 

c2261: \* CPD-5163 *\
 + r2376b -1.0 r2376a = 0 

c669: \* CPD-1136 *\
 -1.0 r373b + r373a = 0 

c1760: \* Glycerophosphodiesters *\
 -1.0 r1642 = 0 

c1552: \* 3-DEOXY-D-ARABINO-HEPTULOSONATE-7-P *\
 -1.0 r1632 + r1297 = 0 

c2146: \* 23S-rRNA-5-methylcytosine1962 *\
 -1.0 r2288b + r2288a = 0 

c670: \* TAGATOSE-1-6-DIPHOSPHATE *\
 + r374b -1.0 r374a = 0 

c1001: \* CPD-11938 *\
 + r1133 + r645 = 0 

c1017: \* CPD1G-1346 *\
 -1.0 r659b + r659a = 0 

c23: \* TRP *\
 + r2451b -1.0 r2451a -1.0 r728b + r728a -1.0 r508 -1.0 r396 + r357b -1.0 r357a + r325 -1.0 r184 -1.0 r9 = 0 

c2291: \* ARSENATE *\
 -1.0 r2408 = 0 

c341: \* CPD-8163 *\
 + r164b -1.0 r164a = 0 

c2323: \* Charged-ARG-tRNAs *\
 + r2437 = 0 

c1942: \* CPD-296 *\
 + r1944b -1.0 r1944a + r1943b -1.0 r1943a = 0 

c2314: \* G5-pppR-mRNAs *\
 + r2432b -1.0 r2432a = 0 

c1354: \* CPD-3141 *\
 + r2149b -1.0 r2149a + r2148b -1.0 r2148a + r1249b -1.0 r1249a -1.0 r1028b + r1028a = 0 

c1877: \* Inulin *\
 -1.0 r1814b + r1814a = 0 

c108: \* DIHYDROSTERCULIC-ACID *\
 + r1352 -1.0 r41 = 0 

c1126: \* DOCOSANOATE *\
 -1.0 r771 = 0 

c176: \* CPD-5601 *\
 + r324 -1.0 r75 = 0 

c167: \* 5-10-METHENYL-THF *\
 + r569 -1.0 r505 + r277 -1.0 r70 = 0 

c1630: \* CPD-7280 *\
 -1.0 r1871b + r1871a -1.0 r1409b + r1409a = 0 

c1223: \* ARG *\
 -1.0 r2437 + r1380b -1.0 r1380a + r1298b -1.0 r1298a -1.0 r1251 -1.0 r1233 + r920 -2.0 r883 = 0 

c2447: \* 5-OXOPROLYL-PEPTIDE *\
 -1.0 r2527b + r2527a = 0 

c1238: \* 2C-METH-D-ERYTHRITOL-CYCLODIPHOSPHATE *\
 -1.0 r2576 + r897 = 0 

c1249: \* CPD-7073 *\
 + r911b -1.0 r911a = 0 

c579: \* ALPHA-TOCOPHEROL *\
 + r316 = 0 

c1592: \* DIMETHYL-D-RIBITYL-LUMAZINE *\
 + r1367 -2.0 r1355 = 0 

c1842: \* CPD-4222 *\
 -1.0 r1759b + r1759a -1.0 r1758b + r1758a = 0 

c1689: \* CPD-8564 *\
 -1.0 r1513b + r1513a = 0 

c2005: \* CPD-160 *\
 + r2319 + r2134 -1.0 r2064 = 0 

c1396: \* 34-DIHYDROXYPHENYLPYRUVATE *\
 + r1326 -1.0 r1097 = 0 

c2453: \* cis-cis-D5-23-3-hydroxyC42-2-ACPs *\
 + r2539b -1.0 r2539a = 0 

c1507: \* 7-METHYLXANTHINE *\
 + r1234b -1.0 r1234a = 0 

c2189: \* D-GALACTOSYL-14-D-GALACTOSYL-14-D- *\
 -1.0 r2320b + r2320a = 0 

c2088: \* 2-Octenoyl-ACPs *\
 + r2473 -1.0 r2453 -1.0 r2232 = 0 

c1526: \* 2-HEXAPRENYL-6-METHOXY-14-BENZOQUINOL *\
 + r1257b -1.0 r1257a = 0 

c2284: \* OCTAPRENYL-METHYL-OH-METHOXY-BENZQ *\
 -1.0 r2398b + r2398a = 0 

c2151: \* Very-Long-Chain-Trans-23-Dehydroacyl-CoA *\
 + r2381 -1.0 r2292 = 0 

c137: \* CPD-4127 *\
 -1.0 r833 + r347b -1.0 r347a + r55 = 0 

c1080: \* MALONATE-S-ALD *\
 -1.0 r1149b + r1149a + r768 -1.0 r719 = 0 

c1267: \* CPD-12118 *\
 + r929b -1.0 r929a = 0 

c556: \* OBTUSIFOLIOL *\
 + r1602 -1.0 r300 = 0 

c1633: \* DEHYDROQUINATE *\
 + r1632 -1.0 r1472 -1.0 r1413b + r1413a = 0 

c1821: \* Cis-2-enoyl-CoAs *\
 -1.0 r1724 = 0 

c1253: \* 910-EPOXY-18-HYDROXYSTEARATE *\
 + r2114 + r1250 -1.0 r915 = 0 

c915: \* CONIFERYL-ALDEHYDE *\
 -1.0 r1508 + r1116 -1.0 r572b + r572a -1.0 r567 = 0 

c2042: \* CPD-3421 *\
 -1.0 r2149b + r2149a -1.0 r2148b + r2148a = 0 

c27: \* S-ADENOSYLMETHIONINE *\
 -2.0 r2468 + r2432b -1.0 r2432a + r2392b -1.0 r2392a -1.0 r2387 -1.0 r2386 -1.0 r2384 + r2382b -1.0 r2382a + r2380b -1.0 r2380a + r2379b -1.0 r2379a + r2377b -1.0 r2377a +3.0 r2369b -3.0 r2369a +2.0 r2366b
 -2.0 r2366a + r2356b -1.0 r2356a + r2355b -1.0 r2355a + r2353b -1.0 r2353a -1.0 r2351 + r2339b -1.0 r2339a + r2338b -1.0 r2338a -2.0 r2337 + r2333b -1.0 r2333a + r2325b -1.0 r2325a + r2324b -1.0 r2324a -1.0 r2319
 -1.0 r2301 -1.0 r2294 + r2289b -1.0 r2289a + r2288b -1.0 r2288a +2.0 r2286b -2.0 r2286a +2.0 r2284b -2.0 r2284a + r2278b -1.0 r2278a + r2277b -1.0 r2277a + r2274b -1.0 r2274a + r2272b -1.0 r2272a + r2271b -1.0 r2271a
 + r2154b -1.0 r2154a -1.0 r2064 -1.0 r1963 + r1722b -1.0 r1722a + r1634b -1.0 r1634a + r1625b -1.0 r1625a +2.0 r1616b -2.0 r1616a -1.0 r1567 -1.0 r1546 -1.0 r1506 -1.0 r1417 + r1404b -1.0 r1404a -1.0 r1395 + r1382b
 -1.0 r1382a -1.0 r1369 -1.0 r1352 + r1325b -1.0 r1325a -1.0 r1318 -1.0 r1294 -1.0 r1293 -1.0 r1281 + r1257b -1.0 r1257a + r1234b -1.0 r1234a + r1184b -1.0 r1184a -1.0 r1183 + r1175b -1.0 r1175a + r1152b -1.0 r1152a
 + r1150b -1.0 r1150a + r1127b -1.0 r1127a + r1123b -1.0 r1123a -1.0 r1119 -1.0 r1114 + r1111b -1.0 r1111a + r1101b -1.0 r1101a -1.0 r1074 -1.0 r1064 -1.0 r1022 -1.0 r1018 -3.0 r984 -1.0 r942 + r929b -1.0 r929a
 + r922b -1.0 r922a -1.0 r921 +2.0 r914b -2.0 r914a -1.0 r873 + r864b -1.0 r864a -1.0 r825 -1.0 r787 + r744b -1.0 r744a -1.0 r743 -1.0 r682 -1.0 r671 -1.0 r638 -1.0 r623 + r585b -1.0 r585a + r582b
 -1.0 r582a -1.0 r570 -1.0 r549 -1.0 r543 -3.0 r538 -1.0 r509 + r471b -1.0 r471a + r459b -1.0 r459a -1.0 r366 -1.0 r352 -1.0 r345 -1.0 r324 -1.0 r316 -1.0 r275 + r248 -1.0 r239 -1.0 r217 -1.0 r192
 -1.0 r191 -1.0 r157 + r130b -1.0 r130a -1.0 r126 + r119b -1.0 r119a -1.0 r105 -1.0 r88 + r80b -1.0 r80a -1.0 r75 + r62b -1.0 r62a -1.0 r35 -1.0 r10 = 0 

c1374: \* L-PIPECOLATE *\
 + r1059b -1.0 r1059a = 0 

c1603: \* CPD-7064 *\
 + r1372 = 0 

c440: \* CPD-2182 *\
 -1.0 r971 + r766 + r580 -1.0 r227 = 0 

c1716: \* CPD1G-768 *\
 + r1572b -1.0 r1572a = 0 

c460: \* LOGANATE *\
 + r240b -1.0 r240a = 0 

c558: \* CPD-8907 *\
 + r1109 -1.0 r302 = 0 

c1657: \* ADP-D-GLUCOSE *\
 + r1453 = 0 

c1599: \* D-XYLULOSE *\
 + r2081 + r1387 -1.0 r1363 = 0 

c1509: \* CPD-2042 *\
 + r1236b -1.0 r1236a = 0 

c1931: \* 2R-HYDROPEROXY-FATTY-ACIDS *\
 -1.0 r2676 + r1922 = 0 

c200: \* GDP-L-GALACTOSE *\
 + r1446 -1.0 r1148b + r1148a -1.0 r87 = 0 

c1907: \* CPD-5881 *\
 + r1868 + r1867 = 0 

c1418: \* GDP-D-GLUCOSE *\
 + r1690b -1.0 r1690a + r1118 = 0 

c2345: \* TRP-tRNAs *\
 + r2451b -1.0 r2451a = 0 

c972: \* CPD-8844 *\
 + r1555 + r622 = 0 

c2213: \* 2-O-Methylguanosine18 *\
 -1.0 r2333b + r2333a = 0 

c1645: \* CHLORAMPHENICOL *\
 + r1438b -1.0 r1438a = 0 

c1199: \* CPD1G-1354 *\
 -1.0 r851b + r851a = 0 

c1379: \* SELENOMETHIONINE *\
 + r1549 -1.0 r1064 = 0 

c1413: \* CPD-6181 *\
 + r1114 = 0 

c134: \* GERANIAL *\
 + r2616b -1.0 r2616a + r541 + r203 + r54b -1.0 r54a = 0 

c1237: \* 2-PHOSPHO-4-CYTIDINE-5-DIPHOSPHO-2-C-MET *\
 + r1337 -1.0 r897 = 0 

c1421: \* CPD-7150 *\
 -1.0 r1122b + r1122a = 0 

c388: \* B-ALANINE *\
 + r2189 + r2188 + r2187 + r1149b -1.0 r1149a -1.0 r783 + r719 + r472 -1.0 r192 = 0 

c2113: \* POLYMER-INST-CPD66-39-C2-H4 *\
 -1.0 r2265 = 0 

c2051: \* Carboxylic-esters *\
 -1.0 r2172 = 0 

c1317: \* CPD-9610 *\
 -1.0 r993 = 0 

c2406: \* cis-delta13-3-oxo-lacceroyl-ACPs *\
 -1.0 r2498b + r2498a -1.0 r2492b + r2492a = 0 

c1961: \* Diacylglycerides *\
 + r1971 = 0 

c1738: \* L-CANALINE *\
 -1.0 r1606b + r1606a = 0 

c2035: \* S-Alkyl-L-Cysteine-S-Oxides *\
 + r2135b -1.0 r2135a = 0 

c769: \* CPD-8609 *\
 -1.0 r1399b + r1399a -1.0 r440b + r440a = 0 

c68: \* GUANOSINE-5DP-3DP *\
 + r327b -1.0 r327a -1.0 r23b + r23a = 0 

c1273: \* CPD-4903 *\
 -1.0 r937b + r937a = 0 

c95: \* ADP *\
 -1.0 r2565b + r2565a + r2504 + r2441 -1.0 r2390b + r2390a -1.0 r2388b + r2388a + r2371 + r2370 + r2363 + r2358 + r2349 + r2347 + r2345 + r2314 -1.0 r2307b + r2307a -1.0 r2303b
 + r2303a + r2296 + r1997 + r1987 + r1953 + r1889 + r1888 -1.0 r1827b + r1827a +0.0 r1826b +0.0 r1826a + r1793b -1.0 r1793a -1.0 r1753b + r1753a -1.0 r1751b + r1751a + r1703 + r1639 + r1629
 + r1622 + r1563 + r1554 + r1526 + r1518 + r1507 -1.0 r1481b + r1481a -1.0 r1474b + r1474a + r1465 + r1455 -1.0 r1437b + r1437a + r1423 + r1422 -1.0 r1415b + r1415a + r1414 -1.0 r1401b
 + r1401a + r1394 -1.0 r1381 + r1363 + r1337 + r1327 + r1314 -1.0 r1308b + r1308a + r1296 + r1274 + r1269 + r1259 -1.0 r1245b + r1245a -1.0 r1244b + r1244a + r1230 + r1229 + r1220
 -1.0 r1187b + r1187a + r1179 -1.0 r1169b + r1169a + r1164 + r1133 + r1115 + r1106 + r1102 -1.0 r1086b + r1086a +2.0 r1080 + r1058 -1.0 r1045b + r1045a + r1034 + r1001 + r1000 + r985
 + r933 + r932 + r919 + r918 + r910 + r907b -1.0 r907a -1.0 r902b + r902a + r891 + r879 -1.0 r869b + r869a + r859 -1.0 r856b + r856a + r855 -2.0 r848b +2.0 r848a -1.0 r843b
 + r843a -1.0 r837b + r837a + r823 + r815 + r812 + r807b -1.0 r807a + r791 -1.0 r760b + r760a + r758 + r756 + r735 + r711 -1.0 r710 + r703 -1.0 r676b + r676a + r666
 + r645 -1.0 r618b + r618a +2.0 r603 + r586 -1.0 r561b + r561a + r526 + r499 + r488 -1.0 r482b + r482a + r470 -1.0 r464 + r455 +2.0 r448 + r432 -1.0 r429b + r429a + r427
 + r423 + r407 + r399 -1.0 r395b + r395a + r389 + r360 + r351 + r338 + r331 + r313 -1.0 r308b + r308a + r277 + r264 + r256 -1.0 r244b + r244a + r243 -1.0 r208b
 + r208a -1.0 r181b + r181a + r165 + r155 -1.0 r151b + r151a + r138 -1.0 r123b + r123a + r121 -1.0 r98b + r98a + r86 + r60 + r34 = 0 

c640: \* 10-DEACETYL-2-DEBENZOYLBACCATIN-III *\
 + r356b -1.0 r356a = 0 

c993: \* CPD-4204 *\
 + r1428 + r953 -1.0 r640 = 0 

c1457: \* CPD-10207 *\
 + r1163b -1.0 r1163a = 0 

c234: \* FORMALDEHYDE *\
 -1.0 r2662 -1.0 r2639b + r2639a -2.0 r2174b +2.0 r2174a -1.0 r1956b + r1956a -1.0 r1603b + r1603a -1.0 r1557b + r1557a -1.0 r261b + r261a -1.0 r103b + r103a = 0 

c2358: \* R-3-hydroxypetroselinoyl-ACPs *\
 + r2459b -1.0 r2459a = 0 

c690: \* 236-TRICHLOROHYDROQUINONE *\
 + r1319b -1.0 r1319a -1.0 r385b + r385a = 0 

c1091: \* CPD-13223 *\
 -1.0 r732b + r732a = 0 

c2044: \* TESTOSTERONE *\
 + r2157b -1.0 r2157a + r2156b -1.0 r2156a + r2155b -1.0 r2155a = 0 

c382: \* FRU1P *\
 + r188b -1.0 r188a = 0 

c1096: \* 3-KETOLACTOSE *\
 + r738b -1.0 r738a = 0 

c846: \* N-ACETYL-BETA-D-GLUCOSAMINYL-12-ALPHA-D *\
 -1.0 r501b + r501a = 0 

c2233: \* tRNA-with-uridine-54 *\
 + r2353b -1.0 r2353a = 0 

c290: \* DIHYDRO-NEO-PTERIN *\
 + r1143b -1.0 r1143a + r1060 -1.0 r136 = 0 

c1582: \* CPD-7204 *\
 + r1608 +2.0 r1343 = 0 

c830: \* DTDP-DEOH-DEOXY-MANNOSE *\
 -1.0 r491b + r491a = 0 

c1224: \* NITRIC-OXIDE *\
 +2.0 r883 = 0 

c2200: \* 11-Oxosteroids *\
 -1.0 r2326b + r2326a = 0 

c845: \* ALPHA-D-MANNOSYL-13-R1-BETA-D-MANNOSY *\
 + r501b -1.0 r501a = 0 

c144: \* N-ACETYL-GLUTAMYL-P *\
 -1.0 r183 + r60 = 0 

c1496: \* CPD-7141 *\
 + r1577 -1.0 r1213 = 0 

c1660: \* CPD-1083 *\
 -1.0 r1458 = 0 

c1299: \* OH-MYRISTOYL *\
 -1.0 r2548b + r2548a + r968b -1.0 r968a = 0 

c2240: \* 1-PHOSPHATIDYL-1D-MYO-INOSITOL-34-BISPH *\
 + r2385b -1.0 r2385a + r2358 = 0 

c132: \* CPD-723 *\
 + r706 -1.0 r52 = 0 

c2061: \* CPD-409 *\
 -1.0 r2673 -1.0 r2186b + r2186a = 0 

c1045: \* CPD-10307 *\
 + r681b -1.0 r681a = 0 

c1178: \* L-BETA-ASPARTYL-P *\
 -1.0 r1226 + r823 = 0 

c1433: \* 2-HYDROXY-2-METHYLPROPANENITRILE *\
 + r1972b -1.0 r1972a -1.0 r1132b + r1132a = 0 

c1461: \* GLUCONATE *\
 + r1169b -1.0 r1169a = 0 

c462: \* CPD-8921 *\
 -1.0 r990 + r876 -1.0 r241 = 0 

c2249: \* N-6-ISOPENTYL-ADENOSINE-37-TRNA *\
 + r2366b -1.0 r2366a = 0 

c2376: \* CPD-7046 *\
 -2.0 r2468 = 0 

c1729: \* 3-BETA-HYDROXYANDROST-5-EN-17-ONE *\
 + r1588b -1.0 r1588a = 0 

c1257: \* THZ *\
 -1.0 r918 = 0 

c793: \* CPD-12115 *\
 + r459b -1.0 r459a = 0 

c335: \* CPD-709 *\
 + r1436 -1.0 r408 -1.0 r160 = 0 

c451: \* 5Z13E-15S-1115-DIHYDROXY-9-OXOPROS *\
 + r546b -1.0 r546a -1.0 r233b + r233a = 0 

c59: \* CPD-13717 *\
 + r511 -1.0 r21 = 0 

c391: \* INDOLE_ACETATE_AUXIN *\
 -1.0 r1946 -1.0 r1945 -1.0 r1623 -1.0 r1392 + r1374 + r1322b -1.0 r1322a -1.0 r1288 + r1265 + r1242 + r1200b -1.0 r1200a + r1157b -1.0 r1157a -1.0 r1142 -1.0 r1112 + r988 + r931 + r898
 + r865 -1.0 r838 + r789 + r709 -1.0 r671 -1.0 r655 + r615b -1.0 r615a -1.0 r435b + r435a -1.0 r386 + r357b -1.0 r357a + r219 + r213 + r194b -1.0 r194a = 0 

c2169: \* CPD-5164 *\
 -1.0 r2376b + r2376a -1.0 r2305 + r2304 = 0 

c1023: \* CPD-1137 *\
 -1.0 r662b + r662a = 0 

c1288: \* CPD-12932 *\
 + r954b -1.0 r954a = 0 

c1035: \* CPD1F-766 *\
 -1.0 r2131 -1.0 r2130 -1.0 r1822 -1.0 r1821 + r1659 + r1658 -1.0 r673 = 0 

c2538: \* CPD0-1905 *\
 + r2637 = 0 

c821: \* L-SELENOCYSTEINE *\
 + r2405b -1.0 r2405a -1.0 r511 + r483 = 0 

c338: \* CPD-9366 *\
 -1.0 r275 + r161 = 0 

c969: \* FE+2 *\
 -1.0 r2664 -1.0 r2623 -2.0 r2611 -1.0 r1548 -1.0 r1128 +4.0 r646b -4.0 r646a +2.0 r620 = 0 

c1597: \* 2-HYDROXYDAIDZEIN *\
 -1.0 r1360b + r1360a = 0 

c770: \* S-ADENOSYLMETHIONINAMINE *\
 + r873 -1.0 r866 -1.0 r441 = 0 

c2199: \* 11-Beta-Hydroxysteroids1 *\
 + r2326b -1.0 r2326a = 0 

c408: \* ANTHRANILATE *\
 + r1636b -1.0 r1636a -1.0 r1066 + r205 = 0 

c1243: \* MI-PENTAKISPHOSPHATE *\
 + r1098 -1.0 r904 = 0 

c682: \* CPD-8686 *\
 + r1500 + r381 = 0 

c2484: \* cis-cis-D21-39-3-oxo-C58-2-ACPs *\
 -1.0 r2579b + r2579a = 0 

c1839: \* FLAVANONE-7-O-GLUCOSIDES *\
 + r1754b -1.0 r1754a = 0 

c1067: \* CPD-12215 *\
 -1.0 r698b + r698a = 0 

c1443: \* CPD-8660 *\
 + r1151 = 0 

c745: \* CPD-505 *\
 + r1526 -1.0 r423 = 0 

c2274: \* OLIGOSACCHARIDE-DIPHOSPHODOLICHOL *\
 + r2500b -1.0 r2500a + r2389 = 0 

c2021: \* L-1-GLYCERO-PHOSPHORYLCHOLINE *\
 -1.0 r2101b + r2101a -1.0 r2100b + r2100a = 0 

c87: \* CPD-6741 *\
 -1.0 r1191 + r1062 -1.0 r490b + r490a -1.0 r31 = 0 

c1575: \* CPD-7037 *\
 + r1335b -1.0 r1335a = 0 

c1965: \* RH *\
 + r1980b -1.0 r1980a = 0 

c1138: \* CPD-61 *\
 + r788b -1.0 r788a = 0 

c2294: \* TAXA-411-DIENE *\
 + r2411b -1.0 r2411a = 0 

c1708: \* CPD-7710 *\
 + r1603b -1.0 r1603a + r1557b -1.0 r1557a = 0 

c1078: \* CPD-6979 *\
 + r1576 -1.0 r714 = 0 

c211: \* GLY *\
 + r2427b -1.0 r2427a -1.0 r2204b + r2204a + r2087b -1.0 r2087a -1.0 r1974b + r1974a + r1765b -1.0 r1765a -1.0 r1666 -1.0 r1624b + r1624a -1.0 r1571b + r1571a -1.0 r1563 -1.0 r1406 + r1224 + r1216
 -1.0 r1049 -1.0 r986b + r986a + r685 + r615b -1.0 r615a -1.0 r455 + r92 = 0 

c434: \* CPD-13524 *\
 + r1040b -1.0 r1040a -1.0 r224b + r224a = 0 

c2124: \* Thyroglobulin-3-iodotyrosines *\
 -1.0 r2375b + r2375a + r2359b -1.0 r2359a + r2275b -1.0 r2275a = 0 

c15: \* CPD-4186 *\
 -1.0 r2025 -1.0 r2024 -1.0 r2023 + r1523 + r5b -1.0 r5a = 0 

c1972: \* CPD-14419 *\
 -1.0 r2000b + r2000a -1.0 r1999b + r1999a -1.0 r1998b + r1998a = 0 

c842: \* HOMO-SER *\
 + r1986 + r1985 + r1984 -1.0 r499 = 0 

c336: \* CPD-710 *\
 -1.0 r2402 -1.0 r418 + r160 = 0 

c2208: \* Non-Rhamonsylated-Rhamnosyl-Acceptors *\
 + r2330 = 0 

c1186: \* 1-183-2-183-SN-GLYCEROL-PHOSPHOCHOLINE *\
 + r839 + r832 = 0 

c1587: \* CPD-7615 *\
 -1.0 r1347b + r1347a = 0 

c191: \* MYO-INOSITOL *\
 -1.0 r2308 -1.0 r1720 -1.0 r1626b + r1626a -1.0 r1614b + r1614a -1.0 r1394 + r995 + r941 + r898 + r893 -1.0 r749 + r531 + r400 -1.0 r375b + r375a + r84 -1.0 r82 = 0 

c1477: \* CDP-CHOLINE *\
 + r1442 + r1182b -1.0 r1182a = 0 

c788: \* ETOH *\
 -1.0 r2354 + r1547b -1.0 r1547a -1.0 r524 -1.0 r453 = 0 

c882: \* CPD-4205 *\
 + r982 -1.0 r813 -1.0 r539 = 0 

c728: \* CPD-12647 *\
 -1.0 r410b + r410a = 0 

c2171: \* Elemental-Sulfur *\
 -1.0 r2672 +5.0 r2306b -5.0 r2306a = 0 

c681: \* CPD-8677 *\
 + r892 -1.0 r381 = 0 

c1865: \* THF-GLU-N *\
 -1.0 r1793b + r1793a = 0 

c1009: \* CPD1F-86 *\
 + r652 = 0 

c220: \* GALACTOSE *\
 -1.0 r951b + r951a -2.0 r950b +2.0 r950a -1.0 r913b + r913a + r867 -1.0 r594 -1.0 r134b + r134a -1.0 r97b + r97a = 0 

c2524: \* CPD-8651 *\
 + r2667 -1.0 r2653 -1.0 r2631 -1.0 r2624 -1.0 r2621 -1.0 r2618 = 0 

c240: \* MI-HEXAKISPHOSPHATE *\
 + r1890b -1.0 r1890a + r1581b -1.0 r1581a -1.0 r1455 -1.0 r1098 -1.0 r1062 -1.0 r1045b + r1045a -1.0 r1033 -1.0 r1000 + r735 + r533b -1.0 r533a + r490b -1.0 r490a -1.0 r470 + r106b -1.0 r106a = 0 

c1180: \* CPD-8092 *\
 -1.0 r1477 + r828 = 0 

c698: \* 10-FORMYL-THF *\
 + r2434b -1.0 r2434a -1.0 r1231 + r1043b -1.0 r1043a + r933 + r505 -1.0 r392 = 0 

c823: \* ACETOL *\
 -1.0 r901 + r485 = 0 

c1769: \* CPD-12354 *\
 + r1655 + r1654 + r1653 = 0 

c647: \* ISOCHORISMATE *\
 + r1542 -1.0 r361 = 0 

c900: \* CPD-9935 *\
 -1.0 r1119 + r554 = 0 

c1620: \* 2-KETO-GLUTARAMATE *\
 -1.0 r1391b + r1391a = 0 

c1849: \* CPD-12353 *\
 + r1772 + r1771 + r1770 = 0 

c1062: \* CPD-533 *\
 + r694b -1.0 r694a = 0 

c614: \* CPD1F-132 *\
 -1.0 r588b + r588a + r340b -1.0 r340a = 0 

c1683: \* 5-HYDROXY-CONIFERALDEHYDE *\
 -1.0 r1567 + r1508 = 0 

c689: \* TETRACHLOROHYDROQUINONE *\
 + r385b -1.0 r385a = 0 

c657: \* CPD-9872 *\
 -1.0 r2419 + r366 = 0 

c161: \* CPD-7002 *\
 + r115 -1.0 r67 = 0 

c292: \* AMINO-OH-HYDROXYMETHYL-DIHYDROPTERIDINE *\
 -1.0 r630 -1.0 r607b + r607a + r136 = 0 

c1467: \* CPD-465 *\
 -1.0 r1174b + r1174a = 0 

c397: \* RETINOATE *\
 -1.0 r1747b + r1747a -1.0 r197b + r197a = 0 

c470: \* CPD4FS-1 *\
 -1.0 r2134 + r246 = 0 

c141: \* 56-DIHYDROXYINDOLE-2-CARBOXYLATE *\
 + r1366 -1.0 r59 = 0 

c1129: \* CPD0-181 *\
 + r776b -1.0 r776a = 0 

c1499: \* COPROPORPHYRINOGEN_I *\
 -1.0 r1217b + r1217a = 0 

c1947: \* N6-Alkylaminopurine-glucoside *\
 -1.0 r1952b + r1952a = 0 

c2404: \* CPD-12454 *\
 + r2491b -1.0 r2491a = 0 

c645: \* CIS-3-HEXENOL *\
 + r1185 -1.0 r959b + r959a -1.0 r359 = 0 

c314: \* P-COUMAROYL-COA *\
 -1.0 r1551 -1.0 r1359 -1.0 r1280 -1.0 r1279 + r1232 -1.0 r1189 -1.0 r1070 -1.0 r1035 -1.0 r987 -1.0 r974 -1.0 r890 -1.0 r673 + r650b -1.0 r650a -3.0 r613 + r575b -1.0 r575a -1.0 r521 -1.0 r514
 -1.0 r512 -1.0 r404 -1.0 r362 -1.0 r149 = 0 

c317: \* CPD-7291 *\
 + r150 = 0 

c1838: \* D-HEXOSE-6-PHOSPHATE *\
 -1.0 r1753b + r1753a = 0 

c2321: \* Charged-ASP-tRNAs *\
 -1.0 r2435b + r2435a = 0 

c1543: \* CPD-697 *\
 + r1284 = 0 

c1325: \* CPD-12480 *\
 -1.0 r1002b + r1002a = 0 

c259: \* 3-HYDROXY-PROPIONATE *\
 -1.0 r768 + r117 = 0 

c1456: \* CPD-670 *\
 -1.0 r1162b + r1162a = 0 

c812: \* CPD-8083 *\
 -1.0 r1466 + r473 = 0 

c2451: \* 6-a-D-mannosyl-b-D-mannosyl-R *\
 + r2538b -1.0 r2538a = 0 

c457: \* CPD-6201 *\
 + r1067 -1.0 r670 + r238 = 0 

c1270: \* CPD-3061 *\
 + r1145b -1.0 r1145a -1.0 r930b + r930a = 0 

c398: \* CIT *\
 -1.0 r1554 + r1140b -1.0 r1140a + r969 -1.0 r198 = 0 

c495: \* CPD-5661 *\
 + r1126 -1.0 r262 = 0 

c1546: \* CPD-14594 *\
 + r1289b -1.0 r1289a = 0 

c712: \* NITRITE *\
 -1.0 r2577 + r2417b -1.0 r2417a + r2016b -1.0 r2016a + r1631 + r401b -1.0 r401a = 0 

c2122: \* PROTEIN-L-BETA-ISOASPARTATES *\
 + r2274b -1.0 r2274a = 0 

c214: \* BETA-D-FRUCTOSE *\
 + r2163b -1.0 r2163a + r2162b -1.0 r2162a + r1916 -1.0 r1909b + r1909a -1.0 r1848b + r1848a + r1691b -1.0 r1691a + r1690b -1.0 r1690a + r1689b -1.0 r1689a + r1604 -1.0 r1034 -1.0 r94b + r94a = 0 

c953: \* DESMOSTEROL-CPD *\
 + r605b -1.0 r605a = 0 

c1632: \* CPD-10792 *\
 + r1413b -1.0 r1413a = 0 

c320: \* SPERMIDINE *\
 -1.0 r2315 -1.0 r1633 -1.0 r1267 -1.0 r866 -1.0 r835 -1.0 r613 + r441 -1.0 r419b + r419a -1.0 r398 -1.0 r206b + r206a + r152 = 0 

c499: \* CPDQT-32 *\
 + r265b -1.0 r265a = 0 

c33: \* DELTA3-ISOPENTENYL-PP *\
 + r1927 + r1926 + r1925 -7.0 r1514 +13.0 r1440b -13.0 r1440a -5.0 r966 + r956b -1.0 r956a -1.0 r619 + r465b -1.0 r465a + r432 +2.0 r317b -2.0 r317a +8.0 r196b -8.0 r196a -1.0 r12 = 0 

c1957: \* Methylated-methyl-acceptors *\
 + r1963 = 0 

c1444: \* CPD-8661 *\
 +2.0 r1151 = 0 

c2203: \* CPD-7867 *\
 + r2328b -1.0 r2328a = 0 

c1047: \* CARBON-MONOXIDE *\
 + r803 + r682 = 0 

c2000: \* CPD-12179 *\
 + r2048b -1.0 r2048a = 0 

c815: \* CPD-4142 *\
 + r833 -1.0 r476 = 0 

c327: \* CPD-6742 *\
 + r1191 + r700 -1.0 r156 = 0 

c731: \* CPD-10514 *\
 + r1774 -1.0 r1250 -1.0 r413 = 0 

c708: \* INDOLE_ACETALDEHYDE *\
 -1.0 r1197b + r1197a -1.0 r865 + r435b -1.0 r435a + r397 = 0 

c1966: \* CPD-6602 *\
 -1.0 r1982 -1.0 r1981 = 0 

c529: \* CPD-9898 *\
 + r623 -1.0 r286 = 0 

c786: \* LUTEOLIN-7-O-BETA-D-DIGLUCURONIDE *\
 + r1075 -1.0 r452 = 0 

c1773: \* DIACYLGLYCEROL *\
 +2.0 r2186b -2.0 r2186a -1.0 r2183b + r2183a -1.0 r2146 -1.0 r2134 + r2045 + r2009 -1.0 r1997 -1.0 r1991 -1.0 r1983 + r1969 + r1812 + r1781 + r1686 + r1662b -1.0 r1662a -1.0 r1661 = 0 

c439: \* OLEATE-CPD *\
 -1.0 r1774 -1.0 r1352 -1.0 r834 -1.0 r421 -1.0 r226b + r226a = 0 

c1780: \* CPD-479 *\
 + r2659 -1.0 r2641 + r2205b -1.0 r2205a -1.0 r2086b + r2086a -1.0 r1764b + r1764a -1.0 r1669 -1.0 r1668 +0.0 r1667 -1.0 r1666 -1.0 r1665 = 0 

c1188: \* CPD-8074 *\
 + r934 -1.0 r836 = 0 

c1616: \* XYLITOL *\
 -1.0 r1387 = 0 

c2271: \* eEF-2-Histidines *\
 -1.0 r2386 = 0 

c1939: \* CPD-452 *\
 + r2336b -1.0 r2336a -1.0 r1939b + r1939a = 0 

c2329: \* Charged-VAL-tRNAs *\
 -1.0 r2440b + r2440a = 0 

c2425: \* R-3-hydroxybehenoyl-ACPs *\
 + r2510b -1.0 r2510a = 0 

c463: \* CPD-8922 *\
 -1.0 r923 + r241 = 0 

c1072: \* CPD-13027 *\
 -1.0 r2619 + r704 = 0 

c496: \* CPD1F-119 *\
 -1.0 r1096 + r262 = 0 

c452: \* D-SERINE *\
 + r1540 -1.0 r234 = 0 

c1922: \* Acetic-Esters *\
 -1.0 r1905b + r1905a = 0 

c123: \* BENZOATE *\
 -1.0 r921 -1.0 r846b + r846a -1.0 r796b + r796a -1.0 r48 = 0 

c1517: \* INDOLE-3-ACETYL-LEU *\
 + r1288 -1.0 r1242 = 0 

c2460: \* Beta-3-hydroxybutyryl-ACPs *\
 + r2550 -1.0 r2549 = 0 

c1474: \* 3-HYDROXYADIPYL-COA *\
 + r1370b -1.0 r1370a + r1180b -1.0 r1180a = 0 

c653: \* 17-BETA-HYDROXYANDROSTAN-3-ONE *\
 -1.0 r364b + r364a = 0 

c1898: \* CPD-8652 *\
 + r2656 -1.0 r2649 -1.0 r2631 -1.0 r1845 -1.0 r1844 = 0 

c2319: \* N-formyl-L-methionyl-tRNAfmet *\
 -1.0 r2434b + r2434a = 0 

c901: \* KDO-8P *\
 + r720 -1.0 r556 = 0 

c1044: \* CPD-8160 *\
 + r2132 -1.0 r680 = 0 

c1719: \* CPD1G-771 *\
 + r1574b -1.0 r1574a = 0 

c2057: \* HYDROQUINONE-O-BETA-D-GLUCOPYRANOSIDE *\
 -1.0 r2178b + r2178a -1.0 r2177b + r2177a = 0 

c2471: \* cis-delta21-3-oxo-C40-ACPs *\
 -1.0 r2573b + r2573a -1.0 r2560b + r2560a = 0 

c1667: \* CPD-3630 *\
 -1.0 r1467b + r1467a = 0 

c386: \* CPD-7972 *\
 + r217 -1.0 r191 = 0 

c1038: \* CAFFEOYLQUINATE *\
 -1.0 r1520 + r674 = 0 

c101: \* CPD-3945 *\
 + r1321 -1.0 r370 + r76 -1.0 r37 = 0 

c291: \* GLYCOLALDEHYDE *\
 -1.0 r607b + r607a + r136 = 0 

c427: \* INDOLE-3-ACETYL-ALA *\
 + r1392 -1.0 r219 = 0 

c2435: \* Trans-D3-cis-D5-dodecenoyl-ACPs *\
 -1.0 r2517b + r2517a = 0 

c1327: \* CPD-9304 *\
 -2.0 r2633 + r1405b -1.0 r1405a -1.0 r1003b + r1003a = 0 

c968: \* FE+3 *\
 + r2623 +2.0 r2611 -4.0 r646b +4.0 r646a -2.0 r620 = 0 

c130: \* PUTRESCINE *\
 -1.0 r1305b + r1305a + r1061 + r962 -1.0 r441 + r398 -1.0 r51 = 0 

c1162: \* CPD-8065 *\
 + r1069 -2.0 r811 = 0 

c1469: \* CPD-3183 *\
 -1.0 r1175b + r1175a = 0 

c174: \* CPD-13612 *\
 -1.0 r2350 + r1591 -1.0 r256 -1.0 r74 = 0 

c2090: \* Hex-2-enoyl-ACPs *\
 -1.0 r2508 + r2477 -1.0 r2233 = 0 

c378: \* CPD-1301 *\
 + r1549 + r186 = 0 

c1137: \* CPD-68 *\
 -1.0 r2102 -1.0 r1292 + r787 = 0 

c1200: \* CPD-4 *\
 -1.0 r852 = 0 

c3: \* PROTON *\
 -1.0 r2678 -2.0 r2677 -1.0 r2676 +2.0 r2669b -2.0 r2669a + r2667 + r2666b -1.0 r2666a + r2663 -1.0 r2661 + r2659 -1.0 r2658 + r2656 + r2655b -1.0 r2655a + r2653 + r2652 + r2647 -1.0 r2638
 + r2637 -2.0 r2635 -1.0 r2633 -1.0 r2631 +3.0 r2630 + r2629 -1.0 r2628 + r2626 + r2625 + r2624 +3.0 r2622 -1.0 r2621 -1.0 r2620b + r2620a -1.0 r2619 + r2618 + r2617 -1.0 r2608 -1.0 r2607b + r2607a
 -1.0 r2598b + r2598a -1.0 r2596b + r2596a -1.0 r2594b + r2594a -1.0 r2590b + r2590a -1.0 r2589b + r2589a -1.0 r2588 -1.0 r2587b + r2587a + r2583 -1.0 r2580b + r2580a -1.0 r2579b + r2579a -1.0 r2578 -7.0 r2577
 -1.0 r2576 -1.0 r2574 -1.0 r2573b + r2573a -1.0 r2567b + r2567a -1.0 r2566b + r2566a -1.0 r2564b + r2564a + r2563b -1.0 r2563a + r2562b -1.0 r2562a -1.0 r2557 -1.0 r2554 -2.0 r2553 -1.0 r2552b + r2552a -1.0 r2551b
 + r2551a -1.0 r2550 -1.0 r2548b + r2548a + r2547 + r2545b -1.0 r2545a -1.0 r2542 -1.0 r2540 -1.0 r2539b + r2539a -1.0 r2538b + r2538a -1.0 r2537b + r2537a -1.0 r2535 -1.0 r2532 -8.0 r2531 + r2530b -1.0 r2530a
 -1.0 r2529b + r2529a + r2528b -1.0 r2528a -1.0 r2527b + r2527a -1.0 r2526b + r2526a -1.0 r2522b + r2522a -1.0 r2521b + r2521a -2.0 r2519b +2.0 r2519a -2.0 r2518 -1.0 r2516b + r2516a -2.0 r2515b +2.0 r2515a + r2514
 + r2512b -1.0 r2512a + r2511b -1.0 r2511a -1.0 r2510b + r2510a -1.0 r2509b + r2509a -1.0 r2508 -1.0 r2505b + r2505a + r2504 -1.0 r2503 -1.0 r2501 -1.0 r2500b + r2500a -1.0 r2497b + r2497a -1.0 r2496b + r2496a
 -1.0 r2494b + r2494a -1.0 r2493b + r2493a -1.0 r2492b + r2492a -1.0 r2487 -1.0 r2485b + r2485a -1.0 r2484b + r2484a -2.0 r2482 + r2481b -1.0 r2481a -1.0 r2480 -1.0 r2475b + r2475a -1.0 r2474b + r2474a -1.0 r2472
 -1.0 r2470 -1.0 r2469 -1.0 r2467b + r2467a -1.0 r2466 -1.0 r2465b + r2465a -1.0 r2464b + r2464a -1.0 r2463b + r2463a -1.0 r2460b + r2460a -1.0 r2459b + r2459a -1.0 r2458b + r2458a -1.0 r2455 -1.0 r2453 + r2452b
 -1.0 r2452a + r2451b -1.0 r2451a + r2450b -1.0 r2450a + r2449b -1.0 r2449a + r2448b -1.0 r2448a + r2447b -1.0 r2447a + r2446b -1.0 r2446a + r2445b -1.0 r2445a + r2444b -1.0 r2444a + r2443b -1.0 r2443a -2.0 r2442b
 +2.0 r2442a + r2441 + r2440b -1.0 r2440a + r2439b -1.0 r2439a -1.0 r2438 -1.0 r2437 + r2435b -1.0 r2435a + r2433b -1.0 r2433a -1.0 r2432b + r2432a -1.0 r2431 + r2430b -1.0 r2430a + r2429b -1.0 r2429a -1.0 r2428
 + r2427b -1.0 r2427a + r2426b -1.0 r2426a + r2422b -1.0 r2422a + r2412b -1.0 r2412a -1.0 r2408 -1.0 r2405b + r2405a + r2404 -1.0 r2392b + r2392a -1.0 r2390b + r2390a + r2389 -1.0 r2388b + r2388a + r2387
 + r2386 + r2384 + r2383 -1.0 r2382b + r2382a -1.0 r2380b + r2380a + r2378 + r2377b -1.0 r2377a -1.0 r2376b + r2376a + r2375b -1.0 r2375a -1.0 r2374b + r2374a +4.0 r2372 + r2371 -3.0 r2369b +3.0 r2369a
 -1.0 r2368b + r2368a -1.0 r2367b + r2367a -1.0 r2366b + r2366a + r2365 + r2364b -1.0 r2364a + r2363 + r2360 + r2358 + r2357 -1.0 r2356b + r2356a -1.0 r2355b + r2355a -1.0 r2353b + r2353a -1.0 r2352b
 + r2352a + r2351 + r2350 + r2349 + r2347 + r2346 + r2345 -1.0 r2344b + r2344a -1.0 r2342 -1.0 r2340 -1.0 r2339b + r2339a -1.0 r2338b + r2338a + r2337 -1.0 r2336b + r2336a + r2335 +4.0 r2334b
 -4.0 r2334a -1.0 r2333b + r2333a + r2332 -1.0 r2326b + r2326a -1.0 r2325b + r2325a -1.0 r2324b + r2324a + r2322 -1.0 r2320b + r2320a + r2319 +2.0 r2318 + r2317 + r2315 + r2312 + r2310 +2.0 r2309
 + r2308 -1.0 r2307b + r2307a -3.0 r2306b +3.0 r2306a + r2305 +2.0 r2304 -1.0 r2303b + r2303a + r2298b -1.0 r2298a + r2296 -1.0 r2295 + r2294 -1.0 r2292 -1.0 r2290 -1.0 r2288b + r2288a -1.0 r2287b + r2287a
 -2.0 r2284b +2.0 r2284a -1.0 r2278b + r2278a -1.0 r2277b + r2277a + r2275b -1.0 r2275a -1.0 r2274b + r2274a + r2273 -1.0 r2272b + r2272a + r2264 + r2258 + r2253 + r2248 + r2244 + r2239 -1.0 r2235
 -1.0 r2234 -1.0 r2233 -1.0 r2232 -1.0 r2231 -1.0 r2230 -1.0 r2229 -1.0 r2227 -1.0 r2225 -1.0 r2223 -1.0 r2222 -1.0 r2221 + r2219b -1.0 r2219a + r2218b -1.0 r2218a +2.0 r2216 +2.0 r2215b -2.0 r2215a +2.0 r2214b -2.0 r2214a
 -1.0 r2213b + r2213a -1.0 r2212b + r2212a -1.0 r2210b + r2210a -1.0 r2209b + r2209a -1.0 r2208b + r2208a -1.0 r2200 -1.0 r2199 -1.0 r2198 + r2197 + r2196 -1.0 r2191 -1.0 r2190 +2.0 r2189 +2.0 r2188 +2.0 r2187
 + r2185 + r2184 -1.0 r2183b + r2183a -1.0 r2181 -1.0 r2180 -1.0 r2179 -1.0 r2178b + r2178a -1.0 r2177b + r2177a -1.0 r2176b + r2176a -1.0 r2175b + r2175a + r2173b -1.0 r2173a + r2172 -1.0 r2171 +2.0 r2170b
 -2.0 r2170a +2.0 r2169b -2.0 r2169a +2.0 r2168b -2.0 r2168a + r2167 + r2166 -1.0 r2163b + r2163a -1.0 r2162b + r2162a + r2161 + r2160 + r2159 + r2158 -1.0 r2157b + r2157a -1.0 r2156b + r2156a -1.0 r2155b
 + r2155a + r2151 + r2150 -1.0 r2147 + r2146 -1.0 r2140b + r2140a + r2139 + r2138 + r2137 + r2136 + r2134 + r2133 + r2132 + r2131 + r2130 -1.0 r2129b + r2129a + r2125b -1.0 r2125a
 + r2124b -1.0 r2124a + r2123b -1.0 r2123a + r2122b -1.0 r2122a + r2121b -1.0 r2121a + r2120b -1.0 r2120a -1.0 r2119b + r2119a -1.0 r2117 -1.0 r2116 -1.0 r2112b + r2112a +3.0 r2111b -3.0 r2111a -1.0 r2110 -1.0 r2109
 -1.0 r2108 -1.0 r2107b + r2107a -1.0 r2106b + r2106a + r2105 -2.0 r2104 -2.0 r2103 -1.0 r2101b + r2101a -1.0 r2100b + r2100a + r2096 + r2095 + r2092 + r2091 + r2085 + r2084b -1.0 r2084a + r2083b
 -1.0 r2083a + r2082b -1.0 r2082a -1.0 r2080b + r2080a -1.0 r2079b + r2079a + r2073 + r2072 +2.0 r2071b -2.0 r2071a +2.0 r2070b -2.0 r2070a +2.0 r2069b -2.0 r2069a + r2064 -1.0 r2061 -1.0 r2060 +2.0 r2059 +2.0 r2058
 -1.0 r2057 + r2056b -1.0 r2056a -1.0 r2055 -1.0 r2054 +2.0 r2053b -2.0 r2053a +2.0 r2052b -2.0 r2052a +2.0 r2051b -2.0 r2051a + r2050 + r2049 -1.0 r2048b + r2048a -1.0 r2047b + r2047a -2.0 r2043b +2.0 r2043a -1.0 r2042b
 + r2042a -1.0 r2041b + r2041a -1.0 r2040b + r2040a -1.0 r2039b + r2039a -1.0 r2038b + r2038a + r2037b -1.0 r2037a -1.0 r2035 -1.0 r2034 + r2033 + r2032 -2.0 r2028 -2.0 r2027 -2.0 r2026 -1.0 r2025 -1.0 r2024
 -1.0 r2023 +2.0 r2019b -2.0 r2019a + r2018 + r2017 -1.0 r2016b + r2016a -1.0 r2015b + r2015a -1.0 r2014b + r2014a -1.0 r2013b + r2013a + r2012 + r2011 + r2010 -1.0 r2008b + r2008a -1.0 r2007b + r2007a
 -1.0 r2003 -1.0 r2002 + r2000b -1.0 r2000a + r1999b -1.0 r1999a + r1998b -1.0 r1998a + r1997 -1.0 r1996 -1.0 r1995 -1.0 r1994 -1.0 r1993 -1.0 r1992 + r1989 + r1988 -1.0 r1986 -1.0 r1985 -1.0 r1984 + r1983
 + r1982 + r1981 -2.0 r1980b +2.0 r1980a + r1979 + r1978 +2.0 r1977 + r1976 + r1975 -1.0 r1973b + r1973a -1.0 r1972b + r1972a + r1971 + r1969 -1.0 r1968b + r1968a -1.0 r1967b + r1967a -1.0 r1966
 -1.0 r1965 -1.0 r1964 -1.0 r1960b + r1960a -1.0 r1959b + r1959a + r1958b -1.0 r1958a + r1957b -1.0 r1957a + r1956b -1.0 r1956a -2.0 r1955b +2.0 r1955a -1.0 r1954b + r1954a + r1953 -1.0 r1952b + r1952a + r1944b
 -1.0 r1944a + r1943b -1.0 r1943a +2.0 r1942b -2.0 r1942a +2.0 r1941b -2.0 r1941a +2.0 r1940b -2.0 r1940a -1.0 r1939b + r1939a -1.0 r1938b + r1938a + r1937 + r1936 + r1935 + r1934 + r1933 + r1931 + r1930
 -1.0 r1929b + r1929a -1.0 r1928b + r1928a -1.0 r1927 -1.0 r1926 -1.0 r1925 -1.0 r1924b + r1924a -1.0 r1923b + r1923a +3.0 r1921 +3.0 r1920 -1.0 r1919b + r1919a -1.0 r1918b + r1918a + r1917 + r1916 + r1915
 + r1914 + r1913 + r1912 + r1911 + r1908 -1.0 r1907 -1.0 r1906 -1.0 r1903b + r1903a -1.0 r1902b + r1902a -1.0 r1901b + r1901a -1.0 r1900b + r1900a -1.0 r1899b + r1899a -1.0 r1898b + r1898a -1.0 r1897b
 + r1897a -1.0 r1896b + r1896a -1.0 r1893 -1.0 r1892 -1.0 r1891 + r1889 + r1888 -2.0 r1887 + r1884 + r1883 + r1874 + r1873 + r1870 + r1869 + r1864 + r1863 -2.0 r1862 + r1858 + r1857
 -1.0 r1856b + r1856a -1.0 r1855b + r1855a +2.0 r1852b -2.0 r1852a +2.0 r1851b -2.0 r1851a +2.0 r1850b -2.0 r1850a + r1847 + r1846 + r1845 + r1844 + r1841 + r1840 -1.0 r1838b + r1838a -1.0 r1837b + r1837a
 + r1835 + r1834 + r1833 + r1832 + r1831 + r1830 + r1829 + r1828 + r1825 + r1824 -1.0 r1823b + r1823a + r1822 + r1821 -1.0 r1820b + r1820a + r1817 -1.0 r1815b + r1815a + r1811
 + r1810 -1.0 r1807b + r1807a -1.0 r1806b + r1806a -1.0 r1805b + r1805a -1.0 r1802b + r1802a -1.0 r1795b + r1795a -1.0 r1794b + r1794a + r1792b -1.0 r1792a + r1791b -1.0 r1791a + r1790b -1.0 r1790a + r1788
 + r1781 + r1778 + r1777 -1.0 r1776b + r1776a -1.0 r1775b + r1775a -1.0 r1773 -1.0 r1772 -1.0 r1771 -1.0 r1770 + r1763b -1.0 r1763a + r1762b -1.0 r1762a -2.0 r1760b +2.0 r1760a -1.0 r1759b + r1759a -1.0 r1758b
 + r1758a + r1757b -1.0 r1757a + r1756b -1.0 r1756a + r1755b -1.0 r1755a -1.0 r1754b + r1754a -1.0 r1753b + r1753a -1.0 r1751b + r1751a -2.0 r1748b +2.0 r1748a -2.0 r1747b +2.0 r1747a -2.0 r1746b +2.0 r1746a -2.0 r1745b
 +2.0 r1745a -2.0 r1744b +2.0 r1744a -1.0 r1742 -1.0 r1741 -1.0 r1740 -1.0 r1738b + r1738a -1.0 r1737b + r1737a -1.0 r1736 -1.0 r1735 -1.0 r1734 -1.0 r1733b + r1733a -1.0 r1732b + r1732a -1.0 r1731b + r1731a -1.0 r1730b
 + r1730a -1.0 r1729b + r1729a -1.0 r1728b + r1728a -1.0 r1727b + r1727a -1.0 r1723b + r1723a -1.0 r1722b + r1722a + r1720 -1.0 r1719b + r1719a + r1716b -1.0 r1716a + r1715b -1.0 r1715a + r1714b -1.0 r1714a
 + r1713b -1.0 r1713a -1.0 r1712 -1.0 r1711 -1.0 r1710 + r1709 + r1708 + r1707 + r1706 + r1705 + r1704 + r1703 + r1702 + r1700 + r1699 + r1697 + r1696 + r1695 + r1694 + r1693
 -1.0 r1692b + r1692a -1.0 r1691b + r1691a -1.0 r1690b + r1690a -1.0 r1689b + r1689a + r1688 + r1687 + r1686 -1.0 r1685 -1.0 r1684 -1.0 r1683 + r1682b -1.0 r1682a + r1681 -1.0 r1680b + r1680a -1.0 r1679b
 + r1679a + r1678 + r1677 + r1676 + r1675 + r1674 + r1673 -2.0 r1664b +2.0 r1664a -2.0 r1663b +2.0 r1663a + r1662b -1.0 r1662a -1.0 r1660b + r1660a -1.0 r1655 -1.0 r1654 -1.0 r1653 +2.0 r1649b -2.0 r1649a
 +2.0 r1648b -2.0 r1648a +2.0 r1647b -2.0 r1647a -1.0 r1646b + r1646a -1.0 r1645b + r1645a + r1644 + r1643 + r1642 -1.0 r1641b + r1641a -1.0 r1640b + r1640a + r1639 -1.0 r1638b + r1638a +2.0 r1635 -1.0 r1634b
 + r1634a +3.0 r1633 -1.0 r1631 + r1629 -1.0 r1625b + r1625a +2.0 r1623 + r1622 +2.0 r1618 -1.0 r1617b + r1617a -1.0 r1616b + r1616a -1.0 r1615 -2.0 r1612 -1.0 r1607b + r1607a -1.0 r1606b + r1606a -2.0 r1598
 -1.0 r1596 +2.0 r1594b -2.0 r1594a -1.0 r1591 -1.0 r1588b + r1588a -1.0 r1587b + r1587a -1.0 r1586b + r1586a -1.0 r1585 +2.0 r1584 +2.0 r1582 + r1580 -1.0 r1577 -1.0 r1576 -2.0 r1575b +2.0 r1575a -1.0 r1570 -1.0 r1569
 + r1567 +2.0 r1566b -2.0 r1566a -1.0 r1565 -1.0 r1564 + r1563 -1.0 r1562b + r1562a -1.0 r1555 + r1553 -1.0 r1551 + r1550b -1.0 r1550a -5.0 r1549 +2.0 r1548 -1.0 r1547b + r1547a + r1546 -1.0 r1536 -1.0 r1533b
 + r1533a -1.0 r1531b + r1531a -1.0 r1530 +2.0 r1529 + r1526 -1.0 r1525 + r1524b -1.0 r1524a -1.0 r1523 -1.0 r1522 + r1519b -1.0 r1519a + r1518 -1.0 r1517b + r1517a +2.0 r1516 +2.0 r1515 -2.0 r1513b +2.0 r1513a
 + r1512b -1.0 r1512a -1.0 r1510b + r1510a -1.0 r1508 + r1507 + r1506 +2.0 r1505 + r1504 +2.0 r1499b -2.0 r1499a +2.0 r1498 -1.0 r1497b + r1497a + r1495b -1.0 r1495a -2.0 r1494 + r1493b -1.0 r1493a -1.0 r1491
 -1.0 r1488 -1.0 r1487 -1.0 r1483 -1.0 r1482 +2.0 r1479 +2.0 r1477 -2.0 r1475b +2.0 r1475a -1.0 r1474b + r1474a -1.0 r1471 +2.0 r1470 -1.0 r1467b + r1467a +2.0 r1466 + r1463b -1.0 r1463a -1.0 r1461b + r1461a -1.0 r1460b
 + r1460a + r1459 -1.0 r1457 -1.0 r1456b + r1456a -1.0 r1455 + r1454 -1.0 r1453 -1.0 r1450b + r1450a -1.0 r1449b + r1449a -3.0 r1448 + r1447 -1.0 r1445b + r1445a + r1444b -1.0 r1444a -1.0 r1443b + r1443a
 -1.0 r1442 -1.0 r1441 +3.0 r1439 -1.0 r1437b + r1437a -1.0 r1436 -1.0 r1435b + r1435a + r1434 -1.0 r1433b + r1433a + r1432 + r1431 +3.0 r1428 + r1427b -1.0 r1427a -1.0 r1425b + r1425a -2.0 r1421b +2.0 r1421a
 -1.0 r1420b + r1420a + r1417 +2.0 r1416 -1.0 r1415b + r1415a + r1414 -1.0 r1413b + r1413a +2.0 r1412 -1.0 r1411 -1.0 r1410 + r1408b -1.0 r1408a -1.0 r1407 + r1406 -1.0 r1404b + r1404a + r1402 -1.0 r1401b
 + r1401a + r1400 +2.0 r1399b -2.0 r1399a + r1394 + r1392 -1.0 r1390b + r1390a -1.0 r1389b + r1389a + r1388 + r1387 +3.0 r1386b -3.0 r1386a -2.0 r1385b +2.0 r1385a +2.0 r1384b -2.0 r1384a + r1383 -1.0 r1382b
 + r1382a -1.0 r1381 + r1374 -1.0 r1373b + r1373a + r1372 + r1368 + r1367 + r1363 + r1362 + r1360b -1.0 r1360a -1.0 r1359 -1.0 r1357b + r1357a -1.0 r1356b + r1356a -1.0 r1355 + r1352 +3.0 r1348b
 -3.0 r1348a -1.0 r1347b + r1347a -1.0 r1346 -1.0 r1340 + r1337 -3.0 r1336 -1.0 r1335b + r1335a -1.0 r1332 +2.0 r1330 -1.0 r1329b + r1329a + r1328 + r1327 -1.0 r1325b + r1325a + r1324 -1.0 r1322b + r1322a
 +2.0 r1321 -1.0 r1320b + r1320a -1.0 r1319b + r1319a + r1318 + r1317b -1.0 r1317a -1.0 r1316 -1.0 r1315 + r1314 + r1311b -1.0 r1311a + r1304b -1.0 r1304a -1.0 r1302 -1.0 r1301 -1.0 r1300 -1.0 r1299b + r1299a
 -2.0 r1298b +2.0 r1298a + r1296 + r1293 -1.0 r1292 -1.0 r1290b + r1290a + r1288 + r1287 -2.0 r1285 -1.0 r1284 +2.0 r1283 -1.0 r1282 + r1281 -1.0 r1277 +2.0 r1276 -1.0 r1275b + r1275a + r1274 +2.0 r1273
 -2.0 r1272 -1.0 r1270 + r1269 +3.0 r1267 -2.0 r1266b +2.0 r1266a + r1265 + r1261 + r1260b -1.0 r1260a + r1259 -1.0 r1257b + r1257a -1.0 r1255 + r1254 -1.0 r1250 + r1249b -1.0 r1249a -1.0 r1247 -1.0 r1245b
 + r1245a -1.0 r1244b + r1244a -1.0 r1239b + r1239a +2.0 r1237 -1.0 r1236b + r1236a + r1235 -1.0 r1234b + r1234a -1.0 r1233 + r1230 +2.0 r1228 -1.0 r1226 +2.0 r1225 + r1223b -1.0 r1223a + r1220 +2.0 r1218
 -4.0 r1217b +4.0 r1217a -1.0 r1215 + r1214 -1.0 r1213 -3.0 r1204b +3.0 r1204a -1.0 r1203 -1.0 r1202 -1.0 r1200b + r1200a +2.0 r1199 + r1198 -1.0 r1197b + r1197a -1.0 r1195b + r1195a -2.0 r1193b +2.0 r1193a + r1192
 + r1190 -3.0 r1189 +2.0 r1188 -1.0 r1187b + r1187a -1.0 r1185 -1.0 r1184b + r1184a -2.0 r1182b +2.0 r1182a -1.0 r1180b + r1180a + r1179 +2.0 r1176b -2.0 r1176a -1.0 r1173 + r1171 + r1170b -1.0 r1170a -1.0 r1169b
 + r1169a + r1168 + r1167b -1.0 r1167a -1.0 r1166b + r1166a +2.0 r1165 -1.0 r1164 + r1163b -1.0 r1163a -1.0 r1162b + r1162a + r1161 + r1159 -1.0 r1158 -1.0 r1157b + r1157a -1.0 r1156b + r1156a -1.0 r1152b
 + r1152a -1.0 r1146 + r1145b -1.0 r1145a + r1144 + r1142 -1.0 r1141b + r1141a -2.0 r1138b +2.0 r1138a +3.0 r1137b -3.0 r1137a + r1135 +2.0 r1131b -2.0 r1131a +2.0 r1128 -1.0 r1127b + r1127a -1.0 r1126 -1.0 r1124b
 + r1124a -1.0 r1123b + r1123a -1.0 r1121b + r1121a -1.0 r1120 + r1119 -1.0 r1118 +3.0 r1117b -3.0 r1117a -1.0 r1116 +3.0 r1115 + r1114 -1.0 r1113 + r1112 -1.0 r1111b + r1111a -1.0 r1110b + r1110a -1.0 r1109
 -1.0 r1105 + r1102 -1.0 r1101b + r1101a -1.0 r1100b + r1100a -1.0 r1097 -1.0 r1095 -1.0 r1094 -1.0 r1091b + r1091a -1.0 r1088b + r1088a + r1087b -1.0 r1087a -1.0 r1086b + r1086a + r1085 -1.0 r1084b + r1084a
 + r1081 +2.0 r1080 + r1079 -1.0 r1077b + r1077a -1.0 r1076 + r1075 + r1074 + r1072 +2.0 r1071 -1.0 r1061 -1.0 r1059b + r1059a + r1058 +2.0 r1056 + r1055 +2.0 r1054 + r1051b -1.0 r1051a -1.0 r1046
 -1.0 r1045b + r1045a -1.0 r1044 -1.0 r1043b + r1043a +2.0 r1042b -2.0 r1042a + r1041 -1.0 r1040b + r1040a + r1037 + r1034 -1.0 r1032b + r1032a -1.0 r1031b + r1031a + r1030b -1.0 r1030a + r1027 -1.0 r1026
 + r1025b -1.0 r1025a + r1022 +2.0 r1020 -1.0 r1019b + r1019a -1.0 r1017 -1.0 r1014b + r1014a + r1011 -1.0 r1008 + r1007b -1.0 r1007a -1.0 r1006b + r1006a -1.0 r1003b + r1003a -1.0 r1000 -1.0 r999b + r999a
 -2.0 r998 + r994 + r992 + r991 -2.0 r990 -1.0 r989b + r989a + r988 -1.0 r987 +3.0 r984 -2.0 r981 -1.0 r979b + r979a -1.0 r978b + r978a -1.0 r977b + r977a -1.0 r976b + r976a + r975b
 -1.0 r975a -4.0 r974 + r973 -1.0 r972 +2.0 r971 + r969 -1.0 r968b + r968a -1.0 r965 +2.0 r964 -1.0 r963b + r963a -1.0 r962 + r961 -1.0 r960b + r960a + r959b -1.0 r959a + r957 +2.0 r953
 + r952b -1.0 r952a -1.0 r951b + r951a -2.0 r949 +4.0 r948b -4.0 r948a +2.0 r947b -2.0 r947a -1.0 r946 + r944b -1.0 r944a + r943b -1.0 r943a + r942 -1.0 r940 -1.0 r939b + r939a + r938 + r936b
 -1.0 r936a + r935b -1.0 r935a +2.0 r934 + r932 + r931 -1.0 r929b + r929a -1.0 r927 -1.0 r926b + r926a -1.0 r924 -2.0 r923 -1.0 r922b + r922a + r918 +2.0 r916 + r912 -1.0 r911b + r911a
 + r910 -1.0 r908 + r907b -1.0 r907a -1.0 r906b + r906a +2.0 r905b -2.0 r905a -1.0 r901 -1.0 r900b + r900a + r898 +3.0 r896b -3.0 r896a -1.0 r895b + r895a -3.0 r890 -1.0 r889b + r889a -1.0 r886
 -2.0 r885 -1.0 r883 + r881b -1.0 r881a -1.0 r880 + r879 -1.0 r877 -1.0 r876 -1.0 r873 +2.0 r871 + r866 + r865 -1.0 r864b + r864a -1.0 r860 + r859 + r857 -1.0 r856b + r856a +2.0 r854
 -2.0 r852 -1.0 r849 -2.0 r848b +2.0 r848a -2.0 r846b +2.0 r846a + r845 -1.0 r843b + r843a +2.0 r842 -1.0 r841 +2.0 r839 + r838 -1.0 r837b + r837a +2.0 r836 +2.0 r832 +2.0 r831 -1.0 r830b + r830a
 +2.0 r828 -2.0 r827 + r825 -1.0 r822b + r822a -1.0 r821b + r821a -1.0 r820 -1.0 r819b + r819a + r817 + r815 -1.0 r814b + r814a +3.0 r813 + r812 -1.0 r809 + r808 -1.0 r807b + r807a
 -1.0 r805 -1.0 r804b + r804a + r803 + r802 + r798 -1.0 r797 -1.0 r796b + r796a -1.0 r792 -1.0 r790b + r790a + r789 + r787 -1.0 r785b + r785a -1.0 r784b + r784a + r783 -2.0 r782b
 +2.0 r782a -1.0 r775b + r775a -1.0 r772 -2.0 r769 + r768 + r767 +2.0 r766 -2.0 r765b +2.0 r765a -2.0 r763 -1.0 r760b + r760a -1.0 r759b + r759a + r758 + r757 -1.0 r755b + r755a -1.0 r753
 + r752 -1.0 r748 -1.0 r747 -1.0 r744b + r744a + r743 + r739b -1.0 r739a +2.0 r737b -2.0 r737a -1.0 r736b + r736a + r735 -1.0 r733 + r732b -1.0 r732a + r730 -1.0 r729 +2.0 r726 + r725
 +2.0 r723 + r722 -1.0 r721 -1.0 r714 + r709 -2.0 r706 +2.0 r705 -1.0 r704 + r703 + r702 -1.0 r697b + r697a -1.0 r696b + r696a -1.0 r695b + r695a -1.0 r691b + r691a -2.0 r690 -1.0 r686
 -2.0 r683 +3.0 r682 +2.0 r680 +2.0 r679 -1.0 r678b + r678a -1.0 r676b + r676a +4.0 r675 -1.0 r674 + r670 + r667 + r665 +2.0 r664b -2.0 r664a -1.0 r661b + r661a +2.0 r658 -1.0 r657b + r657a
 -2.0 r656b +2.0 r656a + r655 +2.0 r654 + r652 -1.0 r650b + r650a + r649 +4.0 r646b -4.0 r646a + r641 + r640 + r638 -1.0 r636b + r636a + r635 -2.0 r634 -2.0 r632 + r630 +2.0 r628b
 -2.0 r628a -1.0 r625 + r623 -1.0 r622 + r620 -1.0 r618b + r618a -1.0 r617 -1.0 r616b + r616a -1.0 r615b + r615a +3.0 r613 + r606 -1.0 r605b + r605a -1.0 r604b + r604a -1.0 r602 -1.0 r600
 +2.0 r599 +2.0 r598 -3.0 r597b +3.0 r597a -1.0 r592b + r592a + r591 -1.0 r589b + r589a +2.0 r588b -2.0 r588a -1.0 r585b + r585a +2.0 r584b -2.0 r584a -2.0 r583 -1.0 r582b + r582a +2.0 r580 -2.0 r579
 -1.0 r574 -1.0 r572b + r572a + r570 -2.0 r568 -1.0 r567 -1.0 r565 +2.0 r564 -1.0 r563 + r562b -1.0 r562a -1.0 r561b + r561a -1.0 r560b + r560a + r558 -1.0 r554 -1.0 r553b + r553a + r551b
 -1.0 r551a -1.0 r550 + r549 -1.0 r547 -1.0 r546b + r546a +2.0 r545b -2.0 r545a + r544 + r541 +3.0 r538 -1.0 r536 -2.0 r535b +2.0 r535a -2.0 r532b +2.0 r532a -1.0 r529 -1.0 r528b + r528a + r526
 -1.0 r523b + r523a -2.0 r521 -1.0 r520b + r520a +2.0 r519 + r518 -2.0 r516 +2.0 r513 + r512 -1.0 r511 + r509 -1.0 r508 + r506 + r505 -1.0 r503 -1.0 r501b + r501a -1.0 r500b + r500a
 + r499 -1.0 r497 + r496 -1.0 r494b + r494a + r493 -4.0 r492 -1.0 r491b + r491a -1.0 r487b + r487a + r486b -1.0 r486a -1.0 r485 +2.0 r484 +2.0 r483 -1.0 r479 + r478 -1.0 r477 -1.0 r476
 -2.0 r474 +2.0 r473 -1.0 r472 -1.0 r471b + r471a -1.0 r470 -2.0 r469b +2.0 r469a -1.0 r468b + r468a + r467 -1.0 r466b + r466a -1.0 r462b + r462a + r461b -1.0 r461a + r460 -1.0 r459b + r459a
 -2.0 r457b +2.0 r457a + r456 + r455 + r452 -2.0 r451b +2.0 r451a + r450 +2.0 r448 + r447b -1.0 r447a -1.0 r445 + r444 -2.0 r442 + r441 -1.0 r440b + r440a -2.0 r436 -2.0 r435b +2.0 r435a
 + r434b -1.0 r434a + r433 -1.0 r429b + r429a -1.0 r428 + r427 -1.0 r425b + r425a + r423 +2.0 r422b -2.0 r422a -1.0 r420b + r420a -1.0 r418 -2.0 r416b +2.0 r416a -2.0 r414b +2.0 r414a -1.0 r411
 +3.0 r410b -3.0 r410a -1.0 r409b + r409a -1.0 r408 + r407 +2.0 r404 + r403 -1.0 r402 -1.0 r401b + r401a + r399 + r397 -1.0 r395b + r395a -1.0 r393 + r392 + r389 + r388 -2.0 r387b
 +2.0 r387a + r386 + r383b -1.0 r383a -1.0 r382 -1.0 r378b + r378a -1.0 r377b + r377a -1.0 r372b + r372a + r371b -1.0 r371a -1.0 r370 + r369b -1.0 r369a + r367 + r366 +2.0 r365b -2.0 r365a
 -1.0 r364b + r364a + r363b -1.0 r363a -2.0 r362 -1.0 r361 + r360 -1.0 r357b + r357a + r355 -1.0 r354 -1.0 r353b + r353a + r352 + r351 -1.0 r350b + r350a + r347b -1.0 r347a -1.0 r346
 -1.0 r343 -2.0 r341b +2.0 r341a +2.0 r340b -2.0 r340a -1.0 r339b + r339a + r338 + r337 -1.0 r336b + r336a -1.0 r335b + r335a +2.0 r333 +2.0 r330 -2.0 r328b +2.0 r328a -1.0 r327b + r327a -1.0 r326b
 + r326a + r324 -2.0 r323 +2.0 r322 + r321 + r320 + r316 + r315 + r313 -1.0 r310 + r309 -1.0 r308b + r308a -1.0 r305 -2.0 r304 -1.0 r303b + r303a -1.0 r302 -2.0 r300 -1.0 r299
 + r297b -1.0 r297a + r296 -1.0 r295 -1.0 r294b + r294a +2.0 r293 -1.0 r291b + r291a -3.0 r289 + r287 -1.0 r286 -1.0 r283 +2.0 r280 + r279 + r275 + r274b -1.0 r274a -1.0 r273b + r273a
 +2.0 r272 + r270b -1.0 r270a -2.0 r269b +2.0 r269a + r267b -1.0 r267a +2.0 r264 -2.0 r263b +2.0 r263a -1.0 r262 +2.0 r260 + r259b -1.0 r259a + r256 + r254 -1.0 r253b + r253a -1.0 r252 + r251
 + r250b -1.0 r250a -1.0 r246 + r245 + r243 + r242 -1.0 r241 + r240b -1.0 r240a + r239 -2.0 r236b +2.0 r236a + r234 -1.0 r232 -1.0 r231b + r231a -2.0 r229 -1.0 r228 +2.0 r227 -1.0 r226b
 + r226a -1.0 r225 -1.0 r224b + r224a -1.0 r222 -1.0 r220 + r216b -1.0 r216a -1.0 r214 -1.0 r213 -1.0 r211b + r211a -1.0 r210 + r205 -2.0 r204 + r202 + r199 -1.0 r197b + r197a +2.0 r195
 -1.0 r194b + r194a -2.0 r193 + r192 + r190 -1.0 r187 -4.0 r186 -1.0 r183 +2.0 r182 -1.0 r181b + r181a -1.0 r180 +2.0 r178 + r177 -1.0 r176 -1.0 r174 +2.0 r171 -2.0 r170b +2.0 r170a +2.0 r169b
 -2.0 r169a -1.0 r168 +2.0 r167 -2.0 r164b +2.0 r164a -1.0 r161 -2.0 r160 +2.0 r159 + r157 +3.0 r155 +2.0 r153 -1.0 r151b + r151a + r150 + r149 -1.0 r148b + r148a +2.0 r147 -1.0 r146b + r146a
 -1.0 r144 + r141b -1.0 r141a + r140 + r138 -1.0 r137 -1.0 r135 +2.0 r133 + r132b -1.0 r132a + r131 -1.0 r130b + r130a -2.0 r128 + r126 -1.0 r123b + r123a +2.0 r122 + r121 +2.0 r120
 -1.0 r119b + r119a + r117 -1.0 r115 + r111b -1.0 r111a -1.0 r109 -1.0 r108b + r108a -1.0 r107 + r105 -1.0 r104 -1.0 r102b + r102a + r100 -2.0 r98b +2.0 r98a -1.0 r93 -1.0 r91 + r88
 + r87 + r86 -1.0 r85b + r85a + r83 + r82 + r81 -1.0 r80b + r80a -2.0 r79 + r78b -1.0 r78a -1.0 r76 + r75 -1.0 r74 +2.0 r73 + r70 -2.0 r69b +2.0 r69a -1.0 r68
 -1.0 r67 -1.0 r66 -1.0 r65b + r65a -1.0 r64 -1.0 r63 -1.0 r62b + r62a -1.0 r61 -2.0 r59 + r57 + r56 -1.0 r54b + r54a -2.0 r52 + r51 -1.0 r49b + r49a +2.0 r45 +3.0 r44
 +2.0 r42 +2.0 r41 -2.0 r38 -1.0 r37 -1.0 r36 + r35 + r34 -1.0 r33 + r32b -1.0 r32a +2.0 r29 + r28 -3.0 r25 + r24b -1.0 r24a +2.0 r21 -2.0 r19b +2.0 r19a + r16 -2.0 r14
 -1.0 r13 + r7 + r1 = 0 

c1913: \* CPD-166 *\
 -1.0 r2389 -1.0 r2365 -1.0 r2322 + r1885 = 0 

c1894: \* Wax-Esters *\
 + r1839 = 0 

c1662: \* ALLYL-ALCOHOL *\
 + r1461b -1.0 r1461a = 0 

c1573: \* CPDQT-416 *\
 + r1329b -1.0 r1329a = 0 

c2202: \* CPD-8529 *\
 -1.0 r2327b + r2327a = 0 

c1674: \* CPD-10296 *\
 + r1492 = 0 

c2440: \* cis-cis-D5-17-3-hydroxyC36-2-ACPs *\
 + r2522b -1.0 r2522a = 0 

c1077: \* CPD-4886 *\
 + r1512b -1.0 r1512a + r1030b -1.0 r1030a + r713 = 0 

c1234: \* CPD-1905 *\
 + r895b -1.0 r895a = 0 

c537: \* 2-DEHYDROPANTOATE *\
 -1.0 r1565 + r290 = 0 

c1788: \* CPD-4616 *\
 -1.0 r1976 -1.0 r1975 + r1676 + r1675 = 0 

c1027: \* CPD-12853 *\
 -1.0 r1042b + r1042a -1.0 r664b + r664a = 0 

c949: \* CPD-4187 *\
 + r2025 + r2024 + r2023 -1.0 r602 = 0 

c2064: \* CPD-13227 *\
 -1.0 r2207 = 0 

c1993: \* O-Glucosylsterols *\
 -1.0 r2210b + r2210a -1.0 r2036 = 0 

c1158: \* CPD-7963 *\
 + r2018 + r2017 + r816 -1.0 r806 = 0 

c1366: \* GUANINE *\
 -1.0 r2393b + r2393a -1.0 r2364b + r2364a + r2075 + r2074 -1.0 r1246 -1.0 r1048 = 0 

c129: \* CPD-12915 *\
 -1.0 r232 + r50 = 0 

c1434: \* D-ERYTHRO-IMIDAZOLE-GLYCEROL-P *\
 + r1431 -1.0 r1134 = 0 

c1613: \* CPD-824 *\
 -1.0 r1380b + r1380a = 0 

c1617: \* 3-METHYLSULFINYLPROPYL-GLUCOSINOLATE *\
 + r1389b -1.0 r1389a = 0 

c2194: \* CPD-7264 *\
 -1.0 r2323b + r2323a = 0 

c1819: \* Protein-Dithiols *\
 + r2388b -1.0 r2388a + r1723b -1.0 r1723a = 0 

c1669: \* CPD-371 *\
 + r1729b -1.0 r1729a + r1475b -1.0 r1475a = 0 

c2228: \* Methylesterified-homogalacturonan *\
 + r2387 + r2348b -1.0 r2348a = 0 

c1207: \* CPD-8678 *\
 -1.0 r1500 + r861 = 0 

c1583: \* LL-DIAMINOPIMELATE *\
 + r1410 -1.0 r1344 = 0 

c837: \* D-SEDOHEPTULOSE-1-7-P2 *\
 + r1023 -1.0 r495 = 0 

c2536: \* CPD-9295 *\
 + r2636 = 0 

c2041: \* CPD-4702 *\
 -1.0 r2170b + r2170a -1.0 r2169b + r2169a -1.0 r2168b + r2168a -1.0 r2145 -1.0 r2144 -1.0 r2143 = 0 

c182: \* CPD-7061 *\
 -1.0 r1492 -1.0 r885 + r444 + r79 = 0 

c1671: \* 2-ACETO-LACTATE *\
 -1.0 r2678 -1.0 r2290 + r1487 = 0 

c154: \* CPD-4143 *\
 + r1924b -1.0 r1924a + r1923b -1.0 r1923a + r1550b -1.0 r1550a -1.0 r946 + r476 + r65b -1.0 r65a = 0 

c1086: \* CGMP *\
 -1.0 r727b + r727a = 0 

c2033: \* CPD-7842 *\
 + r2131 + r2130 = 0 

c539: \* S-LACTOYL-GLUTATHIONE *\
 + r1047b -1.0 r1047a + r291b -1.0 r291a = 0 

c557: \* FORMATE *\
 + r2659 -1.0 r1793b + r1793a + r1470 -1.0 r1399b + r1399a -1.0 r1253b + r1253a + r1192 -1.0 r1043b + r1043a -1.0 r1042b + r1042a -1.0 r1014b + r1014a + r957 -1.0 r933 + r803 -1.0 r696b
 + r696a + r682 -1.0 r664b + r664a -1.0 r587 -1.0 r545b + r545a + r355 + r300 = 0 

c999: \* CPD-11591 *\
 -1.0 r643b + r643a = 0 

c1057: \* CPD-715 *\
 -1.0 r1491 -1.0 r871 + r690 = 0 

c1650: \* 4-HYDROXY-BUTYRATE *\
 + r2035 + r2034 -1.0 r1972b + r1972a + r1443b -1.0 r1443a = 0 

c938: \* CPD-12128 *\
 -1.0 r585b + r585a = 0 

c2378: \* 3-oxo-dodecanoyl-ACPs *\
 + r2502 -1.0 r2481b + r2481a -1.0 r2469 = 0 

c77: \* 2-D-THREO-HYDROXY-3-CARBOXY-ISOCAPROATE *\
 + r647b -1.0 r647a + r27b -1.0 r27a = 0 

c1059: \* CPD-13812 *\
 -1.0 r1281 + r692 = 0 

c2160: \* Sulfur-Acceptors *\
 + r2298b -1.0 r2298a = 0 

c2393: \* cis-delta9-3-hydroxymontanoyl-ACPs *\
 + r2484b -1.0 r2484a = 0 

c304: \* CAFFEOYL-COA *\
 -3.0 r1633 + r1520 + r1484 -1.0 r1417 -1.0 r1375 + r1122b -1.0 r1122a -1.0 r997 + r878 -1.0 r872 -1.0 r816 -1.0 r806 -1.0 r143 = 0 

c1992: \* CPD-4607 *\
 + r2033 + r2032 = 0 

c917: \* CPD-9873 *\
 + r2415 -1.0 r570 = 0 

c1902: \* CPD-5846 *\
 + r2006b -1.0 r2006a + r2005b -1.0 r2005a + r2004b -1.0 r2004a -1.0 r1852b + r1852a -1.0 r1851b + r1851a -1.0 r1850b + r1850a = 0 

c2560: \* Ox-Glutaredoxins *\
 -1.0 r2679 = 0 

c1991: \* Jasmonoyl-Glutamines *\
 + r2022 = 0 

c150: \* PALMITYL-COA *\
 -1.0 r2250 + r2249 + r1449b -1.0 r1449a -1.0 r542b + r542a -1.0 r63 = 0 

c2520: \* CPD0-2472 *\
 + r2614 = 0 

c1739: \* CPD-14268 *\
 + r1696 + r1609b -1.0 r1609a = 0 

c301: \* 12-OXO-CIS-9-DODECENOATE *\
 + r1379 -1.0 r218 + r142 = 0 

c268: \* SIROHYDROCHLORIN *\
 -1.0 r1548 + r122 = 0 

c497: \* CPD-606 *\
 + r263b -1.0 r263a = 0 

c594: \* 34-DIHYDROXYPHENYLACETALDEHYDE *\
 + r328b -1.0 r328a = 0 

c1468: \* NICOTINE *\
 + r1377b -1.0 r1377a + r1175b -1.0 r1175a = 0 

c927: \* CPD-6228 *\
 + r595 -1.0 r576 = 0 

c1450: \* S2O3 *\
 -1.0 r2306b + r2306a -1.0 r1283 + r1156b -1.0 r1156a = 0 

c55: \* SUC *\
 + r2416b -1.0 r2416a + r2282 -1.0 r2276b + r2276a -2.0 r2174b +2.0 r2174a + r1951 + r1950 -1.0 r1672b + r1672a -1.0 r1603b + r1603a + r1566b -1.0 r1566a -1.0 r1557b + r1557a + r1552 + r1537
 -1.0 r1517b + r1517a + r1504 + r1476 + r1388 + r1362 + r1354 -1.0 r1349b + r1349a -1.0 r1341b + r1341a + r1268 + r1196b -1.0 r1196a + r1073 + r1067 + r1056 + r1029 + r973 + r938
 + r884 + r742 + r692 + r670 + r652 + r649 + r639 + r596 + r595 + r593 + r579 + r576 + r548 + r525 + r481 + r464 + r460 + r456 + r449 + r443
 + r393 + r376 + r348 + r329 + r287 -1.0 r261b + r261a -1.0 r253b + r253a + r238 + r163 + r150 + r140 -1.0 r103b + r103a + r64 + r46 + r18 = 0 

c2541: \* CPD-13912 *\
 + r2647 = 0 

c2360: \* cis-delta15-3-hydroxygheddoyl-ACPs *\
 + r2460b -1.0 r2460a = 0 

c2437: \* Alkyl-Hydro-Peroxides *\
 + r2520b -1.0 r2520a = 0 

c1183: \* 4-FUMARYL-ACETOACETATE *\
 + r830b -1.0 r830a = 0 

c1626: \* CPD-9305 *\
 -1.0 r1405b + r1405a = 0 

c688: \* CPD1F-115 *\
 -1.0 r1342 -1.0 r1147 -1.0 r384b + r384a = 0 

c2191: \* CPD-5170 *\
 -1.0 r2389 + r2322 = 0 

c913: \* N-ACETYL-D-GLUCOSAMINE *\
 -1.0 r566b + r566a = 0 

c1921: \* N-acetyl-D-glucosamine *\
 + r2207 +2.0 r2113 -1.0 r1904b + r1904a = 0 

c1099: \* ADENYLOSUCC *\
 + r1188 -1.0 r741 = 0 

c2225: \* Very-Long-Chain-oxoacyl-CoAs *\
 -1.0 r2342 = 0 

c420: \* CPD-9864 *\
 + r993 -1.0 r214 = 0 

c1087: \* INDOLE-3-GLYCEROL-P *\
 + r1173 -1.0 r800 + r728b -1.0 r728a = 0 

c263: \* CPD-13098 *\
 + r1079 -1.0 r120 = 0 

c1378: \* CPD-8625 *\
 -1.0 r1063b + r1063a = 0 

c366: \* NIACINE *\
 + r1161 -1.0 r972 -1.0 r625 + r177 = 0 

c1471: \* CPDQT-33 *\
 + r1178b -1.0 r1178a = 0 

c1282: \* ISOVALERYL-COA *\
 + r1493b -1.0 r1493a + r1348b -1.0 r1348a + r1083 + r947b -1.0 r947a = 0 

c2492: \* cis-cis-D11-23-3-hydroxyC42-2-ACPs *\
 + r2589b -1.0 r2589a = 0 

c2152: \* Very-long-Chain-234-Saturated-acyl-CoAs *\
 + r2292 = 0 

c88: \* CPD-6743 *\
 -1.0 r718 -1.0 r189 + r31 = 0 

c1266: \* CPD-729 *\
 -1.0 r1585 + r928 = 0 

c1279: \* CPD-8215 *\
 + r944b -1.0 r944a = 0 

c1446: \* CPD-9899 *\
 -1.0 r1152b + r1152a = 0 

c1880: \* GLUCURONATE *\
 -1.0 r2345 + r2308 -1.0 r1816b + r1816a = 0 

c250: \* DOPAMINE *\
 -1.0 r2624 + r424b -1.0 r424a -1.0 r111b + r111a = 0 

c507: \* CPD-7535 *\
 + r1650 -1.0 r271 = 0 

c1778: \* LIMONIN *\
 + r1664b -1.0 r1664a + r1663b -1.0 r1663a = 0 

c1131: \* LUTEOLIN-7-O-BETA-D-GLUCURONIDE *\
 -1.0 r1075 + r779 = 0 

c118: \* CPD-634 *\
 + r2413 -1.0 r1284 + r45 = 0 

c2416: \* 3-oxo-cis-D7-tetradecenoyl-ACPs *\
 -1.0 r2516b + r2516a -1.0 r2499b + r2499a = 0 

c449: \* CPD-4125 *\
 -1.0 r1218 + r232 = 0 

c1381: \* N-5-PHOSPHORIBOSYL-ANTHRANILATE *\
 -1.0 r1338 + r1066 = 0 

c103: \* CPD-8949 *\
 + r683 -2.0 r38 = 0 

c1380: \* CPD-12025 *\
 + r1064 = 0 

c360: \* CPD-13627 *\
 -1.0 r334 + r174 = 0 

c1911: \* 12-apo-Carotenals *\
 -1.0 r1872b + r1872a = 0 

c2372: \* 3-oxo-decanoyl-ACPs *\
 -1.0 r2545b + r2545a + r2523 -1.0 r2466 = 0 

c1995: \* Serines *\
 -1.0 r2037b + r2037a = 0 

c2120: \* CPD-5161 *\
 + r2378 -1.0 r2273 = 0 

c644: \* CPD0-2365 *\
 -1.0 r1370b + r1370a -1.0 r358b + r358a = 0 

c756: \* O-PHOSPHO-L-HOMOSERINE *\
 -1.0 r818 -1.0 r511 + r499 -1.0 r430 = 0 

c1581: \* CPD-7414 *\
 -1.0 r2399 + r1342 = 0 

c113: \* CPD-4211 *\
 + r1996 + r1995 + r1994 -1.0 r982 -1.0 r956b + r956a -1.0 r772 -1.0 r710 + r653b -1.0 r653a -1.0 r619 + r317b -1.0 r317a -1.0 r200 -1.0 r43 = 0 

c396: \* RETINAL *\
 + r1747b -1.0 r1747a -2.0 r1082b +2.0 r1082a -1.0 r1040b + r1040a + r197b -1.0 r197a = 0 

c1217: \* CPD-8905 *\
 + r1598 -1.0 r1109 -1.0 r1050 -1.0 r876 = 0 

c2067: \* GXGG-Xyloglucans *\
 -1.0 r2216 = 0 

c2086: \* Trans-D2-decenoyl-ACPs *\
 + r2582 -1.0 r2480 -1.0 r2231 = 0 

c2493: \* cis-cis-D11-23-3-oxo-C42-2-ACPs *\
 -1.0 r2589b + r2589a = 0 

c1545: \* KDO2-LIPID-IVA *\
 + r1287 = 0 

c1946: \* N6-Alkylaminopurine *\
 + r1952b -1.0 r1952a = 0 

c2561: \* Red-Glutaredoxins *\
 + r2679 = 0 

c1261: \* CPD-12125 *\
 -1.0 r2124b + r2124a -1.0 r2121b + r2121a -2.0 r1799b +2.0 r1799a -1.0 r922b + r922a = 0 

c1897: \* CPD-4563 *\
 -1.0 r1843b + r1843a -1.0 r1842b + r1842a = 0 

c433: \* CHOCOLA_A *\
 + r1815b -1.0 r1815a + r224b -1.0 r224a = 0 

c508: \* CPD-7526 *\
 + r1801b -1.0 r1801a + r1800b -1.0 r1800a + r1799b -1.0 r1799a + r1798b -1.0 r1798a + r271 = 0 

c413: \* BIOTIN *\
 + r2572b -1.0 r2572a + r2337 + r209b -1.0 r209a = 0 

c2094: \* 3-oxo-hexanoyl-ACPs *\
 -1.0 r2562b + r2562a -1.0 r2470 + r2461 + r2236 = 0 

c1213: \* CPD-7097 *\
 -1.0 r868b + r868a = 0 

c1164: \* D-MYO-INOSITOL-34-BISPHOSPHATE *\
 + r815 -1.0 r812 = 0 

c1561: \* CPD-730 *\
 + r1693 + r1585 -1.0 r1309 = 0 

c720: \* CPD-416 *\
 -1.0 r405b + r405a = 0 

c1163: \* CPD-8066 *\
 + r811 = 0 

c1018: \* CPD-9557 *\
 -1.0 r944b + r944a +2.0 r660b -2.0 r660a = 0 

c1770: \* CPD-7386 *\
 + r1705 + r1704 -1.0 r1657 -1.0 r1656 = 0 

c983: \* CPD-14704 *\
 -1.0 r917b + r917a + r631b -1.0 r631a = 0 

c582: \* 3-HYDROXY-ANTHRANILATE *\
 + r319b -1.0 r319a = 0 

c379: \* MET *\
 +2.0 r2468 -1.0 r2438 -1.0 r2366b + r2366a +2.0 r2337 -1.0 r2286b + r2286a -1.0 r2205b + r2205a + r2086b -1.0 r2086a + r1764b -1.0 r1764a + r1669 + r1668 +0.0 r1667 + r1666 + r1665 + r1601
 + r979b -1.0 r979a -2.0 r914b +2.0 r914a +2.0 r857 + r682 + r549 -1.0 r345 -1.0 r248 + r194b -1.0 r194a + r186 = 0 

c964: \* INOSITOL-1-3-4-TRIPHOSPHATE *\
 -1.0 r1526 -1.0 r910 + r614 = 0 

c1658: \* CPD-8178 *\
 + r1456b -1.0 r1456a = 0 

c276: \* CPD-6121 *\
 -1.0 r2651 + r127 = 0 

c1820: \* Protein-Disulfides *\
 -1.0 r2388b + r2388a -1.0 r1723b + r1723a = 0 

c1002: \* 2K-4CH3-PENTANOATE *\
 -1.0 r1418b + r1418a -1.0 r1083 -1.0 r747 -1.0 r647b + r647a = 0 

c2153: \* Heparan-sulfate-D-glucosaminides *\
 + r2293b -1.0 r2293a = 0 

c535: \* DIHYDROXYNAPHTHOATE *\
 + r1254 -1.0 r289 = 0 

c538: \* THF *\
 -1.0 r2662 -1.0 r2434b + r2434a + r1601 + r1571b -1.0 r1571a -1.0 r1406 + r1231 -1.0 r1043b + r1043a -1.0 r1007b + r1007a -1.0 r933 + r547 + r392 + r290 = 0 

c469: \* CPD-5441 *\
 + r1074 -1.0 r942 -1.0 r246 = 0 

c484: \* CPD-648 *\
 -1.0 r1864 -1.0 r1863 + r1511 -1.0 r881b + r881a -1.0 r257 = 0 

c69: \* CHLOROPHYLLIDE-A *\
 + r1594b -1.0 r1594a + r1235 + r900b -1.0 r900a + r849 -1.0 r617 -1.0 r79 + r24b -1.0 r24a = 0 

c2485: \* cis-cis-D9-27-3-hydroxyC46-2-ACPs *\
 + r2580b -1.0 r2580a = 0 

c371: \* DIHYDROXY-ACETONE-PHOSPHATE *\
 -1.0 r2602b + r2602a -1.0 r2003 -1.0 r2002 -1.0 r1589b + r1589a -1.0 r1023 -1.0 r708 -1.0 r618b + r618a -1.0 r612b + r612a -1.0 r374b + r374a -1.0 r188b + r188a -1.0 r180 = 0 

c610: \* CMP-KDO *\
 -1.0 r1287 + r454 -1.0 r337 = 0 

c486: \* HCN *\
 -1.0 r1597b + r1597a -1.0 r1553 + r1292 -1.0 r1283 + r821b -1.0 r821a + r257 = 0 

c592: \* CPD-239 *\
 + r326b -1.0 r326a = 0 

c400: \* CPD-9436 *\
 + r200 = 0 

c1988: \* 3-5-Dihydroxy-Flavanones *\
 -1.0 r2019b + r2019a = 0 

c961: \* CPD-7202 *\
 + r1343 + r1333 + r1312 + r1096 + r611 = 0 

c1790: \* CPD1F-453 *\
 + r1919b -1.0 r1919a + r1918b -1.0 r1918a + r1837b -1.0 r1837a -1.0 r1680b + r1680a -1.0 r1679b + r1679a = 0 

c693: \* 4-IMIDAZOLEACETATE *\
 -1.0 r387b + r387a = 0 

c1892: \* Very-Long-Chain-Alcohols *\
 + r1887 -1.0 r1839 = 0 

c2131: \* 16S-rRNA-5-O-methylcytosine1407 *\
 -1.0 r2278b + r2278a = 0 

c1881: \* 3-HYDROXY-ISOBUTYRYL-COA *\
 + r1820b -1.0 r1820a = 0 

c631: \* MEVALONATE *\
 + r827 -1.0 r351 = 0 

c1003: \* CPD-7088 *\
 + r1272 -1.0 r649 = 0 

c896: \* CPD-13534 *\
 -1.0 r552b + r552a = 0 

c1208: \* OH-PYR *\
 -1.0 r1646b + r1646a -1.0 r1645b + r1645a -1.0 r1624b + r1624a + r1224 -1.0 r1044 -1.0 r862b + r862a = 0 

c650: \* CPD-10206 *\
 + r363b -1.0 r363a = 0 

c2019: \* Ribonucleosides *\
 + r2098 = 0 

c952: \* CANAVANINOSUCCINATE *\
 + r1015b -1.0 r1015a -1.0 r604b + r604a = 0 

c1891: \* Flavonol-glucosyl-glucosides *\
 -1.0 r1838b + r1838a = 0 

c1094: \* PHOSPHORIBOSYL-FORMIMINO-AICAR-P *\
 -1.0 r1502 + r734 = 0 

c1659: \* CPD-7062 *\
 -1.0 r1456b + r1456a = 0 

c1533: \* CPD-13927 *\
 + r1262b -1.0 r1262a = 0 

c323: \* CPD-11520 *\
 + r558 -1.0 r154 = 0 

c1221: \* CPD-444 *\
 -1.0 r1378 + r879 = 0 

c2038: \* XLFG-Xyloglucans *\
 + r2136 = 0 

c718: \* FERULOYL-COA *\
 + r1417 -3.0 r1267 + r1136 -1.0 r1116 -1.0 r757 + r643b -1.0 r643a + r405b -1.0 r405a = 0 

c2281: \* Acceptor *\
 -1.0 r2678 -1.0 r2677 -1.0 r2592b + r2592a -1.0 r2425 + r2424b -1.0 r2424a + r2423b -1.0 r2423a + r2422b -1.0 r2422a -1.0 r2421b + r2421a + r2420 + r2419 -1.0 r2418b + r2418a + r2417b -1.0 r2417a
 + r2416b -1.0 r2416a + r2415 + r2414b -1.0 r2414a + r2413 + r2412b -1.0 r2412a -1.0 r2411b + r2411a + r2410 -1.0 r2409b + r2409a + r2408 -1.0 r2407b + r2407a + r2406 -1.0 r2405b + r2405a -1.0 r2404
 +3.0 r2403 + r2402 + r2401 -1.0 r2400b + r2400a + r2399 -1.0 r2398b + r2398a +3.0 r2397 + r2396b -1.0 r2396a + r2395 -1.0 r2394b + r2394a = 0 

c1123: \* CPD-9138 *\
 -1.0 r1612 -1.0 r769 = 0 

c1232: \* BUTANOL *\
 + r1094 -1.0 r894 = 0 

c1053: \* MALTOSE *\
 + r1016b -1.0 r1016a -1.0 r687b + r687a = 0 

c1676: \* LOGANIN *\
 + r1495b -1.0 r1495a = 0 

c2473: \* Pimeloyl-ACPs *\
 + r2563b -1.0 r2563a = 0 

c1046: \* CH33ADO *\
 +2.0 r2468 -1.0 r2366b + r2366a +2.0 r2337 -1.0 r2286b + r2286a -2.0 r914b +2.0 r914a + r682 = 0 

c2496: \* Oleoyl-ACPs *\
 -1.0 r2592b + r2592a = 0 

c1362: \* CPD-14529 *\
 -1.0 r1039b + r1039a = 0 

c849: \* CPD-13541 *\
 -1.0 r1104 + r506 = 0 

c1885: \* Ribonucleoside-Triphosphates *\
 -1.0 r1827b + r1827a = 0 

c1347: \* CPD-676 *\
 -1.0 r2643 -1.0 r1484 + r1277 -1.0 r1022 = 0 

c1073: \* CPD-8080 *\
 + r1618 -1.0 r831 + r705 = 0 

c1090: \* CPD-13222 *\
 + r732b -1.0 r732a = 0 

c1392: \* SALUTARIDINE *\
 -1.0 r1091b + r1091a = 0 

c158: \* CPD-4482 *\
 + r66 = 0 

c2059: \* Jasmonoyl-Isoleucines *\
 + r2182 = 0 

c1248: \* GDP-TP *\
 + r1100b -1.0 r1100a -1.0 r909b + r909a = 0 

c1782: \* 2-Oxo-carboxylates *\
 + r2206b -1.0 r2206a -1.0 r2090b + r2090a + r1958b -1.0 r1958a -1.0 r1954b + r1954a -1.0 r1768b + r1768a + r1669 = 0 

c1627: \* CPD-7193 *\
 + r1408b -1.0 r1408a = 0 

c909: \* UDP-D-XYLOSE *\
 -1.0 r2372 -2.0 r2216 -1.0 r1886 + r1488 + r592b -1.0 r592a -1.0 r562b + r562a = 0 

c1494: \* ALL-TRANS-HEXAPRENYL-DIPHOSPHATE *\
 + r1212b -1.0 r1212a = 0 

c589: \* OXALATE *\
 + r2630 -1.0 r323 = 0 

c1104: \* BACCATIN-III *\
 -1.0 r746b + r746a = 0 

c385: \* 2-OXOBUTANOATE *\
 + r1957b -1.0 r1957a + r1566b -1.0 r1566a + r1468b -1.0 r1468a -1.0 r979b + r979a -1.0 r222 + r190 = 0 

c2547: \* COUMARIN *\
 + r2658 = 0 

c1908: \* TETRA-H-BIOPTERIN *\
 -1.0 r1868 = 0 

c533: \* GDP-MANNOSE *\
 -1.0 r2378 + r2376b -1.0 r2376a -1.0 r2332 -2.0 r2304 -1.0 r2297 -1.0 r2273 + r1536 -1.0 r1446 -1.0 r778 -1.0 r288 = 0 

c1565: \* 26-DICHLORO-P-HYDROQUINONE *\
 -1.0 r1319b + r1319a = 0 

c2299: \* CPD-12371 *\
 -1.0 r2421b + r2421a = 0 

c1101: \* 5-METHOXYFURANOCOUMARIN *\
 + r743 = 0 

c632: \* CPD-499 *\
 -1.0 r855 + r351 = 0 

c1466: \* CARBOXYPHENYLAMINO-DEOXYRIBULOSE-P *\
 + r1338 -1.0 r1173 = 0 

c1644: \* CPD-13698 *\
 + r1435b -1.0 r1435a = 0 

c1982: \* CDP-ETHANOLAMINE.CCO-OUT *\
 -1.0 r2012 = 0 

c1470: \* S-PRENYL-L-CYSTEINE *\
 + r1177b -1.0 r1177a = 0 

c2100: \* POLYMER-INST-3-KETOACYL-COA-C18-H36 *\
 -1.0 r2240 = 0 

c1811: \* CPD-1825 *\
 -1.0 r2171 + r1889 + r1888 + r1716b -1.0 r1716a = 0 

c2371: \* cis-cis-D7-19-3-oxo-C38-2-ACPs *\
 -1.0 r2465b + r2465a = 0 

c1688: \* CPD-8563 *\
 + r1513b -1.0 r1513a = 0 

c237: \* 2-METHYL-6-SOLANYL-14-BENZOQUINONE *\
 -1.0 r509 + r104 = 0 

c1937: \* Sugar-alcohols *\
 + r1938b -1.0 r1938a = 0 

c160: \* FADH2 *\
 + r1340 + r1158 + r686 + r477 -1.0 r404 + r107 + r66 = 0 

c192: \* CPD-458 *\
 -1.0 r531 + r375b -1.0 r375a -1.0 r84 + r82 = 0 

c2251: \* CPD-1100 *\
 + r2367b -1.0 r2367a = 0 

c580: \* CPD-11293 *\
 -1.0 r317b + r317a = 0 

c709: \* CPD-6681 *\
 + r812 -1.0 r399 = 0 

c381: \* MANNITOL-1P *\
 -1.0 r475 + r187 = 0 

c1871: \* ETR-Quinols *\
 -2.0 r1801b +2.0 r1801a = 0 

c2161: \* Sulfurated-Sulfur-Acceptors *\
 + r2366b -1.0 r2366a -1.0 r2337 -1.0 r2298b + r2298a = 0 

c136: \* CPD-4126 *\
 + r1218 -1.0 r55 = 0 

c545: \* CPDQT-420 *\
 -1.0 r294b + r294a = 0 

c193: \* UDP *\
 -1.0 r2538b + r2538a -1.0 r2490 + r2372 -1.0 r2367b + r2367a -1.0 r2352b + r2352a -1.0 r2320b + r2320a + r2310 -1.0 r2287b + r2287a +2.0 r2216 -1.0 r2213b + r2213a -1.0 r2212b + r2212a -1.0 r2210b
 + r2210a -1.0 r2209b + r2209a -1.0 r2208b + r2208a + r2202 + r2201 + r2197 + r2196 + r2185 + r2184 -1.0 r2178b + r2178a -1.0 r2177b + r2177a -1.0 r2176b + r2176a -1.0 r2175b + r2175a + r2167
 + r2166 -1.0 r2163b + r2163a -1.0 r2162b + r2162a + r2161 + r2160 + r2159 + r2158 + r2153 + r2152 + r2151 + r2150 -1.0 r2149b + r2149a -1.0 r2148b + r2148a + r2146 + r2133 + r2132
 + r2131 + r2130 -1.0 r2128b + r2128a -1.0 r2127b + r2127a -1.0 r2107b + r2107a -1.0 r2106b + r2106a + r2105 + r2096 + r2095 + r2092 + r2091 -1.0 r2080b + r2080a -1.0 r2079b + r2079a + r2063
 + r2062 + r2059 + r2058 + r2050 + r2049 + r2033 + r2032 -1.0 r2021b + r2021a -1.0 r2020b + r2020a + r2018 + r2017 + r2011 + r2010 -1.0 r2008b + r2008a -1.0 r2007b + r2007a + r1989
 + r1988 + r1982 + r1981 + r1979 + r1978 + r1976 + r1975 -1.0 r1952b + r1952a + r1946 + r1945 -1.0 r1939b + r1939a + r1931 + r1930 -1.0 r1924b + r1924a -1.0 r1923b + r1923a -1.0 r1919b
 + r1919a -1.0 r1918b + r1918a + r1915 + r1914 -1.0 r1902b + r1902a + r1885 + r1884 + r1883 + r1881 + r1870 + r1869 + r1864 + r1863 + r1858 + r1857 -1.0 r1856b + r1856a -1.0 r1855b
 + r1855a + r1854 + r1853 + r1847 + r1846 + r1845 + r1844 -1.0 r1843b + r1843a -1.0 r1842b + r1842a + r1841 + r1840 -1.0 r1838b + r1838a -1.0 r1837b + r1837a + r1835 + r1834 + r1825
 + r1824 + r1822 + r1821 + r1811 + r1810 + r1797 + r1796 -1.0 r1795b + r1795a -1.0 r1794b + r1794a + r1788 + r1784 + r1783 + r1778 + r1777 -1.0 r1776b + r1776a -1.0 r1775b + r1775a
 -1.0 r1759b + r1759a -1.0 r1758b + r1758a -1.0 r1754b + r1754a -1.0 r1738b + r1738a -1.0 r1737b + r1737a -1.0 r1726b + r1726a -1.0 r1725b + r1725a + r1718 + r1717 + r1716b -1.0 r1716a + r1709 + r1708
 + r1707 + r1706 + r1705 + r1704 + r1700 + r1699 -1.0 r1689b + r1689a + r1688 + r1687 -1.0 r1682b + r1682a -1.0 r1680b + r1680a -1.0 r1679b + r1679a + r1678 + r1677 + r1676 + r1675
 + r1674 + r1673 -1.0 r1671b + r1671a -1.0 r1670b + r1670a -1.0 r1664b + r1664a -1.0 r1663b + r1663a + r1661 + r1659 + r1658 + r1657 + r1656 -1.0 r1652b + r1652a -1.0 r1651b + r1651a + r1644
 + r1643 -1.0 r1587b + r1587a -1.0 r1481b + r1481a -1.0 r1454 + r1261 + r1229 + r1198 + r1190 + r1075 + r1055 -1.0 r968b + r968a -1.0 r919 -1.0 r911b + r911a + r779 + r702 -1.0 r592b
 + r592a -1.0 r501b + r501a + r452 -1.0 r273b + r273a + r202 + r82 = 0 

c887: \* PYRIDOXAMINE-5P *\
 + r1230 -1.0 r544 = 0 

c943: \* CPD1F-84 *\
 + r973 -1.0 r593 = 0 

c1896: \* CPD-4622 *\
 + r1841 + r1840 = 0 

c2448: \* 3-oxo-cis-vaccenoyl-ACPs *\
 -1.0 r2566b + r2566a -1.0 r2536b + r2536a = 0 

c1198: \* CPD1G-774 *\
 + r851b -1.0 r851a = 0 

c1694: \* CPD1G-773 *\
 + r1527b -1.0 r1527a = 0 

c1416: \* CPD-12646 *\
 -1.0 r1117b + r1117a = 0 

c209: \* CPD-707 *\
 -1.0 r1358 -1.0 r877 -1.0 r635 + r91 = 0 

c1720: \* CPD1G-1345 *\
 -1.0 r1574b + r1574a = 0 

c1226: \* CPD-7063 *\
 -1.0 r1372 + r885 = 0 

c836: \* CPD-7000 *\
 -1.0 r494b + r494a = 0 

c1725: \* AMINO-ETCETERA-PYRIDIN-1-YL-PROPANOATE *\
 + r1582 = 0 

c2304: \* GLY-tRNAs *\
 + r2427b -1.0 r2427a = 0 

c1935: \* ACYL-SN-GLYCEROL-3P *\
 -1.0 r2595 + r2457 -1.0 r1962 + r1932 = 0 

c2015: \* CARDIOLIPIN *\
 + r2085 = 0 

c2245: \* CPD-13559 *\
 -2.0 r2362b +2.0 r2362a = 0 

c196: \* CPD-8999 *\
 + r110 + r85b -1.0 r85a = 0 

c251: \* CPD1F-129 *\
 -1.0 r1608 -1.0 r1343 -1.0 r1120 + r1082b -1.0 r1082a + r112 = 0 

c1691: \* CPD-9523 *\
 -1.0 r1519b + r1519a = 0 

c2065: \* Long-Chain-Esters *\
 + r2211 = 0 

c2077: \* Octadec-2-enoyl-ACPs *\
 + r2581 -1.0 r2472 -1.0 r2225 = 0 

c2347: \* CYS-tRNAs *\
 + r2452b -1.0 r2452a = 0 

c847: \* CPD-8843 *\
 -1.0 r1555 + r502 = 0 

c1638: \* 5-HYDROXYINDOLE_ACETATE *\
 -1.0 r1421b + r1421a = 0 

c2337: \* LYS-tRNAs *\
 + r2446b -1.0 r2446a = 0 

c1887: \* S-Substituted-Glutathione *\
 + r1836b -1.0 r1836a = 0 

c905: \* CPD-11519 *\
 + r844 -1.0 r558 = 0 

c1170: \* CPD-9269 *\
 + r819b -1.0 r819a = 0 

c1021: \* VESTITONE *\
 -1.0 r661b + r661a = 0 

c620: \* SINAPALDEHYDE *\
 + r1567 -1.0 r343 = 0 

c2429: \* Pyruvate-dehydrogenase-dihydrolipoate *\
 + r2525 -1.0 r2514 = 0 

c2182: \* EIF5A-LYSINE *\
 -1.0 r2315 = 0 

c2509: \* DI-H-OROTATE.CCO-IN *\
 -1.0 r2603 -1.0 r2601 = 0 

c1160: \* PHYTOALEXIN-CMPD *\
 + r1530 -1.0 r809 = 0 

c1153: \* CPD-1091 *\
 -1.0 r1155 -1.0 r980 + r903 + r802 = 0 

c1019: \* CPD-9558 *\
 + r1538b -1.0 r1538a -1.0 r660b + r660a = 0 

c1093: \* PHOSPHORIBOSYL-AMP *\
 + r1037 -1.0 r734 = 0 

c2047: \* CPD-4613 *\
 + r2161 + r2160 = 0 

c2554: \* L-rhamnose *\
 + r2674b -1.0 r2674a = 0 

c1547: \* CPD-12763 *\
 -1.0 r1290b + r1290a = 0 

c283: \* CPD-14407 *\
 -1.0 r131 = 0 

c648: \* CPD-9924 *\
 -1.0 r955 + r361 = 0 

c246: \* GALACTOSE-1P *\
 -1.0 r1819 -1.0 r1818 + r138 -1.0 r109 = 0 

c2147: \* Guanine46-in-tRNA *\
 + r2289b -1.0 r2289a = 0 

c1258: \* L-ARGININO-SUCCINATE *\
 + r1168 -1.0 r920 = 0 


\* Constraints on reversible reactions *\


\* End for constraints on reversible reactions *\


Bounds
0 <= objReaction <= 30000 \* The objective function *\
\* Bounds for reactions *\

    0.000000 <= r1 <= 30000.000000 
    0.000000 <= r2 <= 30000.000000 
    0.000000 <= r3 <= 30000.000000 
    0.000000 <= r4a <= 30000.000000 
    0.000000 <= r4b <= 30000.000000 
    0.000000 <= r5a <= 30000.000000 
    0.000000 <= r5b <= 30000.000000 
    0.000000 <= r6 <= 30000.000000 
    0.000000 <= r7 <= 30000.000000 
    0.000000 <= r8 <= 30000.000000 
    0.000000 <= r9 <= 30000.000000 
    0.000000 <= r10 <= 30000.000000 
    0.000000 <= r11 <= 30000.000000 
    0.000000 <= r12 <= 30000.000000 
    0.000000 <= r13 <= 30000.000000 
    0.000000 <= r14 <= 30000.000000 
    0.000000 <= r15a <= 30000.000000 
    0.000000 <= r15b <= 30000.000000 
    0.000000 <= r16 <= 30000.000000 
    0.000000 <= r17a <= 30000.000000 
    0.000000 <= r17b <= 30000.000000 
    0.000000 <= r18 <= 30000.000000 
    0.000000 <= r19a <= 30000.000000 
    0.000000 <= r19b <= 30000.000000 
    0.000000 <= r20 <= 30000.000000 
    0.000000 <= r21 <= 30000.000000 
    0.000000 <= r22 <= 30000.000000 
    0.000000 <= r23a <= 30000.000000 
    0.000000 <= r23b <= 30000.000000 
    0.000000 <= r24a <= 30000.000000 
    0.000000 <= r24b <= 30000.000000 
    0.000000 <= r25 <= 30000.000000 
    0.000000 <= r26a <= 30000.000000 
    0.000000 <= r26b <= 30000.000000 
    0.000000 <= r27a <= 30000.000000 
    0.000000 <= r27b <= 30000.000000 
    0.000000 <= r28 <= 30000.000000 
    0.000000 <= r29 <= 30000.000000 
    0.000000 <= r30a <= 30000.000000 
    0.000000 <= r30b <= 30000.000000 
    0.000000 <= r31 <= 30000.000000 
    0.000000 <= r32a <= 30000.000000 
    0.000000 <= r32b <= 30000.000000 
    0.000000 <= r33 <= 30000.000000 
    0.000000 <= r34 <= 30000.000000 
    0.000000 <= r35 <= 30000.000000 
    0.000000 <= r36 <= 30000.000000 
    0.000000 <= r37 <= 30000.000000 
    0.000000 <= r38 <= 30000.000000 
    0.000000 <= r39 <= 30000.000000 
    0.000000 <= r40a <= 30000.000000 
    0.000000 <= r40b <= 30000.000000 
    0.000000 <= r41 <= 30000.000000 
    0.000000 <= r42 <= 30000.000000 
    0.000000 <= r43 <= 30000.000000 
    0.000000 <= r44 <= 30000.000000 
    0.000000 <= r45 <= 30000.000000 
    0.000000 <= r46 <= 30000.000000 
    0.000000 <= r47a <= 30000.000000 
    0.000000 <= r47b <= 30000.000000 
    0.000000 <= r48 <= 30000.000000 
    0.000000 <= r49a <= 30000.000000 
    0.000000 <= r49b <= 30000.000000 
    0.000000 <= r50 <= 30000.000000 
    0.000000 <= r51 <= 30000.000000 
    0.000000 <= r52 <= 30000.000000 
    0.000000 <= r53 <= 30000.000000 
    0.000000 <= r54a <= 30000.000000 
    0.000000 <= r54b <= 30000.000000 
    0.000000 <= r55 <= 30000.000000 
    0.000000 <= r56 <= 30000.000000 
    0.000000 <= r57 <= 30000.000000 
    0.000000 <= r58 <= 30000.000000 
    0.000000 <= r59 <= 30000.000000 
    0.000000 <= r60 <= 30000.000000 
    0.000000 <= r61 <= 30000.000000 
    0.000000 <= r62a <= 30000.000000 
    0.000000 <= r62b <= 30000.000000 
    0.000000 <= r63 <= 30000.000000 
    0.000000 <= r64 <= 30000.000000 
    0.000000 <= r65a <= 30000.000000 
    0.000000 <= r65b <= 30000.000000 
    0.000000 <= r66 <= 30000.000000 
    0.000000 <= r67 <= 30000.000000 
    0.000000 <= r68 <= 30000.000000 
    0.000000 <= r69a <= 30000.000000 
    0.000000 <= r69b <= 30000.000000 
    0.000000 <= r70 <= 30000.000000 
    0.000000 <= r71a <= 30000.000000 
    0.000000 <= r71b <= 30000.000000 
    0.000000 <= r72a <= 30000.000000 
    0.000000 <= r72b <= 30000.000000 
    0.000000 <= r73 <= 30000.000000 
    0.000000 <= r74 <= 30000.000000 
    0.000000 <= r75 <= 30000.000000 
    0.000000 <= r76 <= 30000.000000 
    0.000000 <= r77a <= 30000.000000 
    0.000000 <= r77b <= 30000.000000 
    0.000000 <= r78a <= 30000.000000 
    0.000000 <= r78b <= 30000.000000 
    0.000000 <= r79 <= 30000.000000 
    0.000000 <= r80a <= 30000.000000 
    0.000000 <= r80b <= 30000.000000 
    0.000000 <= r81 <= 30000.000000 
    0.000000 <= r82 <= 30000.000000 
    0.000000 <= r83 <= 30000.000000 
    0.000000 <= r84 <= 30000.000000 
    0.000000 <= r85a <= 30000.000000 
    0.000000 <= r85b <= 30000.000000 
    0.000000 <= r86 <= 30000.000000 
    0.000000 <= r87 <= 30000.000000 
    0.000000 <= r88 <= 30000.000000 
    0.000000 <= r89 <= 30000.000000 
    0.000000 <= r90 <= 30000.000000 
    0.000000 <= r91 <= 30000.000000 
    0.000000 <= r92 <= 30000.000000 
    0.000000 <= r93 <= 30000.000000 
    0.000000 <= r94a <= 30000.000000 
    0.000000 <= r94b <= 30000.000000 
    0.000000 <= r95 <= 30000.000000 
    0.000000 <= r96a <= 30000.000000 
    0.000000 <= r96b <= 30000.000000 
    0.000000 <= r97a <= 30000.000000 
    0.000000 <= r97b <= 30000.000000 
    0.000000 <= r98a <= 30000.000000 
    0.000000 <= r98b <= 30000.000000 
    0.000000 <= r99 <= 30000.000000 
    0.000000 <= r100 <= 30000.000000 
    0.000000 <= r101 <= 30000.000000 
    0.000000 <= r102a <= 30000.000000 
    0.000000 <= r102b <= 30000.000000 
    0.000000 <= r103a <= 30000.000000 
    0.000000 <= r103b <= 30000.000000 
    0.000000 <= r104 <= 30000.000000 
    0.000000 <= r105 <= 30000.000000 
    0.000000 <= r106a <= 30000.000000 
    0.000000 <= r106b <= 30000.000000 
    0.000000 <= r107 <= 30000.000000 
    0.000000 <= r108a <= 30000.000000 
    0.000000 <= r108b <= 30000.000000 
    0.000000 <= r109 <= 30000.000000 
    0.000000 <= r110 <= 30000.000000 
    0.000000 <= r111a <= 30000.000000 
    0.000000 <= r111b <= 30000.000000 
    0.000000 <= r112 <= 30000.000000 
    0.000000 <= r113 <= 30000.000000 
    0.000000 <= r114a <= 30000.000000 
    0.000000 <= r114b <= 30000.000000 
    0.000000 <= r115 <= 30000.000000 
    0.000000 <= r116a <= 30000.000000 
    0.000000 <= r116b <= 30000.000000 
    0.000000 <= r117 <= 30000.000000 
    0.000000 <= r118 <= 30000.000000 
    0.000000 <= r119a <= 30000.000000 
    0.000000 <= r119b <= 30000.000000 
    0.000000 <= r120 <= 30000.000000 
    0.000000 <= r121 <= 30000.000000 
    0.000000 <= r122 <= 30000.000000 
    0.000000 <= r123a <= 30000.000000 
    0.000000 <= r123b <= 30000.000000 
    0.000000 <= r124a <= 30000.000000 
    0.000000 <= r124b <= 30000.000000 
    0.000000 <= r125 <= 30000.000000 
    0.000000 <= r126 <= 30000.000000 
    0.000000 <= r127 <= 30000.000000 
    0.000000 <= r128 <= 30000.000000 
    0.000000 <= r129 <= 30000.000000 
    0.000000 <= r130a <= 30000.000000 
    0.000000 <= r130b <= 30000.000000 
    0.000000 <= r131 <= 30000.000000 
    0.000000 <= r132a <= 30000.000000 
    0.000000 <= r132b <= 30000.000000 
    0.000000 <= r133 <= 30000.000000 
    0.000000 <= r134a <= 30000.000000 
    0.000000 <= r134b <= 30000.000000 
    0.000000 <= r135 <= 30000.000000 
    0.000000 <= r136 <= 30000.000000 
    0.000000 <= r137 <= 30000.000000 
    0.000000 <= r138 <= 30000.000000 
    0.000000 <= r139a <= 30000.000000 
    0.000000 <= r139b <= 30000.000000 
    0.000000 <= r140 <= 30000.000000 
    0.000000 <= r141a <= 30000.000000 
    0.000000 <= r141b <= 30000.000000 
    0.000000 <= r142 <= 30000.000000 
    0.000000 <= r143 <= 30000.000000 
    0.000000 <= r144 <= 30000.000000 
    0.000000 <= r145a <= 30000.000000 
    0.000000 <= r145b <= 30000.000000 
    0.000000 <= r146a <= 30000.000000 
    0.000000 <= r146b <= 30000.000000 
    0.000000 <= r147 <= 30000.000000 
    0.000000 <= r148a <= 30000.000000 
    0.000000 <= r148b <= 30000.000000 
    0.000000 <= r149 <= 30000.000000 
    0.000000 <= r150 <= 30000.000000 
    0.000000 <= r151a <= 30000.000000 
    0.000000 <= r151b <= 30000.000000 
    0.000000 <= r152 <= 30000.000000 
    0.000000 <= r153 <= 30000.000000 
    0.000000 <= r154 <= 30000.000000 
    0.000000 <= r155 <= 30000.000000 
    0.000000 <= r156 <= 30000.000000 
    0.000000 <= r157 <= 30000.000000 
    0.000000 <= r158 <= 30000.000000 
    0.000000 <= r159 <= 30000.000000 
    0.000000 <= r160 <= 30000.000000 
    0.000000 <= r161 <= 30000.000000 
    0.000000 <= r162 <= 30000.000000 
    0.000000 <= r163 <= 30000.000000 
    0.000000 <= r164a <= 30000.000000 
    0.000000 <= r164b <= 30000.000000 
    0.000000 <= r165 <= 30000.000000 
    0.000000 <= r166a <= 30000.000000 
    0.000000 <= r166b <= 30000.000000 
    0.000000 <= r167 <= 30000.000000 
    0.000000 <= r168 <= 30000.000000 
    0.000000 <= r169a <= 30000.000000 
    0.000000 <= r169b <= 30000.000000 
    0.000000 <= r170a <= 30000.000000 
    0.000000 <= r170b <= 30000.000000 
    0.000000 <= r171 <= 30000.000000 
    0.000000 <= r172 <= 30000.000000 
    0.000000 <= r173 <= 30000.000000 
    0.000000 <= r174 <= 30000.000000 
    0.000000 <= r175a <= 30000.000000 
    0.000000 <= r175b <= 30000.000000 
    0.000000 <= r176 <= 30000.000000 
    0.000000 <= r177 <= 30000.000000 
    0.000000 <= r178 <= 30000.000000 
    0.000000 <= r179a <= 30000.000000 
    0.000000 <= r179b <= 30000.000000 
    0.000000 <= r180 <= 30000.000000 
    0.000000 <= r181a <= 30000.000000 
    0.000000 <= r181b <= 30000.000000 
    0.000000 <= r182 <= 30000.000000 
    0.000000 <= r183 <= 30000.000000 
    0.000000 <= r184 <= 30000.000000 
    0.000000 <= r185 <= 30000.000000 
    0.000000 <= r186 <= 30000.000000 
    0.000000 <= r187 <= 30000.000000 
    0.000000 <= r188a <= 30000.000000 
    0.000000 <= r188b <= 30000.000000 
    0.000000 <= r189 <= 30000.000000 
    0.000000 <= r190 <= 30000.000000 
    0.000000 <= r191 <= 30000.000000 
    0.000000 <= r192 <= 30000.000000 
    0.000000 <= r193 <= 30000.000000 
    0.000000 <= r194a <= 30000.000000 
    0.000000 <= r194b <= 30000.000000 
    0.000000 <= r195 <= 30000.000000 
    0.000000 <= r196a <= 30000.000000 
    0.000000 <= r196b <= 30000.000000 
    0.000000 <= r197a <= 30000.000000 
    0.000000 <= r197b <= 30000.000000 
    0.000000 <= r198 <= 30000.000000 
    0.000000 <= r199 <= 30000.000000 
    0.000000 <= r200 <= 30000.000000 
    0.000000 <= r201 <= 30000.000000 
    0.000000 <= r202 <= 30000.000000 
    0.000000 <= r203 <= 30000.000000 
    0.000000 <= r204 <= 30000.000000 
    0.000000 <= r205 <= 30000.000000 
    0.000000 <= r206a <= 30000.000000 
    0.000000 <= r206b <= 30000.000000 
    0.000000 <= r207a <= 30000.000000 
    0.000000 <= r207b <= 30000.000000 
    0.000000 <= r208a <= 30000.000000 
    0.000000 <= r208b <= 30000.000000 
    0.000000 <= r209a <= 30000.000000 
    0.000000 <= r209b <= 30000.000000 
    0.000000 <= r210 <= 30000.000000 
    0.000000 <= r211a <= 30000.000000 
    0.000000 <= r211b <= 30000.000000 
    0.000000 <= r212 <= 30000.000000 
    0.000000 <= r213 <= 30000.000000 
    0.000000 <= r214 <= 30000.000000 
    0.000000 <= r215 <= 30000.000000 
    0.000000 <= r216a <= 30000.000000 
    0.000000 <= r216b <= 30000.000000 
    0.000000 <= r217 <= 30000.000000 
    0.000000 <= r218 <= 30000.000000 
    0.000000 <= r219 <= 30000.000000 
    0.000000 <= r220 <= 30000.000000 
    0.000000 <= r221 <= 30000.000000 
    0.000000 <= r222 <= 30000.000000 
    0.000000 <= r223a <= 30000.000000 
    0.000000 <= r223b <= 30000.000000 
    0.000000 <= r224a <= 30000.000000 
    0.000000 <= r224b <= 30000.000000 
    0.000000 <= r225 <= 30000.000000 
    0.000000 <= r226a <= 30000.000000 
    0.000000 <= r226b <= 30000.000000 
    0.000000 <= r227 <= 30000.000000 
    0.000000 <= r228 <= 30000.000000 
    0.000000 <= r229 <= 30000.000000 
    0.000000 <= r230a <= 30000.000000 
    0.000000 <= r230b <= 30000.000000 
    0.000000 <= r231a <= 30000.000000 
    0.000000 <= r231b <= 30000.000000 
    0.000000 <= r232 <= 30000.000000 
    0.000000 <= r233a <= 30000.000000 
    0.000000 <= r233b <= 30000.000000 
    0.000000 <= r234 <= 30000.000000 
    0.000000 <= r235a <= 30000.000000 
    0.000000 <= r235b <= 30000.000000 
    0.000000 <= r236a <= 30000.000000 
    0.000000 <= r236b <= 30000.000000 
    0.000000 <= r237 <= 30000.000000 
    0.000000 <= r238 <= 30000.000000 
    0.000000 <= r239 <= 30000.000000 
    0.000000 <= r240a <= 30000.000000 
    0.000000 <= r240b <= 30000.000000 
    0.000000 <= r241 <= 30000.000000 
    0.000000 <= r242 <= 30000.000000 
    0.000000 <= r243 <= 30000.000000 
    0.000000 <= r244a <= 30000.000000 
    0.000000 <= r244b <= 30000.000000 
    0.000000 <= r245 <= 30000.000000 
    0.000000 <= r246 <= 30000.000000 
    0.000000 <= r247a <= 30000.000000 
    0.000000 <= r247b <= 30000.000000 
    0.000000 <= r248 <= 30000.000000 
    0.000000 <= r249a <= 30000.000000 
    0.000000 <= r249b <= 30000.000000 
    0.000000 <= r250a <= 30000.000000 
    0.000000 <= r250b <= 30000.000000 
    0.000000 <= r251 <= 30000.000000 
    0.000000 <= r252 <= 30000.000000 
    0.000000 <= r253a <= 30000.000000 
    0.000000 <= r253b <= 30000.000000 
    0.000000 <= r254 <= 30000.000000 
    0.000000 <= r255 <= 30000.000000 
    0.000000 <= r256 <= 30000.000000 
    0.000000 <= r257 <= 30000.000000 
    0.000000 <= r258a <= 30000.000000 
    0.000000 <= r258b <= 30000.000000 
    0.000000 <= r259a <= 30000.000000 
    0.000000 <= r259b <= 30000.000000 
    0.000000 <= r260 <= 30000.000000 
    0.000000 <= r261a <= 30000.000000 
    0.000000 <= r261b <= 30000.000000 
    0.000000 <= r262 <= 30000.000000 
    0.000000 <= r263a <= 30000.000000 
    0.000000 <= r263b <= 30000.000000 
    0.000000 <= r264 <= 30000.000000 
    0.000000 <= r265a <= 30000.000000 
    0.000000 <= r265b <= 30000.000000 
    0.000000 <= r266 <= 30000.000000 
    0.000000 <= r267a <= 30000.000000 
    0.000000 <= r267b <= 30000.000000 
    0.000000 <= r268 <= 30000.000000 
    0.000000 <= r269a <= 30000.000000 
    0.000000 <= r269b <= 30000.000000 
    0.000000 <= r270a <= 30000.000000 
    0.000000 <= r270b <= 30000.000000 
    0.000000 <= r271 <= 30000.000000 
    0.000000 <= r272 <= 30000.000000 
    0.000000 <= r273a <= 30000.000000 
    0.000000 <= r273b <= 30000.000000 
    0.000000 <= r274a <= 30000.000000 
    0.000000 <= r274b <= 30000.000000 
    0.000000 <= r275 <= 30000.000000 
    0.000000 <= r276a <= 30000.000000 
    0.000000 <= r276b <= 30000.000000 
    0.000000 <= r277 <= 30000.000000 
    0.000000 <= r278a <= 30000.000000 
    0.000000 <= r278b <= 30000.000000 
    0.000000 <= r279 <= 30000.000000 
    0.000000 <= r280 <= 30000.000000 
    0.000000 <= r281 <= 30000.000000 
    0.000000 <= r282a <= 30000.000000 
    0.000000 <= r282b <= 30000.000000 
    0.000000 <= r283 <= 30000.000000 
    0.000000 <= r284a <= 30000.000000 
    0.000000 <= r284b <= 30000.000000 
    0.000000 <= r285 <= 30000.000000 
    0.000000 <= r286 <= 30000.000000 
    0.000000 <= r287 <= 30000.000000 
    0.000000 <= r288 <= 30000.000000 
    0.000000 <= r289 <= 30000.000000 
    0.000000 <= r290 <= 30000.000000 
    0.000000 <= r291a <= 30000.000000 
    0.000000 <= r291b <= 30000.000000 
    0.000000 <= r292 <= 30000.000000 
    0.000000 <= r293 <= 30000.000000 
    0.000000 <= r294a <= 30000.000000 
    0.000000 <= r294b <= 30000.000000 
    0.000000 <= r295 <= 30000.000000 
    0.000000 <= r296 <= 30000.000000 
    0.000000 <= r297a <= 30000.000000 
    0.000000 <= r297b <= 30000.000000 
    0.000000 <= r298a <= 30000.000000 
    0.000000 <= r298b <= 30000.000000 
    0.000000 <= r299 <= 30000.000000 
    0.000000 <= r300 <= 30000.000000 
    0.000000 <= r301 <= 30000.000000 
    0.000000 <= r302 <= 30000.000000 
    0.000000 <= r303a <= 30000.000000 
    0.000000 <= r303b <= 30000.000000 
    0.000000 <= r304 <= 30000.000000 
    0.000000 <= r305 <= 30000.000000 
    0.000000 <= r306 <= 30000.000000 
    0.000000 <= r307 <= 30000.000000 
    0.000000 <= r308a <= 30000.000000 
    0.000000 <= r308b <= 30000.000000 
    0.000000 <= r309 <= 30000.000000 
    0.000000 <= r310 <= 30000.000000 
    0.000000 <= r311 <= 30000.000000 
    0.000000 <= r312 <= 30000.000000 
    0.000000 <= r313 <= 30000.000000 
    0.000000 <= r314 <= 30000.000000 
    0.000000 <= r315 <= 30000.000000 
    0.000000 <= r316 <= 30000.000000 
    0.000000 <= r317a <= 30000.000000 
    0.000000 <= r317b <= 30000.000000 
    0.000000 <= r318a <= 30000.000000 
    0.000000 <= r318b <= 30000.000000 
    0.000000 <= r319a <= 30000.000000 
    0.000000 <= r319b <= 30000.000000 
    0.000000 <= r320 <= 30000.000000 
    0.000000 <= r321 <= 30000.000000 
    0.000000 <= r322 <= 30000.000000 
    0.000000 <= r323 <= 30000.000000 
    0.000000 <= r324 <= 30000.000000 
    0.000000 <= r325 <= 30000.000000 
    0.000000 <= r326a <= 30000.000000 
    0.000000 <= r326b <= 30000.000000 
    0.000000 <= r327a <= 30000.000000 
    0.000000 <= r327b <= 30000.000000 
    0.000000 <= r328a <= 30000.000000 
    0.000000 <= r328b <= 30000.000000 
    0.000000 <= r329 <= 30000.000000 
    0.000000 <= r330 <= 30000.000000 
    0.000000 <= r331 <= 30000.000000 
    0.000000 <= r332 <= 30000.000000 
    0.000000 <= r333 <= 30000.000000 
    0.000000 <= r334 <= 30000.000000 
    0.000000 <= r335a <= 30000.000000 
    0.000000 <= r335b <= 30000.000000 
    0.000000 <= r336a <= 30000.000000 
    0.000000 <= r336b <= 30000.000000 
    0.000000 <= r337 <= 30000.000000 
    0.000000 <= r338 <= 30000.000000 
    0.000000 <= r339a <= 30000.000000 
    0.000000 <= r339b <= 30000.000000 
    0.000000 <= r340a <= 30000.000000 
    0.000000 <= r340b <= 30000.000000 
    0.000000 <= r341a <= 30000.000000 
    0.000000 <= r341b <= 30000.000000 
    0.000000 <= r342a <= 30000.000000 
    0.000000 <= r342b <= 30000.000000 
    0.000000 <= r343 <= 30000.000000 
    0.000000 <= r344 <= 30000.000000 
    0.000000 <= r345 <= 30000.000000 
    0.000000 <= r346 <= 30000.000000 
    0.000000 <= r347a <= 30000.000000 
    0.000000 <= r347b <= 30000.000000 
    0.000000 <= r348 <= 30000.000000 
    0.000000 <= r349a <= 30000.000000 
    0.000000 <= r349b <= 30000.000000 
    0.000000 <= r350a <= 30000.000000 
    0.000000 <= r350b <= 30000.000000 
    0.000000 <= r351 <= 30000.000000 
    0.000000 <= r352 <= 30000.000000 
    0.000000 <= r353a <= 30000.000000 
    0.000000 <= r353b <= 30000.000000 
    0.000000 <= r354 <= 30000.000000 
    0.000000 <= r355 <= 30000.000000 
    0.000000 <= r356a <= 30000.000000 
    0.000000 <= r356b <= 30000.000000 
    0.000000 <= r357a <= 30000.000000 
    0.000000 <= r357b <= 30000.000000 
    0.000000 <= r358a <= 30000.000000 
    0.000000 <= r358b <= 30000.000000 
    0.000000 <= r359 <= 30000.000000 
    0.000000 <= r360 <= 30000.000000 
    0.000000 <= r361 <= 30000.000000 
    0.000000 <= r362 <= 30000.000000 
    0.000000 <= r363a <= 30000.000000 
    0.000000 <= r363b <= 30000.000000 
    0.000000 <= r364a <= 30000.000000 
    0.000000 <= r364b <= 30000.000000 
    0.000000 <= r365a <= 30000.000000 
    0.000000 <= r365b <= 30000.000000 
    0.000000 <= r366 <= 30000.000000 
    0.000000 <= r367 <= 30000.000000 
    0.000000 <= r368a <= 30000.000000 
    0.000000 <= r368b <= 30000.000000 
    0.000000 <= r369a <= 30000.000000 
    0.000000 <= r369b <= 30000.000000 
    0.000000 <= r370 <= 30000.000000 
    0.000000 <= r371a <= 30000.000000 
    0.000000 <= r371b <= 30000.000000 
    0.000000 <= r372a <= 30000.000000 
    0.000000 <= r372b <= 30000.000000 
    0.000000 <= r373a <= 30000.000000 
    0.000000 <= r373b <= 30000.000000 
    0.000000 <= r374a <= 30000.000000 
    0.000000 <= r374b <= 30000.000000 
    0.000000 <= r375a <= 30000.000000 
    0.000000 <= r375b <= 30000.000000 
    0.000000 <= r376 <= 30000.000000 
    0.000000 <= r377a <= 30000.000000 
    0.000000 <= r377b <= 30000.000000 
    0.000000 <= r378a <= 30000.000000 
    0.000000 <= r378b <= 30000.000000 
    0.000000 <= r379 <= 30000.000000 
    0.000000 <= r380 <= 30000.000000 
    0.000000 <= r381 <= 30000.000000 
    0.000000 <= r382 <= 30000.000000 
    0.000000 <= r383a <= 30000.000000 
    0.000000 <= r383b <= 30000.000000 
    0.000000 <= r384a <= 30000.000000 
    0.000000 <= r384b <= 30000.000000 
    0.000000 <= r385a <= 30000.000000 
    0.000000 <= r385b <= 30000.000000 
    0.000000 <= r386 <= 30000.000000 
    0.000000 <= r387a <= 30000.000000 
    0.000000 <= r387b <= 30000.000000 
    0.000000 <= r388 <= 30000.000000 
    0.000000 <= r389 <= 30000.000000 
    0.000000 <= r390 <= 30000.000000 
    0.000000 <= r391 <= 30000.000000 
    0.000000 <= r392 <= 30000.000000 
    0.000000 <= r393 <= 30000.000000 
    0.000000 <= r394 <= 30000.000000 
    0.000000 <= r395a <= 30000.000000 
    0.000000 <= r395b <= 30000.000000 
    0.000000 <= r396 <= 30000.000000 
    0.000000 <= r397 <= 30000.000000 
    0.000000 <= r398 <= 30000.000000 
    0.000000 <= r399 <= 30000.000000 
    0.000000 <= r400 <= 30000.000000 
    0.000000 <= r401a <= 30000.000000 
    0.000000 <= r401b <= 30000.000000 
    0.000000 <= r402 <= 30000.000000 
    0.000000 <= r403 <= 30000.000000 
    0.000000 <= r404 <= 30000.000000 
    0.000000 <= r405a <= 30000.000000 
    0.000000 <= r405b <= 30000.000000 
    0.000000 <= r406 <= 30000.000000 
    0.000000 <= r407 <= 30000.000000 
    0.000000 <= r408 <= 30000.000000 
    0.000000 <= r409a <= 30000.000000 
    0.000000 <= r409b <= 30000.000000 
    0.000000 <= r410a <= 30000.000000 
    0.000000 <= r410b <= 30000.000000 
    0.000000 <= r411 <= 30000.000000 
    0.000000 <= r412a <= 30000.000000 
    0.000000 <= r412b <= 30000.000000 
    0.000000 <= r413 <= 30000.000000 
    0.000000 <= r414a <= 30000.000000 
    0.000000 <= r414b <= 30000.000000 
    0.000000 <= r415a <= 30000.000000 
    0.000000 <= r415b <= 30000.000000 
    0.000000 <= r416a <= 30000.000000 
    0.000000 <= r416b <= 30000.000000 
    0.000000 <= r417 <= 30000.000000 
    0.000000 <= r418 <= 30000.000000 
    0.000000 <= r419a <= 30000.000000 
    0.000000 <= r419b <= 30000.000000 
    0.000000 <= r420a <= 30000.000000 
    0.000000 <= r420b <= 30000.000000 
    0.000000 <= r421 <= 30000.000000 
    0.000000 <= r422a <= 30000.000000 
    0.000000 <= r422b <= 30000.000000 
    0.000000 <= r423 <= 30000.000000 
    0.000000 <= r424a <= 30000.000000 
    0.000000 <= r424b <= 30000.000000 
    0.000000 <= r425a <= 30000.000000 
    0.000000 <= r425b <= 30000.000000 
    0.000000 <= r426 <= 30000.000000 
    0.000000 <= r427 <= 30000.000000 
    0.000000 <= r428 <= 30000.000000 
    0.000000 <= r429a <= 30000.000000 
    0.000000 <= r429b <= 30000.000000 
    0.000000 <= r430 <= 30000.000000 
    0.000000 <= r431 <= 30000.000000 
    0.000000 <= r432 <= 30000.000000 
    0.000000 <= r433 <= 30000.000000 
    0.000000 <= r434a <= 30000.000000 
    0.000000 <= r434b <= 30000.000000 
    0.000000 <= r435a <= 30000.000000 
    0.000000 <= r435b <= 30000.000000 
    0.000000 <= r436 <= 30000.000000 
    0.000000 <= r437 <= 30000.000000 
    0.000000 <= r438 <= 30000.000000 
    0.000000 <= r439 <= 30000.000000 
    0.000000 <= r440a <= 30000.000000 
    0.000000 <= r440b <= 30000.000000 
    0.000000 <= r441 <= 30000.000000 
    0.000000 <= r442 <= 30000.000000 
    0.000000 <= r443 <= 30000.000000 
    0.000000 <= r444 <= 30000.000000 
    0.000000 <= r445 <= 30000.000000 
    0.000000 <= r446a <= 30000.000000 
    0.000000 <= r446b <= 30000.000000 
    0.000000 <= r447a <= 30000.000000 
    0.000000 <= r447b <= 30000.000000 
    0.000000 <= r448 <= 30000.000000 
    0.000000 <= r449 <= 30000.000000 
    0.000000 <= r450 <= 30000.000000 
    0.000000 <= r451a <= 30000.000000 
    0.000000 <= r451b <= 30000.000000 
    0.000000 <= r452 <= 30000.000000 
    0.000000 <= r453 <= 30000.000000 
    0.000000 <= r454 <= 30000.000000 
    0.000000 <= r455 <= 30000.000000 
    0.000000 <= r456 <= 30000.000000 
    0.000000 <= r457a <= 30000.000000 
    0.000000 <= r457b <= 30000.000000 
    0.000000 <= r458 <= 30000.000000 
    0.000000 <= r459a <= 30000.000000 
    0.000000 <= r459b <= 30000.000000 
    0.000000 <= r460 <= 30000.000000 
    0.000000 <= r461a <= 30000.000000 
    0.000000 <= r461b <= 30000.000000 
    0.000000 <= r462a <= 30000.000000 
    0.000000 <= r462b <= 30000.000000 
    0.000000 <= r463 <= 30000.000000 
    0.000000 <= r464 <= 30000.000000 
    0.000000 <= r465a <= 30000.000000 
    0.000000 <= r465b <= 30000.000000 
    0.000000 <= r466a <= 30000.000000 
    0.000000 <= r466b <= 30000.000000 
    0.000000 <= r467 <= 30000.000000 
    0.000000 <= r468a <= 30000.000000 
    0.000000 <= r468b <= 30000.000000 
    0.000000 <= r469a <= 30000.000000 
    0.000000 <= r469b <= 30000.000000 
    0.000000 <= r470 <= 30000.000000 
    0.000000 <= r471a <= 30000.000000 
    0.000000 <= r471b <= 30000.000000 
    0.000000 <= r472 <= 30000.000000 
    0.000000 <= r473 <= 30000.000000 
    0.000000 <= r474 <= 30000.000000 
    0.000000 <= r475 <= 30000.000000 
    0.000000 <= r476 <= 30000.000000 
    0.000000 <= r477 <= 30000.000000 
    0.000000 <= r478 <= 30000.000000 
    0.000000 <= r479 <= 30000.000000 
    0.000000 <= r480 <= 30000.000000 
    0.000000 <= r481 <= 30000.000000 
    0.000000 <= r482a <= 30000.000000 
    0.000000 <= r482b <= 30000.000000 
    0.000000 <= r483 <= 30000.000000 
    0.000000 <= r484 <= 30000.000000 
    0.000000 <= r485 <= 30000.000000 
    0.000000 <= r486a <= 30000.000000 
    0.000000 <= r486b <= 30000.000000 
    0.000000 <= r487a <= 30000.000000 
    0.000000 <= r487b <= 30000.000000 
    0.000000 <= r488 <= 30000.000000 
    0.000000 <= r489 <= 30000.000000 
    0.000000 <= r490a <= 30000.000000 
    0.000000 <= r490b <= 30000.000000 
    0.000000 <= r491a <= 30000.000000 
    0.000000 <= r491b <= 30000.000000 
    0.000000 <= r492 <= 30000.000000 
    0.000000 <= r493 <= 30000.000000 
    0.000000 <= r494a <= 30000.000000 
    0.000000 <= r494b <= 30000.000000 
    0.000000 <= r495 <= 30000.000000 
    0.000000 <= r496 <= 30000.000000 
    0.000000 <= r497 <= 30000.000000 
    0.000000 <= r498a <= 30000.000000 
    0.000000 <= r498b <= 30000.000000 
    0.000000 <= r499 <= 30000.000000 
    0.000000 <= r500a <= 30000.000000 
    0.000000 <= r500b <= 30000.000000 
    0.000000 <= r501a <= 30000.000000 
    0.000000 <= r501b <= 30000.000000 
    0.000000 <= r502 <= 30000.000000 
    0.000000 <= r503 <= 30000.000000 
    0.000000 <= r504 <= 30000.000000 
    0.000000 <= r505 <= 30000.000000 
    0.000000 <= r506 <= 30000.000000 
    0.000000 <= r507a <= 30000.000000 
    0.000000 <= r507b <= 30000.000000 
    0.000000 <= r508 <= 30000.000000 
    0.000000 <= r509 <= 30000.000000 
    0.000000 <= r510 <= 30000.000000 
    0.000000 <= r511 <= 30000.000000 
    0.000000 <= r512 <= 30000.000000 
    0.000000 <= r513 <= 30000.000000 
    0.000000 <= r514 <= 30000.000000 
    0.000000 <= r515 <= 30000.000000 
    0.000000 <= r516 <= 30000.000000 
    0.000000 <= r517 <= 30000.000000 
    0.000000 <= r518 <= 30000.000000 
    0.000000 <= r519 <= 30000.000000 
    0.000000 <= r520a <= 30000.000000 
    0.000000 <= r520b <= 30000.000000 
    0.000000 <= r521 <= 30000.000000 
    0.000000 <= r522 <= 30000.000000 
    0.000000 <= r523a <= 30000.000000 
    0.000000 <= r523b <= 30000.000000 
    0.000000 <= r524 <= 30000.000000 
    0.000000 <= r525 <= 30000.000000 
    0.000000 <= r526 <= 30000.000000 
    0.000000 <= r527 <= 30000.000000 
    0.000000 <= r528a <= 30000.000000 
    0.000000 <= r528b <= 30000.000000 
    0.000000 <= r529 <= 30000.000000 
    0.000000 <= r530 <= 30000.000000 
    0.000000 <= r531 <= 30000.000000 
    0.000000 <= r532a <= 30000.000000 
    0.000000 <= r532b <= 30000.000000 
    0.000000 <= r533a <= 30000.000000 
    0.000000 <= r533b <= 30000.000000 
    0.000000 <= r534a <= 30000.000000 
    0.000000 <= r534b <= 30000.000000 
    0.000000 <= r535a <= 30000.000000 
    0.000000 <= r535b <= 30000.000000 
    0.000000 <= r536 <= 30000.000000 
    0.000000 <= r537 <= 30000.000000 
    0.000000 <= r538 <= 30000.000000 
    0.000000 <= r539 <= 30000.000000 
    0.000000 <= r540a <= 30000.000000 
    0.000000 <= r540b <= 30000.000000 
    0.000000 <= r541 <= 30000.000000 
    0.000000 <= r542a <= 30000.000000 
    0.000000 <= r542b <= 30000.000000 
    0.000000 <= r543 <= 30000.000000 
    0.000000 <= r544 <= 30000.000000 
    0.000000 <= r545a <= 30000.000000 
    0.000000 <= r545b <= 30000.000000 
    0.000000 <= r546a <= 30000.000000 
    0.000000 <= r546b <= 30000.000000 
    0.000000 <= r547 <= 30000.000000 
    0.000000 <= r548 <= 30000.000000 
    0.000000 <= r549 <= 30000.000000 
    0.000000 <= r550 <= 30000.000000 
    0.000000 <= r551a <= 30000.000000 
    0.000000 <= r551b <= 30000.000000 
    0.000000 <= r552a <= 30000.000000 
    0.000000 <= r552b <= 30000.000000 
    0.000000 <= r553a <= 30000.000000 
    0.000000 <= r553b <= 30000.000000 
    0.000000 <= r554 <= 30000.000000 
    0.000000 <= r555 <= 30000.000000 
    0.000000 <= r556 <= 30000.000000 
    0.000000 <= r557a <= 30000.000000 
    0.000000 <= r557b <= 30000.000000 
    0.000000 <= r558 <= 30000.000000 
    0.000000 <= r559 <= 30000.000000 
    0.000000 <= r560a <= 30000.000000 
    0.000000 <= r560b <= 30000.000000 
    0.000000 <= r561a <= 30000.000000 
    0.000000 <= r561b <= 30000.000000 
    0.000000 <= r562a <= 30000.000000 
    0.000000 <= r562b <= 30000.000000 
    0.000000 <= r563 <= 30000.000000 
    0.000000 <= r564 <= 30000.000000 
    0.000000 <= r565 <= 30000.000000 
    0.000000 <= r566a <= 30000.000000 
    0.000000 <= r566b <= 30000.000000 
    0.000000 <= r567 <= 30000.000000 
    0.000000 <= r568 <= 30000.000000 
    0.000000 <= r569 <= 30000.000000 
    0.000000 <= r570 <= 30000.000000 
    0.000000 <= r571 <= 30000.000000 
    0.000000 <= r572a <= 30000.000000 
    0.000000 <= r572b <= 30000.000000 
    0.000000 <= r573a <= 30000.000000 
    0.000000 <= r573b <= 30000.000000 
    0.000000 <= r574 <= 30000.000000 
    0.000000 <= r575a <= 30000.000000 
    0.000000 <= r575b <= 30000.000000 
    0.000000 <= r576 <= 30000.000000 
    0.000000 <= r577a <= 30000.000000 
    0.000000 <= r577b <= 30000.000000 
    0.000000 <= r578 <= 30000.000000 
    0.000000 <= r579 <= 30000.000000 
    0.000000 <= r580 <= 30000.000000 
    0.000000 <= r581 <= 30000.000000 
    0.000000 <= r582a <= 30000.000000 
    0.000000 <= r582b <= 30000.000000 
    0.000000 <= r583 <= 30000.000000 
    0.000000 <= r584a <= 30000.000000 
    0.000000 <= r584b <= 30000.000000 
    0.000000 <= r585a <= 30000.000000 
    0.000000 <= r585b <= 30000.000000 
    0.000000 <= r586 <= 30000.000000 
    0.000000 <= r587 <= 30000.000000 
    0.000000 <= r588a <= 30000.000000 
    0.000000 <= r588b <= 30000.000000 
    0.000000 <= r589a <= 30000.000000 
    0.000000 <= r589b <= 30000.000000 
    0.000000 <= r590 <= 30000.000000 
    0.000000 <= r591 <= 30000.000000 
    0.000000 <= r592a <= 30000.000000 
    0.000000 <= r592b <= 30000.000000 
    0.000000 <= r593 <= 30000.000000 
    0.000000 <= r594 <= 30000.000000 
    0.000000 <= r595 <= 30000.000000 
    0.000000 <= r596 <= 30000.000000 
    0.000000 <= r597a <= 30000.000000 
    0.000000 <= r597b <= 30000.000000 
    0.000000 <= r598 <= 30000.000000 
    0.000000 <= r599 <= 30000.000000 
    0.000000 <= r600 <= 30000.000000 
    0.000000 <= r601a <= 30000.000000 
    0.000000 <= r601b <= 30000.000000 
    0.000000 <= r602 <= 30000.000000 
    0.000000 <= r603 <= 30000.000000 
    0.000000 <= r604a <= 30000.000000 
    0.000000 <= r604b <= 30000.000000 
    0.000000 <= r605a <= 30000.000000 
    0.000000 <= r605b <= 30000.000000 
    0.000000 <= r606 <= 30000.000000 
    0.000000 <= r607a <= 30000.000000 
    0.000000 <= r607b <= 30000.000000 
    0.000000 <= r608a <= 30000.000000 
    0.000000 <= r608b <= 30000.000000 
    0.000000 <= r609a <= 30000.000000 
    0.000000 <= r609b <= 30000.000000 
    0.000000 <= r610a <= 30000.000000 
    0.000000 <= r610b <= 30000.000000 
    0.000000 <= r611 <= 30000.000000 
    0.000000 <= r612a <= 30000.000000 
    0.000000 <= r612b <= 30000.000000 
    0.000000 <= r613 <= 30000.000000 
    0.000000 <= r614 <= 30000.000000 
    0.000000 <= r615a <= 30000.000000 
    0.000000 <= r615b <= 30000.000000 
    0.000000 <= r616a <= 30000.000000 
    0.000000 <= r616b <= 30000.000000 
    0.000000 <= r617 <= 30000.000000 
    0.000000 <= r618a <= 30000.000000 
    0.000000 <= r618b <= 30000.000000 
    0.000000 <= r619 <= 30000.000000 
    0.000000 <= r620 <= 30000.000000 
    0.000000 <= r621a <= 30000.000000 
    0.000000 <= r621b <= 30000.000000 
    0.000000 <= r622 <= 30000.000000 
    0.000000 <= r623 <= 30000.000000 
    0.000000 <= r624 <= 30000.000000 
    0.000000 <= r625 <= 30000.000000 
    0.000000 <= r626 <= 30000.000000 
    0.000000 <= r627a <= 30000.000000 
    0.000000 <= r627b <= 30000.000000 
    0.000000 <= r628a <= 30000.000000 
    0.000000 <= r628b <= 30000.000000 
    0.000000 <= r629a <= 30000.000000 
    0.000000 <= r629b <= 30000.000000 
    0.000000 <= r630 <= 30000.000000 
    0.000000 <= r631a <= 30000.000000 
    0.000000 <= r631b <= 30000.000000 
    0.000000 <= r632 <= 30000.000000 
    0.000000 <= r633 <= 30000.000000 
    0.000000 <= r634 <= 30000.000000 
    0.000000 <= r635 <= 30000.000000 
    0.000000 <= r636a <= 30000.000000 
    0.000000 <= r636b <= 30000.000000 
    0.000000 <= r637 <= 30000.000000 
    0.000000 <= r638 <= 30000.000000 
    0.000000 <= r639 <= 30000.000000 
    0.000000 <= r640 <= 30000.000000 
    0.000000 <= r641 <= 30000.000000 
    0.000000 <= r642 <= 30000.000000 
    0.000000 <= r643a <= 30000.000000 
    0.000000 <= r643b <= 30000.000000 
    0.000000 <= r644 <= 30000.000000 
    0.000000 <= r645 <= 30000.000000 
    0.000000 <= r646a <= 30000.000000 
    0.000000 <= r646b <= 30000.000000 
    0.000000 <= r647a <= 30000.000000 
    0.000000 <= r647b <= 30000.000000 
    0.000000 <= r648 <= 30000.000000 
    0.000000 <= r649 <= 30000.000000 
    0.000000 <= r650a <= 30000.000000 
    0.000000 <= r650b <= 30000.000000 
    0.000000 <= r651 <= 30000.000000 
    0.000000 <= r652 <= 30000.000000 
    0.000000 <= r653a <= 30000.000000 
    0.000000 <= r653b <= 30000.000000 
    0.000000 <= r654 <= 30000.000000 
    0.000000 <= r655 <= 30000.000000 
    0.000000 <= r656a <= 30000.000000 
    0.000000 <= r656b <= 30000.000000 
    0.000000 <= r657a <= 30000.000000 
    0.000000 <= r657b <= 30000.000000 
    0.000000 <= r658 <= 30000.000000 
    0.000000 <= r659a <= 30000.000000 
    0.000000 <= r659b <= 30000.000000 
    0.000000 <= r660a <= 30000.000000 
    0.000000 <= r660b <= 30000.000000 
    0.000000 <= r661a <= 30000.000000 
    0.000000 <= r661b <= 30000.000000 
    0.000000 <= r662a <= 30000.000000 
    0.000000 <= r662b <= 30000.000000 
    0.000000 <= r663a <= 30000.000000 
    0.000000 <= r663b <= 30000.000000 
    0.000000 <= r664a <= 30000.000000 
    0.000000 <= r664b <= 30000.000000 
    0.000000 <= r665 <= 30000.000000 
    0.000000 <= r666 <= 30000.000000 
    0.000000 <= r667 <= 30000.000000 
    0.000000 <= r668 <= 30000.000000 
    0.000000 <= r669a <= 30000.000000 
    0.000000 <= r669b <= 30000.000000 
    0.000000 <= r670 <= 30000.000000 
    0.000000 <= r671 <= 30000.000000 
    0.000000 <= r672 <= 30000.000000 
    0.000000 <= r673 <= 30000.000000 
    0.000000 <= r674 <= 30000.000000 
    0.000000 <= r675 <= 30000.000000 
    0.000000 <= r676a <= 30000.000000 
    0.000000 <= r676b <= 30000.000000 
    0.000000 <= r677 <= 30000.000000 
    0.000000 <= r678a <= 30000.000000 
    0.000000 <= r678b <= 30000.000000 
    0.000000 <= r679 <= 30000.000000 
    0.000000 <= r680 <= 30000.000000 
    0.000000 <= r681a <= 30000.000000 
    0.000000 <= r681b <= 30000.000000 
    0.000000 <= r682 <= 30000.000000 
    0.000000 <= r683 <= 30000.000000 
    0.000000 <= r684a <= 30000.000000 
    0.000000 <= r684b <= 30000.000000 
    0.000000 <= r685 <= 30000.000000 
    0.000000 <= r686 <= 30000.000000 
    0.000000 <= r687a <= 30000.000000 
    0.000000 <= r687b <= 30000.000000 
    0.000000 <= r688a <= 30000.000000 
    0.000000 <= r688b <= 30000.000000 
    0.000000 <= r689a <= 30000.000000 
    0.000000 <= r689b <= 30000.000000 
    0.000000 <= r690 <= 30000.000000 
    0.000000 <= r691a <= 30000.000000 
    0.000000 <= r691b <= 30000.000000 
    0.000000 <= r692 <= 30000.000000 
    0.000000 <= r693a <= 30000.000000 
    0.000000 <= r693b <= 30000.000000 
    0.000000 <= r694a <= 30000.000000 
    0.000000 <= r694b <= 30000.000000 
    0.000000 <= r695a <= 30000.000000 
    0.000000 <= r695b <= 30000.000000 
    0.000000 <= r696a <= 30000.000000 
    0.000000 <= r696b <= 30000.000000 
    0.000000 <= r697a <= 30000.000000 
    0.000000 <= r697b <= 30000.000000 
    0.000000 <= r698a <= 30000.000000 
    0.000000 <= r698b <= 30000.000000 
    0.000000 <= r699 <= 30000.000000 
    0.000000 <= r700 <= 30000.000000 
    0.000000 <= r701 <= 30000.000000 
    0.000000 <= r702 <= 30000.000000 
    0.000000 <= r703 <= 30000.000000 
    0.000000 <= r704 <= 30000.000000 
    0.000000 <= r705 <= 30000.000000 
    0.000000 <= r706 <= 30000.000000 
    0.000000 <= r707 <= 30000.000000 
    0.000000 <= r708 <= 30000.000000 
    0.000000 <= r709 <= 30000.000000 
    0.000000 <= r710 <= 30000.000000 
    0.000000 <= r711 <= 30000.000000 
    0.000000 <= r712a <= 30000.000000 
    0.000000 <= r712b <= 30000.000000 
    0.000000 <= r713 <= 30000.000000 
    0.000000 <= r714 <= 30000.000000 
    0.000000 <= r715a <= 30000.000000 
    0.000000 <= r715b <= 30000.000000 
    0.000000 <= r716a <= 30000.000000 
    0.000000 <= r716b <= 30000.000000 
    0.000000 <= r717a <= 30000.000000 
    0.000000 <= r717b <= 30000.000000 
    0.000000 <= r718 <= 30000.000000 
    0.000000 <= r719 <= 30000.000000 
    0.000000 <= r720 <= 30000.000000 
    0.000000 <= r721 <= 30000.000000 
    0.000000 <= r722 <= 30000.000000 
    0.000000 <= r723 <= 30000.000000 
    0.000000 <= r724 <= 30000.000000 
    0.000000 <= r725 <= 30000.000000 
    0.000000 <= r726 <= 30000.000000 
    0.000000 <= r727a <= 30000.000000 
    0.000000 <= r727b <= 30000.000000 
    0.000000 <= r728a <= 30000.000000 
    0.000000 <= r728b <= 30000.000000 
    0.000000 <= r729 <= 30000.000000 
    0.000000 <= r730 <= 30000.000000 
    0.000000 <= r731a <= 30000.000000 
    0.000000 <= r731b <= 30000.000000 
    0.000000 <= r732a <= 30000.000000 
    0.000000 <= r732b <= 30000.000000 
    0.000000 <= r733 <= 30000.000000 
    0.000000 <= r734 <= 30000.000000 
    0.000000 <= r735 <= 30000.000000 
    0.000000 <= r736a <= 30000.000000 
    0.000000 <= r736b <= 30000.000000 
    0.000000 <= r737a <= 30000.000000 
    0.000000 <= r737b <= 30000.000000 
    0.000000 <= r738a <= 30000.000000 
    0.000000 <= r738b <= 30000.000000 
    0.000000 <= r739a <= 30000.000000 
    0.000000 <= r739b <= 30000.000000 
    0.000000 <= r740 <= 30000.000000 
    0.000000 <= r741 <= 30000.000000 
    0.000000 <= r742 <= 30000.000000 
    0.000000 <= r743 <= 30000.000000 
    0.000000 <= r744a <= 30000.000000 
    0.000000 <= r744b <= 30000.000000 
    0.000000 <= r745a <= 30000.000000 
    0.000000 <= r745b <= 30000.000000 
    0.000000 <= r746a <= 30000.000000 
    0.000000 <= r746b <= 30000.000000 
    0.000000 <= r747 <= 30000.000000 
    0.000000 <= r748 <= 30000.000000 
    0.000000 <= r749 <= 30000.000000 
    0.000000 <= r750 <= 30000.000000 
    0.000000 <= r751a <= 30000.000000 
    0.000000 <= r751b <= 30000.000000 
    0.000000 <= r752 <= 30000.000000 
    0.000000 <= r753 <= 30000.000000 
    0.000000 <= r754a <= 30000.000000 
    0.000000 <= r754b <= 30000.000000 
    0.000000 <= r755a <= 30000.000000 
    0.000000 <= r755b <= 30000.000000 
    0.000000 <= r756 <= 30000.000000 
    0.000000 <= r757 <= 30000.000000 
    0.000000 <= r758 <= 30000.000000 
    0.000000 <= r759a <= 30000.000000 
    0.000000 <= r759b <= 30000.000000 
    0.000000 <= r760a <= 30000.000000 
    0.000000 <= r760b <= 30000.000000 
    0.000000 <= r761 <= 30000.000000 
    0.000000 <= r762 <= 30000.000000 
    0.000000 <= r763 <= 30000.000000 
    0.000000 <= r764 <= 30000.000000 
    0.000000 <= r765a <= 30000.000000 
    0.000000 <= r765b <= 30000.000000 
    0.000000 <= r766 <= 30000.000000 
    0.000000 <= r767 <= 30000.000000 
    0.000000 <= r768 <= 30000.000000 
    0.000000 <= r769 <= 30000.000000 
    0.000000 <= r770a <= 30000.000000 
    0.000000 <= r770b <= 30000.000000 
    0.000000 <= r771 <= 30000.000000 
    0.000000 <= r772 <= 30000.000000 
    0.000000 <= r773a <= 30000.000000 
    0.000000 <= r773b <= 30000.000000 
    0.000000 <= r774 <= 30000.000000 
    0.000000 <= r775a <= 30000.000000 
    0.000000 <= r775b <= 30000.000000 
    0.000000 <= r776a <= 30000.000000 
    0.000000 <= r776b <= 30000.000000 
    0.000000 <= r777 <= 30000.000000 
    0.000000 <= r778 <= 30000.000000 
    0.000000 <= r779 <= 30000.000000 
    0.000000 <= r780 <= 30000.000000 
    0.000000 <= r781 <= 30000.000000 
    0.000000 <= r782a <= 30000.000000 
    0.000000 <= r782b <= 30000.000000 
    0.000000 <= r783 <= 30000.000000 
    0.000000 <= r784a <= 30000.000000 
    0.000000 <= r784b <= 30000.000000 
    0.000000 <= r785a <= 30000.000000 
    0.000000 <= r785b <= 30000.000000 
    0.000000 <= r786 <= 30000.000000 
    0.000000 <= r787 <= 30000.000000 
    0.000000 <= r788a <= 30000.000000 
    0.000000 <= r788b <= 30000.000000 
    0.000000 <= r789 <= 30000.000000 
    0.000000 <= r790a <= 30000.000000 
    0.000000 <= r790b <= 30000.000000 
    0.000000 <= r791 <= 30000.000000 
    0.000000 <= r792 <= 30000.000000 
    0.000000 <= r793a <= 30000.000000 
    0.000000 <= r793b <= 30000.000000 
    0.000000 <= r794a <= 30000.000000 
    0.000000 <= r794b <= 30000.000000 
    0.000000 <= r795 <= 30000.000000 
    0.000000 <= r796a <= 30000.000000 
    0.000000 <= r796b <= 30000.000000 
    0.000000 <= r797 <= 30000.000000 
    0.000000 <= r798 <= 30000.000000 
    0.000000 <= r799a <= 30000.000000 
    0.000000 <= r799b <= 30000.000000 
    0.000000 <= r800 <= 30000.000000 
    0.000000 <= r801a <= 30000.000000 
    0.000000 <= r801b <= 30000.000000 
    0.000000 <= r802 <= 30000.000000 
    0.000000 <= r803 <= 30000.000000 
    0.000000 <= r804a <= 30000.000000 
    0.000000 <= r804b <= 30000.000000 
    0.000000 <= r805 <= 30000.000000 
    0.000000 <= r806 <= 30000.000000 
    0.000000 <= r807a <= 30000.000000 
    0.000000 <= r807b <= 30000.000000 
    0.000000 <= r808 <= 30000.000000 
    0.000000 <= r809 <= 30000.000000 
    0.000000 <= r810a <= 30000.000000 
    0.000000 <= r810b <= 30000.000000 
    0.000000 <= r811 <= 30000.000000 
    0.000000 <= r812 <= 30000.000000 
    0.000000 <= r813 <= 30000.000000 
    0.000000 <= r814a <= 30000.000000 
    0.000000 <= r814b <= 30000.000000 
    0.000000 <= r815 <= 30000.000000 
    0.000000 <= r816 <= 30000.000000 
    0.000000 <= r817 <= 30000.000000 
    0.000000 <= r818 <= 30000.000000 
    0.000000 <= r819a <= 30000.000000 
    0.000000 <= r819b <= 30000.000000 
    0.000000 <= r820 <= 30000.000000 
    0.000000 <= r821a <= 30000.000000 
    0.000000 <= r821b <= 30000.000000 
    0.000000 <= r822a <= 30000.000000 
    0.000000 <= r822b <= 30000.000000 
    0.000000 <= r823 <= 30000.000000 
    0.000000 <= r824 <= 30000.000000 
    0.000000 <= r825 <= 30000.000000 
    0.000000 <= r826 <= 30000.000000 
    0.000000 <= r827 <= 30000.000000 
    0.000000 <= r828 <= 30000.000000 
    0.000000 <= r829 <= 30000.000000 
    0.000000 <= r830a <= 30000.000000 
    0.000000 <= r830b <= 30000.000000 
    0.000000 <= r831 <= 30000.000000 
    0.000000 <= r832 <= 30000.000000 
    0.000000 <= r833 <= 30000.000000 
    0.000000 <= r834 <= 30000.000000 
    0.000000 <= r835 <= 30000.000000 
    0.000000 <= r836 <= 30000.000000 
    0.000000 <= r837a <= 30000.000000 
    0.000000 <= r837b <= 30000.000000 
    0.000000 <= r838 <= 30000.000000 
    0.000000 <= r839 <= 30000.000000 
    0.000000 <= r840 <= 30000.000000 
    0.000000 <= r841 <= 30000.000000 
    0.000000 <= r842 <= 30000.000000 
    0.000000 <= r843a <= 30000.000000 
    0.000000 <= r843b <= 30000.000000 
    0.000000 <= r844 <= 30000.000000 
    0.000000 <= r845 <= 30000.000000 
    0.000000 <= r846a <= 30000.000000 
    0.000000 <= r846b <= 30000.000000 
    0.000000 <= r847a <= 30000.000000 
    0.000000 <= r847b <= 30000.000000 
    0.000000 <= r848a <= 30000.000000 
    0.000000 <= r848b <= 30000.000000 
    0.000000 <= r849 <= 30000.000000 
    0.000000 <= r850a <= 30000.000000 
    0.000000 <= r850b <= 30000.000000 
    0.000000 <= r851a <= 30000.000000 
    0.000000 <= r851b <= 30000.000000 
    0.000000 <= r852 <= 30000.000000 
    0.000000 <= r853a <= 30000.000000 
    0.000000 <= r853b <= 30000.000000 
    0.000000 <= r854 <= 30000.000000 
    0.000000 <= r855 <= 30000.000000 
    0.000000 <= r856a <= 30000.000000 
    0.000000 <= r856b <= 30000.000000 
    0.000000 <= r857 <= 30000.000000 
    0.000000 <= r858 <= 30000.000000 
    0.000000 <= r859 <= 30000.000000 
    0.000000 <= r860 <= 30000.000000 
    0.000000 <= r861 <= 30000.000000 
    0.000000 <= r862a <= 30000.000000 
    0.000000 <= r862b <= 30000.000000 
    0.000000 <= r863a <= 30000.000000 
    0.000000 <= r863b <= 30000.000000 
    0.000000 <= r864a <= 30000.000000 
    0.000000 <= r864b <= 30000.000000 
    0.000000 <= r865 <= 30000.000000 
    0.000000 <= r866 <= 30000.000000 
    0.000000 <= r867 <= 30000.000000 
    0.000000 <= r868a <= 30000.000000 
    0.000000 <= r868b <= 30000.000000 
    0.000000 <= r869a <= 30000.000000 
    0.000000 <= r869b <= 30000.000000 
    0.000000 <= r870 <= 30000.000000 
    0.000000 <= r871 <= 30000.000000 
    0.000000 <= r872 <= 30000.000000 
    0.000000 <= r873 <= 30000.000000 
    0.000000 <= r874 <= 30000.000000 
    0.000000 <= r875 <= 30000.000000 
    0.000000 <= r876 <= 30000.000000 
    0.000000 <= r877 <= 30000.000000 
    0.000000 <= r878 <= 30000.000000 
    0.000000 <= r879 <= 30000.000000 
    0.000000 <= r880 <= 30000.000000 
    0.000000 <= r881a <= 30000.000000 
    0.000000 <= r881b <= 30000.000000 
    0.000000 <= r882 <= 30000.000000 
    0.000000 <= r883 <= 30000.000000 
    0.000000 <= r884 <= 30000.000000 
    0.000000 <= r885 <= 30000.000000 
    0.000000 <= r886 <= 30000.000000 
    0.000000 <= r887 <= 30000.000000 
    0.000000 <= r888 <= 30000.000000 
    0.000000 <= r889a <= 30000.000000 
    0.000000 <= r889b <= 30000.000000 
    0.000000 <= r890 <= 30000.000000 
    0.000000 <= r891 <= 30000.000000 
    0.000000 <= r892 <= 30000.000000 
    0.000000 <= r893 <= 30000.000000 
    0.000000 <= r894 <= 30000.000000 
    0.000000 <= r895a <= 30000.000000 
    0.000000 <= r895b <= 30000.000000 
    0.000000 <= r896a <= 30000.000000 
    0.000000 <= r896b <= 30000.000000 
    0.000000 <= r897 <= 30000.000000 
    0.000000 <= r898 <= 30000.000000 
    0.000000 <= r899 <= 30000.000000 
    0.000000 <= r900a <= 30000.000000 
    0.000000 <= r900b <= 30000.000000 
    0.000000 <= r901 <= 30000.000000 
    0.000000 <= r902a <= 30000.000000 
    0.000000 <= r902b <= 30000.000000 
    0.000000 <= r903 <= 30000.000000 
    0.000000 <= r904 <= 30000.000000 
    0.000000 <= r905a <= 30000.000000 
    0.000000 <= r905b <= 30000.000000 
    0.000000 <= r906a <= 30000.000000 
    0.000000 <= r906b <= 30000.000000 
    0.000000 <= r907a <= 30000.000000 
    0.000000 <= r907b <= 30000.000000 
    0.000000 <= r908 <= 30000.000000 
    0.000000 <= r909a <= 30000.000000 
    0.000000 <= r909b <= 30000.000000 
    0.000000 <= r910 <= 30000.000000 
    0.000000 <= r911a <= 30000.000000 
    0.000000 <= r911b <= 30000.000000 
    0.000000 <= r912 <= 30000.000000 
    0.000000 <= r913a <= 30000.000000 
    0.000000 <= r913b <= 30000.000000 
    0.000000 <= r914a <= 30000.000000 
    0.000000 <= r914b <= 30000.000000 
    0.000000 <= r915 <= 30000.000000 
    0.000000 <= r916 <= 30000.000000 
    0.000000 <= r917a <= 30000.000000 
    0.000000 <= r917b <= 30000.000000 
    0.000000 <= r918 <= 30000.000000 
    0.000000 <= r919 <= 30000.000000 
    0.000000 <= r920 <= 30000.000000 
    0.000000 <= r921 <= 30000.000000 
    0.000000 <= r922a <= 30000.000000 
    0.000000 <= r922b <= 30000.000000 
    0.000000 <= r923 <= 30000.000000 
    0.000000 <= r924 <= 30000.000000 
    0.000000 <= r925 <= 30000.000000 
    0.000000 <= r926a <= 30000.000000 
    0.000000 <= r926b <= 30000.000000 
    0.000000 <= r927 <= 30000.000000 
    0.000000 <= r928 <= 30000.000000 
    0.000000 <= r929a <= 30000.000000 
    0.000000 <= r929b <= 30000.000000 
    0.000000 <= r930a <= 30000.000000 
    0.000000 <= r930b <= 30000.000000 
    0.000000 <= r931 <= 30000.000000 
    0.000000 <= r932 <= 30000.000000 
    0.000000 <= r933 <= 30000.000000 
    0.000000 <= r934 <= 30000.000000 
    0.000000 <= r935a <= 30000.000000 
    0.000000 <= r935b <= 30000.000000 
    0.000000 <= r936a <= 30000.000000 
    0.000000 <= r936b <= 30000.000000 
    0.000000 <= r937a <= 30000.000000 
    0.000000 <= r937b <= 30000.000000 
    0.000000 <= r938 <= 30000.000000 
    0.000000 <= r939a <= 30000.000000 
    0.000000 <= r939b <= 30000.000000 
    0.000000 <= r940 <= 30000.000000 
    0.000000 <= r941 <= 30000.000000 
    0.000000 <= r942 <= 30000.000000 
    0.000000 <= r943a <= 30000.000000 
    0.000000 <= r943b <= 30000.000000 
    0.000000 <= r944a <= 30000.000000 
    0.000000 <= r944b <= 30000.000000 
    0.000000 <= r945 <= 30000.000000 
    0.000000 <= r946 <= 30000.000000 
    0.000000 <= r947a <= 30000.000000 
    0.000000 <= r947b <= 30000.000000 
    0.000000 <= r948a <= 30000.000000 
    0.000000 <= r948b <= 30000.000000 
    0.000000 <= r949 <= 30000.000000 
    0.000000 <= r950a <= 30000.000000 
    0.000000 <= r950b <= 30000.000000 
    0.000000 <= r951a <= 30000.000000 
    0.000000 <= r951b <= 30000.000000 
    0.000000 <= r952a <= 30000.000000 
    0.000000 <= r952b <= 30000.000000 
    0.000000 <= r953 <= 30000.000000 
    0.000000 <= r954a <= 30000.000000 
    0.000000 <= r954b <= 30000.000000 
    0.000000 <= r955 <= 30000.000000 
    0.000000 <= r956a <= 30000.000000 
    0.000000 <= r956b <= 30000.000000 
    0.000000 <= r957 <= 30000.000000 
    0.000000 <= r958 <= 30000.000000 
    0.000000 <= r959a <= 30000.000000 
    0.000000 <= r959b <= 30000.000000 
    0.000000 <= r960a <= 30000.000000 
    0.000000 <= r960b <= 30000.000000 
    0.000000 <= r961 <= 30000.000000 
    0.000000 <= r962 <= 30000.000000 
    0.000000 <= r963a <= 30000.000000 
    0.000000 <= r963b <= 30000.000000 
    0.000000 <= r964 <= 30000.000000 
    0.000000 <= r965 <= 30000.000000 
    0.000000 <= r966 <= 30000.000000 
    0.000000 <= r967 <= 30000.000000 
    0.000000 <= r968a <= 30000.000000 
    0.000000 <= r968b <= 30000.000000 
    0.000000 <= r969 <= 30000.000000 
    0.000000 <= r970a <= 30000.000000 
    0.000000 <= r970b <= 30000.000000 
    0.000000 <= r971 <= 30000.000000 
    0.000000 <= r972 <= 30000.000000 
    0.000000 <= r973 <= 30000.000000 
    0.000000 <= r974 <= 30000.000000 
    0.000000 <= r975a <= 30000.000000 
    0.000000 <= r975b <= 30000.000000 
    0.000000 <= r976a <= 30000.000000 
    0.000000 <= r976b <= 30000.000000 
    0.000000 <= r977a <= 30000.000000 
    0.000000 <= r977b <= 30000.000000 
    0.000000 <= r978a <= 30000.000000 
    0.000000 <= r978b <= 30000.000000 
    0.000000 <= r979a <= 30000.000000 
    0.000000 <= r979b <= 30000.000000 
    0.000000 <= r980 <= 30000.000000 
    0.000000 <= r981 <= 30000.000000 
    0.000000 <= r982 <= 30000.000000 
    0.000000 <= r983a <= 30000.000000 
    0.000000 <= r983b <= 30000.000000
[truncated: 95,710 more chars]
