# Supplementary material for: Multiscale Metabolic Modeling of C4 Plants: Connecting Nonlinear Genome-Scale Models to Leaf-Scale Metabolism in Developing Maize Leaves
Source: PLoS One. 2016 Mar 18;11(3):e0151722. doi: 10.1371/journal.pone.0151722 (PMC4807923; doi:10.1371/journal.pone.0151722)
Supplement: S2 Protocol — (GZ) [file pone.0151722.s023.gz › paper_source/model_construction/ptools_fba_problem/corn_simple.sol]

============== Solution generated on 18-Dec-2013  15:10:41 for organism CORN 

==== --> This is a best solution (i.e., an optimal solution) <-- ====

===== --> This run was done in solving mode. <-- ====

==================== BIOMASS ====================


===== Produced Fixed Biomass Metabolites (produce a biomass flux of: 24000.000000) (1 fixed biomass metabolites)

Flux: 24000.000000	pyruvate

==================== NUTRIENTS ====================

========== Consumed Nutrients (2 such nutrients out of 5)

===== Consumed Fixed Nutrients (2 such nutrients out of 5)

Flux: 6000.000000 	SUCROSE[CCO-CYTOSOL]
Flux: 18000.000000 	OXYGEN-MOLECULE[CCO-CYTOSOL]

===== NOT Consumed Fixed Nutrients (3 such metabolites out of 5)

Flux:   0.000000 	SULFATE[CCO-CYTOSOL]
Flux:   0.000000 	NITRATE[CCO-CYTOSOL]
Flux:   0.000000 	Pi[CCO-CYTOSOL]

==================== SECRETIONS ====================

===== Secreted Fixed Secretions (1 such metabolites out of 2)

Flux: 30000.000000 	WATER[CCO-CYTOSOL]

===== NOT Secreted Fixed Secretions (zero or near zero flux) (1 such metabolites)

Flux:   0.000000 	CARBON-DIOXIDE[CCO-CYTOSOL]

==================== REACTIONS ====================

Note: The reactions are written in the same direction as they carry flux.

====== Reactions from the Organism with NON-zero Flux (27 such reactions)

Flux: 24000.000000	(PEPDEPHOS-RXN)	phosphoenolpyruvate + ADP + H+  ->  pyruvate + ATP

Flux: 24000.000000	(3PGAREARR-RXN)	3-phospho-D-glycerate  ->  2-phospho-D-glycerate

Flux: 24000.000000	(2PGADEHYDRAT-RXN)	2-phospho-D-glycerate  ->  phosphoenolpyruvate + H2O

Flux: 12000.000000	(1.8.5.1-RXN)	L-dehydro-ascorbate + 2 glutathione  ->  L-ascorbate + glutathione disulfide + H+

Flux: 12000.000000	(RXN-11052)	6-deoxotyphasterol + NADP+ + H2O  ->  6-deoxocathasterone + NADPH + oxygen + H+

Flux: 12000.000000	(RXN-776)	3-dehydro-6-deoxoteasterone + 2 H+  ->  6-deoxotyphasterol

Flux: 12000.000000	(RXN-774)	6-deoxocathasterone + 2 H+ + oxygen  ->  6-deoxoteasterone + H2O

Flux: 12000.000000	(RXN-775)	6-deoxoteasterone  ->  3-dehydro-6-deoxoteasterone + 2 H+

Flux: 12000.000000	(1.2.1.9-RXN)	D-glyceraldehyde 3-phosphate + NADP+ + H2O  ->  3-phospho-D-glycerate + NADPH + 2 H+

Flux: 12000.000000	(GLUTATHIONE-REDUCT-NADPH-RXN)	glutathione disulfide + NADPH + H+  ->  2 glutathione + NADP+

Flux: 6000.000000	(RXN-13185)	violaxanthin + 2 L-ascorbate + 2 H+  ->  zeaxanthin + 2 L-dehydro-ascorbate + 2 H2O

Flux: 6000.000000	(GLUCOKIN-RXN)	beta-D-glucose + ATP  ->  beta-D-glucose 6-phosphate + ADP + H+

Flux: 6000.000000	(RXN66-1)	ethanol + hydrogen peroxide  ->  acetaldehyde + 2 H2O

Flux: 6000.000000	(GLU6PDEHYDROG-RXN)	beta-D-glucose 6-phosphate + NADP+  ->  6-phospho D-glucono-1,5-lactone + NADPH + H+

Flux: 6000.000000	(RIBULOSE-BISPHOSPHATE-CARBOXYLASE-RXN)	D-ribulose-1,5-bisphosphate + CO2 + H2O  ->  2 3-phospho-D-glycerate + 2 H+

Flux: 6000.000000	(F16ALDOLASE-RXN)	fructose-1,6-bisphosphate  ->  dihydroxyacetone phosphate + D-glyceraldehyde 3-phosphate

Flux: 6000.000000	(6PGLUCONOLACT-RXN)	6-phospho D-glucono-1,5-lactone + H2O  ->  6-phospho D-gluconate + H+

Flux: 6000.000000	(FRUCTOKINASE-RXN)	beta-D-fructofuranose + ATP  ->  D-fructose 6-phosphate + ADP + H+

Flux: 6000.000000	(6PFRUCTPHOS-RXN)	ATP + D-fructose 6-phosphate  ->  ADP + fructose-1,6-bisphosphate + H+

Flux: 6000.000000	(PHOSPHORIBULOKINASE-RXN)	D-ribulose 5-phosphate + ATP  ->  D-ribulose-1,5-bisphosphate + ADP + H+

Flux: 6000.000000	(ALCOHOL-DEHYDROG-RXN)	acetaldehyde + NADH + H+  ->  ethanol + NAD+

Flux: 6000.000000	(TRIOSEPISOMERIZATION-RXN)	dihydroxyacetone phosphate  ->  D-glyceraldehyde 3-phosphate

Flux: 6000.000000	(RXN-1461)	sucrose + H2O  ->  alpha-D-glucose + beta-D-fructofuranose

Flux: 6000.000000	(RXN-13193-CPD1F-130/NADPH/PROTON/OXYGEN-MOLECULE//CPD1F-133/NADP/WATER.61. *instantiated*)	zeaxanthin + 2 NADPH + 2 H+ + 2 oxygen  ->  violaxanthin + 2 NADP+ + 2 H2O

Flux: 6000.000000	(RXN-10745-NADPH/PROTON/OXYGEN-MOLECULE//NADP/HYDROGEN-PEROXIDE.53. *instantiated*)	NADPH + H+ + oxygen  ->  NADP+ + hydrogen peroxide

Flux: 6000.000000	(6PGLUCONDEHYDROG-RXN-CPD-2961/NAD//RIBULOSE-5P/CARBON-DIOXIDE/NADH.46. *instantiated*)	6-phospho D-gluconate + NAD+  ->  D-ribulose 5-phosphate + CO2 + NADH

Flux: 6000.000000	(ALDOSE-1-EPIMERASE-RXN *spontaneous*)	alpha-D-glucose  ->  beta-D-glucose


====== Reactions from the Organism with ZERO Flux (3711 such reactions)

(ACETYL-COA-ACETYLTRANSFER-RXN)	2 acetyl-CoA  ->  acetoacetyl-CoA + coenzyme A

(SUCROSE-PHOSPHATASE-RXN)	sucrose-6-phosphate + H2O  ->  sucrose + phosphate

(RXN-10643)	1-hydroxylycopene  ->  all-trans-lycopene + H2O

(RXN-10643)	all-trans-lycopene + H2O  ->  1-hydroxylycopene

(RXN66-25)	lathosterol  ->  zymostenol

(RXN66-25)	zymostenol  ->  lathosterol

(RXN-7570)	(3S)-2,3-epoxy-2,3-dihydrosqualene  ->  beta-amyrin

(INORGPYROPHOSPHAT-RXN)	diphosphate + H2O  ->  2 phosphate + H+

(RXN-1801)	2 1-kestotriose  ->  1,1-kestotetraose + sucrose

(TRYPTOPHAN-AMINOTRANSFERASE-RXN)	2-oxoglutarate + L-tryptophan  ->  L-glutamate + indole-3-pyruvate

(RXN-6723)	salicylate + S-adenosyl-L-methionine  ->  methylsalicylate + S-adenosyl-L-homocysteine

(RXN-5109)	geranyl diphosphate  ->  (E)-beta-ocimene + diphosphate

(FARNESYLTRANSTRANSFERASE-RXN)	(2E,6E)-farnesyl diphosphate + isopentenyl diphosphate  ->  all-trans-geranyl-geranyl diphosphate + diphosphate

(2.7.7.14-RXN)	phosphoryl-ethanolamine + CTP + H+  ->  CDP-ethanolamine + diphosphate

(RXN-12867)	glutathioselenol + NADPH + 2 H+  ->  hydrogen selenide + glutathione + NADP+

(RXN-10465)	N1-acetylspermine + oxygen + H2O  ->  N-(3-acetamidopropyl)-4-aminobutanal + propane-1,3-diamine + hydrogen peroxide

(RXN-10465)	N-(3-acetamidopropyl)-4-aminobutanal + propane-1,3-diamine + hydrogen peroxide  ->  N1-acetylspermine + oxygen + H2O

(1.1.1.288-RXN)	2-cis,4-trans-xanthoxin + NAD+  ->  (+)-cis-abscisic aldehyde + NADH + H+

(XANTHINE-OXIDASE-RXN)	xanthine + oxygen + H2O  ->  hydrogen peroxide + urate

(XANTHINE-OXIDASE-RXN)	hydrogen peroxide + urate  ->  xanthine + oxygen + H2O

(RXN-6522)	GA15 (open lactone form) + 2-oxoglutarate + oxygen  ->  GA37 + succinate + CO2

(RXN-9073)	protohypericin  ->  hypericin + 2 H+

(RXN-9073)	hypericin + 2 H+  ->  protohypericin

(RXN-7703)	NADPH + H2O  ->  NADH + phosphate

(RXN-12729)	L-selenocystathionine + H2O  ->  ammonia + pyruvate + selenohomocysteine + 2 H+

(SULFITE-OXIDASE-RXN)	sulfite + oxygen + H2O  ->  hydrogen peroxide + sulfate

(GDPPYPHOSKIN-RXN)	ATP + GDP  ->  AMP + ppGpp

(GDPPYPHOSKIN-RXN)	AMP + ppGpp  ->  ATP + GDP

(RXN1F-66)	chlorophyllide a + phytyl diphosphate + H+  ->  chlorophyll a + diphosphate

(RXN1F-66)	chlorophyll a + diphosphate  ->  chlorophyllide a + phytyl diphosphate + H+

(RXN-7645)	3 malonyl-CoA + (E)-cinnamoyl-CoA + 3 H+  ->  pinocembrin chalcone + 3 CO2 + 4 coenzyme A

(RXN-8040)	all-trans neurosporene  ->  alpha-zeacarotene

(RXN-8040)	alpha-zeacarotene  ->  all-trans neurosporene

(RXN-13163)	(2R,3S)-3-isopropylmalate  ->  (2S)-2-isopropylmalate

(RXN-13163)	(2S)-2-isopropylmalate  ->  (2R,3S)-3-isopropylmalate

(DIHYDROPYRIMIDINASE-RXN)	5,6-dihydrouracil + H2O  ->  3-ureidopropionate + H+

(RXN-8360)	1-16:0-2-18:1-phosphatidylcholine  ->  1-palmitoyl-2-linoleoyl-phosphatidylcholine + 2 H+

(PREPHENATE-ASP-TRANSAMINE-RXN)	L-arogenate + oxaloacetate  ->  prephenate + L-aspartate

(PREPHENATE-ASP-TRANSAMINE-RXN)	prephenate + L-aspartate  ->  L-arogenate + oxaloacetate

(RXN-7247)	D-myo-inositol (1,2,3,5,6) pentakisphosphate + H2O  ->  D-myo-inositol (1,2,3,6) tetrakisphosphate + phosphate

(RXN-3765)	pseudobaptigenin + NADPH + H+ + oxygen  ->  2'-hydroxypseudobaptigenin + NADP+ + H2O

(RXN-3765)	2'-hydroxypseudobaptigenin + NADP+ + H2O  ->  pseudobaptigenin + NADPH + H+ + oxygen

(RXN-8171)	shisonin + malonyl-CoA + H+  ->  malonylshisonin + coenzyme A

(METHYLCROTONYL-COA-CARBOXYLASE-RXN)	ATP + 3-methylcrotonyl-CoA + bicarbonate  ->  ADP + 3-methylglutaconyl-CoA + phosphate + H+

(RXN-5763)	N-dimethylethanolamine + S-adenosyl-L-methionine  ->  choline + S-adenosyl-L-homocysteine + H+

(TYROSINE-DECARBOXYLASE-RXN)	L-tyrosine + H+  ->  CO2 + tyramine

(RXN-11530)	(22alpha)-hydroxy-campest-4-en-3-one + NADPH + H+ + oxygen  ->  (22R,23R)-22,23-dihydroxy-campest-4-en-3-one + NADP+ + H2O

(RXN-8720)	2 tellimagrandin II + 2 H+ + oxygen  ->  cornusiin E + 3 H2O

(3.5.5.4-RXN)	3-cyano-L-alanine + 2 H2O  ->  ammonia + L-aspartate

(RXN-11884)	4alpha-methyl-zymosterol  ->  4alpha-methyl-5alpha-cholesta-7,24-dien-3beta-ol

(RXN-11884)	4alpha-methyl-5alpha-cholesta-7,24-dien-3beta-ol  ->  4alpha-methyl-zymosterol

(RXN-7422)	dihydrosterculate  ->  sterculate + 2 H+

(RXN-8310)	1-18:2-2-18:2-digalactosyldiacylglycerol  ->  1-18:3-2-18:2-digalactosyldiacylglycerol + 2 H+

(RXN-8382)	umbelliferone + dimethylallyl diphosphate  ->  demethylsuberosin + diphosphate

(RXN-12721)	adenosine 5'-phosphoselenate + 2 glutathione  ->  selenite + AMP + glutathione disulfide + 3 H+

(RXN-779)	6alpha-hydroxy-castasterone  ->  castasterone + 2 H+

(RXN1F-170)	gibberellin A20 + 2-oxoglutarate + oxygen  ->  gibberellin A1 + succinate + CO2

(RXN-1122)	5-hydroxyferulate + ATP + coenzyme A  ->  5-hydroxy-feruloyl-CoA + AMP + diphosphate

(RXN-1122)	5-hydroxy-feruloyl-CoA + AMP + diphosphate  ->  5-hydroxyferulate + ATP + coenzyme A

(BENZOATE--COA-LIGASE-RXN)	benzoate + ATP + coenzyme A  ->  benzoyl-CoA + AMP + diphosphate

(GST-RXN)	1-chloro-2,4-dinitrobenzene + glutathione  ->  2,4-dinitrophenyl-S-glutathione + chloride + H+

(GST-RXN)	2,4-dinitrophenyl-S-glutathione + chloride + H+  ->  1-chloro-2,4-dinitrobenzene + glutathione

(RXN-11938)	4alpha-carboxy-stigmasta-7,24(241)-dien-3beta-ol + NAD+  ->  avenastenone + CO2 + NADH

(PUTRESCINE-OXIDASE-RXN)	putrescine + oxygen + H2O  ->  ammonia + hydrogen peroxide + 4-aminobutanal + H+

(RXN-778)	6-deoxocastasterone + 2 H+ + oxygen  ->  6alpha-hydroxy-castasterone + H2O

(RXN-8617)	(2E,6E)-farnesyl diphosphate + H2O  ->  (2E,6E)-farnesol + diphosphate

(RXN-8093)	geranial + oxygen + H2O  ->  geranate + hydrogen peroxide + H+

(RXN-8093)	geranate + hydrogen peroxide + H+  ->  geranial + oxygen + H2O

(RXN-4210)	5-dehydroavenasterol + 2 NADPH  ->  isofucosterol + 2 NADP+

(PYRROLINECARBDEHYDROG-RXN)	(S)-1-pyrroline-5-carboxylate + NAD+ + 2 H2O  ->  L-glutamate + NADH + H+

(RXN-7682)	hypoxanthine + NAD+ + H2O  ->  xanthine + NADH + H+

(RXN1F-150)	all-trans-lycopene  ->  gamma-carotene

(RXN-11406)	5,6-dihydroxyindole-2-carboxylate + 2 H+ + oxygen  ->  indole-5,6-quinone-2-carboxylate + 2 H2O

(ACETYLGLUTKIN-RXN)	N-acetyl-L-glutamate + ATP  ->  N-acetylglutamyl-phosphate + ADP

(RXN-11531)	3-epi-6-deoxocathasterone + NADPH + H+ + oxygen  ->  6-deoxotyphasterol + NADP+ + H2O

(HISTONE-LYSINE-N-METHYLTRANSFERASE-RXN)	histone-L-lysine + S-adenosyl-L-methionine  ->  S-adenosyl-L-homocysteine + histone N6-methyl-L-lysine + H+

(HISTONE-LYSINE-N-METHYLTRANSFERASE-RXN)	S-adenosyl-L-homocysteine + histone N6-methyl-L-lysine + H+  ->  histone-L-lysine + S-adenosyl-L-methionine

(SERINE-C-PALMITOYLTRANSFERASE-RXN)	L-serine + palmitoyl-CoA + H+  ->  CO2 + 3-dehydrosphinganine + coenzyme A

(RXN-6524)	GA44 (open lactone form) + 2-oxoglutarate + H+ + oxygen  ->  GA38 + succinate + CO2 + H2O

(RXN-12789)	sitosterol + NAD+  ->  3-oxo-24-ethyl-cholest-5-ene + NADH + H+

(RXN-12789)	3-oxo-24-ethyl-cholest-5-ene + NADH + H+  ->  sitosterol + NAD+

(RXN-4662)	cis-zeatin + FAD + H2O + H+  ->  3-methyl-4-cis-hydroxy-2-butenal + adenine + FADH2

(RXN-7659)	dihydrogeranylgeranyl-PP + NADPH + H+  ->  tetrahydrogeranylgeranyl-PP + NADP+

(RXN-11209)	thymine + NADPH + H+  ->  5,6-dihydrothymine + NADP+

(RXN-9616)	palmitoleyl-CoA  ->  9,12-cis-hexadecadienoyl-CoA + 2 H+

(RXN-9616)	9,12-cis-hexadecadienoyl-CoA + 2 H+  ->  palmitoleyl-CoA

(RXN-6321)	5,10-methenyltetrahydrofolate + H2O  ->  5-formyl-tetrahydrofolate + H+

(RXN-8801)	ribose-1,5-bisphosphate  ->  D-ribulose-1,5-bisphosphate

(RXN-8801)	D-ribulose-1,5-bisphosphate  ->  ribose-1,5-bisphosphate

(SUGAR-TERMINAL-PHOSPHATASE-RXN)	beta-D-glucose 6-phosphate + H2O  ->  beta-D-glucose + phosphate

(SUGAR-TERMINAL-PHOSPHATASE-RXN)	beta-D-glucose + phosphate  ->  beta-D-glucose 6-phosphate + H2O

(RXN-8311)	1-18:3-2-18:2-digalactosyldiacylglycerol  ->  1-18:3-2-18:3-digalactosyldiacylglycerol + 2 H+

(RXN3O-1380)	dihydrosphingosine + NADPH + H+ + oxygen  ->  4-hydroxysphinganine + NADP+ + H2O

(RXN-5762)	N-monomethylethanolamine + S-adenosyl-L-methionine  ->  N-dimethylethanolamine + S-adenosyl-L-homocysteine + H+

(RXN-4231)	campest-4-en-3-one + NADPH + H+ + oxygen  ->  (22alpha)-hydroxy-campest-4-en-3-one + NADP+ + H2O

(RXN-10058)	2,5-diamino-6-(5-phospho-D-ribitylamino)pyrimidin-4(3H)-one + H2O  ->  5-amino-6-(5-phospho-D-ribitylamino)uracil + ammonia

(RXN-10058)	5-amino-6-(5-phospho-D-ribitylamino)uracil + ammonia  ->  2,5-diamino-6-(5-phospho-D-ribitylamino)pyrimidin-4(3H)-one + H2O

(RXN-8051)	artemisinic alcohol + NADPH + oxygen + H+  ->  artemisinic aldehyde + NADP+ + 2 H2O

(RXN-8051)	artemisinic aldehyde + NADP+ + 2 H2O  ->  artemisinic alcohol + NADPH + oxygen + H+

(RXN-7739)	chlorophyllide a + 2 H+  ->  pheophorbide a + Mg2+

(RXN-7601)	paraxanthine + S-adenosyl-L-methionine  ->  caffeine + S-adenosyl-L-homocysteine + H+

(RXN-7601)	caffeine + S-adenosyl-L-homocysteine + H+  ->  paraxanthine + S-adenosyl-L-methionine

(ACSERLY-RXN)	O-acetyl-L-serine + hydrogen sulfide  ->  L-cysteine + acetate + H+

(2.4.1.123-RXN)	UDP-alpha-D-galactose + myo-inositol  ->  galactinol + UDP + H+

(RXN-3522)	2 monodehydroascorbate + NADPH + H+  ->  2 L-ascorbate + NADP+ + 2 H+

(2.4.1.82-RXN)	galactinol + sucrose  ->  myo-inositol + raffinose

(3.1.3.77-RXN)	5-(methylthio)-2,3-dioxopentyl phosphate + H2O  ->  1,2-dihydroxy-5-(methylthio)pent-1-en-3-one + phosphate + H+

(3.1.3.77-RXN)	1,2-dihydroxy-5-(methylthio)pent-1-en-3-one + phosphate + H+  ->  5-(methylthio)-2,3-dioxopentyl phosphate + H2O

(AIRS-RXN)	ATP + 5-phosphoribosyl-N-formylglycineamidine  ->  ADP + 5-amino-1-(5-phospho-D-ribosyl)imidazole + phosphate + H+

(RXNQT-4141)	GDP-L-galactose + phosphate  ->  GDP + alpha-L-galactose-1-phosphate + H+

(RXN-7569)	S-adenosyl-L-methionine + demethylphylloquinol  ->  S-adenosyl-L-homocysteine + phylloquinol + H+

(ATPPHOSPHORIBOSYLTRANS-RXN)	ATP + 5-phospho-alpha-D-ribose 1-diphosphate  ->  phosphoribosyl-ATP + diphosphate

(RXN-8340)	GTP  ->  cyclic pyranopterin monophosphate + diphosphate

(RXN-708)	24-methyldesmosterol + NADPH + H+  ->  campesterol + NADP+

(GLYCINE-AMINOTRANSFERASE-RXN)	L-glutamate + glyoxylate  ->  2-oxoglutarate + glycine

(RXN-1102)	coumaraldehyde + NADPH + H+  ->  4-coumaryl alcohol + NADP+

(3.2.1.26-RXN)	sucrose-6-phosphate + H2O  ->  beta-D-glucose 6-phosphate + beta-D-fructofuranose

(3.2.1.26-RXN)	beta-D-glucose 6-phosphate + beta-D-fructofuranose  ->  sucrose-6-phosphate + H2O

(RXN-11501)	stachyose + H2O  ->  raffinose + alpha-D-galactose

(PGLUCISOM-RXN)	beta-D-glucose 6-phosphate  ->  D-fructose 6-phosphate

(PGLUCISOM-RXN)	D-fructose 6-phosphate  ->  beta-D-glucose 6-phosphate

(RXN-12398)	XXLG xyloglucan oligosaccharide + H2O  ->  XXXG xyloglucan oligosaccharide + beta-D-galactose

(RXN-12398)	XXXG xyloglucan oligosaccharide + beta-D-galactose  ->  XXLG xyloglucan oligosaccharide + H2O

(BIS5-ADENOSYL-TRIPHOSPHATASE-RXN)	5',5'''-diadenosine triphosphate + H2O  ->  AMP + ADP + 2 H+

(BIS5-ADENOSYL-TRIPHOSPHATASE-RXN)	AMP + ADP + 2 H+  ->  5',5'''-diadenosine triphosphate + H2O

(RXN-7609)	GMP + H2O  ->  guanosine + phosphate

(RXN-10702)	OPC6-3-hydroxyacyl-CoA + NAD+  ->  OPC6-3-ketoacyl-CoA + NADH + H+

(RXNQT-4191)	thiamin phosphate + H2O  ->  thiamin + phosphate

(RXN-2209)	3-methylthiopropyl-desulfoglucosinolate + phosphoadenosine-5'-phosphosulfate  ->  adenosine 3',5'-bisphosphate + 3-methylthiopropyl-glucosinolate + H+

(RXN-2209)	adenosine 3',5'-bisphosphate + 3-methylthiopropyl-glucosinolate + H+  ->  3-methylthiopropyl-desulfoglucosinolate + phosphoadenosine-5'-phosphosulfate

(RXN-8152)	codeine + 2-oxoglutarate + oxygen  ->  morphine + formaldehyde + succinate + CO2

(RXN-8152)	morphine + formaldehyde + succinate + CO2  ->  codeine + 2-oxoglutarate + oxygen

(RXN-2761)	all-trans-nonaprenyl diphosphate + homogentisate + H+  ->  2-methyl-6-solanyl-1,4-benzoquinol + CO2 + diphosphate

(RXN-11263)	trihydroxyferuloyl spermidine + S-adenosyl-L-methionine  ->  dihydroxyferuloyl-sinapoyl spermidine + S-adenosyl-L-homocysteine + H+

(RXN-10941)	1D-myo-inositol 1,2,3,4,5,6-hexakisphosphate + H2O  ->  1D-myo-inositol (1,2,3,4,6)-pentakisphosphate + phosphate

(RXN-10941)	1D-myo-inositol (1,2,3,4,6)-pentakisphosphate + phosphate  ->  1D-myo-inositol 1,2,3,4,5,6-hexakisphosphate + H2O

(RXN-4661)	trans-zeatin + FAD + H2O + H+  ->  adenine + 3-methyl-4-trans-hydroxy-2-butenal + FADH2

(RXN-12747)	5-hydroxy-3-[(3aS,4S,5R,7aS)-7a-methyl-1,5-dioxo-octahydro-1H-inden-4-yl]propanoyl-CoA + NADP+  ->  3-[(3aS,4S,7aS)-7a-methyl-1,5-dioxo-octahydro-1H-inden-4-yl]propanoyl-CoA + NADPH + H+

(RXN-12747)	3-[(3aS,4S,7aS)-7a-methyl-1,5-dioxo-octahydro-1H-inden-4-yl]propanoyl-CoA + NADPH + H+  ->  5-hydroxy-3-[(3aS,4S,5R,7aS)-7a-methyl-1,5-dioxo-octahydro-1H-inden-4-yl]propanoyl-CoA + NADP+

(UTPHEXPURIDYLYLTRANS-RXN)	alpha-D-galactose 1-phosphate + UTP + H+  ->  UDP-alpha-D-galactose + diphosphate

(R145-RXN)	5-methylthioribulose-1-phosphate  ->  5-(methylthio)-2,3-dioxopentyl phosphate + H2O

(RXN66-221)	L-dopa + H+  ->  dopamine + CO2

(RXN66-221)	dopamine + CO2  ->  L-dopa + H+

(RXN1F-151)	gamma-carotene  ->  all-trans-beta-carotene

(RXN-4881)	ent-copalyl diphosphate  ->  ent-cassa-12,15-diene + diphosphate

(KDPGALDOL-RXN)	2-dehydro-3-deoxy-D-gluconate-6-phosphate  ->  D-glyceraldehyde 3-phosphate + pyruvate

(KDPGALDOL-RXN)	D-glyceraldehyde 3-phosphate + pyruvate  ->  2-dehydro-3-deoxy-D-gluconate-6-phosphate

(RXN-7658)	all-trans-geranyl-geranyl diphosphate + NADPH + H+  ->  dihydrogeranylgeranyl-PP + NADP+

(RIB5PISOM-RXN)	D-ribose 5-phosphate  ->  D-ribulose 5-phosphate

(RIB5PISOM-RXN)	D-ribulose 5-phosphate  ->  D-ribose 5-phosphate

(RXN-6384)	3-hydroxypropanoyl-CoA + H2O  ->  3-hydroxypropionate + coenzyme A + H+

(RXN-8561)	(2E,6E)-farnesyl diphosphate  ->  germacrene C + diphosphate

(2.1.1.62-RXN)	m7G(5')pppAm + S-adenosyl-L-methionine  ->  S-adenosyl-L-homocysteine + m7G(5')pppm6Am + H+

(2.1.1.62-RXN)	S-adenosyl-L-homocysteine + m7G(5')pppm6Am + H+  ->  m7G(5')pppAm + S-adenosyl-L-methionine

(RXN-12157)	22-oxo-docosanoate + NADP+ + H2O  ->  docosanedioate + NADPH + 2 H+

(2.7.1.127-RXN)	D-myo-inositol (1,4,5)-trisphosphate + ATP  ->  D-myo-inositol (1,3,4,5)-tetrakisphosphate + ADP + H+

(DIMETHUROPORDEHYDROG-RXN)	precorrin-2 + NAD+  ->  sirohydrochlorin + NADH + 2 H+

(DIHYDROFOLATESYNTH-RXN)	L-glutamate + 7,8-dihydropteroate + ATP  ->  ADP + 7,8-dihydrofolate + phosphate + H+

(DIHYDROFOLATESYNTH-RXN)	ADP + 7,8-dihydrofolate + phosphate + H+  ->  L-glutamate + 7,8-dihydropteroate + ATP

(RXN-9915)	(3S)-2,3-epoxy-2,3-dihydrosqualene  ->  germanicol

(RXN-9915)	germanicol  ->  (3S)-2,3-epoxy-2,3-dihydrosqualene

(BETA-PHOSPHOGLUCOMUTASE-RXN)	beta-D-glucose 1-phosphate  ->  beta-D-glucose 6-phosphate

(2.1.1.64-RXN)	S-adenosyl-L-methionine + 3-demethylubiquinol-9  ->  S-adenosyl-L-homocysteine + ubiquinol-9 + H+

(RXN-6421)	spermine + oxygen + H2O  ->  1-(3-aminopropyl)-4-aminobutanal + propane-1,3-diamine + hydrogen peroxide

(RXN-8971)	germacra-1(10),4,11(13)-trien-12-oate + NADPH + oxygen + 2 H+  ->  (+)-costunolide + NADP+ + 2 H2O

(RXN-8074)	trans-neoxanthin  ->  9'-cis-neoxanthin

(RXN3O-178)	S-adenosyl-L-methionine + zymosterol  ->  S-adenosyl-L-homocysteine + fecosterol + H+

(RXN3O-178)	S-adenosyl-L-homocysteine + fecosterol + H+  ->  S-adenosyl-L-methionine + zymosterol

(RXN-13435)	dihomo gamma-linolenoyl-CoA + H2O  ->  di-homo-gamma-linolenate + coenzyme A + H+

(RXN3DJ-170)	5-hydroxy-L-tryptophan + H+  ->  serotonin + CO2

(RXN3DJ-170)	serotonin + CO2  ->  5-hydroxy-L-tryptophan + H+

(GLUTAMATE-DEHYDROGENASE-RXN)	L-glutamate + NAD+ + H2O  ->  2-oxoglutarate + ammonia + NADH + 2 H+

(RXN-12399)	XLXG xyloglucan oligosaccharide + H2O  ->  XXXG xyloglucan oligosaccharide + beta-D-galactose

(RXN-12399)	XXXG xyloglucan oligosaccharide + beta-D-galactose  ->  XLXG xyloglucan oligosaccharide + H2O

(RXN-12297)	trans-2-pentenal + NADPH + H+  ->  trans-2-pentenol + NADP+

(H2NEOPTERINALDOL-RXN)	7,8-dihydro-D-neopterin  ->  glycolaldehyde + 6-hydroxymethyl-7,8-dihydropterin

(RXN-11538)	typhasterol + NADPH + H+ + oxygen  ->  7-oxatyphasterol + NADP+ + H2O

(GALACTOKIN-RXN)	alpha-D-galactose + ATP  ->  alpha-D-galactose 1-phosphate + ADP + H+

(RIBULP3EPIM-RXN)	D-ribulose 5-phosphate  ->  D-xylulose 5-phosphate

(RIBULP3EPIM-RXN)	D-xylulose 5-phosphate  ->  D-ribulose 5-phosphate

(RXN-292)	GA34 + 2-oxoglutarate + oxygen  ->  GA34-catabolite + succinate + CO2 + H+ + H2O

(OXALYL-COA-DECARBOXYLASE-RXN)	oxalyl-CoA + H+  ->  CO2 + formyl-CoA

(OXALYL-COA-DECARBOXYLASE-RXN)	CO2 + formyl-CoA  ->  oxalyl-CoA + H+

(RXN-1345)	(9Z,11E,15Z)-(13S)-hydroperoxyoctadeca-9,11,15-trienoate  ->  (9Z)-12-oxo-dodec-9-enoate + cis-3-hexenal

(RXN-7633)	R(+)-3,4-dihydroxyphenyllactate + caffeoyl-CoA  ->  rosmarinic acid + coenzyme A

(RXN-4144)	4alpha-methyl-5alpha-ergosta-8,14,24(28)-trien-3beta-ol + NADPH + H+  ->  4alpha-methyl-5alpha-ergosta-8,24-dien-3beta-ol + NADP+

(RXN-8430)	(2E,6E)-farnesyl diphosphate  ->  beta-sesquiphellandrene + diphosphate

(RXN-8430)	beta-sesquiphellandrene + diphosphate  ->  (2E,6E)-farnesyl diphosphate

(SINAPINE-ESTERASE-RXN)	O-sinapoylcholine + H2O  ->  choline + sinapate + H+

(SINAPINE-ESTERASE-RXN)	choline + sinapate + H+  ->  O-sinapoylcholine + H2O

(RXN-8321)	1-18:2-2-18:1-phosphatidylcholine  ->  1-18:3-2-18:1-phosphatidylcholine + 2 H+

(MAL-DEH-GLYOX-RXN)	(S)-malate + NAD+  ->  oxaloacetate + NADH + H+

(MAL-DEH-GLYOX-RXN)	oxaloacetate + NADH + H+  ->  (S)-malate + NAD+

(RXN3O-1120)	4-coumaroyl-CoA + coenzyme A + NAD+ + H2O  ->  4-hydroxybenzoyl-CoA + acetyl-CoA + NADH + H+

(RXN-7983)	2'-deoxymugineic acid + 2-oxoglutarate + oxygen  ->  3-epihydroxy-2'-deoxymugineate + succinate + CO2 + H+

(DURIDKI-RXN)	deoxyuridine + ATP  ->  dUMP + ADP + H+

(DURIDKI-RXN)	dUMP + ADP + H+  ->  deoxyuridine + ATP

(1.5.3.17-RXN)	spermine + oxygen + H2O  ->  spermidine + 3-aminopropanal + hydrogen peroxide

(1.8.4.9-RXN)	adenosine 5'-phosphosulfate + 2 glutathione  ->  sulfite + AMP + glutathione disulfide + 2 H+

(RXN-10699)	OPC8-3-ketoacyl-CoA + coenzyme A  ->  acetyl-CoA + OPC6-CoA

(DETHIOBIOTIN-SYN-RXN)	CO2 + 7,8-diaminopelargonate + ATP  ->  dethiobiotin + ADP + phosphate + 3 H+

(RXN-7244)	D-myo-inositol (1,2,5,6) tetrakisphosphate + H2O  ->  D-myo-inositol (1,2,6) trisphosphate + phosphate

(RXN-2542)	2-methyl-6-phytyl-1,4-benzoquinol + S-adenosyl-L-methionine  ->  2,3-dimethyl-6-phytyl-1,4-benzoquinol + S-adenosyl-L-homocysteine + H+

(ADENOSYLHOMOCYSTEINASE-RXN)	S-adenosyl-L-homocysteine + H2O  ->  L-homocysteine + adenosine

(RXN-8364)	1-18:2-2-16:0-digalactosyldiacylglycerol  ->  1-18:3-2-16:0-digalactosyldiacylglycerol + 2 H+

(RXN-712)	(5alpha)-campestan-3-one + 2 H+  ->  campestanol

(RXN-8936)	(-)-medicarpin + NADPH + H+  ->  (-)-vestitol + NADP+

(RXN-2543)	2,3-dimethyl-6-phytyl-1,4-benzoquinol  ->  gamma-tocopherol

(ISOCIT-CLEAV-RXN)	D-threo-isocitrate  ->  glyoxylate + succinate

(RXN-8365)	1-16:0-2-18:2-digalactosyldiacylglycerol  ->  1-16:0-2-18:3-digalactosyldiacylglycerol + 2 H+

(RXN-8365)	1-16:0-2-18:3-digalactosyldiacylglycerol + 2 H+  ->  1-16:0-2-18:2-digalactosyldiacylglycerol

(DCDPKIN-RXN)	dCDP + ATP  ->  dCTP + ADP

(4OHBENZOATE-OCTAPRENYLTRANSFER-RXN)	all-trans-octaprenyl diphosphate + 4-hydroxybenzoate  ->  3-octaprenyl-4-hydroxybenzoate + diphosphate

(4OHBENZOATE-OCTAPRENYLTRANSFER-RXN)	3-octaprenyl-4-hydroxybenzoate + diphosphate  ->  all-trans-octaprenyl diphosphate + 4-hydroxybenzoate

(AIRCARBOXY-RXN)	5-amino-1-(5-phospho-D-ribosyl)imidazole + CO2  ->  5-amino-1-(5-phospho-D-ribosyl)imidazole-4-carboxylate + 2 H+

(RXN-9285)	3-methoxy-4-hydroxy-5-all-trans-decaprenylbenzoate + H+  ->  2-methoxy-6-(all-trans-decaprenyl)phenol + CO2

(RXN-13185)	zeaxanthin + 2 L-dehydro-ascorbate + 2 H2O  ->  violaxanthin + 2 L-ascorbate + 2 H+

(RXN0-4401)	NADH + H2O  ->  NMNH + AMP + 2 H+

(RXN0-4401)	NMNH + AMP + 2 H+  ->  NADH + H2O

(RXN66-3)	acetaldehyde + NAD+ + H2O  ->  acetate + NADH + 2 H+

(GLUTAMATE-N-ACETYLTRANSFERASE-RXN)	L-glutamate + N-acetyl-L-ornithine  ->  N-acetyl-L-glutamate + L-ornithine

(RXN-11623)	S-(2E,6E)-farnesyl-L-cysteine + oxygen + H2O  ->  (2E,6E)-farnesal + L-cysteine + hydrogen peroxide

(RXN-12657)	[4-(5,5-dimethylcyclohex-1-en-1-yl)-cyclohex-1-en-1-yl] methanol + NADPH + oxygen + H+  ->  4-(5,5-dimethylcyclohex-1-en-1-yl)cyclohex-1-ene-1-carbaldehyde + NADP+ + 2 H2O

(RXN0-4121)	GMP-N-epsilon-(N-alpha-acetyl lysine methyl ester) 5'-phosphoramidate + H2O  ->  GMP + N-alpha-acetyl lysine methyl ester

(RXN0-4121)	GMP + N-alpha-acetyl lysine methyl ester  ->  GMP-N-epsilon-(N-alpha-acetyl lysine methyl ester) 5'-phosphoramidate + H2O

(NAPHTHOATE-SYN-RXN)	4-(2'-carboxyphenyl)-4-oxobutyryl-CoA + H+  ->  1,4-dihydroxy-2-naphthoyl-CoA + H2O

(RXN-8444)	beta-nicotinate D-ribonucleotide + H2O  ->  nicotinate + D-ribose 5-phosphate + H+

(RXN-8304)	1-18:2-2-16:0-monogalactosyldiacylglycerol  ->  1-18:2-2-16:1-monogalactosyldiacylglycerol + 2 H+

(RXN-12669)	octanoyl-CoA + oxygen  ->  trans-oct-2-enoyl-CoA + hydrogen peroxide

(RXN-12669)	trans-oct-2-enoyl-CoA + hydrogen peroxide  ->  octanoyl-CoA + oxygen

(1.1.1.8-RXN)	dihydroxyacetone phosphate + NADH + H+  ->  sn-glycerol-3-phosphate + NAD+

(RXN0-1061)	ATP + H2O  ->  ADP + phosphate + H+

(RXN0-1061)	ADP + phosphate + H+  ->  ATP + H2O

(RXN-4317)	N6-dimethylallyladenine + H2O  ->  trans-zeatin + 2 H+

(N-ACETYLGLUTPREDUCT-RXN)	N-acetylglutamyl-phosphate + NADPH + H+  ->  N-acetyl-L-glutamate 5-semialdehyde + NADP+ + phosphate

(RXN-10139)	L-tryptophan + pyruvate  ->  L-alanine + indole-3-pyruvate

(RXN-969)	glycolate + oxygen  ->  glyoxylate + hydrogen peroxide

(HOMOCYSMET-RXN)	L-homocysteine + 5-methyltetrahydropteroyltri-L-glutamate + 4 H+  ->  L-methionine + tetrahydropteroyl tri-L-glutamate

(MANNOSE-6-PHOSPHATE-6-REDUCTASE-RXN)	D-mannose 6-phosphate + NADPH + H+  ->  mannitol-1-phosphate + NADP+

(RXN-8631)	fructose-1-phosphate  ->  dihydroxyacetone phosphate + D-glyceraldehyde

(RXN-8631)	dihydroxyacetone phosphate + D-glyceraldehyde  ->  fructose-1-phosphate

(RXN-7249)	D-myo-inositol (1,2,3,6) tetrakisphosphate + H2O  ->  D-myo-inositol (1,2,6) trisphosphate + phosphate

(THREDEHYD-RXN)	L-threonine  ->  2-oxobutanoate + ammonia + H+

(RXN-8239)	bixin + S-adenosyl-L-methionine  ->  bixin dimethyl ester + S-adenosyl-L-homocysteine

(RXN-6461)	beta-alanine + S-adenosyl-L-methionine  ->  N-methyl-beta-alanine + S-adenosyl-L-homocysteine + H+

(RXN-718)	3-dehydroteasterone + 2 H+  ->  typhasterol

(RXN-10431)	indole-3-acetate + L-methionine + ATP  ->  indole-3-acetyl-methionine + AMP + diphosphate + H+

(RXN-10431)	indole-3-acetyl-methionine + AMP + diphosphate + H+  ->  indole-3-acetate + L-methionine + ATP

(RXN-8317)	1-18:2-2-16:0-phosphatidylglycerol  ->  1-18:3-2-16:0-phosphatidylglycerol + 2 H+

(RXN-8999)	(2E,6E)-farnesyl diphosphate + 8 isopentenyl diphosphate  ->  di-trans,octa-cis-undecaprenyl diphosphate + 8 diphosphate

(RXN-8999)	di-trans,octa-cis-undecaprenyl diphosphate + 8 diphosphate  ->  (2E,6E)-farnesyl diphosphate + 8 isopentenyl diphosphate

(RXN-13681)	all-trans-retinal + H2O + oxygen  ->  all-trans-retinoate + hydrogen peroxide + H+

(RXN-13681)	all-trans-retinoate + hydrogen peroxide + H+  ->  all-trans-retinal + H2O + oxygen

(ACONITATEDEHYDR-RXN)	citrate  ->  cis-aconitate + H2O

(RXN-6381)	propane-1,3-diamine + H2O + oxygen  ->  3-aminopropanal + ammonia + hydrogen peroxide + H+

(4.2.3.27-RXN)	dimethylallyl diphosphate  ->  isoprene + diphosphate

(RXN-7567)	indole-3-acetonitrile + H2O  ->  indole-3-acetamide

(RXN-12196)	UTP + H2O  ->  UDP + phosphate + H+

(RXN-12395)	all-trans-lycopene + 2 oxygen  ->  4,9,13-trimethyltetradeca-2,4,6,8,10,12-hexaene-1,14-dial + pseudoionone + geranial

(QUINOPRIBOTRANS-RXN)	5-phospho-alpha-D-ribose 1-diphosphate + quinolinate + 2 H+  ->  beta-nicotinate D-ribonucleotide + CO2 + diphosphate

(ANTHRANSYN-RXN)	chorismate + L-glutamine  ->  anthranilate + L-glutamate + pyruvate + H+

(RXN-9015)	spermine + oxygen + H2O  ->  spermidine + 3-aminopropanal + hydrogen peroxide

(RXN-9015)	spermidine + 3-aminopropanal + hydrogen peroxide  ->  spermine + oxygen + H2O

(4.6.1.11-RXN)	(2E,6E)-farnesyl diphosphate  ->  (+)-delta-cadinene + diphosphate

(4.6.1.11-RXN)	(+)-delta-cadinene + diphosphate  ->  (2E,6E)-farnesyl diphosphate

(PHOSGLYPHOS-RXN)	3-phospho-D-glycerate + ATP  ->  1,3-bisphospho-D-glycerate + ADP

(PHOSGLYPHOS-RXN)	1,3-bisphospho-D-glycerate + ADP  ->  3-phospho-D-glycerate + ATP

(6.3.4.11-RXN)	APO-[3-methylcrotonoyl-CoA:carbon-dioxide ligase (ADP-forming)] + biotin + ATP  ->  [3-methylcrotonoyl-CoA:carbon-dioxide ligase(ADP-forming)] + AMP + diphosphate

(6.3.4.11-RXN)	[3-methylcrotonoyl-CoA:carbon-dioxide ligase(ADP-forming)] + AMP + diphosphate  ->  APO-[3-methylcrotonoyl-CoA:carbon-dioxide ligase (ADP-forming)] + biotin + ATP

(RXN-1121)	ferulate + NADPH + H+ + oxygen  ->  5-hydroxyferulate + NADP+ + H2O

(DIHYDLIPOXN-RXN)	dihydrolipoamide + NAD+  ->  lipoamide + NADH + H+

(DIHYDLIPOXN-RXN)	lipoamide + NADH + H+  ->  dihydrolipoamide + NAD+

(THYMIDYLATESYN-RXN)	dUMP + 5,10-methylenetetrahydrofolate  ->  dTMP + 7,8-dihydrofolate

(RXNDQC-2)	indole-3-pyruvate + NADPH + oxygen + H+  ->  indole-3-acetate + CO2 + NADP+ + H2O

(RXN-9279)	3-decaprenyl-4-hydroxybenzoate + NADPH + oxygen + H+  ->  3,4-dihydroxy-5-all-trans-decaprenylbenzoate + NADP+ + H2O

(RXN-12865)	selenodiglutathione + NADPH  ->  glutathioselenol + glutathione + NADP+

(1.14.13.8-RXN)	N,N-dimethylaniline + NADPH + oxygen + H+  ->  nn-dimethylaniline-n-oxide + NADP+ + H2O

(1.14.13.8-RXN)	nn-dimethylaniline-n-oxide + NADP+ + H2O  ->  N,N-dimethylaniline + NADPH + oxygen + H+

(RXN-8238)	norbixin + S-adenosyl-L-methionine  ->  bixin + S-adenosyl-L-homocysteine

(RXN-1349)	(9Z)-12-oxo-dodec-9-enoate  ->  traumatin

(RXN-2981)	indole-3-acetyl-alanine + H2O  ->  indole-3-acetate + L-alanine

(1.5.1.20-RXN)	5,10-methylenetetrahydrofolate + NADH + H+  ->  5-methyl-tetrahydrofolate + NAD+

(RXN-1403)	(Z)-indol-3-ylacetaldoxime  ->  indole-3-acetonitrile + H2O

(ACETOOHBUTSYN-RXN)	pyruvate + 2-oxobutanoate + H+  ->  2-aceto-2-hydroxy-butanoate + CO2

(RXN-7854)	cannabigerolate + oxygen  ->  delta9-tetrahydrocannabinolate + hydrogen peroxide

(RXN-7854)	delta9-tetrahydrocannabinolate + hydrogen peroxide  ->  cannabigerolate + oxygen

(3.1.1.64-RXN)	all-trans-retinyl palmitate + H2O  ->  all-trans-retinol + palmitate + H+

(3.1.1.64-RXN)	all-trans-retinol + palmitate + H+  ->  all-trans-retinyl palmitate + H2O

(DIAMINOPIMDECARB-RXN)	meso-diaminopimelate + H+  ->  CO2 + L-lysine

(RXN-9666)	oleoyl-CoA + H2O  ->  oleate + coenzyme A + H+

(RXN-9666)	oleate + coenzyme A + H+  ->  oleoyl-CoA + H2O

(RXN-8323)	1-18:2-2-18:2-sn-glycerol-3-phosphocholine  ->  1-18:3-2-18:2-phosphatidylcholine + 2 H+

(RXN-8383)	demethylsuberosin + NADPH + H+ + oxygen  ->  (+)-marmesin + NADP+ + H2O

(RXN-8378)	chlorophyll a + 2 H+  ->  pheophytin a + Mg2+

(3.1.1.78-RXN)	polyneuridine aldehyde + H2O  ->  methanol + CO2 + 16-epivellosimine

(3.1.1.78-RXN)	methanol + CO2 + 16-epivellosimine  ->  polyneuridine aldehyde + H2O

(RXN-8859)	N-debenzoyl-(3'-RS)-taxol + benzoyl-CoA  ->  taxol + coenzyme A + H+

(RXN-8859)	taxol + coenzyme A + H+  ->  N-debenzoyl-(3'-RS)-taxol + benzoyl-CoA

(RXN-11939)	avenastenone + NADPH + H+  ->  avenasterol + NADP+

(PROSTAGLANDIN-E-SYNTHASE-RXN)	prostaglandin-H2  ->  prostaglandin E2

(PROSTAGLANDIN-E-SYNTHASE-RXN)	prostaglandin E2  ->  prostaglandin-H2

(DSERDEAM-RXN)	D-serine  ->  pyruvate + ammonia + H+

(RXN-7931)	3-cis-dodecenoyl-CoA  ->  2-trans-dodecenoyl-CoA

(RXN-7931)	2-trans-dodecenoyl-CoA  ->  3-cis-dodecenoyl-CoA

(GLYCERALDEHYDE-DEHYDRO-RXN)	D-glyceraldehyde + NAD+ + H2O  ->  D-glycerate + NADH + 2 H+

(GLYCERALDEHYDE-DEHYDRO-RXN)	D-glycerate + NADH + 2 H+  ->  D-glyceraldehyde + NAD+ + H2O

(MONOPHENOL-MONOOXYGENASE-RXN)	L-tyrosine + oxygen  ->  dopaquinone + H2O

(RXN-7590)	GA37 + 2-oxoglutarate + oxygen  ->  GA36 + succinate + CO2 + H2O

(RXN-9235)	2-methoxy-6-all trans-decaprenyl-2-methoxy-1,4-benzoquinol + S-adenosyl-L-methionine  ->  6-methoxy-3-methyl-2-all-trans-decaprenyl-1,4-benzoquinol + S-adenosyl-L-homocysteine + H+

(RXN-4522)	loganate + NADPH + H+ + oxygen  ->  secologanate + NADP+ + 2 H2O

(RXN-4522)	secologanate + NADP+ + 2 H2O  ->  loganate + NADPH + H+ + oxygen

(RXN-8696)	(+)-piperitol + NADPH + H+ + oxygen  ->  (+)-sesamin + NADP+ + 2 H2O

(HYDROXYMETHYLGLUTARYL-COA-SYNTHASE-RXN)	acetoacetyl-CoA + acetyl-CoA + H2O  ->  (S)-3-hydroxy-3-methylglutaryl-CoA + coenzyme A + H+

(DGDPKIN-RXN)	dGDP + ATP  ->  dGTP + ADP

(DGDPKIN-RXN)	dGTP + ADP  ->  dGDP + ATP

(RXN-7082)	DIMBOA-beta-D-glucoside + H2O  ->  DIMBOA + beta-D-glucose + H+

(RXN4FS-3)	N-dimethylethanolamine phosphate + CTP + H+  ->  CDP-N-dimethylethanolamine + diphosphate

(DCMP-DEAMINASE-RXN)	dCMP + H2O  ->  ammonia + dUMP

(DCMP-DEAMINASE-RXN)	ammonia + dUMP  ->  dCMP + H2O

(S-ADENMETSYN-RXN)	ATP + L-methionine + H2O  ->  S-adenosyl-L-methionine + phosphate + diphosphate

(RXN-12710)	3,22-dioxochol-4-en-24-oyl-CoA + coenzyme A  ->  3-oxo-23,24-bisnorchol-4-en-22-oyl-CoA + acetyl-CoA

(RXN-12710)	3-oxo-23,24-bisnorchol-4-en-22-oyl-CoA + acetyl-CoA  ->  3,22-dioxochol-4-en-24-oyl-CoA + coenzyme A

(ISOFLAVONE-2-HYDROXYLASE-RXN)	formononetin + NADPH + H+ + oxygen  ->  2-hydroxyformononetin + NADP+ + H2O

(ISOFLAVONE-2-HYDROXYLASE-RXN)	2-hydroxyformononetin + NADP+ + H2O  ->  formononetin + NADPH + H+ + oxygen

(RXN-7647)	pinocembrin chalcone  ->  (2S)-pinocembrin + H+

(SULFATE-ADENYLYLTRANS-RXN)	sulfate + ATP + H+  ->  adenosine 5'-phosphosulfate + diphosphate

(RXN-9772)	L-aspartate + fumarate  ->  alpha-iminosuccinate + succinate + H+

(RXN-9772)	alpha-iminosuccinate + succinate + H+  ->  L-aspartate + fumarate

(3-HYDROXYISOBUTYRYL-COA-HYDROLASE-RXN)	(S)-3-hydroxy-isobutanoyl-CoA + H2O  ->  (S)-3-hydroxy-isobutanoate + coenzyme A + H+

(RXN-9246)	coniferyl acetate + NADPH  ->  isoeugenol + acetate + NADP+

(SPHINGANINE-KINASE-RXN)	dihydrosphingosine + ATP  ->  sphinganine 1-phosphate + ADP + H+

(HYDROXYMANDELONITRILE-LYASE-RXN)	(S)-4-hydroxymandelonitrile  ->  4-hydroxybenzaldehyde + hydrogen cyanide

(RXN-11400)	7,9,9'-cis-neurosporene  ->  9'-cis-neurosporene

(RXN-11400)	9'-cis-neurosporene  ->  7,9,9'-cis-neurosporene

(RXN-4803)	3-deoxy-capsidiol + NADPH + oxygen + H+  ->  capsidiol + NADP+ + H2O

(RXN-4803)	capsidiol + NADP+ + H2O  ->  3-deoxy-capsidiol + NADPH + oxygen + H+

(RXN-9803)	16-oxo-palmitate + NADP+ + H2O  ->  hexadecanedioate + NADPH + 2 H+

(RXN-8151)	oripavine + 2-oxoglutarate + oxygen  ->  morphinone + formaldehyde + succinate + CO2

(RXN-8151)	morphinone + formaldehyde + succinate + CO2  ->  oripavine + 2-oxoglutarate + oxygen

(RXN-5962)	zeinoxanthin + NADPH + H+ + oxygen  ->  lutein + NADP+ + H2O

(CDP-GLYCEROL-PYROPHOSPHATASE-RXN)	CDP-glycerol + H2O  ->  sn-glycerol-3-phosphate + CMP + 2 H+

(CDP-GLYCEROL-PYROPHOSPHATASE-RXN)	sn-glycerol-3-phosphate + CMP + 2 H+  ->  CDP-glycerol + H2O

(CTPSYN-RXN)	ATP + UTP + L-glutamine + H2O  ->  ADP + CTP + L-glutamate + phosphate + 2 H+

(RXNQT-4167)	2-(4'-methylthio)butylmalate  ->  3-(4'-methylthio)butylmalate

(RXNQT-4167)	3-(4'-methylthio)butylmalate  ->  2-(4'-methylthio)butylmalate

(RXN-11502)	raffinose + H2O  ->  alpha-D-galactose + sucrose

(2.7.7.1-RXN)	beta-nicotinamide D-ribonucleotide + ATP + H+  ->  NAD+ + diphosphate

(2.7.7.1-RXN)	NAD+ + diphosphate  ->  beta-nicotinamide D-ribonucleotide + ATP + H+

(3.1.3.56-RXN)	D-myo-inositol (1,4,5)-trisphosphate + H2O  ->  D-myo-inositol (1,4)-bisphosphate + phosphate

(RXN-9910)	3-chlorobenzaldehyde + NAD+ + H2O  ->  3-chlorobenzoate + NADH + 2 H+

(RXN-9910)	3-chlorobenzoate + NADH + 2 H+  ->  3-chlorobenzaldehyde + NAD+ + H2O

(RXN-4505)	(6aR,11aR)-3,9-dihydroxypterocarpan + NADPH + H+ + oxygen  ->  (-)-glycinol + NADP+ + H2O

(RXN-4505)	(-)-glycinol + NADP+ + H2O  ->  (6aR,11aR)-3,9-dihydroxypterocarpan + NADPH + H+ + oxygen

(RXN-11354)	9,15,9'-tri-cis-zeta-carotene  ->  9,9'-di-cis-zeta-carotene

(BADH-RXN)	betaine aldehyde + NAD+ + H2O  ->  glycine betaine + NADH + 2 H+

(RXN-8435)	UDP-alpha-D-galactose + 1D-chiro-inositol  ->  fagopyritol B1 + UDP + H+

(RXN-8435)	fagopyritol B1 + UDP + H+  ->  UDP-alpha-D-galactose + 1D-chiro-inositol

(RXN-11052)	6-deoxocathasterone + NADPH + oxygen + H+  ->  6-deoxotyphasterol + NADP+ + H2O

(RXN-8937)	(-)-vestitol + S-adenosyl-L-methionine  ->  (-)-sativan + S-adenosyl-L-homocysteine + H+

(RXN-9674)	lotaustralin + H2O  ->  (2R)-2-hydroxy-2-methylbutanenitrile + beta-D-glucose

(RXN-9674)	(2R)-2-hydroxy-2-methylbutanenitrile + beta-D-glucose  ->  lotaustralin + H2O

(5-FORMYL-THF-CYCLO-LIGASE-RXN)	ATP + 5-formyl-tetrahydrofolate  ->  5,10-methenyltetrahydrofolate + ADP + phosphate

(RXNQT-4173)	2-(6'-methylthio)hexylmalate  ->  3-(6'-methylthio)hexylmalate

(RXNQT-4173)	3-(6'-methylthio)hexylmalate  ->  2-(6'-methylthio)hexylmalate

(NAD-SYNTH-GLN-RXN)	ATP + nicotinate adenine dinucleotide + L-glutamine + H2O  ->  L-glutamate + AMP + NAD+ + diphosphate + H+

(RXN-8309)	1-18:3-2-16:2-monogalactosyldiacylglycerol  ->  1-18:3-2-16:3-monogalactosyldiacylglycerol + 2 H+

(MALIC-NADP-RXN)	(S)-malate + NADP+  ->  CO2 + pyruvate + NADPH

(SPHINGANINE-1-PHOSPHATE-ALDOLASE-RXN)	sphinganine 1-phosphate  ->  palmitaldehyde + phosphoryl-ethanolamine

(SPHINGANINE-1-PHOSPHATE-ALDOLASE-RXN)	palmitaldehyde + phosphoryl-ethanolamine  ->  sphinganine 1-phosphate

(GLUTSEMIALDEHYDROG-RXN)	L-glutamate-5-phosphate + NADPH + H+  ->  L-glutamate gamma-semialdehyde + NADP+ + phosphate

(RXN-11428)	phenylacetohydroximoyl-glutathione + H2O  ->  phenylacetohydroximoyl-cysteinylglycine + L-glutamate

(RXN-11428)	phenylacetohydroximoyl-cysteinylglycine + L-glutamate  ->  phenylacetohydroximoyl-glutathione + H2O

(RXN-7250)	D-myo-inositol (1,2,3) trisphosphate + H2O  ->  D-myo-inositol (1,2) bisphosphate + phosphate

(RXN-9284)	3-methoxy-4-hydroxy-5-all-trans-nonaprenylbenzoate + H+  ->  2-methoxy-6-(all-trans-nonaprenyl)phenol + CO2

(RXN-114)	GA29 + 2-oxoglutarate + oxygen  ->  GA29-catabolite + succinate + CO2 + H+ + H2O

(RXN-7771)	GDP-alpha-D-mannose  ->  GDP-L-gulose

(RXN-7568)	1,4-dihydroxy-2-naphthoate + phytyl diphosphate + 3 H+  ->  CO2 + demethylphylloquinol + diphosphate

(3-CH3-2-OXOBUTANOATE-OH-CH3-XFER-RXN)	3-methyl-2-oxobutanoate + 5,10-methylenetetrahydrofolate + H2O  ->  2-dehydropantoate + tetrahydrofolate

(GLYOXII-RXN)	S-lactoyl-glutathione + H2O  ->  glutathione + (R)-lactate + H+

(GLYOXII-RXN)	glutathione + (R)-lactate + H+  ->  S-lactoyl-glutathione + H2O

(GSAAMINOTRANS-RXN)	glutamate-1-semialdehyde  ->  5-amino-levulinate

(RXN-8361)	1-palmitoyl-2-linoleoyl-phosphatidylcholine  ->  1-16:0-2-18:3-phosphatidylcholine + 2 H+

(RXNQT-4331)	6-methylthiohexyldesulfoglucosinolate + phosphoadenosine-5'-phosphosulfate  ->  adenosine 3',5'-bisphosphate + 6-methylthiohexylglucosinolate + H+

(RXNQT-4331)	adenosine 3',5'-bisphosphate + 6-methylthiohexylglucosinolate + H+  ->  6-methylthiohexyldesulfoglucosinolate + phosphoadenosine-5'-phosphosulfate

(DXPREDISOM-RXN)	1-deoxy-D-xylulose 5-phosphate + NADPH + H+  ->  2-C-methyl-D-erythritol-4-phosphate + NADP+

(RXNQT-4301)	2-carboxylate-4-methyl-5-beta-(ethyl adenosine 5-diphosphate) thiazole + H2O  ->  AMP + 4-methyl-5-(2-phosphonooxyethyl)thiazole + CO2 + H+

(RXN-9563)	4-hydroxy-5-methyl-2-methylene-3(2H)-furanone + NADPH + H+  ->  furaneol (keto form) + NADP+

(RXN-9563)	furaneol (keto form) + NADP+  ->  4-hydroxy-5-methyl-2-methylene-3(2H)-furanone + NADPH + H+

(RXN-11667)	(S)-3-hydroxybutanoyl-CoA  ->  crotonyl-CoA + H2O

(RXN-11667)	crotonyl-CoA + H2O  ->  (S)-3-hydroxybutanoyl-CoA

(RXN-5461)	dTDP-4-dehydro-6-deoxy-alpha-D-glucose + NADPH + H+  ->  dTDP-6-deoxy-beta-L-mannose + NADP+

(1.14.13.70-RXN)	obtusifoliol + 3 NADPH + 3 oxygen + 2 H+  ->  formate + 4alpha-methyl-5alpha-ergosta-8,14,24(28)-trien-3beta-ol + 3 NADP+ + 4 H2O

(RXN-7245)	D-myo-inositol (1,2,6) trisphosphate + H2O  ->  D-myo-inositol (1,2) bisphosphate + phosphate

(RXN-8679)	(+)-lariciresinol + NADPH + H+  ->  (-)-secoisolariciresinol + NADP+

(RXN-5424)	indole-3-glycol + NAD+  ->  indole-3-glycol aldehyde + NADH + H+

(RXN-5424)	indole-3-glycol aldehyde + NADH + H+  ->  indole-3-glycol + NAD+

(RXN-8704)	(+)-sesamolinol + 2 H+ + oxygen  ->  (+)-sesamolin + 2 H2O

(2.7.7.60-RXN)	2-C-methyl-D-erythritol-4-phosphate + CTP + H+  ->  4-(cytidine 5'-diphospho)-2-C-methyl-D-erythritol + diphosphate

(RXN-6383)	acrylyl-CoA + H2O  ->  3-hydroxypropanoyl-CoA

(RXN0-5398)	pseudouridine 5'-phosphate + H2O  ->  D-ribose 5-phosphate + uracil

(RXN3O-458)	4-hydroxysphinganine + ATP  ->  phytosphingosine-1-P + ADP + H+

(RXN3O-458)	phytosphingosine-1-P + ADP + H+  ->  4-hydroxysphinganine + ATP

(RXN-8713)	tyramine + (E)-cinnamoyl-CoA  ->  cinnamoyltyramine + coenzyme A + H+

(RXN-9278)	nonaprenyl-4-hydroxybenzoate + NADPH + oxygen + H+  ->  3,4-dihydroxy-5-all-trans-nonaprenylbenzoate + NADP+ + H2O

(XMPXAN-RXN)	XMP + H2O  ->  xanthosine + phosphate

(URPHOS-RXN)	uridine + phosphate  ->  alpha-D-ribose-1-phosphate + uracil

(ACETYL-COA-CARBOXYLTRANSFER-RXN)	ATP + acetyl-CoA + bicarbonate  ->  malonyl-CoA + ADP + phosphate + H+

(RXN-11933)	4alpha-carboxy-ergosta-7,24(241)-dien-3beta-ol + NAD+  ->  episterone + CO2 + NADH

(3-HYDROXYISOBUTYRATE-DEHYDROGENASE-RXN)	(S)-3-hydroxy-isobutanoate + NAD+  ->  (S)-methylmalonate-semialdehyde + NADH + H+

(TOCOPHEROL-O-METHYLTRANSFERASE-RXN)	gamma-tocopherol + S-adenosyl-L-methionine  ->  S-adenosyl-L-homocysteine + alpha-tocopherol + H+

(RXN-10481)	dimethylallyl diphosphate + 2 isopentenyl diphosphate  ->  (2Z,6Z)-farnesyl diphosphate + 2 diphosphate

(RXN-10481)	(2Z,6Z)-farnesyl diphosphate + 2 diphosphate  ->  dimethylallyl diphosphate + 2 isopentenyl diphosphate

(RXN-8885)	dammarenediol II  ->  (3S)-2,3-epoxy-2,3-dihydrosqualene + H2O

(RXN-8885)	(3S)-2,3-epoxy-2,3-dihydrosqualene + H2O  ->  dammarenediol II

(1.13.11.6-RXN)	3-hydroxyanthranilate + oxygen  ->  aminocarboxymuconate semialdehyde

(1.13.11.6-RXN)	aminocarboxymuconate semialdehyde  ->  3-hydroxyanthranilate + oxygen

(RXN-8681)	(-)-lactol + NAD+  ->  (-)-matairesinol + NADH + H+

(RXN-9628)	decanoyl-CoA + H2O  ->  decanoate + coenzyme A + H+

(RXN-8299)	1-18:2-2-16:2-monogalactosyldiacylglycerol  ->  1-18:3-2-16:2-monogalactosyldiacylglycerol + 2 H+

(OXALATE-OXIDASE-RXN)	oxalate + oxygen + 2 H+  ->  2 CO2 + hydrogen peroxide

(RXN-5761)	ethanolamine + S-adenosyl-L-methionine  ->  N-monomethylethanolamine + S-adenosyl-L-homocysteine + H+

(RXN0-2382)	indole + L-serine  ->  L-tryptophan + H2O

(CYSTEAMINE-DIOXYGENASE-RXN)	cysteamine + oxygen  ->  hypotaurine + H+

(CYSTEAMINE-DIOXYGENASE-RXN)	hypotaurine + H+  ->  cysteamine + oxygen

(PPGPPSYN-RXN)	ppGpp + H2O  ->  GDP + diphosphate + H+

(PPGPPSYN-RXN)	GDP + diphosphate + H+  ->  ppGpp + H2O

(RXN6666-5)	3,4-dihydroxyphenylacetaldehyde + NAD+ + H2O  ->  3,4-dihydroxyphenylacetate + NADH + 2 H+

(RXN6666-5)	3,4-dihydroxyphenylacetate + NADH + 2 H+  ->  3,4-dihydroxyphenylacetaldehyde + NAD+ + H2O

(RXN-171)	gibberellin A9 + 2-oxoglutarate + oxygen  ->  GA51 + succinate + CO2

(RXN-8369)	1-18:3-2-18:2-monogalactosyldiacylglycerol  ->  1-18:3-2-18:3-monogalactosyldiacylglycerol + 2 H+

(RXN-10973)	3-diphospho-1D-myo-inositol (1,2,4,5,6)pentakisphosphate + ATP  ->  3,5-bisdiphosphoinositol-1D-myo-inositol (2,3,4,6)tetrakisphosphate + ADP

(MANNPISOM-RXN)	D-fructose 6-phosphate  ->  D-mannose 6-phosphate

(RXN-1406)	N-hydroxyl-tryptamine  ->  (E)-indol-3-ylacetaldoxime + 2 H+

(RXN-12605)	4-(5,5-dimethylcyclohex-1-en-1-yl)cyclohex-1-ene-1-carbaldehyde + NADPH + oxygen  ->  zealexin A1 + NADP+ + H2O

(RXN-7693)	3-methylbutanol + NAD+  ->  3-methylbutanal + NADH + H+

(RXN-7693)	3-methylbutanal + NADH + H+  ->  3-methylbutanol + NAD+

(RXN-9546)	stearoyl-CoA + NADP+  ->  trans-octadec-2-enoyl-CoA + NADPH + H+

(RXN-9546)	trans-octadec-2-enoyl-CoA + NADPH + H+  ->  stearoyl-CoA + NADP+

(KDOTRANS-RXN)	lipid IVA + CMP-3-deoxy-D-manno-octulosonate  ->  alpha-Kdo-(2->6)-lipid IVA + CMP + H+

(NADH-KINASE-RXN)	ATP + NADH  ->  ADP + NADPH + H+

(LINOLEOYL-RXN)	linoleoyl-CoA + H2O  ->  linoleate + coenzyme A + H+

(LINOLEOYL-RXN)	linoleate + coenzyme A + H+  ->  linoleoyl-CoA + H2O

(RXN-13189)	ent-kaur-16-en-19-oate + 3 NADPH + 3 oxygen + 2 H+  ->  gibberellin A12 + 3 NADP+ + 4 H2O

(RXN-13189)	gibberellin A12 + 3 NADP+ + 4 H2O  ->  ent-kaur-16-en-19-oate + 3 NADPH + 3 oxygen + 2 H+

(RXN-2502)	1,10-dihydro-1,10-dihydroxyfluoren-9-one + NAD+ + H2O  ->  3-2-carboxyphenylcatechol + NADH + 2 H+

(RXN-2502)	3-2-carboxyphenylcatechol + NADH + 2 H+  ->  1,10-dihydro-1,10-dihydroxyfluoren-9-one + NAD+ + H2O

(BRANCHED-CHAINAMINOTRANSFERILEU-RXN)	L-isoleucine + 2-oxoglutarate  ->  L-glutamate + (S)-3-methyl-2-oxopentanoate

(BRANCHED-CHAINAMINOTRANSFERILEU-RXN)	L-glutamate + (S)-3-methyl-2-oxopentanoate  ->  L-isoleucine + 2-oxoglutarate

(RXN-1125)	sinapaldehyde + NADPH + H+  ->  sinapyl-alcohol + NADP+

(RXN-11928)	4alpha-carboxy-4beta,14alpha-dimethyl-9beta,19-cyclo-5alpha-ergost-24(241)-en-3beta-ol + NAD+  ->  cycloeucalenone + CO2 + NADH

(METHIONINE-S-METHYLTRANSFERASE-RXN)	L-methionine + S-adenosyl-L-methionine  ->  S-adenosyl-L-homocysteine + S-methyl-L-methionine

(2.7.7.57-RXN)	N-methylethanolamine phosphate + CTP + H+  ->  CDP-N-methylethanolamine + diphosphate

(RXN-7877)	isofucosterol + NADPH + H+ + oxygen  ->  (22alpha)-hydroxy-isofucosterol + NADP+ + H2O

(RXN-7877)	(22alpha)-hydroxy-isofucosterol + NADP+ + H2O  ->  isofucosterol + NADPH + H+ + oxygen

(RXN1F-162)	gibberellin A12 + 2-oxoglutarate + oxygen  ->  GA15 (open lactone form) + CO2 + succinate

(RXN-2006)	3-oxo-3-phenylpropionyl-CoA + coenzyme A  ->  benzoyl-CoA + acetyl-CoA

(RXN-2006)	benzoyl-CoA + acetyl-CoA  ->  3-oxo-3-phenylpropionyl-CoA + coenzyme A

(AMACETOXID-RXN)	aminoacetone + H2O + oxygen  ->  methylglyoxal + ammonia + hydrogen peroxide + H+

(AMACETOXID-RXN)	methylglyoxal + ammonia + hydrogen peroxide + H+  ->  aminoacetone + H2O + oxygen

(MEVALONATE-KINASE-RXN)	(R)-mevalonate + ATP  ->  mevalonate-5-phosphate + ADP + H+

(RXN-2562)	delta-tocopherol + S-adenosyl-L-methionine  ->  beta-tocopherol + S-adenosyl-L-homocysteine + H+

(CHLOROBENDDH-RXN)	1,4-dichlorobenzene dihydrodiol + NAD+  ->  3,6-dichlorocatechol + NADH + H+

(CHLOROBENDDH-RXN)	3,6-dichlorocatechol + NADH + H+  ->  1,4-dichlorobenzene dihydrodiol + NAD+

(P-PANTOCYSDECARB-RXN)	R-4'-phosphopantothenoyl-L-cysteine + H+  ->  4'-phosphopantetheine + CO2

(DIOHBUTANONEPSYN-RXN)	D-ribulose 5-phosphate  ->  formate + 1-deoxy-L-glycero-tetrulose 4-phosphate + H+

(2.3.1.166-RXN)	10-deacetyl-2-debenzoylbaccatin III + benzoyl-CoA  ->  10-deacetylbaccatin III + coenzyme A

(2.3.1.166-RXN)	10-deacetylbaccatin III + coenzyme A  ->  10-deacetyl-2-debenzoylbaccatin III + benzoyl-CoA

(RXN-10433)	indole-3-acetate + L-tryptophan + ATP  ->  indole-3-acetyl-tryptophan + AMP + diphosphate + H+

(RXN-10433)	indole-3-acetyl-tryptophan + AMP + diphosphate + H+  ->  indole-3-acetate + L-tryptophan + ATP

(RXN0-6512)	3-oxo-5,6-dehydrosuberyl-CoA + coenzyme A  ->  2,3-dehydroadipyl-CoA + acetyl-CoA

(RXN0-6512)	2,3-dehydroadipyl-CoA + acetyl-CoA  ->  3-oxo-5,6-dehydrosuberyl-CoA + coenzyme A

(RXN-11852)	acetyl-CoA + (3Z)-hex-3-en-ol  ->  (3Z)-hex-3-en-1-yl acetate + coenzyme A

(ETHANOLAMINE-KINASE-RXN)	ethanolamine + ATP  ->  phosphoryl-ethanolamine + ADP + H+

(2.5.1.64-RXN)	isochorismate + 2-oxoglutarate + H+  ->  2-succinyl-5-enolpyruvyl-6-hydroxy-3-cyclohexene-1-carboxylate + CO2

(RXN-7577)	4-coumaroyl-CoA + 3 malonyl-CoA + 2 H+ + H2O  ->  3 CO2 + p-coumaroyltriacetate + 4 coenzyme A

(RXN-9564)	(2E)-2-ethylidene-4-hydroxy-5-methyl-3(2H)-furanone + NADPH + H+  ->  homofuraneol + NADP+

(RXN-9564)	homofuraneol + NADP+  ->  (2E)-2-ethylidene-4-hydroxy-5-methyl-3(2H)-furanone + NADPH + H+

(1.1.1.53-RXN)	androstan-3alpha,17beta-diol + NAD+  ->  17-beta-hydroxyandrostan-3-one + NADH + H+

(1.1.1.53-RXN)	17-beta-hydroxyandrostan-3-one + NADH + H+  ->  androstan-3alpha,17beta-diol + NAD+

(IODIDE-PEROXIDASE-RXN)	2 iodide + hydrogen peroxide + 2 H+  ->  I2 + 2 H2O

(IODIDE-PEROXIDASE-RXN)	I2 + 2 H2O  ->  2 iodide + hydrogen peroxide + 2 H+

(RXN-9242)	2-methoxy-6-all trans-nonaprenyl-2-methoxy-1,4-benzoquinol + S-adenosyl-L-methionine  ->  6-methoxy-3-methyl-2-all-trans-nonaprenyl-1,4-benzoquinol + S-adenosyl-L-homocysteine + H+

(RXN-8460)	L-dopa + oxygen  ->  4,5-seco-dopa + H+

(2.3.1.162-RXN)	taxa-4(20),11-dien-5alpha-ol + acetyl-CoA  ->  taxa-4(20),11-dien-5-alpha-yl acetate + coenzyme A

(2.3.1.162-RXN)	taxa-4(20),11-dien-5-alpha-yl acetate + coenzyme A  ->  taxa-4(20),11-dien-5alpha-ol + acetyl-CoA

(RXN-7673)	chlorophyllide b + all-trans-geranyl-geranyl diphosphate + H+  ->  geranylgeranyl-chlorophyll b + diphosphate

(RXN-7673)	geranylgeranyl-chlorophyll b + diphosphate  ->  chlorophyllide b + all-trans-geranyl-geranyl diphosphate + H+

(RXN-4229)	(22alpha)-hydroxy-campest-4-en-3-one + NADPH + H+  ->  (22S,24R)-22-hydroxy-5alpha-ergostan-3-one + NADP+

(RXN-1144)	coniferyl alcohol + NADPH + H+ + oxygen  ->  5-hydroxy-coniferyl-alcohol + NADP+ + H2O

(RXN-1144)	5-hydroxy-coniferyl-alcohol + NADP+ + H2O  ->  coniferyl alcohol + NADPH + H+ + oxygen

(RXN-4504)	(3R)-3-(2,4-dihydroxyphenyl)-3,4-dihydro-2H-1-benzopyran-4,7-diol + NADP+  ->  2'-hydroxydihydrodaidzein + NADPH + H+

(RXN-4504)	2'-hydroxydihydrodaidzein + NADPH + H+  ->  (3R)-3-(2,4-dihydroxyphenyl)-3,4-dihydro-2H-1-benzopyran-4,7-diol + NADP+

(4.2.1.99-RXN)	(2R,3S)-2-methylisocitrate  ->  cis-2-methylaconitate + H2O

(4.2.1.99-RXN)	cis-2-methylaconitate + H2O  ->  (2R,3S)-2-methylisocitrate

(TAGAALDOL-RXN)	tagatose-1,6-bisphosphate  ->  dihydroxyacetone phosphate + D-glyceraldehyde 3-phosphate

(TAGAALDOL-RXN)	dihydroxyacetone phosphate + D-glyceraldehyde 3-phosphate  ->  tagatose-1,6-bisphosphate

(RXN-8281)	D-ononitol + galactinol  ->  D-galactosylononitol + myo-inositol

(RXN-8281)	D-galactosylononitol + myo-inositol  ->  D-ononitol + galactinol

(RXN1F-165)	gibberellin A9 + 2-oxoglutarate + oxygen  ->  gibberellin A4 + succinate + CO2

(1.5.1.9-RXN)	L-saccharopine + NAD+ + H2O  ->  L-glutamate + (S)-2-amino-6-oxohexanoate + NADH + H+

(1.5.1.9-RXN)	L-glutamate + (S)-2-amino-6-oxohexanoate + NADH + H+  ->  L-saccharopine + NAD+ + H2O

(3.5.1.26-RXN)	N4-(beta-N-acetyl-D-glucosaminyl)-L-asparagine + H2O  ->  N-acetyl-beta-glucosaminylamine + L-aspartate + H+

(3.5.1.26-RXN)	N-acetyl-beta-glucosaminylamine + L-aspartate + H+  ->  N4-(beta-N-acetyl-D-glucosaminyl)-L-asparagine + H2O

(RXN-2141)	alpha-maltose + H2O  ->  2 alpha-D-glucose

(TYROSINE-AMINOTRANSFERASE-RXN)	L-tyrosine + 2-oxoglutarate  ->  L-glutamate + 4-hydroxyphenylpyruvate

(RXN-8502)	(9S,10E,12Z)-9-hydroperoxy-10,12-octadecadienoate  ->  9-oxo-nonanoate + (3Z)-nonenal

(RXN-11537)	teasterone + NADPH + H+ + oxygen  ->  7-oxateasterone + NADP+ + H2O

(RXN-4802)	(+)-5-epi-aristolochene + NADPH + oxygen + H+  ->  1-deoxy-capsidiol + NADP+ + H2O

(RXN-4802)	1-deoxy-capsidiol + NADP+ + H2O  ->  (+)-5-epi-aristolochene + NADPH + oxygen + H+

(RXN1F-147)	all-trans-lycopene  ->  delta-carotene

(RXN1F-147)	delta-carotene  ->  all-trans-lycopene

(TECH1REDHAL-RXN)	tetrachlorohydroquinone + 2 glutathione  ->  2,3,6-trichlorohydroquinone + chloride + glutathione disulfide

(TECH1REDHAL-RXN)	2,3,6-trichlorohydroquinone + chloride + glutathione disulfide  ->  tetrachlorohydroquinone + 2 glutathione

(RXN-2948)	indole-3-acetate + L-glutamine + ATP  ->  indole-3-acetyl-glutamine + AMP + diphosphate + H+

(RXN-10089)	imidazole acetaldehyde + NAD+ + H2O  ->  4-imidazoleacetate + NADH + 2 H+

(RXN-10089)	4-imidazoleacetate + NADH + 2 H+  ->  imidazole acetaldehyde + NAD+ + H2O

(RXN-11211)	5,6-dihydrothymine + H2O  ->  3-ureido-isobutyrate + H+

(GLUTCYSLIG-RXN)	L-cysteine + L-glutamate + ATP  ->  L-gamma-glutamylcysteine + ADP + phosphate + H+

(NAD-SYNTH-NH3-RXN)	ammonia + ATP + nicotinate adenine dinucleotide  ->  AMP + NAD+ + diphosphate

(RXN-10696)	OPC8-CoA + oxygen  ->  OPC8-trans-2-enoyl-CoA + hydrogen peroxide

(GART-RXN)	5-phospho-ribosyl-glycineamide + 10-formyl-tetrahydrofolate  ->  5'-phosphoribosyl-N-formylglycineamide + tetrahydrofolate + H+

(LEUCPEL-RXN)	leucopelargonidin + 2-oxoglutarate + H+ + oxygen  ->  pelargonidin + succinate + CO2 + 2 H2O

(RXN-11903)	(S)-beta-bisabolene  ->  (S)-beta-macrocarpene

(6-PHOSPHOFRUCTO-2-KINASE-RXN)	D-fructose 6-phosphate + ATP  ->  beta-D-fructose 2,6-bisphosphate + ADP + H+

(6-PHOSPHOFRUCTO-2-KINASE-RXN)	beta-D-fructose 2,6-bisphosphate + ADP + H+  ->  D-fructose 6-phosphate + ATP

(RXN-12061)	L-tryptophan + NADPH + oxygen  ->  N-hydroxy-L-tryptophan + NADP+ + H2O

(RXN-1401)	tryptamine + H2O + oxygen  ->  ammonia + indole acetaldehyde + hydrogen peroxide + H+

(RXN-12089)	spermidine + oxygen + H2O  ->  putrescine + 3-aminopropanal + hydrogen peroxide

(RXN-7204)	D-myo-inositol (3,4,6)-trisphosphate + ATP  ->  D-myo-inositol (3,4,5,6)-tetrakisphosphate + ADP + H+

(RXN-7253)	1D-myo-inositol (2) monophosphate + H2O  ->  myo-inositol + phosphate

(NITRATE-REDUCTASE-NADPH-RXN)	nitrite + NADP+ + H2O  ->  nitrate + NADPH + H+

(NITRATE-REDUCTASE-NADPH-RXN)	nitrate + NADPH + H+  ->  nitrite + NADP+ + H2O

(RXN-7834)	pelargonidin-3-O-beta-D-glucoside + malonyl-CoA + H+  ->  pelargonidin-3-O-(6-O-malonyl-beta-D-glucoside) + coenzyme A

(PORPHOBILSYNTH-RXN)	2 5-amino-levulinate  ->  porphobilinogen + H+ + 2 H2O

(RXN-11467)	4-coumaroyl-CoA + NADPH + FADH2  ->  p-dihydrocoumaroyl-CoA + NADP+ + FAD + 2 H+

(2.3.1.99-RXN)	feruloyl-CoA + L-quinate  ->  O-feruloylquinate + coenzyme A

(2.3.1.99-RXN)	O-feruloylquinate + coenzyme A  ->  feruloyl-CoA + L-quinate

(RXN-7607)	IMP + H2O  ->  inosine + phosphate

(OHMETPYRKIN-RXN)	ATP + hydroxymethylpyrimidine  ->  ADP + 4-amino-2-methyl-5-phosphomethylpyrimidine + H+

(RXN-4230)	(5alpha)-campestan-3-one + NADPH + H+ + oxygen  ->  (22S,24R)-22-hydroxy-5alpha-ergostan-3-one + NADP+ + H2O

(RXN-8091)	protocatechualdehyde + oxygen + H2O  ->  protocatechuate + hydrogen peroxide + H+

(RXN-8091)	protocatechuate + hydrogen peroxide + H+  ->  protocatechualdehyde + oxygen + H2O

(RXN-11676)	alpha-linolenoyl-CoA + malonyl-CoA + 2 NADPH + 3 H+  ->  eicosatrienoyl-CoA + CO2 + coenzyme A + 2 NADP+ + H2O

(RXN-11676)	eicosatrienoyl-CoA + CO2 + coenzyme A + 2 NADP+ + H2O  ->  alpha-linolenoyl-CoA + malonyl-CoA + 2 NADPH + 3 H+

(L-LACTATE-DEHYDROGENASE-RXN)	pyruvate + NADH + H+  ->  (S)-lactate + NAD+

(R9-RXN)	(R)-3-hydroxybutanoyl-CoA  ->  crotonyl-CoA + H2O

(R9-RXN)	crotonyl-CoA + H2O  ->  (R)-3-hydroxybutanoyl-CoA

(RXN-9806)	9,10-epoxystearate + H2O  ->  (9R,10S)-dihydroxystearate

(RXN-11619)	(2E,6E)-farnesal + NAD+ + H2O  ->  (2-trans-6-trans)-farnesoate + NADH + 2 H+

(RXN-11619)	(2-trans-6-trans)-farnesoate + NADH + 2 H+  ->  (2E,6E)-farnesal + NAD+ + H2O

(LEUKOTRIENE-A4-HYDROLASE-RXN)	leukotriene A4 + H2O  ->  leukotriene B4

(LEUKOTRIENE-A4-HYDROLASE-RXN)	leukotriene B4  ->  leukotriene A4 + H2O

(RXN-10917)	3-methoxy-4-hydroxyphenylglycolaldehyde + NAD+ + H2O  ->  vanillyl mandelate + NADH + 2 H+

(RXN-10917)	vanillyl mandelate + NADH + 2 H+  ->  3-methoxy-4-hydroxyphenylglycolaldehyde + NAD+ + H2O

(RXN-8635)	2 betanidin + hydrogen peroxide  ->  betanidin + betanidin quinone + 2 H2O

(RXN-773)	campestanol + NADPH + H+ + oxygen  ->  6-deoxocathasterone + NADP+ + H2O

(RXN-12090)	N1-acetylspermine + oxygen + H2O  ->  spermidine + 3-acetamidopropanal + hydrogen peroxide

(RXN-12090)	spermidine + 3-acetamidopropanal + hydrogen peroxide  ->  N1-acetylspermine + oxygen + H2O

(PYRIDOXINE-4-DEHYDROGENASE-RXN)	pyridoxine + NADP+  ->  pyridoxal + NADPH + H+

(PYRIDOXINE-4-DEHYDROGENASE-RXN)	pyridoxal + NADPH + H+  ->  pyridoxine + NADP+

(RXN-9644)	oleate + ATP + coenzyme A  ->  oleoyl-CoA + AMP + diphosphate

(RXN-12702)	3-oxocholest-4-en-26-oate + ATP + coenzyme A + 2 H+  ->  3-oxocholest-4-en-26-oyl-CoA + AMP + diphosphate

(RXN-12702)	3-oxocholest-4-en-26-oyl-CoA + AMP + diphosphate  ->  3-oxocholest-4-en-26-oate + ATP + coenzyme A + 2 H+

(2.7.1.140-RXN)	D-myo-inositol (1,3,4,6)-tetrakisphosphate + ATP  ->  D-myo-inositol (1,3,4,5,6)-pentakisphosphate + ADP + H+

(S-NORLAUDANOSOLINE-SYNTHASE-RXN)	dopamine + (4-hydroxyphenyl)acetaldehyde  ->  (S)-norcoclaurine + H2O

(S-NORLAUDANOSOLINE-SYNTHASE-RXN)	(S)-norcoclaurine + H2O  ->  dopamine + (4-hydroxyphenyl)acetaldehyde

(RXN-11217)	hydantoin + H2O  ->  N-carbamoylglycine + H+

(RXN-11217)	N-carbamoylglycine + H+  ->  hydantoin + H2O

(PHOSACETYLGLUCOSAMINEMUT-RXN)	N-acetyl-D-glucosamine-6-phosphate  ->  N-acetyl-alpha-D-glucosamine 1-phosphate

(RIBOFLAVINKIN-RXN)	riboflavin + ATP  ->  ADP + FMN + H+

(NAG1P-URIDYLTRANS-RXN)	N-acetyl-alpha-D-glucosamine 1-phosphate + UTP + H+  ->  UDP-N-acetyl-alpha-D-glucosamine + diphosphate

(3.6.4.3-RXN)	ATP + H2O  ->  ADP + phosphate + H+

(3.6.4.3-RXN)	ADP + phosphate + H+  ->  ATP + H2O

(THRESYN-RXN)	O-phospho-L-homoserine + H2O  ->  L-threonine + phosphate

(RXN-11325)	decanoate + NADP+ + OH-  ->  omega-hydroxycaprate + NADPH

(DIPHOSPHOMEVALONTE-DECARBOXYLASE-RXN)	mevalonate-diphosphate + ATP  ->  isopentenyl diphosphate + CO2 + ADP + phosphate

(ASPCARBTRANS-RXN)	L-aspartate + carbamoyl-phosphate  ->  N-carbamoyl-L-aspartate + phosphate + H+

(RXN-11641)	(S)-dihydrodaidzein + NADPH + H+ + oxygen  ->  2'-hydroxydihydrodaidzein + NADP+ + H2O

(RXN-11641)	2'-hydroxydihydrodaidzein + NADP+ + H2O  ->  (S)-dihydrodaidzein + NADPH + H+ + oxygen

(RXN-10715)	indole acetaldehyde + NAD+ + H2O  ->  indole-3-acetate + NADH + 2 H+

(RXN-10715)	indole-3-acetate + NADH + 2 H+  ->  indole acetaldehyde + NAD+ + H2O

(DIHYDROKAEMPFEROL-4-REDUCTASE-RXN)	(+)-dihydrokaempferol + NADPH + 2 H+  ->  leucopelargonidin + NADP+

(RXN-7302)	D-myo-inositol (1,2,3,4) tetrakisphosphate + H2O  ->  D-myo-inositol (1,2,3) trisphosphate + phosphate

(PHOSMANMUT-RXN)	D-mannose 6-phosphate  ->  alpha-D-mannose 1-phosphate

(2.6.1.80-RXN)	nicotianamine + 2-oxoglutarate  ->  L-glutamate + 3''-deamino-3''-oxonicotianamine

(RXN66-14)	4,4-dimethyl-5alpha-cholesta-8-en-3-beta-ol + NADP+  ->  4,4-dimethyl-5-alpha-cholesta-8,14-dien-3-beta-ol + NADPH + H+

(RXN66-14)	4,4-dimethyl-5-alpha-cholesta-8,14-dien-3-beta-ol + NADPH + H+  ->  4,4-dimethyl-5alpha-cholesta-8-en-3-beta-ol + NADP+

(SPERMIDINESYN-RXN)	putrescine + S-adenosyl-L-methioninamine  ->  spermidine + S-methyl-5'-thioadenosine + H+

(RXN-9241)	2-methoxy-6-(all-trans-nonaprenyl)phenol + 2 H+ + oxygen  ->  2-methoxy-6-all trans-nonaprenyl-2-methoxy-1,4-benzoquinol + H2O

(RXN-527)	(+)-taxifolin + 2-oxoglutarate + oxygen  ->  quercetin + succinate + CO2 + H2O

(RXN-8357)	pheophytin a + H2O  ->  pheophorbide a + phytol + H+

(RXN-7653)	eriodictyol + NADPH + H+ + oxygen  ->  luteolin + NADP+ + 2 H2O

(2.6.1.22-RXN)	2-oxoglutarate + (S)-3-amino-2-methylpropanoate  ->  L-glutamate + (S)-methylmalonate-semialdehyde

(2.6.1.22-RXN)	L-glutamate + (S)-methylmalonate-semialdehyde  ->  2-oxoglutarate + (S)-3-amino-2-methylpropanoate

(RXN-12281)	acrolein + NADPH + H+  ->  propanal + NADP+

(RXN-12281)	propanal + NADP+  ->  acrolein + NADPH + H+

(CARBPSYN-RXN)	2 ATP + L-glutamine + bicarbonate + H2O  ->  L-glutamate + 2 ADP + carbamoyl-phosphate + phosphate + 2 H+

(RXN-7922)	(2S)-dihydrotricetin + 2-oxoglutarate + oxygen  ->  dihydromyricetin + succinate + CO2

(RXN-12198)	CDP + H2O  ->  CMP + phosphate + H+

(PHENDEHYD-RXN)	phenylacetaldehyde + NAD+ + H2O  ->  phenylacetate + NADH + 2 H+

(PHENDEHYD-RXN)	phenylacetate + NADH + 2 H+  ->  phenylacetaldehyde + NAD+ + H2O

(2.4.1.191-RXN)	UDP-D-glucuronate + luteolin 7-O-beta-D-diglucuronide  ->  UDP + luteolin 7-O-[beta-D-glucuronosyl-(1,2)-beta-D-glucuronide]-4'-O-beta-D-glucuronide + H+

(CPM-KDOSYNTH-RXN)	3-deoxy-D-manno-octulosonate + CTP  ->  CMP-3-deoxy-D-manno-octulosonate + diphosphate

(GLUTATHIONE-SYN-RXN)	glycine + L-gamma-glutamylcysteine + ATP  ->  glutathione + ADP + phosphate + H+

(1.14.11.24-RXN)	2'-deoxymugineic acid + 2-oxoglutarate + oxygen  ->  mugineate + succinate + CO2 + H+

(APYRASE-RXN)	ATP + 2 H2O  ->  AMP + 2 phosphate + 2 H+

(APYRASE-RXN)	AMP + 2 phosphate + 2 H+  ->  ATP + 2 H2O

(HISTIDPHOS-RXN)	L-histidinol-phosphate + H2O  ->  histidinol + phosphate

(ADOMET-DMK-METHYLTRANSFER-RXN)	S-adenosyl-L-methionine + demethylmenaquinol-8  ->  S-adenosyl-L-homocysteine + menaquinol-8 + H+

(ADOMET-DMK-METHYLTRANSFER-RXN)	S-adenosyl-L-homocysteine + menaquinol-8 + H+  ->  S-adenosyl-L-methionine + demethylmenaquinol-8

(RXN-172)	GA51 + 2-oxoglutarate + oxygen  ->  GA51-catabolite + succinate + CO2 + H+ + H2O

(RXN-9565)	(2E)-2-butylidene-4-hydroxy-5-methyl-3(2H)-furanone + NADPH + H+  ->  2-butyl-4-hydroxy-5-methyl-3(2H)-furanone + NADP+

(RXN-9565)	2-butyl-4-hydroxy-5-methyl-3(2H)-furanone + NADP+  ->  (2E)-2-butylidene-4-hydroxy-5-methyl-3(2H)-furanone + NADPH + H+

(RXN-12086)	tributyrin + H2O  ->  1,2-dibutyrin + n-butanoate + H+

(RXN-12086)	1,2-dibutyrin + n-butanoate + H+  ->  tributyrin + H2O

(RXN-8042)	prolycopene  ->  all-trans-lycopene

(SUCCCOASYN-RXN)	succinyl-CoA + ADP + phosphate  ->  succinate + ATP + coenzyme A

(FPPSYN-RXN)	geranyl diphosphate + isopentenyl diphosphate  ->  (2E,6E)-farnesyl diphosphate + diphosphate

(FPPSYN-RXN)	(2E,6E)-farnesyl diphosphate + diphosphate  ->  geranyl diphosphate + isopentenyl diphosphate

(RXNQT-4330)	5-methylthiopentyldesulfoglucosinolate + phosphoadenosine-5'-phosphosulfate  ->  adenosine 3',5'-bisphosphate + 5-methylthiopentylglucosinolate + H+

(RXNQT-4330)	adenosine 3',5'-bisphosphate + 5-methylthiopentylglucosinolate + H+  ->  5-methylthiopentyldesulfoglucosinolate + phosphoadenosine-5'-phosphosulfate

(1.1.1.291-RXN)	(S)-2-hydroxymethylglutarate + NAD+  ->  (S)-2-formylglutarate + NADH + H+

(1.1.1.291-RXN)	(S)-2-formylglutarate + NADH + H+  ->  (S)-2-hydroxymethylglutarate + NAD+

(RXN-9925)	ADP-ribose + H2O  ->  AMP + D-ribose 5-phosphate + 2 H+

(RXN-9925)	AMP + D-ribose 5-phosphate + 2 H+  ->  ADP-ribose + H2O

(2.7.1.152-RXN)	1D-myo-inositol 1,2,3,4,5,6-hexakisphosphate + ATP + H+  ->  5-diphospho-1D-myo-inositol (1,2,3,4,6)pentakisphosphate + ADP

(RXN-9191)	S-adenosyl-L-methionine + demethylmenaquinone-7  ->  S-adenosyl-L-homocysteine + menaquinone-7 + H+

(RXN-9191)	S-adenosyl-L-homocysteine + menaquinone-7 + H+  ->  S-adenosyl-L-methionine + demethylmenaquinone-7

(BETA-UREIDOPROPIONASE-RXN)	3-ureidopropionate + H2O + H+  ->  beta-alanine + ammonia + CO2

(RXN-8313)	1-18:2-2-18:2-digalactosyldiacylglycerol  ->  1-18:2-2-18:3-digalactosyldiacylglycerol + 2 H+

(RXN1F-143)	gibberellin A12 + 2 H+ + oxygen  ->  GA53 + H2O

(MANNITOL-1-PHOSPHATASE-RXN)	mannitol-1-phosphate + H2O  ->  D-mannitol + phosphate

(RXN-4224)	delta24-25-sitosterol + NADPH + H+  ->  sitosterol + NADP+

(MEPROPCOA-FAD-RXN)	isobutanoyl-CoA + FAD + H+  ->  methylacrylyl-CoA + FADH2

(URKI-RXN)	uridine + GTP  ->  uridine-5'-phosphate + GDP + H+

(RXN-7660)	tetrahydrogeranylgeranyl-PP + NADPH + H+  ->  phytyl diphosphate + NADP+

(RXN-1803)	sucrose + sucrose  ->  6-kestotriose + beta-D-glucose

(RXN1F-163)	GA15 (open lactone form) + 2-oxoglutarate + oxygen  ->  GA24 + succinate + CO2 + H2O

(GDPKIN-RXN)	GDP + ATP  ->  GTP + ADP

(GDPKIN-RXN)	GTP + ADP  ->  GDP + ATP

(RXN-12726)	O-acetyl-L-serine + hydrogen selenide  ->  selenocysteine + acetate + 2 H+

(RXN-8320)	1-18:1-2-18:1-sn-glycerol-3-phosphocholine  ->  1-18:2-2-18:1-phosphatidylcholine + 2 H+

(RXN0-4281)	methylglyoxal + NADPH + H+  ->  acetol + NADP+

(RXN-12510)	kaempferol + NADPH + H+ + oxygen  ->  quercetin + NADP+ + H2O

(RXN-12510)	quercetin + NADP+ + H2O  ->  kaempferol + NADPH + H+ + oxygen

(RXN-8916)	ethiin + H2O  ->  ethylsulfenate + pyruvate + ammonia + H+

(RXN-8916)	ethylsulfenate + pyruvate + ammonia + H+  ->  ethiin + H2O

(DTMPKI-RXN)	ATP + dTMP  ->  ADP + dTDP

(RXN-7304)	D-myo-inositol (2,3,4) trisphosphate + H2O  ->  D-myo-inositol (2,4) bisphosphate + phosphate

(RXN-10942)	1D-myo-inositol 1,2,3,4,5,6-hexakisphosphate + H2O  ->  D-myo-inositol (1,2,3,5,6) pentakisphosphate + phosphate

(RXN-10942)	D-myo-inositol (1,2,3,5,6) pentakisphosphate + phosphate  ->  1D-myo-inositol 1,2,3,4,5,6-hexakisphosphate + H2O

(DTDPDEHYRHAMREDUCT-RXN)	dTDP-6-deoxy-beta-L-mannose + NADP+  ->  dTDP-4-dehydro-6-deoxy-beta-L-mannose + NADPH + H+

(DTDPDEHYRHAMREDUCT-RXN)	dTDP-4-dehydro-6-deoxy-beta-L-mannose + NADPH + H+  ->  dTDP-6-deoxy-beta-L-mannose + NADP+

(UROGENDECARBOX-RXN)	uroporphyrinogen-III + 4 H+  ->  coproporphyrinogen III + 4 CO2

(RXN-1884)	beta-L-galactose + NAD+  ->  L-galactono-1,4-lactone + NADH + H+

(RXN-7657)	isobutanol + NAD+  ->  isobutanal + NADH + H+

(RXN-7657)	isobutanal + NADH + H+  ->  isobutanol + NAD+

(SEDOHEPTULOSE-BISPHOSPHATASE-RXN)	D-sedoheptulose-1,7-bisphosphate + H2O  ->  D-sedoheptulose 7-phosphate + phosphate

(ADCLY-RXN)	4-amino-4-deoxychorismate  ->  4-aminobenzoate + pyruvate + H+

(RXN66-314)	3-keto-4-methylzymosterol + NADPH + H+  ->  4alpha-methyl-zymosterol + NADP+

(5.1.2.3-RXN)	(S)-3-hydroxybutanoyl-CoA  ->  (R)-3-hydroxybutanoyl-CoA

(5.1.2.3-RXN)	(R)-3-hydroxybutanoyl-CoA  ->  (S)-3-hydroxybutanoyl-CoA

(HOMOSERKIN-RXN)	L-homoserine + ATP  ->  O-phospho-L-homoserine + ADP + H+

(TROPINONE-REDUCTASE-RXN)	pseudotropine + NADP+  ->  tropinone + NADPH + H+

(TROPINONE-REDUCTASE-RXN)	tropinone + NADPH + H+  ->  pseudotropine + NADP+

(2.4.1.101-RXN)	alpha-D-mannosyl-1,3-(R1)-beta-D-mannosyl-R2 + UDP-N-acetyl-alpha-D-glucosamine  ->  N-acetyl-beta-D-glucosaminyl-1,2-alpha-D-mannosyl-1,3-(R1)-beta-D-mannosyl-R2 + UDP + H+

(2.4.1.101-RXN)	N-acetyl-beta-D-glucosaminyl-1,2-alpha-D-mannosyl-1,3-(R1)-beta-D-mannosyl-R2 + UDP + H+  ->  alpha-D-mannosyl-1,3-(R1)-beta-D-mannosyl-R2 + UDP-N-acetyl-alpha-D-glucosamine

(RXN-11575)	(2E,6E)-farnesyl diphosphate + H2O  ->  (3R,6E)-nerolidol + diphosphate

(FADSYN-RXN)	ATP + FMN + H+  ->  FAD + diphosphate

(AMP-DEPHOSPHORYLATION-RXN)	AMP + H2O  ->  adenosine + phosphate

(METHENYLTHFCYCLOHYDRO-RXN)	5,10-methenyltetrahydrofolate + H2O  ->  10-formyl-tetrahydrofolate + H+

(RXN-12597)	kauralexin A1 + NADPH + oxygen  ->  kauralexin A3 + NADP+ + H2O + H+

(RXN-8015)	melamine + H2O  ->  ammeline + ammonia

(RXN-8015)	ammeline + ammonia  ->  melamine + H2O

(AROMATIC-L-AMINO-ACID-DECARBOXYLASE-RXN)	L-tryptophan + H+  ->  CO2 + tryptamine

(RXN-2762)	2-methyl-6-solanyl-1,4-benzoquinol + S-adenosyl-L-methionine  ->  S-adenosyl-L-homocysteine + plastoquinol-9 + H+

(URATE-OXIDASE-RXN)	urate + oxygen + H2O  ->  5-hydroxyisourate + hydrogen peroxide

(RXN-12728)	selenocysteine + O-phospho-L-homoserine + H+  ->  L-selenocystathionine + phosphate

(RXN-8715)	4-coumaroyl-CoA + tyramine  ->  p-coumaroyltyramine + coenzyme A + H+

(RXN-2122)	18-oxo-oleate + NADP+ + H2O  ->  octadecenedioate + NADPH + 2 H+

(2.3.1.133-RXN)	4-coumaroyl-CoA + shikimate  ->  4-coumaroylshikimate + coenzyme A

(RXN-7303)	D-myo-inositol (1,2,3,4) tetrakisphosphate + H2O  ->  D-myo-inositol (2,3,4) trisphosphate + phosphate

(RXN-8353)	24-methyldesmosterol + 2 H+  ->  24-epi-campesterol

(RXN-11527)	(2E,6E)-farnesyl diphosphate  ->  (+)-germacrene A + diphosphate

(RXN-8237)	bixin aldehyde + NAD+ + oxygen  ->  norbixin + NADH + H+

(RXN-8368)	1-18:2-2-18:3-monogalactosyldiacylglycerol  ->  1-18:3-2-18:3-monogalactosyldiacylglycerol + 2 H+

(ACYLGLYCERONE-PHOSPHATE-REDUCTASE-RXN)	1-palmitoylglycerol 3-phosphate + NADP+  ->  palmitoylglycerone phosphate + NADPH + H+

(ACYLGLYCERONE-PHOSPHATE-REDUCTASE-RXN)	palmitoylglycerone phosphate + NADPH + H+  ->  1-palmitoylglycerol 3-phosphate + NADP+

(RXN-7822)	4-coumaroyl-CoA + 3 malonyl-CoA + 2 H+  ->  p-coumaroyltriacetic acid lactone + 3 CO2 + 4 coenzyme A

(TRANSALDOL-RXN)	D-glyceraldehyde 3-phosphate + D-sedoheptulose 7-phosphate  ->  D-fructose 6-phosphate + D-erythrose 4-phosphate

(HOMOGENTISATE-12-DIOXYGENASE-RXN)	homogentisate + oxygen  ->  4-maleyl-acetoacetate + H+

(HOMOGENTISATE-12-DIOXYGENASE-RXN)	4-maleyl-acetoacetate + H+  ->  homogentisate + oxygen

(RXN-12363)	ethanol + acetyl-CoA  ->  ethylacetate + coenzyme A

(RXN-991)	GA53 + 2-oxoglutarate + oxygen  ->  GA97 + succinate + CO2

(CHOLINE-KINASE-RXN)	choline + ATP  ->  phosphocholine + ADP + H+

(RXN-698)	9'-cis-neoxanthin + oxygen  ->  2-cis,4-trans-xanthoxin + (3S,5R,6R)-3,5-dihydroxy-6,7-didehydro-5,6-dihydro-12'-apo-beta-caroten-12'-al

(RXN-7694)	2-methylbutanol + NAD+  ->  2-methylbutanal + NADH + H+

(RXN-7694)	2-methylbutanal + NADH + H+  ->  2-methylbutanol + NAD+

(1.3.1.2-RXN)	uracil + NADPH + H+  ->  5,6-dihydrouracil + NADP+

(CYTIDEAM2-RXN)	cytidine + H2O  ->  uridine + ammonia

(2.4.1.67-RXN)	galactinol + raffinose  ->  myo-inositol + stachyose

(RXN-9617)	9,12-cis-hexadecadienoyl-CoA  ->  9,12,15-cis-hexadecatrienoyl-CoA + 2 H+

(RXN-9617)	9,12,15-cis-hexadecatrienoyl-CoA + 2 H+  ->  9,12-cis-hexadecadienoyl-CoA

(RXN-10943)	1D-myo-inositol 1,2,3,4,5,6-hexakisphosphate + H2O  ->  D-myo-inositol (1,2,4,5,6)-pentakisphosphate + phosphate

(RXN-10943)	D-myo-inositol (1,2,4,5,6)-pentakisphosphate + phosphate  ->  1D-myo-inositol 1,2,3,4,5,6-hexakisphosphate + H2O

(RXNQT-4176)	2-(7'-methylthio)heptylmalate  ->  3-(7'-methylthio)heptylmalate

(RXNQT-4176)	3-(7'-methylthio)heptylmalate  ->  2-(7'-methylthio)heptylmalate

(RXN-11071)	melatonin + hydrogen peroxide  ->  N1-acetyl-N2-formyl-5-methoxykynuramine + 2 H+

(RXN-11071)	N1-acetyl-N2-formyl-5-methoxykynuramine + 2 H+  ->  melatonin + hydrogen peroxide

(1.2.1.13-RXN)	1,3-bisphospho-D-glycerate + NADPH + H+  ->  D-glyceraldehyde 3-phosphate + NADP+ + phosphate

(DIHYDROXYMETVALDEHYDRAT-RXN)	2,3-dihydroxy-3-methylvalerate  ->  (S)-3-methyl-2-oxopentanoate + H2O

(2.5.1.43-RXN)	3 S-adenosyl-L-methionine  ->  nicotianamine + 3 S-methyl-5'-thioadenosine + 3 H+

(RXN-4313)	N6-(delta2-isopentenyl)-adenosine 5'-monophosphate + H2O  ->  N6-dimethylallyladenine + D-ribose 5-phosphate

(RXN-8332)	2 cis-caffeate + oxygen  ->  2 3-(2-propenoic acid)-o-benzoquinone + 2 H2O

(RXN-8332)	2 3-(2-propenoic acid)-o-benzoquinone + 2 H2O  ->  2 cis-caffeate + oxygen

(GERANIOL-DEHYDROGENASE-RXN)	geraniol + NADP+  ->  geranial + NADPH + H+

(RXN-9623)	palmitate + ATP + coenzyme A  ->  palmitoyl-CoA + AMP + diphosphate

(RXN-9623)	palmitoyl-CoA + AMP + diphosphate  ->  palmitate + ATP + coenzyme A

(RXN-11267)	S-adenosyl-L-methionine + chloride  ->  S-adenosyl-L-homocysteine + methyl chloride

(PMPOXI-RXN)	pyridoxamine 5'-phosphate + oxygen + H2O  ->  ammonia + hydrogen peroxide + pyridoxal 5'-phosphate + H+

(RXN3O-130)	lanosterol + 3 NADPH + 3 oxygen + 2 H+  ->  14-demethyllanosterol + formate + 3 NADP+ + 4 H2O

(RXN3O-130)	14-demethyllanosterol + formate + 3 NADP+ + 4 H2O  ->  lanosterol + 3 NADPH + 3 oxygen + 2 H+

(1.1.1.141-RXN)	prostaglandin E2 + NAD+  ->  (5Z)-(15S)-11-alpha-hydroxy-9,15-dioxoprosta-13-enoate + NADH + H+

(1.1.1.141-RXN)	(5Z)-(15S)-11-alpha-hydroxy-9,15-dioxoprosta-13-enoate + NADH + H+  ->  prostaglandin E2 + NAD+

(DIHYDROFOLATEREDUCT-RXN)	7,8-dihydrofolate + NADPH + H+  ->  tetrahydrofolate + NADP+

(RXN-947)	gibberellin A12 + 2-oxoglutarate + oxygen  ->  GA110 + succinate + CO2

(HOMOCYSTEINE-S-METHYLTRANSFERASE-RXN)	L-homocysteine + S-adenosyl-L-methionine  ->  S-adenosyl-L-homocysteine + L-methionine + H+

(RXN-715)	6-oxocampestanol + NADPH + H+ + oxygen  ->  cathasterone + NADP+ + H2O

(RXN-11186)	urate + NADH + H+ + oxygen  ->  5-hydroxyisourate + NAD+ + H2O

(RXN-11186)	5-hydroxyisourate + NAD+ + H2O  ->  urate + NADH + H+ + oxygen

(RXN-12561)	acetyl-CoA + propanoyl-CoA  ->  beta-ketovaleryl-CoA + coenzyme A

(RXN-12561)	beta-ketovaleryl-CoA + coenzyme A  ->  acetyl-CoA + propanoyl-CoA

(RXN66-353)	pregnenolone + NAD+  ->  pregn-5-ene-3,20-dione + NADH + H+

(RXN66-353)	pregn-5-ene-3,20-dione + NADH + H+  ->  pregnenolone + NAD+

(RXN-9314)	(S)-reticuline + NADPH + H+ + oxygen  ->  (S)-corytuberine + NADP+ + 2 H2O

(4-HYDROXYPHENYLPYRUVATE-DIOXYGENASE-RXN)	4-hydroxyphenylpyruvate + oxygen  ->  CO2 + homogentisate

(KDO-8PPHOSPHAT-RXN)	3-deoxy-D-manno-octulosonate 8-phosphate + H2O  ->  3-deoxy-D-manno-octulosonate + phosphate

(RXN-9157)	hypoglycin A + glutathione  ->  hypoglycin B + cysteinylglycine

(RXN-9157)	hypoglycin B + cysteinylglycine  ->  hypoglycin A + glutathione

(RXN-10698)	OPC8-3-hydroxyacyl-CoA + NAD+  ->  OPC8-3-ketoacyl-CoA + NADH + H+

(RXN-8432)	(2E,6E)-farnesyl diphosphate  ->  beta-elemene + diphosphate

(RXN-13198)	n-propanol + NAD+  ->  propanal + NADH + H+

(RXN-13198)	propanal + NADH + H+  ->  n-propanol + NAD+

(GUANOSINEKIN-RXN)	guanosine + ATP  ->  GMP + ADP + H+

(GUANOSINEKIN-RXN)	GMP + ADP + H+  ->  guanosine + ATP

(2.7.7.11-RXN)	alpha-D-xylose 1-phosphate + UTP + H+  ->  UDP-alpha-D-xylose + diphosphate

(2.7.7.11-RXN)	UDP-alpha-D-xylose + diphosphate  ->  alpha-D-xylose 1-phosphate + UTP + H+

(RXN-11929)	cycloeucalenone + NADPH + H+  ->  cycloeucalenol + NADP+

(RXN-714)	(6alpha)-hydroxycampestanol  ->  6-oxocampestanol + 2 H+

(RXN-9234)	2-methoxy-6-(all-trans-decaprenyl)phenol + NADPH + oxygen + H+  ->  2-methoxy-6-all trans-decaprenyl-2-methoxy-1,4-benzoquinol + NADP+ + H2O

(RXN0-5226)	N-acetyl-beta-D-glucosamine(anhydrous)-N-acetylmuramate + H2O  ->  N-acetyl-beta-D-glucosamine + 1,6-anhydro-N-acetyl-beta-muramate

(RXN0-5226)	N-acetyl-beta-D-glucosamine + 1,6-anhydro-N-acetyl-beta-muramate  ->  N-acetyl-beta-D-glucosamine(anhydrous)-N-acetylmuramate + H2O

(RXN-11654)	coniferaldehyde + NADPH + H+  ->  coniferyl alcohol + NADP+

(RXN-11534)	(22R,23R)-22,23-dihydroxy-campest-4-en-3-one + 2 H+  ->  3-dehydro-6-deoxoteasterone

(METHYLENETHFDEHYDROG-NADP-RXN)	5,10-methylenetetrahydrofolate + NADP+  ->  5,10-methenyltetrahydrofolate + NADPH

(RXN-9237)	S-adenosyl-L-methionine + 3-demethylubiquinol-10  ->  S-adenosyl-L-homocysteine + ubiquinol-10 + H+

(RXN-4883)	9alpha-copalyl diphosphate  ->  (-)-9beta-pimara-7,15-diene + diphosphate

(RXN-2602)	coniferyl alcohol + NADP+  ->  coniferaldehyde + NADPH + H+

(RXN-2602)	coniferaldehyde + NADPH + H+  ->  coniferyl alcohol + NADP+

(RXN-10463)	N8-acetylspermidine + oxygen + H2O  ->  propane-1,3-diamine + 4-acetamidobutanal + hydrogen peroxide

(RXN-10463)	propane-1,3-diamine + 4-acetamidobutanal + hydrogen peroxide  ->  N8-acetylspermidine + oxygen + H2O

(1.14.13.93-RXN)	2-cis-abscisate + NADPH + H+ + oxygen  ->  8'-hydroxyabscisate + NADP+ + H2O

(RXN-7843)	4-coumaroyl-CoA + pelargonidin-3,5-diglucoside  ->  pelargonidin-3,5-diglucoside-5-O-p-coumaroylglucoside + coenzyme A

(RXN-7843)	pelargonidin-3,5-diglucoside-5-O-p-coumaroylglucoside + coenzyme A  ->  4-coumaroyl-CoA + pelargonidin-3,5-diglucoside

(RXN-7589)	GA14 + 2-oxoglutarate + oxygen  ->  GA37 + CO2 + succinate

(RXN-13603)	neolinustatin + H2O  ->  lotaustralin + beta-D-glucose

(RXN-13603)	lotaustralin + beta-D-glucose  ->  neolinustatin + H2O

(DTDPGLUCDEHYDRAT-RXN)	dTDP-alpha-D-glucose  ->  dTDP-4-dehydro-6-deoxy-alpha-D-glucose + H2O

(RXN-886)	GA44 + 2-oxoglutarate + 2 H+ + oxygen  ->  GA98 + succinate + CO2

(RXN-8322)	1-18:1-2-18:2-phosphatidylcholine  ->  1-18:2-2-18:2-sn-glycerol-3-phosphocholine + 2 H+

(GUANOSINE-DEAMINASE-RXN)	guanosine + H2O  ->  ammonia + xanthosine

(RXN-9363)	S-adenosyl-L-methionine + demethylmenaquinol-12  ->  S-adenosyl-L-homocysteine + menaquinol-12 + H+

(RXN-9363)	S-adenosyl-L-homocysteine + menaquinol-12 + H+  ->  S-adenosyl-L-methionine + demethylmenaquinol-12

(RXN-11404)	5,6-dihydroxyindole + 2 H+ + oxygen  ->  indole-5,6-quinone + 2 H2O

(RXN-7782)	(+)-dihydrokaempferol + 2 NADPH + 2 H+ + 2 oxygen  ->  dihydromyricetin + 2 NADP+ + 2 H2O

(RXN-7782)	dihydromyricetin + 2 NADP+ + 2 H2O  ->  (+)-dihydrokaempferol + 2 NADPH + 2 H+ + 2 oxygen

(RXN-9362)	S-adenosyl-L-methionine + demethylmenaquinol-11  ->  S-adenosyl-L-homocysteine + menaquinol-11 + H+

(RXN-9362)	S-adenosyl-L-homocysteine + menaquinol-11 + H+  ->  S-adenosyl-L-methionine + demethylmenaquinol-11

(PYRIMSYN3-RXN)	4-amino-2-methyl-5-phosphomethylpyrimidine + ATP  ->  4-amino-2-methyl-5-diphosphomethylpyrimidine + ADP

(1.2.1.2-RXN)	formate + NAD+  ->  CO2 + NADH

(RXN-13190)	ent-kaurene + 3 NADPH + 3 oxygen + 2 H+  ->  ent-kaur-16-en-19-oate + 3 NADP+ + 4 H2O

(RXN-13190)	ent-kaur-16-en-19-oate + 3 NADP+ + 4 H2O  ->  ent-kaurene + 3 NADPH + 3 oxygen + 2 H+

(PRPPSYN-RXN)	ATP + D-ribose 5-phosphate  ->  5-phospho-alpha-D-ribose 1-diphosphate + AMP + H+

(PRPPSYN-RXN)	5-phospho-alpha-D-ribose 1-diphosphate + AMP + H+  ->  ATP + D-ribose 5-phosphate

(2OXOGLUTARATEDEH-RXN)	2-oxoglutarate + coenzyme A + NAD+  ->  succinyl-CoA + CO2 + NADH

(N-ACETYLTRANSFER-RXN)	L-glutamate + acetyl-CoA  ->  N-acetyl-L-glutamate + coenzyme A + H+

(2.4.2.38-RXN)	UDP-alpha-D-xylose + N4-{N-acetyl-beta-D-glucosaminyl-(1,2)-alpha-D-mannosyl-(1,3)-[N-acetyl-beta-D-glucosaminyl-(1,2)-alpha-D-mannosyl-(1,6)]-beta-D-mannosyl-(1,4)-N-acetyl-beta-D-glucosaminyl-(1,4)-N-acetyl-beta-D-glucosaminyl}asparagine  ->  UDP + N4-{N-acetyl-beta-D-glucosaminyl-(1,2)-alpha-D-mannosyl-(1,3)-[N-acetyl-beta-D-glucosaminyl-(1,2)-alpha-D-mannosyl-(1,6)]-[beta-D-xylosyl-(1,2)]-beta-D-mannosyl-(1,4)-N-acetyl-beta-D-glucosaminyl-(1,4)-N-acetyl-beta-D-glucosaminyl}asparagine + H+

(2.4.2.38-RXN)	UDP + N4-{N-acetyl-beta-D-glucosaminyl-(1,2)-alpha-D-mannosyl-(1,3)-[N-acetyl-beta-D-glucosaminyl-(1,2)-alpha-D-mannosyl-(1,6)]-[beta-D-xylosyl-(1,2)]-beta-D-mannosyl-(1,4)-N-acetyl-beta-D-glucosaminyl-(1,4)-N-acetyl-beta-D-glucosaminyl}asparagine + H+  ->  UDP-alpha-D-xylose + N4-{N-acetyl-beta-D-glucosaminyl-(1,2)-alpha-D-mannosyl-(1,3)-[N-acetyl-beta-D-glucosaminyl-(1,2)-alpha-D-mannosyl-(1,6)]-beta-D-mannosyl-(1,4)-N-acetyl-beta-D-glucosaminyl-(1,4)-N-acetyl-beta-D-glucosaminyl}asparagine

(RXN-6541)	GA25 + 2-oxoglutarate + oxygen  ->  GA13 + succinate + CO2

(ALDOSE1EPIM-RXN)	beta-D-galactose  ->  alpha-D-galactose

(RXN-6544)	gibberellin A12 + 2-oxoglutarate + oxygen  ->  GA14 + succinate + CO2

(RXN-7687)	eriodictyol + 2-oxoglutarate + oxygen  ->  luteolin + succinate + CO2 + H2O

(RXN-8001)	histidinol + 2 NAD+ + H2O  ->  L-histidine + 2 NADH + 3 H+

(RXN-8001)	L-histidine + 2 NADH + 3 H+  ->  histidinol + 2 NAD+ + H2O

(RXN-961)	D-ribulose-1,5-bisphosphate + oxygen  ->  2-phosphoglycolate + 3-phospho-D-glycerate + 2 H+

(RXN-11324)	laurate + NADPH + oxygen + H+  ->  omega-hydroxylaurate + NADP+ + H2O

(RXN-9673)	linoleate + ATP + coenzyme A  ->  linoleoyl-CoA + AMP + diphosphate

(RXN-9673)	linoleoyl-CoA + AMP + diphosphate  ->  linoleate + ATP + coenzyme A

(RXN66-323)	7-dehydrocholesterol + NADPH + H+  ->  cholesterol + NADP+

(ADENYL-KIN-RXN)	AMP + ATP  ->  2 ADP

(RXN-10)	O-ureidohomoserine + L-aspartate + ATP  ->  canavaninosuccinate + AMP + diphosphate + H+

(RXN-10)	canavaninosuccinate + AMP + diphosphate + H+  ->  O-ureidohomoserine + L-aspartate + ATP

(RXN66-27)	desmosterol + NADP+  ->  7-dehydrodesmosterol + NADPH + H+

(RXN66-27)	7-dehydrodesmosterol + NADPH + H+  ->  desmosterol + NADP+

(1.1.1.178-RXN)	2-methyl-3-hydroxybutyryl-CoA + NAD+  ->  2-methylacetoacetyl-CoA + NADH + H+

(RXN-10857)	7,8-dihydromonapterin  ->  glycolaldehyde + 6-hydroxymethyl-7,8-dihydropterin

(RXN-10857)	glycolaldehyde + 6-hydroxymethyl-7,8-dihydropterin  ->  7,8-dihydromonapterin

(RXN-13614)	decanoate + ATP + coenzyme A  ->  decanoyl-CoA + AMP + diphosphate

(RXN-13614)	decanoyl-CoA + AMP + diphosphate  ->  decanoate + ATP + coenzyme A

(RXN-8648)	(2E,6E)-farnesyl diphosphate + H2O  ->  (1E,4S,5E,7R)-germacra-1(10),5-dien-11-ol + diphosphate

(RXN-8648)	(1E,4S,5E,7R)-germacra-1(10),5-dien-11-ol + diphosphate  ->  (2E,6E)-farnesyl diphosphate + H2O

(LINOLENOYL-RXN)	alpha-linolenoyl-CoA + AMP + diphosphate  ->  ATP + alpha-linolenate + coenzyme A

(LINOLENOYL-RXN)	ATP + alpha-linolenate + coenzyme A  ->  alpha-linolenoyl-CoA + AMP + diphosphate

(RXN-7885)	zeaxanthin + 2 oxygen  ->  2 3-hydroxy-beta-ionone + 4,9-dimethyldodeca-2,4,6,8,10-pentaene-1,12-dial

(F16ALDOLASE-RXN)	dihydroxyacetone phosphate + D-glyceraldehyde 3-phosphate  ->  fructose-1,6-bisphosphate

(RXN-11257)	3 4-coumaroyl-CoA + spermidine  ->  tricoumaroyl spermidine + 3 coenzyme A + 3 H+

(RXN-8730)	D-myo-inositol (1,3,4,5)-tetrakisphosphate + H2O  ->  D-myo-inositol (1,3,4)-trisphosphate + phosphate

(RXN-10429)	indole-3-acetate + glycine + ATP  ->  indole-3-acetyl-glycine + AMP + diphosphate + H+

(RXN-10429)	indole-3-acetyl-glycine + AMP + diphosphate + H+  ->  indole-3-acetate + glycine + ATP

(3.6.5.2-RXN)	GTP + H2O  ->  GDP + phosphate + H+

(3.6.5.2-RXN)	GDP + phosphate + H+  ->  GTP + H2O

(RXN-7663)	chlorophyllide a + all-trans-geranyl-geranyl diphosphate + H+  ->  geranylgeranyl-chlorophyll a + diphosphate

(GLYCERONE-KINASE-RXN)	dihydroxyacetone + ATP  ->  dihydroxyacetone phosphate + ADP + H+

(GLYCERONE-KINASE-RXN)	dihydroxyacetone phosphate + ADP + H+  ->  dihydroxyacetone + ATP

(GPPSYN-RXN)	dimethylallyl diphosphate + isopentenyl diphosphate  ->  geranyl diphosphate + diphosphate

(FERRIC-CHELATE-REDUCTASE-RXN)	2 Fe3+ + NADH  ->  2 Fe2+ + NAD+ + H+

(RXN-9685)	(3S)-2,3-epoxy-2,3-dihydrosqualene  ->  baruol

(RXN-9685)	baruol  ->  (3S)-2,3-epoxy-2,3-dihydrosqualene

(RXN-11911)	(3S,6E)-nerolidol + NADPH + H+ + oxygen  ->  (3E)-4,8-dimethylnona-1,3,7-triene + but-1-en-3-one + NADP+ + 2 H2O

(RXN-9281)	3,4-dihydroxy-5-all-trans-nonaprenylbenzoate + S-adenosyl-L-methionine  ->  3-methoxy-4-hydroxy-5-all-trans-nonaprenylbenzoate + S-adenosyl-L-homocysteine + H+

(RXN-5106)	geranyl diphosphate  ->  (-)-alpha-pinene + diphosphate

(NICOTINATEPRIBOSYLTRANS-RXN)	nicotinate + 5-phospho-alpha-D-ribose 1-diphosphate + H+  ->  beta-nicotinate D-ribonucleotide + diphosphate

(RXN-11246)	3-(4-hydroxyphenyl)-3-oxo-propionyl-CoA + coenzyme A  ->  acetyl-CoA + 4-hydroxybenzoyl-CoA

(CATECHOL-OXIDASE-RXN)	2 catechol + oxygen  ->  2 1,2-benzoquinone + 2 H2O

(CATECHOL-OXIDASE-RXN)	2 1,2-benzoquinone + 2 H2O  ->  2 catechol + oxygen

(RXNQT-4334)	4-methylthiobutyl glucosinolate + oxygen + 2 H+  ->  4-methylsulfinylbutyl glucosinolate + H2O

(RXNQT-4334)	4-methylsulfinylbutyl glucosinolate + H2O  ->  4-methylthiobutyl glucosinolate + oxygen + 2 H+

(RXN-9847)	(24E)-3alpha,7alpha-dihydroxy-5beta-cholest-24-enoyl-CoA + H2O  ->  (24R,25R)-3alpha,7alpha,24-trihydroxy-5beta-cholestanoyl CoA

(RXN-9847)	(24R,25R)-3alpha,7alpha,24-trihydroxy-5beta-cholestanoyl CoA  ->  (24E)-3alpha,7alpha-dihydroxy-5beta-cholest-24-enoyl-CoA + H2O

(H2PTERIDINEPYROPHOSPHOKIN-RXN)	6-hydroxymethyl-7,8-dihydropterin + ATP  ->  6-hydroxymethyl-dihydropterin diphosphate + AMP + H+

(RXN-13675)	4-hydroxy-2-nonenal-glutathione conjugate + H2O  ->  4-hydroxy-2-nonenal-[Cys-Gly] conjugate + L-glutamate

(RXN-13675)	4-hydroxy-2-nonenal-[Cys-Gly] conjugate + L-glutamate  ->  4-hydroxy-2-nonenal-glutathione conjugate + H2O

(SUPEROX-DISMUT-RXN)	2 superoxide + 2 H+  ->  hydrogen peroxide + oxygen

(RXN-10706)	OPC6-CoA + oxygen  ->  OPC6-trans-2-enoyl-CoA + hydrogen peroxide

(RXN-4242)	campesterol + NADP+  ->  crinosterol + NADPH + H+

(RXN-10915)	3-methoxy-4-hydroxyphenylglycol + NAD+  ->  3-methoxy-4-hydroxyphenylglycolaldehyde + NADH + H+

(RXN-10915)	3-methoxy-4-hydroxyphenylglycolaldehyde + NADH + H+  ->  3-methoxy-4-hydroxyphenylglycol + NAD+

(4.2.3.26-RXN)	geranyl diphosphate + H2O  ->  (3R)-linalool + diphosphate

(2.1.1.143-RXN)	24-methylenelophenol + S-adenosyl-L-methionine  ->  24-ethylidenelophenol + S-adenosyl-L-homocysteine + H+

(RXN-7982)	mugineate + 2-oxoglutarate + oxygen  ->  3-epihydroxymugineate + succinate + CO2

(RXN-4312)	trans-zeatin riboside diphosphate + H2O  ->  trans-zeatin riboside monophosphate + phosphate + H+

(RXN-12396)	all-trans-lycopene + 2 oxygen  ->  pseudoionone + 4,8,13-trimethylhexadeca-heptaenedial + 6-methyl-5-hepten-2-one

(RXN-10749)	feruloyl-CoA + 16-hydroxypalmitate  ->  16-feruloyloxypalmitate + coenzyme A

(RXN-10749)	16-feruloyloxypalmitate + coenzyme A  ->  feruloyl-CoA + 16-hydroxypalmitate

(RXN-1781)	sucrose + sucrose  ->  1-kestotriose + beta-D-glucose

(RXN-10974)	1-diphospho-1D-myo-inositol (2,3,4,5,6)pentakisphosphate + ATP  ->  1,5-bisdiphosphoinositol-1D-myo-inositol (2,3,4,6)tetrakisphosphate + ADP

(RXN0-1483)	4 Fe2+ + 4 H+ + oxygen  ->  4 Fe3+ + 2 H2O

(RXN0-1483)	4 Fe3+ + 2 H2O  ->  4 Fe2+ + 4 H+ + oxygen

(RXN-13158)	(2R,3S)-3-isopropylmalate + NAD+  ->  4-methyl-2-oxopentanoate + CO2 + NADH

(RXN-13158)	4-methyl-2-oxopentanoate + CO2 + NADH  ->  (2R,3S)-3-isopropylmalate + NAD+

(RXN-5822)	NADP+ + H2O  ->  NAD+ + phosphate

(RXN-7785)	leucodelphinidin + 2-oxoglutarate + oxygen  ->  delphinidin + CO2 + succinate + H+ + 2 H2O

(AGMATINE-N4-COUMAROYLTRANSFERASE-RXN)	4-coumaroyl-CoA + agmatine  ->  4-coumaroylagmatine + coenzyme A + H+

(AGMATINE-N4-COUMAROYLTRANSFERASE-RXN)	4-coumaroylagmatine + coenzyme A + H+  ->  4-coumaroyl-CoA + agmatine

(PEPCARBOX-RXN)	phosphoenolpyruvate + bicarbonate  ->  oxaloacetate + phosphate

(RXN1F-101)	GA19 + 2-oxoglutarate + oxygen  ->  GA17 + succinate + CO2 + H+

(RXN-5111)	(6aR,11aR)-3,9-dihydroxypterocarpan + dimethylallyl diphosphate  ->  (-)-phaseollidin + diphosphate

(RXN-5111)	(-)-phaseollidin + diphosphate  ->  (6aR,11aR)-3,9-dihydroxypterocarpan + dimethylallyl diphosphate

(RXN-8970)	germacra-1(10),4,11(13)-trien-12-al + NADP+ + H2O  ->  germacra-1(10),4,11(13)-trien-12-oate + NADPH + 2 H+

(RXN-2946)	indole-3-acetate + L-aspartate + ATP  ->  indole-3-acetyl-aspartate + AMP + diphosphate + H+

(ADENYLYLSULFATASE-RXN)	adenosine 5'-phosphosulfate + H2O  ->  sulfate + AMP + 2 H+

(ADENYLYLSULFATASE-RXN)	sulfate + AMP + 2 H+  ->  adenosine 5'-phosphosulfate + H2O

(RXN-10435)	(-)-jasmonate + L-isoleucine + ATP  ->  (-)-jasmonoyl-L-isoleucine + AMP + diphosphate + H+

(RXN-10435)	(-)-jasmonoyl-L-isoleucine + AMP + diphosphate + H+  ->  (-)-jasmonate + L-isoleucine + ATP

(RXN-8298)	1-18:1-2-16:2-monogalactosyldiacylglycerol  ->  1-18:2-2-16:2-monogalactosyldiacylglycerol + 2 H+

(RXN1G-1437)	6-O-trans-methoxy-mycolyl-trehalose-6-phosphate + H2O  ->  trehalose-trans-methoxy-mono-mycolate + phosphate

(RXN1G-1437)	trehalose-trans-methoxy-mono-mycolate + phosphate  ->  6-O-trans-methoxy-mycolyl-trehalose-6-phosphate + H2O

(RXN-9071)	emodin anthrone + emodin anthrone + oxygen  ->  emodin dianthrone + 2 H2O

(RXN-9071)	emodin dianthrone + 2 H2O  ->  emodin anthrone + emodin anthrone + oxygen

(RXN-3601)	7,2'-dihydroxy-4'-methoxy-isoflavanol + NADP+  ->  vestitone + NADPH + H+

(RXN-3601)	vestitone + NADPH + H+  ->  7,2'-dihydroxy-4'-methoxy-isoflavanol + NADP+

(RXN-8988)	itaconate + GTP + coenzyme A  ->  itaconyl-CoA + GDP + phosphate

(RXN-8988)	itaconyl-CoA + GDP + phosphate  ->  itaconate + GTP + coenzyme A

(2.3.1.92-RXN)	(S)-malate + 1-O-sinapoyl-beta-D-glucose  ->  sinapoyl-(S)-malate + beta-D-glucose

(2.3.1.92-RXN)	sinapoyl-(S)-malate + beta-D-glucose  ->  (S)-malate + 1-O-sinapoyl-beta-D-glucose

(RXN-13708)	4alpha,14alpha-dimethyl-5alpha-cholesta-8,24-dien-3beta-ol + 3 NADPH + 3 oxygen + 2 H+  ->  4alpha-methyl-5alpha-cholesta-8,14,24-trien-3beta-ol + formate + 3 NADP+ + 4 H2O

(RXN-13708)	4alpha-methyl-5alpha-cholesta-8,14,24-trien-3beta-ol + formate + 3 NADP+ + 4 H2O  ->  4alpha,14alpha-dimethyl-5alpha-cholesta-8,24-dien-3beta-ol + 3 NADPH + 3 oxygen + 2 H+

(MALSYN-RXN)	acetyl-CoA + glyoxylate + H2O  ->  (S)-malate + coenzyme A + H+

(RXN-10979)	5-diphospho-1D-myo-inositol (1,2,3,4,6)pentakisphosphate + ATP  ->  3,5-bisdiphosphoinositol-1D-myo-inositol (2,3,4,6)tetrakisphosphate + ADP

(RXN-12600)	kauralexin B1 + NADPH + oxygen  ->  kauralexin B3 + NADP+ + H2O + H+

(RXN-4222)	24-methylenecholesterol  ->  24-methyldesmosterol

(RXN-9664)	(3S)-2,3-epoxy-2,3-dihydrosqualene  ->  marneral

(RXN-9664)	marneral  ->  (3S)-2,3-epoxy-2,3-dihydrosqualene

(RXN-7591)	GA36 + 2-oxoglutarate + oxygen  ->  gibberellin A4 + succinate + 2 CO2 + H+

(RXN-9825)	indole-3-acetate + S-adenosyl-L-methionine  ->  methyl indole-3-acetate + S-adenosyl-L-homocysteine

(GABATRANSAM-RXN)	4-aminobutanoate + 2-oxoglutarate  ->  succinate semialdehyde + L-glutamate

(RXN-8204)	4-coumaroyl-CoA + cyanidin-3-O-beta-D-glucoside  ->  cyanidin 3-(p-coumaroyl)-glucoside + coenzyme A

(1.14.13.36-RXN)	trans-5-O-(4-coumaroyl)-D-quinate + NADPH + H+ + oxygen  ->  trans-5-O-caffeoyl-D-quinate + NADP+ + H2O

(OHMETHYLBILANESYN-RXN)	4 porphobilinogen + H2O  ->  4 ammonia + hydroxymethylbilane + 4 H+

(3.6.4.4-RXN)	ATP + H2O  ->  ADP + phosphate + H+

(3.6.4.4-RXN)	ADP + phosphate + H+  ->  ATP + H2O

(RXN-12393)	all-trans-10'-apo-beta-carotenal + oxygen  ->  13-apo-beta-carotenone + (2E,4E,6E)-4-methylocta-2,4,6-trienedial

(RXNQT-4366)	methylsalicylate + H2O  ->  salicylate + methanol + H+

(RXNQT-4366)	salicylate + methanol + H+  ->  methylsalicylate + H2O

(RXN-8303)	1-18:1-2-16:2-monogalactosyldiacylglycerol  ->  1-18:1-2-16:3-monogalactosyldiacylglycerol + 2 H+

(RXN-8363)	1-18:1-2-16:0-digalactosyldiacylglycerol  ->  1-18:2-2-16:0-digalactosyldiacylglycerol + 2 H+

(RXN-9684)	arabidiol  ->  (3S)-2,3-epoxy-2,3-dihydrosqualene + H2O

(RXN-9684)	(3S)-2,3-epoxy-2,3-dihydrosqualene + H2O  ->  arabidiol

(PYRIMSYN1-RXN)	5-amino-1-(5-phospho-D-ribosyl)imidazole + S-adenosyl-L-methionine  ->  4-amino-2-methyl-5-phosphomethylpyrimidine + 5'-deoxyadenosine + L-methionine + formate + carbon monoxide + 3 H+

(RXN-8719)	1,2,3,4,6-pentagalloylglucose + 2 H+ + oxygen  ->  tellimagrandin II + 2 H2O

(RXN0-5433)	2-keto-3-deoxy-L-rhamnonate  ->  pyruvate + L-lactaldehyde

(RXN0-5433)	pyruvate + L-lactaldehyde  ->  2-keto-3-deoxy-L-rhamnonate

(ALANINE--GLYOXYLATE-AMINOTRANSFERASE-RXN)	glyoxylate + L-alanine  ->  glycine + pyruvate

(RXN-4681)	trans-zeatin riboside + FAD + H2O + H+  ->  adenosine + 3-methyl-4-trans-hydroxy-2-butenal + FADH2

(RXN0-5183)	maltotriose + H2O  ->  beta-maltose + alpha-D-glucose

(RXN0-5183)	beta-maltose + alpha-D-glucose  ->  maltotriose + H2O

(RXN-9192)	geraniol + acetyl-CoA  ->  geranyl acetate + coenzyme A

(RXN-9192)	geranyl acetate + coenzyme A  ->  geraniol + acetyl-CoA

(RXN-10464)	norspermine + oxygen + H2O  ->  norspermidine + 3-aminopropanal + hydrogen peroxide

(RXN-10464)	norspermidine + 3-aminopropanal + hydrogen peroxide  ->  norspermine + oxygen + H2O

(DCTP-PYROPHOSPHATASE-RXN)	dCTP + H2O  ->  dCMP + diphosphate + H+

(DCTP-PYROPHOSPHATASE-RXN)	dCMP + diphosphate + H+  ->  dCTP + H2O

(RXN-6685)	DIBOA-beta-D-glucoside + 2-oxoglutarate + oxygen  ->  TRIBOA-beta-D-glucoside + succinate + CO2

(RXN-10815)	2-oxo-3-phenylpropanoate + oxygen  ->  2-hydroxyphenylacetate + CO2

(RXN-10815)	2-hydroxyphenylacetate + CO2  ->  2-oxo-3-phenylpropanoate + oxygen

(R266-RXN)	cyclohex-1-ene-1-carboxyl-CoA + H2O  ->  2-hydroxy-cyclohexane-1-carboxyl-CoA

(R266-RXN)	2-hydroxy-cyclohexane-1-carboxyl-CoA  ->  cyclohex-1-ene-1-carboxyl-CoA + H2O

(AMINEPHEN-RXN)	2-phenylethylamine + oxygen + H2O  ->  phenylacetaldehyde + ammonia + hydrogen peroxide + H+

(AMINEPHEN-RXN)	phenylacetaldehyde + ammonia + hydrogen peroxide + H+  ->  2-phenylethylamine + oxygen + H2O

(FORMAMIDASE-RXN)	formamide + H2O  ->  ammonia + formate + H+

(FORMAMIDASE-RXN)	ammonia + formate + H+  ->  formamide + H2O

(ORNCARBAMTRANSFER-RXN)	L-ornithine + carbamoyl-phosphate  ->  L-citrulline + phosphate + H+

(ORNCARBAMTRANSFER-RXN)	L-citrulline + phosphate + H+  ->  L-ornithine + carbamoyl-phosphate

(RXN-12954)	4-coumaryl alcohol + acetyl-CoA  ->  coumaryl acetate + coenzyme A

(RXN-12954)	coumaryl acetate + coenzyme A  ->  4-coumaryl alcohol + acetyl-CoA

(325-BISPHOSPHATE-NUCLEOTIDASE-RXN)	adenosine 3',5'-bisphosphate + H2O  ->  AMP + phosphate

(RXN-7243)	D-myo-inositol (1,2,4,5,6)-pentakisphosphate + H2O  ->  D-myo-inositol (1,2,5,6) tetrakisphosphate + phosphate

(RXN0-5114)	3-phospho-L-serine + H2O  ->  L-serine + phosphate

(RXN-7830)	pelargonidin-3-O-beta-D-glucoside + UDP-L-rhamnose  ->  pelargonidin-3-O-rutinoside + UDP + H+

(RXN-1685)	alpha-D-glucose + ATP  ->  alpha-D-glucose 6-phosphate + ADP + H+

(RXN-12062)	N-hydroxy-L-tryptophan + NADPH + oxygen + H+  ->  N,N-dihydroxy-L-tryptophan + NADP+ + H2O

(RXN-8300)	1-18:1-2-16:3-monogalactosyldiacylglycerol  ->  1-18:2-2-16:3-monogalactosyldiacylglycerol + 2 H+

(RXN-777)	6-deoxotyphasterol + 2 H+ + oxygen  ->  6-deoxocastasterone + H2O

(RXN-6182)	alpha-D-glucose 6-phosphate  ->  D-fructose 6-phosphate

(QUINOLINATE-SYNTHA-RXN)	alpha-iminosuccinate + dihydroxyacetone phosphate  ->  quinolinate + phosphate + 2 H2O

(RXN-3165)	indole-3-acetyl-beta-1-D-glucose + H2O  ->  indole-3-acetate + beta-D-glucose + H+

(RXN-4305)	dimethylallyl diphosphate + ADP  ->  N6-(delta2-isopentenyl)-adenosine 5'-diphosphate + diphosphate

(PEPCARBOXYKIN-RXN)	oxaloacetate + ATP  ->  CO2 + phosphoenolpyruvate + ADP

(5.4.99.18-RXN)	5-carboxyamino-1-(5-phospho-D-ribosyl)imidazole  ->  5-amino-1-(5-phospho-D-ribosyl)imidazole-4-carboxylate

(5.4.99.18-RXN)	5-amino-1-(5-phospho-D-ribosyl)imidazole-4-carboxylate  ->  5-carboxyamino-1-(5-phospho-D-ribosyl)imidazole

(4.2.3.16-RXN)	geranyl diphosphate  ->  (-)-limonene + diphosphate

(RXN-7629)	caffeoyl-4'-hydroxyphenyllactate + NADPH + H+ + oxygen  ->  rosmarinic acid + NADP+ + H2O

(2.3.1.91-RXN)	1-O-sinapoyl-beta-D-glucose + choline  ->  O-sinapoylcholine + beta-D-glucose

(2.3.1.91-RXN)	O-sinapoylcholine + beta-D-glucose  ->  1-O-sinapoyl-beta-D-glucose + choline

(3.1.3.46-RXN)	beta-D-fructose 2,6-bisphosphate + H2O  ->  D-fructose 6-phosphate + phosphate

(3.1.3.46-RXN)	D-fructose 6-phosphate + phosphate  ->  beta-D-fructose 2,6-bisphosphate + H2O

(RXN-11473)	p-dihydrocoumaroyl-CoA + 3 malonyl-CoA  ->  (S)-naringenin + 3 CO2 + 4 coenzyme A

(RXN-11473)	(S)-naringenin + 3 CO2 + 4 coenzyme A  ->  p-dihydrocoumaroyl-CoA + 3 malonyl-CoA

(RXN-7248)	D-myo-inositol (1,2,3,6) tetrakisphosphate + H2O  ->  D-myo-inositol (1,2,3) trisphosphate + phosphate

(2.6.1.18-RXN)	malonate semialdehyde + L-alanine  ->  beta-alanine + pyruvate

(KDO-8PSYNTH-RXN)	D-arabinose 5-phosphate + phosphoenolpyruvate + H2O  ->  3-deoxy-D-manno-octulosonate 8-phosphate + phosphate

(RXN66-319)	5alpha-cholesta-8,24-dien-3-one + NADPH + H+  ->  zymosterol + NADP+

(CYSTATHIONINE-BETA-LYASE-RXN)	L-cystathionine + H2O  ->  ammonia + pyruvate + L-homocysteine + H+

(RXN-8366)	1-18:2-2-18:2-monogalactosyldiacylglycerol  ->  1-18:3-2-18:2-monogalactosyldiacylglycerol + 2 H+

(RXN-2561)	2-methyl-6-phytyl-1,4-benzoquinol  ->  delta-tocopherol

(RXN-12195)	CTP + H2O  ->  CDP + phosphate + H+

(RXN-8318)	1-18:2-2-16:0-phosphatidylglycerol  ->  1-18:2-2-trans-16:1-phosphatidylglycerol + 2 H+

(GUANYLCYC-RXN)	GTP  ->  cyclic-GMP + diphosphate

(GUANYLCYC-RXN)	cyclic-GMP + diphosphate  ->  GTP

(TRYPSYN-RXN)	(1S,2R)-1-C-(indol-3-yl)glycerol 3-phosphate + L-serine  ->  L-tryptophan + D-glyceraldehyde 3-phosphate + H2O

(TRYPSYN-RXN)	L-tryptophan + D-glyceraldehyde 3-phosphate + H2O  ->  (1S,2R)-1-C-(indol-3-yl)glycerol 3-phosphate + L-serine

(GLUTAMATE-SYNTHASE-NADH-RXN)	2-oxoglutarate + L-glutamine + NADH + H+  ->  2 L-glutamate + NAD+

(RXN-7683)	phytol + CTP  ->  phytyl monophosphate + CDP + H+

(RXN-8425)	(2E,6E)-farnesyl diphosphate  ->  alpha-zingiberene + diphosphate

(RXN-8425)	alpha-zingiberene + diphosphate  ->  (2E,6E)-farnesyl diphosphate

(RXN-12296)	trans-4-hexen-3-one + NADPH + H+  ->  hexan-3-one + NADP+

(RXN-12296)	hexan-3-one + NADP+  ->  trans-4-hexen-3-one + NADPH + H+

(RXN-11934)	episterone + NADPH + H+  ->  episterol + NADP+

(HISTCYCLOHYD-RXN)	1-(5-phospho-D-ribosyl)-AMP + H2O  ->  1-(5-phosphoribosyl)-5-[(5-phosphoribosylamino)methylideneamino]imidazole-4-carboxamide

(RXN-7163)	D-myo-inositol (1,3,4,5,6)-pentakisphosphate + ATP  ->  1D-myo-inositol 1,2,3,4,5,6-hexakisphosphate + ADP + H+

(1.6.5.4-RXN)	2 monodehydroascorbate + NADH  ->  2 L-ascorbate + NAD+ + H+

(1.6.5.4-RXN)	2 L-ascorbate + NAD+ + H+  ->  2 monodehydroascorbate + NADH

(RXN-12893)	cyanate + bicarbonate + 2 H+  ->  ammonia + 2 CO2

(RXN-12893)	ammonia + 2 CO2  ->  cyanate + bicarbonate + 2 H+

(KETOLACTOSE-RXN)	3'-ketolactose + H2O  ->  3-keto-beta-D-galactose + beta-D-glucose

(KETOLACTOSE-RXN)	3-keto-beta-D-galactose + beta-D-glucose  ->  3'-ketolactose + H2O

(RXN-4801)	(+)-5-epi-aristolochene + NADPH + oxygen + H+  ->  3-deoxy-capsidiol + NADP+ + H2O

(RXN-4801)	3-deoxy-capsidiol + NADP+ + H2O  ->  (+)-5-epi-aristolochene + NADPH + oxygen + H+

(RXN-5108)	geranyl diphosphate  ->  terpinolene + diphosphate

(AMPSYN-RXN)	adenylo-succinate  ->  fumarate + AMP

(NARINGENIN-3-DIOXYGENASE-RXN)	(S)-naringenin + 2-oxoglutarate + oxygen  ->  CO2 + succinate + (+)-dihydrokaempferol

(2.1.1.69-RXN)	bergaptol + S-adenosyl-L-methionine  ->  bergapten + S-adenosyl-L-homocysteine + H+

(RXN-9287)	3,4-dihydroxy-5-all-trans-heptaprenylbenzoate + S-adenosyl-L-methionine  ->  3-methoxy-4-hydroxy-5-all-trans-heptaprenylbenzoate + S-adenosyl-L-homocysteine + H+

(RXN-9287)	3-methoxy-4-hydroxy-5-all-trans-heptaprenylbenzoate + S-adenosyl-L-homocysteine + H+  ->  3,4-dihydroxy-5-all-trans-heptaprenylbenzoate + S-adenosyl-L-methionine

(LANOSTEROL-SYNTHASE-RXN)	(3S)-2,3-epoxy-2,3-dihydrosqualene  ->  lanosterol

(LANOSTEROL-SYNTHASE-RXN)	lanosterol  ->  (3S)-2,3-epoxy-2,3-dihydrosqualene

(2.3.1.167-RXN)	10-deacetylbaccatin III + acetyl-CoA  ->  baccatin III + coenzyme A

(2.3.1.167-RXN)	baccatin III + coenzyme A  ->  10-deacetylbaccatin III + acetyl-CoA

(RXN-7692)	4-methyl-2-oxopentanoate + H+  ->  3-methylbutanal + CO2

(RXN-8962)	(+)-germacrene A + NADPH + H+ + oxygen  ->  germacra-1(10),4,11(13)-trien-12-ol + NADP+ + H2O

(2.3.1.72-RXN)	myo-inositol + indole-3-acetyl-beta-1-D-glucose  ->  indol-3-yl-acetyl-myo-inositol + beta-D-glucose

(RXN-10700)	OPC6-3-ketoacyl-CoA + coenzyme A  ->  acetyl-CoA + OPC4-CoA

(RXN-9545)	(3R)-3-hydroxy-stearoyl-CoA  ->  trans-octadec-2-enoyl-CoA + H2O

(RXN-9545)	trans-octadec-2-enoyl-CoA + H2O  ->  (3R)-3-hydroxy-stearoyl-CoA

(RXN0-5224)	CO2 + H2O  ->  bicarbonate + H+

(RXN-7770)	UDP-D-glucuronate + H+  ->  UDP-D-apiose + CO2

(RXN-11265)	benzoyl-CoA + 2-phenylethanol  ->  phenylethylbenzoate + coenzyme A

(RXN-11265)	phenylethylbenzoate + coenzyme A  ->  benzoyl-CoA + 2-phenylethanol

(RXN3O-4113)	tyrosol + NAD+  ->  (4-hydroxyphenyl)acetaldehyde + NADH + H+

(RXN3O-4113)	(4-hydroxyphenyl)acetaldehyde + NADH + H+  ->  tyrosol + NAD+

(RXN-11832)	ATP + CMP  ->  ADP + CDP

(TYRAMINE-N-FERULOYLTRANSFERASE-RXN)	feruloyl-CoA + tyramine  ->  N-feruloyltyramine + coenzyme A + H+

(DEPHOSPHOCOAKIN-RXN)	dephospho-CoA + ATP  ->  ADP + coenzyme A + H+

(RXN66-350)	17-alpha-hydroxypregnenolone + NAD+  ->  pregn-5-ene-3,20-dione-17-ol + NADH + H+

(RXN66-350)	pregn-5-ene-3,20-dione-17-ol + NADH + H+  ->  17-alpha-hydroxypregnenolone + NAD+

(PEPDEPHOS-RXN)	pyruvate + ATP  ->  phosphoenolpyruvate + ADP + H+

(RXN-5110)	geranyl diphosphate  ->  beta-myrcene + diphosphate

(O-SUCCINYLBENZOATE-COA-SYN-RXN)	(1R,6R)-6-hydroxy-2-succinylcyclohexa-2,4-diene-1-carboxylate  ->  2-succinylbenzoate + H2O

(RXN-4228)	(22S,24R)-22-hydroxy-5alpha-ergostan-3-one + 2 H+  ->  6-deoxocathasterone

(1.2.1.25-RXN)	3-methyl-2-oxobutanoate + coenzyme A + NAD+  ->  isobutanoyl-CoA + CO2 + NADH

(3.6.1.17-RXN)	P1,P4-bis(5'-guanosyl) tetraphosphate + H2O  ->  GTP + GMP + 2 H+

(3.6.1.17-RXN)	GTP + GMP + 2 H+  ->  P1,P4-bis(5'-guanosyl) tetraphosphate + H2O

(RXN-8328)	1-18:2-2-18:1-phosphatidylcholine  ->  1-18:2-2-18:2-sn-glycerol-3-phosphocholine + 2 H+

(RXN-8714)	tyramine + sinapoyl-CoA  ->  sinapoyltyramine + coenzyme A + H+

(3-HYDROXYPROPIONATE-DEHYDROGENASE-RXN)	3-hydroxypropionate + NAD+  ->  malonate semialdehyde + NADH + H+

(RXN-9746)	2,4,6-trinitrotoluene + 2 H+  ->  4-nitroso-2,6-dinitrotoluene + H2O

(3PGAREARR-RXN)	2-phospho-D-glycerate  ->  3-phospho-D-glycerate

(RXN-12155)	behenate + 2 NADPH + oxygen  ->  22-hydroxydocosanoate + 2 NADP+ + H2O

(RXN-4303)	dimethylallyl diphosphate + ATP + H+  ->  N6-(delta2-isopentenyl)-adenosine 5'-triphosphate + diphosphate

(3.1.3.62-RXN)	D-myo-inositol (1,3,4,5)-tetrakisphosphate + H2O  ->  D-myo-inositol (1,4,5)-trisphosphate + phosphate

(3.1.3.62-RXN)	D-myo-inositol (1,4,5)-trisphosphate + phosphate  ->  D-myo-inositol (1,3,4,5)-tetrakisphosphate + H2O

(PREPHENATE-TRANSAMINE-RXN)	prephenate + L-glutamate  ->  L-arogenate + 2-oxoglutarate

(RXN-8092)	acetaldehyde + oxygen + H2O  ->  acetate + hydrogen peroxide + H+

(RXN-8092)	acetate + hydrogen peroxide + H+  ->  acetaldehyde + oxygen + H2O

(RXN0-743)	N5-carboxyaminoimidazole ribonucleotide  ->  5-amino-1-(5-phospho-D-ribosyl)imidazole-4-carboxylate

(RXN0-743)	5-amino-1-(5-phospho-D-ribosyl)imidazole-4-carboxylate  ->  N5-carboxyaminoimidazole ribonucleotide

(RXN-8618)	geranyl diphosphate + H2O  ->  geraniol + diphosphate

(GDPMANDEHYDRA-RXN)	GDP-alpha-D-mannose  ->  GDP-4-dehydro-6-deoxy-D-mannose + H2O

(LUTEOLIN-7-O-GLUCORONOSYLTRANSFERASE-RXN)	luteolin + UDP-D-glucuronate  ->  luteolin 7-O-beta-D-glucuronide + UDP

(RXN-6902)	4-aminobutanoate + pyruvate  ->  succinate semialdehyde + L-alanine

(RXN-10701)	OPC4-3-ketoacyl-CoA + coenzyme A  ->  acetyl-CoA + jasmonoyl-CoA

(RXN-37)	4-acetamidobutanal + NAD+ + H2O  ->  4-acetamidobutanoate + NADH + 2 H+

(RXN-37)	4-acetamidobutanoate + NADH + 2 H+  ->  4-acetamidobutanal + NAD+ + H2O

(PANTOATE-BETA-ALANINE-LIG-RXN)	beta-alanine + (R)-pantoate + ATP  ->  (R)-pantothenate + AMP + diphosphate + H+

(RXN-11212)	(S)-methylmalonate-semialdehyde + coenzyme A + NAD+ + H2O  ->  propanoyl-CoA + bicarbonate + NADH + H+

(RXN-11212)	propanoyl-CoA + bicarbonate + NADH + H+  ->  (S)-methylmalonate-semialdehyde + coenzyme A + NAD+ + H2O

(RXN0-901)	xanthine + NAD+ + H2O  ->  urate + NADH + H+

(RXN0-901)	urate + NADH + H+  ->  xanthine + NAD+ + H2O

(RXN-1321)	alpha-linolenate + oxygen  ->  (9Z,11E,15Z)-(13S)-hydroperoxyoctadeca-9,11,15-trienoate

(4.4.1.14-RXN)	S-adenosyl-L-methionine  ->  S-methyl-5'-thioadenosine + 1-aminocyclopropane-1-carboxylate + H+

(23-DIMETHYLMALATE-LYASE-RXN)	(2R,3S)-2,3-dimethylmalate  ->  propanoate + pyruvate

(23-DIMETHYLMALATE-LYASE-RXN)	propanoate + pyruvate  ->  (2R,3S)-2,3-dimethylmalate

(RXN-1404)	indole-3-acetonitrile + 2 H2O  ->  ammonia + indole-3-acetate + H+

(RXNQT-4333)	8-methylthiooctyldesulfoglucosinolate + phosphoadenosine-5'-phosphosulfate  ->  adenosine 3',5'-bisphosphate + 8-methylthiooctyl glucosinolate + H+

(RXNQT-4333)	adenosine 3',5'-bisphosphate + 8-methylthiooctyl glucosinolate + H+  ->  8-methylthiooctyldesulfoglucosinolate + phosphoadenosine-5'-phosphosulfate

(DADPKIN-RXN)	dADP + ATP  ->  dATP + ADP

(RXN-6201)	5-hydroxy-2-oxo-4-ureido-2,5-dihydro-1H imidazole-5-carboxylate + H+  ->  S-allantoin + CO2

(POLYAMINE-OXIDASE-RXN)	N1-acetylspermine + oxygen + H2O  ->  N1-acetylspermidine + 3-aminopropanal + hydrogen peroxide

(POLYAMINE-OXIDASE-RXN)	N1-acetylspermidine + 3-aminopropanal + hydrogen peroxide  ->  N1-acetylspermine + oxygen + H2O

(2PGADEHYDRAT-RXN)	phosphoenolpyruvate + H2O  ->  2-phospho-D-glycerate

(RXN-12601)	kauralexin B3 + NADPH + oxygen  ->  kauralexin B2 + NADP+ + H2O

(RXN-8088)	benzaldehyde + oxygen + H2O  ->  benzoate + hydrogen peroxide + H+

(RXN-8088)	benzoate + hydrogen peroxide + H+  ->  benzaldehyde + oxygen + H2O

(RXN-8352)	24-epi-campesterol + NADPH + H+ + oxygen  ->  brassicasterol + NADP+ + 2 H2O

(RXN-8680)	(-)-secoisolariciresinol + NAD+  ->  (-)-lactol + NADH + H+

(RXN-12746)	3-[(3aS,4S,7aS)-7a-methyl-1,5-dioxo-octahydro-1H-inden-4-yl]propanoate + ATP + coenzyme A  ->  3-[(3aS,4S,7aS)-7a-methyl-1,5-dioxo-octahydro-1H-inden-4-yl]propanoyl-CoA + AMP + diphosphate

(RXN-12746)	3-[(3aS,4S,7aS)-7a-methyl-1,5-dioxo-octahydro-1H-inden-4-yl]propanoyl-CoA + AMP + diphosphate  ->  3-[(3aS,4S,7aS)-7a-methyl-1,5-dioxo-octahydro-1H-inden-4-yl]propanoate + ATP + coenzyme A

(RXN0-2381)	(1S,2R)-1-C-(indol-3-yl)glycerol 3-phosphate  ->  indole + D-glyceraldehyde 3-phosphate

(RXN-10814)	L-phenylalanine + 2-oxoglutarate  ->  2-oxo-3-phenylpropanoate + L-glutamate

(RXN-10814)	2-oxo-3-phenylpropanoate + L-glutamate  ->  L-phenylalanine + 2-oxoglutarate

(URUR-RXN)	S-ureidoglycine + H2O  ->  ammonia + S-(-)-ureidoglycolate + H+

(R146-RXN)	1,2-dihydroxy-5-(methylthio)pent-1-en-3-one + oxygen  ->  3-S-methylmercaptopropionate + formate + carbon monoxide + H+

(RXN0-5289)	D-glycerate + NAD+  ->  tartronate semialdehyde + NADH + H+

(RXN0-5289)	tartronate semialdehyde + NADH + H+  ->  D-glycerate + NAD+

(RXN-7665)	dihydrogeranylgeranyl-chlorophyll a + NADPH + H+  ->  tetrahydrogeranylgeranyl-chlorophyll a + NADP+

(RXN-8235)	delphinidin 3-O-glucosyl-5-O-caffeoylglucoside-3'-O-glucoside + caffeoyl-CoA  ->  gentiodelphin + coenzyme A

(RXN-10862)	ADP + H2O  ->  AMP + phosphate + H+

(RXN-10862)	AMP + phosphate + H+  ->  ADP + H2O

(RXN-9802)	16-hydroxypalmitate + NADP+  ->  16-oxo-palmitate + NADPH + H+

(RXN-8387)	psoralen + NADPH + oxygen + H+  ->  bergaptol + NADP+ + H2O

(TREHALA-RXN)	trehalose + H2O  ->  beta-D-glucose + alpha-D-glucose

(TREHALA-RXN)	beta-D-glucose + alpha-D-glucose  ->  trehalose + H2O

(RXN-8285)	2 verbascose  ->  ajugose + stachyose

(RXN-7203)	D-myo-inositol (3,4)-bisphosphate + ATP  ->  D-myo-inositol (3,4,6)-trisphosphate + ADP + H+

(RXN-4308)	N6-(delta2-isopentenyl)-adenosine 5'-monophosphate + NADPH + H2O  ->  trans-zeatin riboside monophosphate + NADP+ + 3 H+

(RXN-10781)	5-hydroxytryptophol + NAD+  ->  5-hydroxyindole acetaldehyde + NADH + H+

(RXN-10781)	5-hydroxyindole acetaldehyde + NADH + H+  ->  5-hydroxytryptophol + NAD+

(RXN-7202)	1D-myo-inositol (3)-monophosphate + ATP  ->  D-myo-inositol (3,4)-bisphosphate + ADP + H+

(RXN-8232)	delphinidin 3,5,3'-triglucoside + caffeoyl-CoA  ->  delphinidin 3-O-glucosyl-5-O-caffeoylglucoside-3'-O-glucoside + coenzyme A

(NMNNUCLEOSID-RXN)	beta-nicotinamide D-ribonucleotide + H2O  ->  D-ribose 5-phosphate + nicotinamide + H+

(CYSPH-RXN)	L-cysteine + O-phospho-L-homoserine  ->  L-cystathionine + phosphate

(RXN-8898)	alliin  ->  allylsulfenate + 2-aminoacrylate + H+

(RXN-8898)	allylsulfenate + 2-aminoacrylate + H+  ->  alliin

(SQUALENE-MONOOXYGENASE-RXN)	squalene + NADPH + oxygen + H+  ->  (3S)-2,3-epoxy-2,3-dihydrosqualene + NADP+ + H2O

(MERCAPYSTRANS-RXN)	hydrogen cyanide + 3-mercaptopyruvate  ->  pyruvate + thiocyanate + H+

(MERCAPYSTRANS-RXN)	pyruvate + thiocyanate + H+  ->  hydrogen cyanide + 3-mercaptopyruvate

(RXNQT-4332)	7-methylthioheptyldesulfoglucosinolate + phosphoadenosine-5'-phosphosulfate  ->  adenosine 3',5'-bisphosphate + 7-methylthioheptyl glucosinolate + H+

(RXNQT-4332)	adenosine 3',5'-bisphosphate + 7-methylthioheptyl glucosinolate + H+  ->  7-methylthioheptyldesulfoglucosinolate + phosphoadenosine-5'-phosphosulfate

(ASPARTATEKIN-RXN)	L-aspartate + ATP  ->  L-aspartyl-4-phosphate + ADP

(AMP-DEAMINASE-RXN)	AMP + H2O  ->  IMP + ammonia

(2.1.1.103-RXN)	phosphoryl-ethanolamine + S-adenosyl-L-methionine  ->  S-adenosyl-L-homocysteine + N-methylethanolamine phosphate + H+

(RXN-8553)	(2E,6E)-farnesyl diphosphate  ->  (E,E)-germacrene B + diphosphate

(1.1.1.34-RXN)	(S)-3-hydroxy-3-methylglutaryl-CoA + 2 NADPH + 2 H+  ->  (R)-mevalonate + coenzyme A + 2 NADP+

(RXN-8326)	1-18:1-2-18:2-phosphatidylcholine  ->  1-18:1-2-18:3-phosphatidylcholine + 2 H+

(RXN-6762)	benzyl alcohol + acetyl-CoA  ->  benzylacetate + coenzyme A

(FUMARYLACETOACETASE-RXN)	4-fumaryl-acetoacetate + H2O  ->  fumarate + acetoacetate + H+

(FUMARYLACETOACETASE-RXN)	fumarate + acetoacetate + H+  ->  4-fumaryl-acetoacetate + H2O

(RXN-8301)	1-18:2-2-16:3-monogalactosyldiacylglycerol  ->  1-18:3-2-16:3-monogalactosyldiacylglycerol + 2 H+

(RXN-8325)	1-18:2-2-18:3-phosphatidylcholine  ->  1-18:3-2-18:3-phosphatidylcholine + 2 H+

(RXN-4221)	isofucosterol  ->  delta24-25-sitosterol

(RXN-1063)	oleate + 2 NADPH + oxygen  ->  18-hydroxyoleate + 2 NADP+ + H2O

(RXN-10747)	spermidine + oxygen + H2O  ->  propane-1,3-diamine + 4-aminobutanal + hydrogen peroxide

(RXN-8307)	1-18:3-2-16:0-monogalactosyldiacylglycerol  ->  1-18:3-2-16:1-monogalactosyldiacylglycerol + 2 H+

(3.6.4.5-RXN)	ATP + H2O  ->  ADP + phosphate + H+

(3.6.4.5-RXN)	ADP + phosphate + H+  ->  ATP + H2O

(RXN-9083)	indole-3-acetate + L-valine + ATP  ->  indole-3-acetyl-valine + AMP + diphosphate + H+

(RXN-8331)	1-18:3-2-18:2-phosphatidylcholine  ->  1-18:3-2-18:3-phosphatidylcholine + 2 H+

(ACETYLORNTRANSAM-RXN)	L-glutamate + N-acetyl-L-glutamate 5-semialdehyde  ->  N-acetyl-L-ornithine + 2-oxoglutarate

(RXN-8684)	(-)-lariciresinol + NADPH + H+  ->  (+)-secoisolariciresinol + NADP+

(RXN-12199)	UTP + 2 H2O  ->  uridine-5'-phosphate + 2 phosphate + 2 H+

(THYKI-RXN)	thymidine + ATP  ->  dTMP + ADP + H+

(THYKI-RXN)	dTMP + ADP + H+  ->  thymidine + ATP

(RXN-10697)	OPC8-trans-2-enoyl-CoA + H2O  ->  OPC8-3-hydroxyacyl-CoA

(RXN-10708)	jasmonoyl-CoA + H2O  ->  (+)-7-iso-jasmonate + coenzyme A + H+

(BENZALDEHYDE-DEHYDROGENASE-NAD+-RXN)	benzaldehyde + NAD+ + H2O  ->  benzoate + NADH + 2 H+

(BENZALDEHYDE-DEHYDROGENASE-NAD+-RXN)	benzoate + NADH + 2 H+  ->  benzaldehyde + NAD+ + H2O

(DIHYDLIPACETRANS-RXN)	acetyl-CoA + dihydrolipoamide  ->  S-acetyldihydrolipoamide + coenzyme A

(DIHYDLIPACETRANS-RXN)	S-acetyldihydrolipoamide + coenzyme A  ->  acetyl-CoA + dihydrolipoamide

(RXN-13197)	D-myo-inositol (1,4,5)-trisphosphate + 2 ATP  ->  D-myo-inositol (1,3,4,5,6)-pentakisphosphate + 2 ADP + 2 H+

(RXN-13197)	D-myo-inositol (1,3,4,5,6)-pentakisphosphate + 2 ADP + 2 H+  ->  D-myo-inositol (1,4,5)-trisphosphate + 2 ATP

(RXN1F-10)	monovinyl protochlorophyllide a + NADPH + H+  ->  chlorophyllide a + NADP+

(ORNITHINE-GLU-AMINOTRANSFORASE-RXN)	L-ornithine + 2-oxoglutarate  ->  L-glutamate + L-glutamate gamma-semialdehyde

(ORNITHINE-GLU-AMINOTRANSFORASE-RXN)	L-glutamate + L-glutamate gamma-semialdehyde  ->  L-ornithine + 2-oxoglutarate

(RXN1G-1439)	6-O-trans-keto-mycolyl-trehalose-6-phosphate + H2O  ->  trehalose-trans-keto-mono-mycolate + phosphate

(RXN1G-1439)	trehalose-trans-keto-mono-mycolate + phosphate  ->  6-O-trans-keto-mycolyl-trehalose-6-phosphate + H2O

(RXN-8344)	ATP + molybdopterin + 2 H+  ->  adenylyl-molybdopterin + diphosphate

(CHLOROMUCISOM-RXN)	2,5-dichloro-cis,cis-muconate  ->  2-chloro-trans-dienelactone + chloride

(CHLOROMUCISOM-RXN)	2-chloro-trans-dienelactone + chloride  ->  2,5-dichloro-cis,cis-muconate

(RXN-8319)	1-18:3-2-16:0-phosphatidylglycerol  ->  1-18:3-2-trans-16:1-phosphatidylglycerol + 2 H+

(PHOSPHOMEVALONATE-KINASE-RXN)	mevalonate-5-phosphate + ATP  ->  mevalonate-diphosphate + ADP

(PYRIDOXKIN-RXN)	ATP + pyridoxal  ->  ADP + pyridoxal 5'-phosphate + H+

(PYRIDOXKIN-RXN)	ADP + pyridoxal 5'-phosphate + H+  ->  ATP + pyridoxal

(MMUM-RXN)	S-methyl-L-methionine + L-homocysteine  ->  2 L-methionine + H+

(UREASE-RXN)	urea + H2O  ->  2 ammonia + CO2

(NAD-KIN-RXN)	ATP + NAD+  ->  ADP + NADP+ + H+

(RXN66-306)	14-demethyllanosterol + NADPH + H+  ->  4,4-dimethylzymosterol + NADP+

(RXN-8497)	alpha-linolenate + oxygen  ->  (9S,10E,12Z,15Z)-9-hydroperoxy-10,12,15-octadecadienoate

(SERINE--PYRUVATE-AMINOTRANSFERASE-RXN)	pyruvate + L-serine  ->  L-alanine + hydroxypyruvate

(SERINE--PYRUVATE-AMINOTRANSFERASE-RXN)	L-alanine + hydroxypyruvate  ->  pyruvate + L-serine

(RXN-10053)	fructose-1,6-bisphosphate + methylglyoxal  ->  6-deoxy-5-ketofructose-1-phosphate + D-glyceraldehyde 3-phosphate

(RXN-10053)	6-deoxy-5-ketofructose-1-phosphate + D-glyceraldehyde 3-phosphate  ->  fructose-1,6-bisphosphate + methylglyoxal

(RXN-9361)	S-adenosyl-L-methionine + demethylmenaquinol-10  ->  S-adenosyl-L-homocysteine + menaquinol-10 + H+

(RXN-9361)	S-adenosyl-L-homocysteine + menaquinol-10 + H+  ->  S-adenosyl-L-methionine + demethylmenaquinol-10

(INDOLE-3-ACETALDEHYDE-OXIDASE-RXN)	indole acetaldehyde + oxygen + H2O  ->  indole-3-acetate + hydrogen peroxide + H+

(SPERMINE-SYNTHASE-RXN)	spermidine + S-adenosyl-L-methioninamine  ->  spermine + S-methyl-5'-thioadenosine + H+

(RXN-3167)	5-O-(indol-3-ylacetyl-myo-inositol) D-galactoside + H2O  ->  indol-3-yl-acetyl-myo-inositol + beta-D-galactose

(RXN-7788)	ent-copalyl diphosphate  ->  ent-pimara-8(14),15-diene + diphosphate

(RXN-7788)	ent-pimara-8(14),15-diene + diphosphate  ->  ent-copalyl diphosphate

(RXN-7913)	ATP + dCMP  ->  ADP + dCDP

(RXN-7913)	ADP + dCDP  ->  ATP + dCMP

(RXN-4882)	9alpha-copalyl diphosphate  ->  stemar-13-ene + diphosphate

(RXN-8233)	delphinidin-3,5-diglucoside + caffeoyl-CoA  ->  delphinidin 3-O-glucosyl-5-O-caffeoylglucoside + coenzyme A

(SAMDECARB-RXN)	S-adenosyl-L-methionine + H+  ->  CO2 + S-adenosyl-L-methioninamine

(F16BDEPHOS-RXN)	fructose-1,6-bisphosphate + H2O  ->  D-fructose 6-phosphate + phosphate

(RXN-13697)	L-aspartate + 2-oxoglutarate  ->  L-glutamate + oxaloacetate

(RXN-8695)	(+)-pinoresinol + NADPH + H+ + oxygen  ->  (+)-piperitol + NADP+ + 2 H2O

(RXN-4225)	campesterol + NADPH + H+ + oxygen  ->  (22alpha)-hydroxy-campesterol + NADP+ + H2O

(RXN-2621)	caffeoylshikimate + coenzyme A  ->  caffeoyl-CoA + shikimate

(5-METHYLTHIORIBOSE-KINASE-RXN)	ATP + S-methyl-5-thio-D-ribose  ->  ADP + S-methyl-5-thio-alpha-D-ribose 1-phosphate + H+

(THI-P-SYN-RXN)	4-methyl-5-(2-phosphonooxyethyl)thiazole + 4-amino-2-methyl-5-diphosphomethylpyrimidine + H+  ->  thiamin phosphate + diphosphate

(1.14.13.68-RXN)	(Z)-[(4-hydroxyphenyl)acetaldehyde oxime] + NADPH + H+ + oxygen  ->  (S)-4-hydroxymandelonitrile + NADP+ + 2 H2O

(1.14.13.68-RXN)	(S)-4-hydroxymandelonitrile + NADP+ + 2 H2O  ->  (Z)-[(4-hydroxyphenyl)acetaldehyde oxime] + NADPH + H+ + oxygen

(4.2.3.19-RXN)	ent-copalyl diphosphate  ->  ent-kaurene + diphosphate

(NITRIC-OXIDE-SYNTHASE-RXN)	2 L-arginine + 3 NADPH + H+ + 4 oxygen  ->  2 L-citrulline + 2 nitric oxide + 3 NADP+ + 4 H2O

(RXN-115)	gibberellin A1 + 2-oxoglutarate + oxygen  ->  gibberellin A8 + succinate + CO2

(RXN-7740)	pheophorbide a + NADPH + oxygen + 2 H+  ->  red chlorophyll catabolite + NADP+

(RXN-11101)	(22S,24R)-22-hydroxy-5alpha-ergostan-3-one + NADPH + oxygen + H+  ->  3-dehydro-6-deoxoteasterone + NADP+ + H2O

(RXN-11626)	2-trans,-6-trans-farnesyl monophosphate + CTP  ->  (2E,6E)-farnesyl diphosphate + CDP

(RIBOPHOSPHAT-RXN)	5-amino-6-(5-phospho-D-ribitylamino)uracil + H2O  ->  5-amino-6-(D-ribitylamino)uracil + phosphate

(RXN0-5462)	GTP + H2O  ->  GDP + phosphate + H+

(RXN0-5462)	GDP + phosphate + H+  ->  GTP + H2O

(NARINGENIN-CHALCONE-SYNTHASE-RXN)	4-coumaroyl-CoA + 3 malonyl-CoA + 3 H+  ->  2',4,4',6'-tetrahydroxychalcone + 3 CO2 + 4 coenzyme A

(THI-P-KIN-RXN)	thiamin phosphate + ATP  ->  thiamin diphosphate + ADP

(RXN-8495)	linoleate + oxygen  ->  (9S,10E,12Z)-9-hydroperoxy-10,12-octadecadienoate

(RXN0-5408)	1D-myo-inositol (1)-monophosphate + H2O  ->  myo-inositol + phosphate

(RXN-12362)	n-butanol + acetyl-CoA  ->  butyl acetate + coenzyme A

(+-NEOMENTHOL-DEHYDROGENASE-RXN)	(+)-neomenthol + NADP+  ->  (-)-menthone + NADPH + H+

(+-NEOMENTHOL-DEHYDROGENASE-RXN)	(-)-menthone + NADPH + H+  ->  (+)-neomenthol + NADP+

(RXN-7805)	3 malonyl-CoA + isobutanoyl-CoA + 3 H+  ->  phlorisobutyrophenone + 3 CO2 + 4 coenzyme A

(RXN-7805)	phlorisobutyrophenone + 3 CO2 + 4 coenzyme A  ->  3 malonyl-CoA + isobutanoyl-CoA + 3 H+

(RXN0-302)	2-phospho-4-(cytidine 5'-diphospho)-2-C-methyl-D-erythritol  ->  2-C-methyl-D-erythritol-2,4-cyclodiphosphate + CMP

(RXN-3166)	indol-3-yl-acetyl-myo-inositol + H2O  ->  indole-3-acetate + myo-inositol + H+

(RXN-8939)	(2E,6E)-farnesyl diphosphate  ->  (+)-germacrene D + diphosphate

(RXN-5286)	chlorophyllide a + NADP+  ->  divinylchlorophyllide a + NADPH + H+

(RXN-5286)	divinylchlorophyllide a + NADPH + H+  ->  chlorophyllide a + NADP+

(RXN-8632)	acetol + NADH + H+  ->  (S)-propane-1,2-diol + NAD+

(GUANYL-KIN-RXN)	GMP + ATP  ->  GDP + ADP

(GUANYL-KIN-RXN)	GDP + ADP  ->  GMP + ATP

(ALLANTOICASE-RXN)	allantoate + H2O  ->  S-(-)-ureidoglycolate + urea

(RXN-7301)	D-myo-inositol (1,2,3,4,5)-pentakisphosphate + H2O  ->  D-myo-inositol (1,2,3,4) tetrakisphosphate + phosphate

(RXN-8351)	molybdenum cofactor + L-cysteine + 2 H+  ->  thio-molybdenum cofactor + L-alanine + H2O

(RXN-8351)	thio-molybdenum cofactor + L-alanine + H2O  ->  molybdenum cofactor + L-cysteine + 2 H+

(R465-RXN)	deethylsimazine + H2O  ->  N-ethylammeline + chloride + H+

(R465-RXN)	N-ethylammeline + chloride + H+  ->  deethylsimazine + H2O

(SULFATE-ADENYLYLTRANSFERASE-ADP-RXN)	sulfate + ADP + H+  ->  adenosine 5'-phosphosulfate + phosphate

(SULFATE-ADENYLYLTRANSFERASE-ADP-RXN)	adenosine 5'-phosphosulfate + phosphate  ->  sulfate + ADP + H+

(NICONUCADENYLYLTRAN-RXN)	ATP + beta-nicotinate D-ribonucleotide + H+  ->  nicotinate adenine dinucleotide + diphosphate

(GTPPYPHOSKIN-RXN)	GTP + ATP  ->  pppGpp + AMP

(GTPPYPHOSKIN-RXN)	pppGpp + AMP  ->  GTP + ATP

(2.7.1.139-RXN)	D-myo-inositol (1,3,4)-trisphosphate + ATP  ->  D-myo-inositol (1,3,4,5)-tetrakisphosphate + ADP + H+

(RXN-7759)	UDP-L-rhamnose + hesperitin-7-O-beta-D-glucoside  ->  UDP + hesperidin + H+

(RXN-7759)	UDP + hesperidin + H+  ->  UDP-L-rhamnose + hesperitin-7-O-beta-D-glucoside

(CYTIDINEKIN-RXN)	cytidine + GTP  ->  CMP + GDP + H+

(BETAGALACTOSID-RXN)	lactose + H2O  ->  beta-D-galactose + beta-D-glucose

(BETAGALACTOSID-RXN)	beta-D-galactose + beta-D-glucose  ->  lactose + H2O

(HEMN-RXN)	coproporphyrinogen III + 2 S-adenosyl-L-methionine  ->  protoporphyrinogen IX + 2 CO2 + 2 L-methionine + 2 5'-deoxyadenosine

(HEMN-RXN)	protoporphyrinogen IX + 2 CO2 + 2 L-methionine + 2 5'-deoxyadenosine  ->  coproporphyrinogen III + 2 S-adenosyl-L-methionine

(RXN-1065)	9,10-epoxy-18-hydroxystearate + H2O  ->  9,10,18-trihydroxystearate

(RXN-1726)	1-18:1-2-trans-16:1-phosphatidylglycerol  ->  1-18:2-2-trans-16:1-phosphatidylglycerol + 2 H+

(RXN-13673)	glutathione + 4-hydroxy-2-nonenal  ->  4-hydroxy-2-nonenal-glutathione conjugate

(RXN-13673)	4-hydroxy-2-nonenal-glutathione conjugate  ->  glutathione + 4-hydroxy-2-nonenal

(THIAZOLSYN3-RXN)	ATP + 4-methyl-5-(beta-hydroxyethyl)thiazole  ->  ADP + 4-methyl-5-(2-phosphonooxyethyl)thiazole + H+

(UDPKIN-RXN)	UDP + ATP  ->  UTP + ADP

(ARGSUCCINLYA-RXN)	L-arginino-succinate  ->  L-arginine + fumarate

(RXN-6722)	benzoate + S-adenosyl-L-methionine  ->  methylbenzoate + S-adenosyl-L-homocysteine

(RXN-11847)	S-adenosyl-L-methionine + demethylmenaquinol-7  ->  S-adenosyl-L-homocysteine + menaquinol-7 + H+

(RXN-11847)	S-adenosyl-L-homocysteine + menaquinol-7 + H+  ->  S-adenosyl-L-methionine + demethylmenaquinol-7

(RXN-8705)	(+)-sesamin + 2 H+ + oxygen  ->  (+)-sesamolin + H2O

(DIHYDROOROT-RXN)	N-carbamoyl-L-aspartate + H+  ->  (S)-dihydroorotate + H2O

(RXN-12980)	geranyl diphosphate + H2O  ->  1,8-cineole + diphosphate

(DCYSDESULF-RXN)	D-cysteine + H2O  ->  ammonia + pyruvate + hydrogen sulfide + H+

(DCYSDESULF-RXN)	ammonia + pyruvate + hydrogen sulfide + H+  ->  D-cysteine + H2O

(RXN-9807)	(9R,10S)-dihydroxystearate + NADPH + H+ + oxygen  ->  9,10,18-trihydroxystearate + NADP+ + H2O

(ALLENE-OXIDE-CYCLASE-RXN)	12,13(S)-epoxylinolenate  ->  12-oxo-cis-10,15-phytodienoate

(RXN-9205)	S-adenosyl-L-methionine + demethylmenaquinol-9  ->  S-adenosyl-L-homocysteine + menaquinol-9 + H+

(RXN-9205)	S-adenosyl-L-homocysteine + menaquinol-9 + H+  ->  S-adenosyl-L-methionine + demethylmenaquinol-9

(RXN-3221)	isoliquiritigenin  ->  liquiritigenin

(RXN-3221)	liquiritigenin  ->  isoliquiritigenin

(RXNN-404)	indole-3-acetamide + H2O  ->  indole-3-acetate + ammonia + H+

(RXN-7184)	D-myo-inositol (1,3,4,5)-tetrakisphosphate + ATP  ->  D-myo-inositol (1,3,4,5,6)-pentakisphosphate + ADP + H+

(FORMATETHFLIG-RXN)	ATP + formate + tetrahydrofolate  ->  ADP + 10-formyl-tetrahydrofolate + phosphate

(RXN-8295)	1-18:2-2-16:0-monogalactosyldiacylglycerol  ->  1-18:3-2-16:0-monogalactosyldiacylglycerol + 2 H+

(RXN-8197)	geraniol + NADPH + oxygen + H+  ->  (6E)-8-hydroxygeraniol + NADP+ + H2O

(RXN-8197)	(6E)-8-hydroxygeraniol + NADP+ + H2O  ->  geraniol + NADPH + oxygen + H+

(RXN-8050)	amorpha-4,11-diene + NADPH + oxygen + H+  ->  artemisinic alcohol + NADP+ + H2O

(RXN-8050)	artemisinic alcohol + NADP+ + H2O  ->  amorpha-4,11-diene + NADPH + oxygen + H+

(RXN-5123)	geranyl diphosphate  ->  (Z)-beta-ocimene + diphosphate

(RXN-5123)	(Z)-beta-ocimene + diphosphate  ->  geranyl diphosphate

(RXN1F-164)	GA24 + 2-oxoglutarate + oxygen  ->  gibberellin A9 + 2 CO2 + succinate + H+

(RXN-12084)	17beta-estradiol + NADP+  ->  estrone + NADPH + H+

(RXN-12084)	estrone + NADPH + H+  ->  17beta-estradiol + NADP+

(SHIKIMATE-5-DEHYDROGENASE-RXN)	3-dehydroshikimate + NADPH + H+  ->  shikimate + NADP+

(RXN-10952)	1D-myo-inositol (4)-monophosphate + H2O  ->  myo-inositol + phosphate

(RXN-5643)	N-dimethylethanolamine phosphate + S-adenosyl-L-methionine  ->  phosphocholine + S-adenosyl-L-homocysteine + H+

(HISTIDINE-DECARBOXYLASE-RXN)	L-histidine + H+  ->  CO2 + histamine

(HISTIDINE-DECARBOXYLASE-RXN)	CO2 + histamine  ->  L-histidine + H+

(RXN-9070)	emodin + H+ + H2O  ->  emodin anthrone + oxygen

(RXN-9070)	emodin anthrone + oxygen  ->  emodin + H+ + H2O

(CYTDEAM-RXN)	cytosine + H2O  ->  ammonia + uracil

(RXN-4243)	sitosterol + NADPH + H+ + oxygen  ->  stigmasterol + NADP+ + 2 H2O

(RXN-7826)	isovaleryl-CoA + 3 malonyl-CoA + 2 H+  ->  6-(4-methyl-2-oxopentyl)-4-hydroxy-2-pyrone + 3 CO2 + 4 coenzyme A

(RXN-7826)	6-(4-methyl-2-oxopentyl)-4-hydroxy-2-pyrone + 3 CO2 + 4 coenzyme A  ->  isovaleryl-CoA + 3 malonyl-CoA + 2 H+

(RXN-3541)	4 L-ascorbate + oxygen + 4 H+  ->  4 monodehydroascorbate + 2 H2O

(RXN-3541)	4 monodehydroascorbate + 2 H2O  ->  4 L-ascorbate + oxygen + 4 H+

(RXN-9747)	4-nitroso-2,6-dinitrotoluene + 2 H+  ->  4-hydroxylamino-2,6-dinitrotoluene

(RXN-12400)	XLLG xyloglucan oligosaccharide + 2 H2O  ->  XXXG xyloglucan oligosaccharide + 2 beta-D-galactose

(RXN-12400)	XXXG xyloglucan oligosaccharide + 2 beta-D-galactose  ->  XLLG xyloglucan oligosaccharide + 2 H2O

(RXN-12078)	D-galactitol + NADP+  ->  beta-D-galactose + NADPH + H+

(RXN-12078)	beta-D-galactose + NADPH + H+  ->  D-galactitol + NADP+

(RXN-7774)	2-oxoglutarate + H+  ->  succinate semialdehyde + CO2

(RXN-7774)	succinate semialdehyde + CO2  ->  2-oxoglutarate + H+

(RXN-4310)	trans-zeatin riboside triphosphate + H2O  ->  trans-zeatin riboside diphosphate + phosphate + 2 H+

(RXN-11976)	all-trans-3,4-didehydrolycopene  ->  torulene

(RXN-11976)	torulene  ->  all-trans-3,4-didehydrolycopene

(RXN-9310)	2-succinyl-5-enolpyruvyl-6-hydroxy-3-cyclohexene-1-carboxylate  ->  (1R,6R)-6-hydroxy-2-succinylcyclohexa-2,4-diene-1-carboxylate + pyruvate

(IPPISOM-RXN)	isopentenyl diphosphate  ->  dimethylallyl diphosphate

(IPPISOM-RXN)	dimethylallyl diphosphate  ->  isopentenyl diphosphate

(GTP-CYCLOHYDRO-I-RXN)	GTP + H2O  ->  formate + 7,8-dihydroneopterin triphosphate + H+

(PRPPAMIDOTRANS-RXN)	5-phospho-alpha-D-ribose 1-diphosphate + L-glutamine + H2O  ->  5-phospho-beta-D-ribosyl-amine + L-glutamate + diphosphate

(RXN-12300)	cis-3-hexenal + NADPH + H+  ->  (3Z)-hex-3-en-ol + NADP+

(RXN-12300)	(3Z)-hex-3-en-ol + NADP+  ->  cis-3-hexenal + NADPH + H+

(RXN-12705)	24-hydroxy-3-oxocholest-4-en-26-oyl-CoA + NAD+  ->  3,24-dioxocholest-4-en-26-oyl-CoA + NADH + H+

(RXN-12705)	3,24-dioxocholest-4-en-26-oyl-CoA + NADH + H+  ->  24-hydroxy-3-oxocholest-4-en-26-oyl-CoA + NAD+

(RXN-11625)	(2E,6E)-farnesol + CTP  ->  2-trans,-6-trans-farnesyl monophosphate + CDP + H+

(N-CARBAMOYLPUTRESCINE-AMIDASE-RXN)	N-carbamoylputrescine + H+ + H2O  ->  putrescine + CO2 + ammonia

(RXN-8089)	cinnamaldehyde + oxygen + H2O  ->  trans-cinnamate + hydrogen peroxide + H+

(RXN-8089)	trans-cinnamate + hydrogen peroxide + H+  ->  cinnamaldehyde + oxygen + H2O

(ALLANTOATE-DEIMINASE-RXN)	allantoate + H+ + H2O  ->  S-ureidoglycine + ammonia + CO2

(RXN-11486)	all-trans-geranyl-geranyl diphosphate + 5 isopentenyl diphosphate  ->  all-trans-nonaprenyl diphosphate + 5 diphosphate

(RXN-8415)	(2E,6E)-farnesyl diphosphate  ->  alpha-humulene + diphosphate

(LIPIDADISACCHARIDESYNTH-RXN)	2,3-bis[(3R)-3-hydroxymyristoyl]-alpha-D-glucosaminyl 1-phosphate + UDP-2,3-bis[O-(3R)-3-hydroxymyristoyl]-alpha-D-glucosamine  ->  lipid A disaccharide + UDP + H+

(LIPIDADISACCHARIDESYNTH-RXN)	lipid A disaccharide + UDP + H+  ->  2,3-bis[(3R)-3-hydroxymyristoyl]-alpha-D-glucosaminyl 1-phosphate + UDP-2,3-bis[O-(3R)-3-hydroxymyristoyl]-alpha-D-glucosamine

(CITSYN-RXN)	oxaloacetate + acetyl-CoA + H2O  ->  citrate + coenzyme A + H+

(HYPOXANPRIBOSYLTRAN-RXN)	IMP + diphosphate  ->  hypoxanthine + 5-phospho-alpha-D-ribose 1-diphosphate

(HYPOXANPRIBOSYLTRAN-RXN)	hypoxanthine + 5-phospho-alpha-D-ribose 1-diphosphate  ->  IMP + diphosphate

(RXN-8329)	1-18:2-2-18:2-sn-glycerol-3-phosphocholine  ->  1-18:2-2-18:3-phosphatidylcholine + 2 H+

(RXN-8442)	nicotinate + D-ribulose-1-phosphate + H+  ->  beta-D-ribosylnicotinate + phosphate

(RXN1F-99)	GA24 + 2-oxoglutarate + oxygen  ->  GA25 + CO2 + succinate + H+

(RXN-3142)	4-coumaroyl-CoA + 3 malonyl-CoA + NADPH + 4 H+  ->  isoliquiritigenin + 3 CO2 + 4 coenzyme A + NADP+ + H2O

(2-OCTAPRENYLPHENOL-HYDROX-RXN)	2-octaprenylphenol + NADPH + oxygen + H+  ->  3-(all-trans-octaprenyl)benzene-1,2-diol + NADP+ + H2O

(2-OCTAPRENYLPHENOL-HYDROX-RXN)	3-(all-trans-octaprenyl)benzene-1,2-diol + NADP+ + H2O  ->  2-octaprenylphenol + NADPH + oxygen + H+

(STEROID-SULFOTRANSFERASE-RXN)	a phenolic steroid + phosphoadenosine-5'-phosphosulfate  ->  adenosine 3',5'-bisphosphate + steroid O sulfate + H+

(STEROID-SULFOTRANSFERASE-RXN)	adenosine 3',5'-bisphosphate + steroid O sulfate + H+  ->  a phenolic steroid + phosphoadenosine-5'-phosphosulfate

(TROPINE-DEHYDROGENASE-RXN)	tropine + NADP+  ->  tropinone + NADPH + H+

(TROPINE-DEHYDROGENASE-RXN)	tropinone + NADPH + H+  ->  tropine + NADP+

(PYRUVATEORTHOPHOSPHATE-DIKINASE-RXN)	pyruvate + ATP + phosphate  ->  phosphoenolpyruvate + AMP + diphosphate + H+

(PYRUVATEORTHOPHOSPHATE-DIKINASE-RXN)	phosphoenolpyruvate + AMP + diphosphate + H+  ->  pyruvate + ATP + phosphate

(METHIONINE-GAMMA-LYASE-RXN)	L-methionine + H2O  ->  methanethiol + ammonia + 2-oxobutanoate + H+

(METHIONINE-GAMMA-LYASE-RXN)	methanethiol + ammonia + 2-oxobutanoate + H+  ->  L-methionine + H2O

(UREIDOGLYCOLATE-LYASE-RXN)	S-(-)-ureidoglycolate  ->  urea + glyoxylate

(RXN-11532)	(22S,24R)-22-hydroxy-5alpha-ergostan-3-one + 2 H+  ->  3-epi-6-deoxocathasterone

(RXN-4307)	dimethylallyl diphosphate + AMP  ->  N6-(delta2-isopentenyl)-adenosine 5'-monophosphate + diphosphate

(RXN-3625)	2,7-dihydroxy-4'-methoxyisoflavanone  ->  formononetin + H2O

(RXN-3625)	formononetin + H2O  ->  2,7-dihydroxy-4'-methoxyisoflavanone

(RXN-11261)	tricaffeoyl spermidine + 3 S-adenosyl-L-methionine  ->  triferuloyl spermidine + 3 S-adenosyl-L-homocysteine + 3 H+

(CMPKI-RXN)	ATP + CMP  ->  ADP + CDP

(RXN-13677)	4-hydroxy-2-nonenal-[Cys-Gly] conjugate + H2O  ->  4-hydroxy-2-nonenal-[L-Cys] conjugate + glycine

(RXN-13677)	4-hydroxy-2-nonenal-[L-Cys] conjugate + glycine  ->  4-hydroxy-2-nonenal-[Cys-Gly] conjugate + H2O

(RXN-7575)	4-coumaroyl-CoA + 2 malonyl-CoA + H+  ->  bis-noryangonin + 2 CO2 + 3 coenzyme A

(RXN-10711)	methyl indole-3-acetate + H2O  ->  indole-3-acetate + methanol + H+

(L-IDITOL-2-DEHYDROGENASE-RXN)	L-iditol + NAD+  ->  L-sorbose + NADH + H+

(L-IDITOL-2-DEHYDROGENASE-RXN)	L-sorbose + NADH + H+  ->  L-iditol + NAD+

(RXN-8703)	(+)-piperitol + 2 H+ + oxygen  ->  (+)-sesamolinol + H2O

(THIAMIN-PYROPHOSPHOKINASE-RXN)	thiamin + ATP  ->  thiamin diphosphate + AMP + H+

(RXN-10703)	OPC4-3-hydroxyacyl-CoA + NAD+  ->  OPC4-3-ketoacyl-CoA + NADH + H+

(RXN-9230)	all-trans-decaprenyl diphosphate + 4-hydroxybenzoate  ->  3-decaprenyl-4-hydroxybenzoate + diphosphate

(RXN-11245)	3-(4-hydroxyphenyl)-3-hydroxy-propionyl-CoA + NAD+  ->  3-(4-hydroxyphenyl)-3-oxo-propionyl-CoA + NADH + H+

(MYO-INOSITOL-1OR-4-MONOPHOSPHATASE-RXN)	1D-myo-inositol (3)-monophosphate + H2O  ->  myo-inositol + phosphate

(RXN-745)	(+)-7-iso-jasmonate  ->  (-)-jasmonate

(RXN-8138)	pelargonidin-3,5-diglucoside + caffeoyl-CoA  ->  bisdemalonylsalvianin + coenzyme A

(RXN-12720)	selenate + ATP + 2 H+  ->  adenosine 5'-phosphoselenate + diphosphate

(RXN-12570)	(S)-3-hydroxyhexanoyl-CoA + NAD+  ->  3-oxohexanoyl-CoA + NADH + H+

(RXN-12570)	3-oxohexanoyl-CoA + NADH + H+  ->  (S)-3-hydroxyhexanoyl-CoA + NAD+

(RXN-10971)	1D-myo-inositol 1,2,3,4,5,6-hexakisphosphate + ATP + H+  ->  3-diphospho-1D-myo-inositol (1,2,4,5,6)pentakisphosphate + ADP

(DUDPKIN-RXN)	dUDP + ATP  ->  dUTP + ADP

(RXN-11522)	caffeine + oxygen + H2O  ->  1,3,7-trimethylurate + hydrogen peroxide

(RXN-11522)	1,3,7-trimethylurate + hydrogen peroxide  ->  caffeine + oxygen + H2O

(RXN-8909)	isoalliin + H2O  ->  1-propenylsulfenate + pyruvate + ammonia + H+

(RXN-8909)	1-propenylsulfenate + pyruvate + ammonia + H+  ->  isoalliin + H2O

(4.2.1.107-RXN)	(24R,25R)-3alpha,7alpha,12alpha,24-tetrahydroxy-5beta-cholestanoyl CoA  ->  (24E)-3alpha,7alpha,12alpha-trihydroxy-5beta-cholest-24-enoyl-CoA + H2O

(4.2.1.107-RXN)	(24E)-3alpha,7alpha,12alpha-trihydroxy-5beta-cholest-24-enoyl-CoA + H2O  ->  (24R,25R)-3alpha,7alpha,12alpha,24-tetrahydroxy-5beta-cholestanoyl CoA

(ACONITATEHYDR-RXN)	cis-aconitate + H2O  ->  D-threo-isocitrate

(DIENOYLCOAREDUCT-RXN)	trans-delta2-decenoyl-CoA + NADP+  ->  trans-delta2, cis-delta4-decadienoyl-CoA + NADPH + H+

(DIENOYLCOAREDUCT-RXN)	trans-delta2, cis-delta4-decadienoyl-CoA + NADPH + H+  ->  trans-delta2-decenoyl-CoA + NADP+

(RXN-8850)	dUMP + 5,10-methylenetetrahydrofolate + NADPH + H+  ->  dTMP + tetrahydrofolate + NADP+

(RXN-8850)	dTMP + tetrahydrofolate + NADP+  ->  dUMP + 5,10-methylenetetrahydrofolate + NADPH + H+

(RXN-8026)	beta-cryptoxanthin + NADH + oxygen + H+  ->  zeaxanthin + NAD+ + H2O

(RXN-4314)	trans-zeatin riboside monophosphate + H2O  ->  trans-zeatin + D-ribose 5-phosphate

(ASPAMINOTRANS-RXN)	L-aspartate + 2-oxoglutarate  ->  L-glutamate + oxaloacetate

(ASPAMINOTRANS-RXN)	L-glutamate + oxaloacetate  ->  L-aspartate + 2-oxoglutarate

(RXN-2121)	18-hydroxyoleate + NADP+  ->  18-oxo-oleate + NADPH + H+

(RXN-4884)	ent-copalyl diphosphate  ->  ent-sandaracopimaradiene + diphosphate

(RXN-11552)	UDP-beta-L-arabinofuranose  ->  UDP-beta-L-arabinopyranose

(RXN-11552)	UDP-beta-L-arabinopyranose  ->  UDP-beta-L-arabinofuranose

(3.5.1.88-RXN)	formyl-L-methionyl peptide + H2O  ->  methionyl peptide + formate + H+

(3.5.1.88-RXN)	methionyl peptide + formate + H+  ->  formyl-L-methionyl peptide + H2O

(RXN-22)	canavaninosuccinate  ->  L-canavanine + fumarate

(RXN-22)	L-canavanine + fumarate  ->  canavaninosuccinate

(AMYLOMALT-RXN)	maltotriose + beta-maltose  ->  maltotetraose + beta-D-glucose

(AMYLOMALT-RXN)	maltotetraose + beta-D-glucose  ->  maltotriose + beta-maltose

(TRANS-CINNAMATE-4-MONOOXYGENASE-RXN)	trans-cinnamate + NADPH + H+ + oxygen  ->  4-coumarate + NADP+ + H2O

(DAPASYN-RXN)	S-adenosyl-L-methionine + 7-keto-8-aminopelargonate  ->  S-adenosyl-4-methylthio-2-oxobutanoate + 7,8-diaminopelargonate

(RXN-9626)	myristoyl-CoA + H2O  ->  myristate + coenzyme A + H+

(RXN-9626)	myristate + coenzyme A + H+  ->  myristoyl-CoA + H2O

(RXN-8330)	1-18:3-2-18:1-phosphatidylcholine  ->  1-18:3-2-18:2-phosphatidylcholine + 2 H+

(RXN-9700)	7-O-beta-D-glucosyl-apigenin + malonyl-CoA  ->  apigenin 7-O(6-malonyl-beta-D-glucoside) + coenzyme A

(RXN-1104)	trans-caffeate + S-adenosyl-L-methionine  ->  ferulate + S-adenosyl-L-homocysteine + H+

(SEDOBISALDOL-RXN)	dihydroxyacetone phosphate + D-erythrose 4-phosphate  ->  D-sedoheptulose-1,7-bisphosphate

(RXN-8036)	cis-coumarinic acid-beta-D-glucoside + H2O  ->  coumarinate + beta-D-glucose

(RXN-8036)	coumarinate + beta-D-glucose  ->  cis-coumarinic acid-beta-D-glucoside + H2O

(RXN-10995)	cadaverine + H+ + oxygen  ->  N-hydroxycadaverine + H2O

(RXN-10995)	N-hydroxycadaverine + H2O  ->  cadaverine + H+ + oxygen

(RXN-8683)	(-)-pinoresinol + NADPH + H+  ->  (-)-lariciresinol + NADP+

(RXN-8969)	germacra-1(10),4,11(13)-trien-12-ol + NADP+  ->  germacra-1(10),4,11(13)-trien-12-al + NADPH + H+

(RXN-3303)	2-hydroxyisoflavanone naringenin  ->  genistein + H2O

(RXN-3303)	genistein + H2O  ->  2-hydroxyisoflavanone naringenin

(RXN-7648)	(2S)-pinocembrin + 2-oxoglutarate + oxygen  ->  (2R,3R)-pinobanksin + CO2 + succinate

(--LIMONENE-6-MONOOXYGENASE-RXN)	(-)-limonene + NADPH + oxygen + H+  ->  (-)-trans-carveol + NADP+ + H2O

(--LIMONENE-6-MONOOXYGENASE-RXN)	(-)-trans-carveol + NADP+ + H2O  ->  (-)-limonene + NADPH + oxygen + H+

(RXN-10911)	3,4-dihydroxyphenylglycol + NAD+  ->  3,4-dihydroxyphenylglycolaldehyde + NADH + H+

(RXN-10911)	3,4-dihydroxyphenylglycolaldehyde + NADH + H+  ->  3,4-dihydroxyphenylglycol + NAD+

(RXN-12750)	3-[(3aS,4S,5R,7aS)-5-hydroxy-7a-methyl-1-oxo-octahydro-1H-inden-4-yl]-3-hydroxypropanoyl-CoA + NAD+  ->  3-[(3aS,4S,5R,7aS)-5-hydroxy-7a-methyl-1-oxo-octahydro-1H-inden-4-yl]-3-oxopropanoyl-CoA + NADH + H+

(RXN-12750)	3-[(3aS,4S,5R,7aS)-5-hydroxy-7a-methyl-1-oxo-octahydro-1H-inden-4-yl]-3-oxopropanoyl-CoA + NADH + H+  ->  3-[(3aS,4S,5R,7aS)-5-hydroxy-7a-methyl-1-oxo-octahydro-1H-inden-4-yl]-3-hydroxypropanoyl-CoA + NAD+

(RXN0-1001)	1D-myo-inositol 1,2,3,4,5,6-hexakisphosphate + H2O  ->  D-myo-inositol (1,2,4,5,6)-pentakisphosphate + phosphate

(RXN-11244)	4-coumaroyl-CoA + H2O  ->  3-(4-hydroxyphenyl)-3-hydroxy-propionyl-CoA

(RXN-13616)	trans-delta2-decenoyl-CoA + H2O  ->  (S)-3-hydroxydecanoyl-CoA

(HISTPRATPHYD-RXN)	phosphoribosyl-ATP + H2O  ->  1-(5-phospho-D-ribosyl)-AMP + diphosphate + H+

(BRANCHED-CHAINAMINOTRANSFERVAL-RXN)	L-valine + 2-oxoglutarate  ->  L-glutamate + 3-methyl-2-oxobutanoate

(BRANCHED-CHAINAMINOTRANSFERVAL-RXN)	L-glutamate + 3-methyl-2-oxobutanoate  ->  L-valine + 2-oxoglutarate

(RXN-13542)	2-phenylethanol + acetyl-CoA  ->  phenylethyl acetate + coenzyme A

(RXN-13542)	phenylethyl acetate + coenzyme A  ->  2-phenylethanol + acetyl-CoA

(RXN-10841)	all-trans-retinol + NADP+  ->  all-trans-retinal + NADPH + H+

(RXN-10841)	all-trans-retinal + NADPH + H+  ->  all-trans-retinol + NADP+

(DIHYDRODIPICSYN-RXN)	pyruvate + L-aspartate-semialdehyde  ->  (4S)-4-hydroxy-2,3,4,5-tetrahydro-(2S)-dipicolinate + H2O + H+

(RXN-11881)	4alpha,14alpha-dimethyl-5alpha-cholesta-8,24-dien-3beta-ol + 3 NADPH + 3 oxygen + 2 H+  ->  formate + 4alpha-methyl-5alpha-cholesta-8,14,24-trien-3beta-ol + 3 NADP+ + 4 H2O

(RXN-11881)	formate + 4alpha-methyl-5alpha-cholesta-8,14,24-trien-3beta-ol + 3 NADP+ + 4 H2O  ->  4alpha,14alpha-dimethyl-5alpha-cholesta-8,24-dien-3beta-ol + 3 NADPH + 3 oxygen + 2 H+

(FORMYLTHFDEFORMYL-RXN)	10-formyl-tetrahydrofolate + H2O  ->  formate + tetrahydrofolate + H+

(FORMYLTHFDEFORMYL-RXN)	formate + tetrahydrofolate + H+  ->  10-formyl-tetrahydrofolate + H2O

(GLYCERATE-DEHYDROGENASE-RXN)	hydroxypyruvate + NADH + H+  ->  D-glycerate + NAD+

(RXN-7186)	1D-myo-inositol (1,2,3,4,6)-pentakisphosphate + ATP  ->  1D-myo-inositol 1,2,3,4,5,6-hexakisphosphate + ADP + H+

(RXN-7186)	1D-myo-inositol 1,2,3,4,5,6-hexakisphosphate + ADP + H+  ->  1D-myo-inositol (1,2,3,4,6)-pentakisphosphate + ATP

(RXN-11529)	(22alpha)-hydroxy-campesterol + NADPH + H+ + oxygen  ->  (22R,23R)-22,23-dihydroxycampesterol + NADP+ + H2O

(GLYOXI-RXN)	S-lactoyl-glutathione  ->  methylglyoxal + glutathione

(GLYOXI-RXN)	methylglyoxal + glutathione  ->  S-lactoyl-glutathione

(GUANINE-DEAMINASE-RXN)	guanine + H2O  ->  ammonia + xanthine

(RXNQT-4300)	glycine + L-cysteine + NAD+  ->  2-carboxylate-4-methyl-5-beta-(ethyl adenosine 5-diphosphate) thiazole + nicotinamide + L-alanine + 3 H2O

(RXN-8682)	(+)-pinoresinol  ->  (-)-pinoresinol

(RXN-9726)	progesterone + NADPH + H+  ->  5-beta-pregnan-3,20 dione + NADP+

(RXN-9726)	5-beta-pregnan-3,20 dione + NADP+  ->  progesterone + NADPH + H+

(RXN-11539)	7-oxateasterone  ->  7-oxatyphasterol

(METHYLACYLYLCOA-HYDROXY-RXN)	methylacrylyl-CoA + H2O  ->  (S)-3-hydroxy-isobutanoyl-CoA

(RXN-1728)	1-18:1-2-16:0-monogalactosyldiacylglycerol  ->  1-18:1-2-16:1-monogalactosyldiacylglycerol + 2 H+

(FLAVONE-APIOSYLTRANSFERASE-RXN)	7-O-beta-D-glucosyl-apigenin + UDP-D-apiose  ->  7-O-(beta-D-apiofuranosyl-(1-2)-beta-D-glucosyl)-apigenin + UDP + H+

(SUCCINATE-SEMIALDEHYDE-DEHYDROGENASE-RXN)	succinate semialdehyde + NAD+ + H2O  ->  succinate + NADH + 2 H+

(AICARSYN-RXN)	5'-phosphoribosyl-4-(N-succinocarboxamide)-5-aminoimidazole  ->  fumarate + aminoimidazole carboxamide ribonucleotide

(SAICARSYN-RXN)	ATP + 5-amino-1-(5-phospho-D-ribosyl)imidazole-4-carboxylate + L-aspartate  ->  ADP + 5'-phosphoribosyl-4-(N-succinocarboxamide)-5-aminoimidazole + phosphate + H+

(L-PIPECOLATE-OXIDASE-RXN)	L-pipecolate + oxygen  ->  (S)-2,3,4,5-tetrahydropiperidine-2-carboxylate + hydrogen peroxide + H+

(L-PIPECOLATE-OXIDASE-RXN)	(S)-2,3,4,5-tetrahydropiperidine-2-carboxylate + hydrogen peroxide + H+  ->  L-pipecolate + oxygen

(DIHYDRONEOPTERIN-MONO-P-DEPHOS-RXN)	7,8-dihydroneopterin 3'-phosphate + H2O  ->  7,8-dihydro-D-neopterin + phosphate

(ORNDECARBOX-RXN)	L-ornithine + H+  ->  CO2 + putrescine

(RXN-7241)	1D-myo-inositol 1,2,3,4,5,6-hexakisphosphate + H2O  ->  D-myo-inositol (1,2,3,5,6) pentakisphosphate + phosphate

(PEPTIDYLPROLYL-ISOMERASE-RXN)	peptidylproline (omega = 180)  ->  peptidylproline (omega = 0)

(PEPTIDYLPROLYL-ISOMERASE-RXN)	peptidylproline (omega = 0)  ->  peptidylproline (omega = 180)

(RXN-11062)	selenomethionine + S-adenosyl-L-methionine  ->  S-adenosyl-L-homocysteine + Se-methyl-Se-methionine

(METHYLGLUTACONYL-COA-HYDRATASE-RXN)	3-methylglutaconyl-CoA + H2O  ->  (S)-3-hydroxy-3-methylglutaryl-CoA

(PRTRANS-RXN)	anthranilate + 5-phospho-alpha-D-ribose 1-diphosphate  ->  N-(5'-phosphoribosyl)-anthranilate + diphosphate

(RXN-6523)	GA24 + 2-oxoglutarate + oxygen  ->  GA36 + succinate + CO2

(3.1.3.74-RXN)	pyridoxal 5'-phosphate + H2O  ->  pyridoxal + phosphate

(3.1.3.74-RXN)	pyridoxal + phosphate  ->  pyridoxal 5'-phosphate + H2O

(RXN-8286)	2 stachyose  ->  verbascose + raffinose

(RXN-7626)	(R+)-3-(4-hydroxyphenyl)lactate + 4-coumaroyl-CoA  ->  4-coumaroyl-4'-hydroxyphenyllactate + coenzyme A

(RXN-717)	teasterone  ->  3-dehydroteasterone + 2 H+

(PHENYLALANINE-AMMONIA-LYASE-RXN)	L-phenylalanine  ->  trans-cinnamate + ammonia + H+

(RXN1F-93)	(+)-dihydrokaempferol + 2-oxoglutarate + oxygen  ->  kaempferol + succinate + CO2 + H2O

(RXN-5642)	N-methylethanolamine phosphate + S-adenosyl-L-methionine  ->  N-dimethylethanolamine phosphate + S-adenosyl-L-homocysteine + H+

(2.4.1.190-RXN)	luteolin 7-O-beta-D-glucuronide + UDP-D-glucuronate  ->  luteolin 7-O-beta-D-diglucuronide + UDP + H+

(CARBOXYCYCLOHEXADIENYL-DEHYDRATASE-RXN)	L-arogenate + H+  ->  CO2 + L-phenylalanine + H2O

(RXN-9624)	stearoyl-CoA + H2O  ->  stearate + coenzyme A + H+

(RXN-9624)	stearate + coenzyme A + H+  ->  stearoyl-CoA + H2O

(RIBOFLAVINSYNDEAM-RXN)	2,5-diamino-6-(5-phospho-D-ribosylamino)pyrimidin-4(3H)-one + H2O  ->  5-amino-6-(5-phospho-D-ribosylamino)uracil + ammonia

(RXN-12156)	22-hydroxydocosanoate + NADP+  ->  22-oxo-docosanoate + NADPH + H+

(6.3.4.16-RXN)	ammonia + CO2 + 2 ATP + H2O  ->  carbamoyl-phosphate + 2 ADP + phosphate + 2 H+

(AGMATINE-DEIMINASE-RXN)	agmatine + H2O  ->  ammonia + N-carbamoylputrescine + H+

(1.14.99.36-RXN)	all-trans-beta-carotene + oxygen  ->  2 all-trans-retinal

(1.14.99.36-RXN)	2 all-trans-retinal  ->  all-trans-beta-carotene + oxygen

(2KETO-4METHYL-PENTANOATE-DEHYDROG-RXN)	4-methyl-2-oxopentanoate + coenzyme A + NAD+  ->  isovaleryl-CoA + CO2 + NADH

(RXN-11662)	(S)-3-hydroxybutanoyl-CoA + NAD+  ->  acetoacetyl-CoA + NADH + H+

(RXN-11662)	acetoacetyl-CoA + NADH + H+  ->  (S)-3-hydroxybutanoyl-CoA + NAD+

(3.5.2.17-RXN)	5-hydroxyisourate + H2O  ->  5-hydroxy-2-oxo-4-ureido-2,5-dihydro-1H imidazole-5-carboxylate + H+

(RXN-10948)	D-myo-inositol (4,5)-bisphosphate + ATP  ->  D-myo-inositol (1,4,5)-trisphosphate + ADP + H+

(RXN-10948)	D-myo-inositol (1,4,5)-trisphosphate + ADP + H+  ->  D-myo-inositol (4,5)-bisphosphate + ATP

(RXN-12293)	but-1-en-3-one + NADPH + H+  ->  butan-2-one + NADP+

(RXN-12293)	butan-2-one + NADP+  ->  but-1-en-3-one + NADPH + H+

(RXN-13430)	eicosapentaenoyl-CoA + H2O  ->  (5Z,8Z,11Z,14Z,17Z)-eicosapentaenoate + coenzyme A + H+

(RXN-13430)	(5Z,8Z,11Z,14Z,17Z)-eicosapentaenoate + coenzyme A + H+  ->  eicosapentaenoyl-CoA + H2O

(INOPHOSPHOR-RXN)	inosine + phosphate  ->  hypoxanthine + alpha-D-ribose-1-phosphate

(CHORISMATEMUT-RXN)	chorismate  ->  prephenate

(1.1.1.248-RXN)	salutaridinol + NADP+  ->  salutaridine + NADPH + H+

(1.1.1.248-RXN)	salutaridine + NADPH + H+  ->  salutaridinol + NADP+

(RXN-5647)	phosphocholine + H2O  ->  choline + phosphate

(CYCLOHEXADIENYL-DEHYDROGENASE-RXN)	L-arogenate + NAD+  ->  L-tyrosine + CO2 + NADH

(ENZRXN-161-RXN)	butanal + NADH + H+  ->  n-butanol + NAD+

(RXN1F-72)	divinyl protochlorophyllide a + NADPH + H+  ->  monovinyl protochlorophyllide a + NADP+

(RXN-7884)	lutein + 2 oxygen  ->  3-hydroxy-beta-ionone + 3-hydroxy-9-apo-delta-caroten-9-one + 4,9-dimethyldodeca-2,4,6,8,10-pentaene-1,12-dial

(RXN-7632)	3,4-dihydroxyphenylpyruvate + NADPH + H+  ->  R(+)-3,4-dihydroxyphenyllactate + NADP+

(RXN-10940)	1D-myo-inositol 1,2,3,4,5,6-hexakisphosphate + H2O  ->  D-myo-inositol (1,2,3,4,5)-pentakisphosphate + phosphate

(RXN-12593)	ent-copalyl diphosphate  ->  ent-isokaurene + diphosphate

(RXN0-6427)	pppGpp + H2O  ->  GTP + diphosphate + H+

(RXN0-6427)	GTP + diphosphate + H+  ->  pppGpp + H2O

(RXN-9366)	S-adenosyl-L-methionine + demethylmenaquinol-13  ->  S-adenosyl-L-homocysteine + menaquinol-13 + H+

(RXN-9366)	S-adenosyl-L-homocysteine + menaquinol-13 + H+  ->  S-adenosyl-L-methionine + demethylmenaquinol-13

(PNKIN-RXN)	ATP + pyridoxine  ->  ADP + pyridoxine-5'-phosphate + H+

(RXNQT-4164)	2-(3'-methylthio)propylmalate  ->  3-(3'-methylthio)propylmalate

(RXNQT-4164)	3-(3'-methylthio)propylmalate  ->  2-(3'-methylthio)propylmalate

(RXN-12598)	kauralexin A3 + NADPH + oxygen  ->  kauralexin A2 + NADP+ + H2O

(GLUTKIN-RXN)	L-glutamate + ATP  ->  L-glutamate-5-phosphate + ADP

(GPH-RXN)	2-phosphoglycolate + H2O  ->  glycolate + phosphate

(RXN-1802)	1-kestotriose + sucrose  ->  6G-kestotriose + sucrose

(RXN-8678)	(+)-pinoresinol + NADPH + H+  ->  (+)-lariciresinol + NADP+

(RXN-11471)	cholate + NAD+  ->  3-dehydrocholate + NADH + H+

(RXN-11471)	3-dehydrocholate + NADH + H+  ->  cholate + NAD+

(2.1.1.114-RXN)	3,4-dihydroxy-5-all-trans-hexaprenylbenzoate + S-adenosyl-L-methionine  ->  S-adenosyl-L-homocysteine + 3-methoxy-4-hydroxy-5-all-trans-hexaprenylbenzoate + H+

(2.1.1.114-RXN)	S-adenosyl-L-homocysteine + 3-methoxy-4-hydroxy-5-all-trans-hexaprenylbenzoate + H+  ->  3,4-dihydroxy-5-all-trans-hexaprenylbenzoate + S-adenosyl-L-methionine

(RXN-9084)	indole-3-acetate + L-phenylalanine + ATP  ->  indole-3-acetyl-phenylalanine + AMP + diphosphate + H+

(RXN-12299)	trans-2-hexenal + NADPH + H+  ->  trans-2-hexenol + NADP+

(RXN-6464)	N,N-dimethyl-beta-alanine + S-adenosyl-L-methionine  ->  beta-alanine betaine + S-adenosyl-L-homocysteine + H+

(RXN1F-20)	ATP + protoporphyrin IX + Mg2+ + H2O  ->  Mg-protoporphyrin + ADP + phosphate + 3 H+

(RXN-1106)	feruloyl-CoA + NADPH + H+  ->  coniferaldehyde + coenzyme A + NADP+

(RXN-11675)	linoleoyl-CoA + malonyl-CoA + 2 NADPH + 3 H+  ->  (11Z,14Z)-icosa-11,14-dienoyl-CoA + CO2 + coenzyme A + 2 NADP+ + H2O

(RXN-11675)	(11Z,14Z)-icosa-11,14-dienoyl-CoA + CO2 + coenzyme A + 2 NADP+ + H2O  ->  linoleoyl-CoA + malonyl-CoA + 2 NADPH + 3 H+

(2.7.7.34-RXN)	alpha-D-glucose 1-phosphate + GTP + H+  ->  GDP-alpha-D-glucose + diphosphate

(RXN-9315)	(S)-corytuberine + S-adenosyl-L-methionine  ->  magnoflorine + S-adenosyl-L-homocysteine + H+

(RXN-8025)	all-trans-beta-carotene + NADH + oxygen + H+  ->  beta-cryptoxanthin + NAD+ + H2O

(CINNAMYL-ALCOHOL-DEHYDROGENASE-RXN)	cinnamyl alcohol + NADP+  ->  cinnamaldehyde + NADPH + H+

(CINNAMYL-ALCOHOL-DEHYDROGENASE-RXN)	cinnamaldehyde + NADPH + H+  ->  cinnamyl alcohol + NADP+

(RXN-7842)	pelargonidin-3,5-diglucoside + caffeoyl-CoA  ->  pelargonidin-3,5-diglucoside-5-O-caffeoylglucoside + coenzyme A

(RXN-7842)	pelargonidin-3,5-diglucoside-5-O-caffeoylglucoside + coenzyme A  ->  pelargonidin-3,5-diglucoside + caffeoyl-CoA

(RXN-9021)	3,5-dihydroxyanisole + S-adenosyl-L-methionine  ->  3,5-dimethoxyphenol + S-adenosyl-L-homocysteine + H+

(RXN-9021)	3,5-dimethoxyphenol + S-adenosyl-L-homocysteine + H+  ->  3,5-dihydroxyanisole + S-adenosyl-L-methionine

(1.3.1.56-RXN)	cis-3-phenylcyclohexa-3,5-diene-1,2-diol + NAD+  ->  biphenyl-2, 3-diol + NADH + H+

(1.3.1.56-RXN)	biphenyl-2, 3-diol + NADH + H+  ->  cis-3-phenylcyclohexa-3,5-diene-1,2-diol + NAD+

(PROPIONATE--COA-LIGASE-RXN)	propanoate + ATP + coenzyme A  ->  propanoyl-CoA + AMP + diphosphate

(RXN-5961)	alpha-carotene + NADPH + H+ + oxygen  ->  zeinoxanthin + NADP+ + H2O

(RXN-9022)	3,5-dimethoxyphenol + S-adenosyl-L-methionine  ->  1,3,5-trimethoxybenzene + S-adenosyl-L-homocysteine + H+

(RXN-9022)	1,3,5-trimethoxybenzene + S-adenosyl-L-homocysteine + H+  ->  3,5-dimethoxyphenol + S-adenosyl-L-methionine

(PROTOHEMEFERROCHELAT-RXN)	protoporphyrin IX + Fe2+  ->  protoheme IX + 2 H+

(RXN-8429)	(2E,6E)-farnesyl diphosphate  ->  (S)-beta-bisabolene + diphosphate

(4.2.3.25-RXN)	geranyl diphosphate + H2O  ->  (3S)-linalool + diphosphate

(HYDROPEROXIDE-DEHYDRATASE-RXN)	(9Z,11E,14Z)-(13S)-hydroperoxyoctadeca-(9,11,14)-trienoate + 2 H+  ->  (9Z)-(13S)-12,13-epoxyoctadeca-9,11-dienoate + H2O

(HYDROPEROXIDE-DEHYDRATASE-RXN)	(9Z)-(13S)-12,13-epoxyoctadeca-9,11-dienoate + H2O  ->  (9Z,11E,14Z)-(13S)-hydroperoxyoctadeca-(9,11,14)-trienoate + 2 H+

(RXN-5341)	linamarin + H2O  ->  acetone cyanohydrin + beta-D-glucose

(RXN-5341)	acetone cyanohydrin + beta-D-glucose  ->  linamarin + H2O

(2.7.4.24-RXN)	5-diphospho-1D-myo-inositol (1,2,3,4,6)pentakisphosphate + ATP  ->  1,5-bisdiphosphoinositol-1D-myo-inositol (2,3,4,6)tetrakisphosphate + ADP

(IMIDPHOSDEHYD-RXN)	D-erythro-imidazole-glycerol-phosphate  ->  imidazole acetol-phosphate + H2O

(RXN-11535)	3-dehydro-6-deoxoteasterone + NADPH + oxygen  ->  3-dehydroteasterone + NADP+ + H+ + H2O

(6.2.1.34-RXN)	ferulate + ATP + coenzyme A  ->  feruloyl-CoA + AMP + diphosphate

(RXN-13191)	magnesium-protoporphyrin IX 13-monomethyl ester + 3 NADPH + 3 H+ + 3 oxygen  ->  divinyl protochlorophyllide a + 3 NADP+ + 5 H2O

(RXN-13191)	divinyl protochlorophyllide a + 3 NADP+ + 5 H2O  ->  magnesium-protoporphyrin IX 13-monomethyl ester + 3 NADPH + 3 H+ + 3 oxygen

(RXN-3443)	D-glyceraldehyde 3-phosphate + NAD+ + H2O  ->  3-phospho-D-glycerate + NADH + 2 H+

(RXN-3443)	3-phospho-D-glycerate + NADH + 2 H+  ->  D-glyceraldehyde 3-phosphate + NAD+ + H2O

(PSERTRANSAM-RXN)	L-glutamate + 3-phospho-hydroxypyruvate  ->  3-phospho-L-serine + 2-oxoglutarate

(RXN-11607)	citrate + ATP + L-serine  ->  O-citryl-L-serine + AMP + diphosphate

(RXN-11607)	O-citryl-L-serine + AMP + diphosphate  ->  citrate + ATP + L-serine

(RETICULINE-OXIDASE-RXN)	(S)-reticuline + oxygen  ->  hydrogen peroxide + (S)-scoulerine + H+

(RETICULINE-OXIDASE-RXN)	hydrogen peroxide + (S)-scoulerine + H+  ->  (S)-reticuline + oxygen

(RXN-2947)	indole-3-acetate + L-glutamate + ATP  ->  indole-3-acetyl-glutamate + AMP + diphosphate + H+

(RXN-10856)	7,8-dihydro-D-neopterin  ->  7,8-dihydromonapterin

(RXN-10856)	7,8-dihydromonapterin  ->  7,8-dihydro-D-neopterin

(H2NEOPTERINP3PYROPHOSPHOHYDRO-RXN)	7,8-dihydroneopterin triphosphate + H2O  ->  7,8-dihydroneopterin 3'-phosphate + diphosphate + H+

(RXN-7654)	liquiritigenin + NADPH + H+ + oxygen  ->  6,7,4'-trihydroxyflavanone + NADP+ + H2O

(RXN-7654)	6,7,4'-trihydroxyflavanone + NADP+ + H2O  ->  liquiritigenin + NADPH + H+ + oxygen

(FARNESOL-DEHYDROGENASE-RXN)	(2E,6E)-farnesal + NADPH + H+  ->  (2E,6E)-farnesol + NADP+

(RXN1F-148)	delta-carotene  ->  alpha-carotene

(RXN-7772)	GDP-L-gulose  ->  GDP-L-galactose

(RXN-7772)	GDP-L-galactose  ->  GDP-L-gulose

(RXN-2901)	2-oxoglutarate + beta-alanine  ->  L-glutamate + malonate semialdehyde

(RXN-2901)	L-glutamate + malonate semialdehyde  ->  2-oxoglutarate + beta-alanine

(RXN1F-28)	(-)-jasmonate + S-adenosyl-L-methionine  ->  S-adenosyl-L-homocysteine + (-)-jasmonic acid methyl ester

(RXN1F-28)	S-adenosyl-L-homocysteine + (-)-jasmonic acid methyl ester  ->  (-)-jasmonate + S-adenosyl-L-methionine

(RXN-8469)	zeaxanthin + 2 oxygen  ->  crocetin dialdehyde + 2 (3S)-3-hydroxycyclocitral

(RXN-9280)	3,4-dihydroxy-5-all-trans-octaprenylbenzoate + S-adenosyl-L-methionine  ->  3-methoxy-4-hydroxy-5-all-trans-octaprenylbenzoate + S-adenosyl-L-homocysteine + H+

(RXN-9280)	3-methoxy-4-hydroxy-5-all-trans-octaprenylbenzoate + S-adenosyl-L-homocysteine + H+  ->  3,4-dihydroxy-5-all-trans-octaprenylbenzoate + S-adenosyl-L-methionine

(RXN-13323)	2 geranylgeranyl diphosphate  ->  15-cis-phytoene + 2 diphosphate

(RXN-13323)	15-cis-phytoene + 2 diphosphate  ->  2 geranylgeranyl diphosphate

(RXN-9291)	9alpha-copalyl diphosphate  ->  stemod-13(17)-ene + diphosphate

(UREIDOGLYCOLATE-HYDROLASE-RXN)	S-(-)-ureidoglycolate + H2O  ->  2 ammonia + CO2 + glyoxylate

(SULFOCYS-RXN)	O-acetyl-L-serine + thiosulfate  ->  S-sulfo-L-cysteine + acetate + H+

(SULFOCYS-RXN)	S-sulfo-L-cysteine + acetate + H+  ->  O-acetyl-L-serine + thiosulfate

(RXN-10430)	indole-3-acetate + L-isoleucine + ATP  ->  indole-3-acetyl-isoleucine + AMP + diphosphate + H+

(RXN-10430)	indole-3-acetyl-isoleucine + AMP + diphosphate + H+  ->  indole-3-acetate + L-isoleucine + ATP

(RXN-4621)	N6-dimethylallyladenine + FAD + H2O + H+  ->  3-methyl-2-butenal + adenine + FADH2

(DUTP-PYROP-RXN)	dUTP + H2O  ->  dUMP + diphosphate + H+

(RXN1F-144)	2 all-trans-geranyl-geranyl diphosphate  ->  all-trans-phytoene + 2 diphosphate

(RXN1F-144)	all-trans-phytoene + 2 diphosphate  ->  2 all-trans-geranyl-geranyl diphosphate

(NICOTINAMID-RXN)	nicotinamide + H2O  ->  ammonia + nicotinate + H+

(2.5.1.51-RXN)	O-acetyl-L-serine + pyrazole  ->  3-(pyrazol-1-yl)-L-alanine + acetate + H+

(2.5.1.51-RXN)	3-(pyrazol-1-yl)-L-alanine + acetate + H+  ->  O-acetyl-L-serine + pyrazole

(RXN-9567)	(2E)-4-hydroxy-5-methyl-2-propylidene-3(2H)-furanone + NADPH + H+  ->  4-hydroxy-5-methyl-2-propyl-3(2H)-furanone + NADP+

(RXN-9567)	4-hydroxy-5-methyl-2-propyl-3(2H)-furanone + NADP+  ->  (2E)-4-hydroxy-5-methyl-2-propylidene-3(2H)-furanone + NADPH + H+

(PROLINE-MULTI)	L-glutamate + ATP + NADPH + H+  ->  ADP + L-glutamate gamma-semialdehyde + NADP+ + phosphate

(RXN-8305)	1-18:2-2-16:1-monogalactosyldiacylglycerol  ->  1-18:2-2-16:2-monogalactosyldiacylglycerol + 2 H+

(GAPOXNPHOSPHN-RXN)	D-glyceraldehyde 3-phosphate + NAD+ + phosphate  ->  1,3-bisphospho-D-glycerate + NADH + H+

(GAPOXNPHOSPHN-RXN)	1,3-bisphospho-D-glycerate + NADH + H+  ->  D-glyceraldehyde 3-phosphate + NAD+ + phosphate

(RXN-12799)	abieta-7,13-dien-18-ol + NADPH + H+ + oxygen  ->  abieta-7,13-diene-18-al + NADP+ + 2 H2O

(RXN-12799)	abieta-7,13-diene-18-al + NADP+ + 2 H2O  ->  abieta-7,13-dien-18-ol + NADPH + H+ + oxygen

(ARGSUCCINSYN-RXN)	L-aspartate + L-citrulline + ATP  ->  L-arginino-succinate + AMP + diphosphate + H+

(GLUCONOKIN-RXN)	ATP + D-gluconate  ->  6-phospho D-gluconate + ADP + H+

(GLUCONOKIN-RXN)	6-phospho D-gluconate + ADP + H+  ->  ATP + D-gluconate

(RXN-12295)	1-penten-3-one + NADPH + H+  ->  1-pentan-3-one + NADP+

(RXN-12295)	1-pentan-3-one + NADP+  ->  1-penten-3-one + NADPH + H+

(2-ISOPROPYLMALATESYN-RXN)	3-methyl-2-oxobutanoate + acetyl-CoA + H2O  ->  (2S)-2-isopropylmalate + coenzyme A + H+

(RXN-10830)	phosphinomethylmalate  ->  phosphinomethylisomalate

(RXN-10830)	phosphinomethylisomalate  ->  phosphinomethylmalate

(IGPSYN-RXN)	1-(o-carboxyphenylamino)-1'-deoxyribulose-5'-phosphate + H+  ->  (1S,2R)-1-C-(indol-3-yl)glycerol 3-phosphate + CO2 + H2O

(2.5.1.21-RXN)	2 (2E,6E)-farnesyl diphosphate  ->  presqualene diphosphate + diphosphate

(2.5.1.21-RXN)	presqualene diphosphate + diphosphate  ->  2 (2E,6E)-farnesyl diphosphate

(RXN66-82)	(S)-nicotine + S-adenosyl-L-methionine  ->  nicotine isomethonium ion + S-adenosyl-L-homocysteine

(RXN66-82)	nicotine isomethonium ion + S-adenosyl-L-homocysteine  ->  (S)-nicotine + S-adenosyl-L-methionine

(RXN-13187)	L-tyrosine + 2 NADPH + 2 oxygen + 2 H+  ->  (Z)-[(4-hydroxyphenyl)acetaldehyde oxime] + CO2 + 2 NADP+ + 3 H2O

(RXN-13187)	(Z)-[(4-hydroxyphenyl)acetaldehyde oxime] + CO2 + 2 NADP+ + 3 H2O  ->  L-tyrosine + 2 NADPH + 2 oxygen + 2 H+

(1.8.3.5-RXN)	S-prenyl-L-cysteine + H2O + oxygen  ->  3-methyl-2-butenal + hydrogen peroxide + L-cysteine

(1.8.3.5-RXN)	3-methyl-2-butenal + hydrogen peroxide + L-cysteine  ->  S-prenyl-L-cysteine + H2O + oxygen

(RXNQT-4170)	2-(5'-methylthio)pentylmalate  ->  3-(5'-methylthio)pentylmalate

(RXNQT-4170)	3-(5'-methylthio)pentylmalate  ->  2-(5'-methylthio)pentylmalate

(PANTOTHENATE-KIN-RXN)	(R)-pantothenate + ATP  ->  D-4'-phosphopantothenate + ADP + H+

(RXN0-2044)	3-hydroxyadipyl-CoA + NAD+  ->  3-oxoadipyl-CoA + NADH + H+

(RXN0-2044)	3-oxoadipyl-CoA + NADH + H+  ->  3-hydroxyadipyl-CoA + NAD+

(RXN-13462)	(4S)-4-hydroxy-2,3,4,5-tetrahydro-(2S)-dipicolinate  ->  (S)-2,3-dihydrodipicolinate + H2O

(RXN-9614)	CDP-choline + H2O  ->  CMP + phosphocholine + 2 H+

(RXN-9614)	CMP + phosphocholine + 2 H+  ->  CDP-choline + H2O

(RXN-11241)	S-adenosyl-L-methionine + iodide  ->  S-adenosyl-L-homocysteine + methyl iodide

(RXN-9220)	S-adenosyl-L-methionine + demethylmenaquinol-6  ->  S-adenosyl-L-homocysteine + menaquinol-6 + H+

(RXN-9220)	S-adenosyl-L-homocysteine + menaquinol-6 + H+  ->  S-adenosyl-L-methionine + demethylmenaquinol-6

(RXN-1347)	cis-3-hexenal + NADH + H+  ->  (3Z)-hex-3-en-ol + NAD+

(RXN-10919)	sinapate + ATP + coenzyme A  ->  sinapoyl-CoA + AMP + diphosphate

(RXN-10919)	sinapoyl-CoA + AMP + diphosphate  ->  sinapate + ATP + coenzyme A

(RXN-11135)	ATP + H2O  ->  ADP + phosphate + H+

(RXN-11135)	ADP + phosphate + H+  ->  ATP + H2O

(ADENYLOSUCCINATE-SYNTHASE-RXN)	L-aspartate + IMP + GTP  ->  adenylo-succinate + GDP + phosphate + 2 H+

(RXN-87)	4-coumaroyl-CoA + 3 malonyl-CoA + 3 H+  ->  trans-resveratrol + 4 CO2 + 4 coenzyme A

(2.4.1.156-RXN)	UDP-alpha-D-galactose + indol-3-yl-acetyl-myo-inositol  ->  5-O-(indol-3-ylacetyl-myo-inositol) D-galactoside + UDP + H+

(RXN-7242)	D-myo-inositol (1,2,3,5,6) pentakisphosphate + H2O  ->  D-myo-inositol (1,2,5,6) tetrakisphosphate + phosphate

(S-FORMYLGLUTATHIONE-HYDROLASE-RXN)	S-formylglutathione + H2O  ->  formate + glutathione + H+

(CHLOROCATDIOXY-RXN)	3,6-dichlorocatechol + oxygen  ->  2,5-dichloro-cis,cis-muconate + 2 H+

(CHLOROCATDIOXY-RXN)	2,5-dichloro-cis,cis-muconate + 2 H+  ->  3,6-dichlorocatechol + oxygen

(ACETYLORNDEACET-RXN)	N-acetyl-L-ornithine + H2O  ->  L-ornithine + acetate

(1.5.1.8-RXN)	L-saccharopine + NADP+ + H2O  ->  L-lysine + 2-oxoglutarate + NADPH + H+

(1.5.1.8-RXN)	L-lysine + 2-oxoglutarate + NADPH + H+  ->  L-saccharopine + NADP+ + H2O

(SUCCINATE--COA-LIGASE-GDP-FORMING-RXN)	succinate + GTP + coenzyme A  ->  succinyl-CoA + GDP + phosphate

(SUCCINATE--COA-LIGASE-GDP-FORMING-RXN)	succinyl-CoA + GDP + phosphate  ->  succinate + GTP + coenzyme A

(1.1.1.190-RXN)	indole-3-ethanol + NAD+  ->  indole acetaldehyde + NADH + H+

(1.1.1.190-RXN)	indole acetaldehyde + NADH + H+  ->  indole-3-ethanol + NAD+

(RXN-9699)	7-O-beta-D-glucosyl-apigenin + UDP-L-rhamnose  ->  apigenin 7-O-neohesperidoside + UDP + H+

(RXN-8302)	1-18:1-2-16:1-monogalactosyldiacylglycerol  ->  1-18:1-2-16:2-monogalactosyldiacylglycerol + 2 H+

(RXN-10434)	indole-3-acetate + L-proline + ATP  ->  indole-3-acetyl-proline + AMP + diphosphate + H+

(RXN-10434)	indole-3-acetyl-proline + AMP + diphosphate + H+  ->  indole-3-acetate + L-proline + ATP

(PNPOXI-RXN)	pyridoxine-5'-phosphate + oxygen  ->  hydrogen peroxide + pyridoxal 5'-phosphate

(RXN-1062)	16-hydroxypalmitate + NADPH + H+ + oxygen  ->  10,16-dihydroxypalmitate + NADP+ + H2O

(RXN-7674)	chlorophyllide b + phytyl diphosphate + H+  ->  chlorophyll b + diphosphate

(RXN-10625)	phytyl diphosphate + 3 NADP+  ->  all-trans-geranyl-geranyl diphosphate + 3 NADPH + 3 H+

(RXN-10625)	all-trans-geranyl-geranyl diphosphate + 3 NADPH + 3 H+  ->  phytyl diphosphate + 3 NADP+

(CATAL-RXN)	2 hydrogen peroxide  ->  2 H2O + oxygen

(3.1.3.57-RXN)	D-myo-inositol (1,4)-bisphosphate + H2O  ->  1D-myo-inositol (4)-monophosphate + phosphate

(RXN-13617)	acetyl-CoA + octanoyl-CoA  ->  3-oxodecanoyl-CoA + coenzyme A

(RXN-13617)	3-oxodecanoyl-CoA + coenzyme A  ->  acetyl-CoA + octanoyl-CoA

(R223-RXN)	octanoate + ATP + coenzyme A  ->  octanoyl-CoA + AMP + diphosphate

(R223-RXN)	octanoyl-CoA + AMP + diphosphate  ->  octanoate + ATP + coenzyme A

(OROPRIBTRANS-RXN)	5-phospho-alpha-D-ribose 1-diphosphate + orotate  ->  orotidine-5'-phosphate + diphosphate

(1TRANSKETO-RXN)	D-sedoheptulose 7-phosphate + D-glyceraldehyde 3-phosphate  ->  D-ribose 5-phosphate + D-xylulose 5-phosphate

(1TRANSKETO-RXN)	D-ribose 5-phosphate + D-xylulose 5-phosphate  ->  D-sedoheptulose 7-phosphate + D-glyceraldehyde 3-phosphate

(RXN-12565)	acetyl-CoA + butanoyl-CoA  ->  3-oxohexanoyl-CoA + coenzyme A

(RXN-12565)	3-oxohexanoyl-CoA + coenzyme A  ->  acetyl-CoA + butanoyl-CoA

(RXN-9003)	all-trans-hexaprenyl diphosphate + 4-hydroxybenzoate  ->  3-hexaprenyl-4-hydroxybenzoate + diphosphate

(RXN-9003)	3-hexaprenyl-4-hydroxybenzoate + diphosphate  ->  all-trans-hexaprenyl diphosphate + 4-hydroxybenzoate

(RXN-8139)	monodemalonylsalvianin + malonyl-CoA + H+  ->  salvianin + coenzyme A

(P-PANTOCYSLIG-RXN)	D-4'-phosphopantothenate + L-cysteine + CTP  ->  R-4'-phosphopantothenoyl-L-cysteine + CMP + diphosphate + H+

(ACETOOHBUTREDUCTOISOM-RXN)	2-aceto-2-hydroxy-butanoate + NADPH + H+  ->  2,3-dihydroxy-3-methylvalerate + NADP+

(RXN-6622)	cysteinylglycine + H2O  ->  L-cysteine + glycine

(RXN-10642)	uroporphyrinogen-I  ->  coproporphyrinogen I + 4 CO2 + 4 H+

(RXN-10642)	coproporphyrinogen I + 4 CO2 + 4 H+  ->  uroporphyrinogen-I

(RXN-4209)	avenasterol  ->  5-dehydroavenasterol + 2 H+

(FUMHYDR-RXN)	fumarate + H2O  ->  (S)-malate

(RXN-11695)	FAD  ->  AMP + riboflavin cyclic-4',5'-phosphate

(RXN-11695)	AMP + riboflavin cyclic-4',5'-phosphate  ->  FAD

(RXN0-5182)	maltotetraose + phosphate  ->  maltotriose + alpha-D-glucose 1-phosphate

(RXN0-5182)	maltotriose + alpha-D-glucose 1-phosphate  ->  maltotetraose + phosphate

(1.14.13.104-RXN)	(+)-pulegone + NADPH + H+ + oxygen  ->  (+)-menthofuran + NADP+ + 2 H2O

(1.14.13.104-RXN)	(+)-menthofuran + NADP+ + 2 H2O  ->  (+)-pulegone + NADPH + H+ + oxygen

(SERINE-GLYOXYLATE-AMINOTRANSFERASE-RXN)	glyoxylate + L-serine  ->  hydroxypyruvate + glycine

(RXN-1727)	1-18:2-2-trans-16:1-phosphatidylglycerol  ->  1-18:3-2-trans-16:1-phosphatidylglycerol + 2 H+

(ASPARTATE-SEMIALDEHYDE-DEHYDROGENASE-RXN)	L-aspartyl-4-phosphate + NADPH + H+  ->  L-aspartate-semialdehyde + NADP+ + phosphate

(THROMBOXANE-A-SYNTHASE-RXN)	prostaglandin-H2  ->  thromboxane A2

(THROMBOXANE-A-SYNTHASE-RXN)	thromboxane A2  ->  prostaglandin-H2

(RXN-1725)	1-18:1-2-16:0-phosphatidylglycerol  ->  1-18:1-2-trans-16:1-phosphatidylglycerol + 2 H+

(2.7.4.22-RXN)	ATP + uridine-5'-phosphate  ->  ADP + UDP

(PYRAMKIN-RXN)	ATP + pyridoxamine  ->  ADP + pyridoxamine 5'-phosphate + H+

(AICARTRANSFORM-RXN)	aminoimidazole carboxamide ribonucleotide + 10-formyl-tetrahydrofolate  ->  phosphoribosyl-formamido-carboxamide + tetrahydrofolate

(4-COUMARATE--COA-LIGASE-RXN)	4-coumarate + ATP + coenzyme A  ->  4-coumaroyl-CoA + AMP + diphosphate

(ARGDECARBOX-RXN)	L-arginine + H+  ->  CO2 + agmatine

(RXN-7598)	7-methylxanthine + S-adenosyl-L-methionine  ->  theobromine + S-adenosyl-L-homocysteine + H+

(RXN-7598)	theobromine + S-adenosyl-L-homocysteine + H+  ->  7-methylxanthine + S-adenosyl-L-methionine

(RXN-7738)	chlorophyll a + H2O  ->  chlorophyllide a + phytol + H+

(FLAVANONE-4-REDUCTASE-RXN)	(2S)-flavan-4-ol + NADP+  ->  (2S)-flavanone + NADPH + H+

(FLAVANONE-4-REDUCTASE-RXN)	(2S)-flavanone + NADPH + H+  ->  (2S)-flavan-4-ol + NADP+

(RXN-12200)	CTP + 2 H2O  ->  CMP + 2 phosphate + 2 H+

(CREATININASE-RXN)	creatinine + H2O  ->  creatine

(CREATININASE-RXN)	creatine  ->  creatinine + H2O

(RXN-12430)	1-palmitoyl-2-linoleoyl-phosphatidylcholine + H2O  ->  2-18:2(9Z,12Z)-lysophosphatidylcholine + palmitate + H+

(RXN-12430)	2-18:2(9Z,12Z)-lysophosphatidylcholine + palmitate + H+  ->  1-palmitoyl-2-linoleoyl-phosphatidylcholine + H2O

(RXN-4542)	cis-zeatin riboside monophosphate + H2O  ->  cis-zeatin riboside + phosphate

(RXN-1804)	1-kestotriose + sucrose  ->  1,6-kestotetraose + beta-D-glucose

(RXN-2982)	indole-3-acetyl-leucine + H2O  ->  indole-3-acetate + L-leucine

(H2PTEROATESYNTH-RXN)	4-aminobenzoate + 6-hydroxymethyl-dihydropterin diphosphate  ->  7,8-dihydropteroate + diphosphate

(H2PTEROATESYNTH-RXN)	7,8-dihydropteroate + diphosphate  ->  4-aminobenzoate + 6-hydroxymethyl-dihydropterin diphosphate

(6.3.2.7-RXN)	UDP-N-acetylmuramoyl-L-alanyl-D-glutamate + L-lysine + ATP  ->  UDP-N-acetylmuramoyl-L-alanyl-gamma-D-glutamyl-L-lysine + ADP + phosphate + H+

(6.3.2.7-RXN)	UDP-N-acetylmuramoyl-L-alanyl-gamma-D-glutamyl-L-lysine + ADP + phosphate + H+  ->  UDP-N-acetylmuramoyl-L-alanyl-D-glutamate + L-lysine + ATP

(ADENOSINETRIPHOSPHATASE-RXN)	ATP + H2O  ->  ADP + phosphate + H+

(ADENOSINETRIPHOSPHATASE-RXN)	ADP + phosphate + H+  ->  ATP + H2O

(GUANPRIBOSYLTRAN-RXN)	guanine + 5-phospho-alpha-D-ribose 1-diphosphate  ->  GMP + diphosphate

(GLUTDECARBOX-RXN)	L-glutamate + H+  ->  CO2 + 4-aminobutanoate

(2TRANSKETO-RXN)	D-erythrose 4-phosphate + D-xylulose 5-phosphate  ->  D-fructose 6-phosphate + D-glyceraldehyde 3-phosphate

(2TRANSKETO-RXN)	D-fructose 6-phosphate + D-glyceraldehyde 3-phosphate  ->  D-erythrose 4-phosphate + D-xylulose 5-phosphate

(RXN-7141)	genistein + NADPH + H+ + oxygen  ->  2'-hydroxygenistein + NADP+ + H2O

(RXN-7141)	2'-hydroxygenistein + NADP+ + H2O  ->  genistein + NADPH + H+ + oxygen

(RXN-9805)	9,10-epoxystearate + NADPH + H+ + oxygen  ->  9,10-epoxy-18-hydroxystearate + NADP+ + H2O

(ARGINASE-RXN)	L-arginine + H2O  ->  urea + L-ornithine

(2KETO-3METHYLVALERATE-RXN)	(S)-3-methyl-2-oxopentanoate + coenzyme A + NAD+  ->  2-methylbutanoyl-CoA + CO2 + NADH

(3.5.1.91-RXN)	N-benzylformamide + H2O  ->  formate + benzylamine

(3.5.1.91-RXN)	formate + benzylamine  ->  N-benzylformamide + H2O

(RXN-9311)	1,4-dihydroxy-2-naphthoyl-CoA + H2O  ->  1,4-dihydroxy-2-naphthoate + coenzyme A + H+

(RIBOFLAVINSYNREDUC-RXN)	5-amino-6-(5-phospho-D-ribosylamino)uracil + NADPH + H+  ->  5-amino-6-(5-phospho-D-ribitylamino)uracil + NADP+

(RXN-6724)	benzyl alcohol + benzoyl-CoA  ->  benzylbenzoate + coenzyme A

(RXN3O-54)	2-methoxy-6-all trans-hexaprenyl-2-methoxy-1,4-benzoquinol + S-adenosyl-L-methionine  ->  6-methoxy-3-methyl-2-all-trans-hexaprenyl-1,4-benzoquinol + S-adenosyl-L-homocysteine + H+

(RXN3O-54)	6-methoxy-3-methyl-2-all-trans-hexaprenyl-1,4-benzoquinol + S-adenosyl-L-homocysteine + H+  ->  2-methoxy-6-all trans-hexaprenyl-2-methoxy-1,4-benzoquinol + S-adenosyl-L-methionine

(PABASYN-RXN)	chorismate + L-glutamine  ->  4-amino-4-deoxychorismate + L-glutamate

(ADENOSINE-KINASE-RXN)	adenosine + ATP  ->  AMP + ADP + H+

(RXN-12252)	6-hydroxy-2-cyclohexen-one-carboxylate + salicyl alcohol + H+  ->  salicyl-6-hydroxy-2-cyclohexene-on-oyl + H2O

(RXN-12252)	salicyl-6-hydroxy-2-cyclohexene-on-oyl + H2O  ->  6-hydroxy-2-cyclohexen-one-carboxylate + salicyl alcohol + H+

(RXN-5004)	luteolin 7-O-glucoside + UDP-L-rhamnose  ->  UDP + luteolin 7-O-neohesperidoside + H+

(RXN-12895)	(Z)-2-methylureidoacrylate peracid + H2O  ->  (Z)-2-methyl-peroxyaminoacrylate + ammonia + CO2

(RXN-12895)	(Z)-2-methyl-peroxyaminoacrylate + ammonia + CO2  ->  (Z)-2-methylureidoacrylate peracid + H2O

(CYCLOARTENOL-SYNTHASE-RXN)	(3S)-2,3-epoxy-2,3-dihydrosqualene  ->  cycloartenol

(RXN-7305)	D-myo-inositol (2,4) bisphosphate + H2O  ->  1D-myo-inositol (2) monophosphate + phosphate

(RXN-3163)	indole-3-acetyl-beta-6-D-glucose + H2O  ->  indole-3-acetate + beta-D-glucose + H+

(FAD-PYROPHOSPHATASE-RXN)	FAD + H2O  ->  AMP + FMN + 2 H+

(FAD-PYROPHOSPHATASE-RXN)	AMP + FMN + 2 H+  ->  FAD + H2O

(RXN-11259)	3 feruloyl-CoA + spermidine  ->  triferuloyl spermidine + 3 coenzyme A + 3 H+

(RXN1F-168)	GA44 (open lactone form) + 2-oxoglutarate + oxygen  ->  GA19 + succinate + CO2 + H2O

(GLY3KIN-RXN)	D-glycerate + ATP  ->  3-phospho-D-glycerate + ADP + H+

(2.7.7.44-RXN)	alpha-D-glucuronate 1-phosphate + UTP + H+  ->  UDP-D-glucuronate + diphosphate

(2.5.1.19-RXN)	shikimate-3-phosphate + phosphoenolpyruvate  ->  5-enolpyruvyl-shikimate-3-phosphate + phosphate

(RXN-7784)	dihydromyricetin + NADPH + 2 H+  ->  leucodelphinidin + NADP+

(RXN-8297)	1-18:2-2-16:1-monogalactosyldiacylglycerol  ->  1-18:3-2-16:1-monogalactosyldiacylglycerol + 2 H+

(PSEUDOURIDINE-KINASE-RXN)	pseudouridine + ATP  ->  pseudouridine 5'-phosphate + ADP + H+

(RXN-12645)	L-threo-sphinganine + NADP+  ->  3-dehydrosphinganine + NADPH + H+

(RXN-12645)	3-dehydrosphinganine + NADPH + H+  ->  L-threo-sphinganine + NADP+

(RXN-11533)	(22R,23R)-22,23-dihydroxycampesterol  ->  (22R,23R)-22,23-dihydroxy-campest-4-en-3-one + 2 H+

(RXN-1103)	4-coumarate + NADPH + H+ + oxygen  ->  trans-caffeate + NADP+ + H2O

(URACIL-PRIBOSYLTRANS-RXN)	5-phospho-alpha-D-ribose 1-diphosphate + uracil  ->  uridine-5'-phosphate + diphosphate

(RXN-2601)	4-coumaroyl-CoA + L-quinate  ->  trans-5-O-(4-coumaroyl)-D-quinate + coenzyme A

(RXN-7998)	4-coumaroyl-CoA + pelargonidin-3-O-beta-D-glucoside  ->  pelargonidin 3-O-beta-D-p-coumaroylglucoside + coenzyme A

(RXN-6687)	TRIBOA-beta-D-glucoside + S-adenosyl-L-methionine  ->  DIMBOA-beta-D-glucoside + S-adenosyl-L-homocysteine + H+

(GLUTAMATESYN-RXN)	L-glutamine + 2-oxoglutarate + NADPH + H+  ->  2 L-glutamate + NADP+

(THIOSULFATE-SULFURTRANSFERASE-RXN)	thiosulfate + hydrogen cyanide  ->  sulfite + thiocyanate + 2 H+

(RXN-720)	castasterone + NADPH + H+ + oxygen  ->  brassinolide + NADP+ + H2O

(RXN-600)	(+)-taxifolin + NADPH + 2 H+  ->  leucocyanidin + NADP+

(RXN-8616)	(2E,6E)-farnesyl diphosphate + H2O  ->  (3S,6E)-nerolidol + diphosphate

(KDOTRANS2-RXN)	alpha-Kdo-(2->6)-lipid IVA + CMP-3-deoxy-D-manno-octulosonate  ->  alpha-Kdo-(2->4)-alpha-Kdo-(2->6)-lipid IVA + CMP + H+

(RXN-2945)	indole-3-acetate + L-leucine + ATP  ->  indole-3-acetyl-leucine + AMP + diphosphate + H+

(RXN-13602)	linustatin + H2O  ->  linamarin + beta-D-glucose

(RXN-13602)	linamarin + beta-D-glucose  ->  linustatin + H2O

(RXN-11784)	cadaverine + H2O + oxygen  ->  5-aminopentanal + ammonia + hydrogen peroxide + H+

(RXN-11784)	5-aminopentanal + ammonia + hydrogen peroxide + H+  ->  cadaverine + H2O + oxygen

(METHYLACETOACETYLCOATHIOL-RXN)	2-methylacetoacetyl-CoA + coenzyme A  ->  propanoyl-CoA + acetyl-CoA

(ETHYL-RXN)	L-ascorbate + 1-aminocyclopropane-1-carboxylate + H+ + oxygen  ->  ethylene + L-dehydro-ascorbate + hydrogen cyanide + CO2 + 2 H2O

(RXN-6462)	N-methyl-beta-alanine + S-adenosyl-L-methionine  ->  N,N-dimethyl-beta-alanine + S-adenosyl-L-homocysteine + H+

(RXN-11268)	S-adenosyl-L-methionine + Br-  ->  S-adenosyl-L-homocysteine + methyl bromide

(RXN-5841)	beta-nicotinamide D-ribonucleotide + H2O  ->  1-(beta-D ribofuranosyl)nicotinamide + phosphate

(RXN-8443)	beta-D-ribosylnicotinate + ATP  ->  beta-nicotinate D-ribonucleotide + ADP + H+

(DAHPSYN-RXN)	phosphoenolpyruvate + D-erythrose 4-phosphate + H2O  ->  3-deoxy-D-arabino-heptulosonate-7-phosphate + phosphate

(RXN-11126)	L-glutamate + L-tyrosine + L-2,4-diaminobutanoate + 2 L-serine + L-arginine + 2 N5-formyl-N5-hydroxy-L-ornithine + L-lysine + 2 L-threonine  ->  ferribactin + 2 H+ + 12 H2O

(RXN-11126)	ferribactin + 2 H+ + 12 H2O  ->  L-glutamate + L-tyrosine + L-2,4-diaminobutanoate + 2 L-serine + L-arginine + 2 N5-formyl-N5-hydroxy-L-ornithine + L-lysine + 2 L-threonine

(CYCLOPENTANOL-DEHYDROGENASE-RXN)	cyclopentanol + NAD+  ->  cyclopentanone + NADH + H+

(CYCLOPENTANOL-DEHYDROGENASE-RXN)	cyclopentanone + NADH + H+  ->  cyclopentanol + NAD+

(MALATE-DEHYDROGENASE-NADP+-RXN)	oxaloacetate + NADPH + H+  ->  (S)-malate + NADP+

(RXN-7664)	geranylgeranyl-chlorophyll a + NADPH + H+  ->  dihydrogeranylgeranyl-chlorophyll a + NADP+

(RXN-12292)	(cis)-crotonaldehyde + NADPH + H+  ->  butanal + NADP+

(PROTOPORGENOXI-RXN)	protoporphyrinogen IX + 3 oxygen  ->  protoporphyrin IX + 3 hydrogen peroxide

(7KAPSYN-RXN)	pimeloyl-CoA + L-alanine + H+  ->  CO2 + 7-keto-8-aminopelargonate + coenzyme A

(7KAPSYN-RXN)	CO2 + 7-keto-8-aminopelargonate + coenzyme A  ->  pimeloyl-CoA + L-alanine + H+

(RXN-12091)	N1-acetylspermidine + oxygen + H2O  ->  putrescine + 3-acetamidopropanal + hydrogen peroxide

(RXN-12091)	putrescine + 3-acetamidopropanal + hydrogen peroxide  ->  N1-acetylspermidine + oxygen + H2O

(RXN-7246)	D-myo-inositol (1,2) bisphosphate + H2O  ->  1D-myo-inositol (2) monophosphate + phosphate

(RXN-8621)	(2E,6E)-farnesyl diphosphate  ->  (-)-exo-alpha-bergamotene + diphosphate

(RXN-8621)	(-)-exo-alpha-bergamotene + diphosphate  ->  (2E,6E)-farnesyl diphosphate

(CDPKIN-RXN)	CDP + ATP  ->  CTP + ADP

(CDPKIN-RXN)	CTP + ADP  ->  CDP + ATP

(RXN-10695)	3-oxo-2-(cis-2'-pentenyl)-cyclopentane-1-octanoate + ATP + coenzyme A  ->  OPC8-CoA + AMP + diphosphate

(RXN-5107)	geranyl diphosphate  ->  (-)-beta-pinene + diphosphate

(RXN-5285)	divinyl protochlorophyllide a + NADPH + H+  ->  divinylchlorophyllide a + NADP+

(RXN-5285)	divinylchlorophyllide a + NADP+  ->  divinyl protochlorophyllide a + NADPH + H+

(RXN-7886)	violaxanthin + 2 oxygen  ->  2 5,6-epoxy-3-hydroxy-9-apo-beta-caroten-9-one + 4,9-dimethyldodeca-2,4,6,8,10-pentaene-1,12-dial

(HISTAMINOTRANS-RXN)	imidazole acetol-phosphate + L-glutamate  ->  L-histidinol-phosphate + 2-oxoglutarate

(5-OXOPROLINASE-ATP-HYDROLYSING-RXN)	5-oxoproline + ATP + 2 H2O  ->  L-glutamate + ADP + phosphate + H+

(RXN-2541)	homogentisate + phytyl diphosphate + H+  ->  2-methyl-6-phytyl-1,4-benzoquinol + CO2 + diphosphate

(DLACTDEHYDROGNAD-RXN)	pyruvate + NADH + H+  ->  (R)-lactate + NAD+

(PREPHENATEDEHYDRAT-RXN)	prephenate + H+  ->  2-oxo-3-phenylpropanoate + CO2 + H2O

(PREPHENATEDEHYDRAT-RXN)	2-oxo-3-phenylpropanoate + CO2 + H2O  ->  prephenate + H+

(RXN-9282)	3,4-dihydroxy-5-all-trans-decaprenylbenzoate + S-adenosyl-L-methionine  ->  3-methoxy-4-hydroxy-5-all-trans-decaprenylbenzoate + S-adenosyl-L-homocysteine + H+

(TECH2REDHAL-RXN)	2,3,6-trichlorohydroquinone + 2 glutathione  ->  2,6-dichloro-p-hydroquinone + chloride + glutathione disulfide + H+

(TECH2REDHAL-RXN)	2,6-dichloro-p-hydroquinone + chloride + glutathione disulfide + H+  ->  2,3,6-trichlorohydroquinone + 2 glutathione

(RXN-12693)	cholesterol + NAD+  ->  cholest-5-en-3-one + NADH + H+

(RXN-12693)	cholest-5-en-3-one + NADH + H+  ->  cholesterol + NAD+

(RXN-4226)	(22alpha)-hydroxy-campesterol  ->  (22alpha)-hydroxy-campest-4-en-3-one + 2 H+

(RXN-10432)	indole-3-acetate + L-tyrosine + ATP  ->  indole-3-acetyl-tyrosine + AMP + diphosphate + H+

(RXN-10432)	indole-3-acetyl-tyrosine + AMP + diphosphate + H+  ->  indole-3-acetate + L-tyrosine + ATP

(2.3.1.97-RXN)	glycyl-peptide + myristoyl-CoA  ->  N-tetradecanoylglycyl-peptide + coenzyme A

(2.3.1.97-RXN)	N-tetradecanoylglycyl-peptide + coenzyme A  ->  glycyl-peptide + myristoyl-CoA

(2.7.1.90-RXN)	D-fructose 6-phosphate + diphosphate  ->  fructose-1,6-bisphosphate + phosphate + H+

(RXN-9619)	5-pentadecatrienyl resorcinol + S-adenosyl-L-methionine  ->  5-pentadecatrienyl resorcinol-3-methyl ether + S-adenosyl-L-homocysteine + H+

(RXN-9619)	5-pentadecatrienyl resorcinol-3-methyl ether + S-adenosyl-L-homocysteine + H+  ->  5-pentadecatrienyl resorcinol + S-adenosyl-L-methionine

(2.6.1.49-RXN)	L-dopa + 2-oxoglutarate  ->  3,4-dihydroxyphenylpyruvate + L-glutamate

(2.7.1.134-RXN)	D-myo-inositol (3,4,5,6)-tetrakisphosphate + ATP  ->  D-myo-inositol (1,3,4,5,6)-pentakisphosphate + ADP + H+

(RXN-9627)	lauroyl-CoA + H2O  ->  laurate + coenzyme A + H+

(RXNQT-4329)	4-methylthiobutyldesulfoglucosinolate + phosphoadenosine-5'-phosphosulfate  ->  adenosine 3',5'-bisphosphate + 4-methylthiobutyl glucosinolate + H+

(RXNQT-4329)	adenosine 3',5'-bisphosphate + 4-methylthiobutyl glucosinolate + H+  ->  4-methylthiobutyldesulfoglucosinolate + phosphoadenosine-5'-phosphosulfate

(AMINOBUTDEHYDROG-RXN)	4-aminobutanal + NAD+ + H2O  ->  4-aminobutanoate + NADH + 2 H+

(GLUTATHIONE-PEROXIDASE-RXN)	hydrogen peroxide + 2 glutathione  ->  glutathione disulfide + 2 H2O

(RXN-6161)	pyruvate + H+  ->  acetaldehyde + CO2

(RXN-12394)	all-trans-lycopene + 2 oxygen  ->  4,9-dimethyldodeca-2,4,6,8,10-pentaene-1,12-dial + 2 pseudoionone

(RXN-10707)	OPC4-CoA + oxygen  ->  OPC4-trans-2-enoyl-CoA + hydrogen peroxide

(RXN-7706)	methionol + NAD+  ->  3-methylthiopropanal + NADH + H+

(RXN-7706)	3-methylthiopropanal + NADH + H+  ->  methionol + NAD+

(RXN-9750)	4-hydroxylamino-2,6-dinitrotoluene + 3 H+  ->  4-amino-2,6-dinitrotoluene + H2O

(2.7.1.148-RXN)	4-(cytidine 5'-diphospho)-2-C-methyl-D-erythritol + ATP  ->  2-phospho-4-(cytidine 5'-diphospho)-2-C-methyl-D-erythritol + ADP + H+

(PRAISOM-RXN)	N-(5'-phosphoribosyl)-anthranilate  ->  1-(o-carboxyphenylamino)-1'-deoxyribulose-5'-phosphate

(SERINE-O-ACETTRAN-RXN)	L-serine + acetyl-CoA  ->  O-acetyl-L-serine + coenzyme A

(RXN-4641)	isopentenyl adenosine + FAD + H2O + H+  ->  adenosine + 3-methyl-2-butenal + FADH2

(1.14.11.20-RXN)	2-oxoglutarate + desacetoxyvindoline + oxygen  ->  CO2 + succinate + 17-O-deacetylvindoline

(1.14.11.20-RXN)	CO2 + succinate + 17-O-deacetylvindoline  ->  2-oxoglutarate + desacetoxyvindoline + oxygen

(RXN-8028)	delta-carotene  ->  epsilon-carotene

(RXN-7883)	all-trans-beta-carotene + 2 oxygen  ->  2 beta-ionone + 4,9-dimethyldodeca-2,4,6,8,10-pentaene-1,12-dial

(DIAMINOPIMEPIM-RXN)	L,L-diaminopimelate  ->  meso-diaminopimelate

(RXN-9742)	2-methyl-1,5-dinitro-3-nitrosobenzene + NADPH  ->  2-hydroxylamino-4,6-dinitrotoluene + NADP+

(RXN-2581)	4-coumaroylshikimate + NADPH + oxygen + H+  ->  caffeoylshikimate + NADP+ + H2O

(RXN-8090)	1-naphthaldehyde + oxygen + H2O  ->  1-naphthoate + hydrogen peroxide + H+

(RXN-8090)	1-naphthoate + hydrogen peroxide + H+  ->  1-naphthaldehyde + oxygen + H2O

(2.3.1.156-RXN)	isovaleryl-CoA + 3 malonyl-CoA + 3 H+  ->  phlorisovalerophenone + 3 CO2 + 4 coenzyme A

(2.3.1.156-RXN)	phlorisovalerophenone + 3 CO2 + 4 coenzyme A  ->  isovaleryl-CoA + 3 malonyl-CoA + 3 H+

(RXN-8450)	dihydromyricetin + 2-oxoglutarate + oxygen  ->  myricetin + succinate + CO2 + H2O

(RXN-8450)	myricetin + succinate + CO2 + H2O  ->  dihydromyricetin + 2-oxoglutarate + oxygen

(RXN-9916)	(3S)-2,3-epoxy-2,3-dihydrosqualene  ->  taraxerol

(RXNQT-4150)	uridine-5'-phosphate + H2O  ->  uridine + phosphate

(RXNQT-4150)	uridine + phosphate  ->  uridine-5'-phosphate + H2O

(RXN-7421)	oleate + S-adenosyl-L-methionine  ->  dihydrosterculate + S-adenosyl-L-homocysteine + H+

(RXN-707)	5-dehydro episterol + 2 NADPH  ->  24-methylenecholesterol + 2 NADP+

(RXN-113)	gibberellin A20 + 2-oxoglutarate + oxygen  ->  GA29 + succinate + CO2

(RIBOFLAVIN-SYN-RXN)	2 6,7-dimethyl-8-(1-D-ribityl)lumazine + H+  ->  5-amino-6-(D-ribitylamino)uracil + riboflavin

(R463-RXN)	deethylatrazine + H2O  ->  2-hydroxy-4-isopropylamino-6-amino-s-triazine + chloride + H+

(R463-RXN)	2-hydroxy-4-isopropylamino-6-amino-s-triazine + chloride + H+  ->  deethylatrazine + H2O

(RXN-7700)	2-phenylethanol + NAD+  ->  phenylacetaldehyde + NADH + H+

(RXN-7700)	phenylacetaldehyde + NADH + H+  ->  2-phenylethanol + NAD+

(RXN-709)	campesterol  ->  campest-4-en-3beta-ol

(RXN-1101)	4-coumaroyl-CoA + NADPH + H+  ->  coumaraldehyde + coenzyme A + NADP+

(RXN-4501)	daidzein + NADPH + H+ + oxygen  ->  2'-hydroxydaidzein + NADP+ + H2O

(RXN-4501)	2'-hydroxydaidzein + NADP+ + H2O  ->  daidzein + NADPH + H+ + oxygen

(METHYLTHIOADENOSINE-NUCLEOSIDASE-RXN)	S-methyl-5'-thioadenosine + H2O  ->  S-methyl-5-thio-D-ribose + adenine

(RXN-602)	leucocyanidin + 2-oxoglutarate + oxygen  ->  cyanidin + succinate + CO2 + H+ + 2 H2O

(XYLULOKIN-RXN)	D-xylulose + ATP  ->  D-xylulose 5-phosphate + ADP + H+

(ADENPRIBOSYLTRAN-RXN)	adenine + 5-phospho-alpha-D-ribose 1-diphosphate  ->  AMP + diphosphate

(RXN-8206)	delphinidin-3-O-beta-D-glucoside + malonyl-CoA  ->  delphinidin 3-O-(6''-O-malonyl)-beta-glucoside + coenzyme A

(RXN-8206)	delphinidin 3-O-(6''-O-malonyl)-beta-glucoside + coenzyme A  ->  delphinidin-3-O-beta-D-glucoside + malonyl-CoA

(DOPACHROME-DELTA-ISOMERASE-RXN)	L-dopachrome  ->  5,6-dihydroxyindole-2-carboxylate

(LUMAZINESYN-RXN)	5-amino-6-(D-ribitylamino)uracil + 1-deoxy-L-glycero-tetrulose 4-phosphate  ->  6,7-dimethyl-8-(1-D-ribityl)lumazine + phosphate + H+ + 2 H2O

(RXN-11322)	D-ribose 5-phosphate + D-glyceraldehyde 3-phosphate + L-glutamine  ->  pyridoxal 5'-phosphate + L-glutamate + phosphate + H+ + 3 H2O

(RXN-MG-PROTOPORPHYRIN-METHYLESTER-SYN)	Mg-protoporphyrin + S-adenosyl-L-methionine  ->  S-adenosyl-L-homocysteine + magnesium-protoporphyrin IX 13-monomethyl ester

(RXN0-6513)	3-hydroxyadipyl-CoA  ->  2,3-dehydroadipyl-CoA + H2O

(RXN0-6513)	2,3-dehydroadipyl-CoA + H2O  ->  3-hydroxyadipyl-CoA

(MALIC-NAD-RXN)	(S)-malate + NAD+  ->  CO2 + pyruvate + NADH

(RXN-7741)	red chlorophyll catabolite + NADPH  ->  primary fluorescent chlorophyll catabolite + NADP+ + H+

(RXN-12642)	sphinganine (C20) + NADP+  ->  3-dehydrosphinganine (C20) + NADPH + H+

(RXN-12642)	3-dehydrosphinganine (C20) + NADPH + H+  ->  sphinganine (C20) + NADP+

(RXN-3164)	indole-3-acetyl-beta-4-D-glucose + H2O  ->  indole-3-acetate + beta-D-glucose + H+

(RXN-7997)	pelargonidin-3-O-beta-D-glucoside + caffeoyl-CoA  ->  pelargonidin 3-O-beta-D-caffeoylglucoside + coenzyme A

(BILIRUBIN-OXIDASE-RXN)	2 bilirubin + oxygen  ->  2 biliverdin-IX-alpha + 2 H2O

(BILIRUBIN-OXIDASE-RXN)	2 biliverdin-IX-alpha + 2 H2O  ->  2 bilirubin + oxygen

(RXN66-81)	(S)-nicotine + NADPH + oxygen  ->  nicotine-1'-N-oxide + NADP+ + H2O

(RXN66-81)	nicotine-1'-N-oxide + NADP+ + H2O  ->  (S)-nicotine + NADPH + oxygen

(5.3.1.23-RXN)	S-methyl-5-thio-alpha-D-ribose 1-phosphate  ->  5-methylthioribulose-1-phosphate

(HYDROHEX-RXN)	(9Z,11E)-(13S)-13-hydroperoxyoctadeca-9,11-dienoate  ->  (9Z)-12-oxo-dodec-9-enoate + hexanal

(RXN-8956)	L-arginine + pyruvate  ->  2-ketoarginine + L-alanine

(RXN-8956)	2-ketoarginine + L-alanine  ->  L-arginine + pyruvate

(CARBAMATE-KINASE-RXN)	carbamoyl-phosphate + ADP + H+  ->  ammonia + CO2 + ATP

(2.1.1.117-RXN)	(S)-scoulerine + S-adenosyl-L-methionine  ->  S-adenosyl-L-homocysteine + S-tetrahydrocolumbamine + H+

(2.1.1.117-RXN)	S-adenosyl-L-homocysteine + S-tetrahydrocolumbamine + H+  ->  (S)-scoulerine + S-adenosyl-L-methionine

(IMP-DEHYDROG-RXN)	IMP + NAD+ + H2O  ->  XMP + NADH + H+

(RXN-12611)	2-[(2R,5Z)-(2-carboxy-4-methylthiazol-5(2H)-ylidene]ethyl phosphate + 4-amino-2-methyl-5-diphosphomethylpyrimidine + 2 H+  ->  thiamin phosphate + CO2 + diphosphate

(RXN-12611)	thiamin phosphate + CO2 + diphosphate  ->  2-[(2R,5Z)-(2-carboxy-4-methylthiazol-5(2H)-ylidene]ethyl phosphate + 4-amino-2-methyl-5-diphosphomethylpyrimidine + 2 H+

(RXN0-1441)	ADP-ribose + H2O  ->  AMP + D-ribose 5-phosphate + 2 H+

(RXN0-1441)	AMP + D-ribose 5-phosphate + 2 H+  ->  ADP-ribose + H2O

(RXN-9618)	9,12,15-cis-hexadecatrienoyl-CoA + 3 malonyl-CoA + 3 H+  ->  5-pentadecatrienyl resorcinol + 4 CO2 + 4 coenzyme A

(RXN-9618)	5-pentadecatrienyl resorcinol + 4 CO2 + 4 coenzyme A  ->  9,12,15-cis-hexadecatrienoyl-CoA + 3 malonyl-CoA + 3 H+

(D-XYLULOSE-REDUCTASE-RXN)	D-xylitol + NAD+  ->  D-xylulose + NADH + H+

(RXN1F-169)	GA19 + 2-oxoglutarate + oxygen  ->  gibberellin A20 + 2 CO2 + succinate + H+

(RXN-2222)	3-methylsulfinylpropyl-glucosinolate + oxygen  ->  2-propenyl-glucosinolate + methanesulfonate + H+

(RXN-2222)	2-propenyl-glucosinolate + methanesulfonate + H+  ->  3-methylsulfinylpropyl-glucosinolate + oxygen

(GLYOXYLATE-REDUCTASE-NADP+-RXN)	glycolate + NADP+  ->  glyoxylate + NADPH + H+

(GLYOXYLATE-REDUCTASE-NADP+-RXN)	glyoxylate + NADPH + H+  ->  glycolate + NADP+

(2.6.1.64-RXN)	2-oxo-3-phenylpropanoate + L-glutamine  ->  L-phenylalanine + 2-oxoglutaramate

(2.6.1.64-RXN)	L-phenylalanine + 2-oxoglutaramate  ->  2-oxo-3-phenylpropanoate + L-glutamine

(RXN-2944)	indole-3-acetate + L-alanine + ATP  ->  indole-3-acetyl-alanine + AMP + diphosphate + H+

(RXN-8422)	(2E,6E)-farnesyl diphosphate  ->  (E)-beta-farnesene + diphosphate

(RXN-8422)	(E)-beta-farnesene + diphosphate  ->  (2E,6E)-farnesyl diphosphate

(MYO-INOSITOL-1-KINASE-RXN)	myo-inositol + ATP  ->  1D-myo-inositol (3)-monophosphate + ADP + H+

(RXN-7689)	(2S)-pinocembrin + S-adenosyl-L-methionine  ->  pinostrobin + S-adenosyl-L-homocysteine

(RXN-10704)	OPC6-trans-2-enoyl-CoA + H2O  ->  OPC6-3-hydroxyacyl-CoA

(ISOCITRATE-DEHYDROGENASE-NAD+-RXN)	D-threo-isocitrate + NAD+  ->  2-oxoglutarate + CO2 + NADH

(5.5.1.13-RXN)	all-trans-geranyl-geranyl diphosphate  ->  ent-copalyl diphosphate

(RXN-13707)	24,25-dihydrolanosterol + 3 NADPH + 3 oxygen + 2 H+  ->  4,4-dimethyl-5-alpha-cholesta-8,14-dien-3-beta-ol + formate + 3 NADP+ + 4 H2O

(RXN-13707)	4,4-dimethyl-5-alpha-cholesta-8,14-dien-3-beta-ol + formate + 3 NADP+ + 4 H2O  ->  24,25-dihydrolanosterol + 3 NADPH + 3 oxygen + 2 H+

(RXN-710)	campest-4-en-3beta-ol + NAD+  ->  campest-4-en-3-one + NADH + H+

(URIDINEKIN-RXN)	uridine + ATP  ->  uridine-5'-phosphate + ADP + H+

(URIDINEKIN-RXN)	uridine-5'-phosphate + ADP + H+  ->  uridine + ATP

(3.1.2.23-RXN)	4-hydroxybenzoyl-CoA + H2O  ->  4-hydroxybenzoate + coenzyme A + H+

(DCTP-DEAM-RXN)	dCTP + H2O  ->  ammonia + dUTP

(2.1.1.140-RXN)	(S)-coclaurine + S-adenosyl-L-methionine  ->  (S)-N-methylcoclaurine + S-adenosyl-L-homocysteine + H+

(2.1.1.140-RXN)	(S)-N-methylcoclaurine + S-adenosyl-L-homocysteine + H+  ->  (S)-coclaurine + S-adenosyl-L-methionine

(RXN-8911)	1-propenylsulfenate  ->  propanethiol S-oxide

(RXN-8911)	propanethiol S-oxide  ->  1-propenylsulfenate

(GCVMULTI-RXN)	glycine + tetrahydrofolate + NAD+  ->  ammonia + CO2 + 5,10-methylenetetrahydrofolate + NADH + H+

(DXS-RXN)	pyruvate + D-glyceraldehyde 3-phosphate + H+  ->  1-deoxy-D-xylulose 5-phosphate + CO2

(RXN-7878)	cholestanol + NADPH + H+ + oxygen  ->  (22alpha)-hydroxy-cholestanol + NADP+ + H2O

(RXN-7878)	(22alpha)-hydroxy-cholestanol + NADP+ + H2O  ->  cholestanol + NADPH + H+ + oxygen

(RXN-7974)	9-cis-violaxanthin + oxygen  ->  2-cis,4-trans-xanthoxin + (3S,5R,6S)-5,6-epoxy-3-hydroxy-5,6-dihydro-12'-apo-beta-caroten-12'-al

(RXN-7974)	2-cis,4-trans-xanthoxin + (3S,5R,6S)-5,6-epoxy-3-hydroxy-5,6-dihydro-12'-apo-beta-caroten-12'-al  ->  9-cis-violaxanthin + oxygen

(RXN-7737)	(S)-2,3,4,5-tetrahydrodipicolinate + L-glutamate + H2O + H+  ->  L,L-diaminopimelate + 2-oxoglutarate

(OROTPDECARB-RXN)	orotidine-5'-phosphate + H+  ->  CO2 + uridine-5'-phosphate

(NADPYROPHOSPHAT-RXN)	NAD+ + H2O  ->  beta-nicotinamide D-ribonucleotide + AMP + 2 H+

(RXN-10032)	2-amino-3,7-dideoxy-D-threo-hept-6-ulosonate + NAD+ + H2O  ->  3-dehydroquinate + ammonium + NADH + H+

(RXN-10032)	3-dehydroquinate + ammonium + NADH + H+  ->  2-amino-3,7-dideoxy-D-threo-hept-6-ulosonate + NAD+ + H2O

(GLYCEROL-KIN-RXN)	glycerol + ATP  ->  sn-glycerol-3-phosphate + ADP + H+

(RXN-11109)	ATP + H2O  ->  ADP + phosphate + H+

(RXN-11109)	ADP + phosphate + H+  ->  ATP + H2O

(RXN-8367)	1-18:2-2-18:2-monogalactosyldiacylglycerol  ->  1-18:2-2-18:3-monogalactosyldiacylglycerol + 2 H+

(CAFFEOYL-COA-O-METHYLTRANSFERASE-RXN)	caffeoyl-CoA + S-adenosyl-L-methionine  ->  feruloyl-CoA + S-adenosyl-L-homocysteine + H+

(BRANCHED-CHAINAMINOTRANSFERLEU-RXN)	L-leucine + 2-oxoglutarate  ->  L-glutamate + 4-methyl-2-oxopentanoate

(BRANCHED-CHAINAMINOTRANSFERLEU-RXN)	L-glutamate + 4-methyl-2-oxopentanoate  ->  L-leucine + 2-oxoglutarate

(RXN-5502)	2,5,7-trihydroxy-4'-methoxyisoflavanone  ->  biochanin-A + H2O

(RXN-5502)	biochanin-A + H2O  ->  2,5,7-trihydroxy-4'-methoxyisoflavanone

(3.6.5.5-RXN)	GTP + H2O  ->  GDP + phosphate + H+

(3.6.5.5-RXN)	GDP + phosphate + H+  ->  GTP + H2O

(RXN-10780)	5-hydroxyindole acetaldehyde + NAD+ + H2O  ->  5-hydroxyindole acetate + NADH + 2 H+

(RXN-10780)	5-hydroxyindole acetate + NADH + 2 H+  ->  5-hydroxyindole acetaldehyde + NAD+ + H2O

(GLUTAMINESYN-RXN)	ammonia + L-glutamate + ATP  ->  L-glutamine + ADP + phosphate

(RXN-7614)	ATP + 2-succinylbenzoate + coenzyme A  ->  4-(2'-carboxyphenyl)-4-oxobutyryl-CoA + ADP + phosphate

(O-SUCCINYLBENZOATE-COA-LIG-RXN)	2-succinylbenzoate + ATP + coenzyme A  ->  4-(2'-carboxyphenyl)-4-oxobutyryl-CoA + AMP + diphosphate

(O-SUCCINYLBENZOATE-COA-LIG-RXN)	4-(2'-carboxyphenyl)-4-oxobutyryl-CoA + AMP + diphosphate  ->  2-succinylbenzoate + ATP + coenzyme A

(ASNSYNB-RXN)	L-glutamine + L-aspartate + ATP + H2O  ->  L-glutamate + L-asparagine + AMP + diphosphate + H+

(ASNSYNB-RXN)	L-glutamate + L-asparagine + AMP + diphosphate + H+  ->  L-glutamine + L-aspartate + ATP + H2O

(RXN-10773)	cellobiose + H2O  ->  2 beta-D-glucose

(RXN-10773)	2 beta-D-glucose  ->  cellobiose + H2O

(MALONYL-COA-DECARBOXYLASE-RXN)	malonyl-CoA + H+  ->  CO2 + acetyl-CoA

(MALONYL-COA-DECARBOXYLASE-RXN)	CO2 + acetyl-CoA  ->  malonyl-CoA + H+

(RXN-4306)	N6-(delta2-isopentenyl)-adenosine 5'-diphosphate + NADPH + H2O  ->  trans-zeatin riboside diphosphate + NADP+ + 3 H+

(1.1.1.39-RXN)	(S)-malate + NAD+  ->  CO2 + pyruvate + NADH

(RXN-8236)	all-trans-lycopene + 2 oxygen  ->  2 6-methyl-5-hepten-2-one + bixin aldehyde

(GLUTAMIDOTRANS-RXN)	phosphoribulosylformimino-AICAR-P + L-glutamine  ->  L-glutamate + D-erythro-imidazole-glycerol-phosphate + aminoimidazole carboxamide ribonucleotide + H+

(L-ASPARTATE-OXID-RXN)	L-aspartate + oxygen  ->  alpha-iminosuccinate + hydrogen peroxide + H+

(RXN-11524)	petiveriin + H2O  ->  phenylmethanesulfenate + ammonia + pyruvate + H+

(RXN-11524)	phenylmethanesulfenate + ammonia + pyruvate + H+  ->  petiveriin + H2O

(PGLYCDEHYDROG-RXN)	3-phospho-D-glycerate + NAD+  ->  3-phospho-hydroxypyruvate + NADH + H+

(RXN-12709)	22-hydroxy-3-oxochol-4-en-24-oyl-CoA + NAD+  ->  3,22-dioxochol-4-en-24-oyl-CoA + NADH + H+

(RXN-12709)	3,22-dioxochol-4-en-24-oyl-CoA + NADH + H+  ->  22-hydroxy-3-oxochol-4-en-24-oyl-CoA + NAD+

(RXN-711)	campest-4-en-3-one + NADPH + H+  ->  (5alpha)-campestan-3-one + NADP+

(3.6.4.9-RXN)	ATP + H2O  ->  ADP + phosphate + H+

(3.6.4.9-RXN)	ADP + phosphate + H+  ->  ATP + H2O

(CHLORAMPHENICOL-O-ACETYLTRANSFERASE-RXN)	chloramphenicol + acetyl-CoA  ->  chloramphenicol 3-acetate + coenzyme A

(CHLORAMPHENICOL-O-ACETYLTRANSFERASE-RXN)	chloramphenicol 3-acetate + coenzyme A  ->  chloramphenicol + acetyl-CoA

(RXN-4304)	N6-(delta2-isopentenyl)-adenosine 5'-triphosphate + NADPH + H2O  ->  trans-zeatin riboside triphosphate + NADP+ + 3 H+

(RXN-9969)	(2E,6E)-farnesyl diphosphate + 13 isopentenyl diphosphate  ->  di-trans, poly-cis-polyprenyl diphosphate (C80) + 13 diphosphate

(RXN-9969)	di-trans, poly-cis-polyprenyl diphosphate (C80) + 13 diphosphate  ->  (2E,6E)-farnesyl diphosphate + 13 isopentenyl diphosphate

(RXN-1223)	UDP-alpha-D-glucose + sulfite + H+  ->  UDP-alpha-D-sulfoquinovopyranose + H2O

(2.7.7.15-RXN)	phosphocholine + CTP + H+  ->  CDP-choline + diphosphate

(RXN-11002)	4-hydroxybutanoate + NADP+  ->  succinate semialdehyde + NADPH + H+

(RXN-11002)	succinate semialdehyde + NADPH + H+  ->  4-hydroxybutanoate + NADP+

(RXN-12253)	6-hydroxy-2-cyclohexen-one-carboxylate + benzyl alcohol + H+  ->  benzyl-6-hydroxy-2-cyclohexene-on-oyl + H2O

(RXN-12253)	benzyl-6-hydroxy-2-cyclohexene-on-oyl + H2O  ->  6-hydroxy-2-cyclohexen-one-carboxylate + benzyl alcohol + H+

(RXN-8094)	heptanal + oxygen + H2O  ->  heptanoate + hydrogen peroxide + H+

(RXN-8094)	heptanoate + hydrogen peroxide + H+  ->  heptanal + oxygen + H2O

(RXN-1882)	GDP-alpha-D-mannose  ->  GDP-L-galactose

(ALLANTOINASE-RXN)	S-allantoin + H2O  ->  allantoate + H+

(RXN-11468)	p-dihydrocoumaroyl-CoA + 3 malonyl-CoA + 3 H+  ->  phloretin + 3 CO2 + 4 coenzyme A

(PALMITOYL-COA-HYDROLASE-RXN)	palmitoyl-CoA + H2O  ->  palmitate + coenzyme A + H+

(PALMITOYL-COA-HYDROLASE-RXN)	palmitate + coenzyme A + H+  ->  palmitoyl-CoA + H2O

(CINNAMOYL-COA-REDUCTASE-RXN)	cinnamaldehyde + coenzyme A + NADP+  ->  (E)-cinnamoyl-CoA + NADPH + H+

(CINNAMOYL-COA-REDUCTASE-RXN)	(E)-cinnamoyl-CoA + NADPH + H+  ->  cinnamaldehyde + coenzyme A + NADP+

(2.6.1.7-RXN)	L-kynurenine + 2-oxoglutarate  ->  L-glutamate + 4-(2-aminophenyl)-2,4-dioxobutanoate

(2.6.1.7-RXN)	L-glutamate + 4-(2-aminophenyl)-2,4-dioxobutanoate  ->  L-kynurenine + 2-oxoglutarate

(RXN-9244)	coniferyl alcohol + acetyl-CoA  ->  coniferyl acetate + coenzyme A

(GLUC1PADENYLTRANS-RXN)	alpha-D-glucose 1-phosphate + ATP + H+  ->  ADP-alpha-D-glucose + diphosphate

(RXN-12197)	UDP + H2O  ->  uridine-5'-phosphate + phosphate + H+

(RXN-10972)	1D-myo-inositol 1,2,3,4,5,6-hexakisphosphate + ATP + H+  ->  1-diphospho-1D-myo-inositol (2,3,4,5,6)pentakisphosphate + ADP

(RXN-12686)	pheophytin b + H2O  ->  pheophorbide b + phytol + H+

(RXN-12686)	pheophorbide b + phytol + H+  ->  pheophytin b + H2O

(RXN-1061)	palmitate + NADPH + H+ + oxygen  ->  16-hydroxypalmitate + NADP+ + H2O

(TIGLYLCOA-HYDROXY-RXN)	(E)-2-methylcrotonoyl-CoA + H2O  ->  2-methyl-3-hydroxybutyryl-CoA

(1.2.3.14-RXN)	(+)-cis-abscisic aldehyde + H2O + oxygen  ->  2-cis-abscisate + hydrogen peroxide + H+

(RXN0-5410)	sn-glycerol-3-phosphate + NADP+  ->  L-glyceraldehyde 3-phosphate + NADPH + H+

(RXN0-5410)	L-glyceraldehyde 3-phosphate + NADPH + H+  ->  sn-glycerol-3-phosphate + NADP+

(ALLYL-ALCOHOL-DEHYDROGENASE-RXN)	allyl alcohol + NADP+  ->  acrolein + NADPH + H+

(ALLYL-ALCOHOL-DEHYDROGENASE-RXN)	acrolein + NADPH + H+  ->  allyl alcohol + NADP+

(5.1.1.17-RXN)	isopenicillin N  ->  penicillin N

(5.1.1.17-RXN)	penicillin N  ->  isopenicillin N

(RXN-4804)	1-deoxy-capsidiol + NADPH + oxygen + H+  ->  capsidiol + NADP+ + H2O

(RXN-4804)	capsidiol + NADP+ + H2O  ->  1-deoxy-capsidiol + NADPH + oxygen + H+

(RXN-8287)	2 raffinose  ->  stachyose + sucrose

(DTDPKIN-RXN)	dTDP + ATP  ->  dTTP + ADP

(RXN-8314)	1-18:2-2-18:3-digalactosyldiacylglycerol  ->  1-18:3-2-18:3-digalactosyldiacylglycerol + 2 H+

(RXN-3768)	(3R)-3-(6-hydroxy-2H-1,3-benzodioxol-5-yl)-3,4-dihydro-2H-1-benzopyran-4,7-diol + NADP+  ->  (-)-sophorol + NADPH + H+

(RXN-3768)	(-)-sophorol + NADPH + H+  ->  (3R)-3-(6-hydroxy-2H-1,3-benzodioxol-5-yl)-3,4-dihydro-2H-1-benzopyran-4,7-diol + NADP+

(RXN-7790)	2-oxobutanoate + coenzyme A + NAD+  ->  propanoyl-CoA + CO2 + NADH

(RXN-7790)	propanoyl-CoA + CO2 + NADH  ->  2-oxobutanoate + coenzyme A + NAD+

(ALPHAGALACTOSID-RXN)	melibiose + H2O  ->  alpha-D-galactose + beta-D-glucose

(GTP-CYCLOHYDRO-II-RXN)	GTP + 3 H2O  ->  2,5-diamino-6-(5-phospho-D-ribosylamino)pyrimidin-4(3H)-one + formate + diphosphate + 2 H+

(RXN-5641)	L-serine + H+  ->  ethanolamine + CO2

(3-DEHYDROQUINATE-DEHYDRATASE-RXN)	3-dehydroquinate  ->  3-dehydroshikimate + H2O

(ADENODEAMIN-RXN)	adenosine + H2O  ->  ammonia + inosine

(3.6.4.6-RXN)	ATP + H2O  ->  ADP + phosphate + H+

(3.6.4.6-RXN)	ADP + phosphate + H+  ->  ATP + H2O

(R222-RXN)	octanal + NAD+ + H2O  ->  octanoate + NADH + 2 H+

(R222-RXN)	octanoate + NADH + 2 H+  ->  octanal + NAD+ + H2O

(RXN-7775)	eriodictyol + 2-oxoglutarate + oxygen  ->  (+)-taxifolin + CO2 + succinate

(RXN-8324)	1-18:1-2-18:3-phosphatidylcholine  ->  1-18:2-2-18:3-phosphatidylcholine + 2 H+

(ISOCITDEH-RXN)	D-threo-isocitrate + NADP+  ->  2-oxoglutarate + CO2 + NADPH

(RXN-8327)	1-18:1-2-18:1-sn-glycerol-3-phosphocholine  ->  1-18:1-2-18:2-phosphatidylcholine + 2 H+

(RXN1F-19)	(9Z,11E,15Z)-(13S)-hydroperoxyoctadeca-9,11,15-trienoate  ->  12,13(S)-epoxylinolenate + H2O

(RXN-12002)	ATP + uridine-5'-phosphate  ->  ADP + UDP

(RXN-12002)	ADP + UDP  ->  ATP + uridine-5'-phosphate

(RXN-7651)	apigenin + NADPH + H+ + oxygen  ->  luteolin + NADP+ + H2O

(DTDPGLUCOSEPP-RXN)	alpha-D-glucose 1-phosphate + dTTP + H+  ->  dTDP-alpha-D-glucose + diphosphate

(RXN-1126)	trans-caffeate + ATP + coenzyme A  ->  caffeoyl-CoA + AMP + diphosphate

(2.5.1.39-RXN)	all-trans-nonaprenyl diphosphate + 4-hydroxybenzoate  ->  nonaprenyl-4-hydroxybenzoate + diphosphate

(RXN-8528)	all-trans-geranyl-geranyl diphosphate  ->  9alpha-copalyl diphosphate

(ACETOLACTSYN-RXN)	2 pyruvate + H+  ->  (S)-2-acetolactate + CO2

(UDP-GLUCURONATE-DECARBOXYLASE-RXN)	UDP-D-glucuronate + H+  ->  UDP-alpha-D-xylose + CO2

(RXN66-320)	zymosterol  ->  5alpha-cholesta-7,24-dien-3beta-ol

(RXN-3284)	2,7,4'-trihydroxyisoflavanone  ->  daidzein + H2O

(RXN-3284)	daidzein + H2O  ->  2,7,4'-trihydroxyisoflavanone

(RXN-11536)	6-deoxoteasterone + NADP+ + H+ + oxygen  ->  teasterone + NADPH + H2O

(3.1.1.82-RXN)	pheophorbide a + H2O  ->  pyropheophorbide a + methanol + CO2

(RXN-7825)	isovaleryl-CoA + 2 malonyl-CoA + H+  ->  6-isobutyl-4-hydroxy-2-pyrone + 2 CO2 + 3 coenzyme A

(RXN-7825)	6-isobutyl-4-hydroxy-2-pyrone + 2 CO2 + 3 coenzyme A  ->  isovaleryl-CoA + 2 malonyl-CoA + H+

(RXN0-1461)	coproporphyrinogen III + oxygen + 2 H+  ->  protoporphyrinogen IX + 2 CO2 + 2 H2O

(1.3.3.9-RXN)	loganin + NADPH + H+ + oxygen  ->  secologanin + NADP+ + 2 H2O

(1.3.3.9-RXN)	secologanin + NADP+ + 2 H2O  ->  loganin + NADPH + H+ + oxygen

(RXN-9952)	6-phospho D-gluconate + NADP+  ->  D-ribulose 5-phosphate + CO2 + NADPH

(MALATE-DEH-RXN)	(S)-malate + NAD+  ->  oxaloacetate + NADH + H+

(MALATE-DEH-RXN)	oxaloacetate + NADH + H+  ->  (S)-malate + NAD+

(RXN-706)	episterol  ->  5-dehydro episterol + 2 H+

(RXN-12610)	2-(2-carboxy-4-methylthiazol-5-yl)ethyl phosphate + 4-amino-2-methyl-5-diphosphomethylpyrimidine + 2 H+  ->  thiamin phosphate + CO2 + diphosphate

(RXN-12610)	thiamin phosphate + CO2 + diphosphate  ->  2-(2-carboxy-4-methylthiazol-5-yl)ethyl phosphate + 4-amino-2-methyl-5-diphosphomethylpyrimidine + 2 H+

(RXN-8503)	(9S,10E,12Z,15Z)-9-hydroperoxy-10,12,15-octadecadienoate  ->  9-oxo-nonanoate + (3Z,6Z)-nonadienal

(RXN-5682)	L-arogenate + NADP+  ->  L-tyrosine + CO2 + NADPH

(PRIBFAICARPISOM-RXN)	1-(5-phosphoribosyl)-5-[(5-phosphoribosylamino)methylideneamino]imidazole-4-carboxamide  ->  phosphoribulosylformimino-AICAR-P

(RXN-9222)	all-trans-heptaprenyl diphosphate + 4-hydroxybenzoate  ->  3-heptaprenyl-4-hydroxybenzoate + diphosphate

(RXN-9222)	3-heptaprenyl-4-hydroxybenzoate + diphosphate  ->  all-trans-heptaprenyl diphosphate + 4-hydroxybenzoate

(RXN-118)	gibberellin A8 + 2-oxoglutarate + oxygen  ->  GA8-catabolite + succinate + CO2 + H+ + H2O

(GMP-SYN-GLUT-RXN)	XMP + L-glutamine + ATP + H2O  ->  L-glutamate + GMP + AMP + diphosphate + 2 H+

(RXN-3422)	5-hydroxyferulate + S-adenosyl-L-methionine  ->  sinapate + S-adenosyl-L-homocysteine + H+

(ADENYLYLSULFKIN-RXN)	adenosine 5'-phosphosulfate + ATP  ->  phosphoadenosine-5'-phosphosulfate + ADP + H+

(RXN-1142)	coniferaldehyde + NADPH + H+ + oxygen  ->  5-hydroxy-coniferaldehyde + NADP+ + H2O

(RXN-4161)	4alpha-methyl-5alpha-ergosta-8,24-dien-3beta-ol  ->  24-methylenelophenol

(RXN-8854)	L-erythro-5,6,7,8-tetrahydrobiopterin + NADP+  ->  6-lactoyl-5,6,7,8-tetrahydropterin + NADPH + H+

(RXN-8854)	6-lactoyl-5,6,7,8-tetrahydropterin + NADPH + H+  ->  L-erythro-5,6,7,8-tetrahydrobiopterin + NADP+

(RXN-9588)	dhurrin + H2O  ->  beta-D-glucose + (S)-4-hydroxymandelonitrile

(--LIMONENE-3-MONOOXYGENASE-RXN)	(-)-limonene + NADPH + H+ + oxygen  ->  (-)-trans-isopiperitenol + NADP+ + H2O

(--LIMONENE-3-MONOOXYGENASE-RXN)	(-)-trans-isopiperitenol + NADP+ + H2O  ->  (-)-limonene + NADPH + H+ + oxygen

(MYOSIN-LIGHT-CHAIN-PHOSPHATASE-RXN)	myosin light-chain phosphate + H2O  ->  myosin light-chain + phosphate + 2 H+

(MYOSIN-LIGHT-CHAIN-PHOSPHATASE-RXN)	myosin light-chain + phosphate + 2 H+  ->  myosin light-chain phosphate + H2O

(TRANS-OCTAPRENYLTRANSTRANSFERASE-RXN)	geranyl diphosphate + 7 isopentenyl diphosphate  ->  all-trans-nonaprenyl diphosphate + 7 diphosphate

(PEPSYNTH-RXN)	pyruvate + ATP + H2O  ->  phosphoenolpyruvate + AMP + phosphate + 2 H+

(RXN-8316)	1-18:1-2-16:0-phosphatidylglycerol  ->  1-18:2-2-16:0-phosphatidylglycerol + 2 H+

(O-SUCCHOMOSERLYASE-RXN)	L-cysteine + O-succinyl-L-homoserine  ->  succinate + L-cystathionine + H+

(O-SUCCHOMOSERLYASE-RXN)	succinate + L-cystathionine + H+  ->  L-cysteine + O-succinyl-L-homoserine

(RXN-9045)	(+)-delta-cadinene + NADPH + H+ + oxygen  ->  8-hydroxy-(+)-delta-cadinene + NADP+ + H2O

(RXN-9045)	8-hydroxy-(+)-delta-cadinene + NADP+ + H2O  ->  (+)-delta-cadinene + NADPH + H+ + oxygen

(RXN-2622)	trans-5-O-caffeoyl-D-quinate + coenzyme A  ->  caffeoyl-CoA + L-quinate

(RXN-7251)	D-myo-inositol (1,2) bisphosphate + H2O  ->  1D-myo-inositol (1)-monophosphate + phosphate

(RXN-12656)	(S)-beta-macrocarpene + NADPH + H+ + oxygen  ->  [4-(5,5-dimethylcyclohex-1-en-1-yl)-cyclohex-1-en-1-yl] methanol + NADP+ + H2O

(RXN66-321)	5alpha-cholesta-7,24-dien-3beta-ol + NADPH + H+  ->  lathosterol + NADP+

(NADH-DEHYDROGENASE-QUINONE-RXN)	menadione + NADH + H+  ->  menadiol + NAD+

(NADH-DEHYDROGENASE-QUINONE-RXN)	menadiol + NAD+  ->  menadione + NADH + H+

(RXN-7666)	tetrahydrogeranylgeranyl-chlorophyll a + NADPH + H+  ->  chlorophyll a + NADP+

(2.7.1.133-RXN)	D-myo-inositol (1,3,4)-trisphosphate + ATP  ->  D-myo-inositol (1,3,4,6)-tetrakisphosphate + ADP + H+

(RXN1G-1438)	6-O-cis-keto-mycolyl-trehalose-6-phosphate + H2O  ->  trehalose-cis-keto-mono-mycolate + phosphate

(RXN1G-1438)	trehalose-cis-keto-mono-mycolate + phosphate  ->  6-O-cis-keto-mycolyl-trehalose-6-phosphate + H2O

(RXN-10705)	OPC4-trans-2-enoyl-CoA + H2O  ->  OPC4-3-hydroxyacyl-CoA

(RXN-8294)	1-18:1-2-16:0-monogalactosyldiacylglycerol  ->  1-18:2-2-16:0-monogalactosyldiacylglycerol + 2 H+

(RXN-8386)	(+)-marmesin + NADPH + H+ + oxygen  ->  psoralen + acetone + NADP+ + 2 H2O

(RXN-12490)	(S)-3-hydroxydecanoyl-CoA + NAD+  ->  3-oxodecanoyl-CoA + NADH + H+

(RXN-12490)	3-oxodecanoyl-CoA + NADH + H+  ->  (S)-3-hydroxydecanoyl-CoA + NAD+

(RXN-12978)	(5Z,8Z,11Z,14Z,17Z)-eicosapentaenoate + ATP + coenzyme A  ->  eicosapentaenoyl-CoA + AMP + diphosphate

(2.4.1.214-RXN)	GDP-beta-L-fucose + N4-{N-acetyl-beta-D-glucosaminyl-(1,2)-alpha-D-mannosyl-(1,3)-[N-acetyl-beta-D-glucosaminyl-(1,2)-alpha-D-mannosyl-(1,6)]-beta-D-mannosyl-(1,4)-N-acetyl-beta-D-glucosaminyl-(1,4)-N-acetyl-beta-D-glucosaminyl}asparagine  ->  N(4)-{N-acetyl-beta-D-glucosaminyl-(1,2)-alpha-D-mannosyl-(1,3)-[N-acetyl-beta-D-glucosaminyl-(1,2)-alpha-D-mannosyl-(1,6)]-beta-D-mannosyl-(1,4)-N-acetyl-beta-D-glucosaminyl-(1,4)-[alpha-L-fucosyl-(1,3)]-N-acetyl-beta-D-glucosaminyl}asparagine + GDP + H+

(2.4.1.214-RXN)	N(4)-{N-acetyl-beta-D-glucosaminyl-(1,2)-alpha-D-mannosyl-(1,3)-[N-acetyl-beta-D-glucosaminyl-(1,2)-alpha-D-mannosyl-(1,6)]-beta-D-mannosyl-(1,4)-N-acetyl-beta-D-glucosaminyl-(1,4)-[alpha-L-fucosyl-(1,3)]-N-acetyl-beta-D-glucosaminyl}asparagine + GDP + H+  ->  GDP-beta-L-fucose + N4-{N-acetyl-beta-D-glucosaminyl-(1,2)-alpha-D-mannosyl-(1,3)-[N-acetyl-beta-D-glucosaminyl-(1,2)-alpha-D-mannosyl-(1,6)]-beta-D-mannosyl-(1,4)-N-acetyl-beta-D-glucosaminyl-(1,4)-N-acetyl-beta-D-glucosaminyl}asparagine

(RXN-13698)	2-oxoglutarate + L-alanine  ->  L-glutamate + pyruvate

(RXN-10721)	3-hydroxy-L-kynurenine + 2-oxoglutarate  ->  4-(2-amino-3-hydroxyphenyl)-2,4-dioxobutanoate + L-glutamate

(RXN-10721)	4-(2-amino-3-hydroxyphenyl)-2,4-dioxobutanoate + L-glutamate  ->  3-hydroxy-L-kynurenine + 2-oxoglutarate

(2.7.7.13-RXN)	alpha-D-mannose 1-phosphate + GTP + H+  ->  GDP-alpha-D-mannose + diphosphate

(RXN-6550)	gibberellin A4 + 2-oxoglutarate + oxygen  ->  GA34 + succinate + CO2

(RXN-9072)	emodin dianthrone + oxygen  ->  protohypericin + 2 H2O

(RXN-9072)	protohypericin + 2 H2O  ->  emodin dianthrone + oxygen

(ACETATE--COA-LIGASE-RXN)	acetate + ATP + coenzyme A  ->  acetyl-CoA + AMP + diphosphate

(5.1.1.18-RXN)	L-serine  ->  D-serine

(IMPCYCLOHYDROLASE-RXN)	phosphoribosyl-formamido-carboxamide  ->  IMP + H2O

(ISOCHORSYN-RXN)	chorismate  ->  isochorismate

(CARBODEHYDRAT-RXN)	carbonic acid  ->  CO2 + H2O

(CARBODEHYDRAT-RXN)	CO2 + H2O  ->  carbonic acid

(3-HYDROXBUTYRYL-COA-DEHYDRATASE-RXN)	(R)-3-hydroxybutanoyl-CoA  ->  crotonyl-CoA + H2O

(3-HYDROXBUTYRYL-COA-DEHYDRATASE-RXN)	crotonyl-CoA + H2O  ->  (R)-3-hydroxybutanoyl-CoA

(LIPOXYGENASE-RXN)	linoleate + oxygen  ->  (9Z,11E)-(13S)-13-hydroperoxyoctadeca-9,11-dienoate

(RXN-4021)	S-adenosyl-L-methionine + cycloartenol  ->  S-adenosyl-L-homocysteine + 24-methylenecycloartanol + H+

(ALCOHOL-DEHYDROG-RXN)	ethanol + NAD+  ->  acetaldehyde + NADH + H+

(SIROHEME-FERROCHELAT-RXN)	sirohydrochlorin + Fe2+  ->  siroheme + 2 H+

(RXN-12730)	selenohomocysteine + 5-methyltetrahydropteroyltri-L-glutamate + 5 H+  ->  selenomethionine + tetrahydropteroyl tri-L-glutamate

(RXN-7876)	sitosterol + NADPH + H+ + oxygen  ->  (22alpha)-hydroxy-sitosterol + NADP+ + H2O

(RXN-7876)	(22alpha)-hydroxy-sitosterol + NADP+ + H2O  ->  sitosterol + NADPH + H+ + oxygen

(RXN-8170)	4-coumaroyl-CoA + cyanidin-3,5-diglucoside + H+  ->  shisonin + coenzyme A

(RXN1F-167)	GA53 + 2-oxoglutarate + oxygen  ->  GA44 (open lactone form) + CO2 + succinate

(L-3-CYANOALANINE-SYNTHASE-RXN)	L-cysteine + hydrogen cyanide  ->  hydrogen sulfide + 3-cyano-L-alanine + H+

(ATP-CITRATE-PRO-S--LYASE-RXN)	citrate + ATP + coenzyme A  ->  oxaloacetate + acetyl-CoA + ADP + phosphate

(RXN-8619)	(3R,6E)-nerolidol + NADPH + H+ + oxygen  ->  (3E)-4,8-dimethylnona-1,3,7-triene + but-1-en-3-one + NADP+ + 2 H2O

(ARACHIDONATE-12-LIPOXYGENASE-RXN)	arachidonate + oxygen  ->  (5Z,8Z,10E,14Z)-(12S)-12-hydroperoxyicosa-5,8,10,14-tetraenoate

(ARACHIDONATE-12-LIPOXYGENASE-RXN)	(5Z,8Z,10E,14Z)-(12S)-12-hydroperoxyicosa-5,8,10,14-tetraenoate  ->  arachidonate + oxygen

(RXN-8147)	thebaine + 2-oxoglutarate + oxygen  ->  neopinone + formaldehyde + succinate + CO2

(RXN-8147)	neopinone + formaldehyde + succinate + CO2  ->  thebaine + 2-oxoglutarate + oxygen

(CHORISMATE-SYNTHASE-RXN)	5-enolpyruvyl-shikimate-3-phosphate  ->  chorismate + phosphate

(RXN1F-155)	violaxanthin  ->  trans-neoxanthin

(TREHALOSEPHOSPHA-RXN)	trehalose 6-phosphate + H2O  ->  trehalose + phosphate

(PYRNUTRANSHYDROGEN-RXN)	NAD+ + NADPH  ->  NADP+ + NADH

(RXNQT-4341)	4-methylsulfinylbutyl glucosinolate + oxygen  ->  3-butenylglucosinolate + methanesulfonate + H+

(RXNQT-4341)	3-butenylglucosinolate + methanesulfonate + H+  ->  4-methylsulfinylbutyl glucosinolate + oxygen

(GLYRIBONUCSYN-RXN)	5-phospho-beta-D-ribosyl-amine + ATP + glycine  ->  ADP + 5-phospho-ribosyl-glycineamide + phosphate + H+

(RXN-7631)	4-coumaroyl-3',4'-dihydroxyphenyllactate + NADPH + H+ + oxygen  ->  rosmarinic acid + NADP+ + H2O

(2-DEHYDROPANTOATE-REDUCT-RXN)	2-dehydropantoate + NADPH + H+  ->  (R)-pantoate + NADP+

(METBALT-RXN)	ammonia + 2-oxobutanoate + succinate + 2 H+  ->  O-succinyl-L-homoserine + H2O

(METBALT-RXN)	O-succinyl-L-homoserine + H2O  ->  ammonia + 2-oxobutanoate + succinate + 2 H+

(RXN-1143)	5-hydroxy-coniferaldehyde + S-adenosyl-L-methionine  ->  S-adenosyl-L-homocysteine + sinapaldehyde + H+

(PSERTRANSAMPYR-RXN)	2-oxo-3-hydroxy-4-phosphobutanoate + L-glutamate  ->  4-phospho-hydroxy-L-threonine + 2-oxoglutarate

(PSERTRANSAMPYR-RXN)	4-phospho-hydroxy-L-threonine + 2-oxoglutarate  ->  2-oxo-3-hydroxy-4-phosphobutanoate + L-glutamate

(PANTEPADENYLYLTRAN-RXN)	4'-phosphopantetheine + ATP + H+  ->  dephospho-CoA + diphosphate

(RXN-5481)	UDP-4-dehydro-6-deoxy-D-glucose + NADPH + H+  ->  UDP-L-rhamnose + NADP+

(GLYOHMETRANS-RXN)	L-serine + tetrahydrofolate  ->  glycine + 5,10-methylenetetrahydrofolate + H2O

(GLYOHMETRANS-RXN)	glycine + 5,10-methylenetetrahydrofolate + H2O  ->  L-serine + tetrahydrofolate

(RXN1G-1435)	6-O-mycolyl-trehalose-6-phosphate + H2O  ->  trehalose-mono-mycolate + phosphate

(RXN1G-1435)	trehalose-mono-mycolate + phosphate  ->  6-O-mycolyl-trehalose-6-phosphate + H2O

(RXN-8434)	(3S)-2,3-epoxy-2,3-dihydrosqualene  ->  alpha-amyrin

(RXN-8434)	alpha-amyrin  ->  (3S)-2,3-epoxy-2,3-dihydrosqualene

(RXN1G-1436)	6-O-cis-methoxy-mycolyl-trehalose-6-phosphate + H2O  ->  trehalose-cis-methoxy-mono-mycolate + phosphate

(RXN1G-1436)	trehalose-cis-methoxy-mono-mycolate + phosphate  ->  6-O-cis-methoxy-mycolyl-trehalose-6-phosphate + H2O

(RXN-9758)	3-dimethylsulfoniopropionaldehyde + NAD+ + H2O  ->  dimethylsulfoniopropionate + NADH + 2 H+

(RXN-9758)	dimethylsulfoniopropionate + NADH + 2 H+  ->  3-dimethylsulfoniopropionaldehyde + NAD+ + H2O

(RXN-7628)	4-coumaroyl-4'-hydroxyphenyllactate + NADPH + H+ + oxygen  ->  caffeoyl-4'-hydroxyphenyllactate + NADP+ + H2O

(2.3.1.172-RXN)	bisdemalonylsalvianin + malonyl-CoA + H+  ->  monodemalonylsalvianin + coenzyme A

(DARAB5PISOM-RXN)	D-arabinose 5-phosphate  ->  D-ribulose 5-phosphate

(DARAB5PISOM-RXN)	D-ribulose 5-phosphate  ->  D-arabinose 5-phosphate

(RXN-9068)	sucrose + 6-kestotriose  ->  beta-D-glucose + 6,6-kestotetraose

(RXN-9068)	beta-D-glucose + 6,6-kestotetraose  ->  sucrose + 6-kestotriose

(RXN-11213)	(S)-methylmalonate-semialdehyde + coenzyme A + NAD+ + H2O  ->  propanoyl-CoA + bicarbonate + NADH + H+

(RXN-10944)	1D-myo-inositol 1,2,3,4,5,6-hexakisphosphate + H2O  ->  D-myo-inositol (1,3,4,5,6)-pentakisphosphate + phosphate

(RXN-10944)	D-myo-inositol (1,3,4,5,6)-pentakisphosphate + phosphate  ->  1D-myo-inositol 1,2,3,4,5,6-hexakisphosphate + H2O

(RXN-7461)	O-acetyl-L-serine + 3,4-dihydroxypyridin  ->  (S)-2-amino-3-(3-hydroxy-4-oxo-4h-pyridin-1-yl)propanoate + acetate + 2 H+

(UROGENIIISYN-RXN)	hydroxymethylbilane  ->  uroporphyrinogen-III + H2O

(RXN-8296)	1-18:1-2-16:1-monogalactosyldiacylglycerol  ->  1-18:2-2-16:1-monogalactosyldiacylglycerol + 2 H+

(12-OXOPHYTODIENOATE-REDUCTASE-RXN)	12-oxo-cis-10,15-phytodienoate + NADPH + H+  ->  3-oxo-2-(cis-2'-pentenyl)-cyclopentane-1-octanoate + NADP+

(RXN-10912)	3,4-dihydroxyphenylglycolaldehyde + NAD+ + H2O  ->  3,4-dihydroxymandelate + NADH + H+

(RXN-10912)	3,4-dihydroxymandelate + NADH + H+  ->  3,4-dihydroxyphenylglycolaldehyde + NAD+ + H2O

(RXN-5002)	UDP-L-rhamnose + prunin  ->  UDP + naringin + H+

(RXN-5002)	UDP + naringin + H+  ->  UDP-L-rhamnose + prunin

(RXN66-342)	dehydroepiandrosterone + NAD+  ->  5-androstene-3,17-dione + NADH + H+

(RXN66-342)	5-androstene-3,17-dione + NADH + H+  ->  dehydroepiandrosterone + NAD+

(TRIOSEPISOMERIZATION-RXN)	D-glyceraldehyde 3-phosphate  ->  dihydroxyacetone phosphate

(RXN-8562)	(2E,6E)-farnesyl diphosphate  ->  (-)-germacrene D + diphosphate

(3-DEHYDROSPHINGANINE-REDUCTASE-RXN)	3-dehydrosphinganine + NADPH + H+  ->  dihydrosphingosine + NADP+

(RXN-11737)	(R)-cysteate + 2-oxoglutarate  ->  3-sulfopyruvate + L-glutamate

(RXN-11737)	3-sulfopyruvate + L-glutamate  ->  (R)-cysteate + 2-oxoglutarate

(RXN-9245)	coniferyl acetate + NADPH  ->  eugenol + acetate + NADP+

(RXN-13398)	chlorophyllide a + 2 NADPH + 2 oxygen + 2 H+  ->  chlorophyllide b + 2 NADP+ + 3 H2O

(RXN-13398)	chlorophyllide b + 2 NADP+ + 3 H2O  ->  chlorophyllide a + 2 NADPH + 2 oxygen + 2 H+

(ALANINE-AMINOTRANSFERASE-RXN)	2-oxoglutarate + L-alanine  ->  L-glutamate + pyruvate

(ALANINE-AMINOTRANSFERASE-RXN)	L-glutamate + pyruvate  ->  2-oxoglutarate + L-alanine

(RXN-7630)	4-coumaroyl-4'-hydroxyphenyllactate + NADPH + H+ + oxygen  ->  4-coumaroyl-3',4'-dihydroxyphenyllactate + NADP+ + H2O

(RXN-13600)	taxiphyllin + H2O  ->  4-hydroxybenzaldehyde + hydrogen cyanide + beta-D-glucose

(RXN-13600)	4-hydroxybenzaldehyde + hydrogen cyanide + beta-D-glucose  ->  taxiphyllin + H2O

(RXN-8677)	2 coniferyl alcohol + 2 H+ + oxygen  ->  (+)-pinoresinol + 2 H2O

(RXN-8414)	(2E,6E)-farnesyl diphosphate  ->  (-)-beta-caryophyllene + diphosphate

(RXN-8348)	adenylyl-molybdopterin + molybdate  ->  molybdenum cofactor + AMP + H2O

(HOMOCYSMETB12-RXN)	L-homocysteine + 5-methyl-tetrahydrofolate  ->  L-methionine + tetrahydrofolate

(CYCLOEUCALENOL-CYCLOISOMERASE-RXN)	cycloeucalenol  ->  obtusifoliol

(RXN-8149)	thebaine + 2-oxoglutarate + oxygen  ->  oripavine + formaldehyde + succinate + CO2

(RXN-8149)	oripavine + formaldehyde + succinate + CO2  ->  thebaine + 2-oxoglutarate + oxygen

(RXNQT-4142)	alpha-L-galactose-1-phosphate + H2O  ->  beta-L-galactose + phosphate

(RXN-34)	L-canavanine + H2O  ->  L-canaline + urea + H+

(RXN-34)	L-canaline + urea + H+  ->  L-canavanine + H2O

(RXN-13482)	L-ornithine + carbamoyl-phosphate  ->  L-citrulline + phosphate + H+

(RXN-13482)	L-citrulline + phosphate + H+  ->  L-ornithine + carbamoyl-phosphate

(RXN-10741)	all-trans-beta-carotene + oxygen  ->  all-trans-10'-apo-beta-carotenal + beta-ionone

(RXN-13290)	(15Z)-tetracosenoate + ATP + coenzyme A  ->  (Z)-15-tetracosenoyl-CoA + AMP + diphosphate

(RXN-13290)	(Z)-15-tetracosenoyl-CoA + AMP + diphosphate  ->  (15Z)-tetracosenoate + ATP + coenzyme A

(PHOSPHOGLUCMUT-RXN)	alpha-D-glucose 1-phosphate  ->  alpha-D-glucose 6-phosphate

(PHOSPHOGLUCMUT-RXN)	alpha-D-glucose 6-phosphate  ->  alpha-D-glucose 1-phosphate

(RXN-4241)	6-deoxotyphasterol + oxygen  ->  typhasterol + H2O

(RXN-9741)	2,4,6-trinitrotoluene + NADPH + 2 H+  ->  2-methyl-1,5-dinitro-3-nitrosobenzene + NADP+ + H2O

(HYDROXYMETHYLGLUTARYL-COA-LYASE-RXN)	(S)-3-hydroxy-3-methylglutaryl-CoA  ->  acetoacetate + acetyl-CoA

(RXN-10954)	1D-myo-inositol (6)-monophosphate + H2O  ->  myo-inositol + phosphate

(RXN-10954)	myo-inositol + phosphate  ->  1D-myo-inositol (6)-monophosphate + H2O

(RXN-11210)	3-ureido-isobutyrate + H2O + H+  ->  (R)-3-amino-2-methylpropanoate + ammonia + CO2

(RXN-13403)	2 S-adenosyl-L-methionine + uroporphyrinogen-III  ->  2 S-adenosyl-L-homocysteine + precorrin-2 + H+

(RXN-13403)	2 S-adenosyl-L-homocysteine + precorrin-2 + H+  ->  2 S-adenosyl-L-methionine + uroporphyrinogen-III

(BHBDCLOS-RXN)	(R)-3-hydroxybutanoyl-CoA + NAD+  ->  acetoacetyl-CoA + NADH + H+

(BHBDCLOS-RXN)	acetoacetyl-CoA + NADH + H+  ->  (R)-3-hydroxybutanoyl-CoA + NAD+

(RXN-8306)	1-18:2-2-16:2-monogalactosyldiacylglycerol  ->  1-18:2-2-16:3-monogalactosyldiacylglycerol + 2 H+

(RXN-8038)	all-trans neurosporene  ->  beta-zeacarotene

(RXN-8038)	beta-zeacarotene  ->  all-trans neurosporene

(RXN-111)	(3S)-2,3-epoxy-2,3-dihydrosqualene  ->  lupeol

(RXN-1405)	tryptamine + NADPH + oxygen  ->  N-hydroxyl-tryptamine + NADP+ + H2O

(SHIKIMATE-KINASE-RXN)	shikimate + ATP  ->  shikimate-3-phosphate + ADP + H+

(RXN-3181)	indole-3-acetate + H2O  ->  2-oxindole-3-acetate + 2 H+

(SERINE--GLYOXYLATE-AMINOTRANSFERASE-RXN)	glyoxylate + L-serine  ->  hydroxypyruvate + glycine

(SERINE--GLYOXYLATE-AMINOTRANSFERASE-RXN)	hydroxypyruvate + glycine  ->  glyoxylate + L-serine

(2-OCTAPRENYL-METHOXY-BENZOQ-METH-RXN)	2-methoxy-6-all trans-octaprenyl-2-methoxy-1,4-benzoquinol + S-adenosyl-L-methionine  ->  S-adenosyl-L-homocysteine + 6-methoxy-3-methyl-2-all-trans-octaprenyl-1,4-benzoquinol + H+

(2-OCTAPRENYL-METHOXY-BENZOQ-METH-RXN)	S-adenosyl-L-homocysteine + 6-methoxy-3-methyl-2-all-trans-octaprenyl-1,4-benzoquinol + H+  ->  2-methoxy-6-all trans-octaprenyl-2-methoxy-1,4-benzoquinol + S-adenosyl-L-methionine

(RXN-10953)	1D-myo-inositol (5)-monophosphate + H2O  ->  myo-inositol + phosphate

(RXN-10953)	myo-inositol + phosphate  ->  1D-myo-inositol (5)-monophosphate + H2O

(PSEUDOURIDYLATE-SYNTHASE-RXN)	D-ribose 5-phosphate + uracil  ->  pseudouridine 5'-phosphate + H2O

(PSEUDOURIDYLATE-SYNTHASE-RXN)	pseudouridine 5'-phosphate + H2O  ->  D-ribose 5-phosphate + uracil

(STRICTOSIDINE-SYNTHASE-RXN)	tryptamine + secologanin  ->  strictosidine + H2O

(STRICTOSIDINE-SYNTHASE-RXN)	strictosidine + H2O  ->  tryptamine + secologanin

(FGAMSYN-RXN)	ATP + 5'-phosphoribosyl-N-formylglycineamide + L-glutamine + H2O  ->  L-glutamate + ADP + 5-phosphoribosyl-N-formylglycineamidine + phosphate + H+

(RXN-7933)	N-acetyl-L-citrulline + H2O  ->  L-citrulline + acetate

(RXN-7933)	L-citrulline + acetate  ->  N-acetyl-L-citrulline + H2O

(NITRATE-REDUCTASE-NADH-RXN)	nitrate + NADH + H+  ->  nitrite + NAD+ + H2O

(3-DEHYDROQUINATE-SYNTHASE-RXN)	3-deoxy-D-arabino-heptulosonate-7-phosphate  ->  3-dehydroquinate + phosphate

(RXN-11258)	3 caffeoyl-CoA + spermidine  ->  tricaffeoyl spermidine + 3 coenzyme A + 3 H+

(RXN-7599)	theobromine + S-adenosyl-L-methionine  ->  caffeine + S-adenosyl-L-homocysteine + H+

(RXN-7599)	caffeine + S-adenosyl-L-homocysteine + H+  ->  theobromine + S-adenosyl-L-methionine

(RXN-8308)	1-18:3-2-16:1-monogalactosyldiacylglycerol  ->  1-18:3-2-16:2-monogalactosyldiacylglycerol + 2 H+

(ANTHRANILATE-N-BENZOYLTRANSFERASE-RXN)	anthranilate + benzoyl-CoA  ->  N-benzoylanthranilate + coenzyme A

(ANTHRANILATE-N-BENZOYLTRANSFERASE-RXN)	N-benzoylanthranilate + coenzyme A  ->  anthranilate + benzoyl-CoA

(UDP-GLUCURONATE-4-EPIMERASE-RXN)	UDP-D-glucuronate  ->  UDP-D-galacturonate

(RXN-5781)	a 1,2-diacylglycerol[out] + CDP-choline[out]  ->  a phosphatidylcholine + CMP + H+

(RXN-5781)	a phosphatidylcholine + CMP + H+  ->  a 1,2-diacylglycerol[out] + CDP-choline[out]

(RXN-11376)	a sphingoid base + ATP  ->  a sphingoid 1-phosphate + ADP + H+

(TSA-REDUCT-RXN-GLYCERATE/NADP//TARTRONATE-S-ALD/NADPH/PROTON.46. *instantiated*)	D-glycerate + NADP+  ->  tartronate semialdehyde + NADPH + H+

(TSA-REDUCT-RXN-GLYCERATE/NADP//TARTRONATE-S-ALD/NADPH/PROTON.46. *instantiated*)	tartronate semialdehyde + NADPH + H+  ->  D-glycerate + NADP+

(TSA-REDUCT-RXN)	D-glycerate + NAD(P)+  ->  tartronate semialdehyde + NAD(P)H + H+

(TSA-REDUCT-RXN)	tartronate semialdehyde + NAD(P)H + H+  ->  D-glycerate + NAD(P)+

(GLYCPDIESTER-RXN)	a glycerophosphodiester + H2O  ->  an alcohol + sn-glycerol-3-phosphate + H+

(RXN-7064-CPD-12575/CPD-6622//CPD-6624/UDP/PROTON.40. *instantiated*)	UDP-alpha-D-glucose + curcumin monoglucoside  ->  curcumin 4'-O-beta-D-gentiobioside + UDP + H+

(RXN-7064)	UDP-D-glucose + curcumin monoglucoside  ->  curcumin 4'-O-beta-D-gentiobioside + UDP + H+

(HYDROXYPYRUVATE-REDUCTASE-RXN-GLYCERATE/NADP//OH-PYR/NADPH/PROTON.36. *instantiated*)	D-glycerate + NADP+  ->  hydroxypyruvate + NADPH + H+

(HYDROXYPYRUVATE-REDUCTASE-RXN-GLYCERATE/NADP//OH-PYR/NADPH/PROTON.36. *instantiated*)	hydroxypyruvate + NADPH + H+  ->  D-glycerate + NADP+

(HYDROXYPYRUVATE-REDUCTASE-RXN)	D-glycerate + NAD(P)+  ->  hydroxypyruvate + NAD(P)H + H+

(HYDROXYPYRUVATE-REDUCTASE-RXN)	hydroxypyruvate + NAD(P)H + H+  ->  D-glycerate + NAD(P)+

(RXN-13711-CPD-8610/NADPH/OXYGEN-MOLECULE/PROTON//CPD-8613/NADP/WATER.59. *instantiated*)	4,4-dimethyl-5alpha-cholesta-8-en-3-beta-ol + 3 NADPH + 3 oxygen + 2 H+  ->  4alpha-carboxy-4beta-methyl-5alpha-cholesta-8-en-3beta-ol + 3 NADP+ + 4 H2O

(RXN-13711-CPD-8610/NADPH/OXYGEN-MOLECULE/PROTON//CPD-8613/NADP/WATER.59. *instantiated*)	4alpha-carboxy-4beta-methyl-5alpha-cholesta-8-en-3beta-ol + 3 NADP+ + 4 H2O  ->  4,4-dimethyl-5alpha-cholesta-8-en-3-beta-ol + 3 NADPH + 3 oxygen + 2 H+

(RXN-13711-CPD-8610/NADH/OXYGEN-MOLECULE/PROTON//CPD-8613/NAD/WATER.57. *instantiated*)	4,4-dimethyl-5alpha-cholesta-8-en-3-beta-ol + 3 NADH + 3 oxygen + 2 H+  ->  4alpha-carboxy-4beta-methyl-5alpha-cholesta-8-en-3beta-ol + 3 NAD+ + 4 H2O

(RXN-13711-CPD-8610/NADH/OXYGEN-MOLECULE/PROTON//CPD-8613/NAD/WATER.57. *instantiated*)	4alpha-carboxy-4beta-methyl-5alpha-cholesta-8-en-3beta-ol + 3 NAD+ + 4 H2O  ->  4,4-dimethyl-5alpha-cholesta-8-en-3-beta-ol + 3 NADH + 3 oxygen + 2 H+

(RXN-13711)	4,4-dimethyl-5alpha-cholesta-8-en-3-beta-ol + 3 NAD(P)H + 3 oxygen + 2 H+  ->  4alpha-carboxy-4beta-methyl-5alpha-cholesta-8-en-3beta-ol + 3 NAD(P)+ + 4 H2O

(RXN-13711)	4alpha-carboxy-4beta-methyl-5alpha-cholesta-8-en-3beta-ol + 3 NAD(P)+ + 4 H2O  ->  4,4-dimethyl-5alpha-cholesta-8-en-3-beta-ol + 3 NAD(P)H + 3 oxygen + 2 H+

(RXN-12244)	15,9'-di-cis-phytofluene + a plastoquinone  ->  9,15,9'-tri-cis-zeta-carotene + a plastoquinol

(SINAPATE-1-GLUCOSYLTRANSFERASE-RXN-CPD-12575/SINAPATE//1-O-SINAPOYL-BETA-D-GLUCOSE/UDP.52. *instantiated*)	UDP-alpha-D-glucose + sinapate  ->  1-O-sinapoyl-beta-D-glucose + UDP

(SINAPATE-1-GLUCOSYLTRANSFERASE-RXN-CPD-12575/SINAPATE//1-O-SINAPOYL-BETA-D-GLUCOSE/UDP.52. *instantiated*)	1-O-sinapoyl-beta-D-glucose + UDP  ->  UDP-alpha-D-glucose + sinapate

(SINAPATE-1-GLUCOSYLTRANSFERASE-RXN)	UDP-D-glucose + sinapate  ->  1-O-sinapoyl-beta-D-glucose + UDP

(SINAPATE-1-GLUCOSYLTRANSFERASE-RXN)	1-O-sinapoyl-beta-D-glucose + UDP  ->  UDP-D-glucose + sinapate

(RXN-11388-CPD1F-134/NADPH/OXYGEN-MOLECULE/PROTON//CPD-12354/NADP/WATER.61. *instantiated*)	gibberellin A9 + NADPH + oxygen + H+  ->  16alpha, 17-epoxy gibberellin A9 + NADP+ + H2O

(RXN-11388-CPD1F-134/NADH/OXYGEN-MOLECULE/PROTON//CPD-12354/NAD/WATER.59. *instantiated*)	gibberellin A9 + NADH + oxygen + H+  ->  16alpha, 17-epoxy gibberellin A9 + NAD+ + H2O

(RXN-11388)	gibberellin A9 + NAD(P)H + oxygen + H+  ->  16alpha, 17-epoxy gibberellin A9 + NAD(P)+ + H2O

(RXN-8006-CPD-12575/CPD-7386//CPD-7138/UDP.33. *instantiated*)	UDP-alpha-D-glucose + cyanidin 5-O-beta-D-glucoside  ->  cyanidin-3,5-diglucoside + UDP

(RXN-8006)	UDP-D-glucose + cyanidin 5-O-beta-D-glucoside  ->  cyanidin-3,5-diglucoside + UDP

(RXN1F-775-CPD-591/CPD-12575//CPD1F-766/UDP.33. *instantiated*)	cyanidin + UDP-alpha-D-glucose  ->  cyanidin-3-O-beta-D-glucoside + UDP

(RXN1F-775)	cyanidin + UDP-D-glucose  ->  cyanidin-3-O-beta-D-glucoside + UDP

(RXN-12448)	a secondary alcohol + NAD+  ->  a ketone + NADH + H+

(RXN-12448)	a ketone + NADH + H+  ->  a secondary alcohol + NAD+

(RXN-1224)	UDP-alpha-D-sulfoquinovopyranose + a 1,2-diacylglycerol  ->  a sulfoquinovosyldiacylglycerol + UDP

(2.3.1.158-RXN)	a 1,2-diacylglycerol + a phospholipid + H+  ->  a triacylglycerol + a lysophospholipid

(2.3.1.158-RXN)	a triacylglycerol + a lysophospholipid  ->  a 1,2-diacylglycerol + a phospholipid + H+

(2.4.1.210-RXN-CPD-12575/LIMONIN/WATER//UDP/GLUCOSYL-LIMONIN/PROTON.53. *instantiated*)	UDP-alpha-D-glucose + limonoate D-ring-lactone + H2O  ->  UDP + glucosyl-limonin + 2 H+

(2.4.1.210-RXN-CPD-12575/LIMONIN/WATER//UDP/GLUCOSYL-LIMONIN/PROTON.53. *instantiated*)	UDP + glucosyl-limonin + 2 H+  ->  UDP-alpha-D-glucose + limonoate D-ring-lactone + H2O

(2.4.1.210-RXN)	UDP-D-glucose + limonoate D-ring-lactone + H2O  ->  UDP + glucosyl-limonin + 2 H+

(2.4.1.210-RXN)	UDP + glucosyl-limonin + 2 H+  ->  UDP-D-glucose + limonoate D-ring-lactone + H2O

(R15-RXN-MET/PYRUVATE//CPD-479/L-ALPHA-ALANINE.38. *instantiated*)	2-oxo-4-methylthiobutanoate + L-alanine  ->  L-methionine + pyruvate

(R15-RXN-MET/GLYOX//CPD-479/GLY.23. *instantiated*)	2-oxo-4-methylthiobutanoate + glycine  ->  L-methionine + glyoxylate

(R15-RXN-MET/CPD-479//CPD-479/MET.25. *instantiated*)	2-oxo-4-methylthiobutanoate + L-methionine  ->  L-methionine + 2-oxo-4-methylthiobutanoate

(R15-RXN-MET/2-KETOGLUTARATE//CPD-479/GLT.33. *instantiated*)	2-oxo-4-methylthiobutanoate + L-glutamate  ->  L-methionine + 2-oxoglutarate

(R15-RXN)	2-oxo-4-methylthiobutanoate + a standard alpha amino acid  ->  L-methionine + a 2-oxo carboxylate

(RXN-8471-CPD-12575/CPD-8662//CPD-8663/UDP.33. *instantiated*)	UDP-alpha-D-glucose + crocetin  ->  beta-D-glucosyl crocetin + UDP

(RXN-8471-CPD-12575/CPD-8662//CPD-8663/UDP.33. *instantiated*)	beta-D-glucosyl crocetin + UDP  ->  UDP-alpha-D-glucose + crocetin

(RXN-8471)	UDP-D-glucose + crocetin  ->  beta-D-glucosyl crocetin + UDP

(RXN-8471)	beta-D-glucosyl crocetin + UDP  ->  UDP-D-glucose + crocetin

(RXN-7999)	a dihydroflavonol + 2-oxoglutarate + oxygen  ->  a flavonol + succinate + CO2 + H2O

(RXN-7999)	a flavonol + succinate + CO2 + H2O  ->  a dihydroflavonol + 2-oxoglutarate + oxygen

(TREHALOSE6PSYN-RXN-CPD-12575/ALPHA-GLC-6-P//UDP/TREHALOSE-6P/PROTON.49. *instantiated*)	UDP-alpha-D-glucose + alpha-D-glucose 6-phosphate  ->  UDP + trehalose 6-phosphate + H+

(TREHALOSE6PSYN-RXN)	UDP-D-glucose + alpha-D-glucose 6-phosphate  ->  UDP + trehalose 6-phosphate + H+

(RXN-4725-CPD-12575/CPD-332//CPD-4616/UDP/PROTON.39. *instantiated*)	UDP-alpha-D-glucose + dihydrozeatin  ->  dihydrozeatin-9-N-glucoside + UDP + H+

(RXN-4725)	UDP-D-glucose + dihydrozeatin  ->  dihydrozeatin-9-N-glucoside + UDP + H+

(RXN-4735-CPD-12575/CPD-4441//CPD-4620/UDP/PROTON.40. *instantiated*)	UDP-alpha-D-glucose + cis-zeatin  ->  cis-zeatin-O-glucoside + UDP + H+

(RXN-4735)	UDP-D-glucose + cis-zeatin  ->  cis-zeatin-O-glucoside + UDP + H+

(RXN1F-461-CPD-12575/CPD1F-90//CPD1F-453/UDP/PROTON.41. *instantiated*)	UDP-alpha-D-glucose + kaempferol  ->  kaempferol-3-glucoside + UDP + H+

(RXN1F-461-CPD-12575/CPD1F-90//CPD1F-453/UDP/PROTON.41. *instantiated*)	kaempferol-3-glucoside + UDP + H+  ->  UDP-alpha-D-glucose + kaempferol

(RXN1F-461)	UDP-D-glucose + kaempferol  ->  kaempferol-3-glucoside + UDP + H+

(RXN1F-461)	kaempferol-3-glucoside + UDP + H+  ->  UDP-D-glucose + kaempferol

(RXN-11505)	UDP-D-glucose + diphosphate  ->  glucose-1-phosphate + UTP + H+

(CERAMIDE-GLUCOSYLTRANSFERASE-RXN)	UDP-D-glucose + a ceramide + H+  ->  a D-glucosyl-N-acylsphingosine + UDP

(CERAMIDE-GLUCOSYLTRANSFERASE-RXN)	a D-glucosyl-N-acylsphingosine + UDP  ->  UDP-D-glucose + a ceramide + H+

(1.1.1.285-RXN-CPD-7227/NAD//CPD-7228/NADH/PROTON.35. *instantiated*)	3''-deamino-3''-oxonicotianamine + NADH + H+  ->  2'-deoxymugineic acid + NAD+

(1.1.1.285-RXN-CPD-7227/NADP//CPD-7228/NADPH/PROTON.37. *instantiated*)	3''-deamino-3''-oxonicotianamine + NADPH + H+  ->  2'-deoxymugineic acid + NADP+

(1.1.1.285-RXN)	3''-deamino-3''-oxonicotianamine + NAD(P)H + H+  ->  2'-deoxymugineic acid + NAD(P)+

(3.1.4.11-RXN)	a 1-phosphatidyl-1D-myo-inositol 4,5-bisphosphate + H2O  ->  a 1,2-diacylglycerol + D-myo-inositol (1,4,5)-trisphosphate + H+

(RXN-8140-CPD-12575/CPD-7383//CPD-7140/UDP/PROTON.40. *instantiated*)	UDP-alpha-D-glucose + pelargonidin 3-O-beta-D-caffeoylglucoside  ->  bisdemalonylsalvianin + UDP + H+

(RXN-8140)	UDP-D-glucose + pelargonidin 3-O-beta-D-caffeoylglucoside  ->  bisdemalonylsalvianin + UDP + H+

(RXN-6222-BETA-D-FRUCTOSE/CPD-12575//UDP/SUCROSE/PROTON.46. *instantiated*)	beta-D-fructofuranose + UDP-alpha-D-glucose  ->  UDP + sucrose + H+

(RXN-6222-BETA-D-FRUCTOSE/CPD-12575//UDP/SUCROSE/PROTON.46. *instantiated*)	UDP + sucrose + H+  ->  beta-D-fructofuranose + UDP-alpha-D-glucose

(RXN-6222-BETA-D-FRUCTOSE/GDP-D-GLUCOSE//GDP/SUCROSE/PROTON.50. *instantiated*)	beta-D-fructofuranose + GDP-alpha-D-glucose  ->  GDP + sucrose + H+

(RXN-6222-BETA-D-FRUCTOSE/GDP-D-GLUCOSE//GDP/SUCROSE/PROTON.50. *instantiated*)	GDP + sucrose + H+  ->  beta-D-fructofuranose + GDP-alpha-D-glucose

(RXN-6222-BETA-D-FRUCTOSE/DTDP-D-GLUCOSE//TDP/SUCROSE/PROTON.51. *instantiated*)	beta-D-fructofuranose + dTDP-alpha-D-glucose  ->  dTDP + sucrose + H+

(RXN-6222-BETA-D-FRUCTOSE/DTDP-D-GLUCOSE//TDP/SUCROSE/PROTON.51. *instantiated*)	dTDP + sucrose + H+  ->  beta-D-fructofuranose + dTDP-alpha-D-glucose

(RXN-6222)	D-fructose + a nucleoside diphosphate-glucose  ->  a nucleoside diphosphate + sucrose + H+

(RXN-6222)	a nucleoside diphosphate + sucrose + H+  ->  D-fructose + a nucleoside diphosphate-glucose

(ACYL-COA-HYDROLASE-RXN-CPD-11517/WATER//CPD-730/CO-A/PROTON.37. *instantiated*)	OPC8-CoA + H2O  ->  3-oxo-2-(cis-2'-pentenyl)-cyclopentane-1-octanoate + coenzyme A + H+

(ACYL-COA-HYDROLASE-RXN-BUTYRYL-COA/WATER//BUTYRIC_ACID/CO-A/PROTON.44. *instantiated*)	butanoyl-CoA + H2O  ->  n-butanoate + coenzyme A + H+

(ACYL-COA-HYDROLASE-RXN-CPD-196/WATER//CPD-195/CO-A/PROTON.35. *instantiated*)	octanoyl-CoA + H2O  ->  octanoate + coenzyme A + H+

(ACYL-COA-HYDROLASE-RXN-CPD-14269/WATER//CPD-14268/CO-A/PROTON.39. *instantiated*)	(Z)-15-tetracosenoyl-CoA + H2O  ->  (15Z)-tetracosenoate + coenzyme A + H+

(ACYL-COA-HYDROLASE-RXN)	an acyl-CoA + H2O  ->  a carboxylate + coenzyme A + H+

(3.4.13.9-RXN)	a dipeptide with proline at carboxy terminal + H2O  ->  L-proline + a standard alpha amino acid

(3.4.13.9-RXN)	L-proline + a standard alpha amino acid  ->  a dipeptide with proline at carboxy terminal + H2O

(RXN-8479-CPD-12575/CPD-8653//CPD-8654/UDP/PROTON.40. *instantiated*)	UDP-alpha-D-glucose + betanidin  ->  betanin + UDP + H+

(RXN-8479)	UDP-D-glucose + betanidin  ->  betanin + UDP + H+

(RXN-1641)	a phosphatidylcholine[out] + a 1,2-diacylglycerol[out]  ->  a triacylglycerol + a 2-lysophosphatidylcholine

(RXN-10450)	a jasmonic acid + OH-  ->  a 12-hydroxyjasmonate + H+

(1-PHOSPHATIDYLINOSITOL-3-KINASE-RXN)	an L-1-phosphatidyl-inositol + ATP  ->  a 1-phosphatidyl-1D-myo-inositol 3-phosphate + ADP + H+

(RXN-8005-CPD-12575/CPD-591//CPD-7386/UDP/PROTON.39. *instantiated*)	UDP-alpha-D-glucose + cyanidin  ->  cyanidin 5-O-beta-D-glucoside + UDP + H+

(RXN-8005)	UDP-D-glucose + cyanidin  ->  cyanidin 5-O-beta-D-glucoside + UDP + H+

(RXN-7063-CPD-12575/CPD-6622//CPD-6623/UDP/PROTON.40. *instantiated*)	UDP-alpha-D-glucose + curcumin monoglucoside  ->  curcumin diglucoside + UDP + H+

(RXN-7063)	UDP-D-glucose + curcumin monoglucoside  ->  curcumin diglucoside + UDP + H+

(RXN-4732-CPD-12575/CPD-4609//CPD-4611/UDP/PROTON.40. *instantiated*)	UDP-alpha-D-glucose + kinetin  ->  kinetin-9-N-glucoside + UDP + H+

(RXN-4732)	UDP-D-glucose + kinetin  ->  kinetin-9-N-glucoside + UDP + H+

(DIHYDROPICRED-RXN-DELTA1-PIPERIDEINE-2-6-DICARBOXYLATE/NAD//2-3-DIHYDRODIPICOLINATE/NADH/PROTON.78. *instantiated*)	(S)-2,3-dihydrodipicolinate + NADH + H+  ->  (S)-2,3,4,5-tetrahydrodipicolinate + NAD+

(DIHYDROPICRED-RXN-DELTA1-PIPERIDEINE-2-6-DICARBOXYLATE/NADP//2-3-DIHYDRODIPICOLINATE/NADPH/PROTON.80. *instantiated*)	(S)-2,3-dihydrodipicolinate + NADPH + H+  ->  (S)-2,3,4,5-tetrahydrodipicolinate + NADP+

(DIHYDROPICRED-RXN)	(S)-2,3-dihydrodipicolinate + NAD(P)H + H+  ->  (S)-2,3,4,5-tetrahydrodipicolinate + NAD(P)+

(RXN-13162-FARNESYL-PP/NADPH/PROTON//SQUALENE/NADP/PPI.44. *instantiated*)	2 (2E,6E)-farnesyl diphosphate + NADPH + H+  ->  squalene + NADP+ + 2 diphosphate

(RXN-13162-FARNESYL-PP/NADPH/PROTON//SQUALENE/NADP/PPI.44. *instantiated*)	squalene + NADP+ + 2 diphosphate  ->  2 (2E,6E)-farnesyl diphosphate + NADPH + H+

(RXN-13162-FARNESYL-PP/NADH/PROTON//SQUALENE/NAD/PPI.42. *instantiated*)	2 (2E,6E)-farnesyl diphosphate + NADH + H+  ->  squalene + NAD+ + 2 diphosphate

(RXN-13162-FARNESYL-PP/NADH/PROTON//SQUALENE/NAD/PPI.42. *instantiated*)	squalene + NAD+ + 2 diphosphate  ->  2 (2E,6E)-farnesyl diphosphate + NADH + H+

(RXN-13162)	2 (2E,6E)-farnesyl diphosphate + NAD(P)H + H+  ->  squalene + NAD(P)+ + 2 diphosphate

(RXN-13162)	squalene + NAD(P)+ + 2 diphosphate  ->  2 (2E,6E)-farnesyl diphosphate + NAD(P)H + H+

(RXN-7381)	beta-L-arabinose 1-phosphate + UDP + H+  ->  UDP-L-arabinose + phosphate

(RXN-7381)	UDP-L-arabinose + phosphate  ->  beta-L-arabinose 1-phosphate + UDP + H+

(RXN-7815-CPD-12575/CPD-7090//UDP/CPD-7117.33. *instantiated*)	UDP-alpha-D-glucose + delphinidin  ->  UDP + delphinidin-3-O-beta-D-glucoside

(RXN-7815)	UDP-D-glucose + delphinidin  ->  UDP + delphinidin-3-O-beta-D-glucoside

(1.1.1.145-RXN)	a 3beta-hydroxy-delta5-steroid + NAD+  ->  a 3-oxo-delta5-steroid + NADH + H+

(1.1.1.145-RXN)	a 3-oxo-delta5-steroid + NADH + H+  ->  a 3beta-hydroxy-delta5-steroid + NAD+

(2.7.8.11-RXN)	a CDP-diacylglycerol + myo-inositol  ->  an L-1-phosphatidyl-inositol + CMP + H+

(RXN-10456)	a jasmonic acid + L-phenylalanine + ATP  ->  a jasmonoyl-phenylalanine + AMP + diphosphate

(RXN-11757)	a 3,4-dihydroxy-5-all-trans-polyprenylbenzoate + S-adenosyl-L-methionine  ->  a 3-methoxy-4-hydroxy-5-all-trans-polyprenylbenzoate + S-adenosyl-L-homocysteine + H+

(RXN-11757)	a 3-methoxy-4-hydroxy-5-all-trans-polyprenylbenzoate + S-adenosyl-L-homocysteine + H+  ->  a 3,4-dihydroxy-5-all-trans-polyprenylbenzoate + S-adenosyl-L-methionine

(1.6.4.4-RXN)	a protein dithiol + NAD(P)+  ->  a protein disulfide + NAD(P)H + H+

(1.6.4.4-RXN)	a protein disulfide + NAD(P)H + H+  ->  a protein dithiol + NAD(P)+

(RXN-7838)	a cis-2-enoyl-CoA + H2O  ->  a (3R)-3-hydroxyacyl-CoA

(RXN-8473-CPD-12575/CPD-8663//CPD-8667/UDP.33. *instantiated*)	UDP-alpha-D-glucose + beta-D-glucosyl crocetin  ->  bis(beta-D-glucosyl) crocetin + UDP

(RXN-8473-CPD-12575/CPD-8663//CPD-8667/UDP.33. *instantiated*)	bis(beta-D-glucosyl) crocetin + UDP  ->  UDP-alpha-D-glucose + beta-D-glucosyl crocetin

(RXN-8473)	UDP-D-glucose + beta-D-glucosyl crocetin  ->  bis(beta-D-glucosyl) crocetin + UDP

(RXN-8473)	bis(beta-D-glucosyl) crocetin + UDP  ->  UDP-D-glucose + beta-D-glucosyl crocetin

(RXN-8772-L-ARABITOL/NADP//CPD-12045/NADPH/PROTON.40. *instantiated*)	L-arabitol + NADP+  ->  alpha-L-arabinofuranose + NADPH + H+

(RXN-8772-L-ARABITOL/NADP//CPD-12045/NADPH/PROTON.40. *instantiated*)	alpha-L-arabinofuranose + NADPH + H+  ->  L-arabitol + NADP+

(RXN-8772)	L-arabitol + NADP+  ->  L-arabinose + NADPH + H+

(RXN-8772)	L-arabinose + NADPH + H+  ->  L-arabitol + NADP+

(ALDEHYDE-OXIDASE-RXN-CPD-371/OXYGEN-MOLECULE/WATER//CPD-195/HYDROGEN-PEROXIDE/PROTON.64. *instantiated*)	octanal + oxygen + H2O  ->  octanoate + hydrogen peroxide + H+

(ALDEHYDE-OXIDASE-RXN-CPD-371/OXYGEN-MOLECULE/WATER//CPD-195/HYDROGEN-PEROXIDE/PROTON.64. *instantiated*)	octanoate + hydrogen peroxide + H+  ->  octanal + oxygen + H2O

(ALDEHYDE-OXIDASE-RXN-METHYL-GLYOXAL/OXYGEN-MOLECULE/WATER//PYRUVATE/HYDROGEN-PEROXIDE/PROTON.72. *instantiated*)	methylglyoxal + oxygen + H2O  ->  pyruvate + hydrogen peroxide + H+

(ALDEHYDE-OXIDASE-RXN-METHYL-GLYOXAL/OXYGEN-MOLECULE/WATER//PYRUVATE/HYDROGEN-PEROXIDE/PROTON.72. *instantiated*)	pyruvate + hydrogen peroxide + H+  ->  methylglyoxal + oxygen + H2O

(ALDEHYDE-OXIDASE-RXN-CPD-8693/OXYGEN-MOLECULE/WATER//5Z8Z11Z14Z17Z-EICOSAPENTAENOATE/HYDROGEN-PEROXIDE/PROTON.89. *instantiated*)	abieta-7,13-diene-18-al + oxygen + H2O  ->  (5Z,8Z,11Z,14Z,17Z)-eicosapentaenoate + hydrogen peroxide + H+

(ALDEHYDE-OXIDASE-RXN-CPD-8693/OXYGEN-MOLECULE/WATER//5Z8Z11Z14Z17Z-EICOSAPENTAENOATE/HYDROGEN-PEROXIDE/PROTON.89. *instantiated*)	(5Z,8Z,11Z,14Z,17Z)-eicosapentaenoate + hydrogen peroxide + H+  ->  abieta-7,13-diene-18-al + oxygen + H2O

(ALDEHYDE-OXIDASE-RXN-2-TRANS6-TRANS-FARNESAL/OXYGEN-MOLECULE/WATER//CPD-12585/HYDROGEN-PEROXIDE/PROTON.82. *instantiated*)	(2E,6E)-farnesal + oxygen + H2O  ->  (2-trans-6-trans)-farnesoate + hydrogen peroxide + H+

(ALDEHYDE-OXIDASE-RXN-2-TRANS6-TRANS-FARNESAL/OXYGEN-MOLECULE/WATER//CPD-12585/HYDROGEN-PEROXIDE/PROTON.82. *instantiated*)	(2-trans-6-trans)-farnesoate + hydrogen peroxide + H+  ->  (2E,6E)-farnesal + oxygen + H2O

(ALDEHYDE-OXIDASE-RXN)	an aldehyde + oxygen + H2O  ->  a carboxylate + hydrogen peroxide + H+

(ALDEHYDE-OXIDASE-RXN)	a carboxylate + hydrogen peroxide + H+  ->  an aldehyde + oxygen + H2O

(RXN-6683-CPD-6362/NADPH/OXYGEN-MOLECULE/PROTON//CPD-6364/NADP/WATER.59. *instantiated*)	3-hydroxyindolin-2-one + NADPH + oxygen + H+  ->  HBOA + NADP+ + H2O

(RXN-6683-CPD-6362/NADH/OXYGEN-MOLECULE/PROTON//CPD-6364/NAD/WATER.57. *instantiated*)	3-hydroxyindolin-2-one + NADH + oxygen + H+  ->  HBOA + NAD+ + H2O

(RXN-6683)	3-hydroxyindolin-2-one + NAD(P)H + oxygen + H+  ->  HBOA + NAD(P)+ + H2O

(RXN-12126-CPD-12575/CPD-4162//UDP/CPD-11606/PROTON.41. *instantiated*)	UDP-alpha-D-glucose + stigmasterol  ->  UDP + stigmasterol 3-O-beta-D-glucoside + H+

(RXN-12126-CPD-12575/CPD-4162//UDP/CPD-11606/PROTON.41. *instantiated*)	UDP + stigmasterol 3-O-beta-D-glucoside + H+  ->  UDP-alpha-D-glucose + stigmasterol

(RXN-12126)	UDP-D-glucose + stigmasterol  ->  UDP + stigmasterol 3-O-beta-D-glucoside + H+

(RXN-12126)	UDP + stigmasterol 3-O-beta-D-glucoside + H+  ->  UDP-D-glucose + stigmasterol

(LONG-CHAIN-ALCOHOL-OXIDASE-RXN)	a long-chain alcohol + oxygen  ->  a long-chain aldehyde + hydrogen peroxide

(LONG-CHAIN-ALCOHOL-OXIDASE-RXN)	a long-chain aldehyde + hydrogen peroxide  ->  a long-chain alcohol + oxygen

(1.1.1.222-RXN-P-HYDROXY-PHENYLPYRUVATE/NADPH/PROTON//CPD-2222/NADP.53. *instantiated*)	4-hydroxyphenylpyruvate + NADPH + H+  ->  (R+)-3-(4-hydroxyphenyl)lactate + NADP+

(1.1.1.222-RXN-P-HYDROXY-PHENYLPYRUVATE/NADH/PROTON//CPD-2222/NAD.51. *instantiated*)	4-hydroxyphenylpyruvate + NADH + H+  ->  (R+)-3-(4-hydroxyphenyl)lactate + NAD+

(1.1.1.222-RXN)	4-hydroxyphenylpyruvate + NAD(P)H + H+  ->  (R+)-3-(4-hydroxyphenyl)lactate + NAD(P)+

(MYO-INOSITOL-1-PHOSPHATE-SYNTHASE-RXN)	D-glucose-6-phosphate  ->  1D-myo-inositol (3)-monophosphate

(ALDHDEHYDROG-RXN-CPD-7620/NAD/WATER//CPD-7619/NADH/PROTON.41. *instantiated*)	heptanal + NAD+ + H2O  ->  heptanoate + NADH + 2 H+

(ALDHDEHYDROG-RXN-CPD-7620/NAD/WATER//CPD-7619/NADH/PROTON.41. *instantiated*)	heptanoate + NADH + 2 H+  ->  heptanal + NAD+ + H2O

(ALDHDEHYDROG-RXN-METHYL-GLYOXAL/NAD/WATER//PYRUVATE/NADH/PROTON.47. *instantiated*)	methylglyoxal + NAD+ + H2O  ->  pyruvate + NADH + 2 H+

(ALDHDEHYDROG-RXN-METHYL-GLYOXAL/NAD/WATER//PYRUVATE/NADH/PROTON.47. *instantiated*)	pyruvate + NADH + 2 H+  ->  methylglyoxal + NAD+ + H2O

(ALDHDEHYDROG-RXN-CPD-8693/NAD/WATER//5Z8Z11Z14Z17Z-EICOSAPENTAENOATE/NADH/PROTON.64. *instantiated*)	abieta-7,13-diene-18-al + NAD+ + H2O  ->  (5Z,8Z,11Z,14Z,17Z)-eicosapentaenoate + NADH + 2 H+

(ALDHDEHYDROG-RXN-CPD-8693/NAD/WATER//5Z8Z11Z14Z17Z-EICOSAPENTAENOATE/NADH/PROTON.64. *instantiated*)	(5Z,8Z,11Z,14Z,17Z)-eicosapentaenoate + NADH + 2 H+  ->  abieta-7,13-diene-18-al + NAD+ + H2O

(ALDHDEHYDROG-RXN-RETINAL/NAD/WATER//RETINOATE/NADH/PROTON.41. *instantiated*)	all-trans-retinal + NAD+ + H2O  ->  all-trans-retinoate + NADH + 2 H+

(ALDHDEHYDROG-RXN-RETINAL/NAD/WATER//RETINOATE/NADH/PROTON.41. *instantiated*)	all-trans-retinoate + NADH + 2 H+  ->  all-trans-retinal + NAD+ + H2O

(ALDHDEHYDROG-RXN)	an aldehyde + NAD+ + H2O  ->  a carboxylate + NADH + 2 H+

(ALDHDEHYDROG-RXN)	a carboxylate + NADH + 2 H+  ->  an aldehyde + NAD+ + H2O

(2.3.1.43-RXN)	a sterol + a phosphatidylcholine  ->  a 2-lysophosphatidylcholine + a steryl-ester

(2.3.1.43-RXN)	a 2-lysophosphatidylcholine + a steryl-ester  ->  a sterol + a phosphatidylcholine

(RXN-12243)	15-cis-phytoene + a plastoquinone  ->  15,9'-di-cis-phytofluene + a plastoquinol

(RXN-11503)	D-fructose + ATP  ->  D-fructose 6-phosphate + ADP + H+

(RXN-11503)	D-fructose 6-phosphate + ADP + H+  ->  D-fructose + ATP

(PSII-RXN)	4 hnu + 2 a plastoquinone + 2 H2O  ->  2 a plastoquinol + oxygen

(HEXOKINASE-RXN)	a D-hexose + ATP  ->  D-hexose 6-phosphate + ADP + H+

(HEXOKINASE-RXN)	D-hexose 6-phosphate + ADP + H+  ->  a D-hexose + ATP

(RXN-5001)	UDP-L-rhamnose + a flavanone-7-O-beta-D-glucoside  ->  UDP + a flavanone 7-O-(beta-L-rhamnosyl-(1,2)-beta-D-glucoside + H+

(RXN-5001)	UDP + a flavanone 7-O-(beta-L-rhamnosyl-(1,2)-beta-D-glucoside + H+  ->  UDP-L-rhamnose + a flavanone-7-O-beta-D-glucoside

(RXN-7622-P-HYDROXY-PHENYLPYRUVATE/NADPH/PROTON//CPD-2222/NADP.53. *instantiated*)	4-hydroxyphenylpyruvate + NADPH + H+  ->  (R+)-3-(4-hydroxyphenyl)lactate + NADP+

(RXN-7622-P-HYDROXY-PHENYLPYRUVATE/NADPH/PROTON//CPD-2222/NADP.53. *instantiated*)	(R+)-3-(4-hydroxyphenyl)lactate + NADP+  ->  4-hydroxyphenylpyruvate + NADPH + H+

(RXN-7622-P-HYDROXY-PHENYLPYRUVATE/NADH/PROTON//CPD-2222/NAD.51. *instantiated*)	4-hydroxyphenylpyruvate + NADH + H+  ->  (R+)-3-(4-hydroxyphenyl)lactate + NAD+

(RXN-7622-P-HYDROXY-PHENYLPYRUVATE/NADH/PROTON//CPD-2222/NAD.51. *instantiated*)	(R+)-3-(4-hydroxyphenyl)lactate + NAD+  ->  4-hydroxyphenylpyruvate + NADH + H+

(RXN-7622)	4-hydroxyphenylpyruvate + NAD(P)H + H+  ->  (R+)-3-(4-hydroxyphenyl)lactate + NAD(P)+

(RXN-7622)	(R+)-3-(4-hydroxyphenyl)lactate + NAD(P)+  ->  4-hydroxyphenylpyruvate + NAD(P)H + H+

(RXN-4319-CPD-12575/CPD-3631//CPD-4222/UDP/PROTON.40. *instantiated*)	UDP-alpha-D-glucose + (-)-maackiain  ->  (-)-maackiain-3-O-glucoside + UDP + H+

(RXN-4319-CPD-12575/CPD-3631//CPD-4222/UDP/PROTON.40. *instantiated*)	(-)-maackiain-3-O-glucoside + UDP + H+  ->  UDP-alpha-D-glucose + (-)-maackiain

(RXN-4319)	UDP-D-glucose + (-)-maackiain  ->  (-)-maackiain-3-O-glucoside + UDP + H+

(RXN-4319)	(-)-maackiain-3-O-glucoside + UDP + H+  ->  UDP-D-glucose + (-)-maackiain

(RXN-7945)	an anthocyanidin 3,5-di-O-beta-D-glucoside + 3-hydroxy-3-phenylpropionyl-CoA  ->  an anthocyanidin 3-glucoside-5-(4-hydroxycinnamoyl)glucoside + coenzyme A + 2 H+

(RXN-7945)	an anthocyanidin 3-glucoside-5-(4-hydroxycinnamoyl)glucoside + coenzyme A + 2 H+  ->  an anthocyanidin 3,5-di-O-beta-D-glucoside + 3-hydroxy-3-phenylpropionyl-CoA

(2.3.1.23-RXN)	a phosphatidylcholine + coenzyme A  ->  an acyl-CoA + a 2-lysophosphatidylcholine

(RXN-5482-CPD-12575/NADPH/PROTON//UDP-L-RHAMNOSE/NADP/WATER.50. *instantiated*)	UDP-alpha-D-glucose + NADPH + H+  ->  UDP-L-rhamnose + NADP+ + H2O

(RXN-5482-CPD-12575/NADPH/PROTON//UDP-L-RHAMNOSE/NADP/WATER.50. *instantiated*)	UDP-L-rhamnose + NADP+ + H2O  ->  UDP-alpha-D-glucose + NADPH + H+

(RXN-5482)	UDP-D-glucose + NADPH + H+  ->  UDP-L-rhamnose + NADP+ + H2O

(RXN-5482)	UDP-L-rhamnose + NADP+ + H2O  ->  UDP-D-glucose + NADPH + H+

(RXN-2205-2-OXO-5-METHYLTHIOPENTANOIC-ACID/MET//HOMOMETHIONINE/CPD-479.61. *instantiated*)	2-oxo-5-methylthiopentanoate + L-methionine  ->  homomethionine + 2-oxo-4-methylthiobutanoate

(RXN-2205-2-OXO-5-METHYLTHIOPENTANOIC-ACID/MET//HOMOMETHIONINE/CPD-479.61. *instantiated*)	homomethionine + 2-oxo-4-methylthiobutanoate  ->  2-oxo-5-methylthiopentanoate + L-methionine

(RXN-2205-2-OXO-5-METHYLTHIOPENTANOIC-ACID/GLY//HOMOMETHIONINE/GLYOX.59. *instantiated*)	2-oxo-5-methylthiopentanoate + glycine  ->  homomethionine + glyoxylate

(RXN-2205-2-OXO-5-METHYLTHIOPENTANOIC-ACID/GLY//HOMOMETHIONINE/GLYOX.59. *instantiated*)	homomethionine + glyoxylate  ->  2-oxo-5-methylthiopentanoate + glycine

(RXN-2205-2-OXO-5-METHYLTHIOPENTANOIC-ACID/GLT//HOMOMETHIONINE/2-KETOGLUTARATE.69. *instantiated*)	2-oxo-5-methylthiopentanoate + L-glutamate  ->  homomethionine + 2-oxoglutarate

(RXN-2205-2-OXO-5-METHYLTHIOPENTANOIC-ACID/GLT//HOMOMETHIONINE/2-KETOGLUTARATE.69. *instantiated*)	homomethionine + 2-oxoglutarate  ->  2-oxo-5-methylthiopentanoate + L-glutamate

(RXN-2205-2-OXO-5-METHYLTHIOPENTANOIC-ACID/L-ALPHA-ALANINE//HOMOMETHIONINE/PYRUVATE.74. *instantiated*)	2-oxo-5-methylthiopentanoate + L-alanine  ->  homomethionine + pyruvate

(RXN-2205-2-OXO-5-METHYLTHIOPENTANOIC-ACID/L-ALPHA-ALANINE//HOMOMETHIONINE/PYRUVATE.74. *instantiated*)	homomethionine + pyruvate  ->  2-oxo-5-methylthiopentanoate + L-alanine

(RXN-2205)	2-oxo-5-methylthiopentanoate + a standard alpha amino acid  ->  homomethionine + a 2-oxo carboxylate

(RXN-2205)	homomethionine + a 2-oxo carboxylate  ->  2-oxo-5-methylthiopentanoate + a standard alpha amino acid

(RXN-10459)	a jasmonic acid + L-leucine + ATP  ->  a jasmonoyl-leucine + AMP + diphosphate

(RXN-11387-CPD1F-95/NADPH/OXYGEN-MOLECULE/PROTON//CPD-12353/NADP/WATER.60. *instantiated*)	gibberellin A12 + NADPH + oxygen + H+  ->  16alpha, 17-epoxy gibberellin A12 + NADP+ + H2O

(RXN-11387-CPD1F-95/NADH/OXYGEN-MOLECULE/PROTON//CPD-12353/NAD/WATER.58. *instantiated*)	gibberellin A12 + NADH + oxygen + H+  ->  16alpha, 17-epoxy gibberellin A12 + NAD+ + H2O

(RXN-11387)	gibberellin A12 + NAD(P)H + oxygen + H+  ->  16alpha, 17-epoxy gibberellin A12 + NAD(P)+ + H2O

(RXN-9670)	oleoyl-CoA + a lipid + H+  ->  a lipid oleoyl-group + coenzyme A

(RXN-9804)	a lipid hydroperoxide + oleate  ->  9,10-epoxystearate + an alcohol

(RXN-12127-CPD-12575/CHOLESTEROL//UDP/CPD-556/PROTON.42. *instantiated*)	UDP-alpha-D-glucose + cholesterol  ->  UDP + cholesteryl-beta-D-glucoside + H+

(RXN-12127-CPD-12575/CHOLESTEROL//UDP/CPD-556/PROTON.42. *instantiated*)	UDP + cholesteryl-beta-D-glucoside + H+  ->  UDP-alpha-D-glucose + cholesterol

(RXN-12127)	UDP-D-glucose + cholesterol  ->  UDP + cholesteryl-beta-D-glucoside + H+

(RXN-12127)	UDP + cholesteryl-beta-D-glucoside + H+  ->  UDP-D-glucose + cholesterol

(RXN-7065-CPD-12575/CPD-6623//CPD-6625/UDP/PROTON.40. *instantiated*)	UDP-alpha-D-glucose + curcumin diglucoside  ->  curcumin 4'-O-beta-D-gentiobiosyl 4''-O-beta-D-glucoside + UDP + H+

(RXN-7065)	UDP-D-glucose + curcumin diglucoside  ->  curcumin 4'-O-beta-D-gentiobiosyl 4''-O-beta-D-glucoside + UDP + H+

(URIDINE-NUCLEOSIDASE-RXN-URIDINE/WATER//CPD0-1108/URACIL.32. *instantiated*)	uridine + H2O  ->  beta-D-ribofuranose + uracil

(URIDINE-NUCLEOSIDASE-RXN)	uridine + H2O  ->  D-ribose + uracil

(PHOSPHOLIPASE-C-RXN)	a phosphatidylcholine + H2O  ->  phosphocholine + a 1,2-diacylglycerol + H+

(ARYL-ALDEHYDE-OXIDASE-RXN)	an aryl aldehyde + oxygen + H2O  ->  an aromatic carboxylate + hydrogen peroxide

(ARYL-ALDEHYDE-OXIDASE-RXN)	an aromatic carboxylate + hydrogen peroxide  ->  an aryl aldehyde + oxygen + H2O

(CINNAMATE-GLUCOSYLTRANSFERASE-RXN-CPD-12575/CPD-674//UDP/TRANS-CINNAMOYL-BETA-D-GLUCOSE.54. *instantiated*)	UDP-alpha-D-glucose + trans-cinnamate  ->  UDP + trans-cinnamoyl-beta-D-glucoside

(CINNAMATE-GLUCOSYLTRANSFERASE-RXN)	UDP-D-glucose + trans-cinnamate  ->  UDP + trans-cinnamoyl-beta-D-glucoside

(RXN66-23-CPD-8619/NAD//CPD-8620/CARBON-DIOXIDE/NADH.43. *instantiated*)	4alpha-carboxy-5alpha-cholesta-8-en-3beta-ol + NAD+  ->  5alpha-cholesta-8-en-3-one + CO2 + NADH

(RXN66-23-CPD-8619/NAD//CPD-8620/CARBON-DIOXIDE/NADH.43. *instantiated*)	5alpha-cholesta-8-en-3-one + CO2 + NADH  ->  4alpha-carboxy-5alpha-cholesta-8-en-3beta-ol + NAD+

(RXN66-23-CPD-8619/NADP//CPD-8620/CARBON-DIOXIDE/NADPH.45. *instantiated*)	4alpha-carboxy-5alpha-cholesta-8-en-3beta-ol + NADP+  ->  5alpha-cholesta-8-en-3-one + CO2 + NADPH

(RXN66-23-CPD-8619/NADP//CPD-8620/CARBON-DIOXIDE/NADPH.45. *instantiated*)	5alpha-cholesta-8-en-3-one + CO2 + NADPH  ->  4alpha-carboxy-5alpha-cholesta-8-en-3beta-ol + NADP+

(RXN66-23)	4alpha-carboxy-5alpha-cholesta-8-en-3beta-ol + NAD(P)+  ->  5alpha-cholesta-8-en-3-one + CO2 + NAD(P)H

(RXN66-23)	5alpha-cholesta-8-en-3-one + CO2 + NAD(P)H  ->  4alpha-carboxy-5alpha-cholesta-8-en-3beta-ol + NAD(P)+

(RXN-7793)	UDP-D-glucose + a plant ceramide (I)  ->  a D-glucosyl-N-acylsphingosine + UDP + H+

(CERAMIDASE-YEAST-RXN)	a phytoceramide + H2O  ->  4-hydroxysphinganine + a carboxylate

(CERAMIDASE-YEAST-RXN)	4-hydroxysphinganine + a carboxylate  ->  a phytoceramide + H2O

(RXN66-26-5-ALPHA-CHOLESTA-724-DIEN-3-BETA-OL/NADPH/OXYGEN-MOLECULE/PROTON//CPD-8646/NADP/WATER.86. *instantiated*)	5alpha-cholesta-7,24-dien-3beta-ol + NADPH + oxygen + H+  ->  7-dehydrodesmosterol + NADP+ + 2 H2O

(RXN66-26-5-ALPHA-CHOLESTA-724-DIEN-3-BETA-OL/NADPH/OXYGEN-MOLECULE/PROTON//CPD-8646/NADP/WATER.86. *instantiated*)	7-dehydrodesmosterol + NADP+ + 2 H2O  ->  5alpha-cholesta-7,24-dien-3beta-ol + NADPH + oxygen + H+

(RXN66-26-5-ALPHA-CHOLESTA-724-DIEN-3-BETA-OL/NADH/OXYGEN-MOLECULE/PROTON//CPD-8646/NAD/WATER.84. *instantiated*)	5alpha-cholesta-7,24-dien-3beta-ol + NADH + oxygen + H+  ->  7-dehydrodesmosterol + NAD+ + 2 H2O

(RXN66-26-5-ALPHA-CHOLESTA-724-DIEN-3-BETA-OL/NADH/OXYGEN-MOLECULE/PROTON//CPD-8646/NAD/WATER.84. *instantiated*)	7-dehydrodesmosterol + NAD+ + 2 H2O  ->  5alpha-cholesta-7,24-dien-3beta-ol + NADH + oxygen + H+

(RXN66-26)	5alpha-cholesta-7,24-dien-3beta-ol + NAD(P)H + oxygen + H+  ->  7-dehydrodesmosterol + NAD(P)+ + 2 H2O

(RXN66-26)	7-dehydrodesmosterol + NAD(P)+ + 2 H2O  ->  5alpha-cholesta-7,24-dien-3beta-ol + NAD(P)H + oxygen + H+

(RXN-6283)	10-formyl-tetrahydropteroyl-[gamma-Glu](n) + ADP + phosphate  ->  tetrahydropteroyl-[gamma-Glu](n) + ATP + formate

(RXN-6283)	tetrahydropteroyl-[gamma-Glu](n) + ATP + formate  ->  10-formyl-tetrahydropteroyl-[gamma-Glu](n) + ADP + phosphate

(RXN-13452-CPD-12575/CPD-14427//UDP/CPD-14434/PROTON.42. *instantiated*)	UDP-alpha-D-glucose + daphnetin  ->  UDP + 3-O-beta-D-glucosyl-daphnetin + H+

(RXN-13452-CPD-12575/CPD-14427//UDP/CPD-14434/PROTON.42. *instantiated*)	UDP + 3-O-beta-D-glucosyl-daphnetin + H+  ->  UDP-alpha-D-glucose + daphnetin

(RXN-13452)	UDP-D-glucose + daphnetin  ->  UDP + 3-O-beta-D-glucosyl-daphnetin + H+

(RXN-13452)	UDP + 3-O-beta-D-glucosyl-daphnetin + H+  ->  UDP-D-glucose + daphnetin

(FLAVONE-7-O-BETA-GLUCOSYLTRANSFERASE-RXN-CPD-12575/5734-TETRAHYDROXYFLAVONE//LUTEOLIN-7-O-BETA-D-GLUCOSIDE/UDP.70. *instantiated*)	UDP-alpha-D-glucose + luteolin  ->  luteolin 7-O-glucoside + UDP

(FLAVONE-7-O-BETA-GLUCOSYLTRANSFERASE-RXN)	UDP-D-glucose + luteolin  ->  luteolin 7-O-glucoside + UDP

(RXN-12242-CPD-7526/CPD-9731//CPD-7496/CPD-12117.38. *instantiated*)	9,9'-di-cis-zeta-carotene + 2 demethylmenaquinone-7  ->  prolycopene + 2 demethylmenaquinol-7

(RXN-12242-CPD-7526/CPD-9731//CPD-7496/CPD-12117.38. *instantiated*)	prolycopene + 2 demethylmenaquinol-7  ->  9,9'-di-cis-zeta-carotene + 2 demethylmenaquinone-7

(RXN-12242-CPD-7526/CPD-9718//CPD-7496/CPD-12125.38. *instantiated*)	9,9'-di-cis-zeta-carotene + 2 menaquinone-7  ->  prolycopene + 2 menaquinol-7

(RXN-12242-CPD-7526/CPD-9718//CPD-7496/CPD-12125.38. *instantiated*)	prolycopene + 2 menaquinol-7  ->  9,9'-di-cis-zeta-carotene + 2 menaquinone-7

(RXN-12242-CPD-7526/UBIQUINONE-8//CPD-7496/CPD-9956.41. *instantiated*)	9,9'-di-cis-zeta-carotene + 2 ubiquinone-8  ->  prolycopene + 2 ubiquinol-8

(RXN-12242-CPD-7526/UBIQUINONE-8//CPD-7496/CPD-9956.41. *instantiated*)	prolycopene + 2 ubiquinol-8  ->  9,9'-di-cis-zeta-carotene + 2 ubiquinone-8

(RXN-12242)	9,9'-di-cis-zeta-carotene + 2 an electron-transfer-related quinone  ->  prolycopene + 2 an electron-transfer-related quinol

(RXN-12242)	prolycopene + 2 an electron-transfer-related quinol  ->  9,9'-di-cis-zeta-carotene + 2 an electron-transfer-related quinone

(CYSTEINE-S-CONJUGATE-BETA-LYASE-RXN)	an L-cysteine-S-conjugate + H2O  ->  a thiol + ammonia + pyruvate + H+

(CYSTEINE-S-CONJUGATE-BETA-LYASE-RXN)	a thiol + ammonia + pyruvate + H+  ->  an L-cysteine-S-conjugate + H2O

(RXN0-363-XANTHOSINE/WATER//CPD0-1108/XANTHINE.37. *instantiated*)	xanthosine + H2O  ->  beta-D-ribofuranose + xanthine

(RXN0-363)	xanthosine + H2O  ->  D-ribose + xanthine

(RXN-9290-CPD-9905/NAD//CPD-7092/NADH/PROTON.35. *instantiated*)	3beta-hydroxy-9beta-pimara-7,15-diene-19,6beta-olide + NAD+  ->  momilactone A + NADH + H+

(RXN-9290-CPD-9905/NAD//CPD-7092/NADH/PROTON.35. *instantiated*)	momilactone A + NADH + H+  ->  3beta-hydroxy-9beta-pimara-7,15-diene-19,6beta-olide + NAD+

(RXN-9290-CPD-9905/NADP//CPD-7092/NADPH/PROTON.37. *instantiated*)	3beta-hydroxy-9beta-pimara-7,15-diene-19,6beta-olide + NADP+  ->  momilactone A + NADPH + H+

(RXN-9290-CPD-9905/NADP//CPD-7092/NADPH/PROTON.37. *instantiated*)	momilactone A + NADPH + H+  ->  3beta-hydroxy-9beta-pimara-7,15-diene-19,6beta-olide + NADP+

(RXN-9290)	3beta-hydroxy-9beta-pimara-7,15-diene-19,6beta-olide + NAD(P)+  ->  momilactone A + NAD(P)H + H+

(RXN-9290)	momilactone A + NAD(P)H + H+  ->  3beta-hydroxy-9beta-pimara-7,15-diene-19,6beta-olide + NAD(P)+

(ADENOSINE-NUCLEOSIDASE-RXN-ADENOSINE/WATER//CPD0-1108/ADENINE.35. *instantiated*)	adenosine + H2O  ->  beta-D-ribofuranose + adenine

(ADENOSINE-NUCLEOSIDASE-RXN)	adenosine + H2O  ->  D-ribose + adenine

(RXN-8228-CPD-12575/CPD-7117//CPD-7139/UDP/PROTON.40. *instantiated*)	UDP-alpha-D-glucose + delphinidin-3-O-beta-D-glucoside  ->  delphinidin-3,5-diglucoside + UDP + H+

(RXN-8228)	UDP-D-glucose + delphinidin-3-O-beta-D-glucoside  ->  delphinidin-3,5-diglucoside + UDP + H+

(PHOSPHATIDATE-PHOSPHATASE-RXN)	a 1,2-diacyl-sn-glycerol-3-phosphate + H2O  ->  a 1,2-diacylglycerol + phosphate

(SUCROSE-1F-FRUCTOSYLTRANSFERASE-RXN-SUCROSE//1-KESTOTRIOSE/GLC.27. *instantiated*)	2 sucrose  ->  1-kestotriose + beta-D-glucose

(SUCROSE-1F-FRUCTOSYLTRANSFERASE-RXN-SUCROSE//1-KESTOTRIOSE/GLC.27. *instantiated*)	1-kestotriose + beta-D-glucose  ->  2 sucrose

(SUCROSE-1F-FRUCTOSYLTRANSFERASE-RXN)	2 sucrose  ->  an inulin + beta-D-glucose

(SUCROSE-1F-FRUCTOSYLTRANSFERASE-RXN)	an inulin + beta-D-glucose  ->  2 sucrose

(RETINYL-PALMITATE-ESTERASE-RXN)	all-trans-retinyl palmitate + H2O  ->  a retinol + palmitate + H+

(RETINYL-PALMITATE-ESTERASE-RXN)	a retinol + palmitate + H+  ->  all-trans-retinyl palmitate + H2O

(BETA-GLUCURONID-RXN)	a beta-D-glucuronoside + H2O  ->  D-glucuronate + an alcohol

(BETA-GLUCURONID-RXN)	D-glucuronate + an alcohol  ->  a beta-D-glucuronoside + H2O

(PHOSCHOL-RXN)	a phosphatidylcholine + H2O  ->  a 1,2-diacyl-sn-glycerol-3-phosphate + choline + H+

(GALACTURIDYLYLTRANS-RXN-CPD-12575/GALACTOSE-1P//CPD-14553/GLC-1-P.42. *instantiated*)	UDP-alpha-D-glucose + alpha-D-galactose 1-phosphate  ->  UDP-alpha-D-galactose + alpha-D-glucose 1-phosphate

(GALACTURIDYLYLTRANS-RXN)	UDP-D-glucose + alpha-D-galactose 1-phosphate  ->  UDP-alpha-D-galactose + alpha-D-glucose 1-phosphate

(RXN-13721)	3-hydroxy-isobutyryl-CoA + H2O  ->  3-hydroxy-isobutyrate + coenzyme A + H+

(RXN-13721)	3-hydroxy-isobutyrate + coenzyme A + H+  ->  3-hydroxy-isobutyryl-CoA + H2O

(RXN-8169-CPD1F-766/CPD-12575//CPD-7138/UDP/PROTON.41. *instantiated*)	cyanidin-3-O-beta-D-glucoside + UDP-alpha-D-glucose  ->  cyanidin-3,5-diglucoside + UDP + H+

(RXN-8169)	cyanidin-3-O-beta-D-glucoside + UDP-D-glucose  ->  cyanidin-3,5-diglucoside + UDP + H+

(RXN-10767)	a methyl jasmonate + H2O  ->  a jasmonic acid + methanol + H+

(RXN-10767)	a jasmonic acid + methanol + H+  ->  a methyl jasmonate + H2O

(RXN-7828-CPD-12575/PELARGONIDIN-3-GLUCOSIDE-CMPD//CPD-7137/UDP/PROTON.61. *instantiated*)	UDP-alpha-D-glucose + pelargonidin-3-O-beta-D-glucoside  ->  pelargonidin-3,5-diglucoside + UDP + H+

(RXN-7828)	UDP-D-glucose + pelargonidin-3-O-beta-D-glucoside  ->  pelargonidin-3,5-diglucoside + UDP + H+

(NUCLEOSIDE-DIP-KIN-RXN-ADP/ATP//ATP/ADP.17. *instantiated*)	ADP + ATP  ->  ATP + ADP

(NUCLEOSIDE-DIP-KIN-RXN-ADP/ATP//ATP/ADP.17. *instantiated*)	ATP + ADP  ->  ADP + ATP

(NUCLEOSIDE-DIP-KIN-RXN)	a ribonucleoside diphosphate + ATP  ->  a ribonucleoside triphosphate + ADP

(NUCLEOSIDE-DIP-KIN-RXN)	a ribonucleoside triphosphate + ADP  ->  a ribonucleoside diphosphate + ATP

(NUCLEOSIDE-TRIPHOSPHATASE-RXN-DATP/WATER//DADP/Pi/PROTON.27. *instantiated*)	dATP + H2O  ->  dADP + phosphate + H+

(NUCLEOSIDE-TRIPHOSPHATASE-RXN-DCTP/WATER//DCDP/Pi/PROTON.27. *instantiated*)	dCTP + H2O  ->  dCDP + phosphate + H+

(NUCLEOSIDE-TRIPHOSPHATASE-RXN-TTP/WATER//TDP/Pi/PROTON.25. *instantiated*)	dTTP + H2O  ->  dTDP + phosphate + H+

(NUCLEOSIDE-TRIPHOSPHATASE-RXN-DUTP/WATER//DUDP/Pi/PROTON.27. *instantiated*)	dUTP + H2O  ->  dUDP + phosphate + H+

(NUCLEOSIDE-TRIPHOSPHATASE-RXN-GTP/WATER//GDP/Pi/PROTON.25. *instantiated*)	GTP + H2O  ->  GDP + phosphate + H+

(NUCLEOSIDE-TRIPHOSPHATASE-RXN)	a nucleoside triphosphate + H2O  ->  a nucleoside diphosphate + phosphate + H+

(SUCROSE-PHOSPHATE-SYNTHASE-RXN-CPD-12575/FRUCTOSE-6P//SUCROSE-6P/UDP/PROTON.45. *instantiated*)	UDP-alpha-D-glucose + D-fructose 6-phosphate  ->  sucrose-6-phosphate + UDP + H+

(SUCROSE-PHOSPHATE-SYNTHASE-RXN)	UDP-D-glucose + D-fructose 6-phosphate  ->  sucrose-6-phosphate + UDP + H+

(RXN-6641)	a glutathione-toxin conjugate + H2O  ->  a [Cys-Gly]-S-conjugate + L-glutamate

(RXN-6641)	a [Cys-Gly]-S-conjugate + L-glutamate  ->  a glutathione-toxin conjugate + H2O

(2.4.1.239-RXN-CPD-12575/CPD1F-453//UDP/CPD-8067/PROTON.41. *instantiated*)	UDP-alpha-D-glucose + kaempferol-3-glucoside  ->  UDP + kaempferol 3-O-beta-D-glucosyl-(1->2)-glucoside + H+

(2.4.1.239-RXN-CPD-12575/CPD1F-453//UDP/CPD-8067/PROTON.41. *instantiated*)	UDP + kaempferol 3-O-beta-D-glucosyl-(1->2)-glucoside + H+  ->  UDP-alpha-D-glucose + kaempferol-3-glucoside

(2.4.1.239-RXN)	UDP-D-glucose + a flavonol-3-O-beta-D-glucoside  ->  UDP + a flavonol 3-O beta-D-glucosyl-(1->2)-beta-D-glucoside + H+

(2.4.1.239-RXN)	UDP + a flavonol 3-O beta-D-glucosyl-(1->2)-beta-D-glucoside + H+  ->  UDP-D-glucose + a flavonol-3-O-beta-D-glucoside

(RXNQT-4193)	a very long chain alcohol + a long-chain acyl-CoA  ->  a wax ester + coenzyme A

(RXN-4736-CPD-12575/CPD-4614//CPD-4622/UDP/PROTON.40. *instantiated*)	UDP-alpha-D-glucose + trans-zeatin-O-glucoside  ->  trans-zeatin-O-glucoside-7-N-glucoside + UDP + H+

(RXN-4736)	UDP-D-glucose + trans-zeatin-O-glucoside  ->  trans-zeatin-O-glucoside-7-N-glucoside + UDP + H+

(RXN-4702-CPD-12575/BIOCHANIN-A//CPD-4563/UDP.36. *instantiated*)	UDP-alpha-D-glucose + biochanin-A  ->  biochanin A-7-O-glucoside + UDP

(RXN-4702-CPD-12575/BIOCHANIN-A//CPD-4563/UDP.36. *instantiated*)	biochanin A-7-O-glucoside + UDP  ->  UDP-alpha-D-glucose + biochanin-A

(RXN-4702)	UDP-D-glucose + biochanin-A  ->  biochanin A-7-O-glucoside + UDP

(RXN-4702)	biochanin A-7-O-glucoside + UDP  ->  UDP-D-glucose + biochanin-A

(RXN-8481-CPD-12575/CPD-8652//CPD-8656/UDP/PROTON.40. *instantiated*)	UDP-alpha-D-glucose + leucodopachrome  ->  cyclo-dopa 5-O-glucoside + UDP + H+

(RXN-8481)	UDP-D-glucose + leucodopachrome  ->  cyclo-dopa 5-O-glucoside + UDP + H+

(RXN-4733-CPD-12575/CPD-4441//CPD-4618/UDP/PROTON.40. *instantiated*)	UDP-alpha-D-glucose + cis-zeatin  ->  cis-zeatin-7-N-glucoside + UDP + H+

(RXN-4733)	UDP-D-glucose + cis-zeatin  ->  cis-zeatin-7-N-glucoside + UDP + H+

(RXN-1841-1-KESTOTRIOSE/WATER//BETA-D-FRUCTOSE/SUCROSE.45. *instantiated*)	1-kestotriose + H2O  ->  beta-D-fructofuranose + sucrose

(RXN-1841-1-KESTOTRIOSE/WATER//BETA-D-FRUCTOSE/SUCROSE.45. *instantiated*)	beta-D-fructofuranose + sucrose  ->  1-kestotriose + H2O

(RXN-1841)	1-kestotriose + H2O  ->  D-fructose + sucrose

(RXN-1841)	D-fructose + sucrose  ->  1-kestotriose + H2O

(RXN-13188-44-DIMETHYL-5ALPHA-CHOLEST-7-EN-3BET/NADPH/OXYGEN-MOLECULE/PROTON//CPD-5846/NADP/WATER.87. *instantiated*)	4,4-dimethyl-5alpha-cholest-7-en-3beta-ol + 3 NADPH + 3 oxygen + 2 H+  ->  3beta-hydroxy-4beta-methyl-5alpha-cholest-7-ene-4alpha-carboxylate + 3 NADP+ + 4 H2O

(RXN-13188-44-DIMETHYL-5ALPHA-CHOLEST-7-EN-3BET/NADPH/OXYGEN-MOLECULE/PROTON//CPD-5846/NADP/WATER.87. *instantiated*)	3beta-hydroxy-4beta-methyl-5alpha-cholest-7-ene-4alpha-carboxylate + 3 NADP+ + 4 H2O  ->  4,4-dimethyl-5alpha-cholest-7-en-3beta-ol + 3 NADPH + 3 oxygen + 2 H+

(RXN-13188-44-DIMETHYL-5ALPHA-CHOLEST-7-EN-3BET/NADH/OXYGEN-MOLECULE/PROTON//CPD-5846/NAD/WATER.85. *instantiated*)	4,4-dimethyl-5alpha-cholest-7-en-3beta-ol + 3 NADH + 3 oxygen + 2 H+  ->  3beta-hydroxy-4beta-methyl-5alpha-cholest-7-ene-4alpha-carboxylate + 3 NAD+ + 4 H2O

(RXN-13188-44-DIMETHYL-5ALPHA-CHOLEST-7-EN-3BET/NADH/OXYGEN-MOLECULE/PROTON//CPD-5846/NAD/WATER.85. *instantiated*)	3beta-hydroxy-4beta-methyl-5alpha-cholest-7-ene-4alpha-carboxylate + 3 NAD+ + 4 H2O  ->  4,4-dimethyl-5alpha-cholest-7-en-3beta-ol + 3 NADH + 3 oxygen + 2 H+

(RXN-13188)	4,4-dimethyl-5alpha-cholest-7-en-3beta-ol + 3 NAD(P)H + 3 oxygen + 2 H+  ->  3beta-hydroxy-4beta-methyl-5alpha-cholest-7-ene-4alpha-carboxylate + 3 NAD(P)+ + 4 H2O

(RXN-13188)	3beta-hydroxy-4beta-methyl-5alpha-cholest-7-ene-4alpha-carboxylate + 3 NAD(P)+ + 4 H2O  ->  4,4-dimethyl-5alpha-cholest-7-en-3beta-ol + 3 NAD(P)H + 3 oxygen + 2 H+

(RXN-8155-CPD-12575/CPD-693//CPD-7727/UDP.32. *instantiated*)	UDP-alpha-D-glucose + 2-cis-abscisate  ->  beta-D-glucopyranosyl abscisate + UDP

(RXN-8155)	UDP-D-glucose + 2-cis-abscisate  ->  beta-D-glucopyranosyl abscisate + UDP

(RXN-4201-CPD-12575/CPD-3402//CPD-4122/UDP/PROTON.40. *instantiated*)	UDP-alpha-D-glucose + (-)-medicarpin  ->  (-)-medicarpin-3-O-glucoside + UDP + H+

(RXN-4201-CPD-12575/CPD-3402//CPD-4122/UDP/PROTON.40. *instantiated*)	(-)-medicarpin-3-O-glucoside + UDP + H+  ->  UDP-alpha-D-glucose + (-)-medicarpin

(RXN-4201)	UDP-D-glucose + (-)-medicarpin  ->  (-)-medicarpin-3-O-glucoside + UDP + H+

(RXN-4201)	(-)-medicarpin-3-O-glucoside + UDP + H+  ->  UDP-D-glucose + (-)-medicarpin

(RXN-7067-CPD-12575/CPD-6625//CPD-6626/UDP/PROTON.40. *instantiated*)	UDP-alpha-D-glucose + curcumin 4'-O-beta-D-gentiobiosyl 4''-O-beta-D-glucoside  ->  curcumin 4',4''-O-beta-D-digentiobioside + UDP + H+

(RXN-7067)	UDP-D-glucose + curcumin 4'-O-beta-D-gentiobiosyl 4''-O-beta-D-glucoside  ->  curcumin 4',4''-O-beta-D-digentiobioside + UDP + H+

(RXN66-18-CPD-8613/NAD//CPD-8614/NADH/CARBON-DIOXIDE.43. *instantiated*)	4alpha-carboxy-4beta-methyl-5alpha-cholesta-8-en-3beta-ol + NAD+  ->  4alpha-methyl-5alpha-cholesta-8-en-3-one + NADH + CO2

(RXN66-18-CPD-8613/NAD//CPD-8614/NADH/CARBON-DIOXIDE.43. *instantiated*)	4alpha-methyl-5alpha-cholesta-8-en-3-one + NADH + CO2  ->  4alpha-carboxy-4beta-methyl-5alpha-cholesta-8-en-3beta-ol + NAD+

(RXN66-18-CPD-8613/NADP//CPD-8614/NADPH/CARBON-DIOXIDE.45. *instantiated*)	4alpha-carboxy-4beta-methyl-5alpha-cholesta-8-en-3beta-ol + NADP+  ->  4alpha-methyl-5alpha-cholesta-8-en-3-one + NADPH + CO2

(RXN66-18-CPD-8613/NADP//CPD-8614/NADPH/CARBON-DIOXIDE.45. *instantiated*)	4alpha-methyl-5alpha-cholesta-8-en-3-one + NADPH + CO2  ->  4alpha-carboxy-4beta-methyl-5alpha-cholesta-8-en-3beta-ol + NADP+

(RXN66-18)	4alpha-carboxy-4beta-methyl-5alpha-cholesta-8-en-3beta-ol + NAD(P)+  ->  4alpha-methyl-5alpha-cholesta-8-en-3-one + NAD(P)H + CO2

(RXN66-18)	4alpha-methyl-5alpha-cholesta-8-en-3-one + NAD(P)H + CO2  ->  4alpha-carboxy-4beta-methyl-5alpha-cholesta-8-en-3beta-ol + NAD(P)+

(RXN-9344)	a long-chain acyl-CoA + 2 NADPH + 2 H+  ->  a long-chain alcohol + coenzyme A + 2 NADP+

(RXN-743-CPD-12575/CPD-648//UDP/CPD-1042/PROTON.39. *instantiated*)	UDP-alpha-D-glucose + (S)-4-hydroxymandelonitrile  ->  UDP + dhurrin + H+

(RXN-743)	UDP-D-glucose + (S)-4-hydroxymandelonitrile  ->  UDP + dhurrin + H+

(UDPGLUCEPIM-RXN-CPD-12575//CPD-14553.21. *instantiated*)	UDP-alpha-D-galactose  ->  UDP-alpha-D-glucose

(UDPGLUCEPIM-RXN)	UDP-alpha-D-galactose  ->  UDP-D-glucose

(TYROSINE-3-MONOOXYGENASE-RXN-CPD-14053/TYR/OXYGEN-MOLECULE//L-DIHYDROXY-PHENYLALANINE/CPD-5881.66. *instantiated*)	L-erythro-5,6,7,8-tetrahydrobiopterin + L-tyrosine + oxygen  ->  L-dopa + 4alpha-hydroxy-tetrahydrobiopterin

(TYROSINE-3-MONOOXYGENASE-RXN)	tetrahydrobiopterin + L-tyrosine + oxygen  ->  L-dopa + 4alpha-hydroxy-tetrahydrobiopterin

(RXN-4727-CPD-12575/CPD-4209//CPD-4602/UDP/PROTON.40. *instantiated*)	UDP-alpha-D-glucose + N6-dimethylallyladenine  ->  isopentenyladenine-7-N-glucoside + UDP + H+

(RXN-4727)	UDP-D-glucose + N6-dimethylallyladenine  ->  isopentenyladenine-7-N-glucoside + UDP + H+

(RXN-7973-CPD-7424/OXYGEN-MOLECULE//CPD-7279/CPD-7280.44. *instantiated*)	9'-cis-neoxanthin + oxygen  ->  2-cis,4-trans-xanthoxin + (3S,5R,6S)-5,6-epoxy-3-hydroxy-5,6-dihydro-12'-apo-beta-caroten-12'-al

(RXN-7973-CPD-7424/OXYGEN-MOLECULE//CPD-7279/CPD-7280.44. *instantiated*)	2-cis,4-trans-xanthoxin + (3S,5R,6S)-5,6-epoxy-3-hydroxy-5,6-dihydro-12'-apo-beta-caroten-12'-al  ->  9'-cis-neoxanthin + oxygen

(RXN-7973)	a 9-cis-epoxycarotenoid + oxygen  ->  2-cis,4-trans-xanthoxin + a 12'-apo-carotenal

(RXN-7973)	2-cis,4-trans-xanthoxin + a 12'-apo-carotenal  ->  a 9-cis-epoxycarotenoid + oxygen

(RXN-8441-NICOTINAMIDE_RIBOSE/WATER//CPD0-1108/NIACINAMIDE/PROTON.56. *instantiated*)	1-(beta-D ribofuranosyl)nicotinamide + H2O  ->  beta-D-ribofuranose + nicotinamide + H+

(RXN-8441)	1-(beta-D ribofuranosyl)nicotinamide + H2O  ->  D-ribose + nicotinamide + H+

(RXN-7763-CPD-7025/DATP//PHYTYL-PYROPHOSPHATE/DADP.41. *instantiated*)	phytyl monophosphate + dATP  ->  phytyl diphosphate + dADP

(RXN-7763-CPD-7025/DCTP//PHYTYL-PYROPHOSPHATE/DCDP.41. *instantiated*)	phytyl monophosphate + dCTP  ->  phytyl diphosphate + dCDP

(RXN-7763-CPD-7025/TTP//PHYTYL-PYROPHOSPHATE/TDP.39. *instantiated*)	phytyl monophosphate + dTTP  ->  phytyl diphosphate + dTDP

(RXN-7763-CPD-7025/DUTP//PHYTYL-PYROPHOSPHATE/DUDP.41. *instantiated*)	phytyl monophosphate + dUTP  ->  phytyl diphosphate + dUDP

(RXN-7763-CPD-7025/GTP//PHYTYL-PYROPHOSPHATE/GDP.39. *instantiated*)	phytyl monophosphate + GTP  ->  phytyl diphosphate + GDP

(RXN-7763-CPD-7025/CTP//PHYTYL-PYROPHOSPHATE/CDP.39. *instantiated*)	phytyl monophosphate + CTP  ->  phytyl diphosphate + CDP

(RXN-7763-CPD-7025/UTP//PHYTYL-PYROPHOSPHATE/UDP.39. *instantiated*)	phytyl monophosphate + UTP  ->  phytyl diphosphate + UDP

(RXN-7763)	phytyl monophosphate + a nucleoside triphosphate  ->  phytyl diphosphate + a nucleoside diphosphate

(RXN-4723-CPD-12575/CPD-4210//CPD-4614/UDP/PROTON.40. *instantiated*)	UDP-alpha-D-glucose + trans-zeatin  ->  trans-zeatin-O-glucoside + UDP + H+

(RXN-4723)	UDP-D-glucose + trans-zeatin  ->  trans-zeatin-O-glucoside + UDP + H+

(2.4.1.117-RXN)	a dolichyl phosphate + UDP-D-glucose  ->  a dolichyl beta-D-glucosyl phosphate + UDP

(UDP-ARABINOSE-4-EPIMERASE-RXN)	UDP-alpha-D-xylose  ->  UDP-L-arabinose

(RXNQT-4192)	a very long chain fatty acyl-CoA + 2 NADPH + 2 H+  ->  a very long chain alcohol + coenzyme A + 2 NADP+

(L-ARABINOKINASE-RXN-CPD-12045/ATP//CPD-1825/ADP/PROTON.35. *instantiated*)	alpha-L-arabinofuranose + ATP  ->  beta-L-arabinose 1-phosphate + ADP + H+

(L-ARABINOKINASE-RXN)	L-arabinose + ATP  ->  beta-L-arabinose 1-phosphate + ADP + H+

(RXN-7920)	1D-myo-inositol 1,2,3,4,5,6-hexakisphosphate + H2O  ->  a D myo-inositol penta kis phosphate + phosphate

(RXN-7920)	a D myo-inositol penta kis phosphate + phosphate  ->  1D-myo-inositol 1,2,3,4,5,6-hexakisphosphate + H2O

(RXN-6681-INDOLE/NADPH/OXYGEN-MOLECULE/PROTON//CPD-6361/NADP/WATER.57. *instantiated*)	indole + NADPH + oxygen + H+  ->  indolin-2-one + NADP+ + H2O

(RXN-6681-INDOLE/NADH/OXYGEN-MOLECULE/PROTON//CPD-6361/NAD/WATER.55. *instantiated*)	indole + NADH + oxygen + H+  ->  indolin-2-one + NAD+ + H2O

(RXN-6681)	indole + NAD(P)H + oxygen + H+  ->  indolin-2-one + NAD(P)+ + H2O

(RXN-7699-CPD-650//CROTONYL-COA/WATER.28. *instantiated*)	(R)-3-hydroxybutanoyl-CoA  ->  crotonyl-CoA + H2O

(RXN-7699)	a (3R)-3-hydroxyacyl-CoA  ->  a trans-2-enoyl-CoA + H2O

(DEOXYCYTIDINE-KINASE-RXN-DEOXYCYTIDINE/DATP//DCMP/DADP/PROTON.37. *instantiated*)	deoxycytidine + dATP  ->  dCMP + dADP + H+

(DEOXYCYTIDINE-KINASE-RXN-DEOXYCYTIDINE/DATP//DCMP/DADP/PROTON.37. *instantiated*)	dCMP + dADP + H+  ->  deoxycytidine + dATP

(DEOXYCYTIDINE-KINASE-RXN-DEOXYCYTIDINE/DCTP//DCMP/DCDP/PROTON.37. *instantiated*)	deoxycytidine + dCTP  ->  dCMP + dCDP + H+

(DEOXYCYTIDINE-KINASE-RXN-DEOXYCYTIDINE/DCTP//DCMP/DCDP/PROTON.37. *instantiated*)	dCMP + dCDP + H+  ->  deoxycytidine + dCTP

(DEOXYCYTIDINE-KINASE-RXN-DEOXYCYTIDINE/TTP//DCMP/TDP/PROTON.35. *instantiated*)	deoxycytidine + dTTP  ->  dCMP + dTDP + H+

(DEOXYCYTIDINE-KINASE-RXN-DEOXYCYTIDINE/TTP//DCMP/TDP/PROTON.35. *instantiated*)	dCMP + dTDP + H+  ->  deoxycytidine + dTTP

(DEOXYCYTIDINE-KINASE-RXN-DEOXYCYTIDINE/DUTP//DCMP/DUDP/PROTON.37. *instantiated*)	deoxycytidine + dUTP  ->  dCMP + dUDP + H+

(DEOXYCYTIDINE-KINASE-RXN-DEOXYCYTIDINE/DUTP//DCMP/DUDP/PROTON.37. *instantiated*)	dCMP + dUDP + H+  ->  deoxycytidine + dUTP

(DEOXYCYTIDINE-KINASE-RXN-DEOXYCYTIDINE/GTP//DCMP/GDP/PROTON.35. *instantiated*)	deoxycytidine + GTP  ->  dCMP + GDP + H+

(DEOXYCYTIDINE-KINASE-RXN-DEOXYCYTIDINE/GTP//DCMP/GDP/PROTON.35. *instantiated*)	dCMP + GDP + H+  ->  deoxycytidine + GTP

(DEOXYCYTIDINE-KINASE-RXN-DEOXYCYTIDINE/CTP//DCMP/CDP/PROTON.35. *instantiated*)	deoxycytidine + CTP  ->  dCMP + CDP + H+

(DEOXYCYTIDINE-KINASE-RXN-DEOXYCYTIDINE/CTP//DCMP/CDP/PROTON.35. *instantiated*)	dCMP + CDP + H+  ->  deoxycytidine + CTP

(DEOXYCYTIDINE-KINASE-RXN-DEOXYCYTIDINE/UTP//DCMP/UDP/PROTON.35. *instantiated*)	deoxycytidine + UTP  ->  dCMP + UDP + H+

(DEOXYCYTIDINE-KINASE-RXN-DEOXYCYTIDINE/UTP//DCMP/UDP/PROTON.35. *instantiated*)	dCMP + UDP + H+  ->  deoxycytidine + UTP

(DEOXYCYTIDINE-KINASE-RXN)	deoxycytidine + a nucleoside triphosphate  ->  dCMP + a nucleoside diphosphate + H+

(DEOXYCYTIDINE-KINASE-RXN)	dCMP + a nucleoside diphosphate + H+  ->  deoxycytidine + a nucleoside triphosphate

(3.2.1.17-RXN)	a peptidoglycan + H2O  ->  a peptidoglycan with cleaved N-acetyl-glucosamine + N-acetyl-D-glucosamine

(3.2.1.17-RXN)	a peptidoglycan with cleaved N-acetyl-glucosamine + N-acetyl-D-glucosamine  ->  a peptidoglycan + H2O

(ALCOHOL-O-ACETYLTRANSFERASE-RXN)	an alcohol + acetyl-CoA  ->  an acetic ester + coenzyme A

(ALCOHOL-O-ACETYLTRANSFERASE-RXN)	an acetic ester + coenzyme A  ->  an alcohol + acetyl-CoA

(2.7.7.30-RXN-CPD-488/GTP/PROTON//CPD-13118/PPI.34. *instantiated*)	beta-L-fucose 1-phosphate + GTP + H+  ->  GDP-beta-L-fucose + diphosphate

(2.7.7.30-RXN)	beta-L-fucose 1-phosphate + GTP + H+  ->  GDP-L-fucose + diphosphate

(RXN-11277)	a 1,2-diacyl-sn-glycerol 3-diphosphate + H2O  ->  a 1,2-diacyl-sn-glycerol-3-phosphate + phosphate + H+

(RXN-1863-CPD-2281/WATER//BETA-D-FRUCTOSE/6G-KESTOTETRAOSE.49. *instantiated*)	6G,6-kestotetraose + H2O  ->  beta-D-fructofuranose + 6G-kestotriose

(RXN-1863-CPD-2281/WATER//BETA-D-FRUCTOSE/6G-KESTOTETRAOSE.49. *instantiated*)	beta-D-fructofuranose + 6G-kestotriose  ->  6G,6-kestotetraose + H2O

(RXN-1863)	6G,6-kestotetraose + H2O  ->  D-fructose + 6G-kestotriose

(RXN-1863)	D-fructose + 6G-kestotriose  ->  6G,6-kestotetraose + H2O

(THIOESTER-RXN-BUTYRYL-COA/WATER//BUTYRIC_ACID/CO-A/PROTON.44. *instantiated*)	butanoyl-CoA + H2O  ->  n-butanoate + coenzyme A + H+

(THIOESTER-RXN-CPD-196/WATER//CPD-195/CO-A/PROTON.35. *instantiated*)	octanoyl-CoA + H2O  ->  octanoate + coenzyme A + H+

(THIOESTER-RXN)	a 2,3,4-saturated fatty acyl CoA + H2O  ->  a 2,3,4-saturated fatty acid + coenzyme A + H+

(RXN-4721-CPD-12575/CPD-4210//CPD-4612/UDP/PROTON.40. *instantiated*)	UDP-alpha-D-glucose + trans-zeatin  ->  trans-zeatin-7-N-glucoside + UDP + H+

(RXN-4721)	UDP-D-glucose + trans-zeatin  ->  trans-zeatin-7-N-glucoside + UDP + H+

(RXN-7644-SORBITOL/NAD//BETA-D-FRUCTOSE/NADH/PROTON.42. *instantiated*)	D-sorbitol + NAD+  ->  beta-D-fructofuranose + NADH + H+

(RXN-7644)	D-sorbitol + NAD+  ->  D-fructose + NADH + H+

(RXN-8289-CPD-12575/CPD1F-453//CPD-8067/UDP/PROTON.41. *instantiated*)	UDP-alpha-D-glucose + kaempferol-3-glucoside  ->  kaempferol 3-O-beta-D-glucosyl-(1->2)-glucoside + UDP + H+

(RXN-8289-CPD-12575/CPD1F-453//CPD-8067/UDP/PROTON.41. *instantiated*)	kaempferol 3-O-beta-D-glucosyl-(1->2)-glucoside + UDP + H+  ->  UDP-alpha-D-glucose + kaempferol-3-glucoside

(RXN-8289)	UDP-D-glucose + kaempferol-3-glucoside  ->  kaempferol 3-O-beta-D-glucosyl-(1->2)-glucoside + UDP + H+

(RXN-8289)	kaempferol 3-O-beta-D-glucosyl-(1->2)-glucoside + UDP + H+  ->  UDP-D-glucose + kaempferol-3-glucoside

(UGD-RXN-CPD-12575/NAD/WATER//UDP-GLUCURONATE/NADH/PROTON.49. *instantiated*)	UDP-alpha-D-glucose + 2 NAD+ + H2O  ->  UDP-D-glucuronate + 2 NADH + 3 H+

(UGD-RXN)	UDP-D-glucose + 2 NAD+ + H2O  ->  UDP-D-glucuronate + 2 NADH + 3 H+

(RXN-4121)	a 2,3,4-saturated fatty acid + oxygen  ->  a 2(R)-hydroperoxy fatty acid

(RXN-12128-CPD-12575/CPD-4143//UDP/CPD-11608/PROTON.41. *instantiated*)	UDP-alpha-D-glucose + sitosterol  ->  UDP + 3-O-beta-D-glucosyl-beta-sitosterol + H+

(RXN-12128-CPD-12575/CPD-4143//UDP/CPD-11608/PROTON.41. *instantiated*)	UDP + 3-O-beta-D-glucosyl-beta-sitosterol + H+  ->  UDP-alpha-D-glucose + sitosterol

(RXN-12128)	UDP-D-glucose + sitosterol  ->  UDP + 3-O-beta-D-glucosyl-beta-sitosterol + H+

(RXN-12128)	UDP + 3-O-beta-D-glucosyl-beta-sitosterol + H+  ->  UDP-D-glucose + sitosterol

(ISPH2-RXN-DELTA3-ISOPENTENYL-PP/NAD/WATER//HYDROXY-METHYL-BUTENYL-DIP/NADH/PROTON.72. *instantiated*)	1-hydroxy-2-methyl-2-(E)-butenyl 4-diphosphate + NADH + H+  ->  isopentenyl diphosphate + NAD+ + H2O

(ISPH2-RXN-DELTA3-ISOPENTENYL-PP/NADP/WATER//HYDROXY-METHYL-BUTENYL-DIP/NADPH/PROTON.74. *instantiated*)	1-hydroxy-2-methyl-2-(E)-butenyl 4-diphosphate + NADPH + H+  ->  isopentenyl diphosphate + NADP+ + H2O

(ISPH2-RXN)	1-hydroxy-2-methyl-2-(E)-butenyl 4-diphosphate + NAD(P)H + H+  ->  isopentenyl diphosphate + NAD(P)+ + H2O

(ESTRADIOL-17-BETA-DEHYDROGENASE-RXN-NAD/CPD-352//NADH/ESTRONE/PROTON.33. *instantiated*)	NAD+ + 17beta-estradiol  ->  NADH + estrone + H+

(ESTRADIOL-17-BETA-DEHYDROGENASE-RXN-NAD/CPD-352//NADH/ESTRONE/PROTON.33. *instantiated*)	NADH + estrone + H+  ->  NAD+ + 17beta-estradiol

(ESTRADIOL-17-BETA-DEHYDROGENASE-RXN)	NAD(P)+ + 17beta-estradiol  ->  NAD(P)H + estrone + H+

(ESTRADIOL-17-BETA-DEHYDROGENASE-RXN)	NAD(P)H + estrone + H+  ->  NAD(P)+ + 17beta-estradiol

(RXN-4726-CPD-12575/CPD-332//CPD-4617/UDP/PROTON.39. *instantiated*)	UDP-alpha-D-glucose + dihydrozeatin  ->  dihydrozeatin-O-glucoside + UDP + H+

(RXN-4726)	UDP-D-glucose + dihydrozeatin  ->  dihydrozeatin-O-glucoside + UDP + H+

(RXN-1381)	a long-chain acyl-CoA + sn-glycerol-3-phosphate  ->  a 1-acyl-sn-glycerol-3-phosphate + coenzyme A

(3.6.1.19-RXN-UTP/WATER//UMP/PPI/PROTON.26. *instantiated*)	UTP + H2O  ->  uridine-5'-phosphate + diphosphate + H+

(3.6.1.19-RXN-CTP/WATER//CMP/PPI/PROTON.26. *instantiated*)	CTP + H2O  ->  CMP + diphosphate + H+

(3.6.1.19-RXN-GTP/WATER//GMP/PPI/PROTON.26. *instantiated*)	GTP + H2O  ->  GMP + diphosphate + H+

(3.6.1.19-RXN-TTP/WATER//TMP/PPI/PROTON.26. *instantiated*)	dTTP + H2O  ->  dTMP + diphosphate + H+

(3.6.1.19-RXN)	a nucleoside triphosphate + H2O  ->  a nucleoside monophosphate + diphosphate + H+

(ALDEHYDE-REDUCTASE-RXN)	a sugar alcohol + NAD(P)+  ->  an aldose + NAD(P)H + H+

(ALDEHYDE-REDUCTASE-RXN)	an aldose + NAD(P)H + H+  ->  a sugar alcohol + NAD(P)+

(2.4.1.198-RXN)	an L-1-phosphatidyl-inositol + UDP-N-acetyl-alpha-D-glucosamine  ->  a 6-(N-acetyl-D-glucosaminyl)-1-phosphatidyl-1D-myo-inositol + UDP + H+

(2.4.1.198-RXN)	a 6-(N-acetyl-D-glucosaminyl)-1-phosphatidyl-1D-myo-inositol + UDP + H+  ->  an L-1-phosphatidyl-inositol + UDP-N-acetyl-alpha-D-glucosamine

(RXN-13712-44-DIMETHYL-824-CHOLESTADIENOL/NADPH/OXYGEN-MOLECULE/PROTON//CPD-4577/NADP/WATER.81. *instantiated*)	4,4-dimethylzymosterol + 3 NADPH + 3 oxygen + 2 H+  ->  4alpha-carboxy-4beta-methyl-5alpha-cholesta-8,24-dien-3beta-ol + 3 NADP+ + 4 H2O

(RXN-13712-44-DIMETHYL-824-CHOLESTADIENOL/NADPH/OXYGEN-MOLECULE/PROTON//CPD-4577/NADP/WATER.81. *instantiated*)	4alpha-carboxy-4beta-methyl-5alpha-cholesta-8,24-dien-3beta-ol + 3 NADP+ + 4 H2O  ->  4,4-dimethylzymosterol + 3 NADPH + 3 oxygen + 2 H+

(RXN-13712-44-DIMETHYL-824-CHOLESTADIENOL/NADH/OXYGEN-MOLECULE/PROTON//CPD-4577/NAD/WATER.79. *instantiated*)	4,4-dimethylzymosterol + 3 NADH + 3 oxygen + 2 H+  ->  4alpha-carboxy-4beta-methyl-5alpha-cholesta-8,24-dien-3beta-ol + 3 NAD+ + 4 H2O

(RXN-13712-44-DIMETHYL-824-CHOLESTADIENOL/NADH/OXYGEN-MOLECULE/PROTON//CPD-4577/NAD/WATER.79. *instantiated*)	4alpha-carboxy-4beta-methyl-5alpha-cholesta-8,24-dien-3beta-ol + 3 NAD+ + 4 H2O  ->  4,4-dimethylzymosterol + 3 NADH + 3 oxygen + 2 H+

(RXN-13712)	4,4-dimethylzymosterol + 3 NAD(P)H + 3 oxygen + 2 H+  ->  4alpha-carboxy-4beta-methyl-5alpha-cholesta-8,24-dien-3beta-ol + 3 NAD(P)+ + 4 H2O

(RXN-13712)	4alpha-carboxy-4beta-methyl-5alpha-cholesta-8,24-dien-3beta-ol + 3 NAD(P)+ + 4 H2O  ->  4,4-dimethylzymosterol + 3 NAD(P)H + 3 oxygen + 2 H+

(RXN-7002-RIBOSE-1-ARSENATE/CPD-296/PROTON//CPD0-1108/CPD-763/LIPOIC-ACID.64. *instantiated*)	ribose-1-arsenate + dihydrolipoate + H+  ->  beta-D-ribofuranose + arsenite + (R)-lipoate

(RXN-7002-RIBOSE-1-ARSENATE/CPD-296/PROTON//CPD0-1108/CPD-763/LIPOIC-ACID.64. *instantiated*)	beta-D-ribofuranose + arsenite + (R)-lipoate  ->  ribose-1-arsenate + dihydrolipoate + H+

(RXN-7002)	ribose-1-arsenate + dihydrolipoate + H+  ->  D-ribose + arsenite + (R)-lipoate

(RXN-7002)	D-ribose + arsenite + (R)-lipoate  ->  ribose-1-arsenate + dihydrolipoate + H+

(2.4.1.121-RXN-CPD-12575/INDOLE_ACETATE_AUXIN//CPD-1102/UDP.45. *instantiated*)	UDP-alpha-D-glucose + indole-3-acetate  ->  indole-3-acetyl-beta-1-D-glucose + UDP

(2.4.1.121-RXN)	UDP-D-glucose + indole-3-acetate  ->  indole-3-acetyl-beta-1-D-glucose + UDP

(RXN66-313-CPD-4577/NAD//CPD-4578/NADH/CARBON-DIOXIDE.43. *instantiated*)	4alpha-carboxy-4beta-methyl-5alpha-cholesta-8,24-dien-3beta-ol + NAD+  ->  3-keto-4-methylzymosterol + NADH + CO2

(RXN66-313-CPD-4577/NADP//CPD-4578/NADPH/CARBON-DIOXIDE.45. *instantiated*)	4alpha-carboxy-4beta-methyl-5alpha-cholesta-8,24-dien-3beta-ol + NADP+  ->  3-keto-4-methylzymosterol + NADPH + CO2

(RXN66-313)	4alpha-carboxy-4beta-methyl-5alpha-cholesta-8,24-dien-3beta-ol + NAD(P)+  ->  3-keto-4-methylzymosterol + NAD(P)H + CO2

(RXN-7686-NARINGENIN-CMPD/2-KETOGLUTARATE/OXYGEN-MOLECULE//CPD-431/SUC/CARBON-DIOXIDE/WATER.82. *instantiated*)	(S)-naringenin + 2-oxoglutarate + oxygen  ->  apigenin + succinate + CO2 + H2O

(RXN-7686)	naringenin + 2-oxoglutarate + oxygen  ->  apigenin + succinate + CO2 + H2O

(CYTOKININ-7-BETA-GLUCOSYLTRANSFERASE-RXN)	UDP-D-glucose + an N6-alkylaminopurine  ->  an N6-alkylaminopurine-7-beta-D-glucoside + UDP + H+

(CYTOKININ-7-BETA-GLUCOSYLTRANSFERASE-RXN)	an N6-alkylaminopurine-7-beta-D-glucoside + UDP + H+  ->  UDP-D-glucose + an N6-alkylaminopurine

(1-PHOSPHATIDYLINOSITOL-KINASE-RXN)	an L-1-phosphatidyl-inositol + ATP  ->  a 1-phosphatidyl-1D-myo-inositol 4-phosphate + ADP + H+

(S-2-HYDROXY-ACID-OXIDASE-RXN)	an (S)-2-hydroxyacid + oxygen  ->  hydrogen peroxide + a 2-oxo carboxylate + H+

(S-2-HYDROXY-ACID-OXIDASE-RXN)	hydrogen peroxide + a 2-oxo carboxylate + H+  ->  an (S)-2-hydroxyacid + oxygen

(2.7.9.4-RXN)	a linear alpha-D-glucan + ATP + H2O  ->  [phospho-alpha-glucan] + AMP + phosphate + 2 H+

(2.7.9.4-RXN)	[phospho-alpha-glucan] + AMP + phosphate + 2 H+  ->  a linear alpha-D-glucan + ATP + H2O

(PYRUVATE-DECARBOXYLASE-RXN-GLYOX/PROTON//CARBON-DIOXIDE/FORMALDEHYDE.42. *instantiated*)	glyoxylate + H+  ->  CO2 + formaldehyde

(PYRUVATE-DECARBOXYLASE-RXN-GLYOX/PROTON//CARBON-DIOXIDE/FORMALDEHYDE.42. *instantiated*)	CO2 + formaldehyde  ->  glyoxylate + H+

(PYRUVATE-DECARBOXYLASE-RXN-2-OXOBUTANOATE/PROTON//CARBON-DIOXIDE/CPD-665.46. *instantiated*)	2-oxobutanoate + H+  ->  CO2 + propanal

(PYRUVATE-DECARBOXYLASE-RXN-2-OXOBUTANOATE/PROTON//CARBON-DIOXIDE/CPD-665.46. *instantiated*)	CO2 + propanal  ->  2-oxobutanoate + H+

(PYRUVATE-DECARBOXYLASE-RXN)	a 2-oxo carboxylate + H+  ->  CO2 + an aldehyde

(PYRUVATE-DECARBOXYLASE-RXN)	CO2 + an aldehyde  ->  a 2-oxo carboxylate + H+

(ALCOHOL-DEHYDROG-GENERIC-RXN-CPD-13229/NAD//CPD-13228/NADH/PROTON.37. *instantiated*)	trans-2-pentenol + NAD+  ->  trans-2-pentenal + NADH + H+

(ALCOHOL-DEHYDROG-GENERIC-RXN-CPD-13229/NAD//CPD-13228/NADH/PROTON.37. *instantiated*)	trans-2-pentenal + NADH + H+  ->  trans-2-pentenol + NAD+

(ALCOHOL-DEHYDROG-GENERIC-RXN)	a primary alcohol + NAD+  ->  an aldehyde + NADH + H+

(ALCOHOL-DEHYDROG-GENERIC-RXN)	an aldehyde + NADH + H+  ->  a primary alcohol + NAD+

(3.2.1.113-RXN)	a (mannosyl)9-(N-acetylglucosaminyl)2 + H2O  ->  a (mannosyl)8-(N-acetylglucosaminyl)2 + D-mannose

(3.2.1.113-RXN)	a (mannosyl)8-(N-acetylglucosaminyl)2 + D-mannose  ->  a (mannosyl)9-(N-acetylglucosaminyl)2 + H2O

(RXN-1623)	a long-chain acyl-CoA + a 1-acyl-sn-glycerol-3-phosphate  ->  a 1,2-diacyl-sn-glycerol-3-phosphate + coenzyme A

(RXN-7605)	S-adenosyl-L-methionine + a demethylated methyl acceptor  ->  S-adenosyl-L-homocysteine + a methylated methyl acceptor

(RXN-13443-CPD-14423/NADPH/PROTON//CPD-14424/NADP.39. *instantiated*)	3-oxo-docosapentaenoyl-CoA + NADPH + H+  ->  3-hydroxy-docosapentaenoyl-CoA + NADP+

(RXN-13443-CPD-14423/NADH/PROTON//CPD-14424/NAD.37. *instantiated*)	3-oxo-docosapentaenoyl-CoA + NADH + H+  ->  3-hydroxy-docosapentaenoyl-CoA + NAD+

(RXN-13443)	3-oxo-docosapentaenoyl-CoA + NAD(P)H + H+  ->  3-hydroxy-docosapentaenoyl-CoA + NAD(P)+

(RXN-11632-L-DELTA1-PYRROLINE_5-CARBOXYLATE/NADP/WATER//GLT/NADPH/PROTON.62. *instantiated*)	(S)-1-pyrroline-5-carboxylate + NADP+ + 2 H2O  ->  L-glutamate + NADPH + H+

(RXN-11632-L-DELTA1-PYRROLINE_5-CARBOXYLATE/NADP/WATER//GLT/NADPH/PROTON.62. *instantiated*)	L-glutamate + NADPH + H+  ->  (S)-1-pyrroline-5-carboxylate + NADP+ + 2 H2O

(RXN-11632)	(S)-1-pyrroline-5-carboxylate + NAD(P)+ + 2 H2O  ->  L-glutamate + NAD(P)H + H+

(RXN-11632)	L-glutamate + NAD(P)H + H+  ->  (S)-1-pyrroline-5-carboxylate + NAD(P)+ + 2 H2O

(RXN-13333)	a 1-phosphatidyl-1D-myo-inositol 4,5-bisphosphate + H2O  ->  a 1,2-diacylglycerol + D-myo-inositol (1,4,5)-trisphosphate + H+

(OHBUTYRYL-COA-EPIM-RXN)	a (3R)-3-hydroxyacyl-CoA  ->  a (3S)-3-hydroxyacyl-CoA

(TRIACYLGLYCEROL-LIPASE-RXN)	a triacylglycerol + H2O  ->  a diacylglycerol + a carboxylate + H+

(3.5.5.1-RXN-2-HYDROXY-2-METHYLPROPANENITRILE/WATER//4-HYDROXY-BUTYRATE/AMMONIA/PROTON.74. *instantiated*)	acetone cyanohydrin + 2 H2O  ->  4-hydroxybutanoate + ammonia + H+

(3.5.5.1-RXN-2-HYDROXY-2-METHYLPROPANENITRILE/WATER//4-HYDROXY-BUTYRATE/AMMONIA/PROTON.74. *instantiated*)	4-hydroxybutanoate + ammonia + H+  ->  acetone cyanohydrin + 2 H2O

(3.5.5.1-RXN)	a nitrile + 2 H2O  ->  a carboxylate + ammonia + H+

(3.5.5.1-RXN)	a carboxylate + ammonia + H+  ->  a nitrile + 2 H2O

(RXN-6642)	a [Cys-Gly]-S-conjugate + H2O  ->  an L-cysteine-S-conjugate + glycine

(RXN-6642)	an L-cysteine-S-conjugate + glycine  ->  a [Cys-Gly]-S-conjugate + H2O

(RXN-4737-CPD-12575/CPD-4616//CPD-4621/UDP/PROTON.40. *instantiated*)	UDP-alpha-D-glucose + dihydrozeatin-9-N-glucoside  ->  dihydrozeatin-9-N-glucoside-O-glucoside + UDP + H+

(RXN-4737)	UDP-D-glucose + dihydrozeatin-9-N-glucoside  ->  dihydrozeatin-9-N-glucoside-O-glucoside + UDP + H+

(RXN-1023)	a secondary alcohol  ->  a ketone + 2 H+

(RXN-8177-CPD-12575/PELARGONIDIN-3-GLUCOSIDE-CMPD//CPD-7843/UDP/PROTON.61. *instantiated*)	UDP-alpha-D-glucose + pelargonidin-3-O-beta-D-glucoside  ->  pelargonidin 3-O-sophoroside + UDP + H+

(RXN-8177)	UDP-D-glucose + pelargonidin-3-O-beta-D-glucoside  ->  pelargonidin 3-O-sophoroside + UDP + H+

(RXN-12615)	an organic molecule + H2O + 2 oxygen  ->  an alcohol + 2 superoxide + 2 H+

(RXN-12615)	an alcohol + 2 superoxide + 2 H+  ->  an organic molecule + H2O + 2 oxygen

(RXN-7062-CPD-12575/CPD-6602//CPD-6622/UDP/PROTON.40. *instantiated*)	UDP-alpha-D-glucose + curcumin  ->  curcumin monoglucoside + UDP + H+

(RXN-7062)	UDP-D-glucose + curcumin  ->  curcumin monoglucoside + UDP + H+

(RXN4FS-1)	CDP-N-methylethanolamine + a 1,2-diacylglycerol  ->  a phosphatidyl-N-methylethanolamine + CMP + H+

(HOMOSERDEHYDROG-RXN-HOMO-SER/NAD//L-ASPARTATE-SEMIALDEHYDE/NADH/PROTON.51. *instantiated*)	L-aspartate-semialdehyde + NADH + H+  ->  L-homoserine + NAD+

(HOMOSERDEHYDROG-RXN-HOMO-SER/NADP//L-ASPARTATE-SEMIALDEHYDE/NADPH/PROTON.53. *instantiated*)	L-aspartate-semialdehyde + NADPH + H+  ->  L-homoserine + NADP+

(HOMOSERDEHYDROG-RXN)	L-aspartate-semialdehyde + NAD(P)H + H+  ->  L-homoserine + NAD(P)+

(RXN-13336)	a 1,2-diacyl-sn-glycerol-3-phosphate + ATP  ->  a 1,2-diacyl-sn-glycerol 3-diphosphate + ADP

(RXN-4730-CPD-12575/CPD-4604//CPD-4608/UDP/PROTON.40. *instantiated*)	UDP-alpha-D-glucose + benzyladenine  ->  benzyladenine-9-N-glucoside + UDP + H+

(RXN-4730)	UDP-D-glucose + benzyladenine  ->  benzyladenine-9-N-glucoside + UDP + H+

(DIACYLGLYCEROL-O-ACYLTRANSFERASE-RXN-BUTYRYL-COA/CPD-13040//CPD-13014/CO-A.38. *instantiated*)	butanoyl-CoA + 1,2-dibutyrin  ->  tributyrin + coenzyme A

(DIACYLGLYCEROL-O-ACYLTRANSFERASE-RXN)	an acyl-CoA + a 1,2-diacylglycerol  ->  a triacylglycerol + coenzyme A

(RXN-525)	(+)-dihydrokaempferol + NADPH + H+ + oxygen  ->  (+)-taxifolin + NADP+ + H2O

(RXN-1021)	a very long chain fatty acyl-CoA + NADPH + H+  ->  a very-long-chain aldehyde + coenzyme A + NADP+

(RXN0-884-CPD-4211/NAD/WATER//HYDROXY-METHYL-BUTENYL-DIP/NADH/PROTON.59. *instantiated*)	1-hydroxy-2-methyl-2-(E)-butenyl 4-diphosphate + NADH + H+  ->  dimethylallyl diphosphate + NAD+ + H2O

(RXN0-884-CPD-4211/NADP/WATER//HYDROXY-METHYL-BUTENYL-DIP/NADPH/PROTON.61. *instantiated*)	1-hydroxy-2-methyl-2-(E)-butenyl 4-diphosphate + NADPH + H+  ->  dimethylallyl diphosphate + NADP+ + H2O

(RXN0-884)	1-hydroxy-2-methyl-2-(E)-butenyl 4-diphosphate + NAD(P)H + H+  ->  dimethylallyl diphosphate + NAD(P)+ + H2O

(DIACYLGLYKIN-RXN)	ATP + a 1,2-diacylglycerol  ->  a 1,2-diacyl-sn-glycerol-3-phosphate + ADP + H+

(RXN-12994-CPD-14422/NADPH/PROTON//CPD-14419/NADP.39. *instantiated*)	3-oxo-eicosatrienoyl-CoA + NADPH + H+  ->  3-hydroxy-eicosatrienoyl-CoA + NADP+

(RXN-12994-CPD-14422/NADPH/PROTON//CPD-14419/NADP.39. *instantiated*)	3-hydroxy-eicosatrienoyl-CoA + NADP+  ->  3-oxo-eicosatrienoyl-CoA + NADPH + H+

(RXN-12994-CPD-14422/NADH/PROTON//CPD-14419/NAD.37. *instantiated*)	3-oxo-eicosatrienoyl-CoA + NADH + H+  ->  3-hydroxy-eicosatrienoyl-CoA + NAD+

(RXN-12994-CPD-14422/NADH/PROTON//CPD-14419/NAD.37. *instantiated*)	3-hydroxy-eicosatrienoyl-CoA + NAD+  ->  3-oxo-eicosatrienoyl-CoA + NADH + H+

(RXN-12994)	3-oxo-eicosatrienoyl-CoA + NAD(P)H + H+  ->  3-hydroxy-eicosatrienoyl-CoA + NAD(P)+

(RXN-12994)	3-hydroxy-eicosatrienoyl-CoA + NAD(P)+  ->  3-oxo-eicosatrienoyl-CoA + NAD(P)H + H+

(3.2.1.106-RXN)	Glc3Man9GlcNAc2 + H2O  ->  Glc2Man9GlcNAc2 + D-glucose

(3.2.1.106-RXN)	Glc2Man9GlcNAc2 + D-glucose  ->  Glc3Man9GlcNAc2 + H2O

(GLYC3PDEHYDROGBIOSYN-RXN-GLYCEROL-3P/NADP//DIHYDROXY-ACETONE-PHOSPHATE/NADPH/PROTON.59. *instantiated*)	dihydroxyacetone phosphate + NADPH + H+  ->  sn-glycerol-3-phosphate + NADP+

(GLYC3PDEHYDROGBIOSYN-RXN)	dihydroxyacetone phosphate + NAD(P)H + H+  ->  sn-glycerol-3-phosphate + NAD(P)+

(1.1.1.170-RXN-CPD-5846/NAD//NADH/CARBON-DIOXIDE/4-ALPHA-METHYL-5-ALPHA-CHOLEST-7-EN-3-ON.75. *instantiated*)	3beta-hydroxy-4beta-methyl-5alpha-cholest-7-ene-4alpha-carboxylate + NAD+  ->  NADH + CO2 + 4alpha-methyl-5alpha-cholest-7-en-3-one

(1.1.1.170-RXN-CPD-5846/NAD//NADH/CARBON-DIOXIDE/4-ALPHA-METHYL-5-ALPHA-CHOLEST-7-EN-3-ON.75. *instantiated*)	NADH + CO2 + 4alpha-methyl-5alpha-cholest-7-en-3-one  ->  3beta-hydroxy-4beta-methyl-5alpha-cholest-7-ene-4alpha-carboxylate + NAD+

(1.1.1.170-RXN-CPD-5846/NADP//NADPH/CARBON-DIOXIDE/4-ALPHA-METHYL-5-ALPHA-CHOLEST-7-EN-3-ON.77. *instantiated*)	3beta-hydroxy-4beta-methyl-5alpha-cholest-7-ene-4alpha-carboxylate + NADP+  ->  NADPH + CO2 + 4alpha-methyl-5alpha-cholest-7-en-3-one

(1.1.1.170-RXN-CPD-5846/NADP//NADPH/CARBON-DIOXIDE/4-ALPHA-METHYL-5-ALPHA-CHOLEST-7-EN-3-ON.77. *instantiated*)	NADPH + CO2 + 4alpha-methyl-5alpha-cholest-7-en-3-one  ->  3beta-hydroxy-4beta-methyl-5alpha-cholest-7-ene-4alpha-carboxylate + NADP+

(1.1.1.170-RXN)	3beta-hydroxy-4beta-methyl-5alpha-cholest-7-ene-4alpha-carboxylate + NAD(P)+  ->  NAD(P)H + CO2 + 4alpha-methyl-5alpha-cholest-7-en-3-one

(1.1.1.170-RXN)	NAD(P)H + CO2 + 4alpha-methyl-5alpha-cholest-7-en-3-one  ->  3beta-hydroxy-4beta-methyl-5alpha-cholest-7-ene-4alpha-carboxylate + NAD(P)+

(RXN-4761-CPD-12575/FORMONONETIN//ONONIN/UDP/PROTON.42. *instantiated*)	UDP-alpha-D-glucose + formononetin  ->  ononin + UDP + H+

(RXN-4761-CPD-12575/FORMONONETIN//ONONIN/UDP/PROTON.42. *instantiated*)	ononin + UDP + H+  ->  UDP-alpha-D-glucose + formononetin

(RXN-4761)	UDP-D-glucose + formononetin  ->  ononin + UDP + H+

(RXN-4761)	ononin + UDP + H+  ->  UDP-D-glucose + formononetin

(RXN-9721)	a 1,2-diacyl-3-beta-D-galactosyl-sn-glycerol + a beta,beta digalactosyldiacylglycerol  ->  a trigalactosyldiacylglycerol + a 1,2-diacylglycerol

(RXN-4728-CPD-12575/CPD-4209//CPD-4603/UDP/PROTON.40. *instantiated*)	UDP-alpha-D-glucose + N6-dimethylallyladenine  ->  isopentenyladenine-9-N-glucoside + UDP + H+

(RXN-4728)	UDP-D-glucose + N6-dimethylallyladenine  ->  isopentenyladenine-9-N-glucoside + UDP + H+

(ETHANOLAMINEPHOSPHOTRANSFERASE-RXN)	a 1,2-diacylglycerol[out] + CDP-ethanolamine[out]  ->  an L-1-phosphatidyl-ethanolamine[out] + CMP[out] + H+

(LEGHEMOGLOBIN-REDUCTASE-RXN-NADPH/CPD-10494//NADP/CPD-10495/PROTON.39. *instantiated*)	NADPH + 2 ferrileghemoglobin  ->  NADP+ + 2 ferroleghemoglobin + H+

(LEGHEMOGLOBIN-REDUCTASE-RXN-NADPH/CPD-10494//NADP/CPD-10495/PROTON.39. *instantiated*)	NADP+ + 2 ferroleghemoglobin + H+  ->  NADPH + 2 ferrileghemoglobin

(LEGHEMOGLOBIN-REDUCTASE-RXN-NADH/CPD-10494//NAD/CPD-10495/PROTON.37. *instantiated*)	NADH + 2 ferrileghemoglobin  ->  NAD+ + 2 ferroleghemoglobin + H+

(LEGHEMOGLOBIN-REDUCTASE-RXN-NADH/CPD-10494//NAD/CPD-10495/PROTON.37. *instantiated*)	NAD+ + 2 ferroleghemoglobin + H+  ->  NADH + 2 ferrileghemoglobin

(LEGHEMOGLOBIN-REDUCTASE-RXN)	NAD(P)H + 2 ferrileghemoglobin  ->  NAD(P)+ + 2 ferroleghemoglobin + H+

(LEGHEMOGLOBIN-REDUCTASE-RXN)	NAD(P)+ + 2 ferroleghemoglobin + H+  ->  NAD(P)H + 2 ferrileghemoglobin

(NITRATE-REDUCTASE-NADPORNOPH-RXN)	NAD(P)+ + nitrite + H2O  ->  NAD(P)H + nitrate + H+

(NITRATE-REDUCTASE-NADPORNOPH-RXN)	NAD(P)H + nitrate + H+  ->  NAD(P)+ + nitrite + H2O

(RXN-8234-CPD-12575/CPD-7960//CPD-7963/UDP/PROTON.40. *instantiated*)	UDP-alpha-D-glucose + delphinidin 3-O-glucosyl-5-O-caffeoylglucoside  ->  delphinidin 3-O-glucosyl-5-O-caffeoylglucoside-3'-O-glucoside + UDP + H+

(RXN-8234)	UDP-D-glucose + delphinidin 3-O-glucosyl-5-O-caffeoylglucoside  ->  delphinidin 3-O-glucosyl-5-O-caffeoylglucoside-3'-O-glucoside + UDP + H+

(RXN-13192)	a flavanone + 2 NADPH + 2 oxygen + 2 H+  ->  a 3',5'-dihydroxy isoflavanone + 2 NADP+ + 2 H2O

(RXN-13192)	a 3',5'-dihydroxy isoflavanone + 2 NADP+ + 2 H2O  ->  a flavanone + 2 NADPH + 2 oxygen + 2 H+

(RXN-8475-CPD-12575/CPD-8664//CPD-8665/UDP.33. *instantiated*)	UDP-alpha-D-glucose + beta-D-gentiobiosyl crocetin  ->  beta-D-gentiobiosyl beta-D-glucosyl crocetin + UDP

(RXN-8475-CPD-12575/CPD-8664//CPD-8665/UDP.33. *instantiated*)	beta-D-gentiobiosyl beta-D-glucosyl crocetin + UDP  ->  UDP-alpha-D-glucose + beta-D-gentiobiosyl crocetin

(RXN-8475)	UDP-D-glucose + beta-D-gentiobiosyl crocetin  ->  beta-D-gentiobiosyl beta-D-glucosyl crocetin + UDP

(RXN-8475)	beta-D-gentiobiosyl beta-D-glucosyl crocetin + UDP  ->  UDP-D-glucose + beta-D-gentiobiosyl crocetin

(RXN-10449)	a jasmonic acid + L-glutamine + ATP  ->  a jasmonoyl-glutamine + AMP + diphosphate

(1.14.21.6-RXN-CPD-4186/NADPH/OXYGEN-MOLECULE/PROTON//CPD-4187/NADP/WATER.59. *instantiated*)	lathosterol + NADPH + oxygen + H+  ->  7-dehydrocholesterol + NADP+ + 2 H2O

(1.14.21.6-RXN-CPD-4186/NADH/OXYGEN-MOLECULE/PROTON//CPD-4187/NAD/WATER.57. *instantiated*)	lathosterol + NADH + oxygen + H+  ->  7-dehydrocholesterol + NAD+ + 2 H2O

(1.14.21.6-RXN)	lathosterol + NAD(P)H + oxygen + H+  ->  7-dehydrocholesterol + NAD(P)+ + 2 H2O

(PYRROLINECARBREDUCT-RXN-PRO/NAD//L-DELTA1-PYRROLINE_5-CARBOXYLATE/NADH/PROTON.54. *instantiated*)	(S)-1-pyrroline-5-carboxylate + NADH + 2 H+  ->  L-proline + NAD+

(PYRROLINECARBREDUCT-RXN-PRO/NADP//L-DELTA1-PYRROLINE_5-CARBOXYLATE/NADPH/PROTON.56. *instantiated*)	(S)-1-pyrroline-5-carboxylate + NADPH + 2 H+  ->  L-proline + NADP+

(PYRROLINECARBREDUCT-RXN)	(S)-1-pyrroline-5-carboxylate + NAD(P)H + 2 H+  ->  L-proline + NAD(P)+

(GLUCISOM-RXN)	D-glucose  ->  D-fructose

(GLUCISOM-RXN)	D-fructose  ->  D-glucose

(RXN-4541-CPD-4442/WATER//CPD0-1108/CPD-4441.35. *instantiated*)	cis-zeatin riboside + H2O  ->  beta-D-ribofuranose + cis-zeatin

(RXN-4541)	cis-zeatin riboside + H2O  ->  D-ribose + cis-zeatin

(RXN-4729-CPD-12575/CPD-4604//CPD-4607/UDP/PROTON.40. *instantiated*)	UDP-alpha-D-glucose + benzyladenine  ->  benzyladenine-7-N-glucoside + UDP + H+

(RXN-4729)	UDP-D-glucose + benzyladenine  ->  benzyladenine-7-N-glucoside + UDP + H+

(RXN-6903-SUCC-S-ALD/NADH/PROTON//4-HYDROXY-BUTYRATE/NAD.47. *instantiated*)	succinate semialdehyde + NADH + H+  ->  4-hydroxybutanoate + NAD+

(RXN-6903)	succinate semialdehyde + NAD(P)H + H+  ->  4-hydroxybutanoate + NAD(P)+

(RXN-7801)	a plant ceramide (I) + an O-glucosylsterol  ->  a D-glucosyl-N-acylsphingosine + a sterol

(PSERPHOSPHA-RXN)	L(or D)-O-phosphoserine + H2O + H+  ->  (L) or (D)-serine + phosphate

(PSERPHOSPHA-RXN)	(L) or (D)-serine + phosphate  ->  L(or D)-O-phosphoserine + H2O + H+

(TRANSENOYLCOARED-RXN-BUTYRYL-COA/NADP//CROTONYL-COA/NADPH/PROTON.44. *instantiated*)	butanoyl-CoA + NADP+  ->  crotonyl-CoA + NADPH + H+

(TRANSENOYLCOARED-RXN-BUTYRYL-COA/NADP//CROTONYL-COA/NADPH/PROTON.44. *instantiated*)	crotonyl-CoA + NADPH + H+  ->  butanoyl-CoA + NADP+

(TRANSENOYLCOARED-RXN-CPD-196/NADP//CPD0-2108/NADPH/PROTON.37. *instantiated*)	octanoyl-CoA + NADP+  ->  trans-oct-2-enoyl-CoA + NADPH + H+

(TRANSENOYLCOARED-RXN-CPD-196/NADP//CPD0-2108/NADPH/PROTON.37. *instantiated*)	trans-oct-2-enoyl-CoA + NADPH + H+  ->  octanoyl-CoA + NADP+

(TRANSENOYLCOARED-RXN-LAUROYLCOA-CPD/NADP//CPD-7222/NADPH/PROTON.43. *instantiated*)	lauroyl-CoA + NADP+  ->  2-trans-dodecenoyl-CoA + NADPH + H+

(TRANSENOYLCOARED-RXN-LAUROYLCOA-CPD/NADP//CPD-7222/NADPH/PROTON.43. *instantiated*)	2-trans-dodecenoyl-CoA + NADPH + H+  ->  lauroyl-CoA + NADP+

(TRANSENOYLCOARED-RXN-CPD-10267/NADP//T2-DECENOYL-COA/NADPH/PROTON.45. *instantiated*)	decanoyl-CoA + NADP+  ->  trans-delta2-decenoyl-CoA + NADPH + H+

(TRANSENOYLCOARED-RXN-CPD-10267/NADP//T2-DECENOYL-COA/NADPH/PROTON.45. *instantiated*)	trans-delta2-decenoyl-CoA + NADPH + H+  ->  decanoyl-CoA + NADP+

(TRANSENOYLCOARED-RXN)	a 2,3,4-saturated fatty acyl CoA + NADP+  ->  a trans-2-enoyl-CoA + NADPH + H+

(TRANSENOYLCOARED-RXN)	a trans-2-enoyl-CoA + NADPH + H+  ->  a 2,3,4-saturated fatty acyl CoA + NADP+

(GALACTOLIPASE-RXN)	a 1,2-diacyl-3-beta-D-galactosyl-sn-glycerol + 2 H2O  ->  2 a carboxylate + 3-beta-D-galactosyl-sn-glycerol + 2 H+

(GALACTOLIPASE-RXN)	2 a carboxylate + 3-beta-D-galactosyl-sn-glycerol + 2 H+  ->  a 1,2-diacyl-3-beta-D-galactosyl-sn-glycerol + 2 H2O

(ENOYL-COA-DELTA-ISOM-RXN)	a cis-3-enoyl-CoA  ->  a trans-2-enoyl-CoA

(RXN-1226)	2 a 1,2-diacyl-3-beta-D-galactosyl-sn-glycerol  ->  a beta,beta digalactosyldiacylglycerol + a 1,2-diacylglycerol

(ALPHA-L-FUCOSIDASE-RXN)	alpha-L-fucoside + H2O  ->  L-fucose + an alcohol

(ALPHA-L-FUCOSIDASE-RXN)	L-fucose + an alcohol  ->  alpha-L-fucoside + H2O

(1.2.1.27-RXN-CH3-MALONATE-S-ALD/CO-A/NAD/WATER//PROPIONYL-COA/HCO3/NADH/PROTON.66. *instantiated*)	(S)-methylmalonate-semialdehyde + coenzyme A + NAD+ + H2O  ->  propanoyl-CoA + bicarbonate + NADH + H+

(1.2.1.27-RXN-CH3-MALONATE-S-ALD/CO-A/NAD/WATER//PROPIONYL-COA/HCO3/NADH/PROTON.66. *instantiated*)	propanoyl-CoA + bicarbonate + NADH + H+  ->  (S)-methylmalonate-semialdehyde + coenzyme A + NAD+ + H2O

(1.2.1.27-RXN)	methylmalonate semialdehyde + coenzyme A + NAD+ + H2O  ->  propanoyl-CoA + bicarbonate + NADH + H+

(1.2.1.27-RXN)	propanoyl-CoA + bicarbonate + NADH + H+  ->  methylmalonate semialdehyde + coenzyme A + NAD+ + H2O

(RXN-7832-CPD-12575/CPD-7144//CPD-7148/UDP/PROTON.40. *instantiated*)	UDP-alpha-D-glucose + pelargonidin-3-O-rutinoside  ->  pelargonidin-3-O-rutinoside-5-O-beta-D-glucoside + UDP + H+

(RXN-7832)	UDP-D-glucose + pelargonidin-3-O-rutinoside  ->  pelargonidin-3-O-rutinoside-5-O-beta-D-glucoside + UDP + H+

(RXN-13193-CPD1F-130/NADPH/PROTON/OXYGEN-MOLECULE//CPD1F-133/NADP/WATER.61. *instantiated*)	violaxanthin + 2 NADP+ + 2 H2O  ->  zeaxanthin + 2 NADPH + 2 H+ + 2 oxygen

(RXN-13193-CPD1F-130/NADH/PROTON/OXYGEN-MOLECULE//CPD1F-133/NAD/WATER.59. *instantiated*)	zeaxanthin + 2 NADH + 2 H+ + 2 oxygen  ->  violaxanthin + 2 NAD+ + 2 H2O

(RXN-13193-CPD1F-130/NADH/PROTON/OXYGEN-MOLECULE//CPD1F-133/NAD/WATER.59. *instantiated*)	violaxanthin + 2 NAD+ + 2 H2O  ->  zeaxanthin + 2 NADH + 2 H+ + 2 oxygen

(RXN-13193)	zeaxanthin + 2 NAD(P)H + 2 H+ + 2 oxygen  ->  violaxanthin + 2 NAD(P)+ + 2 H2O

(RXN-13193)	violaxanthin + 2 NAD(P)+ + 2 H2O  ->  zeaxanthin + 2 NAD(P)H + 2 H+ + 2 oxygen

(RXN-7650-NARINGENIN-CMPD/NADPH/OXYGEN-MOLECULE/PROTON//CPD-431/NADP/WATER.65. *instantiated*)	(S)-naringenin + NADPH + oxygen + H+  ->  apigenin + NADP+ + 2 H2O

(RXN-7650)	naringenin + NADPH + oxygen + H+  ->  apigenin + NADP+ + 2 H2O

(2.3.1.171-RXN)	malonyl-CoA + an anthocyanidin-3-O-beta-D-glucoside + H+  ->  an anthocyanidin-3-O-(6-O-malonyl-beta-D-glucoside) + coenzyme A

(2.3.1.171-RXN)	an anthocyanidin-3-O-(6-O-malonyl-beta-D-glucoside) + coenzyme A  ->  malonyl-CoA + an anthocyanidin-3-O-beta-D-glucoside + H+

(RXN-11377)	a sphingoid 1-phosphate + H+  ->  phosphoryl-ethanolamine + an aldehyde

(RXN-9751-CPD-12575/CPD-10455//CPD-10456/UDP/PROTON.42. *instantiated*)	UDP-alpha-D-glucose + 4-amino-2,6-dinitrotoluene  ->  4-amino-2,6-dinitrotoluene glucoside + UDP + 2 H+

(RXN-9751)	UDP-D-glucose + 4-amino-2,6-dinitrotoluene  ->  4-amino-2,6-dinitrotoluene glucoside + UDP + 2 H+

(RXN-7968-SHIKIMATE/NAD//3-DEHYDRO-SHIKIMATE/NADH/PROTON.47. *instantiated*)	3-dehydroshikimate + NADH + H+  ->  shikimate + NAD+

(RXN-7968)	3-dehydroshikimate + NAD(P)H + H+  ->  shikimate + NAD(P)+

(RXN-8205-CPD-12575/CPD-7866//CPD-7714/UDP.33. *instantiated*)	UDP-alpha-D-glucose + cyanidin 3-(p-coumaroyl)-glucoside  ->  shisonin + UDP

(RXN-8205)	UDP-D-glucose + cyanidin 3-(p-coumaroyl)-glucoside  ->  shisonin + UDP

(RXN4FS-2)	a phosphatidyl-N-dimethylethanolamine + S-adenosyl-L-methionine  ->  a phosphatidylcholine + S-adenosyl-L-homocysteine + H+

(PGPPHOSPHA-RXN)	an L-1-phosphatidylglycerol-phosphate + H2O  ->  an L-1-phosphatidyl-glycerol + phosphate

(RXN3O-1118-CPD-2222//COUMARATE/WATER.26. *instantiated*)	(R+)-3-(4-hydroxyphenyl)lactate  ->  4-coumarate + H2O

(RXN3O-1118)	3-(4-hydroxyphenyl)lactate  ->  4-coumarate + H2O

(RXN66-336)	leukotriene-C4 + a standard alpha amino acid  ->  a 5-L-glutamyl-L-amino acid + leukotriene-D4

(RXN66-336)	a 5-L-glutamyl-L-amino acid + leukotriene-D4  ->  leukotriene-C4 + a standard alpha amino acid

(RXN-13710-CPD-4184/NADPH/OXYGEN-MOLECULE/PROTON//CPD-8619/NADP/WATER.59. *instantiated*)	4alpha-methyl-cholesta-8-enol + 3 NADPH + 3 oxygen + 2 H+  ->  4alpha-carboxy-5alpha-cholesta-8-en-3beta-ol + 3 NADP+ + 4 H2O

(RXN-13710-CPD-4184/NADPH/OXYGEN-MOLECULE/PROTON//CPD-8619/NADP/WATER.59. *instantiated*)	4alpha-carboxy-5alpha-cholesta-8-en-3beta-ol + 3 NADP+ + 4 H2O  ->  4alpha-methyl-cholesta-8-enol + 3 NADPH + 3 oxygen + 2 H+

(RXN-13710-CPD-4184/NADH/OXYGEN-MOLECULE/PROTON//CPD-8619/NAD/WATER.57. *instantiated*)	4alpha-methyl-cholesta-8-enol + 3 NADH + 3 oxygen + 2 H+  ->  4alpha-carboxy-5alpha-cholesta-8-en-3beta-ol + 3 NAD+ + 4 H2O

(RXN-13710-CPD-4184/NADH/OXYGEN-MOLECULE/PROTON//CPD-8619/NAD/WATER.57. *instantiated*)	4alpha-carboxy-5alpha-cholesta-8-en-3beta-ol + 3 NAD+ + 4 H2O  ->  4alpha-methyl-cholesta-8-enol + 3 NADH + 3 oxygen + 2 H+

(RXN-13710)	4alpha-methyl-cholesta-8-enol + 3 NAD(P)H + 3 oxygen + 2 H+  ->  4alpha-carboxy-5alpha-cholesta-8-en-3beta-ol + 3 NAD(P)+ + 4 H2O

(RXN-13710)	4alpha-carboxy-5alpha-cholesta-8-en-3beta-ol + 3 NAD(P)+ + 4 H2O  ->  4alpha-methyl-cholesta-8-enol + 3 NAD(P)H + 3 oxygen + 2 H+

(APIGNAR-RXN-APIGENIN//NARINGENIN-CMPD/PROTON.33. *instantiated*)	2',4,4',6'-tetrahydroxychalcone  ->  (S)-naringenin + H+

(APIGNAR-RXN)	2',4,4',6'-tetrahydroxychalcone  ->  naringenin + H+

(RXN0-366-GUANOSINE/WATER//CPD0-1108/GUANINE.35. *instantiated*)	guanosine + H2O  ->  beta-D-ribofuranose + guanine

(RXN0-366)	guanosine + H2O  ->  D-ribose + guanine

(INOSINE-NUCLEOSIDASE-RXN-INOSINE/WATER//CPD0-1108/HYPOXANTHINE.38. *instantiated*)	inosine + H2O  ->  beta-D-ribofuranose + hypoxanthine

(INOSINE-NUCLEOSIDASE-RXN)	inosine + H2O  ->  D-ribose + hypoxanthine

(RXN-6601)	glutathione + a standard alpha amino acid  ->  cysteinylglycine + a 5-L-glutamyl-L-amino acid

(RXN1F-462-CPD-12575/CPD-520//UDP/CPD1F-437/PROTON.40. *instantiated*)	UDP-alpha-D-glucose + quercetin  ->  UDP + quercetin-3-glucoside + H+

(RXN1F-462-CPD-12575/CPD-520//UDP/CPD1F-437/PROTON.40. *instantiated*)	UDP + quercetin-3-glucoside + H+  ->  UDP-alpha-D-glucose + quercetin

(RXN1F-462)	UDP-D-glucose + quercetin  ->  UDP + quercetin-3-glucoside + H+

(RXN1F-462)	UDP + quercetin-3-glucoside + H+  ->  UDP-D-glucose + quercetin

(XYLISOM-RXN)	D-xylose  ->  D-xylulose

(RXN-10745-NADPH/PROTON/OXYGEN-MOLECULE//NADP/HYDROGEN-PEROXIDE.53. *instantiated*)	NADP+ + hydrogen peroxide  ->  NADPH + H+ + oxygen

(RXN-10745-NADH/PROTON/OXYGEN-MOLECULE//NAD/HYDROGEN-PEROXIDE.51. *instantiated*)	NADH + H+ + oxygen  ->  NAD+ + hydrogen peroxide

(RXN-10745-NADH/PROTON/OXYGEN-MOLECULE//NAD/HYDROGEN-PEROXIDE.51. *instantiated*)	NAD+ + hydrogen peroxide  ->  NADH + H+ + oxygen

(RXN-10745)	NAD(P)H + H+ + oxygen  ->  NAD(P)+ + hydrogen peroxide

(RXN-10745)	NAD(P)+ + hydrogen peroxide  ->  NAD(P)H + H+ + oxygen

(RXN-8141)	a CDP-diacylglycerol + an L-1-phosphatidyl-glycerol  ->  a cardiolipin + CMP + H+

(RXNQT-4345-CPDQT-27/MET//CPDQT-340/CPD-479.32. *instantiated*)	2-oxo-6-methylthiohexanoate + L-methionine  ->  dihomomethionine + 2-oxo-4-methylthiobutanoate

(RXNQT-4345-CPDQT-27/MET//CPDQT-340/CPD-479.32. *instantiated*)	dihomomethionine + 2-oxo-4-methylthiobutanoate  ->  2-oxo-6-methylthiohexanoate + L-methionine

(RXNQT-4345-CPDQT-27/GLY//CPDQT-340/GLYOX.30. *instantiated*)	2-oxo-6-methylthiohexanoate + glycine  ->  dihomomethionine + glyoxylate

(RXNQT-4345-CPDQT-27/GLY//CPDQT-340/GLYOX.30. *instantiated*)	dihomomethionine + glyoxylate  ->  2-oxo-6-methylthiohexanoate + glycine

(RXNQT-4345-CPDQT-27/GLT//CPDQT-340/2-KETOGLUTARATE.40. *instantiated*)	2-oxo-6-methylthiohexanoate + L-glutamate  ->  dihomomethionine + 2-oxoglutarate

(RXNQT-4345-CPDQT-27/GLT//CPDQT-340/2-KETOGLUTARATE.40. *instantiated*)	dihomomethionine + 2-oxoglutarate  ->  2-oxo-6-methylthiohexanoate + L-glutamate

(RXNQT-4345-CPDQT-27/L-ALPHA-ALANINE//CPDQT-340/PYRUVATE.45. *instantiated*)	2-oxo-6-methylthiohexanoate + L-alanine  ->  dihomomethionine + pyruvate

(RXNQT-4345-CPDQT-27/L-ALPHA-ALANINE//CPDQT-340/PYRUVATE.45. *instantiated*)	dihomomethionine + pyruvate  ->  2-oxo-6-methylthiohexanoate + L-alanine

(RXNQT-4345)	2-oxo-6-methylthiohexanoate + a standard alpha amino acid  ->  dihomomethionine + a 2-oxo carboxylate

(RXNQT-4345)	dihomomethionine + a 2-oxo carboxylate  ->  2-oxo-6-methylthiohexanoate + a standard alpha amino acid

(RXN-7066-CPD-12575/CPD-6624//CPD-6625/UDP/PROTON.40. *instantiated*)	UDP-alpha-D-glucose + curcumin 4'-O-beta-D-gentiobioside  ->  curcumin 4'-O-beta-D-gentiobiosyl 4''-O-beta-D-glucoside + UDP + H+

(RXN-7066)	UDP-D-glucose + curcumin 4'-O-beta-D-gentiobioside  ->  curcumin 4'-O-beta-D-gentiobiosyl 4''-O-beta-D-glucoside + UDP + H+

(UDP-GLUCOSE-46-DEHYDRATASE-RXN-CPD-12575//CPD-663/WATER.25. *instantiated*)	UDP-alpha-D-glucose  ->  UDP-4-dehydro-6-deoxy-D-glucose + H2O

(UDP-GLUCOSE-46-DEHYDRATASE-RXN)	UDP-D-glucose  ->  UDP-4-dehydro-6-deoxy-D-glucose + H2O

(PELUDP-RXN-CPD-12575/PELARGONIDIN-CMPD//UDP/PELARGONIDIN-3-GLUCOSIDE-CMPD/PROTON.70. *instantiated*)	UDP-alpha-D-glucose + pelargonidin  ->  UDP + pelargonidin-3-O-beta-D-glucoside + H+

(PELUDP-RXN)	UDP-D-glucose + pelargonidin  ->  UDP + pelargonidin-3-O-beta-D-glucoside + H+

(5-NUCLEOTID-RXN-CMP/WATER//CYTIDINE/Pi.23. *instantiated*)	CMP + H2O  ->  cytidine + phosphate

(5-NUCLEOTID-RXN)	a ribonucleoside monophosphate + H2O  ->  a ribonucleoside + phosphate

(ACID-PHOSPHATASE-RXN)	a phosphate monoester + H2O  ->  an alcohol + phosphate

(LYSOPHOSPHOLIPASE-RXN-CPD-13454/WATER//LINOLEIC_ACID/L-1-GLYCERO-PHOSPHORYLCHOLINE/PROTON.68. *instantiated*)	2-18:2(9Z,12Z)-lysophosphatidylcholine + H2O  ->  linoleate + L-1-glycero-3-phosphocholine + H+

(LYSOPHOSPHOLIPASE-RXN-CPD-13454/WATER//LINOLEIC_ACID/L-1-GLYCERO-PHOSPHORYLCHOLINE/PROTON.68. *instantiated*)	linoleate + L-1-glycero-3-phosphocholine + H+  ->  2-18:2(9Z,12Z)-lysophosphatidylcholine + H2O

(LYSOPHOSPHOLIPASE-RXN)	a 1-lysophosphatidylcholine + H2O  ->  a carboxylate + L-1-glycero-3-phosphocholine + H+

(LYSOPHOSPHOLIPASE-RXN)	a carboxylate + L-1-glycero-3-phosphocholine + H+  ->  a 1-lysophosphatidylcholine + H2O

(RXN-10439)	a jasmonic acid + 1-aminocyclopropane-1-carboxylate + ATP  ->  a jasmonoyl-1-aminocyclopropane-1 carboxylate + AMP + diphosphate

(GLUTDEHYD-RXN)	ammonia + 2-oxoglutarate + NADPH + 2 H+  ->  L-glutamate + NADP+ + H2O

(GLUTAMATE-DEHYDROGENASE-NADP+-RXN)	ammonia + NAD(P)H + 2-oxoglutarate + 2 H+  ->  NAD(P)+ + L-glutamate + H2O

(2.4.2.34-RXN)	UDP-L-arabinose + indol-3-yl-acetyl-myo-inositol  ->  UDP + indole-3-yl-acetyl-myo-inositol L-arabinoside + H+

(RXN-3584-CPD-12575/DAIDZEIN//CPD-3424/UDP/PROTON.40. *instantiated*)	UDP-alpha-D-glucose + daidzein  ->  daidzin + UDP + H+

(RXN-3584-CPD-12575/DAIDZEIN//CPD-3424/UDP/PROTON.40. *instantiated*)	daidzin + UDP + H+  ->  UDP-alpha-D-glucose + daidzein

(RXN-3584)	UDP-D-glucose + daidzein  ->  daidzin + UDP + H+

(RXN-3584)	daidzin + UDP + H+  ->  UDP-D-glucose + daidzein

(RXN-6682-CPD-6361/NADPH/OXYGEN-MOLECULE/PROTON//CPD-6362/NADP/WATER.59. *instantiated*)	indolin-2-one + NADPH + oxygen + H+  ->  3-hydroxyindolin-2-one + NADP+ + H2O

(RXN-6682-CPD-6361/NADH/OXYGEN-MOLECULE/PROTON//CPD-6362/NAD/WATER.57. *instantiated*)	indolin-2-one + NADH + oxygen + H+  ->  3-hydroxyindolin-2-one + NAD+ + H2O

(RXN-6682)	indolin-2-one + NAD(P)H + oxygen + H+  ->  3-hydroxyindolin-2-one + NAD(P)+ + H2O

(ICOSANOYL-COA-SYNTHASE-RXN)	stearoyl-CoA + malonyl-CoA + 2 NAD(P)H + 3 H+  ->  arachidoyl-CoA + CO2 + 2 NAD(P)+ + coenzyme A + H2O

(ICOSANOYL-COA-SYNTHASE-RXN)	arachidoyl-CoA + CO2 + 2 NAD(P)+ + coenzyme A + H2O  ->  stearoyl-CoA + malonyl-CoA + 2 NAD(P)H + 3 H+

(ACYLPHOSPHATASE-RXN)	an acyl phosphate + H2O  ->  a carboxylate + phosphate + H+

(ACYLPHOSPHATASE-RXN)	a carboxylate + phosphate + H+  ->  an acyl phosphate + H2O

(RXN-12625)	N,N'-diacetylchitobiose + H2O  ->  2 N-acetyl-D-glucosamine

(RXN-1064)	a lipid hydroperoxide + 18-hydroxyoleate  ->  9,10-epoxy-18-hydroxystearate + an alcohol

(PHOSPHATIDYLINOSITOL-3-PHOSPHATASE-RXN)	a 1-phosphatidyl-1D-myo-inositol 3-phosphate + H2O  ->  an L-1-phosphatidyl-inositol + phosphate

(PHOSPHATIDYLINOSITOL-3-PHOSPHATASE-RXN)	an L-1-phosphatidyl-inositol + phosphate  ->  a 1-phosphatidyl-1D-myo-inositol 3-phosphate + H2O

(HYDROXYPHENYLPYRUVATE-REDUCTASE-RXN-CPD-2222/NAD//P-HYDROXY-PHENYLPYRUVATE/NADH/PROTON.51. *instantiated*)	4-hydroxyphenylpyruvate + NADH + H+  ->  (R+)-3-(4-hydroxyphenyl)lactate + NAD+

(HYDROXYPHENYLPYRUVATE-REDUCTASE-RXN)	4-hydroxyphenylpyruvate + NADH + H+  ->  3-(4-hydroxyphenyl)lactate + NAD+

(RXN-10457)	a jasmonic acid + L-valine + ATP  ->  a jasmonoyl-valine + AMP + diphosphate

(GALACTOSIDE-2-L-FUCOSYLTRANSFERASE-RXN)	GDP-L-fucose + lactotetraosylceramide  ->  III2-alpha-fucosyllactotetraosylceramide + GDP + H+

(GALACTOSIDE-2-L-FUCOSYLTRANSFERASE-RXN)	III2-alpha-fucosyllactotetraosylceramide + GDP + H+  ->  GDP-L-fucose + lactotetraosylceramide

(NQOR-RXN-NADPH/CPD-9731/PROTON//CPD-12117/NADP.38. *instantiated*)	NADPH + demethylmenaquinone-7 + H+  ->  demethylmenaquinol-7 + NADP+

(NQOR-RXN-NADPH/CPD-9731/PROTON//CPD-12117/NADP.38. *instantiated*)	demethylmenaquinol-7 + NADP+  ->  NADPH + demethylmenaquinone-7 + H+

(NQOR-RXN-NADPH/CPD-9718/PROTON//CPD-12125/NADP.38. *instantiated*)	NADPH + menaquinone-7 + H+  ->  menaquinol-7 + NADP+

(NQOR-RXN-NADPH/CPD-9718/PROTON//CPD-12125/NADP.38. *instantiated*)	menaquinol-7 + NADP+  ->  NADPH + menaquinone-7 + H+

(NQOR-RXN-NADPH/UBIQUINONE-8/PROTON//CPD-9956/NADP.41. *instantiated*)	NADPH + ubiquinone-8 + H+  ->  ubiquinol-8 + NADP+

(NQOR-RXN-NADPH/UBIQUINONE-8/PROTON//CPD-9956/NADP.41. *instantiated*)	ubiquinol-8 + NADP+  ->  NADPH + ubiquinone-8 + H+

(NQOR-RXN-NADH/CPD-9731/PROTON//CPD-12117/NAD.36. *instantiated*)	NADH + demethylmenaquinone-7 + H+  ->  demethylmenaquinol-7 + NAD+

(NQOR-RXN-NADH/CPD-9731/PROTON//CPD-12117/NAD.36. *instantiated*)	demethylmenaquinol-7 + NAD+  ->  NADH + demethylmenaquinone-7 + H+

(NQOR-RXN-NADH/CPD-9718/PROTON//CPD-12125/NAD.36. *instantiated*)	NADH + menaquinone-7 + H+  ->  menaquinol-7 + NAD+

(NQOR-RXN-NADH/CPD-9718/PROTON//CPD-12125/NAD.36. *instantiated*)	menaquinol-7 + NAD+  ->  NADH + menaquinone-7 + H+

(NQOR-RXN-NADH/UBIQUINONE-8/PROTON//CPD-9956/NAD.39. *instantiated*)	NADH + ubiquinone-8 + H+  ->  ubiquinol-8 + NAD+

(NQOR-RXN-NADH/UBIQUINONE-8/PROTON//CPD-9956/NAD.39. *instantiated*)	ubiquinol-8 + NAD+  ->  NADH + ubiquinone-8 + H+

(RXN-7836)	a trans-3-enoyl-CoA  ->  a trans-2-enoyl-CoA

(RXN-7022-CPD-12575/CPD-6366//CPD-6562/UDP.33. *instantiated*)	UDP-alpha-D-glucose + DIMBOA  ->  DIMBOA-beta-D-glucoside + UDP

(RXN-7022-CPD-12575/CPD-6366//CPD-6562/UDP.33. *instantiated*)	DIMBOA-beta-D-glucoside + UDP  ->  UDP-alpha-D-glucose + DIMBOA

(RXN-7022)	UDP-D-glucose + DIMBOA  ->  DIMBOA-beta-D-glucoside + UDP

(RXN-7022)	DIMBOA-beta-D-glucoside + UDP  ->  UDP-D-glucose + DIMBOA

(CARBONYL-REDUCTASE-NADPH-RXN)	a secondary alcohol + NADP+  ->  a ketone + NADPH + H+

(CARBONYL-REDUCTASE-NADPH-RXN)	a ketone + NADPH + H+  ->  a secondary alcohol + NADP+

(RXN-8176-CPD-12575/CPD1F-766//CPD-7842/UDP/PROTON.41. *instantiated*)	UDP-alpha-D-glucose + cyanidin-3-O-beta-D-glucoside  ->  cyanidin 3-O-sophoroside + UDP + H+

(RXN-8176)	UDP-D-glucose + cyanidin-3-O-beta-D-glucoside  ->  cyanidin 3-O-sophoroside + UDP + H+

(RXN-1225-CPD-14553/CPD-2187//CPD-8160/UDP/PROTON.40. *instantiated*)	UDP-alpha-D-galactose + 1-18:1-2-16:0-monogalactosyldiacylglycerol  ->  1-18:1-2-16:0-digalactosyldiacylglycerol + UDP + H+

(RXN-1225)	UDP-alpha-D-galactose + a 1,2-diacyl-3-beta-D-galactosyl-sn-glycerol  ->  an alpha,beta-digalactosyldiacylglycerol + UDP + H+

(RXN4FS-4)	CDP-N-dimethylethanolamine + a 1,2-diacylglycerol  ->  a phosphatidyl-N-dimethylethanolamine + CMP + H+

(ALLIIN-LYASE-RXN)	an S-alkyl-L-cysteine S-oxide  ->  an S-alkylsulfenate + 2-aminoacrylate

(ALLIIN-LYASE-RXN)	an S-alkylsulfenate + 2-aminoacrylate  ->  an S-alkyl-L-cysteine S-oxide

(RXN-9463)	GDP-L-fucose + an XLLG xylogulcan  ->  an XLFG xylogulcan + GDP + H+

(RXN-2962-S-HYDROXYMETHYLGLUTATHIONE/NAD//CPD-548/NADH/PROTON.52. *instantiated*)	S-hydroxymethylglutathione + NAD+  ->  S-formylglutathione + NADH + H+

(RXN-2962-S-HYDROXYMETHYLGLUTATHIONE/NADP//CPD-548/NADPH/PROTON.54. *instantiated*)	S-hydroxymethylglutathione + NADP+  ->  S-formylglutathione + NADPH + H+

(RXN-2962)	S-hydroxymethylglutathione + NAD(P)+  ->  S-formylglutathione + NAD(P)H + H+

(AMINEOXID-RXN)	an aliphatic amine + H2O + oxygen  ->  an aldehyde + ammonia + hydrogen peroxide + H+

(AMINEOXID-RXN)	an aldehyde + ammonia + hydrogen peroxide + H+  ->  an aliphatic amine + H2O + oxygen

(6PGLUCONDEHYDROG-RXN)	6-phospho D-gluconate + NAD(P)+  ->  D-ribulose 5-phosphate + CO2 + NAD(P)H

(RXN66-318-CPD-4702/NAD//CPD-4581/NADH/CARBON-DIOXIDE.43. *instantiated*)	4alpha-carboxy-5alpha-cholesta-8,24-dien-3beta-ol + NAD+  ->  5alpha-cholesta-8,24-dien-3-one + NADH + CO2

(RXN66-318-CPD-4702/NADP//CPD-4581/NADPH/CARBON-DIOXIDE.45. *instantiated*)	4alpha-carboxy-5alpha-cholesta-8,24-dien-3beta-ol + NADP+  ->  5alpha-cholesta-8,24-dien-3-one + NADPH + CO2

(RXN66-318)	4alpha-carboxy-5alpha-cholesta-8,24-dien-3beta-ol + NAD(P)+  ->  5alpha-cholesta-8,24-dien-3-one + NAD(P)H + CO2

(2.4.1.46-RXN)	UDP-alpha-D-galactose + a 1,2-diacylglycerol  ->  a 1,2-diacyl-3-beta-D-galactosyl-sn-glycerol + UDP + H+

(CDPDIGLYSYN-RXN)	CTP + a 1,2-diacyl-sn-glycerol-3-phosphate + H+  ->  a CDP-diacylglycerol + diphosphate

(RXN-3581-CPD-12575/CPD-3141//CPD-3421/UDP.33. *instantiated*)	UDP-alpha-D-glucose + genistein  ->  genistin + UDP

(RXN-3581-CPD-12575/CPD-3141//CPD-3421/UDP.33. *instantiated*)	genistin + UDP  ->  UDP-alpha-D-glucose + genistein

(RXN-3581)	UDP-D-glucose + genistein  ->  genistin + UDP

(RXN-3581)	genistin + UDP  ->  UDP-D-glucose + genistein

(RXN-4731-CPD-12575/CPD-4609//CPD-4610/UDP/PROTON.40. *instantiated*)	UDP-alpha-D-glucose + kinetin  ->  kinetin-7-N-glucoside + UDP + H+

(RXN-4731)	UDP-D-glucose + kinetin  ->  kinetin-7-N-glucoside + UDP + H+

(RXN-5021-CPD-12575/CPD-431//UDP/APIGENIN-7-O-BETA-D-GLUCOSIDE.53. *instantiated*)	UDP-alpha-D-glucose + apigenin  ->  UDP + 7-O-beta-D-glucosyl-apigenin

(RXN-5021)	UDP-D-glucose + apigenin  ->  UDP + 7-O-beta-D-glucosyl-apigenin

(RXN-10768)	a jasmonic acid + S-adenosyl-L-methionine  ->  S-adenosyl-L-homocysteine + a methyl jasmonate

(RXN-10768)	S-adenosyl-L-homocysteine + a methyl jasmonate  ->  a jasmonic acid + S-adenosyl-L-methionine

(1.1.1.51-RXN-TESTOSTERONE/NAD//ANDROST4ENE/NADH/PROTON.42. *instantiated*)	testosterone + NAD+  ->  androst-4-en-3,17-dione + NADH + H+

(1.1.1.51-RXN-TESTOSTERONE/NAD//ANDROST4ENE/NADH/PROTON.42. *instantiated*)	androst-4-en-3,17-dione + NADH + H+  ->  testosterone + NAD+

(1.1.1.51-RXN-TESTOSTERONE/NADP//ANDROST4ENE/NADPH/PROTON.44. *instantiated*)	testosterone + NADP+  ->  androst-4-en-3,17-dione + NADPH + H+

(1.1.1.51-RXN-TESTOSTERONE/NADP//ANDROST4ENE/NADPH/PROTON.44. *instantiated*)	androst-4-en-3,17-dione + NADPH + H+  ->  testosterone + NADP+

(1.1.1.51-RXN)	testosterone + NAD(P)+  ->  androst-4-en-3,17-dione + NAD(P)H + H+

(1.1.1.51-RXN)	androst-4-en-3,17-dione + NAD(P)H + H+  ->  testosterone + NAD(P)+

(RXN-4724-CPD-12575/CPD-332//CPD-4615/UDP/PROTON.39. *instantiated*)	UDP-alpha-D-glucose + dihydrozeatin  ->  dihydrozeatin-7-N-glucose + UDP + H+

(RXN-4724)	UDP-D-glucose + dihydrozeatin  ->  dihydrozeatin-7-N-glucose + UDP + H+

(RXN-4722-CPD-12575/CPD-4210//CPD-4613/UDP/PROTON.40. *instantiated*)	UDP-alpha-D-glucose + trans-zeatin  ->  trans-zeatin-9-N-glucoside + UDP + H+

(RXN-4722)	UDP-D-glucose + trans-zeatin  ->  trans-zeatin-9-N-glucoside + UDP + H+

(SUCROSE-SYNTHASE-RXN-CPD-12575/BETA-D-FRUCTOSE//SUCROSE/UDP/PROTON.46. *instantiated*)	UDP-alpha-D-glucose + beta-D-fructofuranose  ->  sucrose + UDP + H+

(SUCROSE-SYNTHASE-RXN-CPD-12575/BETA-D-FRUCTOSE//SUCROSE/UDP/PROTON.46. *instantiated*)	sucrose + UDP + H+  ->  UDP-alpha-D-glucose + beta-D-fructofuranose

(SUCROSE-SYNTHASE-RXN)	UDP-D-glucose + beta-D-fructofuranose  ->  sucrose + UDP + H+

(SUCROSE-SYNTHASE-RXN)	sucrose + UDP + H+  ->  UDP-D-glucose + beta-D-fructofuranose

(RXN-7919)	S-(2-hydroxyacyl)glutathione + H2O  ->  glutathione + a 2-hydroxy carboxylate

(RXN-7919)	glutathione + a 2-hydroxy carboxylate  ->  S-(2-hydroxyacyl)glutathione + H2O

(RXN-13720)	D-glucose-6-phosphate  ->  D-fructose 6-phosphate

(RXN-13720)	D-fructose 6-phosphate  ->  D-glucose-6-phosphate

(RXN-4734-CPD-12575/CPD-4441//CPD-4619/UDP/PROTON.40. *instantiated*)	UDP-alpha-D-glucose + cis-zeatin  ->  cis-zeatin-9-N-glucoside + UDP + H+

(RXN-4734)	UDP-D-glucose + cis-zeatin  ->  cis-zeatin-9-N-glucoside + UDP + H+

(RXN-13709-4-METHYL-824-CHOLESTADIENOL/NADPH/OXYGEN-MOLECULE/PROTON//CPD-4702/NADP/WATER.78. *instantiated*)	4alpha-methyl-zymosterol + 3 NADPH + 3 oxygen + 2 H+  ->  4alpha-carboxy-5alpha-cholesta-8,24-dien-3beta-ol + 3 NADP+ + 4 H2O

(RXN-13709-4-METHYL-824-CHOLESTADIENOL/NADPH/OXYGEN-MOLECULE/PROTON//CPD-4702/NADP/WATER.78. *instantiated*)	4alpha-carboxy-5alpha-cholesta-8,24-dien-3beta-ol + 3 NADP+ + 4 H2O  ->  4alpha-methyl-zymosterol + 3 NADPH + 3 oxygen + 2 H+

(RXN-13709-4-METHYL-824-CHOLESTADIENOL/NADH/OXYGEN-MOLECULE/PROTON//CPD-4702/NAD/WATER.76. *instantiated*)	4alpha-methyl-zymosterol + 3 NADH + 3 oxygen + 2 H+  ->  4alpha-carboxy-5alpha-cholesta-8,24-dien-3beta-ol + 3 NAD+ + 4 H2O

(RXN-13709-4-METHYL-824-CHOLESTADIENOL/NADH/OXYGEN-MOLECULE/PROTON//CPD-4702/NAD/WATER.76. *instantiated*)	4alpha-carboxy-5alpha-cholesta-8,24-dien-3beta-ol + 3 NAD+ + 4 H2O  ->  4alpha-methyl-zymosterol + 3 NADH + 3 oxygen + 2 H+

(RXN-13709)	4alpha-methyl-zymosterol + 3 NAD(P)H + 3 oxygen + 2 H+  ->  4alpha-carboxy-5alpha-cholesta-8,24-dien-3beta-ol + 3 NAD(P)+ + 4 H2O

(RXN-13709)	4alpha-carboxy-5alpha-cholesta-8,24-dien-3beta-ol + 3 NAD(P)+ + 4 H2O  ->  4alpha-methyl-zymosterol + 3 NAD(P)H + 3 oxygen + 2 H+

(RXN-7401)	beta-L-arabinose 1-phosphate + UTP + H+  ->  UDP-L-arabinose + diphosphate

(CARBOXYLESTERASE-RXN)	a carboxylic ester + H2O  ->  an alcohol + a carboxylate + H+

(RXN-12303)	a plastoquinone + NAD(P)H + H+  ->  a plastoquinol + NAD(P)+

(RXN-12303)	a plastoquinol + NAD(P)+  ->  a plastoquinone + NAD(P)H + H+

(RXN-13186)	protein N6,N6-dimethyl-L-lysine + 2 2-oxoglutarate + 2 oxygen  ->  a [protein]-L-lysine + 2 succinate + 2 formaldehyde + 2 CO2

(RXN-13186)	a [protein]-L-lysine + 2 succinate + 2 formaldehyde + 2 CO2  ->  protein N6,N6-dimethyl-L-lysine + 2 2-oxoglutarate + 2 oxygen

(RXN-12123-CPD-12575/CPD-13080//UDP/CPD-13081/PROTON.42. *instantiated*)	UDP-alpha-D-glucose + solasodine  ->  UDP + solasodine 3-O-beta-D-glucopyranoside + H+

(RXN-12123-CPD-12575/CPD-13080//UDP/CPD-13081/PROTON.42. *instantiated*)	UDP + solasodine 3-O-beta-D-glucopyranoside + H+  ->  UDP-alpha-D-glucose + solasodine

(RXN-12123)	UDP-D-glucose + solasodine  ->  UDP + solasodine 3-O-beta-D-glucopyranoside + H+

(RXN-12123)	UDP + solasodine 3-O-beta-D-glucopyranoside + H+  ->  UDP-D-glucose + solasodine

(2.4.1.218-RXN-CPD-12575/HYDROQUINONE//HYDROQUINONE-O-BETA-D-GLUCOPYRANOSIDE/UDP/PROTON.73. *instantiated*)	UDP-alpha-D-glucose + benzene-1,4-diol  ->  hydroquinone-O-beta-D-glucopyranoside + UDP + H+

(2.4.1.218-RXN-CPD-12575/HYDROQUINONE//HYDROQUINONE-O-BETA-D-GLUCOPYRANOSIDE/UDP/PROTON.73. *instantiated*)	hydroquinone-O-beta-D-glucopyranoside + UDP + H+  ->  UDP-alpha-D-glucose + benzene-1,4-diol

(2.4.1.218-RXN)	UDP-D-glucose + benzene-1,4-diol  ->  hydroquinone-O-beta-D-glucopyranoside + UDP + H+

(2.4.1.218-RXN)	hydroquinone-O-beta-D-glucopyranoside + UDP + H+  ->  UDP-D-glucose + benzene-1,4-diol

(RXN-7678-CPD-7016/NAD//CHLOROPHYLL-B/NADH/PROTON.40. *instantiated*)	chlorophyll b + NADH + H+  ->  71-hydroxychlorophyll a + NAD+

(RXN-7678-CPD-7016/NADP//CHLOROPHYLL-B/NADPH/PROTON.42. *instantiated*)	chlorophyll b + NADPH + H+  ->  71-hydroxychlorophyll a + NADP+

(RXN-7678)	chlorophyll b + NAD(P)H + H+  ->  71-hydroxychlorophyll a + NAD(P)+

(RXN-10455)	a jasmonic acid + L-isoleucine + ATP  ->  a jasmonoyl-isoleucine + AMP + diphosphate

(RXN-13334)	a 1-phosphatidyl-1D-myo-inositol 4-phosphate + H2O  ->  a 1,2-diacylglycerol + D-myo-inositol (1,4)-bisphosphate + H+

(RXN-13334)	a 1,2-diacylglycerol + D-myo-inositol (1,4)-bisphosphate + H+  ->  a 1-phosphatidyl-1D-myo-inositol 4-phosphate + H2O

(RXN-8480-CPD-12575/CPD-8653//CPD-8655/UDP/PROTON.40. *instantiated*)	UDP-alpha-D-glucose + betanidin  ->  gomphrenin I + UDP + H+

(RXN-8480)	UDP-D-glucose + betanidin  ->  gomphrenin I + UDP + H+

(RXN-12383)	2 a 1,2-diacylglycerol  ->  a triacylglycerol + a 2-monoacylglycerol

(RXN-12383)	a triacylglycerol + a 2-monoacylglycerol  ->  2 a 1,2-diacylglycerol

(RXN-6382-CPD-6082/NAD/WATER//B-ALANINE/NADH/PROTON.42. *instantiated*)	3-aminopropanal + NAD+ + H2O  ->  beta-alanine + NADH + 2 H+

(RXN-6382-CPD-6082/NADP/WATER//B-ALANINE/NADPH/PROTON.44. *instantiated*)	3-aminopropanal + NADP+ + H2O  ->  beta-alanine + NADPH + 2 H+

(RXN-6382)	3-aminopropanal + NAD(P)+ + H2O  ->  beta-alanine + NAD(P)H + 2 H+

(1.1.1.271-RXN-CPD-13118/NADP//GDP-4-DEHYDRO-6-DEOXY-D-MANNOSE/NADPH/PROTON.61. *instantiated*)	GDP-4-dehydro-6-deoxy-D-mannose + NADPH + H+  ->  GDP-beta-L-fucose + NADP+

(1.1.1.271-RXN)	GDP-4-dehydro-6-deoxy-D-mannose + NADPH + H+  ->  GDP-L-fucose + NADP+

(RXN-10961)	a 1-phosphatidyl-1D-myo-inositol 4-phosphate + H2O  ->  an L-1-phosphatidyl-inositol + phosphate

(RXN-10961)	an L-1-phosphatidyl-inositol + phosphate  ->  a 1-phosphatidyl-1D-myo-inositol 4-phosphate + H2O

(RXN-6684-CPD-6364/NADPH/OXYGEN-MOLECULE//CPD-6365/NADP/WATER.52. *instantiated*)	HBOA + NADPH + oxygen  ->  DIBOA + NADP+ + H2O

(RXN-6684-CPD-6364/NADH/OXYGEN-MOLECULE//CPD-6365/NAD/WATER.50. *instantiated*)	HBOA + NADH + oxygen  ->  DIBOA + NAD+ + H2O

(RXN-6684)	HBOA + NAD(P)H + oxygen  ->  DIBOA + NAD(P)+ + H2O

(RXN-8231-CPD-12575/CPD-7139//CPD-7966/UDP/PROTON.40. *instantiated*)	UDP-alpha-D-glucose + delphinidin-3,5-diglucoside  ->  delphinidin 3,5,3'-triglucoside + UDP + H+

(RXN-8231)	UDP-D-glucose + delphinidin-3,5-diglucoside  ->  delphinidin 3,5,3'-triglucoside + UDP + H+

(RXN-11385-CPD1F-137/NADPH/OXYGEN-MOLECULE/PROTON//CPD-12351/NADP/WATER.61. *instantiated*)	gibberellin A4 + NADPH + oxygen + H+  ->  16alpha, 17-epoxy gibberellin A4 + NADP+ + H2O

(RXN-11385-CPD1F-137/NADH/OXYGEN-MOLECULE/PROTON//CPD-12351/NAD/WATER.59. *instantiated*)	gibberellin A4 + NADH + oxygen + H+  ->  16alpha, 17-epoxy gibberellin A4 + NAD+ + H2O

(RXN-11385)	gibberellin A4 + NAD(P)H + oxygen + H+  ->  16alpha, 17-epoxy gibberellin A4 + NAD(P)+ + H2O

(RXN-7021-CPD-12575/CPD-6365//CPD-13811/UDP.34. *instantiated*)	UDP-alpha-D-glucose + DIBOA  ->  DIBOA-beta-D-glucoside + UDP

(RXN-7021)	UDP-D-glucose + DIBOA  ->  DIBOA-beta-D-glucoside + UDP

(ORNITHINE--OXO-ACID-AMINOTRANSFERASE-RXN-L-ORNITHINE/PYRUVATE//L-ALPHA-ALANINE/L-GLUTAMATE_GAMMA-SEMIALDEHYDE.69. *instantiated*)	L-ornithine + pyruvate  ->  L-alanine + L-glutamate gamma-semialdehyde

(ORNITHINE--OXO-ACID-AMINOTRANSFERASE-RXN-L-ORNITHINE/PYRUVATE//L-ALPHA-ALANINE/L-GLUTAMATE_GAMMA-SEMIALDEHYDE.69. *instantiated*)	L-alanine + L-glutamate gamma-semialdehyde  ->  L-ornithine + pyruvate

(ORNITHINE--OXO-ACID-AMINOTRANSFERASE-RXN-L-ORNITHINE/GLYOX//GLY/L-GLUTAMATE_GAMMA-SEMIALDEHYDE.54. *instantiated*)	L-ornithine + glyoxylate  ->  glycine + L-glutamate gamma-semialdehyde

(ORNITHINE--OXO-ACID-AMINOTRANSFERASE-RXN-L-ORNITHINE/GLYOX//GLY/L-GLUTAMATE_GAMMA-SEMIALDEHYDE.54. *instantiated*)	glycine + L-glutamate gamma-semialdehyde  ->  L-ornithine + glyoxylate

(ORNITHINE--OXO-ACID-AMINOTRANSFERASE-RXN-L-ORNITHINE/CPD-479//MET/L-GLUTAMATE_GAMMA-SEMIALDEHYDE.56. *instantiated*)	L-ornithine + 2-oxo-4-methylthiobutanoate  ->  L-methionine + L-glutamate gamma-semialdehyde

(ORNITHINE--OXO-ACID-AMINOTRANSFERASE-RXN-L-ORNITHINE/CPD-479//MET/L-GLUTAMATE_GAMMA-SEMIALDEHYDE.56. *instantiated*)	L-methionine + L-glutamate gamma-semialdehyde  ->  L-ornithine + 2-oxo-4-methylthiobutanoate

(ORNITHINE--OXO-ACID-AMINOTRANSFERASE-RXN)	L-ornithine + a 2-oxo carboxylate  ->  a standard alpha amino acid + L-glutamate gamma-semialdehyde

(ORNITHINE--OXO-ACID-AMINOTRANSFERASE-RXN)	a standard alpha amino acid + L-glutamate gamma-semialdehyde  ->  L-ornithine + a 2-oxo carboxylate

(RXN-12626)	chitotriose + H2O  ->  N-acetyl-D-glucosamine + N,N'-diacetylchitobiose

(STEROL-GLUCOSYLTRANSFERASE-RXN-CPD-12575/CPD-13080//UDP/CPD-13081/PROTON.42. *instantiated*)	UDP-alpha-D-glucose + solasodine  ->  UDP + solasodine 3-O-beta-D-glucopyranoside + H+

(STEROL-GLUCOSYLTRANSFERASE-RXN-CPD-12575/CPD-13080//UDP/CPD-13081/PROTON.42. *instantiated*)	UDP + solasodine 3-O-beta-D-glucopyranoside + H+  ->  UDP-alpha-D-glucose + solasodine

(STEROL-GLUCOSYLTRANSFERASE-RXN-CPD-12575/CPD-8610//UDP/CPD-11608/PROTON.41. *instantiated*)	UDP-alpha-D-glucose + 4,4-dimethyl-5alpha-cholesta-8-en-3-beta-ol  ->  UDP + 3-O-beta-D-glucosyl-beta-sitosterol + H+

(STEROL-GLUCOSYLTRANSFERASE-RXN-CPD-12575/CPD-8610//UDP/CPD-11608/PROTON.41. *instantiated*)	UDP + 3-O-beta-D-glucosyl-beta-sitosterol + H+  ->  UDP-alpha-D-glucose + 4,4-dimethyl-5alpha-cholesta-8-en-3-beta-ol

(STEROL-GLUCOSYLTRANSFERASE-RXN)	UDP-D-glucose + a sterol  ->  UDP + an O-glucosylsterol + H+

(STEROL-GLUCOSYLTRANSFERASE-RXN)	UDP + an O-glucosylsterol + H+  ->  UDP-D-glucose + a sterol

(2.3.1.75-RXN)	a long-chain acyl-CoA + a long-chain alcohol  ->  a long-chain ester + coenzyme A

(RXN-12125-CPD-12575/CPD-4161//UDP/CPD-13084/PROTON.41. *instantiated*)	UDP-alpha-D-glucose + brassicasterol  ->  UDP + 3-O-beta-D-glucosyl-brassicasterol + H+

(RXN-12125-CPD-12575/CPD-4161//UDP/CPD-13084/PROTON.41. *instantiated*)	UDP + 3-O-beta-D-glucosyl-brassicasterol + H+  ->  UDP-alpha-D-glucose + brassicasterol

(RXN-12125)	UDP-D-glucose + brassicasterol  ->  UDP + 3-O-beta-D-glucosyl-brassicasterol + H+

(RXN-12125)	UDP + 3-O-beta-D-glucosyl-brassicasterol + H+  ->  UDP-D-glucose + brassicasterol

(RXN-13717-NARINGENIN-CMPD/NADPH/OXYGEN-MOLECULE/PROTON//CPD-7214/NADP/WATER.66. *instantiated*)	(S)-naringenin + 2 NADPH + 2 oxygen + 2 H+  ->  (2S)-dihydrotricetin + 2 NADP+ + 2 H2O

(RXN-13717-NARINGENIN-CMPD/NADPH/OXYGEN-MOLECULE/PROTON//CPD-7214/NADP/WATER.66. *instantiated*)	(2S)-dihydrotricetin + 2 NADP+ + 2 H2O  ->  (S)-naringenin + 2 NADPH + 2 oxygen + 2 H+

(RXN-13717)	naringenin + 2 NADPH + 2 oxygen + 2 H+  ->  (2S)-dihydrotricetin + 2 NADP+ + 2 H2O

(RXN-13717)	(2S)-dihydrotricetin + 2 NADP+ + 2 H2O  ->  naringenin + 2 NADPH + 2 oxygen + 2 H+

(RXN-12415)	a GXGG xylogulcan + 2 UDP-alpha-D-xylose  ->  an XXXG xylogulcan + 2 UDP + 2 H+

(CERAMIDASE-RXN)	a ceramide + H2O  ->  sphingosine + a carboxylate

(CERAMIDASE-RXN)	sphingosine + a carboxylate  ->  a ceramide + H2O

(GLUC1PURIDYLTRANS-RXN-GLC-1-P/UTP/PROTON//CPD-12575/PPI.34. *instantiated*)	alpha-D-glucose 1-phosphate + UTP + H+  ->  UDP-alpha-D-glucose + diphosphate

(GLUC1PURIDYLTRANS-RXN-GLC-1-P/UTP/PROTON//CPD-12575/PPI.34. *instantiated*)	UDP-alpha-D-glucose + diphosphate  ->  alpha-D-glucose 1-phosphate + UTP + H+

(GLUC1PURIDYLTRANS-RXN)	alpha-D-glucose 1-phosphate + UTP + H+  ->  UDP-D-glucose + diphosphate

(GLUC1PURIDYLTRANS-RXN)	UDP-D-glucose + diphosphate  ->  alpha-D-glucose 1-phosphate + UTP + H+

(3-HYDROXYDECANOYL-ACP-DEHYDR-RXN-R-3-hydroxyarachidoyl-ACPs//trans-delta2-arachidoyl-ACPs/WATER.63. *instantiated*)	a (R)-3-hydroxyarachidoyl-[acp]  ->  a trans-eicos-2-enoyl-[acp] + H2O

(ENOYL-ACP-REDUCT-NADPH-RXN-POLYMER-INST-Saturated-Fatty-Acyl-ACPs-C16-H32/NADP//NADPH/trans-delta2-arachidoyl-ACPs/PROTON.95. *instantiated*)	NADPH + a trans-eicos-2-enoyl-[acp] + H+  ->  POLYMER-INST-Saturated-Fatty-Acyl-ACPs-C16-H32 + NADP+

(ENOYL-ACP-REDUCT-NADH-RXN-POLYMER-INST-Saturated-Fatty-Acyl-ACPs-C16-H32/NAD//trans-delta2-arachidoyl-ACPs/NADH/PROTON.93. *instantiated*)	a trans-eicos-2-enoyl-[acp] + NADH + H+  ->  POLYMER-INST-Saturated-Fatty-Acyl-ACPs-C16-H32 + NAD+

(3-OXOACYL-ACP-REDUCT-RXN-R-3-hydroxyarachidoyl-ACPs/NADP//3-oxo-arachidoyl-ACPs/NADPH/PROTON.68. *instantiated*)	a 3-oxo-arachidoyl-[acp] + NADPH + H+  ->  a (R)-3-hydroxyarachidoyl-[acp] + NADP+

(3-OXOACYL-ACP-SYNTH-RXN-POLYMER-INST-Saturated-Fatty-Acyl-ACPs-C16-H32/MALONYL-ACP//3-oxo-behenoyl-ACPs/CARBON-DIOXIDE/ACP.99. *instantiated*)	POLYMER-INST-Saturated-Fatty-Acyl-ACPs-C16-H32 + a malonyl-[acp]  ->  a 3-oxo-behenoyl-[acp] + CO2 + a holo-[acyl-carrier protein]

(ENOYL-ACP-REDUCT-NADPH-RXN-Stearoyl-ACPs/NADP//NADPH/Octadec-2-enoyl-ACPs/PROTON.54. *instantiated*)	NADPH + a trans-octadec-2-enoyl-[acp] + H+  ->  a stearoyl-[acp] + NADP+

(3-OXOACYL-ACP-SYNTH-RXN-Stearoyl-ACPs/MALONYL-ACP//3-oxo-arachidoyl-ACPs/CARBON-DIOXIDE/ACP.68. *instantiated*)	a stearoyl-[acp] + a malonyl-[acp]  ->  a 3-oxo-arachidoyl-[acp] + CO2 + a holo-[acyl-carrier protein]

(ENOYL-ACP-REDUCT-NADPH-RXN-Palmitoyl-ACPs/NADP//NADPH/2-Hexadecenoyl-ACPs/PROTON.54. *instantiated*)	NADPH + a trans hexadecenoyl-[acp] + H+  ->  a palmitoyl-[acp] + NADP+

(3-OXOACYL-ACP-SYNTH-RXN-Palmitoyl-ACPs/MALONYL-ACP//3-oxo-stearoyl-ACPs/CARBON-DIOXIDE/ACP.67. *instantiated*)	a palmitoyl-[acp] + a malonyl-[acp]  ->  a 3-oxo-stearoyl-[acp] + CO2 + a holo-[acyl-carrier protein]

(ENOYL-ACP-REDUCT-NADPH-RXN-Myristoyl-ACPs/NADP//NADPH/Tetradec-2-enoyl-ACPs/PROTON.56. *instantiated*)	NADPH + a trans tetradec-2-enoyl-[acp] + H+  ->  a myristoyl-[acp] + NADP+

(ENOYL-ACP-REDUCT-NADPH-RXN-Dodecanoyl-ACPs/NADP//NADPH/Dodec-2-enoyl-ACPs/PROTON.54. *instantiated*)	NADPH + a trans dodec-2-enoyl-[acp] + H+  ->  a dodecanoyl-[acp] + NADP+

(ENOYL-ACP-REDUCT-NADPH-RXN-Decanoyl-ACPs/NADP//NADPH/Trans-D2-decenoyl-ACPs/PROTON.56. *instantiated*)	NADPH + a trans-delta2-decenoyl-[acp] + H+  ->  a decanoyl-[acp] + NADP+

(ENOYL-ACP-REDUCT-NADPH-RXN-Octanoyl-ACPs/NADP//NADPH/2-Octenoyl-ACPs/PROTON.49. *instantiated*)	NADPH + a trans oct-2-enoyl-[acp] + H+  ->  an octanoyl-[acp] + NADP+

(ENOYL-ACP-REDUCT-NADPH-RXN-Hexanoyl-ACPs/NADP//NADPH/Hex-2-enoyl-ACPs/PROTON.50. *instantiated*)	NADPH + a trans hex-2-enoyl-[acp] + H+  ->  a hexanoyl-[acyl-carrier-protein] + NADP+

(ENOYL-ACP-REDUCT-NADPH-RXN-POLYMER-INST-Saturated-Fatty-Acyl-ACPs-C0-H0/NADP//NADPH/Crotonyl-ACPs/PROTON.78. *instantiated*)	NADPH + a crotonyl-[acp] + H+  ->  POLYMER-INST-Saturated-Fatty-Acyl-ACPs-C0-H0 + NADP+

(ENOYL-ACP-REDUCT-NADH-RXN-POLYMER-INST-Saturated-Fatty-Acyl-ACPs-C0-H0/NAD//Crotonyl-ACPs/NADH/PROTON.76. *instantiated*)	a crotonyl-[acp] + NADH + H+  ->  POLYMER-INST-Saturated-Fatty-Acyl-ACPs-C0-H0 + NAD+

(3-OXOACYL-ACP-SYNTH-RXN-POLYMER-INST-Saturated-Fatty-Acyl-ACPs-C0-H0/MALONYL-ACP//3-oxo-hexanoyl-ACPs/CARBON-DIOXIDE/ACP.97. *instantiated*)	POLYMER-INST-Saturated-Fatty-Acyl-ACPs-C0-H0 + a malonyl-[acp]  ->  a 3-oxo-hexanoyl-[acp] + CO2 + a holo-[acyl-carrier protein]

(ACYLCOASYN-RXN-ARACHIDIC_ACID/CO-A/ATP//POLYMER-INST-Saturated-Fatty-Acyl-CoA-C16-H32/PPI/AMP.79. *instantiated*)	arachidate + coenzyme A + ATP  ->  POLYMER-INST-Saturated-Fatty-Acyl-CoA-C16-H32 + diphosphate + AMP

(ENOYL-COA-HYDRAT-RXN-POLYMER-INST-L-3-HYDROXYACYL-COA-C16-H32//POLYMER-INST-TRANS-D2-ENOYL-COA-C16-H32/WATER.88. *instantiated*)	POLYMER-INST-TRANS-D2-ENOYL-COA-C16-H32 + H2O  ->  POLYMER-INST-L-3-HYDROXYACYL-COA-C16-H32

(OHACYL-COA-DEHYDROG-RXN-POLYMER-INST-L-3-HYDROXYACYL-COA-C16-H32/NAD//POLYMER-INST-3-KETOACYL-COA-C16-H32/NADH/PROTON.94. *instantiated*)	POLYMER-INST-L-3-HYDROXYACYL-COA-C16-H32 + NAD+  ->  POLYMER-INST-3-KETOACYL-COA-C16-H32 + NADH + H+

(KETOACYLCOATHIOL-RXN-POLYMER-INST-Saturated-Fatty-Acyl-CoA-C16-H32/ACETYL-COA//POLYMER-INST-3-KETOACYL-COA-C18-H36/CO-A.99. *instantiated*)	POLYMER-INST-3-KETOACYL-COA-C18-H36 + coenzyme A  ->  POLYMER-INST-Saturated-Fatty-Acyl-CoA-C16-H32 + acetyl-CoA

(RXN-11026-POLYMER-INST-Saturated-Fatty-Acyl-CoA-C16-H32/OXYGEN-MOLECULE//POLYMER-INST-TRANS-D2-ENOYL-COA-C16-H32/HYDROGEN-PEROXIDE.121. *instantiated*)	POLYMER-INST-Saturated-Fatty-Acyl-CoA-C16-H32 + oxygen  ->  POLYMER-INST-TRANS-D2-ENOYL-COA-C16-H32 + hydrogen peroxide

(ACYLCOASYN-RXN-STEARIC_ACID/CO-A/ATP//STEAROYL-COA/PPI/AMP.44. *instantiated*)	stearate + coenzyme A + ATP  ->  stearoyl-CoA + diphosphate + AMP

(ENOYL-COA-HYDRAT-RXN-POLYMER-INST-L-3-HYDROXYACYL-COA-C14-H28//CPD-10262/WATER.58. *instantiated*)	trans-octadec-2-enoyl-CoA + H2O  ->  POLYMER-INST-L-3-HYDROXYACYL-COA-C14-H28

(OHACYL-COA-DEHYDROG-RXN-POLYMER-INST-L-3-HYDROXYACYL-COA-C14-H28/NAD//POLYMER-INST-3-KETOACYL-COA-C14-H28/NADH/PROTON.94. *instantiated*)	POLYMER-INST-L-3-HYDROXYACYL-COA-C14-H28 + NAD+  ->  POLYMER-INST-3-KETOACYL-COA-C14-H28 + NADH + H+

(KETOACYLCOATHIOL-RXN-STEAROYL-COA/ACETYL-COA//POLYMER-INST-3-KETOACYL-COA-C16-H32/CO-A.66. *instantiated*)	POLYMER-INST-3-KETOACYL-COA-C16-H32 + coenzyme A  ->  stearoyl-CoA + acetyl-CoA

(RXN-11026-STEAROYL-COA/OXYGEN-MOLECULE//CPD-10262/HYDROGEN-PEROXIDE.58. *instantiated*)	stearoyl-CoA + oxygen  ->  trans-octadec-2-enoyl-CoA + hydrogen peroxide

(ENOYL-COA-HYDRAT-RXN-POLYMER-INST-L-3-HYDROXYACYL-COA-C12-H24//POLYMER-INST-TRANS-D2-ENOYL-COA-C12-H24/WATER.88. *instantiated*)	POLYMER-INST-TRANS-D2-ENOYL-COA-C12-H24 + H2O  ->  POLYMER-INST-L-3-HYDROXYACYL-COA-C12-H24

(OHACYL-COA-DEHYDROG-RXN-POLYMER-INST-L-3-HYDROXYACYL-COA-C12-H24/NAD//POLYMER-INST-3-KETOACYL-COA-C12-H24/NADH/PROTON.94. *instantiated*)	POLYMER-INST-L-3-HYDROXYACYL-COA-C12-H24 + NAD+  ->  POLYMER-INST-3-KETOACYL-COA-C12-H24 + NADH + H+

(KETOACYLCOATHIOL-RXN-PALMITYL-COA/ACETYL-COA//POLYMER-INST-3-KETOACYL-COA-C14-H28/CO-A.66. *instantiated*)	POLYMER-INST-3-KETOACYL-COA-C14-H28 + coenzyme A  ->  palmitoyl-CoA + acetyl-CoA

(RXN-11026-PALMITYL-COA/OXYGEN-MOLECULE//POLYMER-INST-TRANS-D2-ENOYL-COA-C12-H24/HYDROGEN-PEROXIDE.88. *instantiated*)	palmitoyl-CoA + oxygen  ->  POLYMER-INST-TRANS-D2-ENOYL-COA-C12-H24 + hydrogen peroxide

(ACYLCOASYN-RXN-CPD-7836/CO-A/ATP//TETRADECANOYL-COA/PPI/AMP.45. *instantiated*)	myristate + coenzyme A + ATP  ->  myristoyl-CoA + diphosphate + AMP

(ENOYL-COA-HYDRAT-RXN-POLYMER-INST-L-3-HYDROXYACYL-COA-C10-H20//POLYMER-INST-TRANS-D2-ENOYL-COA-C10-H20/WATER.88. *instantiated*)	POLYMER-INST-TRANS-D2-ENOYL-COA-C10-H20 + H2O  ->  POLYMER-INST-L-3-HYDROXYACYL-COA-C10-H20

(OHACYL-COA-DEHYDROG-RXN-POLYMER-INST-L-3-HYDROXYACYL-COA-C10-H20/NAD//POLYMER-INST-3-KETOACYL-COA-C10-H20/NADH/PROTON.94. *instantiated*)	POLYMER-INST-L-3-HYDROXYACYL-COA-C10-H20 + NAD+  ->  POLYMER-INST-3-KETOACYL-COA-C10-H20 + NADH + H+

(KETOACYLCOATHIOL-RXN-TETRADECANOYL-COA/ACETYL-COA//POLYMER-INST-3-KETOACYL-COA-C12-H24/CO-A.71. *instantiated*)	POLYMER-INST-3-KETOACYL-COA-C12-H24 + coenzyme A  ->  myristoyl-CoA + acetyl-CoA

(RXN-11026-TETRADECANOYL-COA/OXYGEN-MOLECULE//POLYMER-INST-TRANS-D2-ENOYL-COA-C10-H20/HYDROGEN-PEROXIDE.93. *instantiated*)	myristoyl-CoA + oxygen  ->  POLYMER-INST-TRANS-D2-ENOYL-COA-C10-H20 + hydrogen peroxide

(ACYLCOASYN-RXN-DODECANOATE/CO-A/ATP//LAUROYLCOA-CPD/PPI/AMP.45. *instantiated*)	laurate + coenzyme A + ATP  ->  lauroyl-CoA + diphosphate + AMP

(ENOYL-COA-HYDRAT-RXN-POLYMER-INST-L-3-HYDROXYACYL-COA-C8-H16//CPD-7222/WATER.56. *instantiated*)	2-trans-dodecenoyl-CoA + H2O  ->  POLYMER-INST-L-3-HYDROXYACYL-COA-C8-H16

(OHACYL-COA-DEHYDROG-RXN-POLYMER-INST-L-3-HYDROXYACYL-COA-C8-H16/NAD//POLYMER-INST-3-KETOACYL-COA-C8-H16/NADH/PROTON.92. *instantiated*)	POLYMER-INST-L-3-HYDROXYACYL-COA-C8-H16 + NAD+  ->  POLYMER-INST-3-KETOACYL-COA-C8-H16 + NADH + H+

(KETOACYLCOATHIOL-RXN-LAUROYLCOA-CPD/ACETYL-COA//POLYMER-INST-3-KETOACYL-COA-C10-H20/CO-A.68. *instantiated*)	POLYMER-INST-3-KETOACYL-COA-C10-H20 + coenzyme A  ->  lauroyl-CoA + acetyl-CoA

(RXN-11026-LAUROYLCOA-CPD/OXYGEN-MOLECULE//CPD-7222/HYDROGEN-PEROXIDE.59. *instantiated*)	lauroyl-CoA + oxygen  ->  2-trans-dodecenoyl-CoA + hydrogen peroxide

(KETOACYLCOATHIOL-RXN-CPD-10267/ACETYL-COA//POLYMER-INST-3-KETOACYL-COA-C8-H16/CO-A.62. *instantiated*)	POLYMER-INST-3-KETOACYL-COA-C8-H16 + coenzyme A  ->  decanoyl-CoA + acetyl-CoA

(RXN-11026-CPD-10267/OXYGEN-MOLECULE//T2-DECENOYL-COA/HYDROGEN-PEROXIDE.61. *instantiated*)	decanoyl-CoA + oxygen  ->  trans-delta2-decenoyl-CoA + hydrogen peroxide

(ENOYL-COA-HYDRAT-RXN-POLYMER-INST-L-3-HYDROXYACYL-COA-C4-H8//CPD0-2108/WATER.56. *instantiated*)	trans-oct-2-enoyl-CoA + H2O  ->  POLYMER-INST-L-3-HYDROXYACYL-COA-C4-H8

(OHACYL-COA-DEHYDROG-RXN-POLYMER-INST-L-3-HYDROXYACYL-COA-C4-H8/NAD//POLYMER-INST-3-KETOACYL-COA-C4-H8/NADH/PROTON.90. *instantiated*)	POLYMER-INST-L-3-HYDROXYACYL-COA-C4-H8 + NAD+  ->  POLYMER-INST-3-KETOACYL-COA-C4-H8 + NADH + H+

(ACYLCOASYN-RXN-POLYMER-INST-CPD66-39-C2-H4/CO-A/ATP//POLYMER-INST-Saturated-Fatty-Acyl-CoA-C2-H4/PPI/AMP.90. *instantiated*)	POLYMER-INST-CPD66-39-C2-H4 + coenzyme A + ATP  ->  POLYMER-INST-Saturated-Fatty-Acyl-CoA-C2-H4 + diphosphate + AMP

(ENOYL-COA-HYDRAT-RXN-OH-HEXANOYL-COA//POLYMER-INST-TRANS-D2-ENOYL-COA-C2-H4/WATER.61. *instantiated*)	POLYMER-INST-TRANS-D2-ENOYL-COA-C2-H4 + H2O  ->  (S)-3-hydroxyhexanoyl-CoA

(KETOACYLCOATHIOL-RXN-POLYMER-INST-Saturated-Fatty-Acyl-CoA-C2-H4/ACETYL-COA//POLYMER-INST-3-KETOACYL-COA-C4-H8/CO-A.95. *instantiated*)	POLYMER-INST-3-KETOACYL-COA-C4-H8 + coenzyme A  ->  POLYMER-INST-Saturated-Fatty-Acyl-CoA-C2-H4 + acetyl-CoA

(RXN-11026-POLYMER-INST-Saturated-Fatty-Acyl-CoA-C2-H4/OXYGEN-MOLECULE//POLYMER-INST-TRANS-D2-ENOYL-COA-C2-H4/HYDROGEN-PEROXIDE.117. *instantiated*)	POLYMER-INST-Saturated-Fatty-Acyl-CoA-C2-H4 + oxygen  ->  POLYMER-INST-TRANS-D2-ENOYL-COA-C2-H4 + hydrogen peroxide

(ACYLCOASYN-RXN-BUTYRIC_ACID/CO-A/ATP//BUTYRYL-COA/PPI/AMP.43. *instantiated*)	n-butanoate + coenzyme A + ATP  ->  butanoyl-CoA + diphosphate + AMP

(RXN-11026-BUTYRYL-COA/OXYGEN-MOLECULE//CROTONYL-COA/HYDROGEN-PEROXIDE.60. *instantiated*)	butanoyl-CoA + oxygen  ->  crotonyl-CoA + hydrogen peroxide

(2.1.1.100-RXN)	a protein c-terminal S-farnesyl-L-cysteine + S-adenosyl-L-methionine  ->  a protein c-terminal s-farnesyl-l-cysteine methyl ester + S-adenosyl-L-homocysteine

(2.1.1.100-RXN)	a protein c-terminal s-farnesyl-l-cysteine methyl ester + S-adenosyl-L-homocysteine  ->  a protein c-terminal S-farnesyl-L-cysteine + S-adenosyl-L-methionine

(RXN-11845)	uridine2552 in 23S rRNA + S-adenosyl-L-methionine  ->  2-O-methyluridine2552 in 23S rRNA + S-adenosyl-L-homocysteine + H+

(RXN-11845)	2-O-methyluridine2552 in 23S rRNA + S-adenosyl-L-homocysteine + H+  ->  uridine2552 in 23S rRNA + S-adenosyl-L-methionine

(RXN-5463)	a (mannosyl)2-(N-acetylglucosaminyl)2-diphosphodolichol + GDP-alpha-D-mannose  ->  a (mannosyl)3-(N-acetylglucosaminyl)2-diphosphodolichol + GDP + H+

(2.1.1.77-RXN)	S-adenosyl-L-methionine + a [protein]-L-beta-isoaspartate  ->  S-adenosyl-L-homocysteine + a protein L-beta-isoaspartate alpha-methyl ester + H+

(2.1.1.77-RXN)	S-adenosyl-L-homocysteine + a protein L-beta-isoaspartate alpha-methyl ester + H+  ->  S-adenosyl-L-methionine + a [protein]-L-beta-isoaspartate

(RXN-10469)	[thyroglobulin]-3-iodotyrosine + iodide + hydrogen peroxide + H+  ->  [thyroglobulin]-3,5-diiodotyrosine + 2 H2O

(RXN-10469)	[thyroglobulin]-3,5-diiodotyrosine + 2 H2O  ->  [thyroglobulin]-3-iodotyrosine + iodide + hydrogen peroxide + H+

(1.14.11.2-RXN)	a [procollagen]-L-proline + 2-oxoglutarate + oxygen  ->  a [procollagen] trans 4-hyroxy-L-proline + succinate + CO2

(1.14.11.2-RXN)	a [procollagen] trans 4-hyroxy-L-proline + succinate + CO2  ->  a [procollagen]-L-proline + 2-oxoglutarate + oxygen

(RXN-12459)	guanine9 in tRNA + S-adenosyl-L-methionine  ->  N1-methylguanine9 in tRNA + S-adenosyl-L-homocysteine + H+

(RXN-12459)	N1-methylguanine9 in tRNA + S-adenosyl-L-homocysteine + H+  ->  guanine9 in tRNA + S-adenosyl-L-methionine

(RXN-11593)	S-adenosyl-L-methionine + cytosine1407 in 16S rRNA  ->  S-adenosyl-L-homocysteine + 5-methylcytosine1407 in 16S rRNA + H+

(RXN-11593)	S-adenosyl-L-homocysteine + 5-methylcytosine1407 in 16S rRNA + H+  ->  S-adenosyl-L-methionine + cytosine1407 in 16S rRNA

(GAMMA-GLUTAMYLCYCLOTRANSFERASE-RXN)	a 5-L-glutamyl-L-amino acid  ->  an L-2-amino-acid + 5-oxoproline

(RXN-10471)	2 [thyroglobulin]-3,5-diiodotyrosine + hydrogen peroxide  ->  [thyroglobulin]-L-thyroxine + [thyroglobulin]-aminoacrylate + 2 H2O

(RXN-10471)	[thyroglobulin]-L-thyroxine + [thyroglobulin]-aminoacrylate + 2 H2O  ->  2 [thyroglobulin]-3,5-diiodotyrosine + hydrogen peroxide

(PHOSPHATIDYLINOSITOL-BISPHOSPHATASE-RXN)	a 1-phosphatidyl-1D-myo-inositol 4,5-bisphosphate + H2O  ->  a 1-phosphatidyl-1D-myo-inositol 4-phosphate + phosphate

(PHOSPHATIDYLINOSITOL-BISPHOSPHATASE-RXN)	a 1-phosphatidyl-1D-myo-inositol 4-phosphate + phosphate  ->  a 1-phosphatidyl-1D-myo-inositol 4,5-bisphosphate + H2O

(1.14.11.19-RXN)	leucocyanidin + 2-oxoglutarate + oxygen  ->  a dihydroquercetin + succinate + CO2 + H2O

(2.7.8.15-RXN)	a dolichyl phosphate + UDP-N-acetyl-alpha-D-glucosamine  ->  an N-acetylglucosaminyl-diphosphodolichol + uridine-5'-phosphate

(RXN-12373)	a guanine10 in tRNA + 2 S-adenosyl-L-methionine  ->  N2-dimethylguanine10 in tRNA + 2 S-adenosyl-L-homocysteine + 2 H+

(RXN-12373)	N2-dimethylguanine10 in tRNA + 2 S-adenosyl-L-homocysteine + 2 H+  ->  a guanine10 in tRNA + 2 S-adenosyl-L-methionine

(RXN-9787)	a [ThiI sulfur-carrier protein]-L-cysteine + L-cysteine  ->  a [ThiI sulfur-carrier protein]-S-sulfanylcysteine + L-alanine

(RXN-9787)	a [ThiI sulfur-carrier protein]-S-sulfanylcysteine + L-alanine  ->  a [ThiI sulfur-carrier protein]-L-cysteine + L-cysteine

(RXN-11586)	2 S-adenosyl-L-methionine + adenine2503 in 23S rRNA  ->  S-adenosyl-L-homocysteine + L-methionine + 5'-deoxyadenosine + 2-methyladenine2503 in 23S rRNA

(RXN-11586)	S-adenosyl-L-homocysteine + L-methionine + 5'-deoxyadenosine + 2-methyladenine2503 in 23S rRNA  ->  2 S-adenosyl-L-methionine + adenine2503 in 23S rRNA

(RXN-7869)	alpha-D-mannosyl-1,6-(N-acetyl-beta-D-glucosaminyl-1,2-alpha-D-mannosyl-1,3)-beta-D-mannosyl-[glycoprotein] + UDP-N-acetyl-alpha-D-glucosamine  ->  N-acetyl-beta-D-glucosaminyl-1,2-alpha-D-mannosyl-1,6-(N-acetyl-beta-D-glucosaminyl-1,2-alpha-D-mannosyl-1,3)-beta-D-mannosyl-[glycoprotein] + UDP + H+

(RXN-7869)	N-acetyl-beta-D-glucosaminyl-1,2-alpha-D-mannosyl-1,6-(N-acetyl-beta-D-glucosaminyl-1,2-alpha-D-mannosyl-1,3)-beta-D-mannosyl-[glycoprotein] + UDP + H+  ->  alpha-D-mannosyl-1,6-(N-acetyl-beta-D-glucosaminyl-1,2-alpha-D-mannosyl-1,3)-beta-D-mannosyl-[glycoprotein] + UDP-N-acetyl-alpha-D-glucosamine

(RXN-11602)	cytosine1962 in 23S rRNA + S-adenosyl-L-methionine  ->  5-methylcytosine1962 in 23S rRNA + S-adenosyl-L-homocysteine + H+

(RXN-11602)	5-methylcytosine1962 in 23S rRNA + S-adenosyl-L-homocysteine + H+  ->  cytosine1962 in 23S rRNA + S-adenosyl-L-methionine

(TRNA-GUANINE-N7--METHYLTRANSFERASE-RXN)	guanine46 in tRNA + S-adenosyl-L-methionine  ->  N7-methylguanine46 in tRNA + S-adenosyl-L-homocysteine

(TRNA-GUANINE-N7--METHYLTRANSFERASE-RXN)	N7-methylguanine46 in tRNA + S-adenosyl-L-homocysteine  ->  guanine46 in tRNA + S-adenosyl-L-methionine

(ACETOLACTREDUCTOISOM-RXN)	(S)-2-acetolactate + NADPH + H+  ->  2,3-dihydroxy-3-methylbutanoate + NADP+

(RXN-10938)	1-phosphatidyl-1D-myo-inositol 3,5-bisphosphate + H2O  ->  a 1-phosphatidyl-1D-myo-inositol 3-phosphate + phosphate

(RXN-7711)	a very-long-chain trans-2,3-dehydroacyl-CoA + NADPH + H+  ->  a very-long-chain 2,3,4-saturated fatty acyl CoA + NADP+

(2.3.1.78-RXN)	alpha-D-glucosaminide-[heparan sulfate] + acetyl-CoA  ->  N-acetyl-alpha-D-glucosaminide-[heparan sulfate] + coenzyme A

(2.3.1.78-RXN)	N-acetyl-alpha-D-glucosaminide-[heparan sulfate] + coenzyme A  ->  alpha-D-glucosaminide-[heparan sulfate] + acetyl-CoA

(RXN-11374)	2-[3-carboxy-3-(methylammonio)propyl]-L-histidine in eEF-2 + S-adenosyl-L-methionine  ->  2-[3-carboxy-3-(dimethylammonio)propyl]-L-histidine in eEF-2 + S-adenosyl-L-homocysteine + H+

(PHOSPHASERDECARB-RXN)	an L-1-phosphatidylserine + H+  ->  an L-1-phosphatidyl-ethanolamine + CO2

(2.7.1.68-RXN)	a 1-phosphatidyl-1D-myo-inositol 4-phosphate + ATP  ->  a 1-phosphatidyl-1D-myo-inositol 4,5-bisphosphate + ADP + H+

(2.4.1.83-RXN)	a dolichyl phosphate + GDP-alpha-D-mannose  ->  a dolichyl beta-D-mannosyl phosphate + GDP

(RXN-12588)	L-cysteine + a sulfur acceptor + H+  ->  L-alanine + S-sulfanyl-[acceptor]

(RXN-12588)	L-alanine + S-sulfanyl-[acceptor]  ->  L-cysteine + a sulfur acceptor + H+

(3.1.3.67-RXN)	1-phosphatidyl-1D-myo-inositol 3,4,5-trisphosphate + H2O  ->  a 1-phosphatidyl-1D-myo-inositol 4,5-bisphosphate + phosphate

(3.1.3.67-RXN)	a 1-phosphatidyl-1D-myo-inositol 4,5-bisphosphate + phosphate  ->  1-phosphatidyl-1D-myo-inositol 3,4,5-trisphosphate + H2O

(PROTEIN-TYROSINE-SULFOTRANSFERASE-RXN)	a [protein]-L-tyrosine + phosphoadenosine-5'-phosphosulfate  ->  adenosine 3',5'-bisphosphate + a protein L-tyrosine-O-sulfate

(PROTEIN-TYROSINE-SULFOTRANSFERASE-RXN)	adenosine 3',5'-bisphosphate + a protein L-tyrosine-O-sulfate  ->  a [protein]-L-tyrosine + phosphoadenosine-5'-phosphosulfate

(CHER-RXN)	a [protein]-L-glutamate + S-adenosyl-L-methionine  ->  S-adenosyl-L-homocysteine + a [protein]-L-glutamate-O5-methyl-ester

(RXN-8622)	(2E,6E)-farnesyl diphosphate  ->  sesquisabinene + diphosphate

(RXN-8622)	sesquisabinene + diphosphate  ->  (2E,6E)-farnesyl diphosphate

(CERAMIDE-KINASE-RXN)	a ceramide + ATP  ->  a ceramide 1-phosphate + ADP + H+

(CERAMIDE-KINASE-RXN)	a ceramide 1-phosphate + ADP + H+  ->  a ceramide + ATP

(RXN-5464)	a (mannosyl)3-(N-acetylglucosaminyl)2-diphosphodolichol + 2 GDP-alpha-D-mannose  ->  a (mannosyl)5-(N-acetylglucosaminyl)2-diphosphodolichol + 2 GDP + 2 H+

(RXN-5466)	a (mannosyl)5-(N-acetylglucosaminyl)2-diphosphodolichol + a dolichyl beta-D-mannosyl phosphate  ->  a (mannosyl)6-(N-acetylglucosaminyl)2-diphosphodolichol + a dolichyl phosphate + H+

(RXN-8226)	5 S0 + oxygen + 4 H2O  ->  sulfite + thiosulfate + 2 hydrogen sulfide + 3 H+

(RXN-8226)	sulfite + thiosulfate + 2 hydrogen sulfide + 3 H+  ->  5 S0 + oxygen + 4 H2O

(2.7.10.1-RXN)	ATP + a [protein]-L-tyrosine  ->  ADP + a protein-L-tyrosine phosphate + H+

(2.7.10.1-RXN)	ADP + a protein-L-tyrosine phosphate + H+  ->  ATP + a [protein]-L-tyrosine

(MYO-INOSITOL-OXYGENASE-RXN)	myo-inositol + oxygen  ->  D-glucuronate + H+ + H2O

(RXN-7798)	a plant ceramide (III)  ->  a plant ceramide (IV) + 2 H+

(2.4.1.141-RXN)	an N-acetylglucosaminyl-diphosphodolichol + UDP-N-acetyl-alpha-D-glucosamine  ->  an (N-acetylglucosaminyl)2-diphosphodolichol + UDP + H+

(RXN-3701)	all-trans-geranyl-geranyl diphosphate + a [protein]-L-cysteine  ->  a S-geranylgeranyl protein + diphosphate

(RXN-3701)	a S-geranylgeranyl protein + diphosphate  ->  all-trans-geranyl-geranyl diphosphate + a [protein]-L-cysteine

(GLUCOSAMINEPNACETYLTRANS-RXN)	D-glucosamine-6-phosphate + acetyl-CoA  ->  N-acetyl-D-glucosamine-6-phosphate + coenzyme A + H+

(RXN-12518)	a cis-5-enoyl-CoA + oxygen  ->  a trans2,cis-5-dienoyl-CoA + hydrogen peroxide

(RXN-12518)	a trans2,cis-5-dienoyl-CoA + hydrogen peroxide  ->  a cis-5-enoyl-CoA + oxygen

(RXN-4941)	D-myo-inositol (1,3,4,5,6)-pentakisphosphate + ATP  ->  a diphospho-1D-myo-inositol tetrakisphosphate + ADP

(2.5.1.46-RXN)	spermidine + an [eIF5A-precursor]-lysine  ->  an [eIF5A-precursor]-deoxyhypusine + propane-1,3-diamine + H+

(RXN-5103)	geranyl diphosphate  ->  sabinene + diphosphate

(RXN-5468)	a (mannosyl)7-(N-acetylglucosaminyl)2-diphosphodolichol + a dolichyl beta-D-mannosyl phosphate  ->  a (mannosyl)8-(N-acetylglucosaminyl)2-diphosphodolichol + a dolichyl phosphate + H+

(RXN-11341)	a D-glucosyl-N-acylsphingosine  ->  a D-glucosyl-N-acylsphingosine + 2 H+

(2.1.1.71-RXN)	a phosphatidyl-N-methylethanolamine + S-adenosyl-L-methionine  ->  a phosphatidyl-N-dimethylethanolamine + S-adenosyl-L-homocysteine + H+

(2.4.1.228-RXN)	UDP-alpha-D-galactose + a beta-D-galactosyl-(1->4)-beta-D-glucosyl-(1<-->1)-ceramide  ->  an alpha-D-galactosyl-(1->4)-beta-D-galactosyl-(1->4)-beta-D-glucosylceramide + UDP + H+

(2.4.1.228-RXN)	an alpha-D-galactosyl-(1->4)-beta-D-galactosyl-(1->4)-beta-D-glucosylceramide + UDP + H+  ->  UDP-alpha-D-galactose + a beta-D-galactosyl-(1->4)-beta-D-glucosyl-(1<-->1)-ceramide

(DIHYDROXYISOVALDEHYDRAT-RXN)	2,3-dihydroxy-3-methylbutanoate  ->  3-methyl-2-oxobutanoate + H2O

(RXN-5471)	a glucosyl-(mannosyl)9-(N-acetylglucosaminyl)2-diphosphodolichol + a dolichyl beta-D-glucosyl phosphate  ->  a (glucosyl)2(mannosyl)9-(N-acetylglucosaminyl)2-diphosphodolichol + a dolichyl phosphate + H+

(3.2.1.152-RXN)	a alpha-D-mannosyl-(1->6)-beta-D-mannosyl-(1->4)-N-acetyl-beta-D-glucosaminyl-(1->4)-N-acetyl-beta-D-glucosaminyl-[glycoprotein] + H2O  ->  an N-acetyl-beta-D-glucosaminyl-(1->4)-N-acetyl-beta-D-glucosaminyl-[glycoprotein] + alpha-D-mannosyl-(1->6)-D-mannose

(3.2.1.152-RXN)	an N-acetyl-beta-D-glucosaminyl-(1->4)-N-acetyl-beta-D-glucosaminyl-[glycoprotein] + alpha-D-mannosyl-(1->6)-D-mannose  ->  a alpha-D-mannosyl-(1->6)-beta-D-mannosyl-(1->4)-N-acetyl-beta-D-glucosaminyl-(1->4)-N-acetyl-beta-D-glucosaminyl-[glycoprotein] + H2O

(2.1.1.126-RXN)	S-adenosyl-L-methionine + [myelin basic protein]-L-arginine  ->  S-adenosyl-L-homocysteine + [myelin basic protein]-Nomega-methyl-arginine + H+

(2.1.1.126-RXN)	S-adenosyl-L-homocysteine + [myelin basic protein]-Nomega-methyl-arginine + H+  ->  S-adenosyl-L-methionine + [myelin basic protein]-L-arginine

(RXN-11637)	S-adenosyl-L-methionine + cytidine1402 in 16S rRNA  ->  S-adenosyl-L-homocysteine + 2'-O-methylcytidine1402 in 16S rRNA + H+

(RXN-11637)	S-adenosyl-L-homocysteine + 2'-O-methylcytidine1402 in 16S rRNA + H+  ->  S-adenosyl-L-methionine + cytidine1402 in 16S rRNA

(11-BETA-HYDROXYSTEROID-DEHYDROGENASE-RXN)	an 11-beta-hydroxysteroid + NADP+  ->  an 11-oxosteroid + NADPH + H+

(11-BETA-HYDROXYSTEROID-DEHYDROGENASE-RXN)	an 11-oxosteroid + NADPH + H+  ->  an 11-beta-hydroxysteroid + NADP+

(THIOL-OXIDASE-RXN)	2 R'C(R)SH + oxygen  ->  R'C(R)S-S(R)CR' + hydrogen peroxide

(THIOL-OXIDASE-RXN)	R'C(R)S-S(R)CR' + hydrogen peroxide  ->  2 R'C(R)SH + oxygen

(RXN-9356)	arachidoyl-CoA + 1-dodecanol  ->  arachidoyl dodecanoate + coenzyme A

(RXN-9356)	arachidoyl dodecanoate + coenzyme A  ->  arachidoyl-CoA + 1-dodecanol

(RXN-1382)	an L-1-phosphatidyl-ethanolamine + L-serine  ->  an L-1-phosphatidylserine + ethanolamine

(RXN-1382)	an L-1-phosphatidylserine + ethanolamine  ->  an L-1-phosphatidyl-ethanolamine + L-serine

(RXN-9082)	isoorientin + a rhamonsylated rhamnosyl acceptor  ->  rhamnosylisoorientin + a non rhamnosylated rhamnosyl acceptor

(TRNA-PSEUDOURIDINE-SYNTHASE-I-RXN)	a tRNA uridine38-40  ->  a tRNA pseudouridine38-40

(TRNA-PSEUDOURIDINE-SYNTHASE-I-RXN)	a tRNA pseudouridine38-40  ->  a tRNA uridine38-40

(2.4.1.142-RXN)	an (N-acetylglucosaminyl)2-diphosphodolichol + GDP-alpha-D-mannose  ->  a mannosyl-(N-acetylglucosaminyl)2-diphosphodolichol + GDP + H+

(2.1.1.34-RXN)	a guanosine18 in tRNA + S-adenosyl-L-methionine  ->  a 2'-O-methylguanosine18 in tRNA + S-adenosyl-L-homocysteine + H+

(2.1.1.34-RXN)	a 2'-O-methylguanosine18 in tRNA + S-adenosyl-L-homocysteine + H+  ->  a guanosine18 in tRNA + S-adenosyl-L-methionine

(RXN-12519)	a trans2,cis-5-dienoyl-CoA + 4 H+  ->  a trans3,cis-5-dienoyl-CoA

(RXN-12519)	a trans3,cis-5-dienoyl-CoA  ->  a trans2,cis-5-dienoyl-CoA + 4 H+

(PHOSPHAGLYPSYN-RXN)	a CDP-diacylglycerol + sn-glycerol-3-phosphate  ->  CMP + an L-1-phosphatidylglycerol-phosphate + H+

(3.1.1.69-RXN)	a 6-(N-acetyl-D-glucosaminyl)-1-phosphatidyl-1D-myo-inositol + H2O  ->  acetate + 6-(alpha-D-glucosaminyl)-1-phosphatidyl-1D-myo-inositol + H+

(3.1.1.69-RXN)	acetate + 6-(alpha-D-glucosaminyl)-1-phosphatidyl-1D-myo-inositol + H+  ->  a 6-(N-acetyl-D-glucosaminyl)-1-phosphatidyl-1D-myo-inositol + H2O

(2.8.1.6-RXN)	S-sulfanyl-[acceptor] + dethiobiotin + 2 S-adenosyl-L-methionine  ->  an unsulfurated sulfur acceptor + biotin + 2 5'-deoxyadenosine + 2 L-methionine + H+

(RXN-11574)	S-adenosyl-L-methionine + guanine2445 in 23S rRNA  ->  S-adenosyl-L-homocysteine + N2-methylguanine2445 in 23S rRNA + H+

(RXN-11574)	S-adenosyl-L-homocysteine + N2-methylguanine2445 in 23S rRNA + H+  ->  S-adenosyl-L-methionine + guanine2445 in 23S rRNA

(2.1.1.79-RXN)	a phospholipid olefinic fatty acid + S-adenosyl-L-methionine  ->  a phospholipid cyclopropane fatty acid + S-adenosyl-L-homocysteine + H+

(2.1.1.79-RXN)	a phospholipid cyclopropane fatty acid + S-adenosyl-L-homocysteine + H+  ->  a phospholipid olefinic fatty acid + S-adenosyl-L-methionine

(RXN0-5515)	CTP + a 2,3,4-saturated L-phosphatidate + H+  ->  a CDP-2,3,4-saturated-diacylglycerol + diphosphate

(2.3.1.67-RXN)	acetyl-CoA + a 1-alkyl-sn-glycero-3-phosphocholine  ->  a 1-alkyl-2-acetyl-sn-glycero-3-phosphocholine + coenzyme A

(2.3.1.67-RXN)	a 1-alkyl-2-acetyl-sn-glycero-3-phosphocholine + coenzyme A  ->  acetyl-CoA + a 1-alkyl-sn-glycero-3-phosphocholine

(RXN-7698)	a very-long-chain oxoacyl-CoA + NADPH + H+  ->  a very-long-chain (3R)-3-hydroxyacyl-CoA + NADP+

(GLUCOSYLCERAMIDASE-RXN)	a D-glucosyl-N-acylsphingosine + H2O  ->  a ceramide + beta-D-glucose

(GLUCOSYLCERAMIDASE-RXN)	a ceramide + beta-D-glucose  ->  a D-glucosyl-N-acylsphingosine + H2O

(RXN-9629)	arachidoyl-CoA + H2O  ->  arachidate + coenzyme A + H+

(RXN-9629)	arachidate + coenzyme A + H+  ->  arachidoyl-CoA + H2O

(GLUCURONOKINASE-RXN)	D-glucuronate + ATP  ->  alpha-D-glucuronate 1-phosphate + ADP + H+

(PHOSPHASERSYN-RXN)	a CDP-diacylglycerol + L-serine  ->  CMP + an L-1-phosphatidylserine + H+

(2.7.1.149-RXN)	a 1-phosphatidyl-1D-myo-inositol 5-phosphate + ATP  ->  a 1-phosphatidyl-1D-myo-inositol 4,5-bisphosphate + ADP + H+

(RXN-2102)	methylesterified 1,4-alpha-D-galacturonosyl + H2O  ->  a homogalacturonan + methanol

(RXN-2102)	a homogalacturonan + methanol  ->  methylesterified 1,4-alpha-D-galacturonosyl + H2O

(2.7.1.153-RXN)	a 1-phosphatidyl-1D-myo-inositol 4,5-bisphosphate + ATP  ->  1-phosphatidyl-1D-myo-inositol 3,4,5-trisphosphate + ADP + H+

(RXN-7792)	dihydrosphingosine + a long-chain acyl-CoA  ->  a plant ceramide (I) + coenzyme A + H+

(RXN-11373)	2-[3-carboxy-3-(dimethylammonio)propyl]-L-histidine in eEF-2 + S-adenosyl-L-methionine  ->  an [eEF-2]-diphthine + S-adenosyl-L-homocysteine + H+

(2.4.1.94-RXN)	a [protein]-L-asparagine + UDP-N-acetyl-alpha-D-glucosamine  ->  a [protein]-N4-(N-acetyl-beta-D-glucosaminyl)-L-asparagine + UDP + H+

(2.4.1.94-RXN)	a [protein]-N4-(N-acetyl-beta-D-glucosaminyl)-L-asparagine + UDP + H+  ->  a [protein]-L-asparagine + UDP-N-acetyl-alpha-D-glucosamine

(TRNA-URACIL-5--METHYLTRANSFERASE-RXN)	a tRNA uridine54 + S-adenosyl-L-methionine  ->  a tRNA containing 5-methyluridine54 + S-adenosyl-L-homocysteine + H+

(TRNA-URACIL-5--METHYLTRANSFERASE-RXN)	a tRNA containing 5-methyluridine54 + S-adenosyl-L-homocysteine + H+  ->  a tRNA uridine54 + S-adenosyl-L-methionine

(RXN-12639)	a long-chain acyl-CoA + ethanol  ->  a fatty acid-ethyl ester + coenzyme A

(RXN-11638)	S-adenosyl-L-methionine + cytidine1402 in 16S rRNA  ->  S-adenosyl-L-homocysteine + N4-methylcytidine1402  in 16S rRNA + H+

(RXN-11638)	S-adenosyl-L-homocysteine + N4-methylcytidine1402  in 16S rRNA + H+  ->  S-adenosyl-L-methionine + cytidine1402 in 16S rRNA

(RXN-11858)	S-adenosyl-L-methionine + a cytosine48 in tRNA  ->  S-adenosyl-L-homocysteine + a 5-methylcytosine48 in tRNA + H+

(RXN-11858)	S-adenosyl-L-homocysteine + a 5-methylcytosine48 in tRNA + H+  ->  S-adenosyl-L-methionine + a cytosine48 in tRNA

(RXN-9718)	acetoin + coenzyme A + NAD+  ->  acetaldehyde + acetyl-CoA + NADH + H+

(2.7.1.154-RXN)	a 1-phosphatidyl-1D-myo-inositol 4-phosphate + ATP  ->  a 1-phosphatidyl-1D-myo-inositol 3,4-bisphosphate + ADP + H+

(RXN-10470)	[thyroglobulin]-3-iodotyrosine + [thyroglobulin]-3,5-diiodotyrosine + hydrogen peroxide  ->  [thyroglobulin]-triiodothyronine + [thyroglobulin]-aminoacrylate + 2 H2O

(RXN-10470)	[thyroglobulin]-triiodothyronine + [thyroglobulin]-aminoacrylate + 2 H2O  ->  [thyroglobulin]-3-iodotyrosine + [thyroglobulin]-3,5-diiodotyrosine + hydrogen peroxide

(RXN-5469)	a (mannosyl)8-(N-acetylglucosaminyl)2-diphosphodolichol + a dolichyl beta-D-mannosyl phosphate  ->  a (mannosyl)9-(N-acetylglucosaminyl)2-diphosphodolichol + a dolichyl phosphate + H+

(L-GLN-FRUCT-6-P-AMINOTRANS-RXN)	D-fructose 6-phosphate + L-glutamine  ->  D-glucosamine-6-phosphate + L-glutamate

(3.2.1.114-RXN)	a (mannosyl)5-(N-acetylglucosaminyl)-R + 2 H2O  ->  a (mannosyl)3-(N-acetylglucosaminyl)-R + 2 alpha-D-mannose

(3.2.1.114-RXN)	a (mannosyl)3-(N-acetylglucosaminyl)-R + 2 alpha-D-mannose  ->  a (mannosyl)5-(N-acetylglucosaminyl)-R + 2 H2O

(FUCOKINASE-RXN)	L-fucose + ATP  ->  beta-L-fucose 1-phosphate + ADP + H+

(QUEUOSINE-TRNA-RIBOSYLTRANSFERASE-RXN)	a guanine34 in tRNA + queuine + H+  ->  queuosine at position 34 of a tRNA + guanine

(QUEUOSINE-TRNA-RIBOSYLTRANSFERASE-RXN)	queuosine at position 34 of a tRNA + guanine  ->  a guanine34 in tRNA + queuine + H+

(RXN-5470)	a (mannosyl)9-(N-acetylglucosaminyl)2-diphosphodolichol + a dolichyl beta-D-glucosyl phosphate  ->  a glucosyl-(mannosyl)9-(N-acetylglucosaminyl)2-diphosphodolichol + a dolichyl phosphate + H+

(RXN0-5063)	N-6-isopentyl adenosine-37 tRNA + 2 S-adenosyl-L-methionine + S-sulfanyl-[acceptor]  ->  S-adenosyl-L-homocysteine + 2-methylthio-N-6-isopentyl adenosine-37 tRNA + L-methionine + 5'-deoxyadenosine + an unsulfurated sulfur acceptor + H+

(RXN0-5063)	S-adenosyl-L-homocysteine + 2-methylthio-N-6-isopentyl adenosine-37 tRNA + L-methionine + 5'-deoxyadenosine + an unsulfurated sulfur acceptor + H+  ->  N-6-isopentyl adenosine-37 tRNA + 2 S-adenosyl-L-methionine + S-sulfanyl-[acceptor]

(GANGLIOSIDE-GALACTOSYLTRANSFERASE-RXN)	UDP-alpha-D-galactose + a 1-O-[O-2-(acetylamino)-2-deoxy-beta-D-galactopyranosyl-(1->4)-O-[N-acetyl-alpha-neuraminyl-(2->3)]-O-beta-D-galactopyranosyl-(1->4)-beta-D-glucopyranosyl]-ceramide  ->  a 1-O-[O-beta-D-galactosyl-(1->3)-O-2-(acetylamino)-2-deoxy-beta-D-galactopyranosyl-(1->4)-O-[N-acetyl-alpha-neuraminyl-(2->3)]-O-beta-D-galactopyranosyl-(1->4)-beta-D-glucopyranosyl]-ceramide + UDP + H+

(GANGLIOSIDE-GALACTOSYLTRANSFERASE-RXN)	a 1-O-[O-beta-D-galactosyl-(1->3)-O-2-(acetylamino)-2-deoxy-beta-D-galactopyranosyl-(1->4)-O-[N-acetyl-alpha-neuraminyl-(2->3)]-O-beta-D-galactopyranosyl-(1->4)-beta-D-glucopyranosyl]-ceramide + UDP + H+  ->  UDP-alpha-D-galactose + a 1-O-[O-2-(acetylamino)-2-deoxy-beta-D-galactopyranosyl-(1->4)-O-[N-acetyl-alpha-neuraminyl-(2->3)]-O-beta-D-galactopyranosyl-(1->4)-beta-D-glucopyranosyl]-ceramide

(RXN-8409)	a protein c-terminal s-farnesyl-l-cysteine methyl ester + H2O  ->  a protein c-terminal S-farnesyl-L-cysteine + methanol + H+

(RXN-8409)	a protein c-terminal S-farnesyl-L-cysteine + methanol + H+  ->  a protein c-terminal s-farnesyl-l-cysteine methyl ester + H2O

(2.1.1.127-RXN)	a [ribulose-1,5-bisphosphate-carboxylase]-lysine + 3 S-adenosyl-L-methionine  ->  a [ribulose-1,5-bisphosphate-carboxylase]-N6,N6,N6-trimethyl-L-lysine + 3 S-adenosyl-L-homocysteine + 3 H+

(2.1.1.127-RXN)	a [ribulose-1,5-bisphosphate-carboxylase]-N6,N6,N6-trimethyl-L-lysine + 3 S-adenosyl-L-homocysteine + 3 H+  ->  a [ribulose-1,5-bisphosphate-carboxylase]-lysine + 3 S-adenosyl-L-methionine

(DIPHTINE--AMMONIA-LIGASE-RXN)	an [eEF-2]-diphthine + ammonia + ATP  ->  diphthamide in eEF-2 + ADP + phosphate

(2.7.1.150-RXN)	a 1-phosphatidyl-1D-myo-inositol 3-phosphate + ATP  ->  1-phosphatidyl-1D-myo-inositol 3,5-bisphosphate + ADP + H+

(RXN-9589)	a homogalacturonan + UDP-alpha-D-xylose  ->  a xylogalacturonan + UDP + 4 H+

(3.3.2.10-RXN)	an epoxide + H2O  ->  a glycol

(3.3.2.10-RXN)	a glycol  ->  an epoxide + H2O

(DOLICHOL-KINASE-RXN)	a dolichol + CTP  ->  a dolichyl phosphate + CDP + H+

(DOLICHOL-KINASE-RXN)	a dolichyl phosphate + CDP + H+  ->  a dolichol + CTP

(RXN-10468)	[thyroglobulin]-L-tyrosine + iodide + hydrogen peroxide + H+  ->  [thyroglobulin]-3-iodotyrosine + 2 H2O

(RXN-10468)	[thyroglobulin]-3-iodotyrosine + 2 H2O  ->  [thyroglobulin]-L-tyrosine + iodide + hydrogen peroxide + H+

(RXN-5465)	a (mannosyl)4-(N-acetylglucosaminyl)2-diphosphodolichol + GDP-alpha-D-mannose  ->  a (mannosyl)5-(N-acetylglucosaminyl)2-diphosphodolichol + GDP + H+

(RXN-5465)	a (mannosyl)5-(N-acetylglucosaminyl)2-diphosphodolichol + GDP + H+  ->  a (mannosyl)4-(N-acetylglucosaminyl)2-diphosphodolichol + GDP-alpha-D-mannose

(RXN-12472)	an adenine22 in tRNA + S-adenosyl-L-methionine + H+  ->  N1-methyladenine22 in tRNA + S-adenosyl-L-homocysteine

(RXN-12472)	N1-methyladenine22 in tRNA + S-adenosyl-L-homocysteine  ->  an adenine22 in tRNA + S-adenosyl-L-methionine + H+

(RXN-5462)	a mannosyl-(N-acetylglucosaminyl)2-diphosphodolichol + GDP-alpha-D-mannose  ->  a (mannosyl)2-(N-acetylglucosaminyl)2-diphosphodolichol + GDP + H+

(RXN-11578)	S-adenosyl-L-methionine + guanine527 in 16S rRNA  ->  S-adenosyl-L-homocysteine + N7-methylguanine527 in 16S rRNA

(RXN-11578)	S-adenosyl-L-homocysteine + N7-methylguanine527 in 16S rRNA  ->  S-adenosyl-L-methionine + guanine527 in 16S rRNA

(RXN-11596)	adenine1618 in 23S rRNA + S-adenosyl-L-methionine  ->  N6-methyladenine1618 in 23S rRNA + S-adenosyl-L-homocysteine + H+

(RXN-11596)	N6-methyladenine1618 in 23S rRNA + S-adenosyl-L-homocysteine + H+  ->  adenine1618 in 23S rRNA + S-adenosyl-L-methionine

(RXN-11750)	a very-long-chain (3R)-3-hydroxyacyl-CoA  ->  a very-long-chain trans-2,3-dehydroacyl-CoA + H2O

(RXN-11859)	S-adenosyl-L-methionine + a cytosine49 in tRNA  ->  S-adenosyl-L-homocysteine + a 5-methylcytosine49 in tRNA + H+

(RXN-11859)	S-adenosyl-L-homocysteine + a 5-methylcytosine49 in tRNA + H+  ->  S-adenosyl-L-methionine + a cytosine49 in tRNA

(RXN-5467)	a (mannosyl)6-(N-acetylglucosaminyl)2-diphosphodolichol + a dolichyl beta-D-mannosyl phosphate  ->  a (mannosyl)7-(N-acetylglucosaminyl)2-diphosphodolichol + a dolichyl phosphate + H+

(RXN-11370)	2-(3-carboxy-3-aminopropyl)-L-histidine in eEF-2 + S-adenosyl-L-methionine  ->  2-[3-carboxy-3-(methylammonio)propyl]-L-histidine in eEF-2 + S-adenosyl-L-homocysteine + H+

(RXN-10947)	a 1-phosphatidyl-1D-myo-inositol 3,4-bisphosphate + H2O  ->  a 1-phosphatidyl-1D-myo-inositol 4-phosphate + phosphate

(RXN-10947)	a 1-phosphatidyl-1D-myo-inositol 4-phosphate + phosphate  ->  a 1-phosphatidyl-1D-myo-inositol 3,4-bisphosphate + H2O

(RXN-11371)	an [eEF-2]-L-histidine + S-adenosyl-L-methionine  ->  2-(3-carboxy-3-aminopropyl)-L-histidine in eEF-2 + S-methyl-5'-thioadenosine + H+

(RXN-2081)	a homogalacturonan + S-adenosyl-L-methionine  ->  methylesterified 1,4-alpha-D-galacturonosyl + S-adenosyl-L-homocysteine + H+

(1.8.98.2-RXN)	peroxiredoxin-(S-hydroxy-S-oxocysteine) + ATP + a protein dithiol  ->  peroxiredoxin-(S-hydroxycysteine) + ADP + a protein disulfide + phosphate + H+

(1.8.98.2-RXN)	peroxiredoxin-(S-hydroxycysteine) + ADP + a protein disulfide + phosphate + H+  ->  peroxiredoxin-(S-hydroxy-S-oxocysteine) + ATP + a protein dithiol

(RXN-5472)	a (glucosyl)2(mannosyl)9-(N-acetylglucosaminyl)2-diphosphodolichol + a dolichyl beta-D-glucosyl phosphate  ->  dolichyl diphosphooligosaccharide + a dolichyl phosphate + H+

(2.7.10.2-RXN)	ATP + a [protein]-L-tyrosine  ->  a protein-L-tyrosine phosphate + ADP + H+

(2.7.10.2-RXN)	a protein-L-tyrosine phosphate + ADP + H+  ->  ATP + a [protein]-L-tyrosine

(PROTEIN-TYROSINE-PHOSPHATASE-RXN)	a protein-L-tyrosine phosphate + H2O  ->  a [protein]-L-tyrosine + phosphate

(PROTEIN-TYROSINE-PHOSPHATASE-RXN)	a [protein]-L-tyrosine + phosphate  ->  a protein-L-tyrosine phosphate + H2O

(2.1.1.125-RXN)	S-adenosyl-L-methionine + [histone]-L-arginine  ->  S-adenosyl-L-homocysteine + [histone]-Nomega-methyl-arginine + H+

(2.1.1.125-RXN)	S-adenosyl-L-homocysteine + [histone]-Nomega-methyl-arginine + H+  ->  S-adenosyl-L-methionine + [histone]-L-arginine

(RXN0-1321)	a guanine34 in tRNA + preQ1  ->  a 7-aminomethyl-7-deazaguanosine34 in tRNA + guanine

(RXN0-1321)	a 7-aminomethyl-7-deazaguanosine34 in tRNA + guanine  ->  a guanine34 in tRNA + preQ1

(1.14.19.4-RXN)	4-hydroxysphinganine + a reduced electron acceptor + oxygen  ->  delta8-phytosphingenine + an oxidized electron acceptor + 2 H2O

(1.14.19.4-RXN)	delta8-phytosphingenine + an oxidized electron acceptor + 2 H2O  ->  4-hydroxysphinganine + a reduced electron acceptor + oxygen

(RXN-716)	cathasterone + a reduced electron acceptor + oxygen  ->  teasterone + an oxidized electron acceptor + H2O

(3-OXO-5-BETA-STEROID-4-DEHYDROGENASE-RXN)	a 3-oxo-5-beta-steroid + an oxidized electron acceptor  ->  a 3-oxo-delta4-steroid + a reduced electron acceptor

(3-OXO-5-BETA-STEROID-4-DEHYDROGENASE-RXN)	a 3-oxo-delta4-steroid + a reduced electron acceptor  ->  a 3-oxo-5-beta-steroid + an oxidized electron acceptor

(RXN-11260)	tricoumaroyl spermidine + 3 a reduced electron acceptor + 3 oxygen  ->  tricaffeoyl spermidine + 3 an oxidized electron acceptor + 3 H2O

(OCTAPRENYL-METHYL-METHOXY-BENZOQ-OH-RXN)	6-methoxy-3-methyl-2-all-trans-octaprenyl-1,4-benzoquinol + a reduced electron acceptor + oxygen  ->  an oxidized electron acceptor + 3-demethylubiquinol-8 + H2O

(OCTAPRENYL-METHYL-METHOXY-BENZOQ-OH-RXN)	an oxidized electron acceptor + 3-demethylubiquinol-8 + H2O  ->  6-methoxy-3-methyl-2-all-trans-octaprenyl-1,4-benzoquinol + a reduced electron acceptor + oxygen

(RXN-8030)	epsilon-carotene + a reduced electron acceptor + oxygen  ->  epsilon,epsilon-carotene-3-diol + an oxidized electron acceptor + H2O

(RXN-9667)	a lipid linoleoyl group + a reduced electron acceptor + oxygen  ->  a lipid alpha-linolenoyl group + an oxidized electron acceptor + 2 H2O

(RXN-9667)	a lipid alpha-linolenoyl group + an oxidized electron acceptor + 2 H2O  ->  a lipid linoleoyl group + a reduced electron acceptor + oxygen

(RXN-8154)	phaseic acid + a reduced electron acceptor  ->  dihydroxyphaseic acid + an oxidized electron acceptor

(RXN-713)	campestanol + a reduced electron acceptor + oxygen  ->  (6alpha)-hydroxycampestanol + an oxidized electron acceptor + H2O

(RXN-11262)	triferuloyl spermidine + 3 a reduced electron acceptor + 3 oxygen  ->  trihydroxyferuloyl spermidine + 3 an oxidized electron acceptor + 3 H2O

(RXN-821)	L-proline + an oxidized electron acceptor  ->  (S)-1-pyrroline-5-carboxylate + a reduced electron acceptor + H+

(SELENOCYSTEINE-LYASE-RXN)	selenocysteine + a reduced electron acceptor  ->  L-alanine + selenide + an oxidized electron acceptor + H+

(SELENOCYSTEINE-LYASE-RXN)	L-alanine + selenide + an oxidized electron acceptor + H+  ->  selenocysteine + a reduced electron acceptor

(RXN-9669)	a lipid oleoyl-group + a reduced electron acceptor + oxygen  ->  a lipid linoleoyl group + an oxidized electron acceptor + 2 H2O

(RXN-9601)	oleoyl-CoA + a reduced electron acceptor + oxygen  ->  linoleoyl-CoA + an oxidized electron acceptor + 2 H2O

(RXN-9601)	linoleoyl-CoA + an oxidized electron acceptor + 2 H2O  ->  oleoyl-CoA + a reduced electron acceptor + oxygen

(1.20.99.1-RXN)	arsenate + a reduced electron acceptor + H+  ->  arsenite + an oxidized electron acceptor + H2O

(RXNQT-4343)	3-butenylglucosinolate + a reduced electron acceptor + oxygen  ->  2-hydroxy-3-butenylglucosinolate + an oxidized electron acceptor + H2O

(RXNQT-4343)	2-hydroxy-3-butenylglucosinolate + an oxidized electron acceptor + H2O  ->  3-butenylglucosinolate + a reduced electron acceptor + oxygen

(DEOXYHYPUSINE-MONOOXYGENASE-RXN)	an [eIF5A-precursor]-deoxyhypusine + a reduced electron acceptor + oxygen  ->  an [eIF5A]-hypusine + an oxidized electron acceptor + H2O

(1.14.99.37-RXN)	a reduced electron acceptor + taxa-4,11-diene + oxygen  ->  an oxidized electron acceptor + taxa-4(20),11-dien-5alpha-ol + H2O

(1.14.99.37-RXN)	an oxidized electron acceptor + taxa-4(20),11-dien-5alpha-ol + H2O  ->  a reduced electron acceptor + taxa-4,11-diene + oxygen

(NADH-DEHYDROGENASE-RXN)	an oxidized electron acceptor + NADH + H+  ->  a reduced electron acceptor + NAD+

(NADH-DEHYDROGENASE-RXN)	a reduced electron acceptor + NAD+  ->  an oxidized electron acceptor + NADH + H+

(RXN-719)	typhasterol + a reduced electron acceptor + oxygen  ->  castasterone + an oxidized electron acceptor + H2O

(RXN-10644)	1-hydroxylycopene + an oxidized electron acceptor  ->  1'-hydroxy-gamma-carotene + a reduced electron acceptor

(RXN-10644)	1'-hydroxy-gamma-carotene + a reduced electron acceptor  ->  1-hydroxylycopene + an oxidized electron acceptor

(RXN-9236)	6-methoxy-3-methyl-2-all-trans-decaprenyl-1,4-benzoquinol + a reduced electron acceptor + oxygen  ->  an oxidized electron acceptor + 3-demethylubiquinol-10 + H2O

(SUCC-FUM-OXRED-RXN)	succinate + an oxidized electron acceptor  ->  fumarate + a reduced electron acceptor

(SUCC-FUM-OXRED-RXN)	fumarate + a reduced electron acceptor  ->  succinate + an oxidized electron acceptor

(NITRATREDUCT-RXN)	nitrite + an oxidized electron acceptor + H2O  ->  nitrate + a reduced electron acceptor

(NITRATREDUCT-RXN)	nitrate + a reduced electron acceptor  ->  nitrite + an oxidized electron acceptor + H2O

(RXN1A0-6316)	(S)-DNPA + a reduced electron acceptor  ->  5-deoxy-dihydrokalafungin + an oxidized electron acceptor

(RXN1A0-6316)	5-deoxy-dihydrokalafungin + an oxidized electron acceptor  ->  (S)-DNPA + a reduced electron acceptor

(RXN-9243)	6-methoxy-3-methyl-2-all-trans-nonaprenyl-1,4-benzoquinol + a reduced electron acceptor + oxygen  ->  an oxidized electron acceptor + 3-demethylubiquinol-9 + H2O

(RXN-8029)	epsilon,epsilon-carotene-3-diol + a reduced electron acceptor + oxygen  ->  lactucaxanthin + an oxidized electron acceptor + H2O

(RXN-11401)	9'-cis-neurosporene + a reduced electron acceptor + oxygen  ->  7',9'-cis-lycopene + an oxidized electron acceptor + 2 H2O

(RXN-11401)	7',9'-cis-lycopene + an oxidized electron acceptor + 2 H2O  ->  9'-cis-neurosporene + a reduced electron acceptor + oxygen

(1.6.99.5-RXN)	an oxidized electron acceptor + NADH + H+  ->  a reduced electron acceptor + NAD+

(1.6.99.5-RXN)	a reduced electron acceptor + NAD+  ->  an oxidized electron acceptor + NADH + H+

(1.5.99.12-RXN)	N6-dimethylallyladenine + an oxidized electron acceptor + H2O  ->  3-methyl-2-butenal + a reduced electron acceptor + adenine

(1.5.99.12-RXN)	3-methyl-2-butenal + a reduced electron acceptor + adenine  ->  N6-dimethylallyladenine + an oxidized electron acceptor + H2O

(2-HYDROXYGLUTARATE-DEHYDROGENASE-RXN)	(S)-2-hydroxyglutarate + an oxidized electron acceptor  ->  2-oxoglutarate + a reduced electron acceptor

(2-HYDROXYGLUTARATE-DEHYDROGENASE-RXN)	2-oxoglutarate + a reduced electron acceptor  ->  (S)-2-hydroxyglutarate + an oxidized electron acceptor

(RXN-12608)	zealexin A1 + an oxidized electron acceptor  ->  zealexin B1 + a reduced electron acceptor

(ISOLEUCINE--TRNA-LIGASE-RXN)	tRNAile + L-isoleucine + ATP + H+  ->  L-isoleucyl-tRNAile + AMP + diphosphate

(ISOLEUCINE--TRNA-LIGASE-RXN)	L-isoleucyl-tRNAile + AMP + diphosphate  ->  tRNAile + L-isoleucine + ATP + H+

(GLYCINE--TRNA-LIGASE-RXN)	tRNAgly + glycine + ATP + H+  ->  glycyl-tRNAgly + AMP + diphosphate

(GLYCINE--TRNA-LIGASE-RXN)	glycyl-tRNAgly + AMP + diphosphate  ->  tRNAgly + glycine + ATP + H+

(GLURS-RXN)	tRNAGlu + L-glutamate + ATP + H+  ->  L-glutamyl-tRNAGlu + AMP + diphosphate

(RXN0-2161)	tRNAsec + L-serine + ATP + H+  ->  L-seryl-tRNAsec + AMP + diphosphate

(RXN0-2161)	L-seryl-tRNAsec + AMP + diphosphate  ->  tRNAsec + L-serine + ATP + H+

(LEUCINE--TRNA-LIGASE-RXN)	tRNAleu + L-leucine + ATP + H+  ->  L-leucyl-tRNAleu + AMP + diphosphate

(LEUCINE--TRNA-LIGASE-RXN)	L-leucyl-tRNAleu + AMP + diphosphate  ->  tRNAleu + L-leucine + ATP + H+

(RXN-9386)	tRNAgln + L-glutamate + ATP + H+  ->  L-glutamyl-tRNAGln + AMP + diphosphate

(MRNA-GUANINE-N7--METHYLTRANSFERASE-RXN)	5'-guanylated mRNA + S-adenosyl-L-methionine  ->  S-adenosyl-L-homocysteine + a 5'-(N7-methylguanosine 5'-triphospho)-[mRNA] + H+

(MRNA-GUANINE-N7--METHYLTRANSFERASE-RXN)	S-adenosyl-L-homocysteine + a 5'-(N7-methylguanosine 5'-triphospho)-[mRNA] + H+  ->  5'-guanylated mRNA + S-adenosyl-L-methionine

(HISTIDINE--TRNA-LIGASE-RXN)	tRNAhis + L-histidine + ATP + H+  ->  L-histidyl-tRNAhis + AMP + diphosphate

(HISTIDINE--TRNA-LIGASE-RXN)	L-histidyl-tRNAhis + AMP + diphosphate  ->  tRNAhis + L-histidine + ATP + H+

(METHIONYL-TRNA-FORMYLTRANSFERASE-RXN)	L-methionyl-tRNAfmet + 10-formyl-tetrahydrofolate  ->  N-formyl-L-methionyl-tRNAfmet + tetrahydrofolate

(METHIONYL-TRNA-FORMYLTRANSFERASE-RXN)	N-formyl-L-methionyl-tRNAfmet + tetrahydrofolate  ->  L-methionyl-tRNAfmet + 10-formyl-tetrahydrofolate

(ASPARTATE--TRNA-LIGASE-RXN)	tRNAasp + L-aspartate + ATP + H+  ->  L-aspartyl-tRNAasp + AMP + diphosphate

(ASPARTATE--TRNA-LIGASE-RXN)	L-aspartyl-tRNAasp + AMP + diphosphate  ->  tRNAasp + L-aspartate + ATP + H+

(GLUTRNAREDUCT-RXN)	L-glutamyl-tRNAGlu + NADPH  ->  glutamate-1-semialdehyde + tRNAGlu + NADP+

(ARGININE--TRNA-LIGASE-RXN)	tRNAarg + L-arginine + ATP + H+  ->  L-arginyl-tRNAarg + AMP + diphosphate

(METHIONINE--TRNA-LIGASE-RXN)	tRNAmet + L-methionine + ATP + H+  ->  L-methionyl-tRNAmet + AMP + diphosphate

(PHENYLALANINE--TRNA-LIGASE-RXN)	tRNAphe + L-phenylalanine + ATP + H+  ->  L-phenylalanyl-tRNAphe + AMP + diphosphate

(PHENYLALANINE--TRNA-LIGASE-RXN)	L-phenylalanyl-tRNAphe + AMP + diphosphate  ->  tRNAphe + L-phenylalanine + ATP + H+

(VALINE--TRNA-LIGASE-RXN)	tRNAval + L-valine + ATP + H+  ->  L-valyl-tRNAval + AMP + diphosphate

(VALINE--TRNA-LIGASE-RXN)	L-valyl-tRNAval + AMP + diphosphate  ->  tRNAval + L-valine + ATP + H+

(6.3.5.7-RXN)	L-glutamine + L-glutamyl-tRNAGln + ATP + H2O  ->  L-glutamate + L-glutaminyl-tRNAgln + ADP + phosphate + H+

(RXN-12460)	L-asparaginyl-tRNAasn + H2O  ->  L-asparagine + tRNAasn + 2 H+

(RXN-12460)	L-asparagine + tRNAasn + 2 H+  ->  L-asparaginyl-tRNAasn + H2O

(PROLINE--TRNA-LIGASE-RXN)	tRNApro + L-proline + ATP + H+  ->  L-prolyl-tRNApro + AMP + diphosphate

(PROLINE--TRNA-LIGASE-RXN)	L-prolyl-tRNApro + AMP + diphosphate  ->  tRNApro + L-proline + ATP + H+

(GLUTAMINE--TRNA-LIGASE-RXN)	tRNAgln + L-glutamine + ATP + H+  ->  L-glutaminyl-tRNAgln + AMP + diphosphate

(GLUTAMINE--TRNA-LIGASE-RXN)	L-glutaminyl-tRNAgln + AMP + diphosphate  ->  tRNAgln + L-glutamine + ATP + H+

(ALANINE--TRNA-LIGASE-RXN)	tRNAala + L-alanine + ATP + H+  ->  L-alanyl-tRNAala + AMP + diphosphate

(ALANINE--TRNA-LIGASE-RXN)	L-alanyl-tRNAala + AMP + diphosphate  ->  tRNAala + L-alanine + ATP + H+

(LYSINE--TRNA-LIGASE-RXN)	L-lysine + tRNAlys + ATP + H+  ->  L-lysyl-tRNAlys + AMP + diphosphate

(LYSINE--TRNA-LIGASE-RXN)	L-lysyl-tRNAlys + AMP + diphosphate  ->  L-lysine + tRNAlys + ATP + H+

(SERINE--TRNA-LIGASE-RXN)	tRNAser + L-serine + ATP + H+  ->  L-seryl-tRNAser + AMP + diphosphate

(SERINE--TRNA-LIGASE-RXN)	L-seryl-tRNAser + AMP + diphosphate  ->  tRNAser + L-serine + ATP + H+

(ASPARAGINE--TRNA-LIGASE-RXN)	tRNAasn + L-asparagine + ATP + H+  ->  L-asparaginyl-tRNAasn + AMP + diphosphate

(ASPARAGINE--TRNA-LIGASE-RXN)	L-asparaginyl-tRNAasn + AMP + diphosphate  ->  tRNAasn + L-asparagine + ATP + H+

(TYROSINE--TRNA-LIGASE-RXN)	tRNAtyr + L-tyrosine + ATP + H+  ->  L-tyrosyl-tRNAtyr + AMP + diphosphate

(TYROSINE--TRNA-LIGASE-RXN)	L-tyrosyl-tRNAtyr + AMP + diphosphate  ->  tRNAtyr + L-tyrosine + ATP + H+

(THREONINE--TRNA-LIGASE-RXN)	tRNAthr + L-threonine + ATP + H+  ->  L-threonyl-tRNAthr + AMP + diphosphate

(THREONINE--TRNA-LIGASE-RXN)	L-threonyl-tRNAthr + AMP + diphosphate  ->  tRNAthr + L-threonine + ATP + H+

(TRYPTOPHAN--TRNA-LIGASE-RXN)	L-tryptophan + tRNAtrp + ATP + H+  ->  AMP + L-tryptophanyl-tRNAtrp + diphosphate

(TRYPTOPHAN--TRNA-LIGASE-RXN)	AMP + L-tryptophanyl-tRNAtrp + diphosphate  ->  L-tryptophan + tRNAtrp + ATP + H+

(CYSTEINE--TRNA-LIGASE-RXN)	tRNAcys + L-cysteine + ATP + H+  ->  L-cysteinyl-tRNAcys + AMP + diphosphate

(CYSTEINE--TRNA-LIGASE-RXN)	L-cysteinyl-tRNAcys + AMP + diphosphate  ->  tRNAcys + L-cysteine + ATP + H+

(RXN-9659)	a trans oct-2-enoyl-[acp] + NADH + H+  ->  an octanoyl-[acp] + NAD+

(RXN-11481)	a 3R-hydroxypimelyl-[acp] methyl ester  ->  an enoylpimelyl-[acp] methyl ester + H2O

(RXN-11481)	an enoylpimelyl-[acp] methyl ester + H2O  ->  a 3R-hydroxypimelyl-[acp] methyl ester

(1.18.1.2-RXN)	2 a reduced ferredoxin + NADP+ + H+  ->  2 an oxidized ferredoxin + NADPH

(RXN1G-138)	a cis-delta9-C28:1-[acp] + a malonyl-[acp]  ->  a cis-delta11-3-oxo-C30:1-[acp] + a holo-[acyl-carrier protein] + CO2

(RXN1G-138)	a cis-delta11-3-oxo-C30:1-[acp] + a holo-[acyl-carrier protein] + CO2  ->  a cis-delta9-C28:1-[acp] + a malonyl-[acp]

(RXN-10462)	an acyl-[acp] + sn-glycerol-3-phosphate  ->  a 1-acyl-sn-glycerol-3-phosphate + a holo-[acyl-carrier protein]

(RXN-9550)	a palmitoleoyl-[acp] + H2O  ->  palmitoleate + a holo-[acyl-carrier protein] + H+

(RXN-9550)	palmitoleate + a holo-[acyl-carrier protein] + H+  ->  a palmitoleoyl-[acp] + H2O

(RXN-9552)	a (R)-3-hydroxypetroselinoyl-[acp] + NADP+  ->  a 3-oxo-petroslinoyl-[acp] + NADPH + H+

(RXN-9552)	a 3-oxo-petroslinoyl-[acp] + NADPH + H+  ->  a (R)-3-hydroxypetroselinoyl-[acp] + NADP+

(RXN1G-358)	a cis-delta15-3-hydroxyC34:1-[acp] + NADP+  ->  a cis-delta15-3-oxo-C34:1-[acp] + NADPH + H+

(RXN1G-358)	a cis-delta15-3-oxo-C34:1-[acp] + NADPH + H+  ->  a cis-delta15-3-hydroxyC34:1-[acp] + NADP+

(RXN-9516)	a butyryl-[acp] + a malonyl-[acp]  ->  a 3-oxo-hexanoyl-[acp] + CO2 + a holo-[acyl-carrier protein]

(RXN-7875)	cholesterol + 2 a reduced  adrenodoxin + oxygen  ->  (22R)beta-hydroxy-cholesterol + 2 an oxidized adrenodoxin + H2O

(RXN-7875)	(22R)beta-hydroxy-cholesterol + 2 an oxidized adrenodoxin + H2O  ->  cholesterol + 2 a reduced  adrenodoxin + oxygen

(RXN-13008)	3R-hydroxy-docosapentaenoyl [acp] + NADP+  ->  a 3-oxo-docosapentaenoyl [acp] + NADPH + H+

(RXN-13008)	a 3-oxo-docosapentaenoyl [acp] + NADPH + H+  ->  3R-hydroxy-docosapentaenoyl [acp] + NADP+

(RXN-11476)	a 3R-hydroxyglutaryl-[acp] methyl ester + NADP+  ->  a 3-oxo-glutaryl-[acp] methyl ester + NADPH + H+

(RXN-11476)	a 3-oxo-glutaryl-[acp] methyl ester + NADPH + H+  ->  a 3R-hydroxyglutaryl-[acp] methyl ester + NADP+

(RXN1G-262)	a cis,cis-delta7,19-3-hydroxyC38:2-[acp] + NADP+  ->  a cis,cis-delta7,19-3-oxo-C38:2-[acp] + NADPH + H+

(RXN1G-262)	a cis,cis-delta7,19-3-oxo-C38:2-[acp] + NADPH + H+  ->  a cis,cis-delta7,19-3-hydroxyC38:2-[acp] + NADP+

(RXN-9528)	a 3-oxo-decanoyl-[acp] + NADPH + H+  ->  an (R)-3-hydroxydecanoyl-[acp] + NADP+

(RXN-12973)	a dihomo gamma linolenoyl [acp] + H2O  ->  di-homo-gamma-linolenate + a holo-[acyl-carrier protein] + H+

(RXN-12973)	di-homo-gamma-linolenate + a holo-[acyl-carrier protein] + H+  ->  a dihomo gamma linolenoyl [acp] + H2O

(RXN0-949)	a [lipoyl-carrier protein] N6-octanoyl-L-lysine + 2 S-adenosyl-L-methionine + 2 S2-  ->  a [lipoyl-carrier protein] N6-lipoyl-L-lysine + 2 5'-deoxyadenosine + 2 L-methionine

(RXN-9532)	a 3-oxo-dodecanoyl-[acp] + NADPH + H+  ->  a (R)-3-hydroxydodecanoyl-[acp] + NADP+

(RXN-9518)	a 3-oxo-hexanoyl-[acp] + NADPH + H+  ->  an (R)-3-hydroxyhexanoyl-[acp] + NADP+

(RXN0-6705)	1-palmitoylglycerol 3-phosphate + a palmitoyl-[acp]  ->  dipalmitoyl phosphatidate + a holo-[acyl-carrier protein]

(RXN0-6705)	dipalmitoyl phosphatidate + a holo-[acyl-carrier protein]  ->  1-palmitoylglycerol 3-phosphate + a palmitoyl-[acp]

(RXN-9635)	a trans-octadec-2-enoyl-[acp] + NADH + H+  ->  a stearoyl-[acp] + NAD+

(4.2.1.59-RXN)	a (R)-3-hydroxyoctanoyl-[acp]  ->  a trans oct-2-enoyl-[acp] + H2O

(RXN1G-409)	a cis,cis-delta19,37-3-hydroxy-C56:2-[acp] + NADP+  ->  a cis,cis-delta19,37-3-oxo-C56:2-[acp] + NADPH + H+

(RXN1G-409)	a cis,cis-delta19,37-3-oxo-C56:2-[acp] + NADPH + H+  ->  a cis,cis-delta19,37-3-hydroxy-C56:2-[acp] + NADP+

(RXN1G-853)	a cis,cis-delta11,29-3-hydroxy C48:2-[acp] + NADP+  ->  a cis,cis-delta11,29-3-oxo-C48:2-[acp] + NADPH + H+

(RXN1G-853)	a cis,cis-delta11,29-3-oxo-C48:2-[acp] + NADPH + H+  ->  a cis,cis-delta11,29-3-hydroxy C48:2-[acp] + NADP+

(RXN-9523)	a hexanoyl-[acyl-carrier-protein] + a malonyl-[acp]  ->  a 3-oxo-octanoyl-[acp] + CO2 + a holo-[acyl-carrier protein]

(RXN-9520)	an (R)-3-hydroxyhexanoyl-[acp]  ->  a trans hex-2-enoyl-[acp] + H2O

(3-OXOACYL-ACP-SYNTH-BASE-RXN)	an acetyl-[acp] + a malonyl-[acp]  ->  a holo-[acyl-carrier protein] + an acetoacetyl-[acp] + CO2

(3-OXOACYL-ACP-SYNTH-BASE-RXN)	a holo-[acyl-carrier protein] + an acetoacetyl-[acp] + CO2  ->  an acetyl-[acp] + a malonyl-[acp]

(4.2.1.61-RXN)	an (R)-3-hydroxypalmitoyl-[acp]  ->  a trans hexadecenoyl-[acp] + H2O

(RXN-9660)	a trans-delta2-decenoyl-[acp] + NADH + H+  ->  a decanoyl-[acp] + NAD+

(RXN-9652)	a decanoyl-[acp] + malonyl-CoA + H+  ->  a 3-oxo-dodecanoyl-[acp] + CO2 + coenzyme A

(RXN-9652)	a 3-oxo-dodecanoyl-[acp] + CO2 + coenzyme A  ->  a decanoyl-[acp] + malonyl-CoA + H+

(RXN-7679)	71-hydroxychlorophyll a + 2 a reduced ferredoxin + 2 H+  ->  chlorophyll a + 2 an oxidized ferredoxin + H2O

(RXN0-724)	UTP + a reduced flavodoxin  ->  dUTP + an oxidized flavodoxin + H2O

(RXN1G-240)	a cis-delta9-3-hydroxyC28:1-[acp] + NADP+  ->  a cis-delta9-3-oxo-C28:1-[acp] + NADPH + H+

(RXN1G-240)	a cis-delta9-3-oxo-C28:1-[acp] + NADPH + H+  ->  a cis-delta9-3-hydroxyC28:1-[acp] + NADP+

(RXN0-2142)	a 3R-hydroxy cis delta5-dodecenoyl-[acp] + NADP+  ->  a 3-oxo-cis-delta5-dodecenoyl-[acp] + NADPH + H+

(RXN0-2142)	a 3-oxo-cis-delta5-dodecenoyl-[acp] + NADPH + H+  ->  a 3R-hydroxy cis delta5-dodecenoyl-[acp] + NADP+

(RXN1G-1003)	a cis-delta17-C36:1-[acp] + a malonyl-[acp]  ->  a cis-delta19-3-oxo-C38:1-[acp] + a holo-[acyl-carrier protein] + CO2

(RXN1G-1003)	a cis-delta19-3-oxo-C38:1-[acp] + a holo-[acyl-carrier protein] + CO2  ->  a cis-delta17-C36:1-[acp] + a malonyl-[acp]

(RXN-9633)	a 3-oxo-stearoyl-[acp] + NADPH + H+  ->  a (R)-3-hydroxystearoyl-[acp] + NADP+

(UDPNACETYLGLUCOSAMACYLTRANS-RXN)	an (3R)-3-hydroxymyristoyl-[acp] + UDP-N-acetyl-alpha-D-glucosamine  ->  UDP-3-O-[(3R)-3-hydroxymyristoyl]-N-alpha-acetylglucosamine + a holo-[acyl-carrier protein]

(UDPNACETYLGLUCOSAMACYLTRANS-RXN)	UDP-3-O-[(3R)-3-hydroxymyristoyl]-N-alpha-acetylglucosamine + a holo-[acyl-carrier protein]  ->  an (3R)-3-hydroxymyristoyl-[acp] + UDP-N-acetyl-alpha-D-glucosamine

(CDPREDUCT-RXN)	CDP + a reduced thioredoxin  ->  dCDP + an oxidized thioredoxin + H2O

(UDPREDUCT-RXN)	UDP + a reduced thioredoxin  ->  dUDP + an oxidized thioredoxin + H2O

(RXN-11474)	malonyl-CoA methyl ester + a malonyl-[acp]  ->  a 3-oxo-glutaryl-[acp] methyl ester + CO2 + coenzyme A

(RXN-11474)	a 3-oxo-glutaryl-[acp] methyl ester + CO2 + coenzyme A  ->  malonyl-CoA methyl ester + a malonyl-[acp]

(RXN1G-260)	a cis-delta13-3-hydroxyC32:1-[acp] + NADP+  ->  a cis-delta13-3-oxo-C32:1-[acp] + NADPH + H+

(RXN1G-260)	a cis-delta13-3-oxo-C32:1-[acp] + NADPH + H+  ->  a cis-delta13-3-hydroxyC32:1-[acp] + NADP+

(1.8.1.4-RXN)	a [lipoyl-carrier protein] N6-dihydrolipoyl-L-lysine + NAD+  ->  a [lipoyl-carrier protein] N6-lipoyl-L-lysine + NADH + H+

(1.8.1.4-RXN)	a [lipoyl-carrier protein] N6-lipoyl-L-lysine + NADH + H+  ->  a [lipoyl-carrier protein] N6-dihydrolipoyl-L-lysine + NAD+

(RXN-9555)	a cis-vaccenoyl-[acp] + H2O  ->  cis-vaccenate + a holo-[acyl-carrier protein] + H+

(RXN-9555)	cis-vaccenate + a holo-[acyl-carrier protein] + H+  ->  a cis-vaccenoyl-[acp] + H2O

(RXN-9539)	a myristoyl-[acp] + a malonyl-[acp]  ->  a 3-oxo-palmitoyl-[acp] + CO2 + a holo-[acyl-carrier protein]

(RXN-11480)	a 3R-hydroxypimelyl-[acp] methyl ester + NADP+  ->  a 3-oxo-pimelyl-[acp] methyl ester + NADPH + H+

(RXN-11480)	a 3-oxo-pimelyl-[acp] methyl ester + NADPH + H+  ->  a 3R-hydroxypimelyl-[acp] methyl ester + NADP+

(RXN1G-384)	a cis,cis-delta7,25-3-hydroxyC44:2-[acp] + NADP+  ->  a cis,cis-delta7,25-3-oxo-C44:2-[acp] + NADPH + H+

(RXN1G-384)	a cis,cis-delta7,25-3-oxo-C44:2-[acp] + NADPH + H+  ->  a cis,cis-delta7,25-3-hydroxyC44:2-[acp] + NADP+

(RXN1G-236)	a cis-delta11-C30:1-[acp] + a malonyl-[acp]  ->  a cis-delta13-3-oxo-C32:1-[acp] + a holo-[acyl-carrier protein] + CO2

(RXN1G-236)	a cis-delta13-3-oxo-C32:1-[acp] + a holo-[acyl-carrier protein] + CO2  ->  a cis-delta11-C30:1-[acp] + a malonyl-[acp]

(RXN-10654)	a cis-delta5-dodecenoyl-[acp] + a malonyl-[acp]  ->  a 3-oxo-cis-delta7-tetradecenoyl-[acp] + a holo-[acyl-carrier protein] + CO2

(RXN-10654)	a 3-oxo-cis-delta7-tetradecenoyl-[acp] + a holo-[acyl-carrier protein] + CO2  ->  a cis-delta5-dodecenoyl-[acp] + a malonyl-[acp]

(2.4.1.119-RXN)	dolichyl diphosphooligosaccharide + a [protein]-L-asparagine  ->  a glycoprotein with the oligosaccharide chain attached by N-glycosyl linkage to protein L-asparagine + dolichyl diphosphate + H+

(2.4.1.119-RXN)	a glycoprotein with the oligosaccharide chain attached by N-glycosyl linkage to protein L-asparagine + dolichyl diphosphate + H+  ->  dolichyl diphosphooligosaccharide + a [protein]-L-asparagine

(RXN-9661)	a trans dodec-2-enoyl-[acp] + NADH + H+  ->  a dodecanoyl-[acp] + NAD+

(RXN-9531)	a decanoyl-[acp] + a malonyl-[acp]  ->  a 3-oxo-dodecanoyl-[acp] + CO2 + a holo-[acyl-carrier protein]

(RXN-9540)	a 3-oxo-palmitoyl-[acp] + NADPH + H+  ->  an (R)-3-hydroxypalmitoyl-[acp] + NADP+

(BIOTIN-CARBOXYL-RXN)	a biotinylated [BCCP dimer] + bicarbonate + ATP  ->  a carboxylated-biotinylated [BCCP dimer] + ADP + phosphate + H+

(RXN1G-203)	a cis,cis-delta13,25-3-hydroxyC44:2-[acp] + NADP+  ->  a cis,cis-delta13,25-3-oxo-C44:2-[acp] + NADPH + H+

(RXN1G-203)	a cis,cis-delta13,25-3-oxo-C44:2-[acp] + NADPH + H+  ->  a cis,cis-delta13,25-3-hydroxyC44:2-[acp] + NADP+

(RXN1G-460)	arachidoyl-CoA + a malonyl-[acp]  ->  a 3-oxo-behenoyl-[acp] + CO2 + coenzyme A

(RXN1G-460)	a 3-oxo-behenoyl-[acp] + CO2 + coenzyme A  ->  arachidoyl-CoA + a malonyl-[acp]

(GDPREDUCT-RXN)	dGDP + an oxidized thioredoxin + H2O  ->  GDP + a reduced thioredoxin

(GDPREDUCT-RXN)	GDP + a reduced thioredoxin  ->  dGDP + an oxidized thioredoxin + H2O

(RXN-9658)	a trans hex-2-enoyl-[acp] + NADH + H+  ->  a hexanoyl-[acyl-carrier-protein] + NAD+

(RXN1G-717)	a cis,cis-delta17,29-3-hydroxyC48:2-[acp] + NADP+  ->  a cis,cis-delta17,29-3-oxo-C48:2-[acp] + NADPH + H+

(RXN1G-717)	a cis,cis-delta17,29-3-oxo-C48:2-[acp] + NADPH + H+  ->  a cis,cis-delta17,29-3-hydroxyC48:2-[acp] + NADP+

(RXN1G-469)	a (R)-3-hydroxybehenoyl-[acp] + NADP+  ->  a 3-oxo-behenoyl-[acp] + NADPH + H+

(RXN1G-469)	a 3-oxo-behenoyl-[acp] + NADPH + H+  ->  a (R)-3-hydroxybehenoyl-[acp] + NADP+

(RXN-9653)	a dodecanoyl-[acp] + malonyl-CoA + H+  ->  a 3-oxo-myristoyl-[acp] + CO2 + coenzyme A

(RXN-9653)	a 3-oxo-myristoyl-[acp] + CO2 + coenzyme A  ->  a dodecanoyl-[acp] + malonyl-CoA + H+

(RXN-9650)	a hexanoyl-[acyl-carrier-protein] + malonyl-CoA + H+  ->  a 3-oxo-octanoyl-[acp] + CO2 + coenzyme A

(RXN-9650)	a 3-oxo-octanoyl-[acp] + CO2 + coenzyme A  ->  a hexanoyl-[acyl-carrier-protein] + malonyl-CoA + H+

(RXN1G-840)	a cis-delta15-C34:1-[acp] + a malonyl-[acp]  ->  a cis-delta17-3-oxo-C36:1-[acp] + a holo-[acyl-carrier protein] + CO2

(RXN1G-840)	a cis-delta17-3-oxo-C36:1-[acp] + a holo-[acyl-carrier protein] + CO2  ->  a cis-delta15-C34:1-[acp] + a malonyl-[acp]

(RXN0-1132)	a [pyruvate dehydrogenase E2 protein] N6-dihydrolipoyl-L-lysine + NAD+  ->  a [pyruvate dehydrogenase E2 protein] N6-lipoyl-L-lysine + NADH + H+

(ACYLAMINOACYL-PEPTIDASE-RXN)	an N-acylated peptide + H2O  ->  a peptide + an N-acylated amino acid + 2 H+

(ACYLAMINOACYL-PEPTIDASE-RXN)	a peptide + an N-acylated amino acid + 2 H+  ->  an N-acylated peptide + H2O

(RXN-10655)	a 3R-hydroxy cis delta7-tetradecenoyl-[acp] + NADP+  ->  a 3-oxo-cis-delta7-tetradecenoyl-[acp] + NADPH + H+

(RXN-10655)	a 3-oxo-cis-delta7-tetradecenoyl-[acp] + NADPH + H+  ->  a 3R-hydroxy cis delta7-tetradecenoyl-[acp] + NADP+

(RXN0-2144)	a 3R-hydroxy cis delta5-dodecenoyl-[acp]  ->  a trans-delta3-cis-delta5-dodecenoyl-[acp] + H2O

(RXN0-2144)	a trans-delta3-cis-delta5-dodecenoyl-[acp] + H2O  ->  a 3R-hydroxy cis delta5-dodecenoyl-[acp]

(GLUTAMATE-SYNTHASE-FERREDOXIN-RXN)	2-oxoglutarate + L-glutamine + 2 a reduced ferredoxin + 2 H+  ->  2 an oxidized ferredoxin + 2 L-glutamate

(HYDROG-RXN)	an oxidized ferredoxin + H2  ->  a reduced ferredoxin + 2 H+

(HYDROG-RXN)	a reduced ferredoxin + 2 H+  ->  an oxidized ferredoxin + H2

(RXN0-5468)	an organic hydroperoxide + a reduced thioredoxin  ->  an alcohol + an oxidized thioredoxin + H2O

(RXN0-5468)	an alcohol + an oxidized thioredoxin + H2O  ->  an organic hydroperoxide + a reduced thioredoxin

(RXN1G-252)	a cis,cis-delta9,21-3-hydroxyC40:2-[acp] + NADP+  ->  a cis,cis-delta9,21-3-oxo-C40:2-[acp] + NADPH + H+

(RXN1G-252)	a cis,cis-delta9,21-3-oxo-C40:2-[acp] + NADPH + H+  ->  a cis,cis-delta9,21-3-hydroxyC40:2-[acp] + NADP+

(RXN1G-408)	a cis,cis-delta5,17-3-hydroxyC36:2[acp] + NADP+  ->  a cis,cis-delta5,17-3-oxo-C36:2-[acp] + NADPH + H+

(RXN1G-408)	a cis,cis-delta5,17-3-oxo-C36:2-[acp] + NADPH + H+  ->  a cis,cis-delta5,17-3-hydroxyC36:2[acp] + NADP+

(RXN-9527)	an octanoyl-[acp] + a malonyl-[acp]  ->  a 3-oxo-decanoyl-[acp] + CO2 + a holo-[acyl-carrier protein]

(RXN-10658)	a cis-delta7-tetradecenoyl-[acp] + a malonyl-[acp]  ->  a 3-oxo-cis-delta9-hexadecenoyl-[acp] + a holo-[acyl-carrier protein] + CO2

(RXN-10658)	a 3-oxo-cis-delta9-hexadecenoyl-[acp] + a holo-[acyl-carrier protein] + CO2  ->  a cis-delta7-tetradecenoyl-[acp] + a malonyl-[acp]

(RXN0-1133)	a [pyruvate dehydrogenase E2 protein] N6-S-acetyldihydrolipoyl-L-lysine + coenzyme A  ->  acetyl-CoA + a [pyruvate dehydrogenase E2 protein] N6-dihydrolipoyl-L-lysine

(RXN1G-881)	a cis-delta17-3-hydroxyC36:1-[acp] + NADP+  ->  a cis-delta17-3-oxo-C36:1-[acp] + NADPH + H+

(RXN1G-881)	a cis-delta17-3-oxo-C36:1-[acp] + NADPH + H+  ->  a cis-delta17-3-hydroxyC36:1-[acp] + NADP+

(GLUTAMINYL-PEPTIDE-CYCLOTRANSFERASE-RXN)	an L-glutaminyl-peptide  ->  a 5-oxoprolyl-peptide + ammonia + H+

(GLUTAMINYL-PEPTIDE-CYCLOTRANSFERASE-RXN)	a 5-oxoprolyl-peptide + ammonia + H+  ->  an L-glutaminyl-peptide

(FLAVONADPREDUCT-RXN)	an oxidized flavodoxin + NADPH + H+  ->  a reduced flavodoxin + NADP+

(FLAVONADPREDUCT-RXN)	a reduced flavodoxin + NADP+  ->  an oxidized flavodoxin + NADPH + H+

(RXN-9549)	a palmitoyl-[acp] + H2O  ->  palmitate + a holo-[acyl-carrier protein] + H+

(RXN-9549)	palmitate + a holo-[acyl-carrier protein] + H+  ->  a palmitoyl-[acp] + H2O

(RXN-9654)	a myristoyl-[acp] + malonyl-CoA + H+  ->  a 3-oxo-palmitoyl-[acp] + CO2 + coenzyme A

(RXN-9654)	a 3-oxo-palmitoyl-[acp] + CO2 + coenzyme A  ->  a myristoyl-[acp] + malonyl-CoA + H+

(SULFITE-REDUCTASE-FERREDOXIN-RXN)	sulfite + 3 a reduced ferredoxin + 8 H+  ->  hydrogen sulfide + 3 an oxidized ferredoxin + 3 H2O

(RXN-9662)	a trans tetradec-2-enoyl-[acp] + NADH + H+  ->  a myristoyl-[acp] + NAD+

(RXN0-723)	CTP + a reduced flavodoxin  ->  dCTP + an oxidized flavodoxin + H2O

(RXN-9537)	an (3R)-3-hydroxymyristoyl-[acp]  ->  a trans tetradec-2-enoyl-[acp] + H2O

(RXN-9657)	a crotonyl-[acp] + NADH + H+  ->  a butyryl-[acp] + NAD+

(2.3.1.179-RXN)	a palmitoleoyl-[acp] + a malonyl-[acp]  ->  a 3-oxo-cis-vaccenoyl-[acp] + CO2 + a holo-[acyl-carrier protein]

(2.3.1.179-RXN)	a 3-oxo-cis-vaccenoyl-[acp] + CO2 + a holo-[acyl-carrier protein]  ->  a palmitoleoyl-[acp] + a malonyl-[acp]

(RXN1G-364)	a cis-delta7-3-hydroxyC26:1-[acp] + NADP+  ->  a cis-delta7-3-oxo-C26:1-[acp] + NADPH + H+

(RXN1G-364)	a cis-delta7-3-oxo-C26:1-[acp] + NADPH + H+  ->  a cis-delta7-3-hydroxyC26:1-[acp] + NADP+

(2.4.1.143-RXN)	UDP-N-acetyl-alpha-D-glucosamine + 6-(alpha-D-mannosyl)-beta-D-mannosyl-R  ->  UDP + 6-(2-[N-acetyl-beta-D-glucosaminyl]-alpha-D-mannosyl)-beta-D-mannosyl-R + H+

(2.4.1.143-RXN)	UDP + 6-(2-[N-acetyl-beta-D-glucosaminyl]-alpha-D-mannosyl)-beta-D-mannosyl-R + H+  ->  UDP-N-acetyl-alpha-D-glucosamine + 6-(alpha-D-mannosyl)-beta-D-mannosyl-R

(RXN1G-182)	a cis,cis-delta5,23-3-hydroxyC42:2-[acp] + NADP+  ->  a cis,cis-delta5,23-3-oxo-C42:2-[acp] + NADPH + H+

(RXN1G-182)	a cis,cis-delta5,23-3-oxo-C42:2-[acp] + NADPH + H+  ->  a cis,cis-delta5,23-3-hydroxyC42:2-[acp] + NADP+

(RXN0-1134)	pyruvate + a [pyruvate dehydrogenase E2 protein] N6-lipoyl-L-lysine + H+  ->  a [pyruvate dehydrogenase E2 protein] N6-S-acetyldihydrolipoyl-L-lysine + CO2

(RXN-9557)	a (R)-3-hydroxy-cis-vaccenoyl-[acp]  ->  a cis-vaccen-2-enoyl-[acp] + H2O

(RXN-9557)	a cis-vaccen-2-enoyl-[acp] + H2O  ->  a (R)-3-hydroxy-cis-vaccenoyl-[acp]

(RXN-9663)	a trans hexadecenoyl-[acp] + NADH + H+  ->  a palmitoyl-[acp] + NAD+

(RXN-9533)	a (R)-3-hydroxydodecanoyl-[acp]  ->  a trans dodec-2-enoyl-[acp] + H2O

(RXN-10660)	a 3R-hydroxy cis delta9-hexadecenoyl-[acp]  ->  a trans-delta3-cis-delta9-hexadecenoyl-[acp] + H2O

(RXN-10660)	a trans-delta3-cis-delta9-hexadecenoyl-[acp] + H2O  ->  a 3R-hydroxy cis delta9-hexadecenoyl-[acp]

(RXN-9651)	an octanoyl-[acp] + malonyl-CoA + H+  ->  a 3-oxo-decanoyl-[acp] + CO2 + coenzyme A

(RXN-9651)	a 3-oxo-decanoyl-[acp] + CO2 + coenzyme A  ->  an octanoyl-[acp] + malonyl-CoA + H+

(RXN-9535)	a dodecanoyl-[acp] + a malonyl-[acp]  ->  a 3-oxo-myristoyl-[acp] + CO2 + a holo-[acyl-carrier protein]

(RXN-9548)	a stearoyl-[acp] + H2O  ->  stearate + a holo-[acyl-carrier protein] + H+

(UDPHYDROXYMYRGLUCOSAMNACETYLTRANS-RXN)	an (3R)-3-hydroxymyristoyl-[acp] + UDP-3-O-(3-hydroxymyristoyl)-alpha-D-glucosamine  ->  UDP-2,3-bis[O-(3R)-3-hydroxymyristoyl]-alpha-D-glucosamine + a holo-[acyl-carrier protein] + H+

(UDPHYDROXYMYRGLUCOSAMNACETYLTRANS-RXN)	UDP-2,3-bis[O-(3R)-3-hydroxymyristoyl]-alpha-D-glucosamine + a holo-[acyl-carrier protein] + H+  ->  an (3R)-3-hydroxymyristoyl-[acp] + UDP-3-O-(3-hydroxymyristoyl)-alpha-D-glucosamine

(4.2.1.58-RXN)	a (R)-3-hydroxybutanoyl-[acp]  ->  a crotonyl-[acp] + H2O

(RXN-9514)	an acetoacetyl-[acp] + NADPH + H+  ->  a (R)-3-hydroxybutanoyl-[acp] + NADP+

(RXN1G-481)	a cis,cis-delta15,27-3-hydroxyC46:2-[acp] + NADP+  ->  a cis,cis-delta15,27-3-oxo-C46:2-[acp] + NADPH + H+

(RXN1G-481)	a cis,cis-delta15,27-3-oxo-C46:2-[acp] + NADPH + H+  ->  a cis,cis-delta15,27-3-hydroxyC46:2-[acp] + NADP+

(RXN1G-1050)	a cis,cis-delta13,31-3-hydroxy C50:2-[acp] + NADP+  ->  a cis,cis-delta13,31-3-oxo-C50:2-[acp] + NADPH + H+

(RXN1G-1050)	a cis,cis-delta13,31-3-oxo-C50:2-[acp] + NADPH + H+  ->  a cis,cis-delta13,31-3-hydroxy C50:2-[acp] + NADP+

(RXN1F-357)	choline + 2 a reduced ferredoxin + oxygen + 2 H+  ->  betaine aldehyde hydrate + 2 an oxidized ferredoxin + H2O

(MALONYL-COA-ACP-TRANSACYL-RXN)	a holo-[acyl-carrier protein] + malonyl-CoA + H+  ->  a malonyl-[acp] + coenzyme A

(RXN-8668)	a [protein]-L-methionine + an oxidized thioredoxin + H2O  ->  a protein-L-methionine-(S)-S-oxide + a reduced thioredoxin

(RXN-8668)	a protein-L-methionine-(S)-S-oxide + a reduced thioredoxin  ->  a [protein]-L-methionine + an oxidized thioredoxin + H2O

(1.8.4.12-RXN)	a [protein]-L-methionine + an oxidized thioredoxin + H2O  ->  a protein-L-methionine-(R)-S-oxide + a reduced thioredoxin

(1.8.4.12-RXN)	a protein-L-methionine-(R)-S-oxide + a reduced thioredoxin  ->  a [protein]-L-methionine + an oxidized thioredoxin + H2O

(THIOREDOXIN-REDUCT-NADPH-RXN)	an oxidized thioredoxin + NADPH + H+  ->  a reduced thioredoxin + NADP+

(RXN0-5055)	acetyl-CoA + a carboxylated-biotinylated [BCCP dimer]  ->  malonyl-CoA + a biotinylated [BCCP dimer]

(RXN-10656)	a 3R-hydroxy cis delta7-tetradecenoyl-[acp]  ->  a trans-delta3-cis-delta7-tetradecenoyl-[acp] + H2O

(RXN-10656)	a trans-delta3-cis-delta7-tetradecenoyl-[acp] + H2O  ->  a 3R-hydroxy cis delta7-tetradecenoyl-[acp]

(RXN1G-132)	a cis-delta19-C38:1-[acp] + a malonyl-[acp]  ->  a cis-delta21-3-oxo-C40:1-[acp] + a holo-[acyl-carrier protein] + CO2

(RXN1G-132)	a cis-delta21-3-oxo-C40:1-[acp] + a holo-[acyl-carrier protein] + CO2  ->  a cis-delta19-C38:1-[acp] + a malonyl-[acp]

(RXN-8391)	a delta4-hexadecenoyl-[acp] + a malonyl-[acp]  ->  a 3-oxo-petroslinoyl-[acp] + a holo-[acyl-carrier protein] + CO2

(RXN-8391)	a 3-oxo-petroslinoyl-[acp] + a holo-[acyl-carrier protein] + CO2  ->  a delta4-hexadecenoyl-[acp] + a malonyl-[acp]

(RXN-9648)	a butyryl-[acp] + malonyl-CoA + H+  ->  a 3-oxo-hexanoyl-[acp] + CO2 + coenzyme A

(RXN-9648)	a 3-oxo-hexanoyl-[acp] + CO2 + coenzyme A  ->  a butyryl-[acp] + malonyl-CoA + H+

(RXN-11484)	a pimeloyl-[acp] + L-alanine + H+  ->  7-keto-8-aminopelargonate + CO2 + a holo-[acyl-carrier protein]

(RXN-11484)	7-keto-8-aminopelargonate + CO2 + a holo-[acyl-carrier protein]  ->  a pimeloyl-[acp] + L-alanine + H+

(RXN-10659)	a 3R-hydroxy cis delta9-hexadecenoyl-[acp] + NADP+  ->  a 3-oxo-cis-delta9-hexadecenoyl-[acp] + NADPH + H+

(RXN-10659)	a 3-oxo-cis-delta9-hexadecenoyl-[acp] + NADPH + H+  ->  a 3R-hydroxy cis delta9-hexadecenoyl-[acp] + NADP+

(ADPREDUCT-RXN)	dADP + an oxidized thioredoxin + H2O  ->  ADP + a reduced thioredoxin

(ADPREDUCT-RXN)	ADP + a reduced thioredoxin  ->  dADP + an oxidized thioredoxin + H2O

(RXN-9556)	a (R)-3-hydroxy-cis-vaccenoyl-[acp] + NADP+  ->  a 3-oxo-cis-vaccenoyl-[acp] + NADPH + H+

(RXN-9556)	a 3-oxo-cis-vaccenoyl-[acp] + NADPH + H+  ->  a (R)-3-hydroxy-cis-vaccenoyl-[acp] + NADP+

(RXN1G-163)	a cis-delta11-3-hydroxyC30:1-[acp] + NADP+  ->  a cis-delta11-3-oxo-C30:1-[acp] + NADPH + H+

(RXN1G-163)	a cis-delta11-3-oxo-C30:1-[acp] + NADPH + H+  ->  a cis-delta11-3-hydroxyC30:1-[acp] + NADP+

(RXN-11477)	a 3R-hydroxyglutaryl-[acp] methyl ester  ->  an enoylglutaryl-[acp] methyl ester + H2O

(RXN-11477)	an enoylglutaryl-[acp] methyl ester + H2O  ->  a 3R-hydroxyglutaryl-[acp] methyl ester

(RXN1G-306)	a cis-delta5-C24:1-[acp] + a malonyl-[acp]  ->  a cis-delta7-3-oxo-C26:1-[acp] + a holo-[acyl-carrier protein] + CO2

(RXN1G-306)	a cis-delta7-3-oxo-C26:1-[acp] + a holo-[acyl-carrier protein] + CO2  ->  a cis-delta5-C24:1-[acp] + a malonyl-[acp]

(2.5.1.58-RXN)	a [protein]-L-cysteine + (2E,6E)-farnesyl diphosphate  ->  a farnesylated protein + diphosphate

(2.5.1.58-RXN)	a farnesylated protein + diphosphate  ->  a [protein]-L-cysteine + (2E,6E)-farnesyl diphosphate

(RIBONUCLEOSIDE-DIP-REDUCTI-RXN)	a 2'-deoxyribonucleoside 5'-diphosphate + an oxidized thioredoxin + H2O  ->  a ribonucleoside diphosphate + a reduced thioredoxin

(RIBONUCLEOSIDE-DIP-REDUCTI-RXN)	a ribonucleoside diphosphate + a reduced thioredoxin  ->  a 2'-deoxyribonucleoside 5'-diphosphate + an oxidized thioredoxin + H2O

(6.3.4.10-RXN)	ATP + biotin + apo-[propionyl-CoA:carbon-dioxide ligase (ADP-forming)]  ->  AMP + [propionyl-CoA:carbon-dioxide ligase (ADP-forming)] + diphosphate

(6.3.4.10-RXN)	AMP + [propionyl-CoA:carbon-dioxide ligase (ADP-forming)] + diphosphate  ->  ATP + biotin + apo-[propionyl-CoA:carbon-dioxide ligase (ADP-forming)]

(RXN1G-287)	a cis-delta21-3-hydroxyC40:1-[acp] + NADP+  ->  a cis-delta21-3-oxo-C40:1-[acp] + NADPH + H+

(RXN1G-287)	a cis-delta21-3-oxo-C40:1-[acp] + NADPH + H+  ->  a cis-delta21-3-hydroxyC40:1-[acp] + NADP+

(RXN-9632)	a palmitoyl-[acp] + malonyl-CoA + H+  ->  a 3-oxo-stearoyl-[acp] + CO2 + coenzyme A

(RXN1G-218)	a cis-delta7-C26:1-[acp] + a malonyl-[acp]  ->  a cis-delta9-3-oxo-C28:1-[acp] + a holo-[acyl-carrier protein] + CO2

(RXN1G-218)	a cis-delta9-3-oxo-C28:1-[acp] + a holo-[acyl-carrier protein] + CO2  ->  a cis-delta7-C26:1-[acp] + a malonyl-[acp]

(RXN0-882)	2-C-methyl-D-erythritol-2,4-cyclodiphosphate + 2 a reduced ferredoxin + H+  ->  1-hydroxy-2-methyl-2-(E)-butenyl 4-diphosphate + 2 an oxidized ferredoxin + H2O

(FERREDOXIN--NITRITE-REDUCTASE-RXN)	nitrite + 6 a reduced ferredoxin + 7 H+  ->  ammonia + 6 an oxidized ferredoxin + 2 H2O

(RXN-9524)	a 3-oxo-octanoyl-[acp] + NADPH + H+  ->  a (R)-3-hydroxyoctanoyl-[acp] + NADP+

(RXN1G-617)	a cis,cis-delta21,39-3-hydroxyC58:2-[acp] + NADP+  ->  a cis,cis-delta21,39-3-oxo-C58:2-[acp] + NADPH + H+

(RXN1G-617)	a cis,cis-delta21,39-3-oxo-C58:2-[acp] + NADPH + H+  ->  a cis,cis-delta21,39-3-hydroxyC58:2-[acp] + NADP+

(RXN1G-613)	a cis,cis-delta9,27-3-hydroxyC46:2-[acp] + NADP+  ->  a cis,cis-delta9,27-3-oxo-C46:2-[acp] + NADPH + H+

(RXN1G-613)	a cis,cis-delta9,27-3-oxo-C46:2-[acp] + NADPH + H+  ->  a cis,cis-delta9,27-3-hydroxyC46:2-[acp] + NADP+

(RXN-9634)	a (R)-3-hydroxystearoyl-[acp]  ->  a trans-octadec-2-enoyl-[acp] + H2O

(RXN-9655)	an (R)-3-hydroxydecanoyl-[acp]  ->  a trans-delta2-decenoyl-[acp] + H2O

(3.1.2.21-RXN)	a dodecanoyl-[acp] + H2O  ->  a holo-[acyl-carrier protein] + laurate + H+

(RXN-11479)	a glutaryl-[acp] methyl ester + a malonyl-[acp]  ->  a 3-oxo-pimelyl-[acp] methyl ester + CO2 + a holo-[acyl-carrier protein]

(RXN-11479)	a 3-oxo-pimelyl-[acp] methyl ester + CO2 + a holo-[acyl-carrier protein]  ->  a glutaryl-[acp] methyl ester + a malonyl-[acp]

(RXN0-5514)	a 2,3,4-saturated 2-lysophosphatidate + a 2,3,4-saturated fatty acyl-[acp]  ->  a 2,3,4-saturated L-phosphatidate + a holo-[acyl-carrier protein]

(RXN0-5514)	a 2,3,4-saturated L-phosphatidate + a holo-[acyl-carrier protein]  ->  a 2,3,4-saturated 2-lysophosphatidate + a 2,3,4-saturated fatty acyl-[acp]

(2.3.1.180-RXN)	acetyl-CoA + a malonyl-[acp]  ->  an acetoacetyl-[acp] + CO2 + coenzyme A

(RXN1G-184)	a cis,cis-delta17,35-3-hydroxyC54:2-[acp] + NADP+  ->  a cis,cis-delta17,35-3-oxo-C54:2-[acp] + NADPH + H+

(RXN1G-184)	a cis,cis-delta17,35-3-oxo-C54:2-[acp] + NADPH + H+  ->  a cis,cis-delta17,35-3-hydroxyC54:2-[acp] + NADP+

(RXN-9536)	a 3-oxo-myristoyl-[acp] + NADPH + H+  ->  an (3R)-3-hydroxymyristoyl-[acp] + NADP+

(RXN1G-637)	a cis,cis-delta11,23-3-hydroxyC42:2-[acp] + NADP+  ->  a cis,cis-delta11,23-3-oxo-C42:2-[acp] + NADPH + H+

(RXN1G-637)	a cis,cis-delta11,23-3-oxo-C42:2-[acp] + NADPH + H+  ->  a cis,cis-delta11,23-3-hydroxyC42:2-[acp] + NADP+

(RXN1G-1247)	a cis,cis-delta15,33-3-hydroxy C52:2-[acp] + NADP+  ->  a cis,cis-delta15,33-3-oxo-C52:2-[acp] + NADPH + H+

(RXN1G-1247)	a cis,cis-delta15,33-3-oxo-C52:2-[acp] + NADPH + H+  ->  a cis,cis-delta15,33-3-hydroxy C52:2-[acp] + NADP+

(RXN0-745)	ATP + a reduced flavodoxin  ->  dATP + an oxidized flavodoxin + H2O

(1.14.19.2-RXN)	a stearoyl-[acp] + a reduced electron acceptor + oxygen  ->  an oleoyl-[acp] + an oxidized electron acceptor + 2 H2O

(1.14.19.2-RXN)	an oleoyl-[acp] + an oxidized electron acceptor + 2 H2O  ->  a stearoyl-[acp] + a reduced electron acceptor + oxygen

(RXN1G-26)	a cis-docos-3-enoyl-[acp] + a malonyl-[acp]  ->  a cis-delta5-3-oxo-C24:1-[acp] + a holo-[acyl-carrier protein] + CO2

(RXN1G-26)	a cis-delta5-3-oxo-C24:1-[acp] + a holo-[acyl-carrier protein] + CO2  ->  a cis-docos-3-enoyl-[acp] + a malonyl-[acp]

(RXN1G-1053)	a cis-delta19-3-hydroxyC38:1-[acp] + NADP+  ->  a cis-delta19-3-oxo-C38:1-[acp] + NADPH + H+

(RXN1G-1053)	a cis-delta19-3-oxo-C38:1-[acp] + NADPH + H+  ->  a cis-delta19-3-hydroxyC38:1-[acp] + NADP+

(1-ACYLGLYCEROL-3-P-ACYLTRANSFER-RXN)	a 1-acyl-sn-glycerol-3-phosphate + an acyl-[acp]  ->  a 1,2-diacyl-sn-glycerol-3-phosphate + a holo-[acyl-carrier protein]

(RXN1G-951)	a cis,cis-delta19,31-3-hydroxyC50:2-[acp] + NADP+  ->  a cis,cis-delta19,31-3-oxo-C50:2-[acp] + NADPH + H+

(RXN1G-951)	a cis,cis-delta19,31-3-oxo-C50:2-[acp] + NADPH + H+  ->  a cis,cis-delta19,31-3-hydroxyC50:2-[acp] + NADP+

(RXN1G-324)	a cis-delta13-C32:1-[acp] + a malonyl-[acp]  ->  a cis-delta15-3-oxo-C34:1-[acp] + a holo-[acyl-carrier protein] + CO2

(RXN1G-324)	a cis-delta15-3-oxo-C34:1-[acp] + a holo-[acyl-carrier protein] + CO2  ->  a cis-delta13-C32:1-[acp] + a malonyl-[acp]

(RXN1G-72)	a cis-delta5-3-hydroxyC24:1-[acp] + NADP+  ->  a cis-delta5-3-oxo-C24:1-[acp] + NADPH + H+

(RXN1G-72)	a cis-delta5-3-oxo-C24:1-[acp] + NADPH + H+  ->  a cis-delta5-3-hydroxyC24:1-[acp] + NADP+

(SUCCINATE-DEHYDROGENASE-UBIQUINONE-RXN-SUC/UBIQUINONE-8//CPD-9956/FUM.31. *instantiated*)	succinate[in] + ubiquinone-8  ->  ubiquinol-8 + fumarate[in]

(RXN0-6369-NITRATE/CPD-9956//NITRITE/UBIQUINONE-8/WATER.45. *instantiated*)	nitrate[out] + ubiquinol-8  ->  nitrite[out] + ubiquinone-8 + H2O[out]

(DIHYDROOROTATE-DEHYDROGENASE-RXN-UBIQUINONE-8/DI-H-OROTATE//CPD-9956/OROTATE.44. *instantiated*)	ubiquinone-8 + (S)-dihydroorotate[in]  ->  ubiquinol-8 + orotate[in]

(GLYC3PDEHYDROG-RXN)	sn-glycerol-3-phosphate + ubiquinone-8  ->  dihydroxyacetone phosphate + ubiquinol-8

(GLYC3PDEHYDROG-RXN)	dihydroxyacetone phosphate + ubiquinol-8  ->  sn-glycerol-3-phosphate + ubiquinone-8

(RXN0-6491-UBIQUINONE-8/DI-H-OROTATE//CPD-9956/OROTATE.44. *instantiated*)	ubiquinone-8 + (S)-dihydroorotate[in]  ->  ubiquinol-8 + orotate[in]

(NADH-DEHYDROG-A-RXN-UBIQUINONE-8/NADH/PROTON//CPD-9956/NAD/PROTON.46. *instantiated*)	ubiquinone-8 + NADH[in] + 5 H+[in]  ->  ubiquinol-8 + NAD+[in] + 4 H+[out]

(NADH-DEHYDROG-A-RXN-UBIQUINONE-8/NADH/PROTON//CPD-9956/NAD/PROTON.46. *instantiated*)	ubiquinol-8 + NAD+[in] + 4 H+[out]  ->  ubiquinone-8 + NADH[in] + 5 H+[in]

(RXN-12872 *spontaneous*)	cyclic-2,3-O-oxalyl-L-threonate  ->  cyclic- 3,4-O-oxalyl-L-threonate

(RXN-3122 *spontaneous*)	indole-3-acetyl-beta-1-D-glucose  ->  indole-3-acetyl-beta-6-D-glucose

(RXN-8173 *spontaneous*)	(S)-2-amino-6-oxohexanoate  ->  (S)-2,3,4,5-tetrahydropiperidine-2-carboxylate + H2O + H+

(RXN-8173 *spontaneous*)	(S)-2,3,4,5-tetrahydropiperidine-2-carboxylate + H2O + H+  ->  (S)-2-amino-6-oxohexanoate

(RXN-11403 *spontaneous*)	L-dopachrome + H+  ->  5,6-dihydroxyindole + CO2

(PHENYLPYRUVATE-TAUTOMERASE-RXN *spontaneous*)	2-oxo-3-phenylpropanoate  ->  enol-phenylpyruvate

(RXN-7578 *spontaneous*)	p-coumaroyltriacetate  ->  p-coumaroyltriacetic acid lactone + H2O

(RXN-12541 *spontaneous*)	2 Fe2+ + 2 oxygen  ->  2 superoxide + 2 Fe3+

(RXN-12870 *spontaneous*)	2,3-dioxo-L-gulonate  ->  2-carboxy-L-xylonolactone

(RXN-3121 *spontaneous*)	indole-3-acetyl-beta-1-D-glucose  ->  indole-3-acetyl-beta-4-D-glucose

(RXN-12754 *spontaneous*)	NADH + H2O  ->  (R)-NADHX

(RXN-8150 *spontaneous*)	neopinone  ->  codeinone

(RXN-9193 *spontaneous*)	geranial  ->  neral

(RXN-9193 *spontaneous*)	neral  ->  geranial

(RXN-12861 *spontaneous*)	dehydroascorbate (bicyclic form)  ->  2,3-dioxo-L-gulonate + H+

(RXN-8491 *spontaneous*)	L-dopa + betalamate  ->  dopaxanthin + H+ + H2O

(RXN-12063 *spontaneous*)	N,N-dihydroxy-L-tryptophan + H+  ->  (E)-indol-3-ylacetaldoxime + CO2 + H2O

(SPONTPRO-RXN *spontaneous*)	L-glutamate gamma-semialdehyde  ->  (S)-1-pyrroline-5-carboxylate + H+ + H2O

(SPONTPRO-RXN *spontaneous*)	(S)-1-pyrroline-5-carboxylate + H+ + H2O  ->  L-glutamate gamma-semialdehyde

(RXN-8482 *spontaneous*)	cyclo-dopa 5-O-glucoside + betalamate + H+  ->  betanin + H2O

(RXN-12869 *spontaneous*)	dehydroascorbate (bicyclic form)  ->  cyclic-2,3-O-oxalyl-L-threonate + 3 H+

(RXN-12540 *spontaneous*)	hydrogen peroxide + Fe2+  ->  hydroxyl radical + Fe3+ + OH-

(RXN-8486 *spontaneous*)	dopamine + betalamate  ->  miraxanthin V + H+ + H2O

(RXN-5721 *spontaneous*)	aminocarboxymuconate semialdehyde  ->  quinolinate + H2O + H+

(RXN-11409 *spontaneous*)	GTP + hydroxyl radical  ->  8-oxo-GTP + H+

(RXN-10779 *spontaneous*)	5-hydroxyindole acetaldehyde + L-cysteine  ->  5-hydroxyindole thiazolidine carboxylate + H2O

(RXN-10779 *spontaneous*)	5-hydroxyindole thiazolidine carboxylate + H2O  ->  5-hydroxyindole acetaldehyde + L-cysteine

(RXN-12440 *spontaneous*)	2 L-ascorbate + hydrogen peroxide + H+  ->  L-ascorbate + L-dehydro-ascorbate + 2 H2O

(RXN-6425 *spontaneous*)	1-(3-aminopropyl)-pyrrolinium  ->  1,5-diazabicyclononane + H+

(RXN-12863 *spontaneous*)	dehydroascorbate (bicyclic form) + hydrogen peroxide  ->  L-threonate + oxalate + 3 H+

(RXN-8478 *spontaneous*)	leucodopachrome + betalamate + H+  ->  betanidin + H2O

(RXN-8225 *spontaneous*)	16-epivellosimine  ->  vellosimine

(RXN-8912 *spontaneous*)	2 1-propenylsulfenate + H+  ->  thiosulfinate + H2O

(ALDOSE-1-EPIMERASE-RXN *spontaneous*)	beta-D-glucose  ->  alpha-D-glucose

(RXN-12864 *spontaneous*)	selenite + 4 glutathione + 2 H+  ->  selenodiglutathione + glutathione disulfide + 3 H2O

(RXN-8902 *spontaneous*)	4 thioacrolein  ->  2-vinyl-[4H]-1,3-dithin + 3-vinyl-[4H]-1,2-dithin

(RXN-11410 *spontaneous*)	dGTP + hydroxyl radical  ->  8-oxo-dGTP + H+

(RXN-7857 *spontaneous*)	delta9-tetrahydrocannabinolate + H+  ->  delta9tetrahydrocannabinol + CO2

(RXN-2961 *spontaneous*)	S-hydroxymethylglutathione  ->  formaldehyde + glutathione

(RXN-2961 *spontaneous*)	formaldehyde + glutathione  ->  S-hydroxymethylglutathione

(RXN-12064 *spontaneous*)	(E)-indol-3-ylacetaldoxime  ->  (Z)-indol-3-ylacetaldoxime

(RXN-12539 *spontaneous*)	2-oxo-4-methylthiobutanoate + hydroxyl radical  ->  ethylene + methanethiol + 2 CO2

(RXN-1346 *spontaneous*)	cis-3-hexenal  ->  trans-2-hexenal

(RXN-8336 *spontaneous*)	trans-caffeate  ->  cis-caffeate

(RXN-10639 *spontaneous*)	alpha-D-glucose 1-phosphate  ->  beta-D-glucose 1-phosphate

(GLUCOSE-6-PHOSPHATE-1-EPIMERASE-RXN *spontaneous*)	alpha-D-glucose 6-phosphate  ->  beta-D-glucose 6-phosphate

(GLUCOSE-6-PHOSPHATE-1-EPIMERASE-RXN *spontaneous*)	beta-D-glucose 6-phosphate  ->  alpha-D-glucose 6-phosphate
[truncated: 3,405 more chars]
