# Supplementary material for: Multiscale Metabolic Modeling of C4 Plants: Connecting Nonlinear Genome-Scale Models to Leaf-Scale Metabolism in Developing Maize Leaves
Source: PLoS One. 2016 Mar 18;11(3):e0151722. doi: 10.1371/journal.pone.0151722 (PMC4807923; doi:10.1371/journal.pone.0151722)
Supplement: S2 Protocol — (GZ) [file pone.0151722.s023.gz › paper_source/model_construction/ptools_fba_problem/corn_simple.fba]

# This FBA model, modified from the Pathway Tools template files, is
# used only to generate a list of reactions and their stoichiometries
# (in the process of solving it.) The details of the problem do not matter
# so long as the fixed set metab-all and no try reactions are used.

# ----------------------------------------------------------------------
# This file describes the generation of a FBA model or how to run a
# FBA model with the FBA modeling tool of Pathway Tools.  

# Each section starts with a keyword. A keyword is a word ending with
# ':' and is not case-sensitive.  You can
# leave a section empty unless otherwise stated.

# All possible section keywords appear in this file.

# The character '#' is used to write comments: the rest of the line
# after a '#' is ignored.

# ----------------------------------------------------------------------

# Beginning of the sections.

# A pgdb is a unique symbol denoting a PGDB (e.g., ecoli).
# You can write "current-pgdb", and the PGDB used will be the one
# currently selected in the FBA tool when this file is read.
# Notice that most of the metabolites and reactions described
# in this file are assumed to come from the specified pgdb.

pgdb: corn

# ======================================================================
# Fixed sets. These sets could be empty.
# ======================================================================

#
# The fixed set of reactions for the model. The word 'metab-all'
# can be used to specify all metabolic reactions of the
# pgdb. More reactions can be specified by using their unique
# identifiers (frame-ids).
#

reactions:

metab-all

#
# Temporarily disregard the specified reactions
# for the generation of the model. These reactions
# are removed from the set of reactions just specified.
# This is useful if 'metab-all' contains some reactions
# you do not want to include in the FBA model.

remove-reactions:

#
# The fixed set of biomass metabolites.
#

biomass:

PYRUVATE

#
# The fixed nutrients (metabolites) to use.
#

nutrients:

SUCROSE
SO4
NO3
OXYGEN
Pi

#
# The fixed secretions (metabolites) to use.
#

secretions:

WATER
CARBON-DIOXIDE

# ==============================================================================
# Try sets. These sets could be empty. There can be several non-empty try sets.
# If at least one try set is not empty, the FBA analysis is a gap filling FBA.
# If there are no try sets, it is a standard FBA analysis.
# ===============================================================================

#
# The biomass metabolites to try to add to the model.
#

try-biomass: 

#
# The nutrients (metabolites) to try to add to the model.
#

try-nutrients:

# The try-reactions section describe the reactions to try to add to
# the FBA model to increase its objective function.  You can use the word
# 'metacyc-metab-all' which means all MetaCyc metabolic reactions. 
# You can also add specific reactions using reaction equations.


try-reactions: 

#
# The secretions (metabolites) to try to add to the model.
#

try-secretions:


# Weights for the try sets. 
#
# Note: if no try-sets are given all these weights are not used.
#       A weight is only meaningful if a corresponding try set
#       is specified for it.

# The weight for adding one nutrient. This value is typically a small negative value (cost).

try-nutrients-weight: -1

# The weight for adding one reaction from MetaCyc outside the taxonomic range of the PGDB.
# This value is typically negative (cost).

try-reactions-weight: -20

# The weight for adding the reverse of a irreversible reaction from
# the pgdb. This is typically negative (cost).

try-reactions-reverse-weight: -2

# The weight for adding the reverse of a irreversible reaction from
# the MetaCyc. This is typically negative (cost).

try-reactions-reverse-try-weight: -25

# The weight for adding one reaction from MetaCyc in the taxonomic range of 
# the pgdb. This is typically negative (cost).

try-reactions-in-taxa-weight: -5

# The weight for adding one reaction from MetaCyc with an unknown taxonomic range.
# This is typically negative (cost).

try-reactions-unknown-taxa-weight: -10

# The weight for adding a secretion to the model. 

try-secretions-weight: 2

# The weight of adding one metabolite to the biomass. 
# Typically, this is positive and at least ten times larger, 
# in absolute value, than all the other weights.

try-biomass-weight: 10000

# Add, to the try-reactions set, the reverse of irreversible reactions 
# provided by section reactions?

try-add-reverse-rxns: no

# Add, to the try-reactions set, the reverse of irreversible reactions 
# provided by section try-reactions?

try-add-reverse-try-rxns: yes

# Other parameters.

# The maximum number of seconds to let the solver run. If the solver
# has not optimally solved the model after that time, a suboptimal solution
# will be reported.

max-time-solver: 300


# End of File
