# Supplementary material for: Multiscale Metabolic Modeling of C4 Plants: Connecting Nonlinear Genome-Scale Models to Leaf-Scale Metabolism in Developing Maize Leaves
Source: PLoS One. 2016 Mar 18;11(3):e0151722. doi: 10.1371/journal.pone.0151722 (PMC4807923; doi:10.1371/journal.pone.0151722)
Supplement: S2 Protocol — (GZ) [file pone.0151722.s023.gz › paper_source/model_construction/try_removal_exclusions.txt]

# These have no associated genes, but allow RXN-1104, which does
6.2.1.34-RXN
RXN-1103

# The subreactions of RXN-13191, absent from the FBA model, are in the
# chlorophyllide a biosynthesis pathway but it itself is not (note it
# shares gene annotations with them all.)  
RXN-13191

# Similarly, the subreactions of histidinol dehydrogenase are in the 
# histidine biosynthesis pathway (and not the FBA model) 
# but it itself is not in the pathway; again, all three have the same
# gene annotations, so leave it in place
RXN-8001

# Similar subreaction vs. composite reaction issues
# occur in leucine biosynthesis, where these reactions' subreactions
# are officially included in the pathway
RXN-13158
RXN-13163

# Similarly, the subreactions of RXN-13398 are annotated in the
# chlorophyll cycle, but it itself is not
RXN-13398

# Two alternate pathways for synthesis of 
# chlorophyll A from chlorophyllide A are included 
# in CornCyc; each requires three reactions without assigned
# genes, so the choice between them is arbitrary. Minor 
# changes to the removal script may change how the optimization
# process makes this arbitrary choice. To eliminate that sensitivity,
# we specify that both branches should be kept.
RXN-7658
RXN-7659
RXN-7660
RXN-7664
RXN-7665
RXN-7666

# SPONTPRO-RXN occurs spontaneously; the fact that no genes
# are associated with it should not be held against it
SPONTPRO-RXN

# Based on analysis and prior testing, we accept that the following
# reactions without pathway assignments will be necessary for the
# model to function as designed; in future testing we do not penalize
# their use, because we do not want the optimization process to
# introduce other, potentially less plausible reactions into the model
# in an effort to avoid these.

# Palmitoleoyl-ACP hydrolase, required to produce free palmitoleate
RXN-9550

# curated nucleotide synthesis pathways produce only GMP
GUANYL-KIN-RXN
GDPKIN-RXN

# necessary for DNA production
GDPREDUCT-RXN
DGDPKIN-RXN

# Sphingolipid synthesis pathways require a source of
# palmitoyl-CoA; this must be produced by one of two reactions
# without curated pathway assignment; we prefer RXN-9623, EC 6.1.2.3,
# long-chain-fatty-acid-CoA ligase, over 'PALMITOYL-COA-HYDROLASE-RXN',
# EC 3.1.2.2, running in reverse.
RXN-9623
