# Supplementary material for: Multiscale Metabolic Modeling of C4 Plants: Connecting Nonlinear Genome-Scale Models to Leaf-Scale Metabolism in Developing Maize Leaves
Source: PLoS One. 2016 Mar 18;11(3):e0151722. doi: 10.1371/journal.pone.0151722 (PMC4807923; doi:10.1371/journal.pone.0151722)
Supplement: S2 Protocol — (GZ) [file pone.0151722.s023.gz › paper_source/model_construction/data/maize321_annotation_ppdb.csv]

accession	lab annotation	curated location	mapmapbin1	mapmanname1	mapmapbin2	mapmanname2
GRMZM2G003411_P01	PDR5-like ABC transporter -2	NULL	34.16	transport.ABC transporters and multidrug resistance systems	NULL	NULL
GRMZM2G065908_P05	NULL	NULL	NULL	NULL	NULL	NULL
GRMZM2G065908_P06	NULL	NULL	NULL	NULL	NULL	NULL
GRMZM2G065908_P08	NULL	NULL	NULL	NULL	NULL	NULL
GRMZM2G074386_P07	NULL	NULL	NULL	NULL	NULL	NULL
GRMZM2G082390_P03	NULL	NULL	NULL	NULL	NULL	NULL
GRMZM2G086069_P01	NULL	NULL	30.5	signalling.G-proteins	NULL	NULL
GRMZM2G086069_P02	NULL	NULL	30.5	signalling.G-proteins	NULL	NULL
GRMZM2G088590_P04	NULL	NULL	NULL	NULL	NULL	NULL
GRMZM2G101042_P02	NULL	NULL	35.2	not assigned.unknown	NULL	NULL
GRMZM2G101042_P03	NULL	NULL	35.2	not assigned.unknown	NULL	NULL
GRMZM2G101042_P04	NULL	NULL	35.2	not assigned.unknown	NULL	NULL
GRMZM2G108780_P02	NULL	NULL	NULL	NULL	NULL	NULL
GRMZM2G110402_P04	NULL	NULL	NULL	NULL	NULL	NULL
GRMZM2G117346_P03	NULL	NULL	21.4	redox.glutaredoxins	NULL	NULL
GRMZM2G119169_P03	NULL	NULL	NULL	NULL	NULL	NULL
GRMZM2G120857_P02	NULL	NULL	8.2.4	TCA / org. transformation.other organic acid transformaitons.IDH	NULL	NULL
GRMZM2G121269_P03	NULL	NULL	NULL	NULL	NULL	NULL
GRMZM2G121942_P04	NULL	NULL	NULL	NULL	NULL	NULL
GRMZM2G125239_P04	NULL	NULL	NULL	NULL	NULL	NULL
GRMZM2G129218_P02	NULL	NULL	NULL	NULL	NULL	NULL
GRMZM2G130207_P11	NULL	NULL	NULL	NULL	NULL	NULL
GRMZM2G133838_P02	NULL	NULL	NULL	NULL	NULL	NULL
GRMZM2G143330_P02	NULL	NULL	NULL	NULL	NULL	NULL
GRMZM2G146111_P02	NULL	NULL	NULL	NULL	NULL	NULL
GRMZM2G150058_P02	NULL	NULL	NULL	NULL	NULL	NULL
GRMZM2G152111_P05	NULL	NULL	NULL	NULL	NULL	NULL
GRMZM2G159032_P05	NULL	NULL	NULL	NULL	NULL	NULL
GRMZM2G167356_P03	NULL	NULL	NULL	NULL	NULL	NULL
GRMZM2G167356_P04	NULL	NULL	NULL	NULL	NULL	NULL
GRMZM2G171921_P07	NULL	NULL	NULL	NULL	NULL	NULL
GRMZM2G174619_P01	NULL	NULL	NULL	NULL	NULL	NULL
GRMZM2G174757_P02	NULL	NULL	NULL	NULL	NULL	NULL
GRMZM2G175419_P02	NULL	NULL	NULL	NULL	NULL	NULL
GRMZM2G175419_P03	NULL	NULL	NULL	NULL	NULL	NULL
GRMZM2G333916_P02	NULL	NULL	27.3.46	RNA.regulation of transcription.DNA methyltransferases	NULL	NULL
GRMZM2G334041_P02	NULL	NULL	27.3.46	RNA.regulation of transcription.DNA methyltransferases	NULL	NULL
GRMZM2G336065_P06	NULL	NULL	NULL	NULL	NULL	NULL
GRMZM2G345055_P03	NULL	NULL	NULL	NULL	NULL	NULL
GRMZM2G375172_P02	NULL	NULL	NULL	NULL	NULL	NULL
GRMZM2G406101_P01	NULL	NULL	NULL	NULL	NULL	NULL
GRMZM2G410393_P02	NULL	NULL	NULL	NULL	NULL	NULL
GRMZM2G426229_P02	NULL	NULL	NULL	NULL	NULL	NULL
GRMZM2G461569_P02	NULL	NULL	13.2.2.3	amino acid metabolism.degradation.glutamate family.arginine	NULL	NULL
GRMZM2G461569_P03	NULL	NULL	13.2.2.3	amino acid metabolism.degradation.glutamate family.arginine	NULL	NULL
GRMZM2G461569_P04	NULL	NULL	13.2.2.3	amino acid metabolism.degradation.glutamate family.arginine	NULL	NULL
AC149810.2_FGP004	unknown protein	plastid	35.2	not assigned.unknown	NULL	NULL
AC155624.2_FGP011	unknown protein	plastid	35.2	not assigned.unknown	NULL	NULL
AC182617.3_FGP001	diaminopimelate epimerase	plastid stroma	13.1.3.5.4	amino acid metabolism.synthesis.aspartate family.lysine.diaminopimelate epimerase	NULL	NULL
AC188023.3_FGP005	expressed protein	plastid	35.2	not assigned.unknown	NULL	NULL
AC188838.3_FGP005	amidophosphoribosyltransferase	plastid	23.1.2.1	nucleotide metabolism.synthesis.purine.amidophosphoribosyltransferase	NULL	NULL
AC189750.4_FGP004	5'-adenylylsulfate reductase-3 (APR3)	plastid stroma	14.2	S-assimilation.APR	NULL	NULL
AC190623.3_FGP001	psbW - 'LTP' but spontaneous	plastid	1.1.1.2	PS.lightreaction.photosystem II.PSII polypeptide subunits	NULL	NULL
AC191009.3_FGP004	expressed protein	plastid	35.2	not assigned.unknown	NULL	NULL
AC194734.3_FGP004	LHCII-6 - CP24	thylakoid-integral	1.1.1.1	PS.lightreaction.photosystem II.LHC-II	NULL	NULL
AC194970.5_FGP001	geranylgeranyl pyrophosphate synthase 2 (GGPS2)	plastid stroma	16.1.1.10	secondary metabolism.isoprenoids.non-mevalonate pathway.geranylgeranyl pyrophosphate synthase	NULL	NULL
AC197672.3_FGP002	acetyl-CoA carboxylase - ACC2b (ACETYL-COENZYME A CARBOXYLASE);	plastid stroma	11.1.1	lipid metabolism.FA synthesis and FA elongation.Acetyl CoA Carboxylation	NULL	NULL
AC197705.4_FGP011	UDP-glucose pyrophosphorylase 3 (UGP3)	plastid	11.10.4	lipid metabolism.glycolipid synthesis.sulfolipid synthase	NULL	NULL
AC198169.4_FGP004	RH47 - DEAD/DEAH box RNA helicase	plastid nucleoid	27.6*	RNA.DEAD BOX helicase	NULL	NULL
AC198353.5_FGP004	NOL1/NOP2/NusB domain protein	plastid nucleoid	27.4	RNA.RNA binding	NULL	NULL
AC199526.5_FGP003	CAF2 (CRM domain)	plastid nucleoid	27.1.1	RNA.processing.splicing	NULL	NULL
AC203535.4_FGP004	Rieske [2Fe-2S] domain protein	thylakoid	26.3	misc. other Ferredoxins and Rieske domain	NULL	NULL
AC203761.3_FGP002	Topoisomerase	plastid nucleoid	28.1.5*	DNA.synthesis/chromatin structure.synthesis	NULL	NULL
AC203966.5_FGP002	PGRL1A-2	thylakoid-integral	1.1.40	PS.lightreaction.cyclic electron flow-chlororespiration	NULL	NULL
AC205730.3_FGP002	expressed protein	plastid	35.2	not assigned.unknown	NULL	NULL
AC207722.2_FGP009	LHCII-1.5	thylakoid-integral	1.1.1.1	PS.lightreaction.photosystem II.LHC-II	NULL	NULL
AC208915.3_FGP010	LHCII-1.5 -2	thylakoid-integral	1.1.1.1	PS.lightreaction.photosystem II.LHC-II	NULL	NULL
AC209374.4_FGP002	2C-methyl-D-erythritol 2,4-cyclodiphosphate synthase (MDS)	plastid stroma	16.1.1.5	secondary metabolism.isoprenoids.non-mevalonate pathway.MCS	NULL	NULL
AC210013.4_FGP016	expressed protein	plastid	35.2	not assigned.unknown	NULL	NULL
AC210517.3_FGP003	hsp20/alpha crystallin family protein	plastid	29.6	protein.folding	NULL	NULL
AC211737.3_FGP012	subtilase family protein, Tripeptidyl-peptidase (TTP2)	plastid stroma	29.5.1	protein.degradation.subtilases	NULL	NULL
AC213521.3_FGP005	HEMA1; glutamyl-tRNA reductase	plastid stroma	19.2	tetrapyrrole synthesis.glu-tRNA reductase	NULL	NULL
AC215201.3_FGP005	Cpn60-alpha-1	plastid stroma	29.6	protein.folding	NULL	NULL
AC215690.3_FGP002	acyl-[acyl-carrier-protein] desaturase-1 (stearoyl-ACP desaturase)	plastid stroma	11.1.15	lipid metabolism.FA synthesis and FA elongation.ACP desaturase	NULL	NULL
AC217300.3_FGP005	50S ribosomal protein L10	plastid ribosome	29.2.1.1.1.2.10	protein.synthesis.ribosomal protein.prokaryotic.chloroplast.50S subunit.L10	NULL	NULL
AC217965.2_FGP012	expressed protein [Barkan THA8]	plastid	27.1.1	RNA.processing.splicing	NULL	NULL
AC233914.1_FGP001	expressed protein	plastid	35.1	not assigned.no ontology	NULL	NULL
AC233922.1_FGP005	tetrahydrofolate dehydrogenase/cyclohydrolase; Methenyltetrahydrofolate cyclohydrolase	plastid stroma	25.5	C1-metabolism.Methylenetetrahydrofolate dehydrogenase & Methenyltetrahydrofolate cyclohydrolase	NULL	NULL
AC234157.1_FGP002	30S ribosomal protein S9	plastid ribosome	29.2.1.1.1.1.9	protein.synthesis.ribosomal protein.prokaryotic.chloroplast.30S subunit.S9	NULL	NULL
AC234522.1_FGP005	unknown protein Synechocystis sp., PIR:S76577	thylakoid	35.2	not assigned.unknown	NULL	NULL
AC234528.1_FGP005	dihydroxyacid dehydratase	plastid stroma	13.1.4.5	amino acid metabolism.synthesis.branched chain group.isoleucine specific	NULL	NULL
AC234575.1_FGP003	threonine synthase MTO2 (METHIONINE OVER-ACCUMULATOR)	plastid stroma	13.1.3.2.1	amino acid metabolism.synthesis.aspartate family.threonine.threonine synthase	NULL	NULL
GRMZM2G000219_P01	PAA1 - copper transport envelope	envelope-inner	34.12	transport.metal	NULL	NULL
GRMZM2G000256_P01	OEC23-like-6 Tat lTP TP21.5	thylakoid-peripheral-lumenal-side	1.1.1.2	PS.lightreaction.photosystem II.PSII polypeptide subunits	NULL	NULL
GRMZM2G000256_P02	OEC23-like-6 Tat lTP TP21.5	thylakoid-peripheral-lumenal-side	1.1.1.2	PS.lightreaction.photosystem II.PSII polypeptide subunits	NULL	NULL
GRMZM2G000256_P03	OEC23-like-6 Tat lTP TP21.5	thylakoid-peripheral-lumenal-side	1.1.1.2	PS.lightreaction.photosystem II.PSII polypeptide subunits	NULL	NULL
GRMZM2G000256_P04	OEC23-like-6 Tat lTP TP21.5	thylakoid-peripheral-lumenal-side	1.1.1.2	PS.lightreaction.photosystem II.PSII polypeptide subunits	NULL	NULL
GRMZM2G000622_P01	formyl-glycinamidine ribonucleotide synthase (FGAMS) (PUR4) (dual targeted) -1	plastid	23.1.2.4	nucleotide metabolism.synthesis.purine.FGAR amidotransferase	NULL	NULL
GRMZM2G000660_P01	protein phosphatase-related	plastid	35.2	not assigned.unknown	NULL	NULL
GRMZM2G000719_P01	CtpA-3 - (also CtpC) barley - Pakrashi	plastid	29.9*	protein.processing	NULL	NULL
GRMZM2G001084_P01	ClpC1/C2	plastid stroma	29.5.5	protein.degradation.serine protease	NULL	NULL
GRMZM2G001255_P01	unknown protein	plastid	35.2	not assigned.unknown	NULL	NULL
GRMZM2G001500_P01	cpHSP70-1 (DnaK homologue)	plastid stroma	29.6	protein.folding	NULL	NULL
GRMZM2G001551_P01	GTP-binding protein	plastid	35.1	not assigned.no ontology	NULL	NULL
GRMZM2G001551_P02	GTP-binding protein	plastid	35.1	not assigned.no ontology	NULL	NULL
GRMZM2G001653_P01	psaO - 16kDa membrane protein	plastid	1.1.2.2	PS.lightreaction.photosystem I.PSI polypeptide subunits	NULL	NULL
GRMZM2G001750_P01	unknown protein - alpha/beta hydrolase fold	plastid	35.2	not assigned.unknown	NULL	NULL
GRMZM2G001750_P02	unknown protein - alpha/beta hydrolase fold	plastid	35.2	not assigned.unknown	NULL	NULL
GRMZM2G001750_P03	unknown protein - alpha/beta hydrolase fold	plastid	35.2	not assigned.unknown	NULL	NULL
GRMZM2G001755_P01	ClpP4	plastid stroma	29.5.5	protein.degradation.serine protease	NULL	NULL
GRMZM2G001904_P01	5-formyltetrahydrofolate cyclo-ligase family protein	plastid	25.4	C1-metabolism.5-formyltetrahydrofolate cyclo-ligase	NULL	NULL
GRMZM2G001905_P01	diadenosine 5',5'''-P1,P4-tetraphosphate hydrolase (NUDX26)	plastid	30.4.3	signalling.phosphinositides.bis(5-nucleosyl)-tetraphosphatase	NULL	NULL
GRMZM2G001905_P02	diadenosine 5',5'''-P1,P4-tetraphosphate hydrolase (NUDX26)	plastid	30.4.3	signalling.phosphinositides.bis(5-nucleosyl)-tetraphosphatase	NULL	NULL
GRMZM2G001905_P03	diadenosine 5',5'''-P1,P4-tetraphosphate hydrolase (NUDX26)	plastid	30.4.3	signalling.phosphinositides.bis(5-nucleosyl)-tetraphosphatase	NULL	NULL
GRMZM2G001918_P01	TOC75-III (OEP75)	envelope-outer	29.3.3	protein.targeting.chloroplast	NULL	NULL
GRMZM2G001918_P02	TOC75-III (OEP75)	envelope-outer	29.3.3	protein.targeting.chloroplast	NULL	NULL
GRMZM2G002165_P01	Y3lP1 cooperates with Ycf3 for PSI assembly	thylakoid	29.8	protein assembly and cofactor ligation	NULL	NULL
GRMZM2G002165_P02	Y3lP1 cooperates with Ycf3 for PSI assembly	thylakoid	29.8	protein assembly and cofactor ligation	NULL	NULL
GRMZM2G002165_P03	Y3lP1 cooperates with Ycf3 for PSI assembly	thylakoid	29.8	protein assembly and cofactor ligation	NULL	NULL
GRMZM2G002178_P01	allene oxide synthase (AOS)	plastoglobules	17.7.1.3	hormone metabolism.jasmonate.synthesis-degradation.allene oxidase synthase	NULL	NULL
GRMZM2G002178_P02	allene oxide synthase (AOS)	plastoglobules	17.7.1.3	hormone metabolism.jasmonate.synthesis-degradation.allene oxidase synthase	NULL	NULL
GRMZM2G002220_P01	cpHSP90-2	plastid stroma	29.6	protein.folding	NULL	NULL
GRMZM2G002642_P01	PRORP1, RNaseP	plastid	27.1.19	RNA.processing.ribonucleases	NULL	NULL
GRMZM2G002754_P01	ferredoxin-6, chloroplast	plastid	26.3	misc.other Ferredoxins and Rieske domain	NULL	NULL
GRMZM2G002807_P01	triosephosphate isomerase-1 (TPI-1) M-enriched	plastid stroma	1.3.5	PS.calvin cycle.TPI	4.8	glycolysis.TPI
GRMZM2G002879_P01	methionine aminopeptidase MAP1B - in Ath dual targeted mitochondria & plastid	plastid stroma	29.5.7	protein.degradation.metalloprotease	NULL	NULL
GRMZM2G002879_P01	methionine aminopeptidase MAP1B - in Ath dual targeted mitochondria & plastid	mitochondria	29.5.7	protein.degradation.metalloprotease	NULL	NULL
GRMZM2G002879_P02	methionine aminopeptidase MAP1B - in Ath dual targeted mitochondria & plastid	plastid stroma	29.5.7	protein.degradation.metalloprotease	NULL	NULL
GRMZM2G002879_P02	methionine aminopeptidase MAP1B - in Ath dual targeted mitochondria & plastid	mitochondria	29.5.7	protein.degradation.metalloprotease	NULL	NULL
GRMZM2G002879_P03	methionine aminopeptidase MAP1B - in Ath dual targeted mitochondria & plastid	plastid stroma	29.5.7	protein.degradation.metalloprotease	NULL	NULL
GRMZM2G002879_P03	methionine aminopeptidase MAP1B - in Ath dual targeted mitochondria & plastid	mitochondria	29.5.7	protein.degradation.metalloprotease	NULL	NULL
GRMZM2G002879_P04	methionine aminopeptidase MAP1B - in Ath dual targeted mitochondria & plastid	plastid stroma	29.5.7	protein.degradation.metalloprotease	NULL	NULL
GRMZM2G002879_P04	methionine aminopeptidase MAP1B - in Ath dual targeted mitochondria & plastid	mitochondria	29.5.7	protein.degradation.metalloprotease	NULL	NULL
GRMZM2G002879_P05	methionine aminopeptidase MAP1B - in Ath dual targeted mitochondria & plastid	plastid stroma	29.5.7	protein.degradation.metalloprotease	NULL	NULL
GRMZM2G002879_P05	methionine aminopeptidase MAP1B - in Ath dual targeted mitochondria & plastid	mitochondria	29.5.7	protein.degradation.metalloprotease	NULL	NULL
GRMZM2G003096_P01	PSII core phosphatase PBCP	plastid	35.2	not assigned.unknown	NULL	NULL
GRMZM2G003096_P02	PSII core phosphatase PBCP	plastid	35.2	not assigned.unknown	NULL	NULL
GRMZM2G003096_P03	PSII core phosphatase PBCP	plastid	35.2	not assigned.unknown	NULL	NULL
GRMZM2G003096_P04	PSII core phosphatase PBCP	plastid	35.2	not assigned.unknown	NULL	NULL
GRMZM2G003096_P05	PSII core phosphatase PBCP	plastid	35.2	not assigned.unknown	NULL	NULL
GRMZM2G003109_P01	anthranilate synthase (ASA1-like)	NULL	13.1.6.5.1	amino acid metabolism.synthesis.aromatic aa.tryptophan.anthranilate synthase	NULL	NULL
GRMZM2G003157_P01	Elongation factor Tu with GTP-binding domain LepA	plastid stroma	29.2.4	protein.synthesis.elongation	NULL	NULL
GRMZM2G003157_P02	Elongation factor Tu with GTP-binding domain LepA	plastid stroma	29.2.4	protein.synthesis.elongation	NULL	NULL
GRMZM2G003182_P01	SIG2 sigma factor (Sig2-2)	plastid	27.2	RNA.transcription	NULL	NULL
GRMZM2G003246_P01	carboxylesterase (ATCXE12)	plastid stroma	35.1	not assigned.no ontology	NULL	NULL
GRMZM2G003318_P01	fibrillin 2 (FIB2)	plastoglobules	31.7.4*	cell.plastid.plastoglobule organization fibrillins	NULL	NULL
GRMZM2G003318_P02	fibrillin 2 (FIB2)	plastoglobules	31.7.4*	cell.plastid.plastoglobule organization fibrillins	NULL	NULL
GRMZM2G003765_P01	DAG protein -related	plastid stroma	31.7.1*	cell.plastid.differentiation	NULL	NULL
GRMZM2G003765_P02	DAG protein -related	plastid stroma	31.7.1*	cell.plastid.differentiation	NULL	NULL
GRMZM2G003765_P03	DAG protein -related	plastid stroma	31.7.1*	cell.plastid.differentiation	NULL	NULL
GRMZM2G003765_P04	DAG protein -related	plastid stroma	31.7.1*	cell.plastid.differentiation	NULL	NULL
GRMZM2G003869_P01	PPR protein with Arc domain	plastid nucleoid	27.7*	RNA.misc.pentatricopeptide (PPR) repeat-containing protein	NULL	NULL
GRMZM2G003875_P01	phosphoribosylamine--glycine ligase (PUR2)	plastid stroma	23.1.2.2	nucleotide metabolism.synthesis.purine.GAR Synthetase	NULL	NULL
GRMZM2G004006_P01	thylakoid lumen 17.9 kDa protein	thylakoid-peripheral-lumenal-side	35.2	not assigned.unknown	NULL	NULL
GRMZM2G004006_P02	thylakoid lumen 17.9 kDa protein	thylakoid-peripheral-lumenal-side	35.2	not assigned.unknown	NULL	NULL
GRMZM2G004131_P01	geranylgeranyl pyrophosphate synthase 1 (GGPS1)	plastid stroma	16.1.1.10	secondary metabolism.isoprenoids.non-mevalonate pathway.geranylgeranyl pyrophosphate synthase	NULL	NULL
GRMZM2G004222_P01	heme oxygenase 2 (HO-2)	plastid	19.21	tetrapyrrole synthesis.heme oxygenase	NULL	NULL
GRMZM2G004222_P02	heme oxygenase 2 (HO-2)	plastid	19.21	tetrapyrrole synthesis.heme oxygenase	NULL	NULL
GRMZM2G004222_P03	heme oxygenase 2 (HO-2)	plastid	19.21	tetrapyrrole synthesis.heme oxygenase	NULL	NULL
GRMZM2G004352_P01	expressed protein	plastid	35.2	not assigned.unknown	NULL	NULL
GRMZM2G004352_P02	expressed protein	plastid	35.2	not assigned.unknown	NULL	NULL
GRMZM2G004382_P01	ketol-acid reductoisomerase	plastid stroma	13.1.4.1.2	amino acid metabolism.synthesis.branched chain group.common.ketol-acid reductoisomerase	NULL	NULL
GRMZM2G004382_P02	ketol-acid reductoisomerase	plastid stroma	13.1.4.1.2	amino acid metabolism.synthesis.branched chain group.common.ketol-acid reductoisomerase	NULL	NULL
GRMZM2G004583_P01	Iojap-related	plastid stroma	29.2.7*	protein.synthesis.ribosome biogenesis	NULL	NULL
GRMZM2G004880_P01	PPDK regulatory protein (PPDK-RP)	plastid stroma	1.5*	PS. C4 malate shuttle.PPDK-RP	NULL	NULL
GRMZM2G005024_P01	tryptophan synthase, beta subunit 1 (TSB1)	plastid stroma	13.1.6.5.5	amino acid metabolism.synthesis.aromatic aa.tryptophan.tryptophan synthase	NULL	NULL
GRMZM2G005260_P01	UbiE/COQ5 methyltransferase family protein	plastid	18.5	Co-factor and vitamine metabolism.folate & vitamine K	NULL	NULL
GRMZM2G005260_P02	UbiE/COQ5 methyltransferase family protein	plastid	18.5	Co-factor and vitamine metabolism.folate & vitamine K	NULL	NULL
GRMZM2G005260_P03	UbiE/COQ5 methyltransferase family protein	plastid	18.5	Co-factor and vitamine metabolism.folate & vitamine K	NULL	NULL
GRMZM2G005260_P04	UbiE/COQ5 methyltransferase family protein	plastid	16.1	secondary metabolism.isoprenoids	NULL	NULL
GRMZM2G005298_P01	alpha-amylase- branching enzyme 1 ((BE1/EMB2729)	plastid	2.1.2.3	major CHO metabolism.synthesis.starch.starch branching	NULL	NULL
GRMZM2G005526_P01	iron superoxide dismutase (FSD3)	plastid	21.6	redox.dismutases and catalases	NULL	NULL
GRMZM2G005526_P02	iron superoxide dismutase (FSD3)	plastid	21.6	redox.dismutases and catalases	NULL	NULL
GRMZM2G005526_P03	iron superoxide dismutase (FSD3)	plastid	21.6	redox.dismutases and catalases	NULL	NULL
GRMZM2G005909_P01	geranylgeranyl pyrophosphate synthase 1 (GGPS1)	plastid stroma	16.1.1.10	secondary metabolism.isoprenoids.non-mevalonate pathway.geranylgeranyl pyrophosphate synthase	NULL	NULL
GRMZM2G005938_P01	PPR protein	plastid nucleoid	27.7*	RNA.misc.pentatricopeptide (PPR) repeat-containing protein	NULL	NULL
GRMZM2G005973_P01	50S ribosomal protein L1	plastid ribosome	29.2.1.1.1.2.1	protein.synthesis.ribosomal protein.prokaryotic.chloroplast.50S subunit.L1	NULL	NULL
GRMZM2G005973_P02	50S ribosomal protein L1	plastid ribosome	29.2.1.1.1.2.1	protein.synthesis.ribosomal protein.prokaryotic.chloroplast.50S subunit.L1	NULL	NULL
GRMZM2G005984_P01	PSII Lumen Tat lTP -1	thylakoid-peripheral-lumenal-side	1.1.1.2	PS.lightreaction.photosystem II.PSII polypeptide subunits	NULL	NULL
GRMZM2G006121_P01	expressed protein	plastid	35.1	not assigned.no ontology	NULL	NULL
GRMZM2G006121_P02	expressed protein	plastid	35.1	not assigned.no ontology	NULL	NULL
GRMZM2G006229_P01	homologue of Ath SVR4/MRL7 - thioredoxin domain	plastid	29.8	protein assembly and cofactor ligation	NULL	NULL
GRMZM2G006229_P02	homologue of Ath SVR4/MRL7 - thioredoxin domain	plastid	29.8	protein assembly and cofactor ligation	NULL	NULL
GRMZM2G006791_P01	thylakoid bound APX (t-APX) - M-enriched	thylakoid-integral	21.2.1	redox.ascorbate and glutathione.ascorbate	NULL	NULL
GRMZM2G006791_P02	thylakoid bound APX (t-APX) - M-enriched	thylakoid-integral	21.2.1	redox.ascorbate and glutathione.ascorbate	NULL	NULL
GRMZM2G006791_P03	thylakoid bound APX (t-APX) - M-enriched	thylakoid-integral	21.2.1	redox.ascorbate and glutathione.ascorbate	NULL	NULL
GRMZM2G006791_P04	thylakoid bound APX (t-APX) - M-enriched	thylakoid-integral	21.2.1	redox.ascorbate and glutathione.ascorbate	NULL	NULL
GRMZM2G006791_P05	thylakoid bound APX (t-APX) - M-enriched	thylakoid-integral	21.2.1	redox.ascorbate and glutathione.ascorbate	NULL	NULL
GRMZM2G007038_P02	translation initiation factor IF-2	plastid stroma	29.2.3	protein.synthesis.initiation	NULL	NULL
GRMZM2G007372_P01	PPR protein	plastid nucleoid	27.7*	RNA.misc.pentatricopeptide (PPR) repeat-containing protein	NULL	NULL
GRMZM2G007441_P01	cpSRP43	plastid stroma	29.3.3	protein.targeting.chloroplast	NULL	NULL
GRMZM2G007453_P01	APO1 - model .4 correct (DNA Barkan)	plastid	27.1.1	RNA.processing.splicing	NULL	NULL
GRMZM2G007453_P02	APO1 - model .4 correct (DNA Barkan)	plastid	27.1.1	RNA.processing.splicing	NULL	NULL
GRMZM2G007453_P03	APO1 - model .4 correct (DNA Barkan)	plastid	27.1.1	RNA.processing.splicing	NULL	NULL
GRMZM2G007453_P04	APO1 - model .4 correct (DNA Barkan)	plastid	27.1.1	RNA.processing.splicing	NULL	NULL
GRMZM2G007630_P01	pfkB type carbohydrate kinase	plastid stroma	3.5	minor CHO metabolism.others	NULL	NULL
GRMZM2G007647_P01	acetolactate synthase small subunit	plastid	13.1.4.1.1	amino acid metabolism.synthesis.branched chain group.common.acetolactate synthase	NULL	NULL
GRMZM2G007651_P01	Pyridoxamine 5'-phosphate oxidase-related	plastid stroma	18.20*	Co-factor and vitamine metabolism.vitamin b6	NULL	NULL
GRMZM2G007651_P02	Pyridoxamine 5'-phosphate oxidase-related	plastid stroma	18.20*	Co-factor and vitamine metabolism.vitamin b6	NULL	NULL
GRMZM2G007651_P03	Pyridoxamine 5'-phosphate oxidase-related	plastid stroma	18.20*	Co-factor and vitamine metabolism.vitamin b6	NULL	NULL
GRMZM2G007683_P01	sulfiredoxin (Srx)	plastid	21	redox	NULL	NULL
GRMZM2G007683_P02	sulfiredoxin (Srx)	plastid	21	redox	NULL	NULL
GRMZM2G007683_P03	sulfiredoxin (Srx)	plastid	21	redox	NULL	NULL
GRMZM2G007907_P01	EGY1 - M50 metalloprotease	thylakoid-integral	29.5.7	protein.degradation.metalloprotease	NULL	NULL
GRMZM2G007907_P02	EGY1 - M50 metalloprotease	thylakoid-integral	29.5.7	protein.degradation.metalloprotease	NULL	NULL
GRMZM2G007907_P03	EGY1 - M50 metalloprotease	thylakoid-integral	29.5.7	protein.degradation.metalloprotease	NULL	NULL
GRMZM2G007939_P01	beta-amylase 3 (BAM3 or BMY8 or ctBMY)	plastid	2.2.2.1	major CHO metabolism.degradation.starch.starch cleavage	NULL	NULL
GRMZM2G007939_P02	beta-amylase 3 (BAM3 or BMY8 or ctBMY)	plastid	2.2.2.1	major CHO metabolism.degradation.starch.starch cleavage	NULL	NULL
GRMZM2G007939_P03	beta-amylase 3 (BAM3 or BMY8 or ctBMY)	plastid	2.2.2.1	major CHO metabolism.degradation.starch.starch cleavage	NULL	NULL
GRMZM2G007939_P04	beta-amylase 3 (BAM3 or BMY8 or ctBMY)	plastid	2.2.2.1	major CHO metabolism.degradation.starch.starch cleavage	NULL	NULL
GRMZM2G008247_P01	glycosyl hydrolase	plastid	2	major CHO metabolism	NULL	NULL
GRMZM2G008247_P02	glycosyl hydrolase	plastid	2	major CHO metabolism	NULL	NULL
GRMZM2G008263_P01	granule-associated starch synthase (GBSS)	plastid stroma	2.1.2.2	major CHO metabolism.synthesis.starch.starch synthase	NULL	NULL
GRMZM2G008263_P02	granule-associated starch synthase (GBSS)	plastid stroma	2.1.2.2	major CHO metabolism.synthesis.starch.starch synthase	NULL	NULL
GRMZM2G008263_P03	granule-associated starch synthase (GBSS)	plastid stroma	2.1.2.2	major CHO metabolism.synthesis.starch.starch synthase	NULL	NULL
GRMZM2G008714_P01	pyruvate kinase (PK) (plastid base)	plastid	4.13	glycolysis.PK	NULL	NULL
GRMZM2G008892_P01	Psbq-like 3 (PQL3)	plastid	35.2	not assigned.unknown	NULL	NULL
GRMZM2G009048_P01	Photosystem I subunit N (psaN)	thylakoid-peripheral-lumenal-side	1.1.2.2	PS.lightreaction.photosystem I.PSI polypeptide subunits	NULL	NULL
GRMZM2G009070_P01	MurE-like	plastid nucleoid	28.3*	DNA.plastid nucleoid interacting	NULL	NULL
GRMZM2G009196_P01	riboflavin synthase alpha chain -related -2	plastid	18.3.2	Co-factor and vitamine metabolism.riboflavin.riboflavin synthase	NULL	NULL
GRMZM2G009223_P01	glucose-6-phosphate/Pi transporter 2 (GPT2) (base)	envelope-inner-integral	34.8	transport.metabolite transporters at the envelope membrane	NULL	NULL
GRMZM2G009320_P01	unknown protein -1	plastid stroma	35.2	not assigned.unknown	NULL	NULL
GRMZM2G009320_P02	unknown protein -1	plastid stroma	35.2	not assigned.unknown	NULL	NULL
GRMZM2G009323_P01	D-3-phosphoglycerate dehydrogenase (3-PGDH) - EDA9 (embryo sac development arrest 9) -very abundant	plastid stroma	13.1.5.1.1	amino acid metabolism.synthesis.serine-glycine-cysteine group.serine.phosphoglycerate dehydrogenase	NULL	NULL
GRMZM2G009443_P01	ClpC1/C2	plastid stroma	29.5.5	protein.degradation.serine protease	NULL	NULL
GRMZM2G009479_P01	lipoxygenase (LOX2)	plastid stroma	17.7.1.2	hormone metabolism.jasmonate.synthesis-degradation.lipoxygenase	NULL	NULL
GRMZM2G009479_P02	lipoxygenase (LOX2)	plastid stroma	17.7.1.2	hormone metabolism.jasmonate.synthesis-degradation.lipoxygenase	NULL	NULL
GRMZM2G009785_P01	tocopherol cyclase (vte1)	plastoglobules	16.1.3.4	secondary metabolism.isoprenoids.tocopherol biosynthesis.tocopherol cyclase	NULL	NULL
GRMZM2G009785_P02	tocopherol cyclase (vte1)	plastoglobules	16.1.3.4	secondary metabolism.isoprenoids.tocopherol biosynthesis.tocopherol cyclase	NULL	NULL
GRMZM2G009785_P03	tocopherol cyclase (vte1)	plastoglobules	16.1.3.4	secondary metabolism.isoprenoids.tocopherol biosynthesis.tocopherol cyclase	NULL	NULL
GRMZM2G009785_P04	tocopherol cyclase (vte1)	plastoglobules	16.1.3.4	secondary metabolism.isoprenoids.tocopherol biosynthesis.tocopherol cyclase	NULL	NULL
GRMZM2G009785_P05	tocopherol cyclase (vte1)	plastoglobules	16.1.3.4	secondary metabolism.isoprenoids.tocopherol biosynthesis.tocopherol cyclase	NULL	NULL
GRMZM2G009785_P06	tocopherol cyclase (vte1)	plastoglobules	16.1.3.4	secondary metabolism.isoprenoids.tocopherol biosynthesis.tocopherol cyclase	NULL	NULL
GRMZM2G009928_P01	thioredoxin h (Trx H) - model 1 is plastid	plastid	21.1	redox.thioredoxin	NULL	NULL
GRMZM2G009928_P02	thioredoxin h (Trx H) - model 1 is plastid	NULL	21.1	redox.thioredoxin	NULL	NULL
GRMZM2G009928_P03	thioredoxin h (Trx H) - model 1 is plastid	NULL	21.1	redox.thioredoxin	NULL	NULL
GRMZM2G010044_P01	isopropylmalate isomerase lsu	plastid stroma	13.1.4.4	amino acid metabolism.synthesis.branched chain group.leucine specific	NULL	NULL
GRMZM2G010044_P02	isopropylmalate isomerase lsu	plastid stroma	13.1.4.4	amino acid metabolism.synthesis.branched chain group.leucine specific	NULL	NULL
GRMZM2G010044_P03	isopropylmalate isomerase lsu	plastid stroma	13.1.4.4	amino acid metabolism.synthesis.branched chain group.leucine specific	NULL	NULL
GRMZM2G010044_P04	isopropylmalate isomerase lsu	plastid stroma	13.1.4.4	amino acid metabolism.synthesis.branched chain group.leucine specific	NULL	NULL
GRMZM2G010196_P01	expressed protein	plastid	35.2	not assigned.unknown	NULL	NULL
GRMZM2G010221_P01	cytochrome P450-type monooxygenase CYP97B3; beta hydroxylase	plastid	26.1	misc.cytochrome P450	NULL	NULL
GRMZM2G010221_P02	cytochrome P450-type monooxygenase CYP97B3; beta hydroxylase	plastid	26.1	misc.cytochrome P450	NULL	NULL
GRMZM2G010328_P01	aminotransferase, classes I and II	plastid stroma	13.1.3.5.3	amino acid metabolism.synthesis.aspartate family.lysine.LL-diaminopimelic acid aminotransferase	NULL	NULL
GRMZM2G010349_P01	Stn7 - state transition kinase	thylakoid-integral	1.1.30	PS.lightreaction.state transition	NULL	NULL
GRMZM2G010349_P02	Stn7 - state transition kinase	thylakoid-integral	1.1.30	PS.lightreaction.state transition	NULL	NULL
GRMZM2G010389_P01	DnaJ domain protein (maybe envelope)	plastid	26.29*	misc. DnaJ domain with unknown function	NULL	NULL
GRMZM2G010406_P01	argininosuccinate synthase (ASS)	plastid stroma	13.1.2.3.22	amino acid metabolism.synthesis.glutamate family.arginine.arginosuccinate synthase	NULL	NULL
GRMZM2G010406_P02	argininosuccinate synthase (ASS)	plastid stroma	13.1.2.3.22	amino acid metabolism.synthesis.glutamate family.arginine.arginosuccinate synthase	NULL	NULL
GRMZM2G010406_P03	argininosuccinate synthase (ASS)	plastid stroma	13.1.2.3.22	amino acid metabolism.synthesis.glutamate family.arginine.arginosuccinate synthase	NULL	NULL
GRMZM2G010406_P04	argininosuccinate synthase (ASS)	plastid stroma	13.1.2.3.22	amino acid metabolism.synthesis.glutamate family.arginine.arginosuccinate synthase	NULL	NULL
GRMZM2G010406_P05	argininosuccinate synthase (ASS)	plastid stroma	13.1.2.3.22	amino acid metabolism.synthesis.glutamate family.arginine.arginosuccinate synthase	NULL	NULL
GRMZM2G010406_P06	argininosuccinate synthase (ASS)	plastid stroma	13.1.2.3.22	amino acid metabolism.synthesis.glutamate family.arginine.arginosuccinate synthase	NULL	NULL
GRMZM2G010555_P01	Plastid Terminal oxidase (PTOX) or Immutans	thylakoid-integral	1.1.40	PS.lightreaction.cyclic electron flow-chlororespiration	NULL	NULL
GRMZM2G010743_P01	transporter Tim17/Tim22/Tim22 (dual plastid&mito)	envelope	34.8	transport.metabolite transporters at the envelope membrane	NULL	NULL
GRMZM2G010801_P01	RsmD - 16SrRNA methyltransferase	plastid	27.10*	RNA.methylation	NULL	NULL
GRMZM2G010801_P02	RsmD - 16SrRNA methyltransferase	plastid	27.10*	RNA.methylation	NULL	NULL
GRMZM2G010884_P01	LHCI-3 - LHCI-680A CAB4	thylakoid-integral	1.1.2.1	PS.lightreaction.photosystem I.LHC-I	NULL	NULL
GRMZM2G010884_P02	LHCI-3 - LHCI-680A CAB4	thylakoid-integral	1.1.2.1	PS.lightreaction.photosystem I.LHC-I	NULL	NULL
GRMZM2G010929_P01	pentapeptide protein	thylakoid-peripheral-lumenal-side	26.57*	misc.peptapeptide	NULL	NULL
GRMZM2G010929_P02	pentapeptide protein	thylakoid-peripheral-lumenal-side	26.57*	misc.peptapeptide	NULL	NULL
GRMZM2G010973_P01	TPR protein	plastid	26.33*	misc.tetratricopeptide repeat (TPR) unknown function	NULL	NULL
GRMZM2G011129_P01	CP31A - RNA binding protein (RRM)	plastid stroma	27.4	RNA.RNA binding	NULL	NULL
GRMZM2G011213_P01	glyco protein domain (very abundant)	plastid	35.1	not assigned.no ontology	NULL	NULL
GRMZM2G011319_P01	AAA domain protein	plastid	26.55*	misc.AAA domain	NULL	NULL
GRMZM2G011319_P02	AAA domain protein	plastid	26.55*	misc.AAA domain	NULL	NULL
GRMZM2G011373_P01	NDH-dependent cyclic electron flow 5 (NDF5)	plastid	29.8	protein assembly and cofactor ligation	NULL	NULL
GRMZM2G011479_P01	expressed protein	plastid	35.2	not assigned.unknown	NULL	NULL
GRMZM2G011479_P02	expressed protein	NULL	35.2	not assigned.unknown	NULL	NULL
GRMZM2G011746_P01	15-cis-zeta-carotene isomerase (Z-ISO)	plastid	16.1.5	secondary metabolism.isoprenoids.carotenoids	NULL	NULL
GRMZM2G011858_P01	FNR-4	plastid	7.3	OPP.electron transfer	NULL	NULL
GRMZM2G012102_P01	expressed protein	thylakoid	35.2	not assigned.unknown	NULL	NULL
GRMZM2G012119_P01	PIFI (post-illumination chl fluorescence increase)	plastid	1.1.40	PS.lightreaction.cyclic electron flow-chlororespiration	NULL	NULL
GRMZM2G012119_P02	PIFI (post-illumination chl fluorescence increase)	plastid	1.1.40	PS.lightreaction.cyclic electron flow-chlororespiration	NULL	NULL
GRMZM2G012119_P03	PIFI (post-illumination chl fluorescence increase)	plastid	1.1.40	PS.lightreaction.cyclic electron flow-chlororespiration	NULL	NULL
GRMZM2G012119_P04	PIFI (post-illumination chl fluorescence increase)	plastid	1.1.40	PS.lightreaction.cyclic electron flow-chlororespiration	NULL	NULL
GRMZM2G012119_P05	PIFI (post-illumination chl fluorescence increase)	plastid	1.1.40	PS.lightreaction.cyclic electron flow-chlororespiration	NULL	NULL
GRMZM2G012119_P06	PIFI (post-illumination chl fluorescence increase)	plastid	1.1.40	PS.lightreaction.cyclic electron flow-chlororespiration	NULL	NULL
GRMZM2G012119_P07	PIFI (post-illumination chl fluorescence increase)	plastid	1.1.40	PS.lightreaction.cyclic electron flow-chlororespiration	NULL	NULL
GRMZM2G012174_P01	PPR protein	plastid nucleoid	27.7*	RNA.misc.pentatricopeptide (PPR) repeat-containing protein	NULL	NULL
GRMZM2G012276_P01	peroxiredoxin Q (Prx Q)	thylakoid-peripheral-lumenal-side	21.5	redox.periredoxins	NULL	NULL
GRMZM2G012276_P02	Peroxiredoxin Q (Prx Q)	thylakoid-peripheral-lumenal-side	21.5	redox.periredoxins	NULL	NULL
GRMZM2G012324_P01	Ohp1 or Lil2/Hlip/Scp	thylakoid-integral	1.1.8*	light stress chlorophyll binding	NULL	NULL
GRMZM2G012340_P01	immunophilin / FKBP-type peptidyl-prolyl cis-trans isomerase family protein	plastid	29.6	protein.folding	NULL	NULL
GRMZM2G012340_P02	immunophilin / FKBP-type peptidyl-prolyl cis-trans isomerase family protein	NULL	29.6	protein.folding	NULL	NULL
GRMZM2G012397_P01	psaK - subunit X	thylakoid-integral	1.1.2.2	PS.lightreaction.photosystem I.PSI polypeptide subunits	NULL	NULL
GRMZM2G012404_P01	tRNA synthetase class I (W and Y)(in ATH dual targeted - cTP/mTP)	plastid stroma	29.1.1	protein.aa activation.tyrosine-tRNA ligase	NULL	NULL
GRMZM2G012479_P01	glutathione peroxidase 2 (GPX2)	plastid stroma	21.2.2	redox.ascorbate and glutathione.glutathione	NULL	NULL
GRMZM2G012479_P02	glutathione peroxidase 2 (GPX2)	plastid stroma	21.2	redox.ascorbate and glutathione	NULL	NULL
GRMZM2G012863_P01	Ketoacyl-ACP Synthase I (KAS I)	plastid stroma	11.1.3	lipid metabolism.FA synthesis and FA elongation.ketoacyl ACP synthase	NULL	NULL
GRMZM2G012863_P02	Ketoacyl-ACP Synthase I (KAS I)	plastid stroma	11.1.3	lipid metabolism.FA synthesis and FA elongation.ketoacyl ACP synthase	NULL	NULL
GRMZM2G012966_P01	lycopene epsilon cyclase (LUT2 homologue)	plastid	16.1.4.4	secondary metabolism.isoprenoids.carotenoids.lycopene epsilon cyclase	NULL	NULL
GRMZM2G012966_P02	lycopene epsilon cyclase (LUT2 homologue)	plastid	16.1.4.4	secondary metabolism.isoprenoids.carotenoids.lycopene epsilon cyclase	NULL	NULL
GRMZM2G012966_P03	lycopene epsilon cyclase (LUT2 homologue)	plastid	16.1.4.4	secondary metabolism.isoprenoids.carotenoids.lycopene epsilon cyclase	NULL	NULL
GRMZM2G013342_P01	Photosystem I subunit II (psaD)	thylakoid-peripheral-stromal-side	1.1.2.2	PS.lightreaction.photosystem I.PSI polypeptide subunits	NULL	NULL
GRMZM2G013478_P01	nucleoside diphosphate kinase 2 (NDPK2) - soluble stroma	plastid stroma	23.4.10	nucleotide metabolism.phosphotransfer and pyrophosphatases.nucleoside diphosphate kinase	NULL	NULL
GRMZM2G013652_P01	10 kDa chaperonin	plastid stroma	29.6	protein.folding	NULL	NULL
GRMZM2G013652_P02	10 kDa chaperonin	plastid stroma	29.6	protein.folding	NULL	NULL
GRMZM2G013652_P03	10 kDa chaperonin	plastid stroma	29.6	protein.folding	NULL	NULL
GRMZM2G013811_P01	disproportionating enzyme 1 (DPE1) or D-enzyme	plastid stroma	2.2.2.4	major CHO metabolism.degradation.starch.D enzyme	NULL	NULL
GRMZM2G014069_P01	dihydroxyacid dehydratase	plastid stroma	13.1.4.5	amino acid metabolism.synthesis.branched chain group.isoleucine specific	NULL	NULL
GRMZM2G014069_P02	dihydroxyacid dehydratase	plastid stroma	35.1	not assigned.no ontology	NULL	NULL
GRMZM2G014099_P01	expressed protein (DUF1995)	plastid	35.2	not assigned.unknown	NULL	NULL
GRMZM2G014376_P01	shikimate dehydrogenase	plastid	13.1.6.1.10	amino acid metabolism.synthesis.aromatic aa.chorismate.dehydroquinate/shikimate dehydrogenase	NULL	NULL
GRMZM2G014376_P02	shikimate dehydrogenase	plastid	13.1.6.1.10	amino acid metabolism.synthesis.aromatic aa.chorismate.dehydroquinate/shikimate dehydrogenase	NULL	NULL
GRMZM2G014376_P03	shikimate dehydrogenase	plastid	13.1.6.1.10	amino acid metabolism.synthesis.aromatic aa.chorismate.dehydroquinate/shikimate dehydrogenase	NULL	NULL
GRMZM2G014397_P01	L-ascorbate peroxidase, stromal (sAPX) (also mito in Ath)	plastid	21.2.1	redox.ascorbate and glutathione.ascorbate	NULL	NULL
GRMZM2G014397_P02	L-ascorbate peroxidase, stromal (sAPX) (also mito)	plastid	21.2.1	redox.ascorbate and glutathione.ascorbate	NULL	NULL
GRMZM2G014397_P03	L-ascorbate peroxidase, stromal (sAPX) (also mito)	plastid	21.2.1	redox.ascorbate and glutathione.ascorbate	NULL	NULL
GRMZM2G014832_P01	glutaredoxin	plastid stroma	21.4	redox.glutaredoxins	NULL	NULL
GRMZM2G014832_P02	glutaredoxin	plastid stroma	21.4	redox.glutaredoxins	NULL	NULL
GRMZM2G015024_P01	50S ribosomal protein L22	plastid ribosome	29.2.1.1.1.2	protein.synthesis.ribosomal protein.prokaryotic.chloroplast.50S subunit	NULL	NULL
GRMZM2G015033_P01	expressed protein	plastid	35.2	not assigned.unknown	NULL	NULL
GRMZM2G015033_P02	expressed protein	plastid	35.2	not assigned.unknown	NULL	NULL
GRMZM2G015285_P01	fibrillin 4 (FIB4)	plastoglobules	31.7.4*	cell.plastid.plastoglobule organization fibrillins	NULL	NULL
GRMZM2G015419_P01	lipoxygenase (LOX2)	plastid stroma	17.7.1.2	hormone metabolism.jasmonate.synthesis-degradation.lipoxygenase	NULL	NULL
GRMZM2G015419_P02	lipoxygenase (LOX2)	plastid stroma	17.7.1.2	hormone metabolism.jasmonate.synthesis-degradation.lipoxygenase	NULL	NULL
GRMZM2G015419_P03	lipoxygenase (LOX2)	plastid stroma	17.7.1.2	hormone metabolism.jasmonate.synthesis-degradation.lipoxygenase	NULL	NULL
GRMZM2G015419_P04	lipoxygenase (LOX2)	plastid stroma	17.7.1.2	hormone metabolism.jasmonate.synthesis-degradation.lipoxygenase	NULL	NULL
GRMZM2G015419_P05	lipoxygenase (LOX2)	plastid stroma	17.7.1.2	hormone metabolism.jasmonate.synthesis-degradation.lipoxygenase	NULL	NULL
GRMZM2G015727_P01	zinc finger protein-related	plastid	35.2	not assigned.unknown	NULL	NULL
GRMZM2G015967_P01	cyclophilin-type peptidyl-prolyl cis-trans isomerase TLP-40 (CYP38)	thylakoid-peripheral-lumenal-side	29.6	protein.folding	NULL	NULL
GRMZM2G015989_P01	Cpn60-beta-1	plastid stroma	29.6	protein.folding	NULL	NULL
GRMZM2G015989_P02	Cpn60-beta-1	plastid stroma	29.6	protein.folding	NULL	NULL
GRMZM2G015989_P03	Cpn60-beta-1	plastid stroma	29.6	protein.folding	NULL	NULL
GRMZM2G016066_P01	Photosystem I subunit IV (psaE) -2	thylakoid-peripheral-stromal-side	1.1.2.2	PS.lightreaction.photosystem I.PSI polypeptide subunits	NULL	NULL
GRMZM2G016066_P02	Photosystem I subunit IV (psaE) -2	thylakoid-peripheral-stromal-side	1.1.2.2	PS.lightreaction.photosystem I.PSI polypeptide subunits	NULL	NULL
GRMZM2G016084_P01	S1 RNA-binding domain protein	plastid stroma	27.4	RNA.RNA binding	NULL	NULL
GRMZM2G016236_P01	aldo/keto reductase family protein	plastoglobules	35.1	not assigned.no ontology	NULL	NULL
GRMZM2G016236_P02	aldo/keto reductase family protein	plastoglobules	35.1	not assigned.no ontology	NULL	NULL
GRMZM2G016236_P03	aldo/keto reductase family protein	plastoglobules	35.1	not assigned.no ontology	NULL	NULL
GRMZM2G016602_P01	RecA	plastid	28.2	DNA.repair	NULL	NULL
GRMZM2G016602_P02	RecA	plastid	28.2	DNA.repair	NULL	NULL
GRMZM2G016602_P03	RecA	plastid	28.2	DNA.repair	NULL	NULL
GRMZM2G016602_P04	RecA	plastid	28.2	DNA.repair	NULL	NULL
GRMZM2G016622_P01	Photosystem I subunit IV (psaE) -1	thylakoid-peripheral-stromal-side	1.1.2.2	PS.lightreaction.photosystem I.PSI polypeptide subunits	NULL	NULL
GRMZM2G016622_P02	Photosystem I subunit IV (psaE) -1	thylakoid-peripheral-stromal-side	1.1.2.2	PS.lightreaction.photosystem I.PSI polypeptide subunits	NULL	NULL
GRMZM2G016677_P01	PsbP-2 OEC23 Tat lTP	thylakoid-peripheral-lumenal-side	1.1.1.2	PS.lightreaction.photosystem II.PSII polypeptide subunits	NULL	NULL
GRMZM2G016774_P01	Long-Chain Acyl-CoA Synthetase	plastid	11.1.8	lipid metabolism.FA synthesis and FA elongation.acyl coa ligase	NULL	NULL
GRMZM2G016890_P01	glycosyl hydrolase	plastid	2	major CHO metabolism	NULL	NULL
GRMZM2G016890_P02	glycosyl hydrolase	plastid	2	major CHO metabolism	NULL	NULL
GRMZM2G016890_P03	glycosyl hydrolase	plastid	2	major CHO metabolism	NULL	NULL
GRMZM2G016890_P04	glycosyl hydrolase	plastid	2	major CHO metabolism	NULL	NULL
GRMZM2G017045_P01	PGR5	thylakoid-peripheral-stromal-side	1.1.40	PS.lightreaction.cyclic electron flow-chlororespiration	NULL	NULL
GRMZM2G017077_P01	Vipp1 -PspA like -1	plastid	31.7.3*	cell.plastid.thylakoid formation	NULL	NULL
GRMZM2G017077_P02	Vipp1 -PspA like -1	plastid	31.7.3*	cell.plastid.thylakoid formation	NULL	NULL
GRMZM2G017290_P01	Photosystem I subunit III (psaF) -2	thylakoid-integral	1.1.2.2	PS.lightreaction.photosystem I.PSI polypeptide subunits	NULL	NULL
GRMZM2G017290_P02	Photosystem I subunit III (psaF) -2	thylakoid-integral	1.1.2.2	PS.lightreaction.photosystem I.PSI polypeptide subunits	NULL	NULL
GRMZM2G017355_P01	mTERF protein	plastid nucleoid	26.34*	misc.mTERF containing protein	NULL	NULL
GRMZM2G017419_P01	thioredoxin f2 (Trx F2)	plastid stroma	21.1	redox.thioredoxin	NULL	NULL
GRMZM2G017419_P02	thioredoxin f2 (Trx F2)	plastid stroma	21.1	redox.thioredoxin	NULL	NULL
GRMZM2G017429_P01	mTERF protein	plastid	26.34*	misc.mTERF containing protein	NULL	NULL
GRMZM2G017853_P01	expressed protein	plastid stroma	35.2	not assigned.unknown	NULL	NULL
GRMZM2G017957_P01	30S ribosomal protein S10 (models very different)	plastid ribosome	29.2.1.1.1.1.10	protein.synthesis.ribosomal protein.prokaryotic.chloroplast.30S subunit.S10	NULL	NULL
GRMZM2G017957_P02	30S ribosomal protein S10 (models very different)	plastid ribosome	29.2.1.1.1.1.10	protein.synthesis.ribosomal protein.prokaryotic.chloroplast.30S subunit.S10	NULL	NULL
GRMZM2G017957_P03	30S ribosomal protein S10 (models very different)	plastid ribosome	29.2.1.1.1.1.10	protein.synthesis.ribosomal protein.prokaryotic.chloroplast.30S subunit.S10	NULL	NULL
GRMZM2G018082_P01	oxidoreductase	plastid	35.1	not assigned.no ontology	NULL	NULL
GRMZM2G018238_P01	GLN phosphoribosyl pyrophosphate amidotransferase 1	plastid	23.1.2.1	nucleotide metabolism.synthesis.purine.amidophosphoribosyltransferase	NULL	NULL
GRMZM2G018375_P01	THI1 -involved in thiamine synthesis (vitamine B) (ARA6) - dual targeted	plastid stroma	18.2	Co-factor and vitamine metabolism.thiamine	NULL	NULL
GRMZM2G018375_P02	THI1 -involved in thiamine synthesis (vitamine B) (ARA6) - dual targeted	plastid stroma	18.2	Co-factor and vitamine metabolism.thiamine	NULL	NULL
GRMZM2G018403_P01	50S ribosomal protein L21 -1	plastid ribosome	29.2.1.1.1.2.21	protein.synthesis.ribosomal protein.prokaryotic.chloroplast.50S subunit.L21	NULL	NULL
GRMZM2G018441_P01	2-phosphoglycolate phosphatase-2 (PGP-2)	plastid stroma	1.2.1	PS.photorespiration.phosphoglycolate phosphatase	NULL	NULL
GRMZM2G018441_P02	2-phosphoglycolate phosphatase-2 (PGP-2)	plastid stroma	1.2.1	PS.photorespiration.phosphoglycolate phosphatase	NULL	NULL
GRMZM2G018484_P01	Tic55 (putative Rieske iron-sulfur protein).	envelope-inner-integral	29.3.3	protein.targeting.chloroplast	NULL	NULL
GRMZM2G018627_P01	LHCII-2.1 -1	thylakoid-integral	1.1.1.1	PS.lightreaction.photosystem II.LHC-II	NULL	NULL
GRMZM2G018627_P02	LHCII-2.1 -1	thylakoid-integral	1.1.1.1	PS.lightreaction.photosystem II.LHC-II	NULL	NULL
GRMZM2G018771_P01	peptide deformylase 1A (PDF1A)	plastid	29.4	protein.postranslational modification	NULL	NULL
GRMZM2G018771_P02	peptide deformylase 1A (PDF1A)	plastid	29.4	protein.postranslational modification	NULL	NULL
GRMZM2G018771_P03	peptide deformylase 1A (PDF1A)	plastid	29.4	protein.postranslational modification	NULL	NULL
GRMZM2G018786_P01	glycerate-kinase (GK)	plastid stroma	1.2.7	PS.photorespiration.glycerate kinase	NULL	NULL
GRMZM2G018786_P02	glycerate-kinase (GK)	plastid stroma	1.2.7	PS.photorespiration.glycerate kinase	NULL	NULL
GRMZM2G018786_P03	glycerate-kinase (GK)	plastid stroma	1.2.7	PS.photorespiration.glycerate kinase	NULL	NULL
GRMZM2G018786_P04	glycerate-kinase (GK)	plastid stroma	1.2.7	PS.photorespiration.glycerate kinase	NULL	NULL
GRMZM2G018929_P01	MRL1 (PPR protein) - rbcl MRNA stabilization	plastid nucleoid	27.6*	RNA.misc.pentatricopeptide (PPR) repeat-containing protein	NULL	NULL
GRMZM2G019358_P01	UV-B and ozone similarly regulated protein 1 UOS1 (Pisum sativum)	plastid stroma	20.2.99	stress.abiotic.unspecified	30.11	signalling.light
GRMZM2G019358_P02	UV-B and ozone similarly regulated protein 1 UOS1 (Pisum sativum)	plastid stroma	20.2.99	stress.abiotic.unspecified	30.11	signalling.light
GRMZM2G019358_P03	UV-B and ozone similarly regulated protein 1 UOS1 (Pisum sativum)	plastid stroma	20.2.99	stress.abiotic.unspecified	30.11	signalling.light
GRMZM2G019358_P04	UV-B and ozone similarly regulated protein 1 UOS1 (Pisum sativum)	plastid stroma	20.2.99	stress.abiotic.unspecified	30.11	signalling.light
GRMZM2G019358_P05	UV-B and ozone similarly regulated protein 1 UOS1 (Pisum sativum)	plastid stroma	20.2.99	stress.abiotic.unspecified	30.11	signalling.light
GRMZM2G019358_P06	UV-B and ozone similarly regulated protein 1 UOS1 (Pisum sativum)	plastid stroma	20.2.99	stress.abiotic.unspecified	30.11	signalling.light
GRMZM2G019437_P01	formyltetrahydrofolate deformylase/ hydroxymethyl- (DE194)	plastid	13.2.3.4	amino acid metabolism.degradation.aspartate family.methionine	NULL	NULL
GRMZM2G019437_P02	formyltetrahydrofolate deformylase/ hydroxymethyl- (DE194)	plastid	13.2.3.4	amino acid metabolism.degradation.aspartate family.methionine	NULL	NULL
GRMZM2G019437_P03	formyltetrahydrofolate deformylase/ hydroxymethyl- (DE194)	plastid	13.2.3.4	amino acid metabolism.degradation.aspartate family.methionine	NULL	NULL
GRMZM2G019695_P01	outer envelope membrane protein (OEP24-II)	envelope-outer	34.8	transport.metabolite transporters at the envelope membrane	NULL	NULL
GRMZM2G019807_P01	Ohp2 -1	thylakoid-integral	1.1.8*	light stress chlorophyll binding	NULL	NULL
GRMZM2G019838_P01	unknown protein - EMBO506-plastid differentiation	plastid	31.7*	plastid differentiation	NULL	NULL
GRMZM2G019901_P01	PPR & CBS domain protein	plastid nucleoid	27.7*	RNA.misc.pentatricopeptide (PPR) repeat-containing protein	NULL	NULL
GRMZM2G019958_P01	putative - alkyl hydroperoxide reductase and thiol-specific antioxidant	plastid stroma	21	redox	NULL	NULL
GRMZM2G019958_P02	putative - alkyl hydroperoxide reductase and thiol-specific antioxidant	plastid stroma	21	redox	NULL	NULL
GRMZM2G019958_P03	putative - alkyl hydroperoxide reductase and thiol-specific antioxidant	plastid stroma	21	redox	NULL	NULL
GRMZM2G019958_P04	putative - alkyl hydroperoxide reductase and thiol-specific antioxidant	plastid stroma	21	redox	NULL	NULL
GRMZM2G020096_P01	gamma-glutamylcysteine synthetase (GSH1)	plastid stroma	21.2.2	redox.ascorbate and glutathione.glutathione	NULL	NULL
GRMZM2G020446_P01	diaminopimelate decarboxylase -1	plastid stroma	13.1.3.5.5	amino acid metabolism.synthesis.aspartate family.lysine.diaminopimelate decarboxylase	NULL	NULL
GRMZM2G020785_P01	pTAC7	plastid	26.57*	DNA.plastid nucleoid interacting	NULL	NULL
GRMZM2G021170_P01	t-RNA binding protein	plastid stroma	29.1	protein.aa activation	NULL	NULL
GRMZM2G021256_P01	NDH PQL2 (formerly NDH L-2)	thylakoid-peripheral-lumenal-side	1.1.6	PS.lightreaction.NADH DH	NULL	NULL
GRMZM2G021617_P01	psbQ OEC16-like Tat lTP	thylakoid-peripheral-lumenal-side	1.1.1.2	PS.lightreaction.photosystem II.PSII polypeptide subunits	NULL	NULL
GRMZM2G021687_P01	DnaJ central domain (4 repeats) (EDA3)	plastid	26.29*	misc.DnaJ domain with unknown function	NULL	NULL
GRMZM2G022090_P01	expressed protein	plastid stroma	35.1	not assigned.no ontology	NULL	NULL
GRMZM2G022090_P02	expressed protein	plastid stroma	35.1	not assigned.no ontology	NULL	NULL
GRMZM2G022192_P01	Glu-tRNA(Gln) amidotransferase subunit A (in ATH dual targeted - cTP/mTP)	plastid stroma	29.1.50*	protein.aa activation.glutamate-tRNA amidotransferase	NULL	NULL
GRMZM2G022192_P02	Glu-tRNA(Gln) amidotransferase subunit A (in ATH dual targeted - cTP/mTP)	plastid stroma	29.1.50*	protein.aa activation.glutamate-tRNA amidotransferase	NULL	NULL
GRMZM2G022192_P03	Glu-tRNA(Gln) amidotransferase subunit A (in ATH dual targeted - cTP/mTP)	plastid stroma	29.1.50*	protein.aa activation.glutamate-tRNA amidotransferase	NULL	NULL
GRMZM2G022563_P01	3-ketoacyl-acyl carrier protein synthase III (KAS III) -1	plastid stroma	11.1.3	lipid metabolism.FA synthesis and FA elongation.ketoacyl ACP synthase	NULL	NULL
GRMZM2G022625_P01	GTP binding	plastid	35.2	not assigned.unknown	NULL	NULL
GRMZM2G022625_P02	GTP binding	plastid	35.2	not assigned.unknown	NULL	NULL
GRMZM2G022625_P03	GTP binding	plastid	35.2	not assigned.unknown	NULL	NULL
GRMZM2G022866_P01	glutaredoxin	thylakoid	21.4	redox.glutaredoxins	NULL	NULL
GRMZM2G022866_P02	glutaredoxin	thylakoid	21.4	redox.glutaredoxins	NULL	NULL
GRMZM2G022876_P01	lumenal protein TL15	thylakoid-peripheral-lumenal-side	35.1	not assigned.no ontology	NULL	NULL
GRMZM2G022876_P02	lumenal protein TL15	thylakoid-peripheral-lumenal-side	35.1	not assigned.no ontology	NULL	NULL
GRMZM2G022876_P03	lumenal protein TL15	thylakoid-peripheral-lumenal-side	35.1	not assigned.no ontology	NULL	NULL
GRMZM2G022876_P04	lumenal protein TL15	thylakoid-peripheral-lumenal-side	35.1	not assigned.no ontology	NULL	NULL
GRMZM2G023591_P01	RNA binding protein (RRM)	plastid stroma	27.4	RNA.RNA binding	NULL	NULL
GRMZM2G023591_P02	RNA binding protein (RRM)	plastid stroma	27.4	RNA.RNA binding	NULL	NULL
GRMZM2G023711_P01	thiol-disulfide exchange intermediate (THIOREDOXIN-LIKE 5), WCRKC2	plastid	21.1	redox.thioredoxin	NULL	NULL
GRMZM2G023711_P02	thiol-disulfide exchange intermediate (THIOREDOXIN-LIKE 5), WCRKC3	plastid	21.1	redox.thioredoxin	NULL	NULL
GRMZM2G023906_P01	LETM domain protein	plastid	35.2	not assigned.unknown	NULL	NULL
GRMZM2G024073_P01	thioredoxin family protein	plastid stroma	21.1	redox.thioredoxin	NULL	NULL
GRMZM2G024099_P01	aspartic proteinase (related to tobacco nucleoid CND41)	plastid	27.3.99	RNA.regulation of transcription.unclassified	NULL	NULL
GRMZM2G024150_P01	Photosystem I subunit II (psaD)	thylakoid-peripheral-stromal-side	1.1.2.2	PS.lightreaction.photosystem I.PSI polypeptide subunits	NULL	NULL
GRMZM2G024389_P01	unknown protein	plastid	35.2	not assigned.unknown	NULL	NULL
GRMZM2G024389_P02	unknown protein	plastid	35.2	not assigned.unknown	NULL	NULL
GRMZM2G024389_P03	unknown protein	plastid	35.2	not assigned.unknown	NULL	NULL
GRMZM2G024391_P01	unknown protein	plastid	35.2	not assigned.unknown	NULL	NULL
GRMZM2G024482_P01	beta-hydroxyacyl-ACP dehydratase -1	plastid stroma	11.1.5	lipid metabolism.FA synthesis and FA elongation.beta hydroxyacyl ACP dehydratase	NULL	NULL
GRMZM2G024482_P02	beta-hydroxyacyl-ACP dehydratase -1	plastid stroma	11.1.5	lipid metabolism.FA synthesis and FA elongation.beta hydroxyacyl ACP dehydratase	NULL	NULL
GRMZM2G024482_P03	beta-hydroxyacyl-ACP dehydratase -1	plastid stroma	11.1.5	lipid metabolism.FA synthesis and FA elongation.beta hydroxyacyl ACP dehydratase	NULL	NULL
GRMZM2G024550_P01	mTERF protein	plastid nucleoid	26.34*	misc.mTERF containing protein	NULL	NULL
GRMZM2G024607_P01	Vipp1 -PspA like -1	plastid	31.7.3*	cell.plastid.thylakoid formation	NULL	NULL
GRMZM2G024607_P02	Vipp1 -PspA like -1	plastid	31.7.3*	cell.plastid.thylakoid formation	NULL	NULL
GRMZM2G024686_P01	aspartokinase	plastid stroma	13.1.3.6.1.1	amino acid metabolism.synthesis.aspartate family.misc.homoserine.aspartate kinase	NULL	NULL
GRMZM2G024738_P01	uroporphyrinogen decarboxylase (UPD)	plastid stroma	19.7	tetrapyrrole synthesis.uroporphyrinogen decarboxylase	NULL	NULL
GRMZM2G024738_P02	uroporphyrinogen decarboxylase (UPD)	plastid stroma	19.7	tetrapyrrole synthesis.uroporphyrinogen decarboxylase	NULL	NULL
GRMZM2G024738_P03	uroporphyrinogen decarboxylase (UPD)	plastid stroma	19.7	tetrapyrrole synthesis.uroporphyrinogen decarboxylase	NULL	NULL
GRMZM2G024993_P01	starch synthase (6 different models)	plastid	2.1.2.2	major CHO metabolism.synthesis.starch.starch synthase	NULL	NULL
GRMZM2G024993_P02	starch synthase (6 different models)	plastid	2.1.2.3	major CHO metabolism.synthesis.starch.starch synthase	NULL	NULL
GRMZM2G024993_P03	starch synthase (6 different models)	plastid	2.1.2.4	major CHO metabolism.synthesis.starch.starch synthase	NULL	NULL
GRMZM2G024993_P04	starch synthase (6 different models)	plastid	2.1.2.5	major CHO metabolism.synthesis.starch.starch synthase	NULL	NULL
GRMZM2G024993_P05	starch synthase (6 different models)	plastid	2.1.2.6	major CHO metabolism.synthesis.starch.starch synthase	NULL	NULL
GRMZM2G024993_P06	starch synthase (6 different models)	plastid	2.1.2.7	major CHO metabolism.synthesis.starch.starch synthase	NULL	NULL
GRMZM2G025031_P01	uroporphyrinogen decarboxylase (UPD)	plastid stroma	19.7	tetrapyrrole synthesis.uroporphyrinogen decarboxylase	NULL	NULL
GRMZM2G025031_P02	uroporphyrinogen decarboxylase (UPD)	plastid stroma	19.7	tetrapyrrole synthesis.uroporphyrinogen decarboxylase	NULL	NULL
GRMZM2G025031_P03	uroporphyrinogen decarboxylase (UPD)	plastid stroma	19.7	tetrapyrrole synthesis.uroporphyrinogen decarboxylase	NULL	NULL
GRMZM2G025078_P01	CutA, copper binder	envelope-inner	15.2	metal handling.binding, chelation and storage	NULL	NULL
GRMZM2G025123_P01	TatC	thylakoid-integral	29.3.3	protein.targeting.chloroplast	NULL	NULL
GRMZM2G025123_P02	expressed protein	thylakoid-integral	35.1	not assigned.no ontology	NULL	NULL
GRMZM2G025123_P03	expressed protein	thylakoid-integral	35.1	not assigned.no ontology	NULL	NULL
GRMZM2G025171_P01	CF1 delta subunit (atpD)	thylakoid-peripheral-stromal-side	1.1.4	PS.lightreaction.ATP synthase	NULL	NULL
GRMZM2G025171_P02	CF1 delta subunit (atpD)	thylakoid-peripheral-stromal-side	1.1.4	PS.lightreaction.ATP synthase	NULL	NULL
GRMZM2G025322_P01	methione sulfoxide reductase type B - 1 (MSRB1)	plastid stroma	29.11*	protein.methione sulfoxide reductases	NULL	NULL
GRMZM2G025409_P01	PPR5 - trnG RNA stability and splicing	plastid nucleoid	27.1.1	RNA.processing.splicing	NULL	NULL
GRMZM2G025409_P02	PPR5 - trnG RNA stability and splicing	plastid nucleoid	27.1.1	RNA.processing.splicing	NULL	NULL
GRMZM2G025531_P01	aminopeptidase (M24) (APP2)	plastid stroma	29.5	protein.degradation	NULL	NULL
GRMZM2G025531_P02	aminopeptidase (M24) (APP2)	plastid stroma	29.5	protein.degradation	NULL	NULL
GRMZM2G025648_P01	unknown protein	thylakoid	35.2	not assigned.unknown	NULL	NULL
GRMZM2G025648_P02	unknown protein	thylakoid	35.2	not assigned.unknown	NULL	NULL
GRMZM2G025659_P01	hydrolase, alpha/beta fold family protein	plastid	35.1	not assigned.no ontology	NULL	NULL
GRMZM2G025854_P01	phosphoglucomutase 1 (PGM-1)	plastid stroma	2.1.3*	major CHO metabolism.synthesis.hexose phosphates.PGM	4.2	glycolysis.PGM
GRMZM2G025854_P02	phosphoglucomutase 1 (PGM-1)	plastid stroma	2.1.3*	major CHO metabolism.synthesis.hexose phosphates.PGM	4.2	glycolysis.PGM
GRMZM2G025854_P03	phosphoglucomutase 1 (PGM-1)	plastid stroma	2.1.3*	major CHO metabolism.synthesis.hexose phosphates.PGM	4.2	glycolysis.PGM
GRMZM2G025854_P04	phosphoglucomutase 1 (PGM-1)	plastid stroma	2.1.3*	major CHO metabolism.synthesis.hexose phosphates.PGM	4.2	glycolysis.PGM
GRMZM2G025854_P05	phosphoglucomutase 1 (PGM-1)	plastid stroma	2.1.3*	major CHO metabolism.synthesis.hexose phosphates.PGM	4.2	glycolysis.PGM
GRMZM2G025855_P01	30S ribosomal protein S5	plastid ribosome	29.2.1.1.1.1.5	protein.synthesis.ribosomal protein.prokaryotic.chloroplast.30S subunit.S5	NULL	NULL
GRMZM2G025882_P01	lumenal protein TL18.3	thylakoid-peripheral-lumenal-side	35.2	not assigned.unknown	NULL	NULL
GRMZM2G025954_P01	thioredoxin f2 (Trx F2)	plastid stroma	21.1	redox.thioredoxin	NULL	NULL
GRMZM2G025954_P02	thioredoxin f2 (Trx F2)	plastid stroma	21.1	redox.thioredoxin	NULL	NULL
GRMZM2G026015_P01	Photosystem I subunit XI (psaL)	thylakoid-integral	1.1.2.2	PS.lightreaction.photosystem I.PSI polypeptide subunits	NULL	NULL
GRMZM2G026015_P02	Photosystem I subunit XI (psaL)	thylakoid-integral	1.1.2.2	PS.lightreaction.photosystem I.PSI polypeptide subunits	NULL	NULL
GRMZM2G026015_P03	Photosystem I subunit XI (psaL)	thylakoid-integral	1.1.2.2	PS.lightreaction.photosystem I.PSI polypeptide subunits	NULL	NULL
GRMZM2G026015_P04	Photosystem I subunit XI (psaL)	thylakoid-integral	1.1.2.2	PS.lightreaction.photosystem I.PSI polypeptide subunits	NULL	NULL
GRMZM2G026024_P01	phosphoribulokinase-2 (PRK-2) BS form	plastid stroma	1.3.12	PS.calvin cyle.PRK	NULL	NULL
GRMZM2G026117_P01	hydroxymethylbilane synthase (HEMC)	plastid stroma	19.5	tetrapyrrole synthesis.porphobilinogen deaminase	NULL	NULL
GRMZM2G026117_P02	hydroxymethylbilane synthase (HEMC)	plastid stroma	19.5	tetrapyrrole synthesis.porphobilinogen deaminase	NULL	NULL
GRMZM2G026117_P03	hydroxymethylbilane synthase (HEMC)	plastid stroma	19.5	tetrapyrrole synthesis.porphobilinogen deaminase	NULL	NULL
GRMZM2G026371_P01	RH26 - DEAD box RNA helicase	plastid nucleoid	27.6*	RNA.DEAD BOX helicase	NULL	NULL
GRMZM2G026371_P02	RH26 - DEAD box RNA helicase	plastid stroma	27.6*	RNA.DEAD BOX helicase	NULL	NULL
GRMZM2G026614_P01	CP33 - RNA binding protein (RRM)	plastid stroma	27.4	RNA.RNA binding	NULL	NULL
GRMZM2G026614_P02	CP33 - RNA binding protein (RRM)	plastid stroma	27.4	RNA.RNA binding	NULL	NULL
GRMZM2G026614_P03	CP33 - RNA binding protein (RRM)	plastid stroma	27.4	RNA.RNA binding	NULL	NULL
GRMZM2G026656_P01	ferredoxin-thioredoxin reductase alpha (FTR-A)	plastid stroma	21.1	redox.thioredoxin	NULL	NULL
GRMZM2G026656_P02	ferredoxin-thioredoxin reductase alpha (FTR-A)	plastid stroma	21.1	redox.thioredoxin	NULL	NULL
GRMZM2G026800_P01	fibrillin (FIB8)	plastoglobules	31.7.4*	cell.plastid.plastoglobule organization fibrillins	NULL	NULL
GRMZM2G026807_P01	ribulose-5-phosphate-3-epimerase (RPE)	plastid stroma	1.3.11	PS.calvin cyle.RPE	7.2.3	OPP.non-reductive PP.ribulose-phosphate 3-epimerase
GRMZM2G027021_P01	HFlx - GTPase	plastid	29.2.7*	protein.synthesis.ribosome biogenesis	NULL	NULL
GRMZM2G027021_P02	HFlx - GTPase	plastid	29.2.7*	protein.synthesis.ribosome biogenesis	NULL	NULL
GRMZM2G027021_P03	HFlx - GTPase	plastid	29.2.7*	protein.synthesis.ribosome biogenesis	NULL	NULL
GRMZM2G027021_P04	HFlx - GTPase	plastid	29.2.7*	protein.synthesis.ribosome biogenesis	NULL	NULL
GRMZM2G027021_P05	HFlx - GTPase	plastid	29.2.7*	protein.synthesis.ribosome biogenesis	NULL	NULL
GRMZM2G027059_P01	1-hydroxy-2-methyl-butenyl 4-diphosphate reductase (HDR, ISPH or CLB6)	plastid stroma	16.1.1.7	secondary metabolism.isoprenoids.non-mevalonate pathway.HDR	NULL	NULL
GRMZM2G027219_P01	Violaxanthin Deepoxidase (VDE)	thylakoid-peripheral-lumenal-side	16.1.4.21	secondary metabolism.isoprenoids.carotenoids.violaxanthin de-epoxidase	NULL	NULL
GRMZM2G027331_P01	lectin domain protein (CBBY-related)	plastid stroma	35.2	not assigned.unknown	NULL	NULL
GRMZM2G027331_P02	lectin domain protein (CBBY-related)	plastid stroma	35.2	not assigned.unknown	NULL	NULL
GRMZM2G027331_P03	lectin domain protein (CBBY-related)	plastid stroma	35.2	not assigned.unknown	NULL	NULL
GRMZM2G027331_P04	lectin domain protein (CBBY-related)	plastid stroma	35.2	not assigned.unknown	NULL	NULL
GRMZM2G027331_P05	lectin domain protein (CBBY-related)	plastid stroma	35.2	not assigned.unknown	NULL	NULL
GRMZM2G027331_P06	lectin domain protein (CBBY-related)	plastid stroma	35.2	not assigned.unknown	NULL	NULL
GRMZM2G027331_P07	lectin domain protein (CBBY-related)	plastid stroma	35.2	not assigned.unknown	NULL	NULL
GRMZM2G027331_P08	lectin domain protein (CBBY-related)	plastid stroma	35.2	not assigned.unknown	NULL	NULL
GRMZM2G027640_P01	Lil3.2	thylakoid-integral	1.1.8*	light stress chlorophyll binding	NULL	NULL
GRMZM2G027663_P01	thiamine biosynthesis (thiC family)	plastid stroma	18.2	Co-factor and vitamine metabolism.thiamine	NULL	NULL
GRMZM2G027663_P02	thiamine biosynthesis (thiC family)	plastid stroma	18.2	Co-factor and vitamine metabolism.thiamine	NULL	NULL
GRMZM2G027663_P03	thiamine biosynthesis (thiC family)	plastid stroma	18.2	Co-factor and vitamine metabolism.thiamine	NULL	NULL
GRMZM2G027663_P04	thiamine biosynthesis (thiC family)	plastid stroma	18.2	Co-factor and vitamine metabolism.thiamine	NULL	NULL
GRMZM2G027835_P01	dihydrodipicolinate synthase 2 - model has no cTP; model 2 has mTP	plastid stroma	13.1.3.5.1	amino acid metabolism.synthesis.aspartate family.lysine.dihydrodipicolinate synthase	NULL	NULL
GRMZM2G027835_P02	dihydrodipicolinate synthase 2 - model has no cTP; model 2 has mTP	plastid stroma	13.1.3.5.1	amino acid metabolism.synthesis.aspartate family.lysine.dihydrodipicolinate synthase	NULL	NULL
GRMZM2G027955_P01	ADP-glucose pyrophosphorylase - large subunit 2 (APL2) -1	plastid stroma	2.1.2.1	major CHO metabolism.synthesis.starch.AGPase	NULL	NULL
GRMZM2G027955_P02	ADP-glucose pyrophosphorylase - large subunit 2 (APL2) -1	plastid stroma	2.1.2.1	major CHO metabolism.synthesis.starch.AGPase	NULL	NULL
GRMZM2G027955_P03	ADP-glucose pyrophosphorylase - large subunit 2 (APL2) -1	plastid stroma	2.1.2.1	major CHO metabolism.synthesis.starch.AGPase	NULL	NULL
GRMZM2G028005_P01	Toc75-V- putative protein outer membrane protein (IAP75)	envelope-outer	29.3.3	protein.targeting.chloroplast	NULL	NULL
GRMZM2G028005_P02	Toc75-V- putative protein outer membrane protein (IAP75)	envelope-outer	29.3.3	protein.targeting.chloroplast	NULL	NULL
GRMZM2G028005_P03	Toc75-V- putative protein outer membrane protein (IAP75)	envelope-outer	29.3.3	protein.targeting.chloroplast	NULL	NULL
GRMZM2G028005_P04	Toc75-V- putative protein outer membrane protein (IAP75)	envelope-outer	29.3.3	protein.targeting.chloroplast	NULL	NULL
GRMZM2G028005_P05	Toc75-V- putative protein outer membrane protein (IAP75)	envelope-outer	29.3.3	protein.targeting.chloroplast	NULL	NULL
GRMZM2G028216_P01	50S ribosomal protein L29	plastid ribosome	29.2.1.1.1.2.29	protein.synthesis.ribosomal protein.prokaryotic.chloroplast.50S subunit.L29	NULL	NULL
GRMZM2G028216_P02	50S ribosomal protein L29	plastid ribosome	29.2.1.1.1.2.29	protein.synthesis.ribosomal protein.prokaryotic.chloroplast.50S subunit.L29	NULL	NULL
GRMZM2G028302_P01	Photosystem I protein TMP14 - PSI-P (also pTAC8)	thylakoid	1.1.2.2	PS.lightreaction.photosystem I.PSI polypeptide subunits	NULL	NULL
GRMZM2G028302_P02	Photosystem I protein TMP14 - PSI-P (also pTAC8)	thylakoid	1.1.2.3	PS.lightreaction.photosystem I.PSI polypeptide subunits	NULL	NULL
GRMZM2G028369_P01	chorismate mutase 1	plastid stroma	13.1.6.2.1	amino acid metabolism.synthesis.aromatic aa.phenylalanine and tyrosine.chorismate mutase	NULL	NULL
GRMZM2G028640_P01	unknown protein (domains - cupin; DUF861)	plastid	35.2	not assigned.unknown	NULL	NULL
GRMZM2G028914_P01	homologue of Ath MSL2 -Mechanosensitive ion channel envelope	plastid	34	transport	NULL	NULL
GRMZM2G028914_P02	homologue of Ath MSL2 -Mechanosensitive ion channel envelope	plastid	34	transport	NULL	NULL
GRMZM2G028914_P03	homologue of Ath MSL2 -Mechanosensitive ion channel envelope	plastid	34	transport	NULL	NULL
GRMZM2G029055_P01	Met-tRNA synthetase (in ATH dual targeted - cTP/mTP)	plastid stroma	29.1.10	protein.aa activation.methionine-tRNA ligase	NULL	NULL
GRMZM2G029055_P02	Met-tRNA synthetase (in ATH dual targeted - cTP/mTP)	plastid stroma	29.1.10	protein.aa activation.methionine-tRNA ligase	NULL	NULL
GRMZM2G029543_P01	malonyl-CoA:Acyl carrier protein transacylase	plastid stroma	11.1.2	lipid metabolism.FA synthesis and FA elongation.Acetyl CoA Transacylase	NULL	NULL
GRMZM2G029543_P02	malonyl-CoA:Acyl carrier protein transacylase	plastid stroma	11.1.2	lipid metabolism.FA synthesis and FA elongation.Acetyl CoA Transacylase	NULL	NULL
GRMZM2G029573_P01	carbamoyl phosphate synthetase (small su)	plastid stroma	23.1.1.1	nucleotide metabolism.synthesis.pyrimidine.carbamoyl phosphate synthetase	NULL	NULL
GRMZM2G029573_P02	carbamoyl phosphate synthetase (small su)	plastid stroma	23.1.1.1	nucleotide metabolism.synthesis.pyrimidine.carbamoyl phosphate synthetase	NULL	NULL
GRMZM2G029573_P03	carbamoyl phosphate synthetase (small su)	plastid stroma	23.1.1.1	nucleotide metabolism.synthesis.pyrimidine.carbamoyl phosphate synthetase	NULL	NULL
GRMZM2G029573_P04	carbamoyl phosphate synthetase (small su)	plastid stroma	23.1.1.1	nucleotide metabolism.synthesis.pyrimidine.carbamoyl phosphate synthetase	NULL	NULL
GRMZM2G029731_P01	Inositol monophosphatase-2	plastid	3.4.5	minor CHO metabolism.myo-inositol.inositol phosphatase	NULL	NULL
GRMZM2G029731_P02	Inositol monophosphatase-2	plastid	3.4.5	minor CHO metabolism.myo-inositol.inositol phosphatase	NULL	NULL
GRMZM2G029933_P01	mTERF protein	plastid nucleoid	26.34*	misc.mTERF containing protein	NULL	NULL
GRMZM2G029933_P02	mTERF protein	plastid nucleoid	26.34*	misc.mTERF containing protein	NULL	NULL
GRMZM2G029933_P03	mTERF protein	plastid nucleoid	26.34*	misc.mTERF containing protein	NULL	NULL
GRMZM2G030072_P01	ClpR3	plastid stroma	29.5.5	protein.degradation.serine protease	NULL	NULL
GRMZM2G030072_P02	ClpR3	plastid stroma	29.5.5	protein.degradation.serine protease	NULL	NULL
GRMZM2G030072_P03	ClpR3	plastid stroma	29.5.5	protein.degradation.serine protease	NULL	NULL
GRMZM2G030203_P01	50S ribosomal protein L10	plastid ribosome	29.2.1.1.1.2.10	protein.synthesis.ribosomal protein.prokaryotic.chloroplast.50S subunit.L10	NULL	NULL
GRMZM2G030240_P01	expressed protein	plastid	35.2	not assigned.unknown	NULL	NULL
GRMZM2G030299_P01	ribulosamine/erythrulosamine3-kinase (protein repair)	plastid stroma	29.4.1	protein.postranslational modification.kinase	NULL	NULL
GRMZM2G030299_P02	ribulosamine/erythrulosamine3-kinase (protein repair)	plastid stroma	29.4.1	protein.postranslational modification.kinase	NULL	NULL
GRMZM2G030299_P03	ribulosamine/erythrulosamine3-kinase (protein repair)	plastid stroma	29.4.1	protein.postranslational modification.kinase	NULL	NULL
GRMZM2G030494_P01	FKBP-type peptidyl-prolyl cis-trans isomerase	thylakoid-peripheral-lumenal-side	29.6	protein.folding	NULL	NULL
GRMZM2G030606_P01	expressed protein (models 1-4 very different)	plastid	35.2	not assigned.unknown	NULL	NULL
GRMZM2G030606_P03	expressed protein (models 1-4 very different)	plastid	35.2	not assigned.unknown	NULL	NULL
GRMZM2G030628_P01	adenylate monophosphate kinase 5 (AMK5) - membrane-associated	plastid	23.4.1	nucleotide metabolism.phosphotransfer and pyrophosphatases.adenylate kinase	NULL	NULL
GRMZM2G031028_P01	fibrillin 1b (FIB1b)	plastoglobules	31.7.4*	cell.plastid.plastoglobule organization fibrillins	NULL	NULL
GRMZM2G031028_P02	fibrillin 1b (FIB1b)	plastoglobules	31.7.4*	cell.plastid.plastoglobule organization fibrillins	NULL	NULL
GRMZM2G031057_P01	unknown protein	thylakoid	35.2	not assigned.unknown	NULL	NULL
GRMZM2G031169_P01	flavin reductase-related	plastoglobules	35.1	not assigned.no ontology	NULL	NULL
GRMZM2G031169_P02	flavin reductase-related	plastoglobules	35.1	not assigned.no ontology	NULL	NULL
GRMZM2G031568_P01	Phytyl ester synthase 1 (PES1) or Diacyl glycerol transferase 3 (DAGAT 3)	plastid	11.1	lipid metabolism.glycolipid synthesis	NULL	NULL
GRMZM2G031721_P01	pTAC5 - DnaJ & PG domains	plastid nucleoid	26.29*	misc. DnaJ domain with unknown function	NULL	NULL
GRMZM2G031721_P02	pTAC5 - DnaJ & PG domains	plastid nucleoid	26.29*	misc. DnaJ domain with unknown function	NULL	NULL
GRMZM2G031721_P03	pTAC5 - DnaJ & PG domains	plastid nucleoid	26.29*	misc. DnaJ domain with unknown function	NULL	NULL
GRMZM2G031761_P01	Flu gene - TPR motif, regulation tetrapyrole biosynthesis	envelope-inner	19.4	tetrapyrrole synthesis.regulation	NULL	NULL
GRMZM2G031761_P02	Flu gene - TPR motif, regulation tetrapyrole biosynthesis	envelope-inner	19.4	tetrapyrrole synthesis.regulation	NULL	NULL
GRMZM2G031761_P03	Flu gene - TPR motif, regulation tetrapyrole biosynthesis	envelope-inner	19.4	tetrapyrrole synthesis.regulation	NULL	NULL
GRMZM2G031761_P04	Flu gene - TPR motif, regulation tetrapyrole biosynthesis	envelope-inner	19.4	tetrapyrrole synthesis.regulation	NULL	NULL
GRMZM2G032253_P01	NDH F4 (NDH U) - Fd domain	thylakoid	1.1.6	PS.lightreaction.NADH DH	NULL	NULL
GRMZM2G032266_P01	unknown protein (NIPSNAP domain)	plastid stroma	35.2	not assigned.unknown	NULL	NULL
GRMZM2G032282_P01	coproporphyrinogen III oxidase	plastid stroma	19.8	tetrapyrrole synthesis.coproporphyrinogen III oxidase	NULL	NULL
GRMZM2G032348_P01	D-isomer specific 2-hydroxyacid dehydrogenase	plastid stroma	26.1	misc.misc2	NULL	NULL
GRMZM2G032348_P02	D-isomer specific 2-hydroxyacid dehydrogenase	plastid stroma	26.1	misc.misc2	NULL	NULL
GRMZM2G032348_P03	D-isomer specific 2-hydroxyacid dehydrogenase	plastid stroma	26.1	misc.misc2	NULL	NULL
GRMZM2G032348_P04	D-isomer specific 2-hydroxyacid dehydrogenase	plastid stroma	26.1	misc.misc2	NULL	NULL
GRMZM2G032348_P06	D-isomer specific 2-hydroxyacid dehydrogenase	plastid stroma	26.1	misc.misc2	NULL	NULL
GRMZM2G032348_P07	D-isomer specific 2-hydroxyacid dehydrogenase	plastid stroma	26.1	misc.misc2	NULL	NULL
GRMZM2G032628_P01	starch branching enzyme class IIb-1 (BEIIb)	plastid stroma	2.1.2.3	major CHO metabolism.synthesis.starch.starch branching	NULL	NULL
GRMZM2G033098_P01	allene oxide synthase (AOS)	plastoglobules	17.7.1.3	hormone metabolism.jasmonate.synthesis-degradation.allene oxidase synthase	NULL	NULL
GRMZM2G033198_P01	HCF164 Fd like	thylakoid-peripheral-stromal-side	29.8	protein assembly and cofactor ligation	NULL	NULL
GRMZM2G033198_P02	HCF164 Fd like	thylakoid-peripheral-stromal-side	29.8	protein assembly and cofactor ligation	NULL	NULL
GRMZM2G033208_P01	transketolase-1 (TKL-1)	plastid stroma	1.3.8	PS.calvin cyle.transketolase	7.2.1	OPP.non-reductive PP.transketolase
GRMZM2G033208_P02	transketolase-1 (TKL-1)	plastid stroma	1.3.8	PS.calvin cyle.transketolase	7.2.1	OPP.non-reductive PP.transketolase
GRMZM2G033208_P03	transketolase-1 (TKL-1)	plastid stroma	1.3.8	PS.calvin cyle.transketolase	7.2.1	OPP.non-reductive PP.transketolase
GRMZM2G033219_P01	6,7-dimethyl-8-ribityllumazine (DMRL) synthase (COS1) (vit B2 synthesis)	plastid	18.3.2	Co-factor and vitamine metabolism.riboflavin.riboflavin synthase	NULL	NULL
GRMZM2G033219_P02	6,7-dimethyl-8-ribityllumazine (DMRL) synthase (COS1) (vit B2 synthesis)	plastid	18.3.2	Co-factor and vitamine metabolism.riboflavin.riboflavin synthase	NULL	NULL
GRMZM2G033493_P01	TF1 - thylakoid formation1	plastid	31.7.3*	cell.plastid.thylakoid formation	NULL	NULL
GRMZM2G033493_P02	TF1 - thylakoid formation1	plastid	31.7.3*	cell.plastid.thylakoid formation	NULL	NULL
GRMZM2G033526_P01	pyruvate kinase isozyme G	plastid stroma	11.1.30	lipid metabolism.FA synthesis and FA elongation.pyruvate kinase	NULL	NULL
GRMZM2G033526_P02	pyruvate kinase isozyme G	plastid stroma	11.1.30	lipid metabolism.FA synthesis and FA elongation.pyruvate kinase	NULL	NULL
GRMZM2G033526_P03	pyruvate kinase isozyme G	plastid stroma	11.1.30	lipid metabolism.FA synthesis and FA elongation.pyruvate kinase	NULL	NULL
GRMZM2G033653_P01	ribosomal protein S6	plastid	29.2.1.1.3.1.6	protein.synthesis.ribosomal protein.prokaryotic.unknown organellar.30S subunit.S6	NULL	NULL
GRMZM2G033799_P01	aspartate aminotransferase	plastid	13.1.1.2.1	amino acid metabolism.synthesis.central amino acid metabolism.aspartate.aspartate aminotransferase	NULL	NULL
GRMZM2G033799_P02	aspartate aminotransferase	plastid	13.1.1.2.1	amino acid metabolism.synthesis.central amino acid metabolism.aspartate.aspartate aminotransferase	NULL	NULL
GRMZM2G033799_P03	aspartate aminotransferase	plastid	13.1.1.2.1	amino acid metabolism.synthesis.central amino acid metabolism.aspartate.aspartate aminotransferase	NULL	NULL
GRMZM2G033885_P01	LHCII-4.1-CP29	thylakoid-integral	1.1.1.1	PS.lightreaction.photosystem II.LHC-II	NULL	NULL
GRMZM2G033885_P02	LHCII-4.1-CP29	thylakoid-integral	1.1.1.1	PS.lightreaction.photosystem II.LHC-II	NULL	NULL
GRMZM2G033885_P03	LHCII-4.1-CP29	thylakoid-integral	1.1.1.1	PS.lightreaction.photosystem II.LHC-II	NULL	NULL
GRMZM2G033894_P01	pyruvate Dehydrogenase E1alpha subunit (PDH E1)	envelope-inner-peripheral-stromal-side	11.1.31	lipid metabolism.FA synthesis and FA elongation.pyruvate DH	NULL	NULL
GRMZM2G033894_P02	pyruvate Dehydrogenase E1alpha subunit (PDH E1)	envelope-inner-peripheral-stromal-side	11.1.31	lipid metabolism.FA synthesis and FA elongation.pyruvate DH	NULL	NULL
GRMZM2G034120_P01	unknown protein DUF399 domain	plastid	35.2	not assigned.unknown	NULL	NULL
GRMZM2G034120_P02	unknown protein DUF399 domain	plastid	35.2	not assigned.unknown	NULL	NULL
GRMZM2G034243_P01	NDH F2 associated (maize) -1	plastid	1.1.6	PS.lightreaction.NADH DH	NULL	NULL
GRMZM2G034453_P01	PEND-1	plastid nucleoid	28.3*	DNA.plastid nucleoid interacting	NULL	NULL
GRMZM2G034453_P01	PEND-1	plastid nucleoid	28.3*	DNA.plastid nucleoid interacting	NULL	NULL
GRMZM2G035042_P01	homologue of YqeH -GTPase	plastid	29.2.7*	protein.synthesis.ribosome biogenesis	NULL	NULL
GRMZM2G035063_P01	10 kDa chaperonin	plastid stroma	29.6	protein.folding	NULL	NULL
GRMZM2G035213_P01	tocopherol methyltransferase (VTE4)	plastid	16.1.3.5	secondary metabolism.isoprenoids.tocopherol biosynthesis.tocopherol methyltransferase	NULL	NULL
GRMZM2G035213_P02	tocopherol methyltransferase (VTE4)	plastid	16.1.3.5	secondary metabolism.isoprenoids.tocopherol biosynthesis.tocopherol methyltransferase	NULL	NULL
GRMZM2G035338_P01	phosphoribulokinase/uridine kinase family	plastid	23.3.2.2	nucleotide metabolism.salvage.nucleoside kinases.uridine kinase	NULL	NULL
GRMZM2G035338_P02	phosphoribulokinase/uridine kinase family	plastid	23.3.2.2	nucleotide metabolism.salvage.nucleoside kinases.uridine kinase	NULL	NULL
GRMZM2G035708_P01	NDH-PFKB16-2	thylakoid-peripheral-lumenal-side	29.6	protein.folding	NULL	NULL
GRMZM2G035708_P02	NDH-PFKB16-2	thylakoid-peripheral-lumenal-side	29.6	protein.folding	NULL	NULL
GRMZM2G035708_P03	NDH-PFKB16-2	thylakoid-peripheral-lumenal-side	29.6	protein.folding	NULL	NULL
GRMZM2G035708_P04	NDH-PFKB16-2	thylakoid-peripheral-lumenal-side	29.6	protein.folding	NULL	NULL
GRMZM2G035708_P05	NDH-PFKB16-2	thylakoid-peripheral-lumenal-side	29.6	protein.folding	NULL	NULL
GRMZM2G035708_P06	NDH-PFKB16-2	thylakoid-peripheral-lumenal-side	29.6	protein.folding	NULL	NULL
GRMZM2G035708_P07	NDH-PFKB16-2	thylakoid-peripheral-lumenal-side	29.6	protein.folding	NULL	NULL
GRMZM2G035820_P01	RNC1	plastid	27.1.1	RNA.processing.splicing	NULL	NULL
GRMZM2G035948_P01	GrpE-2	plastid stroma	29.6	protein.folding	NULL	NULL
GRMZM2G036290_P01	1-deoxy-D-xylulose 5-phosphate reductoisomerase (DXR)	plastid stroma	16.1.1.2	secondary metabolism.isoprenoids.non-mevalonate pathway.DXR	NULL	NULL
GRMZM2G036455_P01	POR-B or C - off in base; on also in tip	thylakoid-peripheral-stromal-side	19.14	tetrapyrrole synthesis.protochlorophyllide reductase	NULL	NULL
GRMZM2G036534_P01	Dihydrolipoamide Acetyltransferase, pyruvate DH complex	envelope-inner-peripheral-stromal-side	11.1.31	lipid metabolism.FA synthesis and FA elongation.pyruvate DH	NULL	NULL
GRMZM2G036534_P02	Dihydrolipoamide Acetyltransferase, pyruvate DH complex	envelope-inner-peripheral-stromal-side	11.1.31	lipid metabolism.FA synthesis and FA elongation.pyruvate DH	NULL	NULL
GRMZM2G036590_P01	GrpE-1 adenyl-nucleotide exchange factor	plastid stroma	29.6	protein.folding	NULL	NULL
GRMZM2G036609_P01	Fd-GOGAT or Fd-glutamate synthase (GLS1/GLU1/GLUS)	plastid stroma	12.2.1	N-metabolism.ammonia metabolism.glutamate synthase	NULL	NULL
GRMZM2G036609_P02	Fd-GOGAT or Fd-glutamate synthase (GLS1/GLU1/GLUS)	plastid stroma	12.2.1	N-metabolism.ammonia metabolism.glutamate synthase	NULL	NULL
GRMZM2G036829_P01	homologue of Ath PGR7 (needed for electron transport)	plastid	35.2	not assigned.unknown	NULL	NULL
GRMZM2G036829_P02	homologue of Ath PGR7 (needed for electron transport)	plastid	35.2	not assigned.unknown	NULL	NULL
GRMZM2G036829_P03	homologue of Ath PGR7 (needed for electron transport)	plastid	35.2	not assigned.unknown	NULL	NULL
GRMZM2G036861_P01	chorismate synthase 2, chloroplast	plastid	13.1.6.1.7	amino acid metabolism.synthesis.aromatic aa.chorismate.chorismate synthase	NULL	NULL
GRMZM2G036861_P02	chorismate synthase 2, chloroplast	plastid	13.1.6.1.7	amino acid metabolism.synthesis.aromatic aa.chorismate.chorismate synthase	NULL	NULL
GRMZM2G036861_P03	chorismate synthase 2, chloroplast	plastid	13.1.6.1.7	amino acid metabolism.synthesis.aromatic aa.chorismate.chorismate synthase	NULL	NULL
GRMZM2G036861_P04	chorismate synthase 2, chloroplast	plastid	13.1.6.1.7	amino acid metabolism.synthesis.aromatic aa.chorismate.chorismate synthase	NULL	NULL
GRMZM2G036861_P05	chorismate synthase 2, chloroplast	plastid	13.1.6.1.7	amino acid metabolism.synthesis.aromatic aa.chorismate.chorismate synthase	NULL	NULL
GRMZM2G036880_P01	LHCI-1-1 - LHCI-730	thylakoid-integral	1.1.2.1	PS.lightreaction.photosystem I.LHC-I	NULL	NULL
GRMZM2G036921_P01	peroxiredoxin IIE (PrxII E)	plastid stroma	21.5	redox.periredoxins	NULL	NULL
GRMZM2G037644_P01	expressed protein	plastid	35.2	not assigned.unknown	NULL	NULL
GRMZM2G038338_P01	expressed protein (envelope?)	plastid	35.2	not assigned.unknown	NULL	NULL
GRMZM2G038338_P02	expressed protein	plastid	35.2	not assigned.unknown	NULL	NULL
GRMZM2G038365_P01	Cytochrome b6f Rieske Fe-S (petC)	thylakoid-peripheral-lumenal-side	1.1.3	PS.lightreaction.cytochrome b6/f	NULL	NULL
GRMZM2G038487_P01	chlorophyll a oxygenase (CAO)	plastid	19.16	tetrapyrrole synthesis.chlorophyll b synthase	NULL	NULL
GRMZM2G038487_P02	chlorophyll a oxygenase (CAO)	plastid	19.16	tetrapyrrole synthesis.chlorophyll b synthase	NULL	NULL
GRMZM2G038487_P03	chlorophyll a oxygenase (CAO)	plastid	19.16	tetrapyrrole synthesis.chlorophyll b synthase	NULL	NULL
GRMZM2G038487_P04	chlorophyll a oxygenase (CAO)	plastid	19.16	tetrapyrrole synthesis.chlorophyll b synthase	NULL	NULL
GRMZM2G038494_P01	GTP-binding protein; DUF933	plastid stroma	30.5	signalling.G-proteins	NULL	NULL
GRMZM2G038494_P02	GTP-binding protein; DUF933	plastid stroma	30.5	signalling.G-proteins	NULL	NULL
GRMZM2G038494_P03	GTP-binding protein; DUF933	plastid stroma	30.5	signalling.G-proteins	NULL	NULL
GRMZM2G038494_P04	GTP-binding protein; DUF933	plastid stroma	30.5	signalling.G-proteins	NULL	NULL
GRMZM2G038519_P01	LHCI-2.1 - LHCI-680B	thylakoid-integral	1.1.2.1	PS.lightreaction.photosystem I.LHC-I	NULL	NULL
GRMZM2G038519_P02	LHCI-2.1 - LHCI-680B	thylakoid-integral	1.1.2.1	PS.lightreaction.photosystem I.LHC-I	NULL	NULL
GRMZM2G038519_P03	LHCI-2.1 - LHCI-680B	thylakoid-integral	1.1.2.1	PS.lightreaction.photosystem I.LHC-I	NULL	NULL
GRMZM2G038519_P04	LHCI-2.1 - LHCI-680B	thylakoid-integral	1.1.2.1	PS.lightreaction.photosystem I.LHC-I	NULL	NULL
GRMZM2G038791_P01	ribose-phosphate pyrophosphokinase, putative / phosphoribosyl diphosphate synthetase, putative	plastid	23.1.3	nucleotide metabolism.synthesis.PRS-PP	NULL	NULL
GRMZM2G038791_P02	ribose-phosphate pyrophosphokinase, putative / phosphoribosyl diphosphate synthetase, putative	plastid	23.1.3	nucleotide metabolism.synthesis.PRS-PP	NULL	NULL
GRMZM2G038791_P03	ribose-phosphate pyrophosphokinase, putative / phosphoribosyl diphosphate synthetase, putative	plastid	23.1.3	nucleotide metabolism.synthesis.PRS-PP	NULL	NULL
GRMZM2G038791_P04	ribose-phosphate pyrophosphokinase, putative / phosphoribosyl diphosphate synthetase, putative	plastid	23.1.3	nucleotide metabolism.synthesis.PRS-PP	NULL	NULL
GRMZM2G038791_P05	ribose-phosphate pyrophosphokinase, putative / phosphoribosyl diphosphate synthetase, putative	plastid	23.1.3	nucleotide metabolism.synthesis.PRS-PP	NULL	NULL
GRMZM2G038833_P01	50S ribosomal protein L28	plastid ribosome	29.2.1.1.1.2.28	protein.synthesis.ribosomal protein.prokaryotic.chloroplast.50S subunit.L28	NULL	NULL
GRMZM2G038848_P01	N-acetyl-gamma-glutamyl-phosphate reductase (NAGPR)	plastid stroma	13.1.2.3	amino acid metabolism.synthesis.glutamate family.arginine	NULL	NULL
GRMZM2G038848_P02	N-acetyl-gamma-glutamyl-phosphate reductase (NAGPR)	plastid stroma	13.1.2.3	amino acid metabolism.synthesis.glutamate family.arginine	NULL	NULL
GRMZM2G039089_P01	DnaJ domain protein	plastid	26.29*	misc.DnaJ domain with unknown function	NULL	NULL
GRMZM2G039089_P02	DnaJ domain protein	NULL	26.29*	misc.DnaJ domain with unknown function	NULL	NULL
GRMZM2G039089_P03	DnaJ domain protein	NULL	26.29*	misc.DnaJ domain with unknown function	NULL	NULL
GRMZM2G039089_P04	DnaJ domain protein	NULL	26.29*	misc.DnaJ domain with unknown function	NULL	NULL
GRMZM2G039345_P01	Rubisco activase -related	plastid stroma	1.3.13	PS.calvin cyle.rubisco interacting	NULL	NULL
GRMZM2G039396_P01	protoporphyrinogen oxidase (PPO) (PPOX)	plastid	19.9	tetrapyrrole synthesis.protoporphyrin IX oxidase	NULL	NULL
GRMZM2G039711_P01	unknown protein - maybe RNA binding?	envelope	35.2	not assigned.unknown	NULL	NULL
GRMZM2G039723_P01	glyceraldehyde 3-phosphate dehydrogenase A-1 (GAPA-1)	plastid stroma	1.3.4	PS.calvin cyle.GAP	NULL	NULL
GRMZM2G039841_P01	proline-rich protein family	thylakoid	35.1.42	not assigned.no ontology.proline rich family	NULL	NULL
GRMZM2G039841_P02	proline-rich protein family	thylakoid	35.1.42	not assigned.no ontology.proline rich family	NULL	NULL
GRMZM2G039982_P01	lipoyl synthase -lip1 plastid	plastid	18.11	Co-factor and vitamine metabolism.lipoic acid	NULL	NULL
GRMZM2G039982_P02	lipoyl synthase -lip1 plastid	plastid	18.11	Co-factor and vitamine metabolism.lipoic acid	NULL	NULL
GRMZM2G039996_P01	LHCII-6 - CP24-2	thylakoid-integral	1.1.1.1	PS.lightreaction.photosystem II.LHC-II	NULL	NULL
GRMZM2G039996_P02	LHCII-6 - CP24-2	thylakoid-integral	1.1.1.1	PS.lightreaction.photosystem II.LHC-II	NULL	NULL
GRMZM2G039996_P03	LHCII-6 - CP24-2	thylakoid-integral	1.1.1.1	PS.lightreaction.photosystem II.LHC-II	NULL	NULL
GRMZM2G040095_P01	lipoxygenase (LOX5)	plastid	17.7.1.2	hormone metabolism.jasmonate.synthesis-degradation.lipoxygenase	NULL	NULL
GRMZM2G040095_P02	lipoxygenase (LOX5)	plastid	17.7.1.2	hormone metabolism.jasmonate.synthesis-degradation.lipoxygenase	NULL	NULL
GRMZM2G040095_P03	lipoxygenase (LOX5)	plastid	17.7.1.2	hormone metabolism.jasmonate.synthesis-degradation.lipoxygenase	NULL	NULL
GRMZM2G040300_P01	trehalase	plastid stroma	3.2	minor CHO metabolism.trehalose	NULL	NULL
GRMZM2G040300_P02	trehalase	plastid stroma	3.2	minor CHO metabolism.trehalose	NULL	NULL
GRMZM2G040511_P01	ABC1 kinase 8 (ABC1K8)	plastid nucleoid	26.56*	misc.ABC1k family	NULL	NULL
GRMZM2G040511_P02	ABC1 kinase 8 (ABC1K8)	plastid nucleoid	26.56*	misc.ABC1k family	NULL	NULL
GRMZM2G040561_P01	DnaJ domain protein	plastid	26.29*	misc. DnaJ domain with unknown function	NULL	NULL
GRMZM2G040561_P02	DnaJ domain protein	plastid	26.29*	misc. DnaJ domain with unknown function	NULL	NULL
GRMZM2G040618_P01	expressed protein	plastid	35.2	not assigned.unknown	NULL	NULL
GRMZM2G040672_P01	SPOUT domain methyl transferase	plastid	35.2	not assigned.unknown	NULL	NULL
GRMZM2G040672_P02	SPOUT domain methyl transferase	plastid	35.2	not assigned.unknown	NULL	NULL
GRMZM2G040672_P03	SPOUT domain methyl transferase	plastid	35.2	not assigned.unknown	NULL	NULL
GRMZM2G040843_P01	alkaline/neutral invertase - Amylo-alpha-1,6-glucosidase	plastid	2.2.1.3.1	major CHO metabolism.degradation.sucrose.invertases.neutral	NULL	NULL
GRMZM2G040843_P02	alkaline/neutral invertase - Amylo-alpha-1,6-glucosidase	plastid	2.2.1.3.1	major CHO metabolism.degradation.sucrose.invertases.neutral	NULL	NULL
GRMZM2G040843_P03	alkaline/neutral invertase - Amylo-alpha-1,6-glucosidase	plastid	2.2.1.3.1	major CHO metabolism.degradation.sucrose.invertases.neutral	NULL	NULL
GRMZM2G040878_P01	fibrillin 6 (FIB6)	thylakoid	31.7.4*	cell.plastid.plastoglobule organization fibrillins	NULL	NULL
GRMZM2G040933_P01	2-oxoglutarate/malate translocator 1 (DiT1;IEP45 family) (tip)	envelope-inner-integral	34.8	transport.metabolite transporters at the envelope membrane	NULL	NULL
GRMZM2G040968_P01	phosphoglucan water dikinase (PWD)	plastid stroma	2.2.2.3	major CHO metabolism.degradation.starch.glucan water dikinase	NULL	NULL
GRMZM2G040968_P02	phosphoglucan water dikinase (PWD)	plastid stroma	2.2.2.3	major CHO metabolism.degradation.starch.glucan water dikinase	NULL	NULL
GRMZM2G040968_P04	phosphoglucan water dikinase (PWD)	plastid stroma	2.2.2.3	major CHO metabolism.degradation.starch.glucan water dikinase	NULL	NULL
GRMZM2G040970_P01	PPR protein	plastid nucleoid	27.7*	RNA.misc.pentatricopeptide (PPR) repeat-containing protein	NULL	NULL
GRMZM2G040970_P02	PPR protein	plastid nucleoid	27.7*	RNA.misc.pentatricopeptide (PPR) repeat-containing protein	NULL	NULL
GRMZM2G040991_P01	expressed protein	plastid	35.2	not assigned.unknown	NULL	NULL
GRMZM2G040991_P02	expressed protein	plastid	35.2	not assigned.unknown	NULL	NULL
GRMZM2G040991_P03	expressed protein	plastid	35.2	not assigned.unknown	NULL	NULL
GRMZM2G041159_P01	hydroxymethylbilane synthase (HEMC)	plastid stroma	19.5	tetrapyrrole synthesis.porphobilinogen deaminase	NULL	NULL
GRMZM2G041159_P02	hydroxymethylbilane synthase (HEMC)	plastid stroma	19.5	tetrapyrrole synthesis.porphobilinogen deaminase	NULL	NULL
GRMZM2G041159_P03	hydroxymethylbilane synthase (HEMC)	plastid stroma	19.5	tetrapyrrole synthesis.porphobilinogen deaminase	NULL	NULL
GRMZM2G041404_P01	rubredoxin	thylakoid-integral	29.8	protein assembly and cofactor ligation	NULL	NULL
GRMZM2G042027_P01	S-Adenosylmethionine transporter (SAMT1)	envelope-inner-integral	34.8	transport.metabolite transporters at the envelope membrane	NULL	NULL
GRMZM2G042027_P02	S-Adenosylmethionine transporter (SAMT1)	envelope-inner-integral	34.8	transport.metabolite transporters at the envelope membrane	NULL	NULL
GRMZM2G042027_P03	S-Adenosylmethionine transporter (SAMT1)	envelope-inner-integral	34.8	transport.metabolite transporters at the envelope membrane	NULL	NULL
GRMZM2G042027_P04	S-Adenosylmethionine transporter (SAMT1)	envelope-inner-integral	34.8	transport.metabolite transporters at the envelope membrane	NULL	NULL
GRMZM2G042027_P05	S-Adenosylmethionine transporter (SAMT1)	envelope-inner-integral	34.8	transport.metabolite transporters at the envelope membrane	NULL	NULL
GRMZM2G042061_P01	50S ribosomal protein L28	plastid ribosome	29.2.1.1.1.2.28	protein.synthesis.ribosomal protein.prokaryotic.chloroplast.50S subunit.L28	NULL	NULL
GRMZM2G042080_P01	iron superoxide dismutase 2 (FSD2)	plastid stroma	21.6	redox.dismutases and catalases	NULL	NULL
GRMZM2G042080_P02	iron superoxide dismutase 2 (FSD2)	plastid stroma	21.6	redox.dismutases and catalases	NULL	NULL
GRMZM2G042245_P01	starch (amylose) binding protein	plastid	2.1.2	major CHO metabolism.synthesis.starch	NULL	NULL
GRMZM2G042253_P01	Cpn60-beta-4	plastid stroma	29.6	protein.folding	NULL	NULL
GRMZM2G042516_P01	dienelactone hydrolase family	plastid stroma	35.2	not assigned.unknown	NULL	NULL
GRMZM2G042516_P02	dienelactone hydrolase family	plastid stroma	35.2	not assigned.unknown	NULL	NULL
GRMZM2G042592_P01	thioredoxin family protein	plastid stroma	21.1	redox.thioredoxin	NULL	NULL
GRMZM2G042592_P02	thioredoxin family protein	plastid stroma	21.1	redox.thioredoxin	NULL	NULL
GRMZM2G042592_P03	thioredoxin family protein	plastid stroma	21.1	redox.thioredoxin	NULL	NULL
GRMZM2G042683_P01	CP29B'-3 RNA binding protein (RRM)	plastid	27.4	RNA.RNA binding	NULL	NULL
GRMZM2G043109_P01	CHL27 or Crd1	envelope-inner-peripheral-stromal-side	19.12	tetrapyrrole synthesis.magnesium-protoporphyrin IX monomethyl ester (oxidative) cyclase	NULL	NULL
GRMZM2G043162_P01	Fd1 - M enriched	thylakoid-peripheral-stromal-side	1.1.5.2	PS.lightreaction.other electron carrier (ox/red).ferredoxin	NULL	NULL
GRMZM2G043212_P01	50S ribosomal protein L13	plastid ribosome	29.2.1.1.1.2.13	protein.synthesis.ribosomal protein.prokaryotic.chloroplast.50S subunit.L13	NULL	NULL
GRMZM2G043212_P02	50S ribosomal protein L13	plastid ribosome	29.2.1.1.1.2.13	protein.synthesis.ribosomal protein.prokaryotic.chloroplast.50S subunit.L13	NULL	NULL
GRMZM2G043212_P03	50S ribosomal protein L13	plastid ribosome	29.2.1.1.1.2.13	protein.synthesis.ribosomal protein.prokaryotic.chloroplast.50S subunit.L13	NULL	NULL
GRMZM2G043277_P01	heme oxygenase 1 ( HO1; Hy1) - strongly BS-enriched	plastid	19.21	tetrapyrrole synthesis.heme oxygenase	NULL	NULL
GRMZM2G043277_P02	heme oxygenase 1 ( HO1; Hy1) - strongly BS-enriched	plastid	19.21	tetrapyrrole synthesis.heme oxygenase	NULL	NULL
GRMZM2G043291_P01	gluthatione Transferase Lamda -2 (GSTL2) - chloroplast spinach	plastid stroma	26.9	misc.glutathione S transferases	NULL	NULL
GRMZM2G043291_P02	gluthatione Transferase Lamda -2 (GSTL2) - chloroplast spinach	plastid stroma	26.9	misc.glutathione S transferases	NULL	NULL
GRMZM2G043291_P03	gluthatione Transferase Lamda -2 (GSTL2) - chloroplast spinach	plastid stroma	26.9	misc.glutathione S transferases	NULL	NULL
GRMZM2G043291_P04	gluthatione Transferase Lamda -2 (GSTL2) - chloroplast spinach	plastid stroma	26.9	misc.glutathione S transferases	NULL	NULL
GRMZM2G043291_P05	gluthatione Transferase Lamda -2 (GSTL2) - chloroplast spinach	plastid stroma	26.9	misc.glutathione S transferases	NULL	NULL
GRMZM2G043291_P06	gluthatione Transferase Lamda -2 (GSTL2) - chloroplast spinach	plastid stroma	26.9	misc.glutathione S transferases	NULL	NULL
GRMZM2G043453_P01	Mg-protoporphyrin IX chelatase (CHLD)	plastid	19.1	tetrapyrrole synthesis.magnesium chelatase	NULL	NULL
GRMZM2G043453_P02	Mg-protoporphyrin IX chelatase (CHLD)	plastid	19.1	tetrapyrrole synthesis.magnesium chelatase	NULL	NULL
GRMZM2G043500_P01	LPA2 - PSII assembly factor associates with ALB3	thylakoid-integral	35.2	not assigned.unknown	NULL	NULL
GRMZM2G043602_P01	Ketoacyl-ACP Reductase -1	plastid stroma	11.1.4	lipid metabolism.FA synthesis and FA elongation.ACP oxoacyl reductase	NULL	NULL
GRMZM2G043602_P02	Ketoacyl-ACP Reductase -1	plastid stroma	11.1.4	lipid metabolism.FA synthesis and FA elongation.ACP oxoacyl reductase	NULL	NULL
GRMZM2G043602_P03	Ketoacyl-ACP Reductase -1	plastid stroma	11.1.4	lipid metabolism.FA synthesis and FA elongation.ACP oxoacyl reductase	NULL	NULL
GRMZM2G043636_P01	expressed protein	plastid	35.1	not assigned.no ontology	NULL	NULL
GRMZM2G043819_P01	dephospho-CoA kinase	plastid	35.1	not assigned.no ontology	NULL	NULL
GRMZM2G043819_P02	dephospho-CoA kinase	plastid	35.1	not assigned.no ontology	NULL	NULL
GRMZM2G043819_P03	dephospho-CoA kinase	NULL	35.1	not assigned.no ontology	NULL	NULL
GRMZM2G043819_P04	dephospho-CoA kinase	NULL	35.1	not assigned.no ontology	NULL	NULL
GRMZM2G043948_P01	TRNA pseudouridine synthase, putative, expressed	plastid	29.1	protein.aa activation	NULL	NULL
GRMZM2G043948_P02	TRNA pseudouridine synthase, putative, expressed	plastid	29.1	protein.aa activation	NULL	NULL
GRMZM2G044074_P01	uroporphyrinogen decarboxylase (UPD)	plastid stroma	19.7	tetrapyrrole synthesis.uroporphyrinogen decarboxylase	NULL	NULL
GRMZM2G044074_P02	uroporphyrinogen decarboxylase (UPD)	plastid stroma	19.7	tetrapyrrole synthesis.uroporphyrinogen decarboxylase	NULL	NULL
GRMZM2G044237_P01	glutamate/ornithine acetyltransferase (NAOGAcT)	plastid stroma	13.1.2.3.2	amino acid metabolism.synthesis.glutamate family.arginine.acetylglutamate kinase	NULL	NULL
GRMZM2G044237_P02	glutamate/ornithine acetyltransferase (NAOGAcT)	plastid stroma	13.1.2.3.2	amino acid metabolism.synthesis.glutamate family.arginine.acetylglutamate kinase	NULL	NULL
GRMZM2G044237_P03	glutamate/ornithine acetyltransferase (NAOGAcT)	plastid stroma	13.1.2.3.2	amino acid metabolism.synthesis.glutamate family.arginine.acetylglutamate kinase	NULL	NULL
GRMZM2G044237_P04	glutamate/ornithine acetyltransferase (NAOGAcT)	plastid stroma	13.1.2.3.2	amino acid metabolism.synthesis.glutamate family.arginine.acetylglutamate kinase	NULL	NULL
GRMZM2G044247_P01	CRR1 - biogenesis/stabilization NDH complex	plastid stroma	1.1.6.1*	PS.lightreaction.NADH DH.assembly	NULL	NULL
GRMZM2G044684_P01	GrpE-1 adenyl-nucleotide exchange factor	plastid stroma	29.6	protein.folding	NULL	NULL
GRMZM2G044697_P01	EGY2 - M50 metalloprotease (high in crude cell wall)	thylakoid-integral	29.5.7	protein.degradation.metalloprotease	NULL	NULL
GRMZM2G044697_P02	EGY2 - M50 metalloprotease (high in crude cell wall)	thylakoid-integral	29.5.7	protein.degradation.metalloprotease	NULL	NULL
GRMZM2G044697_P03	EGY2 - M50 metalloprotease (high in crude cell wall)	thylakoid-integral	29.5.7	protein.degradation.metalloprotease	NULL	NULL
GRMZM2G044697_P04	EGY2 - M50 metalloprotease (high in crude cell wall)	thylakoid-integral	29.5.7	protein.degradation.metalloprotease	NULL	NULL
GRMZM2G044697_P05	EGY2 - M50 metalloprotease (high in crude cell wall)	thylakoid-integral	29.5.7	protein.degradation.metalloprotease	NULL	NULL
GRMZM2G044697_P06	EGY2 - M50 metalloprotease (high in crude cell wall)	thylakoid-integral	29.5.7	protein.degradation.metalloprotease	NULL	NULL
GRMZM2G044697_P07	EGY2 - M50 metalloprotease (high in crude cell wall)	thylakoid-integral	29.5.7	protein.degradation.metalloprotease	NULL	NULL
GRMZM2G044697_P08	EGY2 - M50 metalloprotease (high in crude cell wall)	thylakoid-integral	29.5.7	protein.degradation.metalloprotease	NULL	NULL
GRMZM2G044697_P09	EGY2 - M50 metalloprotease (high in crude cell wall)	thylakoid-integral	29.5.7	protein.degradation.metalloprotease	NULL	NULL
GRMZM2G044697_P10	EGY2 - M50 metalloprotease (high in crude cell wall)	thylakoid-integral	29.5.7	protein.degradation.metalloprotease	NULL	NULL
GRMZM2G044697_P11	EGY2 - M50 metalloprotease (high in crude cell wall)	thylakoid-integral	29.5.7	protein.degradation.metalloprotease	NULL	NULL
GRMZM2G044744_P01	starch synthase-related protein	plastid	2.1.2.2	major CHO metabolism.synthesis.starch.starch synthase	NULL	NULL
GRMZM2G045049_P01	formyl-glycinamidine ribonucleotide synthase (FGAMS) (PUR4) (dual targeted) -1	plastid	23.1.2.4	nucleotide metabolism.synthesis.purine.FGAR amidotransferase	NULL	NULL
GRMZM2G046092_P01	Ohp1 or Lil2/Hlip/Scp	thylakoid-integral	1.1.8*	light stress chlorophyll binding	NULL	NULL
GRMZM2G046186_P01	expressed protein	plastid	35.2	not assigned.unknown	NULL	NULL
GRMZM2G046284_P01	fructose-bisphosphate aldolase-2 (SFBA-2)	plastid stroma	1.3.6	PS.calvin cyle.aldolase	4.7	glycolysis.aldolase
GRMZM2G046284_P02	fructose-bisphosphate aldolase-2 (SFBA-2)	plastid stroma	1.3.6	PS.calvin cyle.aldolase	NULL	NULL
GRMZM2G046498_P01	NADK2 - NADPH synthesis	plastid	18.21*	Co-factor and vitamine metabolism.NAD/NADP	NULL	NULL
GRMZM2G046498_P02	NADK2 - NADPH synthesis	plastid	18.21*	Co-factor and vitamine metabolism.NAD/NADP	NULL	NULL
GRMZM2G046537_P01	rhomboid protease 11 (AtBL11)	plastid	29.5.5	protein.degradation.serine protease	NULL	NULL
GRMZM2G046537_P02	rhomboid protease 11 (AtBL11)	plastid	29.5.5	protein.degradation.serine protease	NULL	NULL
GRMZM2G046537_P03	rhomboid protease 11 (AtBL11)	plastid	29.5.5	protein.degradation.serine protease	NULL	NULL
GRMZM2G046681_P01	Pi transporter ANTR1 (PHT4;4)	envelope-inner-integral	34.7	transport.phosphate	NULL	NULL
GRMZM2G046681_P02	Pi transporter ANTR1 (PHT4;4)	envelope-inner-integral	34.7	transport.phosphate	NULL	NULL
GRMZM2G046681_P03	Pi transporter ANTR1 (PHT4;4)	envelope-inner-integral	34.7	transport.phosphate	NULL	NULL
GRMZM2G046748_P01	ornithine carbamoyltransferase -2	plastid stroma	13.1.2.3.21	amino acid metabolism.synthesis.glutamate family.arginine.ornithine carbamoyltransferase	NULL	NULL
GRMZM2G046748_P02	ornithine carbamoyltransferase -2	plastid stroma	13.1.2.3.21	amino acid metabolism.synthesis.glutamate family.arginine.ornithine carbamoyltransferase	NULL	NULL
GRMZM2G047042_P01	OEP37	envelope-outer	35.2	not assigned.unknown	NULL	NULL
GRMZM2G047042_P02	OEP37	envelope-outer	35.2	not assigned.unknown	NULL	NULL
GRMZM2G047042_P03	OEP37	envelope-outer	35.2	not assigned.unknown	NULL	NULL
GRMZM2G047219_P01	3-beta-hydroxy-delta5-steroid dehydrogenase/epimerase domain	plastid stroma	35.2	not assigned.unknown	NULL	NULL
GRMZM2G047219_P02	3-beta-hydroxy-delta5-steroid dehydrogenase/epimerase domain	plastid stroma	35.2	not assigned.unknown	NULL	NULL
GRMZM2G047219_P03	3-beta-hydroxy-delta5-steroid dehydrogenase/epimerase domain	plastid stroma	35.2	not assigned.unknown	NULL	NULL
GRMZM2G047404_P01	Phosphate/phosphoenolpyruvate translocator PPT1-2 (high in base)	envelope-inner-integral	34.8	transport.metabolite transporters at the envelope membrane	NULL	NULL
GRMZM2G047404_P02	Phosphate/phosphoenolpyruvate translocator PPT1-2 (high in base)	envelope-inner-integral	34.8	transport.metabolite transporters at the envelope membrane	NULL	NULL
GRMZM2G047409_P01	rubredoxin	thylakoid-integral	29.8	protein assembly and cofactor ligation	NULL	NULL
GRMZM2G047457_P01	substrate carrier family protein	envelope-inner-integral	34.8	transport.metabolite transporters at the envelope membrane	NULL	NULL
GRMZM2G047457_P02	substrate carrier family protein	envelope-inner-integral	34.8	transport.metabolite transporters at the envelope membrane	NULL	NULL
GRMZM2G047513_P01	30S ribosomal protein S10	plastid ribosome	29.2.1.1.1.1.10	protein.synthesis.ribosomal protein.prokaryotic.chloroplast.30S subunit.S10	NULL	NULL
GRMZM2G047592_P01	aldose 1-epimerase	plastid stroma	3.5	minor CHO metabolism.others	NULL	NULL
GRMZM2G047592_P02	aldose 1-epimerase	plastid stroma	3.5	minor CHO metabolism.others	NULL	NULL
GRMZM2G047592_P03	aldose 1-epimerase	plastid stroma	3.5	minor CHO metabolism.others	NULL	NULL
GRMZM2G047695_P01	Rubisco lysine methylase	plastid	1.3.13	calvin cyle.rubisco interacting	NULL	NULL
GRMZM2G047695_P02	Rubisco lysine methylase	plastid	1.3.13	calvin cyle.rubisco interacting	NULL	NULL
GRMZM2G047695_P03	Rubisco lysine methylase	plastid	1.3.13	calvin cyle.rubisco interacting	NULL	NULL
GRMZM2G047720_P01	expressed protein	thylakoid-integral	35.2	not assigned.unknown	NULL	NULL
GRMZM2G047954_P01	PsbP-2 OEC23 Tat lTP	thylakoid-peripheral-lumenal-side	1.1.1.2	PS.lightreaction.photosystem II.PSII polypeptide subunits	NULL	NULL
GRMZM2G047954_P02	PsbP-2 OEC23 Tat lTP	thylakoid-peripheral-lumenal-side	1.1.1.2	PS.lightreaction.photosystem II.PSII polypeptide subunits	NULL	NULL
GRMZM2G047968_P01	ascorbate peroxidase (APX)	plastid stroma	21.2.1	redox.ascorbate and glutathione	NULL	NULL
GRMZM2G047968_P02	ascorbate peroxidase (APX)	plastid stroma	21.2.1	redox.ascorbate and glutathione	NULL	NULL
GRMZM2G047968_P03	ascorbate peroxidase (APX)	plastid stroma	21.2.1	redox.ascorbate and glutathione	NULL	NULL
GRMZM2G048085_P01	senescence-associated protein DIN1	plastid stroma	33.99	development.unspecified	NULL	NULL
GRMZM2G048085_P02	senescence-associated protein DIN1	plastid stroma	26.23	misc.rhodanese	NULL	NULL
GRMZM2G048085_P03	senescence-associated protein DIN1	plastid stroma	26.23	misc.rhodanese	NULL	NULL
GRMZM2G048085_P04	senescence-associated protein DIN1	plastid stroma	26.23	misc.rhodanese	NULL	NULL
GRMZM2G048313_P01	Fd2-2 - BS enriched	plastid stroma	1.1.5.2	PS.lightreaction.other electron carrier (ox/red).ferredoxin	NULL	NULL
GRMZM2G048497_P01	homoserine kinase (HSK)	plastid stroma	13.1.3.6.1.4	amino acid metabolism.synthesis.aspartate family.misc.homoserine.homoserine kinase	NULL	NULL
GRMZM2G048591_P01	LON protease	plastid stroma	29.5	protein.degradation	NULL	NULL
GRMZM2G048672_P01	MIF domain protein	plastid	35.1	not assigned.no ontology	NULL	NULL
GRMZM2G048836_P01	FtsH6 (formerly pftp)	thylakoid-integral	29.5.7	protein.degradation.metalloprotease	NULL	NULL
GRMZM2G048907_P01	CF1 gamma subunit (atpC)	thylakoid-peripheral-stromal-side	1.1.4	PS.lightreaction.ATP synthase	NULL	NULL
GRMZM2G049349_P01	EGY3 - M50 metalloprotease	thylakoid-integral	29.5.7	protein.degradation.metalloprotease	NULL	NULL
GRMZM2G049370_P01	rubredoxin	thylakoid-integral	29.8	protein assembly and cofactor ligation	NULL	NULL
GRMZM2G049432_P01	rubredoxin	thylakoid-integral	29.8	protein assembly and cofactor ligation	NULL	NULL
GRMZM2G049547_P01	EGY1 - M50 metalloprotease	thylakoid-integral	29.5.7	protein.degradation.metalloprotease	NULL	NULL
GRMZM2G049547_P02	EGY1 - M50 metalloprotease	thylakoid-integral	29.5.7	protein.degradation.metalloprotease	NULL	NULL
GRMZM2G049547_P03	EGY1 - M50 metalloprotease	thylakoid-integral	29.5.7	protein.degradation.metalloprotease	NULL	NULL
GRMZM2G049892_P01	anthranilate synthase beta subunit (ASB1) -1	plastid stroma	13.1.6.5.1	amino acid metabolism.synthesis.aromatic aa.tryptophan.anthranilate synthase	NULL	NULL
GRMZM2G050118_P01	DnaJ domain protein	plastid	26.29*	misc. DnaJ domain with unknown function	NULL	NULL
GRMZM2G050118_P02	DnaJ domain protein	plastid	26.29*	misc. DnaJ domain with unknown function	NULL	NULL
GRMZM2G050371_P01	ornithine carbamoyltransferase -2	plastid stroma	13.1.2.3.21	amino acid metabolism.synthesis.glutamate family.arginine.ornithine carbamoyltransferase	NULL	NULL
GRMZM2G050371_P02	ornithine carbamoyltransferase -2	plastid stroma	13.1.2.3.21	amino acid metabolism.synthesis.glutamate family.arginine.ornithine carbamoyltransferase	NULL	NULL
GRMZM2G050485_P01	Homologue of ATH CRR21 - PPR protein RNA editing	plastid	27.1.5*	RNA.editing	NULL	NULL
GRMZM2G050570_P01	threonine synthase (MTO2)	plastid stroma	13.1.3.2.1	amino acid metabolism.synthesis.aspartate family.threonine.threonine synthase	NULL	NULL
GRMZM2G050596_P01	Peptidyl-tRNA hydrolase domain	plastid	27	RNA	NULL	NULL
GRMZM2G050596_P02	Peptidyl-tRNA hydrolase domain	plastid	27	RNA	NULL	NULL
GRMZM2G050697_P01	HCF152 (Ath) psbH, petB RNA stability (PPR)	plastid nucleoid	27.8*	RNA.mRNA stability	NULL	NULL
GRMZM2G050842_P01	TerC - needed thylakoid formation	thylakoid-integral	31.7.3*	cell.plastid.thylakoid formation	NULL	NULL
GRMZM2G050842_P02	TerC - needed thylakoid formation	thylakoid-integral	31.7.3*	cell.plastid.thylakoid formation	NULL	NULL
GRMZM2G050845_P01	RAP domain protein	plastid nucleoid	27.4	RNA.RNA binding	NULL	NULL
GRMZM2G050961_P01	Cpn10-2	plastid stroma	29.6	protein.folding	NULL	NULL
GRMZM2G050961_P02	Cpn10-2	plastid stroma	29.6	protein.folding	NULL	NULL
GRMZM2G050961_P03	Cpn10-2	plastid stroma	29.6	protein.folding	NULL	NULL
GRMZM2G050961_P04	Cpn10-2	plastid stroma	29.6	protein.folding	NULL	NULL
GRMZM2G050961_P05	Cpn10-2	plastid stroma	29.6	protein.folding	NULL	NULL
GRMZM2G050961_P06	Cpn10-2	plastid stroma	29.6	protein.folding	NULL	NULL
GRMZM2G051004_P01	glyceraldehyde-3-phosphate dehydrogenase-Cp-2 (GapCp-2) - dual cytosol & plastid	plastid	4.9	glycolysis.glyceraldehyde 3-phosphate dehydrogenase	NULL	NULL
GRMZM2G051004_P01	glyceraldehyde-3-phosphate dehydrogenase-Cp-2 (GapCp-2) - dual cytosol & plastid	cytosol	4.9	glycolysis.glyceraldehyde 3-phosphate dehydrogenase	NULL	NULL
GRMZM2G051129_P01	3-dehydroquinate synthase	plastid	18.5	Co-factor and vitamine metabolism.folate & vitamine K	NULL	NULL
GRMZM2G051129_P02	3-dehydroquinate synthase	plastid	13.1.6.1.2	amino acid metabolism.synthesis.aromatic aa.chorismate.3-dehydroquinate synthase	NULL	NULL
GRMZM2G051129_P03	3-dehydroquinate synthase	plastid	18.5	Co-factor and vitamine metabolism.folate & vitamine K	NULL	NULL
GRMZM2G051129_P04	3-dehydroquinate synthase	plastid	18.5	Co-factor and vitamine metabolism.folate & vitamine K	NULL	NULL
GRMZM2G051219_P01	anthranilate phosphoribosyltransferase - TRP1 (TRYPTOPHAN BIOSYNTHESIS 1)	plastid stroma	13.1.6.5.2	amino acid metabolism.synthesis.aromatic aa.tryptophan.anthranilate phosphoribosyltransferase	NULL	NULL
GRMZM2G051270_P01	ATP sulfurylase-3 (ATPS-3)	plastid stroma	14.1	S-assimilation.APS	NULL	NULL
GRMZM2G051270_P02	ATP sulfurylase-3 (ATPS-3)	plastid stroma	14.1	S-assimilation.APS	NULL	NULL
GRMZM2G051270_P03	ATP sulfurylase-3 (ATPS-3)	plastid stroma	14.1	S-assimilation.APS	NULL	NULL
GRMZM2G051276_P01	Inositol monophophatase-1	plastid stroma	3.4.5	minor CHO metabolism.myo-inositol.inositol phosphatase	NULL	NULL
GRMZM2G051403_P01	expressed protein	plastid	35.2	not assigned.unknown	NULL	NULL
GRMZM2G051403_P02	expressed protein	plastid	35.2	not assigned.unknown	NULL	NULL
GRMZM2G051697_P01	phosphoglycerate mutase (PGlyM)	plastid	4.11	glycolysis.phosphoglycerate mutase	NULL	NULL
GRMZM2G051697_P02	phosphoglycerate mutase (PGlyM)	plastid	4.11	glycolysis.phosphoglycerate mutase	NULL	NULL
GRMZM2G051952_P01	similar to PSII assembly TPR protein LPA1	plastid	29.8	protein assembly and cofactor ligation	NULL	NULL
GRMZM2G051952_P02	similar to PSII assembly TPR protein LPA1	plastid	29.8	protein assembly and cofactor ligation	NULL	NULL
GRMZM2G051952_P03	similar to PSII assembly TPR protein LPA1	plastid	29.8	protein assembly and cofactor ligation	NULL	NULL
GRMZM2G051952_P04	similar to PSII assembly TPR protein LPA1	plastid	29.8	protein assembly and cofactor ligation	NULL	NULL
GRMZM2G051952_P05	similar to PSII assembly TPR protein LPA1	plastid	29.8	protein assembly and cofactor ligation	NULL	NULL
GRMZM2G051952_P06	similar to PSII assembly TPR protein LPA1	plastid	29.8	protein assembly and cofactor ligation	NULL	NULL
GRMZM2G052036_P01	expressed protein	plastid stroma	35.2	not assigned.unknown	NULL	NULL
GRMZM2G052373_P01	expressed protein	plastid	35.1	not assigned.no ontology	NULL	NULL
GRMZM2G052479_P01	antioxidant/ oxidoreductase	plastid stroma	21	redox.regulation	NULL	NULL
GRMZM2G052479_P02	antioxidant/ oxidoreductase	plastid stroma	21	redox.regulation	NULL	NULL
GRMZM2G052546_P01	phosphatase, DSP4 (SEX4) (stimulates degradation)	plastid stroma	2.2.2.2	major CHO metabolism.degradation.starch.starch phosphorylase	NULL	NULL
GRMZM2G052546_P02	phosphatase, DSP4 (SEX4) (stimulates degradation)	plastid stroma	2.2.2.2	major CHO metabolism.degradation.starch.starch phosphorylase	NULL	NULL
GRMZM2G052546_P03	phosphatase, DSP4 (SEX4) (stimulates degradation)	plastid stroma	2.2.2.2	major CHO metabolism.degradation.starch.starch phosphorylase	NULL	NULL
GRMZM2G052546_P04	phosphatase, DSP4 (SEX4) (stimulates degradation)	plastid stroma	2.2.2.2	major CHO metabolism.degradation.starch.starch phosphorylase	NULL	NULL
GRMZM2G052546_P05	phosphatase, DSP4 (SEX4) (stimulates degradation)	plastid stroma	2.2.2.2	major CHO metabolism.degradation.starch.starch phosphorylase	NULL	NULL
GRMZM2G052610_P01	rhodanese-like domain protein; also AtStr14	thylakoid	26.23	misc.rhodanese	NULL	NULL
GRMZM2G052610_P02	rhodanese-like domain protein; also AtStr14	thylakoid	26.23	misc.rhodanese	NULL	NULL
GRMZM2G052610_P03	rhodanese-like domain protein; also AtStr14	thylakoid	26.23	misc.rhodanese	NULL	NULL
GRMZM2G052666_P01	methionine sulfoxide reductase type A 4 (MSRA4)	plastid stroma	29.11*	protein.methione sulfoxide reductases	NULL	NULL
GRMZM2G052893_P01	expressed protein	plastid	35.2	not assigned.unknown	NULL	NULL
GRMZM2G052935_P01	lysine-sensitive aspartokinase 3	plastid stroma	13.1.3.6.1.1	amino acid metabolism.synthesis.aspartate family.misc.homoserine.aspartate kinase	NULL	NULL
GRMZM2G052935_P02	lysine-sensitive aspartokinase 3	NULL	13.1.3.6.1.1	amino acid metabolism.synthesis.aspartate family.misc.homoserine.aspartate kinase	NULL	NULL
GRMZM2G052935_P03	lysine-sensitive aspartokinase 3	NULL	13.1.3.6.1.1	amino acid metabolism.synthesis.aspartate family.misc.homoserine.aspartate kinase	NULL	NULL
GRMZM2G052935_P04	lysine-sensitive aspartokinase 3	NULL	13.1.3.6.1.1	amino acid metabolism.synthesis.aspartate family.misc.homoserine.aspartate kinase	NULL	NULL
GRMZM2G053019_P01	TIC40	envelope-inner-integral	29.3.3	protein.targeting.chloroplast	NULL	NULL
GRMZM2G053196_P01	PPR protein	plastid nucleoid	27.6*	RNA.misc.pentatricopeptide (PPR) repeat-containing protein	NULL	NULL
GRMZM2G053236_P01	ClpP2-like-1 (but plastid)	plastid stroma	29.5.5	protein.degradation.serine protease	NULL	NULL
GRMZM2G053322_P01	UDP-sulfoquinovose synthase (SQD1)	plastid stroma	11.10.3	lipid metabolism.glycolipid synthesis.UDP-sulfoquinovose synthase	NULL	NULL
GRMZM2G053726_P01	glutaredoxin	plastid stroma	21.4	redox.glutaredoxins	NULL	NULL
GRMZM2G054076_P01	DnaJ domain protein (DnaJ7-1)	plastid nucleoid	26.29*	misc. DnaJ domain with unknown function	NULL	NULL
GRMZM2G054076_P02	DnaJ domain protein (DnaJ7-1)	plastid nucleoid	26.29*	misc. DnaJ domain with unknown function	NULL	NULL
GRMZM2G054149_P01	50S ribosomal protein L21 -2	plastid ribosome	29.2.1.1.1.2.21	protein.synthesis.ribosomal protein.prokaryotic.chloroplast.50S subunit.L21	NULL	NULL
GRMZM2G054149_P02	50S ribosomal protein L21 -2	plastid ribosome	29.2.1.1.1.2.21	protein.synthesis.ribosomal protein.prokaryotic.chloroplast.50S subunit.L21	NULL	NULL
GRMZM2G055507_P01	2-isopropylmalate synthase (IMS1)	plastid stroma	13.1.4.4.1	amino acid metabolism.synthesis.branched chain group.leucine specific.2-isopropylmalate synthase	NULL	NULL
GRMZM2G055567_P01	RpoC1 - PEP ¯'-3	plastid nucleoid	27.2	RNA.transcription	NULL	NULL
GRMZM2G055667_P01	beta-hydroxyacyl-ACP dehydratase -2	plastid stroma	11.1.5	lipid metabolism.FA synthesis and FA elongation.beta hydroxyacyl ACP dehydratase	NULL	NULL
GRMZM2G055717_P01	Distantly related to Amino acid transporter (OEP16:HP15)	envelope	34.8	transport.metabolite transporters at the envelope membrane	NULL	NULL
GRMZM2G055717_P02	truncated model	envelope	34.8	transport.metabolite transporters at the envelope membrane	NULL	NULL
GRMZM2G055717_P03	Distantly related to Amino acid transporter (OEP16:HP15)	envelope	34.8	transport.metabolite transporters at the envelope membrane	NULL	NULL
GRMZM2G055899_P01	branched-chain AA aminotransferase 5 (BCAT5)	plastid stroma	13.1.4.1.4	amino acid metabolism.synthesis.branched chain group.common.branched-chain amino acid aminotransferase	NULL	NULL
GRMZM2G055899_P02	branched-chain AA aminotransferase 5 (BCAT5)	plastid stroma	13.1.4.1.4	amino acid metabolism.synthesis.branched chain group.common.branched-chain amino acid aminotransferase	NULL	NULL
GRMZM2G055899_P03	branched-chain AA aminotransferase 5 (BCAT5)	plastid stroma	13.1.4.1.4	amino acid metabolism.synthesis.branched chain group.common.branched-chain amino acid aminotransferase	NULL	NULL
GRMZM2G055899_P04	branched-chain AA aminotransferase 5 (BCAT5)	plastid stroma	13.1.4.1.4	amino acid metabolism.synthesis.branched chain group.common.branched-chain amino acid aminotransferase	NULL	NULL
GRMZM2G055899_P05	branched-chain AA aminotransferase 5 (BCAT5)	plastid stroma	13.1.4.1.4	amino acid metabolism.synthesis.branched chain group.common.branched-chain amino acid aminotransferase	NULL	NULL
GRMZM2G055899_P06	branched-chain AA aminotransferase 5 (BCAT5)	plastid stroma	13.1.4.1.4	amino acid metabolism.synthesis.branched chain group.common.branched-chain amino acid aminotransferase	NULL	NULL
GRMZM2G055899_P07	branched-chain AA aminotransferase 5 (BCAT5)	plastid stroma	13.1.4.1.4	amino acid metabolism.synthesis.branched chain group.common.branched-chain amino acid aminotransferase	NULL	NULL
GRMZM2G056116_P01	PPR protein	plastid nucleoid	27.7*	RNA.misc.pentatricopeptide (PPR) repeat-containing protein	NULL	NULL
GRMZM2G056424_P01	PSII Lumen Tat lTP -1	thylakoid-peripheral-lumenal-side	1.1.1.2	PS.lightreaction.photosystem II.PSII polypeptide subunits	NULL	NULL
GRMZM2G056686_P01	F420 hydrogenase/dehydrogenase, beta subunit family	NULL	35.1	not assigned.no ontology	NULL	NULL
GRMZM2G056686_P02	F420 hydrogenase/dehydrogenase, beta subunit family	NULL	35.1	not assigned.no ontology	NULL	NULL
GRMZM2G056686_P03	F420 hydrogenase/dehydrogenase, beta subunit family	NULL	35.1	not assigned.no ontology	NULL	NULL
GRMZM2G056686_P04	F420 hydrogenase/dehydrogenase, beta subunit family	NULL	35.1	not assigned.no ontology	NULL	NULL
GRMZM2G056686_P05	F420 hydrogenase/dehydrogenase, beta subunit family	NULL	35.1	not assigned.no ontology	NULL	NULL
GRMZM2G056686_P06	F420 hydrogenase/dehydrogenase, beta subunit family	NULL	35.1	not assigned.no ontology	NULL	NULL
GRMZM2G056686_P07	F420 hydrogenase/dehydrogenase, beta subunit family	NULL	35.1	not assigned.no ontology	NULL	NULL
GRMZM2G056975_P01	1-deoxy-D-xylulose 5-phosphate reductoisomerase (DXR)	plastid stroma	16.1.1.2	secondary metabolism.isoprenoids.non-mevalonate pathway.DXR	NULL	NULL
GRMZM2G056975_P02	1-deoxy-D-xylulose 5-phosphate reductoisomerase (DXR)	plastid stroma	16.1.1.2	secondary metabolism.isoprenoids.non-mevalonate pathway.DXR	NULL	NULL
GRMZM2G057091_P01	DnaJ domain protein	plastid	26.29*	misc. DnaJ domain with unknown function	NULL	NULL
GRMZM2G057091_P02	DnaJ domain protein	plastid	26.29*	misc. DnaJ domain with unknown function	NULL	NULL
GRMZM2G057091_P03	DnaJ domain protein	plastid	26.29*	misc. DnaJ domain with unknown function	NULL	NULL
GRMZM2G057091_P04	DnaJ domain protein	plastid	26.29*	misc. DnaJ domain with unknown function	NULL	NULL
GRMZM2G057091_P05	DnaJ domain protein	plastid	26.29*	misc. DnaJ domain with unknown function	NULL	NULL
GRMZM2G057171_P01	Rubisco large subunit (RBCL)	plastid stroma	1.3.1	PS.calvin cyle.rubisco large subunit	NULL	NULL
GRMZM2G057281_P01	LHCII-3	thylakoid-integral	1.1.1.1	PS.lightreaction.photosystem II.LHC-II	NULL	NULL
GRMZM2G057281_P02	LHCII-3	thylakoid-integral	1.1.1.1	PS.lightreaction.photosystem II.LHC-II	NULL	NULL
GRMZM2G058070_P01	psbQ OEC16-like Tat lTP	thylakoid-peripheral-lumenal-side	1.1.1.2	PS.lightreaction.photosystem II.PSII polypeptide subunits	NULL	NULL
GRMZM2G058250_P01	PSRP-4 associates with 30S	plastid ribosome	29.2.1.99	protein.synthesis.chloroplast/mito.unknown	NULL	NULL
GRMZM2G058250_P02	PSRP-4 associates with 30S	plastid ribosome	29.2.1.99	protein.synthesis.chloroplast/mito.unknown	NULL	NULL
GRMZM2G058584_P01	histidinol dehydrogenase (ATHDH) (high even in tip)	plastid stroma	13.1.7.8	amino acid metabolism.synthesis.histidine.histidinol dehydrogenase	NULL	NULL
GRMZM2G058584_P02	histidinol dehydrogenase (ATHDH) (high even in tip)	plastid stroma	13.1.7.8	amino acid metabolism.synthesis.histidine.histidinol dehydrogenase	NULL	NULL
GRMZM2G058702_P01	E2 - dihydrolipoamide acetyltransferase, plastid - subunit of pyruvate dehydrogenase complex	plastid	11.1.31	lipid metabolism.FA synthesis and FA elongation.pyruvate DH	NULL	NULL
GRMZM2G058760_P01	ferredoxin-NADP reductase	plastid	7.3	OPP.electron transfer	NULL	NULL
GRMZM2G058948_P01	K+ efflux antiporter, putitive (KEA1) -1	plastid	34.8	transport.metabolite transporters at the envelope membrane	NULL	NULL
GRMZM2G059083_P01	ferredoxin-NADP(+) reductase 1 (FNR-1)	thylakoid-peripheral-stromal-side	1.1.7	PS.lightreaction.ferredoxin reductase	NULL	NULL
GRMZM2G059083_P02	ferredoxin-NADP(+) reductase 1 (FNR-1)	thylakoid-peripheral-stromal-side	1.1.7	PS.lightreaction.ferredoxin reductase	NULL	NULL
GRMZM2G059083_P03	ferredoxin-NADP(+) reductase 1 (FNR-1)	thylakoid-peripheral-stromal-side	1.1.7	PS.lightreaction.ferredoxin reductase	NULL	NULL
GRMZM2G059083_P04	ferredoxin-NADP(+) reductase 1 (FNR-1)	thylakoid-peripheral-stromal-side	1.1.7	PS.lightreaction.ferredoxin reductase	NULL	NULL
GRMZM2G059083_P05	ferredoxin-NADP(+) reductase 1 (FNR-1)	thylakoid-peripheral-stromal-side	1.1.7	PS.lightreaction.ferredoxin reductase	NULL	NULL
GRMZM2G059121_P01	uracil phosphoribosyltransferase / UMP pyrophosphorylase,/ UPRTase	plastid stroma	23.3.1.3	nucleotide metabolism.salvage.phosphoribosyltransferases.upp	NULL	NULL
GRMZM2G059121_P02	uracil phosphoribosyltransferase / UMP pyrophosphorylase,/ UPRTase	plastid stroma	23.3.1.3	nucleotide metabolism.salvage.phosphoribosyltransferases.upp	NULL	NULL
GRMZM2G059191_P01	ferredoxin-NADP(+) reductase 1 (FNR-1)	thylakoid-peripheral-stromal-side	1.1.7	PS.lightreaction.ferredoxin reductase	NULL	NULL
GRMZM2G059252_P01	CCB1 Protein ; cytochrome b6 heme biogenesis	thylakoid	29.8	protein assembly and cofactor ligation	NULL	NULL
GRMZM2G059252_P02	CCB1 Protein ; cytochrome b6 heme biogenesis	thylakoid	29.8	protein assembly and cofactor ligation	NULL	NULL
GRMZM2G059353_P01	non-green plastid inner envelope protein	envelope-inner-integral	35.2	not assigned.unknown	NULL	NULL
GRMZM2G059353_P02	non-green plastid inner envelope protein	envelope-inner-integral	35.2	not assigned.unknown	NULL	NULL
GRMZM2G059363_P01	unknown protein YbaB family (DUF149) -1	plastid stroma	35.2	not assigned.unknown	NULL	NULL
GRMZM2G059363_P02	unknown protein YbaB family (DUF149) -1	plastid stroma	35.2	not assigned.unknown	NULL	NULL
GRMZM2G059449_P01	PPR protein	plastid nucleoid	27.7*	RNA.misc.pentatricopeptide (PPR) repeat-containing protein	NULL	NULL
GRMZM2G060011_P01	expressed protein	plastid stroma	35.2	not assigned.unknown	NULL	NULL
GRMZM2G060070_P01	spoU rRNA Methylase protein	plastid nucleoid	27.10*	RNA.methylation	NULL	NULL
GRMZM2G060070_P02	spoU rRNA Methylase protein	plastid nucleoid	27.10*	RNA.methylation	NULL	NULL
GRMZM2G060114_P01	mTERF protein	plastid	26.34*	misc.mTERF containing protein	NULL	NULL
GRMZM2G060114_P02	mTERF protein	plastid	26.34*	misc.mTERF containing protein	NULL	NULL
GRMZM2G060349_P01	MutS	plastid nucleoid	28.2	DNA.repair	NULL	NULL
GRMZM2G060349_P02	MutS	plastid nucleoid	28.2	DNA.repair	NULL	NULL
GRMZM2G060349_P03	MutS	plastid nucleoid	28.2	DNA.repair	NULL	NULL
GRMZM2G060349_P04	MutS	plastid nucleoid	28.2	DNA.repair	NULL	NULL
GRMZM2G060349_P05	MutS	plastid nucleoid	28.2	DNA.repair	NULL	NULL
GRMZM2G060451_P01	homologous to Ath Arc6 (AtFN2)	envelope-inner	31.2.5	cell.division.plastid	NULL	NULL
GRMZM2G060451_P02	homologous to Ath Arc6 (AtFN2)	envelope-inner	31.2.5	cell.division.plastid	NULL	NULL
GRMZM2G060470_P01	cpSufS (CpNifS) cysteine desulfurase; seleno-Cys lyase	plastid stroma	29.8.1*	protein assembly and cofactor ligation. Fe-S assembly	NULL	NULL
GRMZM2G060470_P02	cpSufS (CpNifS) cysteine desulfurase; seleno-Cys lyase	plastid stroma	29.8.1*	protein assembly and cofactor ligation. Fe-S assembly	NULL	NULL
GRMZM2G060470_P03	cpSufS (CpNifS) cysteine desulfurase; seleno-Cys lyase	plastid stroma	29.8.1*	protein assembly and cofactor ligation. Fe-S assembly	NULL	NULL
GRMZM2G060470_P04	cpSufS (CpNifS) cysteine desulfurase; seleno-Cys lyase	plastid stroma	29.8.1*	protein assembly and cofactor ligation. Fe-S assembly	NULL	NULL
GRMZM2G060726_P01	YebC-related	plastid stroma	35.1	not assigned.no ontology	NULL	NULL
GRMZM2G060726_P02	YebC-related	plastid stroma	35.1	not assigned.no ontology	NULL	NULL
GRMZM2G060842_P01	expressed protein	plastid	35.2	not assigned.unknown	NULL	NULL
GRMZM2G060842_P02	expressed protein	NULL	35.2	not assigned.unknown	NULL	NULL
GRMZM2G060898_P01	petB - Cytochrome b6	thylakoid-integral	1.1.3	PS.lightreaction.cytochrome b6/f	NULL	NULL
GRMZM2G061442_P01	expressed protein	plastid	35.2	not assigned.unknown	NULL	NULL
GRMZM2G061876_P01	elongation factor protein, typeA/bipA like	plastid stroma	29.2.4	protein.synthesis.elongation	NULL	NULL
GRMZM2G061990_P01	carbamoylphosphate synthetase -2 (large su)	plastid stroma	23.1.1.1	nucleotide metabolism.synthesis.pyrimidine.carbamoyl phosphate synthetase	NULL	NULL
GRMZM2G062044_P01	Photosystem II cytochrome b559a (psbE)	thylakoid-integral	1.1.1.2	PS.lightreaction.photosystem II.PSII polypeptide subunits	NULL	NULL
GRMZM2G062142_P01	ornithine carbamoyltransferase -2	plastid stroma	13.1.2.3.21	amino acid metabolism.synthesis.glutamate family.arginine.ornithine carbamoyltransferase	NULL	NULL
GRMZM2G062470_P01	membrane zinc metalloprotease (RIP) (envelope?)	envelope-inner-integral	29.5.7	protein.degradation.metalloprotease	NULL	NULL
GRMZM2G062738_P01	CHUP1 (CHLOROPLAST UNUSUAL POSITIONING 1)	envelope-outer	35.1.41	not assigned.no ontology.hydroxyproline rich proteins	NULL	NULL
GRMZM2G062788_P01	bundle-sheath defective protein 2 (BSD2)	plastid stroma	29.6	protein.folding	NULL	NULL
GRMZM2G062854_P01	CF1 beta subunit (atpB)	thylakoid-peripheral-stromal-side	1.1.4	PS.lightreaction.ATP synthase	NULL	NULL
GRMZM2G063048_P01	3,8-divinyl protochlorophyllide a 8-vinyl reductase - DVR	plastid	19.13	tetrapyrrole synthesis.divinyl chlorophyllide-a 8-vinyl-reductase	NULL	NULL
GRMZM2G063244_P01	peptidylprolyl isomerase ROC4 (CYP20-3)	plastid stroma	29.6	protein.folding	NULL	NULL
GRMZM2G063271_P01	CF1 beta subunit (atpB)	thylakoid-peripheral-stromal-side	1.1.4	PS.lightreaction.ATP synthase	NULL	NULL
GRMZM2G063473_P01	APO2	plastid nucleoid	27.1.1	RNA.processing.splicing	NULL	NULL
GRMZM2G063592_P01	DegP2 (stroma)	plastid stroma	29.5.5	protein.degradation.serine protease	NULL	NULL
GRMZM2G063592_P02	DegP2 (stroma)	plastid stroma	29.5.5	protein.degradation.serine protease	NULL	NULL
GRMZM2G064356_P01	30S ribosomal protein S2	plastid ribosome	29.2.1.1.1.1	protein.synthesis.ribosomal protein.prokaryotic.chloroplast.30S subunit	NULL	NULL
GRMZM2G064663_P01	YlmG1-2	plastid	28.3*	DNA.plastid nucleoid interacting	NULL	NULL
GRMZM2G064993_P01	Annexin - AnnAt1	plastid	31.1	cell.organisation	NULL	NULL
GRMZM2G065154_P01	MatE domain protein (transport)	plastid	34	transport	NULL	NULL
GRMZM2G065194_P01	short-chain dehydrogenase/reductase (SDR)- chl degradation	thylakoid	19.50*	tetrapyrrole degradation	NULL	NULL
GRMZM2G066290_P01	pyruvate kinase isozyme A	plastid stroma	11.1.30	lipid metabolism.FA synthesis and FA elongation.pyruvate kinase	NULL	NULL
GRMZM2G066290_P02	pyruvate kinase isozyme A	plastid stroma	11.1.30	lipid metabolism.FA synthesis and FA elongation.pyruvate kinase	NULL	NULL
GRMZM2G066496_P01	ACT domain-containing protein	plastid stroma	13	amino acid metabolism	NULL	NULL
GRMZM2G066496_P02	ACT domain-containing protein	plastid stroma	13	amino acid metabolism	NULL	NULL
GRMZM2G067028_P01	lactoylglutathione lyase / glyoxalase I	plastid	20.2.99	stress.abiotic.unspecified	NULL	NULL
GRMZM2G067028_P02	lactoylglutathione lyase / glyoxalase I	plastid	20.2.99	stress.abiotic.unspecified	NULL	NULL
GRMZM2G067225_P01	allene oxide synthase (AOS)	plastoglobules	17.7.1.3	hormone metabolism.jasmonate.synthesis-degradation.allene oxidase synthase	NULL	NULL
GRMZM2G067225_P01	allene oxide synthase (AOS)	plastoglobules	17.7.1.3	hormone metabolism.jasmonate.synthesis-degradation.allene oxidase synthase	NULL	NULL
GRMZM2G067514_P01	unknown protein - Phosphoglycerate mutase domain	plastid	35.2	not assigned.unknown	NULL	NULL
GRMZM2G067853_P01	Cu-ATPase, HMA1, also involved Zn detoxification	plastid	34.12	transport.metal	NULL	NULL
GRMZM2G067853_P02	Cu-ATPase, HMA1, also involved Zn detoxification	plastid	34.12	transport.metal	NULL	NULL
GRMZM2G067908_P01	phosphoglucomutase-2 (PGM-2)	plastid stroma	2.1.3*	major CHO metabolism.synthesis.hexose phosphates.PGM	4.2	glycolysis.PGM
GRMZM2G067908_P02	phosphoglucomutase-2 (PGM-2)	plastid stroma	4.2	glycolysis.PGM	NULL	NULL
GRMZM2G068244_P01	3-beta-hydroxy-delta5-steroid dehydrogenase/epimerase domain	plastid stroma	35.2	not assigned.unknown	NULL	NULL
GRMZM2G068244_P02	3-beta-hydroxy-delta5-steroid dehydrogenase/epimerase domain	plastid stroma	35.2	not assigned.unknown	NULL	NULL
GRMZM2G068316_P01	DnaJ domain protein	thylakoid-integral	26.29*	misc. DnaJ domain with unknown function	NULL	NULL
GRMZM2G068316_P02	DnaJ domain protein	thylakoid-integral	26.29*	misc. DnaJ domain with unknown function	NULL	NULL
GRMZM2G068506_P01	ADP-glucose pyrophosphorylase - small subunit 1 (APS1)	plastid stroma	2.1.2.1	major CHO metabolism.synthesis.starch.AGPase	NULL	NULL
GRMZM2G068506_P02	ADP-glucose pyrophosphorylase - small subunit 1 (APS1)	plastid stroma	2.1.2.1	major CHO metabolism.synthesis.starch.AGPase	NULL	NULL
GRMZM2G068506_P03	ADP-glucose pyrophosphorylase - small subunit 1 (APS1)	plastid stroma	2.1.2.1	major CHO metabolism.synthesis.starch.AGPase	NULL	NULL
GRMZM2G068665_P01	pyrroline-5-carboxylate reductase - (P5CR)	plastid	13.2.2.3	amino acid metabolism.degradation.glutamate family.arginine	NULL	NULL
GRMZM2G068715_P01	CP29B'-2 RNA binding protein (RRM)	plastid stroma	27.4	RNA.RNA binding	NULL	NULL
GRMZM2G068862_P01	ATP phosphoribosyl transferase (ATP-PRT2)	plastid stroma	13.1.7.1	amino acid metabolism.synthesis.histidine.ATP phosphoribosyl transferase	NULL	NULL
GRMZM2G068963_P01	FKBP-type peptidyl-prolyl cis-trans isomerase	thylakoid-peripheral-lumenal-side	29.6	protein.folding	NULL	NULL
GRMZM2G069092_P01	importin doman protein	plastid	35.2	not assigned.unknown	NULL	NULL
GRMZM2G069106_P01	homologue of Ath variegated 3 - (var3) - interacts with NCED4/CCD4	plastid	16.1.4	secondary metabolism.isoprenoids.carotenoids	NULL	NULL
GRMZM2G069195_P01	fructose-bisphosphate aldolase (FBPA)	plastoglobules	1.3.6	PS.calvin cyle.aldolase	4.7	glycolysis.aldolase
GRMZM2G069569_P01	unknown protein	thylakoid	35.2	not assigned.unknown	NULL	NULL
GRMZM2G069569_P02	unknown protein	thylakoid	35.2	not assigned.unknown	NULL	NULL
GRMZM2G069676_P02	phosphoglucomutase/phosphomannomutase family protein	plastid stroma	4.2	glycolysis.PGM	NULL	NULL
GRMZM2G069708_P01	flavin reductase-related (3Beta_HSD; Isoflavone_redu)	plastid	35.2	not assigned.unknown	NULL	NULL
GRMZM2G069726_P01	GTP-binding protein,	plastid	33.99	development.unspecified	NULL	NULL
GRMZM2G069726_P02	GTP-binding protein,	plastid	33.99	development.unspecified	NULL	NULL
GRMZM2G070015_P01	RNA binding protein (RRM)	plastid nucleoid	27.4	RNA.RNA binding	NULL	NULL
GRMZM2G070167_P01	light responsive protein-related - CCL (CCR-LIKE)	plastid	30.11	signalling.light	NULL	NULL
GRMZM2G070167_P02	light responsive protein-related - CCL (CCR-LIKE)	plastid	30.11	signalling.light	NULL	NULL
GRMZM2G070422_P01	Enoyl-ACP reductase (MOD1) -1	plastid stroma	11.1.6	lipid metabolism.FA synthesis and FA elongation.enoyl ACP reductase	NULL	NULL
GRMZM2G070422_P02	Enoyl-ACP reductase (MOD1) -1	plastid stroma	11.1.6	lipid metabolism.FA synthesis and FA elongation.enoyl ACP reductase	NULL	NULL
GRMZM2G070422_P03	Enoyl-ACP reductase (MOD1) -1	plastid stroma	11.1.6	lipid metabolism.FA synthesis and FA elongation.enoyl ACP reductase	NULL	NULL
GRMZM2G070605_P01	Phosphate/triose-phosphate translocator TPT (tip- BS-enriched)	envelope-inner-integral	34.8	transport.metabolite transporters at the envelope membrane	NULL	NULL
GRMZM2G070605_P02	Phosphate/triose-phosphate translocator TPT (tip- BS-enriched)	envelope-inner-integral	34.8	transport.metabolite transporters at the envelope membrane	NULL	NULL
GRMZM2G070685_P01	NDH J	thylakoid	1.1.6	PS.lightreaction.NADH DH	NULL	NULL
GRMZM2G070723_P01	ribosome peptide chain release factor, AtPRF1 (APG3)	plastid	29.2.5	protein.synthesis.release	NULL	NULL
GRMZM2G070723_P02	ribosome peptide chain release factor, AtPRF1 (APG3)	plastid	29.2.5	protein.synthesis.release	NULL	NULL
GRMZM2G070723_P03	ribosome peptide chain release factor, AtPRF1 (APG3)	plastid	29.2.5	protein.synthesis.release	NULL	NULL
GRMZM2G070723_P04	ribosome peptide chain release factor, AtPRF1 (APG3)	plastid	29.2.5	protein.synthesis.release	NULL	NULL
GRMZM2G070723_P05	ribosome peptide chain release factor, AtPRF1 (APG3)	plastid	29.2.5	protein.synthesis.release	NULL	NULL
GRMZM2G071087_P01	protein phosphatase 2C (PP2C)	plastid stroma	29.4.5	protein.postranslational modification.phosphatase	NULL	NULL
GRMZM2G071087_P02	protein phosphatase 2C (PP2C)	plastid stroma	29.4.5	protein.postranslational modification.phosphatase	NULL	NULL
GRMZM2G071162_P01	PPR protein	plastid nucleoid	27.7*	RNA.misc.pentatricopeptide (PPR) repeat-containing protein	NULL	NULL
GRMZM2G071208_P01	branched-chain AA aminotransferase 5 (BCAT5)	plastid stroma	13.1.4.1.4	amino acid metabolism.synthesis.branched chain group.common.branched-chain amino acid aminotransferase	NULL	NULL
GRMZM2G071208_P02	branched-chain AA aminotransferase 5 (BCAT5)	plastid stroma	13.1.4.1.4	amino acid metabolism.synthesis.branched chain group.common.branched-chain amino acid aminotransferase	NULL	NULL
GRMZM2G071208_P03	branched-chain AA aminotransferase 5 (BCAT5)	plastid stroma	13.1.4.1.4	amino acid metabolism.synthesis.branched chain group.common.branched-chain amino acid aminotransferase	NULL	NULL
GRMZM2G071288_P01	peroxisomal membrane protein 2	plastid	35.1	not assigned.no ontology	NULL	NULL
GRMZM2G071288_P02	wrong, truncated model	NULL	35.1	not assigned.no ontology	NULL	NULL
GRMZM2G071304_P01	DNA ligase 1 (LIG1)	plastid nucleoid	28.1.5*	DNA.synthesis/chromatin structure.synthesis	NULL	NULL
GRMZM2G071450_P01	PC-2	thylakoid-peripheral-lumenal-side	1.1.5.1	PS.lightreaction.other electron carrier (ox/red).plastocyanin	NULL	NULL
GRMZM2G071745_P01	cytochrome b5	envelope	21.3	redox.heme	NULL	NULL
GRMZM2G071745_P02	cytochrome b5	envelope	21.2	redox.ascorbate and glutathione	NULL	NULL
GRMZM2G071745_P03	cytochrome b5	envelope	21.2	redox.ascorbate and glutathione	NULL	NULL
GRMZM2G071996_P01	DnaJ domain protein	plastid	26.29*	misc. DnaJ domain with unknown function	NULL	NULL
GRMZM2G071996_P02	DnaJ domain protein	plastid	26.29*	misc. DnaJ domain with unknown function	NULL	NULL
GRMZM2G072041_P01	expressed protein	plastid stroma	35.2	not assigned.unknown	NULL	NULL
GRMZM2G072091_P01	pfkB type carbohydrate kinase	plastid stroma	3.5	minor CHO metabolism.others	NULL	NULL
GRMZM2G072174_P01	PsbP domain - OEC23-like	thylakoid-peripheral-lumenal-side	1.1.1.2	PS.lightreaction.photosystem II.PSII polypeptide subunits	NULL	NULL
GRMZM2G072280_P01	LHCI-2.1 - LHCI-680B	thylakoid-integral	1.1.2.1	PS.lightreaction.photosystem I.LHC-I	NULL	NULL
GRMZM2G072280_P02	LHCI-2.1 - LHCI-680B	thylakoid-integral	1.1.2.1	PS.lightreaction.photosystem I.LHC-I	NULL	NULL
GRMZM2G072280_P03	LHCI-2.1 - LHCI-680B	thylakoid-integral	1.1.2.1	PS.lightreaction.photosystem I.LHC-I	NULL	NULL
GRMZM2G072415_P01	inner membrane translocase subunit Tim17/Tim22/Tim23	envelope	34.8	transport.metabolite transporters at the envelope membrane	NULL	NULL
GRMZM2G072653_P01	allene oxide synthase (AOS)	plastoglobules	17.7.1.3	hormone metabolism.jasmonate.synthesis-degradation.allene oxidase synthase	NULL	NULL
GRMZM2G072865_P01	FtsH7/9	plastid	29.5.7	protein.degradation.metalloprotease	NULL	NULL
GRMZM2G072865_P02	FtsH7/9	plastid	29.5.7	protein.degradation.metalloprotease	NULL	NULL
GRMZM2G072865_P03	FtsH7/9	plastid	29.5.7	protein.degradation.metalloprotease	NULL	NULL
GRMZM2G072865_P04	FtsH7/9	plastid	29.5.7	protein.degradation.metalloprotease	NULL	NULL
GRMZM2G072865_P05	FtsH7/9	plastid	29.5.7	protein.degradation.metalloprotease	NULL	NULL
GRMZM2G072865_P06	FtsH7/9	plastid	29.5.7	protein.degradation.metalloprotease	NULL	NULL
GRMZM2G072909_P01	4-methyl-5-thiazole monophosphate biosynthesis protein	plastid	18.2	Co-factor and vitamine metabolism.thiamine	NULL	NULL
GRMZM2G072909_P02	4-methyl-5-thiazole monophosphate biosynthesis protein	plastid	18.2	Co-factor and vitamine metabolism.thiamine	NULL	NULL
GRMZM2G072909_P03	4-methyl-5-thiazole monophosphate biosynthesis protein	plastid	18.2	Co-factor and vitamine metabolism.thiamine	NULL	NULL
GRMZM2G073054_P01	starch branching enzyme class IIb-2 (BEIIb)	plastid stroma	2.1.2.3	major CHO metabolism.synthesis.starch.starch branching	NULL	NULL
GRMZM2G073054_P02	starch branching enzyme class IIb-2 (BEIIb)	plastid stroma	2.1.2.3	major CHO metabolism.synthesis.starch.starch branching	NULL	NULL
GRMZM2G073312_P01	stromal processing peptidase (SPP)	plastid stroma	29.9*	protein. processing	NULL	NULL
GRMZM2G073351_P01	POR-B or C - off in base; on also in tip	thylakoid-peripheral-stromal-side	19.14	tetrapyrrole synthesis.protochlorophyllide reductase	NULL	NULL
GRMZM2G073351_P02	POR-B or C - off in base; on also in tip	thylakoid-peripheral-stromal-side	19.14	tetrapyrrole synthesis.protochlorophyllide reductase	NULL	NULL
GRMZM2G073351_P03	POR-B or C - off in base; on also in tip	thylakoid-peripheral-stromal-side	19.14	tetrapyrrole synthesis.protochlorophyllide reductase	NULL	NULL
GRMZM2G073351_P04	POR-B or C - off in base; on also in tip	thylakoid-peripheral-stromal-side	19.14	tetrapyrrole synthesis.protochlorophyllide reductase	NULL	NULL
GRMZM2G073743_P01	Lipocalin domain protein	thylakoid	11.6	lipid metabolism.lipid transfer proteins etc	NULL	NULL
GRMZM2G073743_P02	Lipocalin domain protein	thylakoid	11.6	lipid metabolism.lipid transfer proteins etc	NULL	NULL
GRMZM2G073743_P03	Lipocalin domain protein	thylakoid	11.6	lipid metabolism.lipid transfer proteins etc	NULL	NULL
GRMZM2G073774_P01	E3 -dihydrolipoamide dehydrogenase 1 (PDH 1)	envelope-inner-peripheral-stromal-side	11.1.31	lipid metabolism.FA synthesis and FA elongation.pyruvate DH	NULL	NULL
GRMZM2G073814_P01	D-3-phosphoglycerate dehydrogenase (3-PGDH)	plastid stroma	13.1.5.1.1	amino acid metabolism.synthesis.serine-glycine-cysteine group.serine.phosphoglycerate dehydrogenase	NULL	NULL
GRMZM2G073814_P02	D-3-phosphoglycerate dehydrogenase (3-PGDH)	plastid stroma	13.1.5.1.1	amino acid metabolism.synthesis.serine-glycine-cysteine group.serine.phosphoglycerate dehydrogenase	NULL	NULL
GRMZM2G074040_P01	SOUL heme-binding	plastoglobules	21.3	redox.heme	NULL	NULL
GRMZM2G074040_P02	SOUL heme-binding	plastoglobules	21.3	redox.heme	NULL	NULL
GRMZM2G074097_P01	THI1 -involved in thiamine synthesis (vitamine B) (ARA6) - dual targeted	plastid stroma	18.2	Co-factor and vitamine metabolism.thiamine	NULL	NULL
GRMZM2G074099_P02	bile acid sodium symporter	envelope-inner-integral	34.8	transport.metabolite transporters at the envelope membrane	NULL	NULL
GRMZM2G074103_P01	ABC transporter family protein	plastid	34.8	transport.metabolite transporters at the envelope membrane	NULL	NULL
GRMZM2G074103_P02	ABC transporter family protein	plastid	34.8	transport.metabolite transporters at the envelope membrane	NULL	NULL
GRMZM2G074103_P03	ABC transporter family protein	plastid	34.8	transport.metabolite transporters at the envelope membrane	NULL	NULL
GRMZM2G074103_P04	ABC transporter family protein	plastid	34.8	transport.metabolite transporters at the envelope membrane	NULL	NULL
GRMZM2G074114_P01	pyridoxamine 5-phosphate oxidase-related	plastid	35.2	not assigned.unknown	NULL	NULL
GRMZM2G074114_P02	pyridoxamine 5-phosphate oxidase-related	NULL	35.2	not assigned.unknown	NULL	NULL
GRMZM2G074158_P01	glucan -phosphorylase 1 (PHS1)	plastid stroma	2.2.2.2	major CHO metabolism.degradation.starch.starch phosphorylase	NULL	NULL
GRMZM2G074158_P02	glucan -phosphorylase 1 (PHS1)	plastid stroma	2.2.2.2	major CHO metabolism.degradation.starch.starch phosphorylase	NULL	NULL
GRMZM2G074393_P01	expressed protein	thylakoid	35.2	not assigned.unknown	NULL	NULL
GRMZM2G074401_P01	Plastidial Linoleate Desaturase (FAD7/FAD8) (Lipid Gene Database: Beisson)	envelope-inner-integral	11.2.3	lipid metabolism.FA desaturation.omega 3 desaturase	NULL	NULL
GRMZM2G074599_P01	PPR protein	plastid nucleoid	27.7*	RNA.misc.pentatricopeptide (PPR) repeat-containing protein	NULL	NULL
GRMZM2G074857_P01	cpSufE. Activator of with cpNifS	plastid stroma	29.8.1*	protein assembly and cofactor ligation.Fe-S assembly	NULL	NULL
GRMZM2G074857_P02	cpSufE. Activator of with cpNifS	plastid stroma	29.8.1*	protein assembly and cofactor ligation.Fe-S assembly	NULL	NULL
GRMZM2G075074_P01	unknown protein	thylakoid	35.2	not assigned.unknown	NULL	NULL
GRMZM2G075074_P02	unknown protein	thylakoid	35.2	not assigned.unknown	NULL	NULL
GRMZM2G075958_P01	NDH F2 associated (maize) -2	plastid	1.1.6	PS.lightreaction.NADH DH	NULL	NULL
GRMZM2G076006_P01	lactoylglutathione lyase / glyoxalase I	plastid stroma	20.2.99	stress.abiotic.unspecified	24.2	Biodegradation of Xenobiotics.lactoylglutathione lyase
GRMZM2G076006_P02	lactoylglutathione lyase / glyoxalase I	plastid stroma	20.2.99	stress.abiotic.unspecified	24.2	Biodegradation of Xenobiotics.lactoylglutathione lyase
GRMZM2G076017_P01	unknown protein	thylakoid	35.2	not assigned.unknown	NULL	NULL
GRMZM2G076075_P01	glucose-6-phosphate isomerase plastid 1 (G6PI-1)	plastid stroma	2.1.3*	major CHO metabolism.synthesis.hexose phosphates.G6PI	4.3	glycolysis.G6PIsomerase
GRMZM2G076075_P02	glucose-6-phosphate isomerase plastid 1 (G6PI-1)	plastid stroma	2.1.3*	major CHO metabolism.synthesis.hexose phosphates.G6PI	4.3	glycolysis.G6PIsomerase
GRMZM2G076257_P01	PPR protein	plastid nucleoid	27.7*	RNA.misc.pentatricopeptide (PPR) repeat-containing protein	NULL	NULL
GRMZM2G076263_P01	30S ribosomal protein S21 (GSH1)	plastid ribosome	29.2.1.1.3.1.21	protein.synthesis.ribosomal protein.prokaryotic.unknown organellar.30S subunit.S21	NULL	NULL
GRMZM2G076544_P01	cyclophilin-type peptidyl-prolyl isomerase - TLP21 (CYP20-2)	thylakoid-peripheral-lumenal-side	29.6	protein.folding	NULL	NULL
GRMZM2G076631_P01	hydrolase, alpha/beta fold family protein	plastid	35.1	not assigned.no ontology	NULL	NULL
GRMZM2G076631_P02	hydrolase, alpha/beta fold family protein	plastid	35.1	not assigned.no ontology	NULL	NULL
GRMZM2G076631_P03	hydrolase, alpha/beta fold family protein	plastid	35.1	not assigned.no ontology	NULL	NULL
GRMZM2G076771_P01	PPR protein	plastid nucleoid	27.7*	RNA.misc.pentatricopeptide (PPR) repeat-containing protein	NULL	NULL
GRMZM2G076885_P01	aspartate-semialdehyde dehydrogenase	plastid stroma	13.1.3.6.1.2	amino acid metabolism.synthesis.aspartate family.misc.homoserine.aspartate semialdehyde dehydrogenase	NULL	NULL
GRMZM2G076946_P01	glycosyl hydrolase	plastid	2	major CHO metabolism	NULL	NULL
GRMZM2G076946_P02	glycosyl hydrolase	plastid	2	major CHO metabolism	NULL	NULL
GRMZM2G076950_P01	PPRprotein	plastid	27.7*	RNA.misc.pentatricopeptide (PPR) repeat-containing protein	NULL	NULL
GRMZM2G077015_P01	glycosyl hydrolase	plastid	2	major CHO metabolism	NULL	NULL
GRMZM2G077054_P01	NADH-GOGAT or NADH- glutamate synthase (GLT1)	plastid stroma	12.2.1.2	N-metabolism.ammonia metabolism.glutamate synthase.NADH dependent	NULL	NULL
GRMZM2G077214_P01	aldo/keto reductase	plastid stroma	3.5	minor CHO metabolism.others	NULL	NULL
GRMZM2G077214_P02	aldo/keto reductase	plastid stroma	3.5	minor CHO metabolism.others	NULL	NULL
GRMZM2G077215_P01	acetolactate synthase small subunit	plastid	13.1.4.1.1	amino acid metabolism.synthesis.branched chain group.common.acetolactate synthase	NULL	NULL
GRMZM2G077222_P01	MEP2 inner envelope transporter protein (tip-BS-enriched)	envelope-inner-integral	34.8	transport.metabolite transporters at the envelope membrane	NULL	NULL
GRMZM2G077222_P02	MEP2 inner envelope transporter protein (tip-BS-enriched)	envelope-inner-integral	34.8	transport.metabolite transporters at the envelope membrane	NULL	NULL
GRMZM2G077222_P03	MEP2 inner envelope transporter protein (tip-BS-enriched)	envelope-inner-integral	34.8	transport.metabolite transporters at the envelope membrane	NULL	NULL
GRMZM2G077258_P01	ribulose-1,5-bisphosphate carboxylase/oxygenase small subunit N-methyltransferase I	plastid	1.3.13	PS.calvin cyle.rubisco interacting	NULL	NULL
GRMZM2G077258_P02	ribulose-1,5-bisphosphate carboxylase/oxygenase small subunit N-methyltransferase I	plastid	1.3.13	PS.calvin cyle.rubisco interacting	NULL	NULL
GRMZM2G077258_P03	ribulose-1,5-bisphosphate carboxylase/oxygenase small subunit N-methyltransferase I	plastid	1.3.13	PS.calvin cyle.rubisco interacting	NULL	NULL
GRMZM2G077316_P01	allene oxide cyclase 3 (OAC3;ERD12-3)	plastid	17.7.1.4	hormone metabolism.jasmonate.synthesis-degradation.allene oxidase cyclase	NULL	NULL
GRMZM2G077316_P02	allene oxide cyclase 3 (OAC3;ERD12-3)	plastid	17.7.1.4	hormone metabolism.jasmonate.synthesis-degradation.allene oxidase cyclase	NULL	NULL
GRMZM2G077333_P01	photosystem II 22kDa protein (psbS)	thylakoid-integral	1.1.1.2	PS.lightreaction.photosystem II.PSII polypeptide subunits	NULL	NULL
GRMZM2G077333_P02	photosystem II 22kDa protein (psbS)	thylakoid-integral	1.1.1.2	PS.lightreaction.photosystem II.PSII polypeptide subunits	NULL	NULL
GRMZM2G077361_P01	ABC transporter family	envelope-inner-integral	34.16	transport.ABC transporters and multidrug resistance systems	NULL	NULL
GRMZM2G077531_P01	GC1 (Giant Chloroplast 1) - plastid division	envelope-inner-peripheral-stromal-side	31.7.2*	cell.plastid.division	NULL	NULL
GRMZM2G077531_P02	GC1 (Giant Chloroplast 1) - plastid division	envelope-inner-peripheral-stromal-side	31.7.2*	cell.plastid.division	NULL	NULL
GRMZM2G077632_P01	ObgC - GTPase	plastid	29.2.7*	protein.synthesis.ribosome biogenesis	NULL	NULL
GRMZM2G077632_P02	ObgC - GTPase	plastid	29.2.7*	protein.synthesis.ribosome biogenesis	NULL	NULL
GRMZM2G077662_P01	GTP-binding family protein	plastid	30.5	signalling.G-proteins	NULL	NULL
GRMZM2G077662_P02	GTP-binding family protein	plastid	30.5	signalling.G-proteins	NULL	NULL
GRMZM2G077662_P03	GTP-binding family protein	plastid	30.5	signalling.G-proteins	NULL	NULL
GRMZM2G077662_P04	GTP-binding family protein	plastid	30.5	signalling.G-proteins	NULL	NULL
GRMZM2G077811_P01	thioesterase family protein	plastid	35.1	not assigned.no ontology	NULL	NULL
GRMZM2G077811_P02	thioesterase family protein	plastid	35.1	not assigned.no ontology	NULL	NULL
GRMZM2G078118_P01	expressed protein	thylakoid	35.2	not assigned.unknown	NULL	NULL
GRMZM2G078118_P02	expressed protein	thylakoid	35.2	not assigned.unknown	NULL	NULL
GRMZM2G078118_P03	expressed protein	thylakoid	35.2	not assigned.unknown	NULL	NULL
GRMZM2G078200_P01	pyruvate kinase isozyme A	plastid stroma	11.1.30	lipid metabolism.FA synthesis and FA elongation.pyruvate kinase	NULL	NULL
GRMZM2G078324_P01	expressed protein- no rice or Ath homologue	plastid	35.1	not assigned.no ontology	NULL	NULL
GRMZM2G078412_P01	CRS1 - splice factor group II intron	plastid	27.1.1	RNA.processing.splicing	NULL	NULL
GRMZM2G078412_P02	CRS1 - splice factor group II intron	plastid	27.1.1	RNA.processing.splicing	NULL	NULL
GRMZM2G078412_P03	CRS1 - splice factor group II intron	plastid	27.1.1	RNA.processing.splicing	NULL	NULL
GRMZM2G078569_P01	FD6C = omega-6 fatty acid desaturase 'chloroplast omega-6 fatty acid desaturase (fad6)	envelope-inner-integral	11.2.4	lipid metabolism.FA desaturation.omega 6 desaturase	NULL	NULL
GRMZM2G078569_P02	FD6C = omega-6 fatty acid desaturase 'chloroplast omega-6 fatty acid desaturase (fad6)	envelope-inner-integral	11.2.4	lipid metabolism.FA desaturation.omega 6 desaturase	NULL	NULL
GRMZM2G078569_P03	FD6C = omega-6 fatty acid desaturase 'chloroplast omega-6 fatty acid desaturase (fad6)	envelope-inner-integral	11.2.4	lipid metabolism.FA desaturation.omega 6 desaturase	NULL	NULL
GRMZM2G078569_P04	FD6C = omega-6 fatty acid desaturase 'chloroplast omega-6 fatty acid desaturase (fad6)	envelope-inner-integral	11.2.4	lipid metabolism.FA desaturation.omega 6 desaturase	NULL	NULL
GRMZM2G078569_P05	FD6C = omega-6 fatty acid desaturase 'chloroplast omega-6 fatty acid desaturase (fad6)	envelope-inner-integral	11.2.4	lipid metabolism.FA desaturation.omega 6 desaturase	NULL	NULL
GRMZM2G078756_P01	Phe-tRNA synthetase (in ATH dual targeted - cTP/mTP)	plastid stroma	29.1.20	protein.aa activation.phenylalanine-tRNA ligase	NULL	NULL
GRMZM2G078756_P02	Phe-tRNA synthetase (in ATH dual targeted - cTP/mTP)	plastid stroma	29.1.20	protein.aa activation.phenylalanine-tRNA ligase	NULL	NULL
GRMZM2G079256_P01	Enoyl-ACP reductase (MOD1) -2	plastid stroma	11.1.6	lipid metabolism.FA synthesis and FA elongation.enoyl ACP reductase	NULL	NULL
GRMZM2G079353_P01	DCL-like (defective chloroplasts and leaves protein-like)	plastid	31.7.1*	cell.plastid.differentiation	NULL	NULL
GRMZM2G079381_P01	Fd-nitrite reductase (NiR)	plastid stroma	12.1.2	N-metabolism.nitrate metabolism.nitrite reductase	NULL	NULL
GRMZM2G079381_P02	Fd-nitrite reductase (NiR)	plastid stroma	12.1.2	N-metabolism.nitrate metabolism.nitrite reductase	NULL	NULL
GRMZM2G079381_P03	Fd-nitrite reductase (NiR)	plastid stroma	12.1.2	N-metabolism.nitrate metabolism.nitrite reductase	NULL	NULL
GRMZM2G079381_P05	Fd-nitrite reductase (NiR)	plastid stroma	12.1.2	N-metabolism.nitrate metabolism.nitrite reductase	NULL	NULL
GRMZM2G079452_P01	expressed protein	plastid	35.2	not assigned.unknown	NULL	NULL
GRMZM2G079452_P02	expressed protein	NULL	35.2	not assigned.unknown	NULL	NULL
GRMZM2G079668_P01	cpHSP70-1 (DnaK homologue)	plastid stroma	29.6	protein.folding	NULL	NULL
GRMZM2G079668_P02	cpHSP70-1 (DnaK homologue)	plastid stroma	29.6	protein.folding	NULL	NULL
GRMZM2G079759_P01	unknown protein Rubredoxin and PDZ domain. ENH1 (ENHANCER OF SOS3-1)	thylakoid	29.8	protein assembly and cofactor ligation	NULL	NULL
GRMZM2G079759_P02	unknown protein Rubredoxin and PDZ domain. ENH1 (ENHANCER OF SOS3-1)	thylakoid	29.8	protein assembly and cofactor ligation	NULL	NULL
GRMZM2G080107_P01	Photosystem I subunit N (psaN)	thylakoid-peripheral-lumenal-side	1.1.2.2	PS.lightreaction.photosystem I.PSI polypeptide subunits	NULL	NULL
GRMZM2G080355_P01	Sep1 or Lil4	thylakoid-integral	1.1.8*	light stress chlorophyll binding	NULL	NULL
GRMZM2G080380_P01	chloroplast aspartate transcarbamylase / ATCase (PYRB)	plastid stroma	23.1.1.2	nucleotide metabolism.synthesis.pyrimidine.aspartate transcarbamoylase	NULL	NULL
GRMZM2G080450_P01	MATE efflux protein-related	envelope-inner-integral	34.8	transport.metabolite transporters at the envelope membrane	NULL	NULL
GRMZM2G080546_P01	Rap38/CSP41B -2	plastid stroma	27	RNA	NULL	NULL
GRMZM2G080546_P02	Rap38/CSP41B -2	plastid stroma	27	RNA	NULL	NULL
GRMZM2G080546_P03	Rap38/CSP41B -2	plastid stroma	27	RNA	NULL	NULL
GRMZM2G080546_P04	Rap38/CSP41B -2	plastid stroma	27	RNA	NULL	NULL
GRMZM2G080722_P01	glutaredoxin subgroup II (GRX_S15.1)	plastid stroma	21.4	redox.glutaredoxins	NULL	NULL
GRMZM2G080722_P02	OsGrx_S15.1 - glutaredoxin subgroup II	plastid stroma	21.4	redox.glutaredoxins	NULL	NULL
GRMZM2G080724_P01	cpHSP21	plastid stroma	29.6	protein.folding	NULL	NULL
GRMZM2G080816_P01	rhodanese-like domain protein	thylakoid	26.23	misc.rhodanese	NULL	NULL
GRMZM2G080816_P02	rhodanese-like domain protein	thylakoid	26.23	misc.rhodanese	NULL	NULL
GRMZM2G080816_P03	rhodanese-like domain protein	thylakoid	26.23	misc.rhodanese	NULL	NULL
GRMZM2G080816_P04	rhodanese-like domain protein	thylakoid	26.23	misc.rhodanese	NULL	NULL
GRMZM2G080937_P01	Executer 2	plastid	30.15*	signalling - ROS	NULL	NULL
GRMZM2G080937_P02	Executer 2 - truncated model	NULL	30.15*	signalling - ROS	NULL	NULL
GRMZM2G081077_P01	tRNA release factor	plastid	29.2.5	protein.synthesis.release	NULL	NULL
GRMZM2G081077_P02	tRNA release factor	plastid	29.2.5	protein.synthesis.release	NULL	NULL
GRMZM2G081114_P01	TSP9 phosphoprotein	thylakoid-peripheral-stromal-side	1.1.30	PS.lightreaction.state transition	NULL	NULL
GRMZM2G081144_P01	metal-dependent phosphohydrolase HD domain	plastid stroma	35.1	not assigned.no ontology	NULL	NULL
GRMZM2G081144_P02	metal-dependent phosphohydrolase HD domain	plastid stroma	35.1	not assigned.no ontology	NULL	NULL
GRMZM2G081188_P01	expressed protein (Ath EMBD 1879) [Barkan?]	plastid	35.2	not assigned.unknown	NULL	NULL
GRMZM2G081188_P02	expressed protein (Ath EMBD 1879) [Barkan?]	plastid	35.2	not assigned.unknown	NULL	NULL
GRMZM2G081188_P03	expressed protein (Ath EMBD 1879) [Barkan?]	plastid	35.2	not assigned.unknown	NULL	NULL
GRMZM2G081268_P01	lactoylglutathione lyase / glyoxalase I	plastid stroma	20.2.99	stress.abiotic.unspecified	24.2	Biodegradation of Xenobiotics.lactoylglutathione lyase
GRMZM2G081268_P02	lactoylglutathione lyase / glyoxalase I	plastid stroma	20.2.99	stress.abiotic.unspecified	24.2	Biodegradation of Xenobiotics.lactoylglutathione lyase
GRMZM2G081268_P03	lactoylglutathione lyase / glyoxalase I	plastid stroma	20.2.99	stress.abiotic.unspecified	24.2	Biodegradation of Xenobiotics.lactoylglutathione lyase
GRMZM2G081585_P01	iron superoxide dismutase (FSD3)	plastid	21.6	redox.dismutases and catalases	NULL	NULL
GRMZM2G081585_P02	iron superoxide dismutase (FSD3)	plastid	21.6	redox.dismutases and catalases	NULL	NULL
GRMZM2G081653_P01	expressed protein	plastid stroma	35.1	not assigned.no ontology	NULL	NULL
GRMZM2G081653_P02	expressed protein	plastid stroma	35.1	not assigned.no ontology	NULL	NULL
GRMZM2G081653_P03	expressed protein	plastid stroma	35.1	not assigned.no ontology	NULL	NULL
GRMZM2G081826_P01	expressed protein	plastid	35.2	not assigned.unknown	NULL	NULL
GRMZM2G081826_P02	expressed protein	plastid	35.2	not assigned.unknown	NULL	NULL
GRMZM2G081886_P01	D-3-phosphoglycerate dehydrogenase (3-PGDH) - EDA9 (embryo sac development arrest 9) -very abundant	plastid stroma	13.1.5.1.1	amino acid metabolism.synthesis.serine-glycine-cysteine group.serine.phosphoglycerate dehydrogenase	NULL	NULL
GRMZM2G081886_P02	D-3-phosphoglycerate dehydrogenase (3-PGDH) - EDA9 (embryo sac development arrest 9) -very abundant	plastid stroma	13.1.5.1.1	amino acid metabolism.synthesis.serine-glycine-cysteine group.serine.phosphoglycerate dehydrogenase	NULL	NULL
GRMZM2G081955_P01	AB2 (ath) - signaling/activator translation (PSI&II)	plastid	29.2	protein.synthesis	NULL	NULL
GRMZM2G081955_P02	AB2 (ath) - signaling/activator translation (PSI&II)	plastid	29.2	protein.synthesis	NULL	NULL
GRMZM2G082034_P01	beta-amylase 9 (BAM9 or BMY3) (Type III)	plastid	2.2.2.1	major CHO metabolism.degradation.starch.starch cleavage	NULL	NULL
GRMZM2G082185_P01	cysteine synthase (OASTL)	plastid stroma	13.1.5.3.1	amino acid metabolism.synthesis.serine-glycine-cysteine group.cysteine.OASTL	NULL	NULL
GRMZM2G082214_P01	phosphoribosyl-ATP pyrophosphohydrolase	plastid stroma	13.1.7.2	amino acid metabolism.synthesis.histidine.phosphoribosyl-ATP diphosphatase	NULL	NULL
GRMZM2G082260_P01	3'-5' exoribonuclease - RNR1	plastid	27.1.19	RNA.processing.ribonucleases	NULL	NULL
GRMZM2G082260_P02	3'-5' exoribonuclease - RNR1	plastid	27.1.19	RNA.processing.ribonucleases	NULL	NULL
GRMZM2G082260_P03	3'-5' exoribonuclease - RNR1	plastid	27.1.19	RNA.processing.ribonucleases	NULL	NULL
GRMZM2G082260_P04	3'-5' exoribonuclease - RNR1	plastid	27.1.19	RNA.processing.ribonucleases	NULL	NULL
GRMZM2G082998_P01	MPBQ/MSBQ methyl transferase (also APG1 or E37) (VTE3)	envelope-inner	16.1.3.3	secondary metabolism.isoprenoids.tocopherol biosynthesis.MPBQ/MSBQ methyltransferase	NULL	NULL
GRMZM2G082998_P02	MPBQ/MSBQ methyl transferase (also APG1 or E37) (VTE3)	envelope-inner	16.1.3.3	secondary metabolism.isoprenoids.tocopherol biosynthesis.MPBQ/MSBQ methyltransferase	NULL	NULL
GRMZM2G083016_P01	phosphoglycerate kinase 2 (PGK-2) BS-enriched	plastid stroma	1.3.3	PS.calvin cyle.phosphoglycerate kinase	4.1	glycolysis.phosphoglycerate kinase
GRMZM2G083016_P02	phosphoglycerate kinase 2 (PGK-2) BS-enriched	plastid stroma	1.3.3	PS.calvin cyle.phosphoglycerate kinase	4.1	glycolysis.phosphoglycerate kinase
GRMZM2G083016_P03	phosphoglycerate kinase 2 (PGK-2) BS-enriched	plastid stroma	1.3.3	PS.calvin cyle.phosphoglycerate kinase	4.1	glycolysis.phosphoglycerate kinase
GRMZM2G083374_P01	FAR1 domain (involved in phytochrome A signaling) and DUF490.	plastid	33.99	development.unspecified	NULL	NULL
GRMZM2G083374_P02	FAR1 domain (involved in phytochrome A signaling) and DUF490.	plastid	33.99	development.unspecified	NULL	NULL
GRMZM2G083716_P01	Cpn60-beta-1	plastid stroma	29.6	protein.folding	NULL	NULL
GRMZM2G083716_P02	Cpn60-beta-1	plastid stroma	29.6	protein.folding	NULL	NULL
GRMZM2G083716_P03	Cpn60-beta-1	plastid stroma	29.6	protein.folding	NULL	NULL
GRMZM2G083716_P04	Cpn60-beta-1	plastid stroma	29.6	protein.folding	NULL	NULL
GRMZM2G083716_P05	Cpn60-beta-1	plastid stroma	29.6	protein.folding	NULL	NULL
GRMZM2G083950_P01	CRP1 - mRNA stability and translation (petA, psaC, petB, petD)	plastid nucleoid	27.8*	RNA.mRNA stability	NULL	NULL
GRMZM2G083950_P02	CRP1 - mRNA stability and translation (petA, psaC, petB, petD)	plastid nucleoid	27.8*	RNA.mRNA stability	NULL	NULL
GRMZM2G084279_P01	oxidoreductase NAD-binding domain-containing protein	plastid stroma	26.7	misc.oxidases - copper, flavone etc.	NULL	NULL
GRMZM2G084727_P01	aspartate-glutamate racemase family	plastid	13.1.2.3.31	amino acid metabolism.synthesis.glutamate family.arginine.aspartate racemase	NULL	NULL
GRMZM2G084727_P02	aspartate-glutamate racemase family	plastid	13.1.2.3.31	amino acid metabolism.synthesis.glutamate family.arginine.aspartate racemase	NULL	NULL
GRMZM2G084727_P03	aspartate-glutamate racemase family	plastid	13.1.2.3.31	amino acid metabolism.synthesis.glutamate family.arginine.aspartate racemase	NULL	NULL
GRMZM2G084783_P01	CnfU-Ivb -2Fe-2S assembly PSI & Fd	plastid stroma	29.8.1*	protein assembly and cofactor ligation.Fe-S assembly	NULL	NULL
GRMZM2G084783_P02	CnfU-Ivb -2Fe-2S assembly PSI & Fd	plastid stroma	29.8.1*	protein assembly and cofactor ligation.Fe-S assembly	NULL	NULL
GRMZM2G084783_P03	CnfU-Ivb -2Fe-2S assembly PSI & Fd	plastid stroma	29.8.1*	protein assembly and cofactor ligation.Fe-S assembly	NULL	NULL
GRMZM2G084928_P01	putative homing DNA endonuclease	plastid nucleoid	28	DNA	NULL	NULL
GRMZM2G084928_P02	putative homing DNA endonuclease	plastid nucleoid	28	DNA	NULL	NULL
GRMZM2G084928_P03	putative homing DNA endonuclease	plastid nucleoid	28	DNA	NULL	NULL
GRMZM2G084942_P01	prephenate dehydrogenase family protein	plastid	13.1.6.4.2	amino acid metabolism.synthesis.aromatic aa.tyrosine.prephenate dehydrogenase	NULL	NULL
GRMZM2G084942_P02	prephenate dehydrogenase family protein	plastid	13.1.6.4.2	amino acid metabolism.synthesis.aromatic aa.tyrosine.prephenate dehydrogenase	NULL	NULL
GRMZM2G084942_P03	prephenate dehydrogenase family protein	plastid	13.1.6.4.2	amino acid metabolism.synthesis.aromatic aa.tyrosine.prephenate dehydrogenase	NULL	NULL
GRMZM2G084942_P04	prephenate dehydrogenase family protein	plastid	13.1.6.4.2	amino acid metabolism.synthesis.aromatic aa.tyrosine.prephenate dehydrogenase	NULL	NULL
GRMZM2G084958_P01	POR-A - off in tip; high in base	thylakoid-peripheral-stromal-side	19.14	tetrapyrrole synthesis.protochlorophyllide reductase	NULL	NULL
GRMZM2G084958_P02	POR-A - off in tip; high in base	thylakoid-peripheral-stromal-side	19.14	tetrapyrrole synthesis.protochlorophyllide reductase	NULL	NULL
GRMZM2G084958_P03	POR-A - off in tip; high in base	thylakoid-peripheral-stromal-side	19.14	tetrapyrrole synthesis.protochlorophyllide reductase	NULL	NULL
GRMZM2G084958_P04	POR-A - off in tip; high in base	thylakoid-peripheral-stromal-side	19.14	tetrapyrrole synthesis.protochlorophyllide reductase	NULL	NULL
GRMZM2G084958_P05	POR-A - off in tip; high in base	thylakoid-peripheral-stromal-side	19.14	tetrapyrrole synthesis.protochlorophyllide reductase	NULL	NULL
GRMZM2G084958_P06	POR-A - off in tip; high in base	thylakoid-peripheral-stromal-side	19.14	tetrapyrrole synthesis.protochlorophyllide reductase	NULL	NULL
GRMZM2G085000_P01	glutaredoxin	thylakoid	21.4	redox.glutaredoxins	NULL	NULL
GRMZM2G085000_P02	glutaredoxin	thylakoid	21.4	redox.glutaredoxins	NULL	NULL
GRMZM2G085000_P03	glutaredoxin	thylakoid	21.4	redox.glutaredoxins	NULL	NULL
GRMZM2G085000_P04	glutaredoxin	thylakoid	21.4	redox.glutaredoxins	NULL	NULL
GRMZM2G085000_P05	glutaredoxin	thylakoid	21.4	redox.glutaredoxins	NULL	NULL
GRMZM2G085019_P01	NADP-malic enzyme 4-1 (NADP-ME4-1)	plastid stroma	1.5*	PS. C4 malate shuttle.NADP-ME	NULL	NULL
GRMZM2G085019_P02	NADP-malic enzyme 4-1 (NADP-ME4-1)	plastid stroma	1.5*	PS. C4 malate shuttle.NADP-ME	NULL	NULL
GRMZM2G085078_P01	NADH-GOGAT or NADH- glutamate synthase (GLT1)	plastid stroma	12.2.1.2	N-metabolism.ammonia metabolism.glutamate synthase.NADH dependent	NULL	NULL
GRMZM2G085078_P02	NADH-GOGAT or NADH- glutamate synthase (GLT1)	plastid stroma	12.2.1.2	N-metabolism.ammonia metabolism.glutamate synthase.NADH dependent	NULL	NULL
GRMZM2G085153_P01	aldo/keto reductase	plastid stroma	3.5	minor CHO metabolism.others	NULL	NULL
GRMZM2G085153_P02	aldo/keto reductase	plastid stroma	3.5	minor CHO metabolism.others	NULL	NULL
GRMZM2G085153_P03	aldo/keto reductase	plastid stroma	3.5	minor CHO metabolism.others	NULL	NULL
GRMZM2G085153_P04	aldo/keto reductase	plastid stroma	3.5	minor CHO metabolism.others	NULL	NULL
GRMZM2G085301_P01	sugar transporter family	envelope-inner-integral	34.2	transporter.sugars	NULL	NULL
GRMZM2G085381_P01	indole-3-glycerol phosphate lyase	plastid stroma	13.1.6.5.5	amino acid metabolism.synthesis.aromatic aa.tryptophan.tryptophan synthase	NULL	NULL
GRMZM2G085381_P02	indole-3-glycerol phosphate lyase	plastid stroma	13.1.6.5.5	amino acid metabolism.synthesis.aromatic aa.tryptophan.tryptophan synthase	NULL	NULL
GRMZM2G085381_P03	indole-3-glycerol phosphate lyase	plastid stroma	13.1.6.5.5	amino acid metabolism.synthesis.aromatic aa.tryptophan.tryptophan synthase	NULL	NULL
GRMZM2G085646_P01	Photosystem I subunit III (psaF) -2	thylakoid-integral	1.1.2.2	PS.lightreaction.photosystem I.PSI polypeptide subunits	NULL	NULL
GRMZM2G085646_P02	Photosystem I subunit III (psaF) -2	thylakoid-integral	1.1.2.2	PS.lightreaction.photosystem I.PSI polypeptide subunits	NULL	NULL
GRMZM2G085872_P01	YCF10 - cemA envelope - carbon transport?	envelope-inner-integral	34.8	transport.metabolite transporters at the envelope membrane	NULL	NULL
GRMZM2G085885_P01	cyclophilin-type peptidyl-prolyl cis-trans isomerase	plastid	29.6	protein.folding	NULL	NULL
GRMZM2G085885_P02	cyclophilin-type peptidyl-prolyl cis-trans isomerase	plastid	29.6	protein.folding	NULL	NULL
GRMZM2G085885_P03	cyclophilin-type peptidyl-prolyl cis-trans isomerase	plastid	29.6	protein.folding	NULL	NULL
GRMZM2G085885_P04	cyclophilin-type peptidyl-prolyl cis-trans isomerase	plastid	29.6	protein.folding	NULL	NULL
GRMZM2G085885_P05	cyclophilin-type peptidyl-prolyl cis-trans isomerase	plastid	29.6	protein.folding	NULL	NULL
GRMZM2G085885_P06	cyclophilin-type peptidyl-prolyl cis-trans isomerase	plastid	29.6	protein.folding	NULL	NULL
GRMZM2G086242_P01	YCF10 - cemA envelope - carbon transport?	envelope-inner-integral	34.8	transport.metabolite transporters at the envelope membrane	NULL	NULL
GRMZM2G086258_P01	2-oxoglutarate/malate translocator 2 (DiT2;IEP45 family) (tip)	envelope-inner-integral	34.8	transport.metabolite transporters at the envelope membrane	NULL	NULL
GRMZM2G086277_P01	Zn finger C2H2 type protein	plastid nucleoid	27.3.11	RNA.regulation of transcription.C2H2 zinc finger family	NULL	NULL
GRMZM2G086277_P02	Zn finger C2H2 type protein	plastid nucleoid	27.3.11	RNA.regulation of transcription.C2H2 zinc finger family	NULL	NULL
GRMZM2G086648_P01	armadillo/beta-catenin repeat family protein	plastid	35.1.3	not assigned.no ontology.armadillo/beta-catenin repeat family protein	NULL	NULL
GRMZM2G086648_P02	armadillo/beta-catenin repeat family protein	plastid	35.1.3	not assigned.no ontology.armadillo/beta-catenin repeat family protein	NULL	NULL
GRMZM2G086648_P03	armadillo/beta-catenin repeat family protein	plastid	35.1.3	not assigned.no ontology.armadillo/beta-catenin repeat family protein	NULL	NULL
GRMZM2G086648_P04	armadillo/beta-catenin repeat family protein	plastid	35.1.3	not assigned.no ontology.armadillo/beta-catenin repeat family protein	NULL	NULL
GRMZM2G086763_P01	PIFI (post-illumination chl fluorescence increase)	plastid	1.1.40	PS.lightreaction.cyclic electron flow-chlororespiration	NULL	NULL
GRMZM2G086763_P02	PIFI (post-illumination chl fluorescence increase)	plastid	1.1.40	PS.lightreaction.cyclic electron flow-chlororespiration	NULL	NULL
GRMZM2G086763_P03	PIFI (post-illumination chl fluorescence increase)	plastid	1.1.40	PS.lightreaction.cyclic electron flow-chlororespiration	NULL	NULL
GRMZM2G086788_P01	50S ribosomal protein L6-1	plastid ribosome	29.2.1.1.1.2.6	protein.synthesis.ribosomal protein.prokaryotic.chloroplast.50S subunit.L6	NULL	NULL
GRMZM2G086788_P02	50S ribosomal protein L6-1	plastid ribosome	29.2.1.1.1.2.6	protein.synthesis.ribosomal protein.prokaryotic.chloroplast.50S subunit.L6	NULL	NULL
GRMZM2G086788_P03	50S ribosomal protein L6-1	plastid ribosome	29.2.1.1.1.2.6	protein.synthesis.ribosomal protein.prokaryotic.chloroplast.50S subunit.L6	NULL	NULL
GRMZM2G087041_P01	rhodanese-like domain protein (1 TMD predicted)	thylakoid	26.23	misc.rhodanese	NULL	NULL
GRMZM2G087063_P01	in At - CCB2 Protein - HCF208 ; cytochrome b6 heme biogenesis	plastid	29.8	protein assembly and cofactor ligation	NULL	NULL
GRMZM2G087063_P02	in At - CCB2 Protein - HCF208 ; cytochrome b6 heme biogenesis	plastid	29.8	protein assembly and cofactor ligation	NULL	NULL
GRMZM2G087063_P03	in At - CCB2 Protein - HCF208 ; cytochrome b6 heme biogenesis	plastid	29.8	protein assembly and cofactor ligation	NULL	NULL
GRMZM2G087063_P04	in At - CCB2 Protein - HCF208 ; cytochrome b6 heme biogenesis	plastid	29.8	protein assembly and cofactor ligation	NULL	NULL
GRMZM2G087063_P05	in At - CCB2 Protein - HCF208 ; cytochrome b6 heme biogenesis	plastid	29.8	protein assembly and cofactor ligation	NULL	NULL
GRMZM2G087063_P06	in At - CCB2 Protein - HCF208 ; cytochrome b6 heme biogenesis	plastid	29.8	protein assembly and cofactor ligation	NULL	NULL
GRMZM2G087079_P01	expressed protein	thylakoid	35.1	not assigned.no ontology	NULL	NULL
GRMZM2G087254_P01	5'-adenylylsulfate reductase-2 (APR2)	plastid stroma	14.2	S-assimilation.APR	NULL	NULL
GRMZM2G087435_P01	psb27 homologue Syn 6803 LPA19 (PSII assembly)	plastid	29.8	protein assembly and cofactor ligation	NULL	NULL
GRMZM2G087570_P01	NDH - TLP21 or CYP20-2	thylakoid-peripheral-lumenal-side	29.6	protein.folding	NULL	NULL
GRMZM2G087590_P01	OEC23-like-5 Tat lTP TL29.8 -1	thylakoid-peripheral-lumenal-side	1.1.1.2	PS.lightreaction.photosystem II.PSII polypeptide subunits	NULL	NULL
GRMZM2G087590_P02	OEC23-like-5 Tat lTP TL29.8 -1	thylakoid-peripheral-lumenal-side	1.1.1.2	PS.lightreaction.photosystem II.PSII polypeptide subunits	NULL	NULL
GRMZM2G087590_P03	OEC23-like-5 Tat lTP TL29.8 -1	thylakoid-peripheral-lumenal-side	1.1.1.2	PS.lightreaction.photosystem II.PSII polypeptide subunits	NULL	NULL
GRMZM2G087590_P04	OEC23-like-5 Tat lTP TL29.8 -1	thylakoid-peripheral-lumenal-side	1.1.1.2	PS.lightreaction.photosystem II.PSII polypeptide subunits	NULL	NULL
GRMZM2G087590_P05	OEC23-like-5 Tat lTP TL29.8 -1	thylakoid-peripheral-lumenal-side	1.1.1.2	PS.lightreaction.photosystem II.PSII polypeptide subunits	NULL	NULL
GRMZM2G087598_P01	FtsH2 (VAR2 and Pftf) -1	thylakoid-integral	29.5.7	protein.degradation.metalloprotease	NULL	NULL
GRMZM2G087628_P01	S1 RNA-binding domain protein	plastid nucleoid	27.4	RNA.RNA binding	NULL	NULL
GRMZM2G087628_P02	S1 RNA-binding domain protein	plastid nucleoid	27.4	RNA.RNA binding	NULL	NULL
GRMZM2G087918_P01	expressed protein	plastid	35.2	not assigned.unknown	NULL	NULL
GRMZM2G087918_P01	unknown protein	plastid	35.2	not assigned.unknown	NULL	NULL
GRMZM2G088114_P01	S1 RNA-binding domain protein	plastid nucleoid	27.4	RNA.RNA binding	NULL	NULL
GRMZM2G088114_P02	S1 RNA-binding domain protein	plastid nucleoid	27.4	RNA.RNA binding	NULL	NULL
GRMZM2G088138_P01	expressed protein	plastid	35.2	not assigned.unknown	NULL	NULL
GRMZM2G088138_P02	expressed protein	plastid	35.2	not assigned.unknown	NULL	NULL
GRMZM2G088138_P03	expressed protein	plastid	35.2	not assigned.unknown	NULL	NULL
GRMZM2G088138_P04	expressed protein	plastid	35.2	not assigned.unknown	NULL	NULL
GRMZM2G088138_P06	expressed protein	plastid	35.2	not assigned.unknown	NULL	NULL
GRMZM2G088196_P01	Pi transporter ANTR1 (PHT4;4)	envelope-inner-integral	34.7	transport.phosphate	NULL	NULL
GRMZM2G088397_P01	metal-dependent phosphohydrolase HD domain	plastid	35.1	not assigned.no ontology	NULL	NULL
GRMZM2G088565_P01	Pyruvate Dehydrogenase E1 -beta subunit	plastid	11.1.31	lipid metabolism.FA synthesis and FA elongation.pyruvate DH	NULL	NULL
GRMZM2G088565_P02	Pyruvate Dehydrogenase E1 -beta subunit	plastid	11.1.31	lipid metabolism.FA synthesis and FA elongation.pyruvate DH	NULL	NULL
GRMZM2G088565_P03	Pyruvate Dehydrogenase E1 -beta subunit	plastid	11.1.31	lipid metabolism.FA synthesis and FA elongation.pyruvate DH	NULL	NULL
GRMZM2G088669_P01	heavy metal binding (HMA) domain	plastid stroma	15.2	metal handling.binding, chelation and storage	NULL	NULL
GRMZM2G088847_P01	MIF domain protein	plastid	35.1	not assigned.no ontology	NULL	NULL
GRMZM2G088847_P02	MIF domain protein	plastid	35.1	not assigned.no ontology	NULL	NULL
GRMZM2G088847_P03	MIF domain protein	plastid	35.1	not assigned.no ontology	NULL	NULL
GRMZM2G088847_P04	MIF domain protein	plastid	35.1	not assigned.no ontology	NULL	NULL
GRMZM2G088847_P05	MIF domain protein	plastid	35.1	not assigned.no ontology	NULL	NULL
GRMZM2G088847_P06	MIF domain protein	plastid	35.1	not assigned.no ontology	NULL	NULL
GRMZM2G088847_P07	MIF domain protein	plastid	35.1	not assigned.no ontology	NULL	NULL
GRMZM2G089136_P01	phosphoglycerate kinase 1 (PGK-1) M-enriched	plastid stroma	1.3.3	PS.calvin cyle.phosphoglycerate kinase	4.1	glycolysis.phosphoglycerate kinase
GRMZM2G089136_P02	phosphoglycerate kinase 1 (PGK-1) M-enriched	plastid stroma	1.3.3	PS.calvin cyle.phosphoglycerate kinase	4.1	glycolysis.phosphoglycerate kinase
GRMZM2G089147_P01	shikimate kinase (pseudogene?)	plastid stroma	13.1.6.1.5	amino acid metabolism.synthesis.aromatic aa.chorismate.shikimate kinase	NULL	NULL
GRMZM2G089147_P02	shikimate kinase (pseudogene?)	plastid stroma	13.1.6.1.5	amino acid metabolism.synthesis.aromatic aa.chorismate.shikimate kinase	NULL	NULL
GRMZM2G089317_P01	CnfU-V - 2Fe-2S assembly PSI & Fd (also NFU-2)	plastid stroma	29.8.1*	protein assembly and cofactor ligation. Fe-S assembly	NULL	NULL
GRMZM2G089317_P02	CnfU-V - 2Fe-2S assembly PSI & Fd (also NFU-2)	plastid stroma	29.8.1*	protein assembly and cofactor ligation. Fe-S assembly	NULL	NULL
GRMZM2G089317_P03	CnfU-V - 2Fe-2S assembly PSI & Fd (also NFU-2)	plastid stroma	29.8.1*	protein assembly and cofactor ligation. Fe-S assembly	NULL	NULL
GRMZM2G089365_P01	fructose-bisphosphate aldolase (FBPA)	plastoglobules	1.3.6	PS.calvin cyle.aldolase	4.7	glycolysis.aldolase
GRMZM2G089365_P02	fructose-bisphosphate aldolase (FBPA)	plastoglobules	1.3.6	PS.calvin cyle.aldolase	NULL	NULL
GRMZM2G089507_P01	translocase subunit Tim17/22 domain	plastid	29.3	protein.targeting	NULL	NULL
GRMZM2G089696_P01	expressed protein	plastid	35.2	not assigned.unknown	NULL	NULL
GRMZM2G090068_P01	cytidine/deoxycytidylate deaminase family protein - editing? [Barkan]	plastid	23.5.3	nucleotide metabolism.deoxynucleotide metabolism.cytosine deaminase	NULL	NULL
GRMZM2G090086_P01	SecA-type chloroplast protein transport factor -	plastid	29.3.3	protein.targeting.chloroplast	NULL	NULL
GRMZM2G090241_P01	dihydrodipicolinate reductase	plastid stroma	13.1.3.5.2	amino acid metabolism.synthesis.aspartate family.lysine.dihydrodipicolinate reductase	NULL	NULL
GRMZM2G090271_P01	CP33 - RNA binding protein (RRM)	plastid stroma	27.4	RNA.RNA binding	NULL	NULL
GRMZM2G090338_P01	sulphite reductase (SiR)	plastid stroma	14.3	S-assimilation.sulfite redox	NULL	NULL
GRMZM2G090576_P01	PPR protein	plastid	27.7*	RNA.misc.pentatricopeptide (PPR) repeat-containing protein	NULL	NULL
GRMZM2G090675_P01	CBS domain-containing protein (LEJ1)	plastid stroma	35.1	not assigned.no ontology	NULL	NULL
GRMZM2G090675_P02	CBS domain-containing protein (LEJ1)	plastid stroma	35.1	not assigned.no ontology	NULL	NULL
GRMZM2G090718_P01	Inorganic pyrophosphatase	plastid stroma	23.4.99	nucleotide metabolism.phosphotransfer and pyrophosphatases.misc	NULL	NULL
GRMZM2G090722_P01	diaminopimelate decarboxylase -2	plastid stroma	13.1.3.5.5	amino acid metabolism.synthesis.aspartate family.lysine.diaminopimelate decarboxylase	NULL	NULL
GRMZM2G090722_P02	diaminopimelate decarboxylase -2	plastid stroma	13.1.3.5.5	amino acid metabolism.synthesis.aspartate family.lysine.diaminopimelate decarboxylase	NULL	NULL
GRMZM2G090722_P03	diaminopimelate decarboxylase -2	plastid stroma	13.1.3.5.5	amino acid metabolism.synthesis.aspartate family.lysine.diaminopimelate decarboxylase	NULL	NULL
GRMZM2G090872_P01	Cpn10-2	plastid stroma	29.6	protein.folding	NULL	NULL
GRMZM2G090872_P02	Cpn10-2	plastid stroma	29.6	protein.folding	NULL	NULL
GRMZM2G090872_P03	Cpn10-2	plastid stroma	29.6	protein.folding	NULL	NULL
GRMZM2G090872_P04	Cpn10-2	plastid stroma	29.6	protein.folding	NULL	NULL
GRMZM2G090872_P05	Cpn10-2	plastid stroma	29.6	protein.folding	NULL	NULL
GRMZM2G090872_P06	Cpn10-2	plastid stroma	29.6	protein.folding	NULL	NULL
GRMZM2G090872_P07	Cpn10-2	plastid stroma	29.6	protein.folding	NULL	NULL
GRMZM2G090905_P01	isoamylase 2 (lSA2 or DBE1)	plastid	2.1.2.4	major CHO metabolism.synthesis.starch.debranching	NULL	NULL
GRMZM2G091189_P01	Cpn21 (also Cpn20)	plastid stroma	29.6	protein.folding	NULL	NULL
GRMZM2G091189_P02	Cpn21 (also Cpn20)	plastid stroma	29.6	protein.folding	NULL	NULL
GRMZM2G091189_P03	Cpn21 (also Cpn20)	plastid stroma	29.6	protein.folding	NULL	NULL
GRMZM2G091419_P01	pTAC10 (L30 N-terminal domain)	plastid nucleoid	28.3*	DNA.plastid nucleoid interacting	NULL	NULL
GRMZM2G091560_P01	Glu-tRNA(Gln) amidotransferase subunit B (in ATH dual targeted - cTP/mTP)	plastid stroma	29.1.50*	protein.aa activation.glutamate-tRNA amidotransferase	NULL	NULL
GRMZM2G091560_P02	Glu-tRNA(Gln) amidotransferase subunit B (in ATH dual targeted - cTP/mTP)	plastid stroma	29.1.50*	protein.aa activation.glutamate-tRNA amidotransferase	NULL	NULL
GRMZM2G091715_P01	acyl carrier protein 3	plastid	11.1.12	lipid metabolism.FA synthesis and FA elongation.ACP protein	NULL	NULL
GRMZM2G091715_P02	acyl carrier protein 3	plastid	11.1.12	lipid metabolism.FA synthesis and FA elongation.ACP protein	NULL	NULL
GRMZM2G091715_P03	acyl carrier protein 3	plastid	11.1.12	lipid metabolism.FA synthesis and FA elongation.ACP protein	NULL	NULL
GRMZM2G091811_P01	DnaJ domain protein (DnaJ5)	plastid nucleoid	26.29*	misc. DnaJ domain with unknown function	NULL	NULL
GRMZM2G091900_P01	PAC (PALE CRESS)	plastid	35.1	not assigned.no ontology	NULL	NULL
GRMZM2G092123_P01	PPR protein	plastid nucleoid	27.7*	RNA.misc.pentatricopeptide (PPR) repeat-containing protein	NULL	NULL
GRMZM2G092123_P02	PPR protein	plastid nucleoid	27.7*	RNA.misc.pentatricopeptide (PPR) repeat-containing protein	NULL	NULL
GRMZM2G092311_P01	LHCI-1-1 - LHCI-730	thylakoid-integral	1.1.2.1	PS.lightreaction.photosystem I.LHC-I	NULL	NULL
GRMZM2G092311_P02	LHCI-1-1 - LHCI-730	thylakoid-integral	1.1.2.1	PS.lightreaction.photosystem I.LHC-I	NULL	NULL
GRMZM2G092311_P03	LHCI-1-1 - LHCI-730	thylakoid-integral	1.1.2.1	PS.lightreaction.photosystem I.LHC-I	NULL	NULL
GRMZM2G092427_P01	LHCII-6 - CP24-1	thylakoid-integral	1.1.1.1	PS.lightreaction.photosystem II.LHC-II	NULL	NULL
GRMZM2G092427_P02	LHCII-6 - CP24-1	thylakoid-integral	1.1.1.1	PS.lightreaction.photosystem II.LHC-II	NULL	NULL
GRMZM2G092427_P03	LHCII-6 - CP24-1	thylakoid-integral	1.1.1.1	PS.lightreaction.photosystem II.LHC-II	NULL	NULL
GRMZM2G092481_P01	AKRP-plastid differentiation	plastid	31.7*	plastid differentiation	NULL	NULL
GRMZM2G092481_P02	AKRP-plastid differentiation	plastid	31.7*	plastid differentiation	NULL	NULL
GRMZM2G092632_P01	ClpP6	plastid stroma	29.5.5	protein.degradation.serine protease	NULL	NULL
GRMZM2G092739_P01	PPR protein with BTAD domain	plastid nucleoid	27.7*	RNA.misc.pentatricopeptide (PPR) repeat-containing protein	NULL	NULL
GRMZM2G092780_P01	PHt2;1 Phosphate translocator - Na+/Pi transporter	plastid	34.7	transport.phosphate	NULL	NULL
GRMZM2G092793_P01	ANTR1 - Pi transporter; also named PHT4;1	envelope-inner-integral	34.7	transport.phosphate	NULL	NULL
GRMZM2G092793_P02	ANTR1 - Pi transporter; also named PHT4;1	envelope-inner-integral	34.7	transport.phosphate	NULL	NULL
GRMZM2G092862_P01	antioxidant/ oxidoreductase	plastid stroma	21	redox.regulation	NULL	NULL
GRMZM2G093254_P01	TatC	thylakoid-integral	29.3.3	protein.targeting.chloroplast	NULL	NULL
GRMZM2G093254_P02	TatC	thylakoid-integral	29.3.3	protein.targeting.chloroplast	NULL	NULL
GRMZM2G093254_P03	TatC	thylakoid-integral	29.3.3	protein.targeting.chloroplast	NULL	NULL
GRMZM2G093291_P01	PPR protein with BTAD domain	plastid nucleoid	27.7*	RNA.misc.pentatricopeptide (PPR) repeat-containing protein	NULL	NULL
GRMZM2G093323_P01	Brittle1 - uniporter - export AMP,ADP,ATP	envelope-inner-integral	34.8	transport.metabolite transporters at the envelope membrane	NULL	NULL
GRMZM2G093643_P01	K+ efflux antiporter, putitive (KEA1) -2	plastid	34.8	transport.metabolite transporters at the envelope membrane	NULL	NULL
GRMZM2G093666_P01	UbiE methyltransferase related 1	plastoglobules	35.1	not assigned.no ontology	NULL	NULL
GRMZM2G093666_P02	UbiE methyltransferase related 1	plastoglobules	35.1	not assigned.no ontology	NULL	NULL
GRMZM2G093666_P03	UbiE methyltransferase related 1	plastoglobules	35.1	not assigned.no ontology	NULL	NULL
GRMZM2G093666_P04	UbiE methyltransferase related 1	plastoglobules	35.1	not assigned.no ontology	NULL	NULL
GRMZM2G093815_P01	YlmG1-2	plastid	28.3*	DNA.plastid nucleoid interacting	NULL	NULL
GRMZM2G093815_P02	YlmG1-2	plastid	28.3*	DNA.plastid nucleoid interacting	NULL	NULL
GRMZM2G094072_P01	CFM2	plastid nucleoid	27.1.1	RNA.processing.splicing	NULL	NULL
GRMZM2G094072_P02	CFM2	plastid nucleoid	27.1.1	RNA.processing.splicing	NULL	NULL
GRMZM2G094165_P01	beta carbonic anhydrase 2 (CA2)	plastid stroma	8.3	TCA / org. transformation.carbonic anhydrases	NULL	NULL
GRMZM2G094165_P02	beta carbonic anhydrase 2 (CA2)	plastid stroma	8.3	TCA / org. transformation.carbonic anhydrases	NULL	NULL
GRMZM2G094165_P03	beta carbonic anhydrase 2 (CA2)	plastid stroma	8.3	TCA / org. transformation.carbonic anhydrases	NULL	NULL
GRMZM2G094165_P04	beta carbonic anhydrase 2 (CA2)	plastid stroma	8.3	TCA / org. transformation.carbonic anhydrases	NULL	NULL
GRMZM2G094165_P05	beta carbonic anhydrase 2 (CA2)	plastid stroma	8.3	TCA / org. transformation.carbonic anhydrases	NULL	NULL
GRMZM2G094165_P06	beta carbonic anhydrase 2 (CA2)	plastid stroma	8.3	TCA / org. transformation.carbonic anhydrases	NULL	NULL
GRMZM2G094165_P07	beta carbonic anhydrase 2 (CA2)	plastid stroma	8.3	TCA / org. transformation.carbonic anhydrases	NULL	NULL
GRMZM2G094224_P01	Photosystem I subunit XI (psaL)	thylakoid-integral	1.1.2.2	PS.lightreaction.photosystem I.PSI polypeptide subunits	NULL	NULL
GRMZM2G094224_P02	Photosystem I subunit XI (psaL)	thylakoid-integral	1.1.2.2	PS.lightreaction.photosystem I.PSI polypeptide subunits	NULL	NULL
GRMZM2G094526_P01	yrdC domain protein (ribosome biogenesis/rRNA maturation)	plastid nucleoid	27.9*	RNA.rRNA processing	NULL	NULL
GRMZM2G094526_P02	yrdC domain protein (ribosome biogenesis/rRNA maturation)	plastid nucleoid	27.9*	RNA.rRNA processing	NULL	NULL
GRMZM2G094978_P01	haloacid dehalogenase-like hydrolase-2	plastid stroma	35.1	not assigned.no ontology	NULL	NULL
GRMZM2G094978_P02	haloacid dehalogenase-like hydrolase-2	plastid stroma	35.1	not assigned.no ontology	NULL	NULL
GRMZM2G095082_P01	rhodanese-like domain protein	thylakoid	26.23	misc.rhodanese	NULL	NULL
GRMZM2G095082_P02	rhodanese-like domain protein	thylakoid	26.23	misc.rhodanese	NULL	NULL
GRMZM2G095147_P01	expressed protein	plastid	35.2	not assigned.unknown	NULL	NULL
GRMZM2G095147_P02	expressed protein	plastid	35.2	not assigned.unknown	NULL	NULL
GRMZM2G095287_P01	fructose-bisphosphatase (F16BPase)	plastid stroma	1.3.7	PS.calvin cyle.FBPase	NULL	NULL
GRMZM2G095333_P01	AtFKBP13 - lTP-TAT (involved with Rieske)	thylakoid-peripheral-lumenal-side	29.8	protein assembly and cofactor ligation	NULL	NULL
GRMZM2G095826_P01	Fd3 - M enriched	plastid stroma	7.3	OPP.electron transfer	NULL	NULL
GRMZM2G095865_P01	DNA gyrase A	plastid nucleoid	28.1.5*	DNA.synthesis/chromatin structure.synthesis	NULL	NULL
GRMZM2G095865_P02	DNA gyrase A	plastid nucleoid	28.1.5*	DNA.synthesis/chromatin structure.synthesis	NULL	NULL
GRMZM2G096153_P01	glutathione S transferases	plastid	26.9	misc.glutathione S transferases	NULL	NULL
GRMZM2G096153_P02	glutathione S transferases	plastid	26.9	misc.glutathione S transferases	NULL	NULL
GRMZM2G096370_P01	TPR protein (DUF727)	plastid	26.33*	misc.tetratricopeptide repeat (TPR) unknown function	NULL	NULL
GRMZM2G096391_P01	rhodanese-like domain protein	thylakoid	26.23	misc.rhodanese	NULL	NULL
GRMZM2G096391_P02	rhodanese-like domain protein	thylakoid	26.23	misc.rhodanese	NULL	NULL
GRMZM2G096663_P01	unknown protein	plastid	35.2	not assigned.unknown	NULL	NULL
GRMZM2G096663_P02	unknown protein	NULL	35.2	not assigned.unknown	NULL	NULL
GRMZM2G096663_P03	unknown protein	NULL	35.2	not assigned.unknown	NULL	NULL
GRMZM2G096695_P01	unknown protein (domains - cupin; DUF861)	plastid	35.2	not assigned.unknown	NULL	NULL
GRMZM2G096695_P02	unknown protein (domains - cupin; DUF861)	plastid	35.2	not assigned.unknown	NULL	NULL
GRMZM2G096792_P01	Photosystem I subunit VII (psaC)	thylakoid-peripheral-stromal-side	1.1.2.2	PS.lightreaction.photosystem I.PSI polypeptide subunits	NULL	NULL
GRMZM2G096962_P01	50S ribosomal protein L9	plastid ribosome	29.2.1.1.1.2.9	protein.synthesis.ribosomal protein.prokaryotic.chloroplast.50S subunit.L9	NULL	NULL
GRMZM2G096962_P02	50S ribosomal protein L9	plastid ribosome	29.2.1.1.1.2.9	protein.synthesis.ribosomal protein.prokaryotic.chloroplast.50S subunit.L9	NULL	NULL
GRMZM2G096962_P03	50S ribosomal protein L9	plastid ribosome	29.2.1.1.1.2.9	protein.synthesis.ribosomal protein.prokaryotic.chloroplast.50S subunit.L9	NULL	NULL
GRMZM2G097282_P01	tRNA/rRNA methyltransferase (SpoU)	plastid nucleoid	27.10*	RNA.methylation	NULL	NULL
GRMZM2G097457_P01	C3-type pyruvate phosphate dikinase-2 (PPDK-2)- 2 splice forms (cTP; model 1); (cyto;models 2,3).	plastid stroma	4.4	glycolysis.PPFK	NULL	NULL
GRMZM2G097457_P02	C3-type pyruvate phosphate dikinase-2 (PPDK-2)- 2 splice forms (cTP; model 1); (cyto;models 2,3).	plastid stroma	4.4	glycolysis.PPFK	NULL	NULL
GRMZM2G097457_P03	C3-type pyruvate phosphate dikinase-2 (PPDK-2)- 2 splice forms (cTP; model 1); (cyto;models 2,3).	plastid stroma	4.4	glycolysis.PPFK	NULL	NULL
GRMZM2G097820_P01	riboflavin synthase alpha chain -related -2	plastid	18.3.2	Co-factor and vitamine metabolism.riboflavin.riboflavin synthase	NULL	NULL
GRMZM2G097820_P02	riboflavin synthase alpha chain -related -2	plastid	18.3.2	Co-factor and vitamine metabolism.riboflavin.riboflavin synthase	NULL	NULL
GRMZM2G097820_P03	riboflavin synthase alpha chain -related -2	plastid	18.3.2	Co-factor and vitamine metabolism.riboflavin.riboflavin synthase	NULL	NULL
GRMZM2G098011_P01	glucose transporter 1-2 (GLT1-2 or GlcT1-2) (high in tip; base-enriched) low abundant	envelope-inner-integral	34.8	transport.metabolite transporters at the envelope membrane	NULL	NULL
GRMZM2G098011_P02	glucose transporter 1-2 (GLT1-2 or GlcT1-2) (high in tip; base-enriched) low abundant	envelope-inner-integral	34.8	transport.metabolite transporters at the envelope membrane	NULL	NULL
GRMZM2G098290_P01	glutamate-ammonia ligase (GS2), chloroplast	plastid stroma	12.2.2	N-metabolism.ammonia metabolism.glutamine synthase	NULL	NULL
GRMZM2G098290_P02	glutamate-ammonia ligase (GS2), chloroplast	plastid stroma	12.2.2	N-metabolism.ammonia metabolism.glutamine synthase	NULL	NULL
GRMZM2G098290_P03	glutamate-ammonia ligase (GS2), chloroplast	plastid stroma	12.2.2	N-metabolism.ammonia metabolism.glutamine synthase	NULL	NULL
GRMZM2G098423_P01	D-3-phosphoglycerate dehydrogenase (3-PGDH) - EDA9 (embryo sac development arrest 9) -very abundant	plastid	13.1.5.1.1	amino acid metabolism.synthesis.serine-glycine-cysteine group.serine.phosphoglycerate dehydrogenase	NULL	NULL
GRMZM2G098520_P01	Rubisco small subunit-4 (RBCS-4) -2	plastid stroma	1.3.2	PS.calvin cyle.rubisco small subunit	NULL	NULL
GRMZM2G098520_P02	Rubisco small subunit-4 (RBCS-4) -2	plastid stroma	1.3.2	PS.calvin cyle.rubisco small subunit	NULL	NULL
GRMZM2G098545_P01	TCP34 - TPR protein	plastid nucleoid	28.3*	DNA.plastid nucleoid interacting	NULL	NULL
GRMZM2G099045_P01	cpSufB (NAP) - part of SufB-C-D complex	plastid stroma	29.8.1*	protein assembly and cofactor ligation. Fe-S assembly	NULL	NULL
GRMZM2G099285_P01	expressed protein	plastid	35.2	not assigned.unknown	NULL	NULL
GRMZM2G099367_P01	APE1 - acclimation of photosynthesis to environment	thylakoid	35.2	not assigned.unknown	NULL	NULL
GRMZM2G099529_P01	ClpR1	plastid stroma	29.5.5	protein.degradation.serine protease	NULL	NULL
GRMZM2G099604_P01	OTP85 - PPR protein - in At editing ndhD	plastid	27.1.5*	RNA.editing	NULL	NULL
GRMZM2G099696_P01	Ketoacyl-ACP Reductase -3	plastid stroma	11.1.4	lipid metabolism.FA synthesis and FA elongation.ACP oxoacyl reductase	NULL	NULL
GRMZM2G099696_P02	Ketoacyl-ACP Reductase -3	plastid stroma	11.1.4	lipid metabolism.FA synthesis and FA elongation.ACP oxoacyl reductase	NULL	NULL
GRMZM2G099729_P01	UbiE/COQ5 methyltransferase (uniE) (MenG) (vitK1)	plastid	18.5	Co-factor and vitamine metabolism.folate & vitamine K	NULL	NULL
GRMZM2G099729_P02	UbiE/COQ5 methyltransferase (uniE) (MenG) (vitK1)	plastid	18.5	Co-factor and vitamine metabolism.folate & vitamine K	NULL	NULL
GRMZM2G099891_P01	OEP37	envelope-outer	35.2	not assigned.unknown	NULL	NULL
GRMZM2G099891_P02	OEP37	envelope-outer	35.2	not assigned.unknown	NULL	NULL
GRMZM2G099891_P03	OEP37	envelope-outer	35.2	not assigned.unknown	NULL	NULL
GRMZM2G099907_P01	DCL-like	plastid	31.7.1*	cell.plastid.differentiation	NULL	NULL
GRMZM2G100043_P01	RH22 - DEAD/DEAH box RNA helicase	plastid nucleoid	27.6*	RNA.DEAD BOX helicase	NULL	NULL
GRMZM2G100086_P01	SIG2 sigma factor (Sig2-3)	plastid	27.2	RNA.transcription	NULL	NULL
GRMZM2G100976_P01	NFU3 - Fe-S assembly - scaffold	plastid	29.8.1*	protein assembly and cofactor ligation. Fe-S assembly	NULL	NULL
GRMZM2G101004_P01	heme oxygenase 1 ( HO1; Hy1) - strongly BS-enriched	plastid	19.21	tetrapyrrole synthesis.heme oxygenase	NULL	NULL
GRMZM2G101271_P01	AtPrep1 (in ATH dual targeted - cTP/mTP)	plastid stroma	29.5.7	protein.degradation.metalloprotease	NULL	NULL
GRMZM2G101271_P02	AtPrep1 (in ATH dual targeted - cTP/mTP)	plastid stroma	29.5.7	protein.degradation.metalloprotease	NULL	NULL
GRMZM2G101271_P03	AtPrep1 (in ATH dual targeted - cTP/mTP)	plastid stroma	29.5.7	protein.degradation.metalloprotease	NULL	NULL
GRMZM2G101547_P01	Flu gene - TPR motif, regulation tetrapyrole biosynthesis	envelope-inner	19.4	tetrapyrrole synthesis.regulation	NULL	NULL
GRMZM2G101547_P01	Flu gene - TPR motif, regulation tetrapyrole biosynthesis	thylakoid	19.4	tetrapyrrole synthesis.regulation	NULL	NULL
GRMZM2G101547_P02	Flu gene - TPR motif, regulation tetrapyrole biosynthesis	envelope-inner	19.4	tetrapyrrole synthesis.regulation	NULL	NULL
GRMZM2G101547_P02	Flu gene - TPR motif, regulation tetrapyrole biosynthesis	thylakoid	19.4	tetrapyrrole synthesis.regulation	NULL	NULL
GRMZM2G101547_P03	Flu gene - TPR motif, regulation tetrapyrole biosynthesis	envelope-inner	19.4	tetrapyrrole synthesis.regulation	NULL	NULL
GRMZM2G101547_P03	Flu gene - TPR motif, regulation tetrapyrole biosynthesis	thylakoid	19.4	tetrapyrrole synthesis.regulation	NULL	NULL
GRMZM2G101547_P04	Flu gene - TPR motif, regulation tetrapyrole biosynthesis	envelope-inner	19.4	tetrapyrrole synthesis.regulation	NULL	NULL
GRMZM2G101547_P04	Flu gene - TPR motif, regulation tetrapyrole biosynthesis	thylakoid	19.4	tetrapyrrole synthesis.regulation	NULL	NULL
GRMZM2G101617_P01	OEC23-like-1	thylakoid-peripheral-lumenal-side	1.1.1.2	PS.lightreaction.photosystem II.PSII polypeptide subunits	NULL	NULL
GRMZM2G101698_P01	lipoyl synthase -lip1 plastid	plastid	18.11	Co-factor and vitamine metabolism.lipoic acid	NULL	NULL
GRMZM2G101698_P02	lipoyl synthase -lip1 plastid	plastid	18.11	Co-factor and vitamine metabolism.lipoic acid	NULL	NULL
GRMZM2G101698_P03	lipoyl synthase -lip1 plastid	plastid	18.11	Co-factor and vitamine metabolism.lipoic acid	NULL	NULL
GRMZM2G101698_P04	lipoyl synthase -lip1 plastid	plastid	18.11	Co-factor and vitamine metabolism.lipoic acid	NULL	NULL
GRMZM2G101900_P01	aspartate carbamoyltransferase 1	plastid stroma	23.1.1.2	nucleotide metabolism.synthesis.pyrimidine.aspartate transcarbamoylase	NULL	NULL
GRMZM2G101900_P02	aspartate carbamoyltransferase 1	plastid stroma	23.1.1.2	nucleotide metabolism.synthesis.pyrimidine.aspartate transcarbamoylase	NULL	NULL
GRMZM2G102167_P01	UspA domain protein (stress)	plastid stroma	35.2	not assigned.unknown	NULL	NULL
GRMZM2G102167_P02	UspA domain protein (stress)	plastid stroma	35.2	not assigned.unknown	NULL	NULL
GRMZM2G102167_P03	UspA domain protein (stress)	plastid stroma	35.2	not assigned.unknown	NULL	NULL
GRMZM2G102167_P04	UspA domain protein (stress)	plastid stroma	35.2	not assigned.unknown	NULL	NULL
GRMZM2G102167_P05	UspA domain protein (stress)	plastid stroma	35.2	not assigned.unknown	NULL	NULL
GRMZM2G102349_P01	Plastid Terminal oxidase (PTOX) or Immutans	thylakoid-integral	1.1.40	PS.lightreaction.cyclic electron flow-chlororespiration	NULL	NULL
GRMZM2G102349_P02	Plastid Terminal oxidase (PTOX) or Immutans	thylakoid-integral	1.1.40	PS.lightreaction.cyclic electron flow-chlororespiration	NULL	NULL
GRMZM2G102349_P03	Plastid Terminal oxidase (PTOX) or Immutans	thylakoid-integral	1.1.40	PS.lightreaction.cyclic electron flow-chlororespiration	NULL	NULL
GRMZM2G102786_P01	PAA1 - copper transport envelope	envelope-inner	34.12	transport.metal	NULL	NULL
GRMZM2G102786_P02	PAA1 - copper transport envelope	envelope-inner	34.12	transport.metal	NULL	NULL
GRMZM2G102786_P03	PAA1 - copper transport envelope	envelope-inner	34.12	transport.metal	NULL	NULL
GRMZM2G102786_P04	PAA1 - copper transport envelope	envelope-inner	34.12	transport.metal	NULL	NULL
GRMZM2G102838_P01	PSII assembly factor HCF136	thylakoid-peripheral-lumenal-side	29.8	protein assembly and cofactor ligation	NULL	NULL
GRMZM2G102838_P02	PSII assembly factor HCF136	thylakoid-peripheral-lumenal-side	29.8	protein assembly and cofactor ligation	NULL	NULL
GRMZM2G102959_P01	Fd-nitrite reductase (NiR)	plastid stroma	12.1.2	N-metabolism.nitrate metabolism.nitrite reductase	NULL	NULL
GRMZM2G103047_P01	Phosphate/phosphoenolpyruvate translocator PPT1-2 (high in base)	envelope-inner-integral	34.8	transport.metabolite transporters at the envelope membrane	NULL	NULL
GRMZM2G103078_P01	CRR22 (Ath)- DYW-containing PPR protein	plastid	27.1.5*	RNA.editing	NULL	NULL
GRMZM2G103101_P01	LHCI-5 - new	thylakoid-integral	1.1.2.1	PS.lightreaction.photosystem I.LHC-I	NULL	NULL
GRMZM2G103101_P02	LHCI-5 - new	thylakoid-integral	1.1.2.1	PS.lightreaction.photosystem I.LHC-I	NULL	NULL
GRMZM2G103843_P01	FLN2- pfkB-type carb. kinase	plastid nucleoid	27.3	RNA.regulation of transcription	NULL	NULL
GRMZM2G103897_P01	photolyase	plastid nucleoid	28.2	DNA.repair	NULL	NULL
GRMZM2G103897_P02	photolyase	plastid nucleoid	28.2	DNA.repair	NULL	NULL
GRMZM2G103897_P03	photolyase	plastid nucleoid	28.2	DNA.repair	NULL	NULL
GRMZM2G104549_P01	LHCII-1.4 -1	thylakoid-integral	1.1.1.1	PS.lightreaction.photosystem II.LHC-II	NULL	NULL
GRMZM2G104608_P01	FAD photolyase	plastid	28.2	DNA.repair	NULL	NULL
GRMZM2G104613_P01	3-isopropylmalate dehydrogenase-1 -2	plastid stroma	13.1.4.4.3	amino acid metabolism.synthesis.branched chain group.leucine specific.3-isopropylmalate dehydrogenase	NULL	NULL
GRMZM2G104632_P01	glyceraldehyde-3-phosphate dehydrogenase-Cp-1 (GapCp-1) dual cytosol &plastid	plastid	4.9	glycolysis.glyceraldehyde 3-phosphate dehydrogenase	NULL	NULL
GRMZM2G104632_P01	glyceraldehyde-3-phosphate dehydrogenase-Cp-1 (GapCp-1) dual cytosol &plastid	cytosol	4.9	glycolysis.glyceraldehyde 3-phosphate dehydrogenase	NULL	NULL
GRMZM2G105466_P01	3,4-dihydroxy-2-butanone-4-phosphate synthase/ GTP cyclohydrolase II (ATGCH)	plastid	18.3.1	Co-factor and vitamine metabolism.riboflavin.GTP cyclohydrolase II	NULL	NULL
GRMZM2G105518_P01	LHCII-2.1	thylakoid-integral	1.1.1.1	PS.lightreaction.photosystem II.LHC-II	NULL	NULL
GRMZM2G105539_P01	anion-transporting ATPase	plastid	34.18.1	transport.unspecified anions.arsenite-transporting ATPase	NULL	NULL
GRMZM2G105539_P02	anion-transporting ATPase	plastid	34.18.1	transport.unspecified anions.arsenite-transporting ATPase	NULL	NULL
GRMZM2G105542_P01	PPR protein	plastid nucleoid	27.7*	RNA.misc.pentatricopeptide (PPR) repeat-containing protein	NULL	NULL
GRMZM2G105570_P01	ABC transporter - GCN5	plastid	34.16	transport.ABC transporters and multidrug resistance systems	NULL	NULL
GRMZM2G105644_P01	geranylgeranyl reductase (GGR)	thylakoid	16.1.1	secondary metabolism.isoprenoids.non-mevalonate pathway	NULL	NULL
GRMZM2G105791_P01	starch synthase IIa (SSIIa)	plastid stroma	2.1.2.2	major CHO metabolism.synthesis.starch.starch synthase	NULL	NULL
GRMZM2G105791_P02	starch synthase IIa (SSIIa)	plastid stroma	2.1.2.2	major CHO metabolism.synthesis.starch.starch synthase	NULL	NULL
GRMZM2G105827_P01	PPR protein	plastid nucleoid	27.7*	RNA.misc.pentatricopeptide (PPR) repeat-containing protein	NULL	NULL
GRMZM2G105827_P02	PPR protein	plastid nucleoid	27.7*	RNA.misc.pentatricopeptide (PPR) repeat-containing protein	NULL	NULL
GRMZM2G105827_P03	PPR protein	plastid nucleoid	27.7*	RNA.misc.pentatricopeptide (PPR) repeat-containing protein	NULL	NULL
GRMZM2G105827_P04	PPR protein	plastid nucleoid	27.7*	RNA.misc.pentatricopeptide (PPR) repeat-containing protein	NULL	NULL
GRMZM2G106061_P01	elongation factor Tu (EF-Tu-1), plastid	plastid stroma	29.2.4	protein.synthesis.elongation	NULL	NULL
GRMZM2G106119_P01	NADK2 - NADPH synthesis	plastid	18.21*	Co-factor and vitamine metabolism.NAD/NADP	NULL	NULL
GRMZM2G106119_P02	NADK2 - NADPH synthesis	plastid	18.21*	Co-factor and vitamine metabolism.NAD/NADP	NULL	NULL
GRMZM2G106164_P01	CRR6 - needed for thylakoid NDH complex accumulation	plastid stroma	1.1.6.1*	PS.lightreaction.NADH DH.assembly	NULL	NULL
GRMZM2G106164_P02	CRR6 - needed for thylakoid NDH complex accumulation	plastid stroma	1.1.6.1*	PS.lightreaction.NADH DH.assembly	NULL	NULL
GRMZM2G106213_P01	ADP-glucose pyrophosphorylase - small subunit 1 (APS1)	plastid stroma	2.1.2.1	major CHO metabolism.synthesis.starch.AGPase	NULL	NULL
GRMZM2G106213_P02	ADP-glucose pyrophosphorylase - small subunit 1 (APS1)	plastid stroma	2.1.2.1	major CHO metabolism.synthesis.starch.AGPase	NULL	NULL
GRMZM2G106233_P01	MFP1-2	plastid nucleoid	28.3*	DNA.plastid nucleoid interacting	NULL	NULL
GRMZM2G106928_P01	copper/zinc superoxide dismutase 2 (Cu,Zn-SOD or CSD2)	plastid stroma	21.6	redox.dismutases and catalases	NULL	NULL
GRMZM2G106928_P02	copper/zinc superoxide dismutase 2 (Cu,Zn-SOD or CSD2)	plastid stroma	21.6	redox.dismutases and catalases	NULL	NULL
GRMZM2G106931_P01	RelA/SpoT homologue 3 (RSH3) - ppGpp synthase/hydrolase	plastid	35.2	not assigned.unknown	NULL	NULL
GRMZM2G107089_P01	tRNA synthetase class II (in ATH dual targeted - cTP/mTP)	plastid stroma	29.1.40	protein.aa activation.bifunctional aminoacyl-tRNA synthetase	NULL	NULL
GRMZM2G107089_P02	tRNA synthetase class II (in ATH dual targeted - cTP/mTP)	plastid stroma	29.1.40	protein.aa activation.bifunctional aminoacyl-tRNA synthetase	NULL	NULL
GRMZM2G107402_P01	glutamyl-tRNA reductase	plastid stroma	19.2	tetrapyrrole synthesis.glu-tRNA reductase	NULL	NULL
GRMZM2G107968_P01	expressed protein	plastid stroma	35.2	not assigned.unknown	NULL	NULL
GRMZM2G107968_P02	expressed protein	plastid stroma	35.2	not assigned.unknown	NULL	NULL
GRMZM2G107968_P03	expressed protein	plastid stroma	35.2	not assigned.unknown	NULL	NULL
GRMZM2G108418_P01	Leucine Rich Repeat family protein	plastid	35.2	not assigned.unknown	NULL	NULL
GRMZM2G108457_P01	carotenoid isomerase CRTISO	plastid	16.1.4	secondary metabolism.isoprenoids.carotenoids	NULL	NULL
GRMZM2G108457_P02	carotenoid isomerase CRTISO	plastid	16.1.4	secondary metabolism.isoprenoids.carotenoids	NULL	NULL
GRMZM2G108467_P01	Photosystem II cytochrome b559a (psbE)	thylakoid-integral	1.1.1.2	PS.lightreaction.photosystem II.PSII polypeptide subunits	NULL	NULL
GRMZM2G108480_P01	unknown DUF179 protein	plastid	35.2	not assigned.unknown	NULL	NULL
GRMZM2G108643_P01	50S ribosomal protein L17	plastid ribosome	29.2.1.1.1.2.17	protein.synthesis.ribosomal protein.prokaryotic.chloroplast.50S subunit.L17	NULL	NULL
GRMZM2G109165_P01	50S ribosomal protein L3	plastid ribosome	29.2.1.1.1.2.3	protein.synthesis.ribosomal protein.prokaryotic.chloroplast.50S subunit.L3	NULL	NULL
GRMZM2G109165_P02	50S ribosomal protein L3	plastid ribosome	29.2.1.1.1.2.3	protein.synthesis.ribosomal protein.prokaryotic.chloroplast.50S subunit.L3	NULL	NULL
GRMZM2G109165_P03	50S ribosomal protein L3	plastid ribosome	29.2.1.1.1.2.3	protein.synthesis.ribosomal protein.prokaryotic.chloroplast.50S subunit.L3	NULL	NULL
GRMZM2G109244_P01	NDH M	thylakoid	1.1.6	PS.lightreaction.NADH DH	NULL	NULL
GRMZM2G109526_P01	similar toTrigger factor	plastid stroma	29.6	protein.folding	NULL	NULL
GRMZM2G109526_P02	similar toTrigger factor	plastid stroma	29.6	protein.folding	NULL	NULL
GRMZM2G109526_P03	similar toTrigger factor	plastid stroma	29.6	protein.folding	NULL	NULL
GRMZM2G109526_P04	similar toTrigger factor	plastid stroma	29.6	protein.folding	NULL	NULL
GRMZM2G109526_P05	similar toTrigger factor	plastid stroma	29.6	protein.folding	NULL	NULL
GRMZM2G109526_P06	similar toTrigger factor	plastid stroma	29.6	protein.folding	NULL	NULL
GRMZM2G109785_P01	ACT domain-containing protein	plastid stroma	13	amino acid metabolism	NULL	NULL
GRMZM2G109785_P02	ACT domain-containing protein	plastid stroma	13	amino acid metabolism	NULL	NULL
GRMZM2G109814_P01	hsp20/alpha crystallin family protein	plastid stroma	29.6	protein.folding	NULL	NULL
GRMZM2G109967_P01	CDP-diacylglycerol--glycerol-3-phosphate 3-phosphatidyltransferase	plastid	11.3	lipid metabolism.Phospholipid synthesis	NULL	NULL
GRMZM2G109967_P01	CDP-diacylglycerol--glycerol-3-phosphate 3-phosphatidyltransferase	plastid	11.3	lipid metabolism.Phospholipid synthesis	NULL	NULL
GRMZM2G109967_P02	CDP-diacylglycerol--glycerol-3-phosphate 3-phosphatidyltransferase	plastid	11.3	lipid metabolism.Phospholipid synthesis	NULL	NULL
GRMZM2G109967_P02	CDP-diacylglycerol--glycerol-3-phosphate 3-phosphatidyltransferase	plastid	11.3	lipid metabolism.Phospholipid synthesis	NULL	NULL
GRMZM2G110023_P01	ClpT1/T2	plastid stroma	29.5.5	protein.degradation.serine protease	NULL	NULL
GRMZM2G110192_P01	9-cis-epoxycarotenoid dioxygenase (CCD4 also NCED4)	plastoglobules	16.1.4	secondary metabolism.isoprenoids.carotenoids	NULL	NULL
GRMZM2G110236_P01	YCF10 - cemA envelope - carbon transport?	envelope-inner-integral	34.8	transport.metabolite transporters at the envelope membrane	NULL	NULL
GRMZM2G110258_P01	expressed protein	plastid stroma	35.2	not assigned.unknown	NULL	NULL
GRMZM2G110258_P02	expressed protein	plastid stroma	35.2	not assigned.unknown	NULL	NULL
GRMZM2G110258_P03	expressed protein	plastid stroma	35.2	not assigned.unknown	NULL	NULL
GRMZM2G110277_P01	NDH N	thylakoid	1.1.6	PS.lightreaction.NADH DH	NULL	NULL
GRMZM2G110277_P02	NDH N	thylakoid	1.1.6	PS.lightreaction.NADH DH	NULL	NULL
GRMZM2G110277_P04	NDH N	thylakoid	1.1.6	PS.lightreaction.NADH DH	NULL	NULL
GRMZM2G110289_P01	unknown protein similar to ribonuclease inhibitors	plastid	33.99	development.unspecified	NULL	NULL
GRMZM2G110294_P01	expressed protein	plastid	35.2	not assigned.unknown	NULL	NULL
GRMZM2G110408_P01	FtsH2 (VAR2 and Pftf) -1	thylakoid-integral	29.5.7	protein.degradation.metalloprotease	NULL	NULL
GRMZM2G110408_P02	FtsH2 (VAR2 and Pftf) -1	thylakoid-integral	29.5.7	protein.degradation.metalloprotease	NULL	NULL
GRMZM2G110408_P03	FtsH2 (VAR2 and Pftf) -1	thylakoid-integral	29.5.7	protein.degradation.metalloprotease	NULL	NULL
GRMZM2G110657_P01	fibrillin 9 (FIB9)	thylakoid	31.7.4*	cell.plastid.plastoglobule organization fibrillins	NULL	NULL
GRMZM2G111014_P01	DNA gyrase B1/2	plastid	28.1.5*	DNA.synthesis/chromatin structure.synthesis	NULL	NULL
GRMZM2G111200_P01	M48 peptidase	plastoglobules	29.5.7	protein.degradation.metalloprotease	NULL	NULL
GRMZM2G111200_P01	M48 protease	plastid	29.5	protein.degradation	NULL	NULL
GRMZM2G111200_P02	M48 peptidase	plastoglobules	29.5.7	protein.degradation.metalloprotease	NULL	NULL
GRMZM2G111200_P02	M48 protease	plastid	29.5	protein.degradation	NULL	NULL
GRMZM2G111200_P03	M48 peptidase	plastoglobules	29.5.7	protein.degradation.metalloprotease	NULL	NULL
GRMZM2G111200_P03	M48 protease	plastid	29.5	protein.degradation	NULL	NULL
GRMZM2G111200_P04	M48 peptidase	plastoglobules	29.5.7	protein.degradation.metalloprotease	NULL	NULL
GRMZM2G111200_P04	M48 protease	plastid	29.5	protein.degradation	NULL	NULL
GRMZM2G111216_P01	Rap41/CSP41A	plastid stroma	27	RNA	NULL	NULL
GRMZM2G111475_P01	cpHSP70-1 (DnaK homologue)	plastid stroma	29.6	protein.folding	NULL	NULL
GRMZM2G111475_P02	cpHSP70-1 (DnaK homologue)	plastid stroma	29.6	protein.folding	NULL	NULL
GRMZM2G111511_P01	ABC transporter	envelope	34.16	transport.ABC transporters and multidrug resistance systems	NULL	NULL
GRMZM2G111511_P02	ABC transporter	envelope	34.16	transport.ABC transporters and multidrug resistance systems	NULL	NULL
GRMZM2G111511_P03	ABC transporter	envelope	34.16	transport.ABC transporters and multidrug resistance systems	NULL	NULL
GRMZM2G111511_P04	ABC transporter	envelope	34.16	transport.ABC transporters and multidrug resistance systems	NULL	NULL
GRMZM2G111511_P05	ABC transporter	envelope	34.16	transport.ABC transporters and multidrug resistance systems	NULL	NULL
GRMZM2G111579_P01	gamma-glutamylcysteine synthetase (GSH1)	plastid stroma	21.2.2	redox.ascorbate and glutathione.glutathione	NULL	NULL
GRMZM2G111677_P01	3-oxoacyl-synthase III	plastid stroma	11.1.3	lipid metabolism.FA synthesis and FA elongation.ketoacyl ACP synthase	NULL	NULL
GRMZM2G111756_P01	ClpP2-like-2 (but plastid)	plastid stroma	29.5.5	protein.degradation.serine protease	NULL	NULL
GRMZM2G112640_P01	inner membrane translocase subunit Tim17/Tim22/Tim23	envelope	34.8	transport.metabolite transporters at the envelope membrane	NULL	NULL
GRMZM2G112728_P01	solanesyl/geranyl diphosphate synthase - GPPS or SPS2	plastid stroma	16.1.2	secondary metabolism.isoprenoids.non-mevalonate pathway	NULL	NULL
GRMZM2G112728_P02	solanesyl/geranyl diphosphate synthase - GPPS or SPS2	plastid stroma	16.1.2	secondary metabolism.isoprenoids.non-mevalonate pathway	NULL	NULL
GRMZM2G112728_P03	solanesyl/geranyl diphosphate synthase - GPPS or SPS2	plastid stroma	16.1.2	secondary metabolism.isoprenoids.non-mevalonate pathway	NULL	NULL
GRMZM2G112728_P04	solanesyl/geranyl diphosphate synthase - GPPS or SPS2	plastid stroma	16.1.2	secondary metabolism.isoprenoids.non-mevalonate pathway	NULL	NULL
GRMZM2G112728_P05	solanesyl/geranyl diphosphate synthase - GPPS or SPS2	plastid stroma	16.1.2	secondary metabolism.isoprenoids.non-mevalonate pathway	NULL	NULL
GRMZM2G112728_P06	solanesyl/geranyl diphosphate synthase - GPPS or SPS2	plastid stroma	16.1.2	secondary metabolism.isoprenoids.non-mevalonate pathway	NULL	NULL
GRMZM2G112895_P01	expressed protein	plastid	35.1	not assigned.no ontology	NULL	NULL
GRMZM2G112895_P02	expressed protein	plastid	35.1	not assigned.no ontology	NULL	NULL
GRMZM2G113033_P01	Rubisco small subunit-4 (RBCS-4) -1	plastid stroma	1.3.2	PS.calvin cyle.rubisco small subunit	NULL	NULL
GRMZM2G113033_P02	Rubisco small subunit-4 (RBCS-4) -1	plastid stroma	1.3.2	PS.calvin cyle.rubisco small subunit	NULL	NULL
GRMZM2G113093_P01	cpSRP54	plastid stroma	29.3.3	protein.targeting.chloroplast	NULL	NULL
GRMZM2G113093_P02	cpSRP54	plastid stroma	29.3.3	protein.targeting.chloroplast	NULL	NULL
GRMZM2G113205_P01	expressed protein	plastid	35.2	not assigned.unknown	NULL	NULL
GRMZM2G113267_P01	RH50 - DEAD/DEAH box helicase	plastid nucleoid	27.6*	RNA.DEAD BOX helicase	NULL	NULL
GRMZM2G113267_P02	RH50 - DEAD/DEAH box helicase	plastid nucleoid	27.6*	RNA.DEAD BOX helicase	NULL	NULL
GRMZM2G113267_P03	RH50 - DEAD/DEAH box helicase	plastid nucleoid	27.6*	RNA.DEAD BOX helicase	NULL	NULL
GRMZM2G113325_P01	ferrochelatase II	plastid	19.2	tetrapyrrole synthesis.ferrochelatase	NULL	NULL
GRMZM2G113340_P01	DnaJ domain protein	plastid	26.29*	misc. DnaJ domain with unknown function	NULL	NULL
GRMZM2G113349_P01	psbO OEC33-like	thylakoid-peripheral-lumenal-side	1.1.1.2	PS.lightreaction.photosystem II.PSII polypeptide subunits	NULL	NULL
GRMZM2G113401_P01	unknown protein	plastid	35.2	not assigned.unknown	NULL	NULL
GRMZM2G113401_P02	unknown protein	plastid	35.2	not assigned.unknown	NULL	NULL
GRMZM2G113418_P01	glutaredoxin	plastid stroma	21.4	redox.glutaredoxins	NULL	NULL
GRMZM2G113476_P01	UbiA prenyltransferase family (UbiA) - different from models 2,3,4	plastid	16.1	secondary metabolism.isoprenoids	NULL	NULL
GRMZM2G113476_P02	UbiA prenyltransferase family (UbiA) - different from models 2,3,4	plastid	16.1	secondary metabolism.isoprenoids	NULL	NULL
GRMZM2G113476_P03	UbiA prenyltransferase family (UbiA) - different from models 2,3,4	plastid	16.1	secondary metabolism.isoprenoids	NULL	NULL
GRMZM2G113476_P04	UbiA prenyltransferase family (UbiA) - different from models 2,3,4	plastid	16.1	secondary metabolism.isoprenoids	NULL	NULL
GRMZM2G114354_P01	phosphoinositide-specific phospholipase C	plastid	30.4.4	signalling.phosphinositides.phosphoinositide phospholipase C	NULL	NULL
GRMZM2G114354_P02	phosphoinositide-specific phospholipase C	NULL	30.4.4	signalling.phosphinositides.phosphoinositide phospholipase C	NULL	NULL
GRMZM2G114354_P03	phosphoinositide-specific phospholipase C	NULL	30.4.4	signalling.phosphinositides.phosphoinositide phospholipase C	NULL	NULL
GRMZM2G114354_P04	phosphoinositide-specific phospholipase C	NULL	30.4.4	signalling.phosphinositides.phosphoinositide phospholipase C	NULL	NULL
GRMZM2G114354_P05	phosphoinositide-specific phospholipase C	NULL	30.4.4	signalling.phosphinositides.phosphoinositide phospholipase C	NULL	NULL
GRMZM2G114399_P01	OEC23-like-6 Tat lTP TP21.5	thylakoid-peripheral-lumenal-side	1.1.1.2	PS.lightreaction.photosystem II.PSII polypeptide subunits	NULL	NULL
GRMZM2G114399_P02	OEC23-like-6 Tat lTP TP21.5	thylakoid-peripheral-lumenal-side	1.1.1.2	PS.lightreaction.photosystem II.PSII polypeptide subunits	NULL	NULL
GRMZM2G114399_P03	OEC23-like-6 Tat lTP TP21.5	thylakoid-peripheral-lumenal-side	1.1.1.2	PS.lightreaction.photosystem II.PSII polypeptide subunits	NULL	NULL
GRMZM2G114399_P04	OEC23-like-6 Tat lTP TP21.5	thylakoid-peripheral-lumenal-side	1.1.1.2	PS.lightreaction.photosystem II.PSII polypeptide subunits	NULL	NULL
GRMZM2G115077_P01	solanesyl/geranyl diphosphate synthase - GPPS or SPS2	plastid stroma	16.1.2	secondary metabolism.isoprenoids.non-mevalonate pathway	NULL	NULL
GRMZM2G115156_P01	ribosome-binding factor A family protein	plastid stroma	29.2.7*	protein.synthesis.ribosome biogenesis	NULL	NULL
GRMZM2G116087_P01	chorismate mutase 3	plastid stroma	13.1.6.2.1	amino acid metabolism.synthesis.aromatic aa.phenylalanine and tyrosine.chorismate mutase	NULL	NULL
GRMZM2G116087_P02	chorismate mutase 3	plastid stroma	13.1.6.2.1	amino acid metabolism.synthesis.aromatic aa.phenylalanine and tyrosine.chorismate mutase	NULL	NULL
GRMZM2G116087_P03	chorismate mutase 3	plastid stroma	13.1.6.2.1	amino acid metabolism.synthesis.aromatic aa.phenylalanine and tyrosine.chorismate mutase	NULL	NULL
GRMZM2G116258_P01	glutamate-1-semialdehyde 2,1-aminomutase 1 (GSA 1)	plastid stroma	19.3	tetrapyrrole synthesis.GSA	NULL	NULL
GRMZM2G116634_P01	ATNAP14 (Non-intrinsic ABC protein 14)	plastid	34.16	transport.ABC transporters and multidrug resistance systems	NULL	NULL
GRMZM2G116634_P02	ATNAP14 (Non-intrinsic ABC protein 14)	plastid	34.16	transport.ABC transporters and multidrug resistance systems	NULL	NULL
GRMZM2G117064_P01	LACS9 - acyl-CoA synthetase	envelope-outer	11.1.9	lipid metabolism.FA synthesis and FA elongation.long chain fatty acid CoA ligase	NULL	NULL
GRMZM2G117189_P01	DJ-1_PfpI protease	plastid	29.5	protein.degradation	NULL	NULL
GRMZM2G117189_P02	DJ-1_PfpI protease	plastid	29.5	protein.degradation	NULL	NULL
GRMZM2G117300_P01	glutaredoxin	plastid stroma	21.4	redox.glutaredoxins	NULL	NULL
GRMZM2G117412_P01	LHCI-1-2 - LHC-730	thylakoid-integral	1.1.2.1	PS.lightreaction.photosystem I.LHC-I	NULL	NULL
GRMZM2G117412_P02	LHCI-1-2 - LHC-730	thylakoid-integral	1.1.2.1	PS.lightreaction.photosystem I.LHC-I	NULL	NULL
GRMZM2G117412_P03	LHCI-1-2 - LHC-730	thylakoid-integral	1.1.2.1	PS.lightreaction.photosystem I.LHC-I	NULL	NULL
GRMZM2G117412_P04	LHCI-1-2 - LHC-730	thylakoid-integral	1.1.2.1	PS.lightreaction.photosystem I.LHC-I	NULL	NULL
GRMZM2G117558_P01	unknown protein - C/M	thylakoid	35.2	not assigned.unknown	NULL	NULL
GRMZM2G117572_P01	Photosystem II cytochrome b559a (psbE)	thylakoid-integral	1.1.1.2	PS.lightreaction.photosystem II.PSII polypeptide subunits	NULL	NULL
GRMZM2G117609_P01	haloacid dehalogenase-like hydrolase family protein	plastid stroma	35.1	not assigned.no ontology	NULL	NULL
GRMZM2G117642_P01	Endoribonuclease L-PSP	plastid stroma	27.1	RNA.processing	NULL	NULL
GRMZM2G117642_P02	Endoribonuclease L-PSP	plastid stroma	27.1.19	RNA.processing.ribonucleases	NULL	NULL
GRMZM2G117786_P01	E2 - dihydrolipoamide acetyltransferase, plastid - subunit of pyruvate dehydrogenase complex	plastid	11.1.31	lipid metabolism.FA synthesis and FA elongation.pyruvate DH	NULL	NULL
GRMZM2G117968_P01	cyclophilin-type peptidyl-prolyl cis-trans isomerase TLP38	thylakoid-peripheral-lumenal-side	29.6	protein.folding	NULL	NULL
GRMZM2G118005_P01	30S ribosomal protein S6	plastid ribosome	29.2.1.1.1.1.6	protein.synthesis.ribosomal protein.prokaryotic.chloroplast.30S subunit.S6	NULL	NULL
GRMZM2G118286_P01	LACS9 - acyl-CoA synthetase	envelope-outer	11.1.9	lipid metabolism.FA synthesis and FA elongation.long chain fatty acid CoA ligase	NULL	NULL
GRMZM2G118597_P01	Lysophospholipase	plastid	11.9.2	lipid metabolism.lipid degradation.lipases	NULL	NULL
GRMZM2G118597_P02	Lysophospholipase	plastid	11.9.2	lipid metabolism.lipid degradation.lipases	NULL	NULL
GRMZM2G118597_P03	Lysophospholipase	plastid	11.9.2	lipid metabolism.lipid degradation.lipases	NULL	NULL
GRMZM2G118597_P04	Lysophospholipase	plastid	11.9.2	lipid metabolism.lipid degradation.lipases	NULL	NULL
GRMZM2G118646_P01	DegP5 (lumen)	thylakoid-peripheral-lumenal-side	29.5.5	protein.degradation.serine protease	NULL	NULL
GRMZM2G118646_P02	DegP5 (lumen)	thylakoid-peripheral-lumenal-side	29.5.5	protein.degradation.serine protease	NULL	NULL
GRMZM2G119249_P01	shikimate kinase SKL1	plastid stroma	13.1.6.1.5	amino acid metabolism.synthesis.aromatic aa.chorismate.shikimate kinase	NULL	NULL
GRMZM2G119249_P02	shikimate kinase SKL1	plastid stroma	13.1.6.1.5	amino acid metabolism.synthesis.aromatic aa.chorismate.shikimate kinase	NULL	NULL
GRMZM2G119249_P03	shikimate kinase SKL1	plastid stroma	13.1.6.1.5	amino acid metabolism.synthesis.aromatic aa.chorismate.shikimate kinase	NULL	NULL
GRMZM2G119249_P04	shikimate kinase SKL1	plastid stroma	13.1.6.1.5	amino acid metabolism.synthesis.aromatic aa.chorismate.shikimate kinase	NULL	NULL
GRMZM2G119249_P05	shikimate kinase SKL1	plastid stroma	13.1.6.1.5	amino acid metabolism.synthesis.aromatic aa.chorismate.shikimate kinase	NULL	NULL
GRMZM2G119249_P06	shikimate kinase SKL1	plastid stroma	13.1.6.1.5	amino acid metabolism.synthesis.aromatic aa.chorismate.shikimate kinase	NULL	NULL
GRMZM2G119345_P01	ABC transporter	envelope-inner-integral	34.16	transport.ABC transporters and multidrug resistance systems	NULL	NULL
GRMZM2G119345_P02	ABC transporter	envelope-inner-integral	34.16	transport.ABC transporters and multidrug resistance systems	NULL	NULL
GRMZM2G119471_P01	50S ribosomal protein L5	plastid ribosome	29.2.1.1.1.2.5	protein.synthesis.ribosomal protein.prokaryotic.chloroplast.50S subunit.L5	NULL	NULL
GRMZM2G119471_P02	50S ribosomal protein L5	plastid ribosome	29.2.1.1.1.2.5	protein.synthesis.ribosomal protein.prokaryotic.chloroplast.50S subunit.L5	NULL	NULL
GRMZM2G119471_P03	50S ribosomal protein L5	plastid ribosome	29.2.1.1.1.2.5	protein.synthesis.ribosomal protein.prokaryotic.chloroplast.50S subunit.L5	NULL	NULL
GRMZM2G119516_P01	rhomboid protease 10 (AtRBL10)	plastid	29.5.5	protein.degradation.serine protease	NULL	NULL
GRMZM2G119516_P02	rhomboid protease 10 (AtRBL10)	plastid	29.5.5	protein.degradation.serine protease	NULL	NULL
GRMZM2G119516_P03	rhomboid protease 10 (AtRBL10)	plastid	29.5.5	protein.degradation.serine protease	NULL	NULL
GRMZM2G119583_P01	acetylornithine transaminase/AOTA/ACOAT)	plastid stroma	13.1.2.3.4	amino acid metabolism.synthesis.glutamate family.arginine.acetylornithine aminotransferase	NULL	NULL
GRMZM2G119583_P02	acetylornithine transaminase/AOTA/ACOAT)	plastid stroma	13.1.2.3.4	amino acid metabolism.synthesis.glutamate family.arginine.acetylornithine aminotransferase	NULL	NULL
GRMZM2G119691_P01	translation initiation factor 3 (IF-3) family protein	plastid	29.2.3	protein.synthesis.initiation	NULL	NULL
GRMZM2G119691_P02	translation initiation factor 3 (IF-3) family protein	plastid	29.2.3	protein.synthesis.initiation	NULL	NULL
GRMZM2G119749_P01	catalytic/ coenzyme binding	plastid	35.2	not assigned.unknown	NULL	NULL
GRMZM2G119749_P02	catalytic/ coenzyme binding	plastid	35.2	not assigned.unknown	NULL	NULL
GRMZM2G119749_P03	catalytic/ coenzyme binding	plastid	35.2	not assigned.unknown	NULL	NULL
GRMZM2G119749_P04	catalytic/ coenzyme binding	plastid	35.2	not assigned.unknown	NULL	NULL
GRMZM2G119773_P01	plastid division protein FtsZ-1	plastid stroma	31.2.5	cell.division.plastid	NULL	NULL
GRMZM2G119852_P01	adenylosuccinate synthetase (ADSS)	plastid stroma	23.1.2.20	nucleotide metabolism.synthesis.purine.adenyosuccinate synthase	NULL	NULL
GRMZM2G119906_P01	homologue of PRIN2	plastid nucleoid	27.3	RNA.regulation of transcription	NULL	NULL
GRMZM2G120300_P01	hydroxyacylglutathione hydrolase / glyoxalase II	plastid stroma	20.2.99	stress.abiotic.unspecified	NULL	NULL
GRMZM2G120300_P02	hydroxyacylglutathione hydrolase / glyoxalase II	plastid stroma	20.2.99	stress.abiotic.unspecified	NULL	NULL
GRMZM2G120300_P03	hydroxyacylglutathione hydrolase / glyoxalase II	plastid stroma	20.2.99	stress.abiotic.unspecified	NULL	NULL
GRMZM2G120302_P01	serine-type acylpeptidase (AARE2) (likely plastid)	plastid	29.5	protein.degradation	NULL	NULL
GRMZM2G120302_P02	serine-type acylpeptidase (AARE2) C-term-truncated model	NULL	29.5	protein.degradation	NULL	NULL
GRMZM2G120517_P01	ascorbate peroxidase (APX) - BS-enriched	thylakoid-integral	21.2.1	redox.ascorbate and glutathione.ascorbate	NULL	NULL
GRMZM2G120517_P02	ascorbate peroxidase (APX) - BS-enriched	thylakoid-integral	21.2.1	redox.ascorbate and glutathione.ascorbate	NULL	NULL
GRMZM2G120517_P03	ascorbate peroxidase (APX) - BS-enriched	thylakoid-integral	21.2.1	redox.ascorbate and glutathione.ascorbate	NULL	NULL
GRMZM2G120530_P01	Tim17/Tim22/Tim22 family	envelope-inner-integral	34.8	transport.metabolite transporters at the envelope membrane	NULL	NULL
GRMZM2G120530_P02	Tim17/Tim22/Tim22 family	envelope-inner-integral	34.8	transport.metabolite transporters at the envelope membrane	NULL	NULL
GRMZM2G120579_P01	uridylyltransferase-related	plastid stroma	3.8.3	minor CHO metabolism.galactose.galactose-1-phosphate uridyl transferases	NULL	NULL
GRMZM2G120579_P02	uridylyltransferase-related	plastid stroma	3.8.3	minor CHO metabolism.galactose.galactose-1-phosphate uridyl transferases	NULL	NULL
GRMZM2G120619_P01	LHCII-1.4 -2	thylakoid-integral	1.1.1.1	PS.lightreaction.photosystem II.LHC-II	NULL	NULL
GRMZM2G120833_P01	threonine synthase MTO2 (METHIONINE OVER-ACCUMULATOR)	plastid stroma	13.1.3.2.1	amino acid metabolism.synthesis.aspartate family.threonine.threonine synthase	NULL	NULL
GRMZM2G120962_P01	glycosyl hydrolase	plastid	2	major CHO metabolism	NULL	NULL
GRMZM2G121034_P01	SAC25-like dehydrogease/reductase (SAC25)	plastid	26.22	misc.short chain dehydrogenase/reductase (SDR)	NULL	NULL
GRMZM2G121200_P01	E2 - dihydrolipoamide acetyltransferase, plastid - subunit of pyruvate dehydrogenase complex	plastid	11.1.31	lipid metabolism.FA synthesis and FA elongation.pyruvate DH	NULL	NULL
GRMZM2G121456_P01	ClpP5	plastid stroma	29.5.5	protein.degradation.serine protease	NULL	NULL
GRMZM2G121456_P02	ClpP5	plastid stroma	29.5.5	protein.degradation.serine protease	NULL	NULL
GRMZM2G121456_P03	ClpP5	plastid stroma	29.5.5	protein.degradation.serine protease	NULL	NULL
GRMZM2G121494_P01	PGR5	thylakoid-peripheral-stromal-side	1.1.40	PS.lightreaction.cyclic electron flow-chlororespiration	NULL	NULL
GRMZM2G121494_P02	PGR5	thylakoid-peripheral-stromal-side	1.1.40	PS.lightreaction.cyclic electron flow-chlororespiration	NULL	NULL
GRMZM2G121612_P01	starch synthase IIIb (SSIIIb)	plastid stroma	2.1.2.2	major CHO metabolism.synthesis.starch.starch synthase	NULL	NULL
GRMZM2G121612_P02	starch synthase IIIb (SSIIIb)	plastid stroma	2.1.2.2	major CHO metabolism.synthesis.starch.starch synthase	NULL	NULL
GRMZM2G121747_P01	ABA4 - neoxanthin synthesis - intramolecular oxidoreductase	plastid	16.1.4	secondary metabolism.isoprenoids.carotenoids	NULL	NULL
GRMZM2G121747_P02	ABA4 - neoxanthin synthesis - intramolecular oxidoreductase	plastid	16.1.4	secondary metabolism.isoprenoids.carotenoids	NULL	NULL
GRMZM2G121878_P01	beta carbonic anhydrase 2 (CA2)	plastid stroma	8.3	TCA / org. transformation.carbonic anhydrases	NULL	NULL
GRMZM2G121878_P02	beta carbonic anhydrase 2 (CA2)	plastid stroma	8.3	TCA / org. transformation.carbonic anhydrases	NULL	NULL
GRMZM2G121878_P03	beta carbonic anhydrase 2 (CA2)	plastid stroma	8.3	TCA / org. transformation.carbonic anhydrases	NULL	NULL
GRMZM2G121878_P04	beta carbonic anhydrase 2 (CA2)	plastid stroma	8.3	TCA / org. transformation.carbonic anhydrases	NULL	NULL
GRMZM2G121878_P05	beta carbonic anhydrase 2 (CA2)	plastid stroma	8.3	TCA / org. transformation.carbonic anhydrases	NULL	NULL
GRMZM2G121878_P06	beta carbonic anhydrase 2 (CA2)	plastid stroma	8.3	TCA / org. transformation.carbonic anhydrases	NULL	NULL
GRMZM2G121960_P01	HCF107 (Ath) (HAT repeat) (psbH)	plastid nucleoid	27.1	RNA.processing	NULL	NULL
GRMZM2G121960_P02	HCF107 (Ath) (HAT repeat) (psbH)	plastid nucleoid	27.1	RNA.processing	NULL	NULL
GRMZM2G122116_P01	pTAC2 - PPR protein	plastid nucleoid	27.7*	RNA.misc.pentatricopeptide (PPR) repeat-containing protein	NULL	NULL
GRMZM2G122116_P02	pTAC2 - PPR protein	plastid nucleoid	27.7*	RNA.misc.pentatricopeptide (PPR) repeat-containing protein	NULL	NULL
GRMZM2G122116_P03	pTAC2 - PPR protein	plastid nucleoid	27.7*	RNA.misc.pentatricopeptide (PPR) repeat-containing protein	NULL	NULL
GRMZM2G122116_P04	pTAC2 - PPR protein	plastid nucleoid	27.7*	RNA.misc.pentatricopeptide (PPR) repeat-containing protein	NULL	NULL
GRMZM2G122126_P01	6-phosphogluconolactonase 3-1 (6PGLac or 6PGL3-1)	plastid stroma	7.1.2	OPP.oxidative PP.6-phosphogluconolactonase	NULL	NULL
GRMZM2G122324_P01	acyl carrier protein (ACP4)	plastid stroma	11.1.12	lipid metabolism.FA synthesis and FA elongation.ACP protein	NULL	NULL
GRMZM2G122327_P01	Fd2-leaf ( 2Fe-2S iron-sulfur domain)	plastid	1.1.5.2	PS.lightreaction.other electron carrier (ox/red).ferredoxin	NULL	NULL
GRMZM2G122327_P02	Fd2-leaf ( 2Fe-2S iron-sulfur domain)	plastid	1.1.5.2	PS.lightreaction.other electron carrier (ox/red).ferredoxin	NULL	NULL
GRMZM2G122327_P03	Fd2-leaf ( 2Fe-2S iron-sulfur domain)	plastid	1.1.5.2	PS.lightreaction.other electron carrier (ox/red).ferredoxin	NULL	NULL
GRMZM2G122337_P01	Fd2-1 - M enriched	plastid stroma	1.1.5.2	PS.lightreaction.other electron carrier (ox/red).ferredoxin	NULL	NULL
GRMZM2G122479_P01	NADP-malic enzyme 4-2 (NADP-ME4-2) (gene 4-1 much higher)	plastid stroma	1.5*	PS. C4 malate shuttle.NADP-ME	NULL	NULL
GRMZM2G122479_P02	NADP-malic enzyme 4-2 (NADP-ME4-2) (gene 4-1 much higher)	plastid stroma	1.5*	PS. C4 malate shuttle.NADP-ME	NULL	NULL
GRMZM2G122479_P03	NADP-malic enzyme 4-2 (NADP-ME4-2) (gene 4-1 much higher)	plastid stroma	1.5*	PS. C4 malate shuttle.NADP-ME	NULL	NULL
GRMZM2G122479_P04	NADP-malic enzyme 4-2 (NADP-ME4-2) (gene 4-1 much higher)	plastid stroma	1.5*	PS. C4 malate shuttle.NADP-ME	NULL	NULL
GRMZM2G122479_P05	NADP-malic enzyme 4-2 (NADP-ME4-2) (gene 4-1 much higher)	plastid stroma	1.5*	PS. C4 malate shuttle.NADP-ME	NULL	NULL
GRMZM2G122563_P01	Rubisco large subunit (RBCL)	plastid stroma	1.3.1	PS.calvin cyle.rubisco large subunit	NULL	NULL
GRMZM2G122584_P01	expressed protein	plastid stroma	35.2	not assigned.unknown	NULL	NULL
GRMZM2G122715_P01	thylakoid Ca2+ sensing receptor - phosphoprotein	thylakoid-integral	26.23	misc.rhodanese	30.3	signalling.calcium
GRMZM2G122715_P02	thylakoid Ca2+ sensing receptor - phosphoprotein	thylakoid-integral	26.23	misc.rhodanese	30.3	signalling.calcium
GRMZM2G122793_P01	ferredoxin-thioredoxin reductase-beta (FTR-B)	plastid stroma	21.1	redox.thioredoxin	NULL	NULL
GRMZM2G122793_P02	ferredoxin-thioredoxin reductase-beta (FTR-B)	plastid stroma	21.1	redox.thioredoxin	NULL	NULL
GRMZM2G122793_P03	ferredoxin-thioredoxin reductase-beta (FTR-B)	plastid stroma	21.1	redox.thioredoxin	NULL	NULL
GRMZM2G122811_P01	Ribosomal protein L7Ae/L30e/S12e/Gadd45 family protein	plastid	29.2.2	protein.synthesis.misc ribososomal protein	NULL	NULL
GRMZM2G122843_P01	SppA protease (SppA)	thylakoid-integral	29.5	protein.degradation	NULL	NULL
GRMZM2G122843_P02	SppA protease (SppA)	thylakoid-integral	29.5	protein.degradation	NULL	NULL
GRMZM2G123204_P01	adenylosuccinate synthetase (ADSS)	plastid stroma	23.1.2.20	nucleotide metabolism.synthesis.purine.adenyosuccinate synthase	NULL	NULL
GRMZM2G123234_P01	CP31A - RNA binding protein (RRM)	plastid stroma	27.4	RNA.RNA binding	NULL	NULL
GRMZM2G123234_P02	CP31A - RNA binding protein (RRM)	plastid stroma	27.4	RNA.RNA binding	NULL	NULL
GRMZM2G123652_P01	saccharopine dehydrogenase family protein	plastid	35.2	not assigned.unknown	NULL	NULL
GRMZM2G123652_P02	saccharopine dehydrogenase family protein	plastid	35.2	not assigned.unknown	NULL	NULL
GRMZM2G123719_P01	elongation factor Tu-G (EF-G) (sco1)	plastid stroma	29.2.4	protein.synthesis.elongation	NULL	NULL
GRMZM2G123794_P01	rubredoxin	thylakoid-integral	29.8	protein assembly and cofactor ligation	NULL	NULL
GRMZM2G123838_P01	rubredoxin	thylakoid-integral	29.8	protein assembly and cofactor ligation	NULL	NULL
GRMZM2G123922_P01	ClpC1/C2	plastid stroma	29.5.5	protein.degradation.serine protease	NULL	NULL
GRMZM2G124059_P01	argininosuccinate lyase (AL)	plastid stroma	13.1.2.3.23	amino acid metabolism.synthesis.glutamate family.arginine.argininosuccinate lyase	NULL	NULL
GRMZM2G124313_P01	CDP-diacylglycerol--glycerol-3-phosphate 3-phosphatidyltransferase	plastid	11.3	lipid metabolism.Phospholipid synthesis	NULL	NULL
GRMZM2G124321_P01	uvrB/uvrC motif protein	plastid nucleoid	28.2	DNA.repair	NULL	NULL
GRMZM2G124321_P02	uvrB/uvrC motif protein	plastid nucleoid	28.2	DNA.repair	NULL	NULL
GRMZM2G124321_P03	uvrB/uvrC motif protein	plastid nucleoid	28.2	DNA.repair	NULL	NULL
GRMZM2G124321_P04	uvrB/uvrC motif protein	plastid nucleoid	28.2	DNA.repair	NULL	NULL
GRMZM2G124321_P05	uvrB/uvrC motif protein	plastid nucleoid	28.2	DNA.repair	NULL	NULL
GRMZM2G124335_P01	3-oxoacyl-synthase I, chloroplast	plastid	11.1.3	lipid metabolism.FA synthesis and FA elongation.ketoacyl ACP synthase	NULL	NULL
GRMZM2G124335_P02	3-oxoacyl-synthase I, chloroplast	plastid	11.1.3	lipid metabolism.FA synthesis and FA elongation.ketoacyl ACP synthase	NULL	NULL
GRMZM2G124335_P03	3-oxoacyl-synthase I, chloroplast	plastid	11.1.3	lipid metabolism.FA synthesis and FA elongation.ketoacyl ACP synthase	NULL	NULL
GRMZM2G124335_P04	3-oxoacyl-synthase I, chloroplast	plastid	11.1.3	lipid metabolism.FA synthesis and FA elongation.ketoacyl ACP synthase	NULL	NULL
GRMZM2G124335_P05	3-oxoacyl-synthase I, chloroplast	plastid	11.1.3	lipid metabolism.FA synthesis and FA elongation.ketoacyl ACP synthase	NULL	NULL
GRMZM2G124365_P01	chorismate mutase 3	plastid stroma	13.1.6.2.1	amino acid metabolism.synthesis.aromatic aa.phenylalanine and tyrosine.chorismate mutase	NULL	NULL
GRMZM2G124365_P02	chorismate mutase 3	plastid stroma	13.1.6.2.1	amino acid metabolism.synthesis.aromatic aa.phenylalanine and tyrosine.chorismate mutase	NULL	NULL
GRMZM2G124365_P03	chorismate mutase 3	plastid stroma	13.1.6.2.1	amino acid metabolism.synthesis.aromatic aa.phenylalanine and tyrosine.chorismate mutase	NULL	NULL
GRMZM2G124365_P04	chorismate mutase 3	plastid stroma	13.1.6.2.1	amino acid metabolism.synthesis.aromatic aa.phenylalanine and tyrosine.chorismate mutase	NULL	NULL
GRMZM2G124466_P01	fibrillin 7b (FIB7b)	plastoglobules	31.7.4*	cell.plastid.plastoglobule organization fibrillins	NULL	NULL
GRMZM2G124473_P01	fibrillin 5 (FIB5)	plastid stroma	31.7.4*	cell.plastid.plastoglobule organization fibrillins	NULL	NULL
GRMZM2G124473_P02	fibrillin 5 (FIB5)	plastid stroma	31.7.4*	cell.plastid.plastoglobule organization fibrillins	NULL	NULL
GRMZM2G124563_P01	OEP21-I	envelope-outer	34.8	transport.metabolite transporters at the envelope membrane	NULL	NULL
GRMZM2G124644_P01	DnaJ domain protein	plastid	26.29*	misc. DnaJ domain with unknown function	NULL	NULL
GRMZM2G125052_P01	Enoyl-ACP reductase (MOD1 - (MOSAIC DEATH 1);	plastid stroma	11.1.6	lipid metabolism.FA synthesis and FA elongation.enoyl ACP reductase	NULL	NULL
GRMZM2G125054_P01	unknown protein S-layer homology domain	plastid	35.2	not assigned.unknown	NULL	NULL
GRMZM2G125304_P02	DnaJ domain protein (completely unrelated to gene models 1,2 & 4-6)	plastid	26.29*	misc. DnaJ domain with unknown function	NULL	NULL
GRMZM2G125304_P04	DnaJ domain protein (completely unrelated to gene models 1,2 & 4-6)	plastid	26.29*	misc. DnaJ domain with unknown function	NULL	NULL
GRMZM2G125304_P05	DnaJ domain protein (completely unrelated to gene models 1,2 & 4-6)	plastid	26.29*	misc. DnaJ domain with unknown function	NULL	NULL
GRMZM2G125575_P01	Photosystem II cytochrome b559a (psbE)	thylakoid-integral	1.1.1.2	PS.lightreaction.photosystem II.PSII polypeptide subunits	NULL	NULL
GRMZM2G126128_P01	expressed protein	plastid stroma	35.2	not assigned.unknown	NULL	NULL
GRMZM2G126361_P01	FtsH1	thylakoid-integral	29.5.7	protein.degradation.metalloprotease	NULL	NULL
GRMZM2G126361_P02	FtsH1	thylakoid-integral	29.5.7	protein.degradation.metalloprotease	NULL	NULL
GRMZM2G126361_P03	FtsH1	thylakoid-integral	29.5.7	protein.degradation.metalloprotease	NULL	NULL
GRMZM2G126580_P01	50S ribosomal protein L18 (RPL18)	plastid	29.2.1.1.3.2.18	protein.synthesis.ribosomal protein.prokaryotic.unknown organellar.50S subunit.L18	NULL	NULL
GRMZM2G126580_P02	50S ribosomal protein L18 (RPL18)	plastid	29.2.1.1.3.2.18	protein.synthesis.ribosomal protein.prokaryotic.unknown organellar.50S subunit.L18	NULL	NULL
GRMZM2G126988_P01	glycogen synthase, putative	plastid	2.1.2.2	major CHO metabolism.synthesis.starch.starch synthase	NULL	NULL
GRMZM2G127139_P01	zeaxanthin epoxidase (LOS6/ABA1)(ZEP) - also envelope?	thylakoid	16.1.4	secondary metabolism.isoprenoids.carotenoids	NULL	NULL
GRMZM2G127139_P02	zeaxanthin epoxidase (LOS6/ABA1)(ZEP) - also envelope?	thylakoid	16.1.4	secondary metabolism.isoprenoids.carotenoids	NULL	NULL
GRMZM2G127147_P01	alkaline alpha galactosidase	plastid stroma	3.1.2.2	minor CHO metabolism.raffinose family.raffinose synthases.putative	NULL	NULL
GRMZM2G127147_P02	alkaline alpha galactosidase	plastid stroma	3.1.2.2	minor CHO metabolism.raffinose family.raffinose synthases.putative	NULL	NULL
GRMZM2G127147_P03	alkaline alpha galactosidase	plastid stroma	3.1.2.2	minor CHO metabolism.raffinose family.raffinose synthases.putative	NULL	NULL
GRMZM2G127230_P01	cpSRP54	plastid stroma	29.3.3	protein.targeting.chloroplast	NULL	NULL
GRMZM2G127230_P02	cpSRP54	plastid stroma	29.3.3	protein.targeting.chloroplast	NULL	NULL
GRMZM2G127361_P01	oxidoreductase, zinc-binding dehydrogenase family	plastid stroma	26.7	misc.oxidases - copper, flavone etc.	NULL	NULL
GRMZM2G127361_P02	oxidoreductase, zinc-binding dehydrogenase family	plastid stroma	26.7	misc.oxidases - copper, flavone etc.	NULL	NULL
GRMZM2G127374_P01	Like-starch excess4 (LSF1), putative phosphatase	plastid	2.2.2.2	major CHO metabolism.degradation.starch.starch phosphorylase	NULL	NULL
GRMZM2G127374_P02	Like-starch excess4 (LSF1), putative phosphatase	plastid	2.2.2.2	major CHO metabolism.degradation.starch.starch phosphorylase	NULL	NULL
GRMZM2G127393_P01	Trigger Factor	plastid stroma	29.6	protein.folding	NULL	NULL
GRMZM2G127393_P02	Trigger Factor	plastid stroma	29.6	protein.folding	NULL	NULL
GRMZM2G127546_P01	Pyruvate Dehydrogenase E1 -beta subunit	plastid	11.1.31	lipid metabolism.FA synthesis and FA elongation.pyruvate DH	NULL	NULL
GRMZM2G127546_P02	Pyruvate Dehydrogenase E1 -beta subunit	plastid	11.1.31	lipid metabolism.FA synthesis and FA elongation.pyruvate DH	NULL	NULL
GRMZM2G127609_P01	Cpn21 (also Cpn20)	plastid stroma	29.6	protein.folding	NULL	NULL
GRMZM2G127609_P02	Cpn21 (also Cpn20)	plastid stroma	29.6	protein.folding	NULL	NULL
GRMZM2G127609_P03	Cpn21 (also Cpn20)	plastid stroma	29.6	protein.folding	NULL	NULL
GRMZM2G127609_P04	Cpn21 (also Cpn20)	plastid stroma	29.6	protein.folding	NULL	NULL
GRMZM2G127609_P05	Cpn21 (also Cpn20)	plastid stroma	29.6	protein.folding	NULL	NULL
GRMZM2G127609_P06	Cpn21 (also Cpn20)	plastid stroma	29.6	protein.folding	NULL	NULL
GRMZM2G127609_P07	Cpn21 (also Cpn20)	plastid stroma	29.6	protein.folding	NULL	NULL
GRMZM2G127609_P08	Cpn21 (also Cpn20)	plastid stroma	29.6	protein.folding	NULL	NULL
GRMZM2G127963_P01	PPR protein	plastid nucleoid	27.7*	RNA.misc.pentatricopeptide (PPR) repeat-containing protein	NULL	NULL
GRMZM2G128072_P01	unknown protein -2	plastid stroma	35.2	not assigned.unknown	NULL	NULL
GRMZM2G128072_P02	unknown protein -2	plastid stroma	35.2	not assigned.unknown	NULL	NULL
GRMZM2G128358_P01	UvrB/uvrC motif	plastid	35.2	not assigned.unknown	NULL	NULL
GRMZM2G128432_P01	OSB1 - single stranded DNA binding protein	plastid	28	DNA	NULL	NULL
GRMZM2G128432_P02	OSB1 - single stranded DNA binding protein	plastid	28	DNA	NULL	NULL
GRMZM2G128434_P01	DEAD box helicase	plastid nucleoid	26.60*	misc. DEAD/DEAH BOX helicase	NULL	NULL
GRMZM2G128665_P01	P67- PPR protein	plastid nucleoid	27.8*	RNA.mRNA stability	NULL	NULL
GRMZM2G128971_P01	Plastidial Linoleate Desaturase (FAD7/FAD8) (Lipid Gene Database: Beisson)	envelope-inner-integral	11.2.3	lipid metabolism.FA desaturation.omega 3 desaturase	NULL	NULL
GRMZM2G128971_P02	Plastidial Linoleate Desaturase (FAD7/FAD8) (Lipid Gene Database: Beisson)	envelope-inner-integral	11.2.3	lipid metabolism.FA desaturation.omega 3 desaturase	NULL	NULL
GRMZM2G128971_P03	Plastidial Linoleate Desaturase (FAD7/FAD8) (Lipid Gene Database: Beisson)	envelope-inner-integral	11.2.3	lipid metabolism.FA desaturation.omega 3 desaturase	NULL	NULL
GRMZM2G129071_P01	unknown protein	plastid	35.1	not assigned.no ontology	NULL	NULL
GRMZM2G129155_P01	dynamin-related protein 3A	envelope-inner	26.17	misc.dynamin	NULL	NULL
GRMZM2G129155_P02	dynamin-related protein 3A	envelope-inner	26.17	misc.dynamin	NULL	NULL
GRMZM2G129208_P01	hcf101 - 2Fe-2S assembly PSI (also NFU-1)	plastid stroma	29.8	protein assembly and cofactor ligation	NULL	NULL
GRMZM2G129208_P02	hcf101 - 2Fe-2S assembly PSI (also NFU-1)	plastid stroma	29.8	protein assembly and cofactor ligation	NULL	NULL
GRMZM2G129208_P03	hcf101 - 2Fe-2S assembly PSI (also NFU-1)	plastid stroma	29.8	protein assembly and cofactor ligation	NULL	NULL
GRMZM2G129451_P01	starch synthase I (SSI)	plastid stroma	2.1.2.2	major CHO metabolism.synthesis.starch.starch synthase	NULL	NULL
GRMZM2G129451_P02	starch synthase I (SSI)	plastid stroma	2.1.2.2	major CHO metabolism.synthesis.starch.starch synthase	NULL	NULL
GRMZM2G129513_P01	malate dehydrogenase [NADP] (high abundant)	plastid stroma	1.5*	PS. C4 malate shuttle.MDH	NULL	NULL
GRMZM2G129783_P01	in At - OTP84 - PPR protein - editing ndhF, psbZ, ndhB	plastid	27.1.5*	RNA.editing	NULL	NULL
GRMZM2G129804_P01	elongation factor P (EF-P)	plastid stroma	29.2.4	protein.synthesis.elongation	NULL	NULL
GRMZM2G129804_P02	elongation factor P (EF-P)	plastid stroma	29.2.4	protein.synthesis.elongation	NULL	NULL
GRMZM2G130062_P01	2-isopropylmalate synthase -related -2	plastid stroma	13.1.4.4.1	amino acid metabolism.synthesis.branched chain group.leucine specific.2-isopropylmalate synthase	NULL	NULL
GRMZM2G130064_P01	TOC75-V (IAP75)	envelope-outer	29.3.3	protein.targeting.chloroplast	NULL	NULL
GRMZM2G130064_P02	TOC75-V (IAP75)	envelope-outer	29.3.3	protein.targeting.chloroplast	NULL	NULL
GRMZM2G130064_P03	TOC75-V (IAP75)	envelope-outer	29.3.3	protein.targeting.chloroplast	NULL	NULL
GRMZM2G130085_P01	DegP8 (lumen)	thylakoid-peripheral-lumenal-side	29.5.5	protein.degradation.serine protease	NULL	NULL
GRMZM2G130085_P02	DegP8 (lumen)	thylakoid-peripheral-lumenal-side	29.5.5	protein.degradation.serine protease	NULL	NULL
GRMZM2G130085_P03	DegP8 (lumen)	thylakoid-peripheral-lumenal-side	29.5.5	protein.degradation.serine protease	NULL	NULL
GRMZM2G130121_P01	ClpB3	plastid stroma	29.6	protein.folding	NULL	NULL
GRMZM2G130332_P01	diaminopimelate epimerase	plastid stroma	13.1.3.5.4	amino acid metabolism.synthesis.aspartate family.lysine.diaminopimelate epimerase	NULL	NULL
GRMZM2G130332_P02	diaminopimelate epimerase	plastid stroma	13.1.3.5.4	amino acid metabolism.synthesis.aspartate family.lysine.diaminopimelate epimerase	NULL	NULL
GRMZM2G130332_P03	diaminopimelate epimerase	plastid stroma	13.1.3.5.4	amino acid metabolism.synthesis.aspartate family.lysine.diaminopimelate epimerase	NULL	NULL
GRMZM2G130332_P04	diaminopimelate epimerase	plastid stroma	13.1.3.5.4	amino acid metabolism.synthesis.aspartate family.lysine.diaminopimelate epimerase	NULL	NULL
GRMZM2G130358_P01	50S ribosomal protein L31	plastid ribosome	29.2.1.1.1.2.31	protein.synthesis.ribosomal protein.prokaryotic.chloroplast.50S subunit.L31	NULL	NULL
GRMZM2G130358_P02	50S ribosomal protein L31	plastid ribosome	29.2.1.1.1.2.31	protein.synthesis.ribosomal protein.prokaryotic.chloroplast.50S subunit.L31	NULL	NULL
GRMZM2G130379_P01	rubredoxin protein	thylakoid-integral	21.1	redox.thioredoxin	NULL	NULL
GRMZM2G130651_P01	Tic22-III	envelope	29.3.3	protein.targeting.chloroplast	NULL	NULL
GRMZM2G130773_P01	mTERF protein	plastid nucleoid	26.34*	misc.mTERF containing protein	NULL	NULL
GRMZM2G130773_P02	mTERF protein	plastid nucleoid	26.34*	misc.mTERF containing protein	NULL	NULL
GRMZM2G131202_P01	thioredoxin m3	plastid	21.1	redox.thioredoxin	NULL	NULL
GRMZM2G131332_P01	CRR22 - PPR protein (DYW in Ath)	plastid nucleoid	27.1.5*	RNA.editing	NULL	NULL
GRMZM2G131489_P01	putative lhcb3 or putative lhcb5	thylakoid-integral	1.1.1.1	PS.lightreaction.photosystem II.LHC-II	NULL	NULL
GRMZM2G131489_P02	putative lhcb3 or putative lhcb5	thylakoid-integral	1.1.1.1	PS.lightreaction.photosystem II.LHC-II	NULL	NULL
GRMZM2G131489_P03	putative lhcb3 or putative lhcb5	thylakoid-integral	1.1.1.1	PS.lightreaction.photosystem II.LHC-II	NULL	NULL
GRMZM2G131708_P01	methyltransferase domain protein	plastid	29.4	protein.postranslational modification	NULL	NULL
GRMZM2G131708_P02	methyltransferase domain protein	plastid	29.4	protein.postranslational modification	NULL	NULL
GRMZM2G131708_P03	methyltransferase domain protein	plastid	29.4	protein.postranslational modification	NULL	NULL
GRMZM2G131708_P04	methyltransferase domain protein	plastid	29.4	protein.postranslational modification	NULL	NULL
GRMZM2G132021_P01	CRS2	plastid nucleoid	27.1.1	RNA.processing.splicing	NULL	NULL
GRMZM2G132021_P02	CRS2	plastid nucleoid	27.1.1	RNA.processing.splicing	NULL	NULL
GRMZM2G132021_P03	CRS2	plastid nucleoid	27.1.1	RNA.processing.splicing	NULL	NULL
GRMZM2G132130_P01	expressed protein	plastid	35.2	not assigned.unknown	NULL	NULL
GRMZM2G132140_P01	PPR protein	plastid nucleoid	27.7*	RNA.misc.pentatricopeptide (PPR) repeat-containing protein	NULL	NULL
GRMZM2G132506_P01	photosystem II reaction centre W (psbW -like)	thylakoid-peripheral-lumenal-side	1.1.1.2	PS.lightreaction.photosystem II.PSII polypeptide subunits	NULL	NULL
GRMZM2G132593_P01	expressed protein	plastid	35.2	not assigned.unknown	NULL	NULL
GRMZM2G132593_P02	expressed protein	plastid	35.2	not assigned.unknown	NULL	NULL
GRMZM2G132593_P03	expressed protein	plastid	35.2	not assigned.unknown	NULL	NULL
GRMZM2G132607_P01	pfkB-type carbohydrate kinase	plastid stroma	3.5	minor CHO metabolism.others	NULL	NULL
GRMZM2G132607_P02	pfkB-type carbohydrate kinase	plastid stroma	3.5	minor CHO metabolism.others	NULL	NULL
GRMZM2G132607_P03	pfkB-type carbohydrate kinase	plastid stroma	3.5	minor CHO metabolism.others	NULL	NULL
GRMZM2G132777_P01	N-acetyl glutamate kinase - interacts with PII	plastid stroma	13.1.2.3.2	amino acid metabolism.synthesis.glutamate family.arginine.acetylglutamate kinase	NULL	NULL
GRMZM2G132811_P01	cyclophilin-type peptidyl-prolyl cis-trans isomerase	plastid	29.6	protein.folding	NULL	NULL
GRMZM2G132847_P01	adenosine-to-inosine tRNA editing enzyme TADA	plastid	27.1.5*	RNA.editing	NULL	NULL
GRMZM2G133082_P01	isopentenyl diphosphate isomerase (IPP1) (dual cytosol & chloro)	plastid	16.1.1.8*	secondary metabolism.isoprenoids.non-mevalonate pathway.isopentenyl pyrophosphate:dimethyllallyl pyrophosphate isomerase	16.1.2.7	secondary metabolism.isoprenoids.mevalonate pathway.isopentenyl pyrophosphate:dimethyllallyl pyrophosphate isomeras
GRMZM2G133082_P02	isopentenyl diphosphate isomerase (IPP1) (dual cytosol & chloro)	plastid	16.1.1.8*	secondary metabolism.isoprenoids.non-mevalonate pathway.isopentenyl pyrophosphate:dimethyllallyl pyrophosphate isomerase	16.1.2.7	secondary metabolism.isoprenoids.mevalonate pathway.isopentenyl pyrophosphate:dimethyllallyl pyrophosphate isomeras
GRMZM2G133082_P03	isopentenyl diphosphate isomerase (IPP1) (dual cytosol & chloro)	plastid	16.1.1.8*	secondary metabolism.isoprenoids.non-mevalonate pathway.isopentenyl pyrophosphate:dimethyllallyl pyrophosphate isomerase	16.1.2.7	secondary metabolism.isoprenoids.mevalonate pathway.isopentenyl pyrophosphate:dimethyllallyl pyrophosphate isomeras
GRMZM2G133082_P04	isopentenyl diphosphate isomerase (IPP1) (dual cytosol & chloro)	plastid	16.1.1.8*	secondary metabolism.isoprenoids.non-mevalonate pathway.isopentenyl pyrophosphate:dimethyllallyl pyrophosphate isomerase	16.1.2.7	secondary metabolism.isoprenoids.mevalonate pathway.isopentenyl pyrophosphate:dimethyllallyl pyrophosphate isomeras
GRMZM2G133121_P01	phosphoribosylaminoimidazole carboxylase	plastid	23.1.2.6	nucleotide metabolism.synthesis.purine.AIR carboxylase	NULL	NULL
GRMZM2G133121_P02	phosphoribosylaminoimidazole carboxylase	plastid	23.1.2.6	nucleotide metabolism.synthesis.purine.AIR carboxylase	NULL	NULL
GRMZM2G133314_P01	WD-repeat and Rho domain -model problem? (model 1 much longer than models 2-4)	plastid	30.5	signalling.G-proteins	NULL	NULL
GRMZM2G133314_P02	WD-repeat and Rho domain -model problem? (model 1 much longer than models 2-4)	NULL	30.5	signalling.G-proteins	NULL	NULL
GRMZM2G133314_P03	WD-repeat and Rho domain -model problem? (model 1 much longer than models 2-4)	NULL	30.5	signalling.G-proteins	NULL	NULL
GRMZM2G133314_P04	WD-repeat and Rho domain -model problem? (model 1 much longer than models 2-4)	NULL	30.5	signalling.G-proteins	NULL	NULL
GRMZM2G133359_P01	cysteine synthase 2 (CS26)	plastid	13.1.5.3.1	amino acid metabolism.synthesis.serine-glycine-cysteine group.cysteine.OASTL	NULL	NULL
GRMZM2G133359_P02	cysteine synthase 2 (CS26)	plastid	13.1.5.3.1	amino acid metabolism.synthesis.serine-glycine-cysteine group.cysteine.OASTL	NULL	NULL
GRMZM2G133400_P01	expressed protein - UPF0114 domain	plastid	29.2.1.99.99	protein.synthesis.ribosomal protein.unknown.unknown	NULL	NULL
GRMZM2G133400_P02	expressed protein - UPF0114 domain	plastid	35.2	not assigned.unknown	NULL	NULL
GRMZM2G133400_P03	expressed protein - UPF0114 domain	plastid	35.2	not assigned.unknown	NULL	NULL
GRMZM2G133844_P01	NDH O	thylakoid	1.1.6	PS.lightreaction.NADH DH	NULL	NULL
GRMZM2G134067_P01	unknown protein	plastid	35.2	not assigned.unknown	NULL	NULL
GRMZM2G134256_P01	transaldolase 1 (TA1) - very abundant	plastid stroma	7.2.2	OPP.non-reductive PP.transaldolase	NULL	NULL
GRMZM2G134256_P02	transaldolase 1 (TA1) - very abundant	plastid stroma	7.2.2	OPP.non-reductive PP.transaldolase	NULL	NULL
GRMZM2G134398_P01	antitermination NusB domain protein	plastid nucleoid	27.3.50	RNA.regulation of transcription.putative transcription regulator	NULL	NULL
GRMZM2G134398_P02	antitermination NusB domain protein	plastid nucleoid	27.3.50	RNA.regulation of transcription.putative transcription regulator	NULL	NULL
GRMZM2G134398_P03	antitermination NusB domain protein	plastid nucleoid	27.3.50	RNA.regulation of transcription.putative transcription regulator	NULL	NULL
GRMZM2G134439_P01	RNAse J - ribonuclease	plastid nucleoid	27.1.19	RNA.processing.ribonucleases	NULL	NULL
GRMZM2G135498_P01	Ketoacyl-ACP Synthase I (KAS I)	plastid stroma	11.1.3	lipid metabolism.FA synthesis and FA elongation.ketoacyl ACP synthase	NULL	NULL
GRMZM2G136262_P01	acyl carrier protein (ACP4)	plastid stroma	11.1.12	lipid metabolism.FA synthesis and FA elongation.ACP protein	NULL	NULL
GRMZM2G136306_P01	expressed protein	plastid	35.2	not assigned.unknown	NULL	NULL
GRMZM2G136522_P01	NADPH thioredoxin reductase (NTRC)	plastid stroma	21.1	redox.thioredoxin	NULL	NULL
GRMZM2G136522_P02	NADPH thioredoxin reductase (NTRC)	plastid stroma	21.1	redox.thioredoxin	NULL	NULL
GRMZM2G136522_P04	NADPH thioredoxin reductase (NTRC)	plastid stroma	21.1	redox.thioredoxin	NULL	NULL
GRMZM2G136559_P01	50S ribosomal protein L35 1,2	plastid ribosome	29.2.1.1.1.2	protein.synthesis.ribosomal protein.prokaryotic.chloroplast.50S subunit	NULL	NULL
GRMZM2G136680_P01	unknown protein	plastid	35.2	not assigned.unknown	NULL	NULL
GRMZM2G136712_P01	bifunctional aspartokinase/homoserine dehydrogenase 2	plastid stroma	13.1.3.6.1.1	amino acid metabolism.synthesis.aspartate family.misc.homoserine.aspartate kinase	NULL	NULL
GRMZM2G136889_P01	Glu-tRNA(Gln) amidotransferase subunit C (in ATH dual targeted - cTP/mTP)	plastid	29.1.50*	protein.aa activation.glutamate-tRNA amidotransferase	NULL	NULL
GRMZM2G137151_P01	1-deoxy-D-xylulose-5-phosphate synthase (DXS)	plastid stroma	16.1.1.1	secondary metabolism.isoprenoids.non-mevalonate pathway.DXS	NULL	NULL
GRMZM2G137151_P02	1-deoxy-D-xylulose-5-phosphate synthase (DXS)	plastid stroma	16.1.1.1	secondary metabolism.isoprenoids.non-mevalonate pathway.DXS	NULL	NULL
GRMZM2G137151_P03	1-deoxy-D-xylulose-5-phosphate synthase (DXS)	plastid stroma	16.1.1.1	secondary metabolism.isoprenoids.non-mevalonate pathway.DXS	NULL	NULL
GRMZM2G137409_P01	4-hydroxy-3-methylbutyl diphosphate synthase (HDS)	plastid stroma	16.1.1.6	secondary metabolism.isoprenoids.non-mevalonate pathway.HDS	NULL	NULL
GRMZM2G137648_P01	NAD(P)H dehydrogenase subunit F (NDH 5)	thylakoid-peripheral-stromal-side	1.1.6	PS.lightreaction.NADH DH	NULL	NULL
GRMZM2G137849_P01	Brittle1 - uniporter - export AMP,ADP,ATP	envelope-inner-integral	34.8	transport.metabolite transporters at the envelope membrane	NULL	NULL
GRMZM2G138060_P01	isoamylase	plastid	2.1.2.4	major CHO metabolism.synthesis.starch.debranching	NULL	NULL
GRMZM2G138060_P02	isoamylase	plastid	2.1.2.4	major CHO metabolism.synthesis.starch.debranching	NULL	NULL
GRMZM2G138258_P01	MEP4 inner envelope transporter protein (tip- BS-enriched) most abundant MEP	envelope-inner-integral	34.8	transport.metabolite transporters at the envelope membrane	NULL	NULL
GRMZM2G138382_P01	anthranilate synthase (ASA2)	plastid stroma	13.1.6.5.1	amino acid metabolism.synthesis.aromatic aa.tryptophan.anthranilate synthase	NULL	NULL
GRMZM2G138995_P01	phoshatidic acid-binding protein (TGD2)	envelope-inner	11.15*	lipid metabolism.transport	NULL	NULL
GRMZM2G138995_P02	phoshatidic acid-binding protein (TGD2)	envelope-inner	11.15*	lipid metabolism.transport	NULL	NULL
GRMZM2G138995_P03	phoshatidic acid-binding protein (TGD2)	envelope-inner	11.15*	lipid metabolism.transport	NULL	NULL
GRMZM2G139123_P01	expressed protein	plastid stroma	35.2	not assigned.unknown	NULL	NULL
GRMZM2G139462_P02	aspartate/glutamate/uridylate kinase	plastid stroma	23.4.3	nucleotide metabolism.phosphotransfer and pyrophosphatases.uridylate kinase	NULL	NULL
GRMZM2G139462_P03	aspartate/glutamate/uridylate kinase	plastid stroma	23.4.3	nucleotide metabolism.phosphotransfer and pyrophosphatases.uridylate kinase	NULL	NULL
GRMZM2G139512_P01	ceQORH - oxidoreductase, Zn binding dehydrogenase family	envelope-inner-peripheral-stromal-side	26.7	misc.oxidases - copper, flavone etc.	NULL	NULL
GRMZM2G139512_P02	ceQORH - oxidoreductase, Zn binding dehydrogenase family	envelope-inner-peripheral-stromal-side	26.7	misc.oxidases - copper, flavone etc.	NULL	NULL
GRMZM2G139512_P03	ceQORH - oxidoreductase, Zn binding dehydrogenase family	envelope-inner-peripheral-stromal-side	26.7	misc.oxidases - copper, flavone etc.	NULL	NULL
GRMZM2G139512_P04	ceQORH - oxidoreductase, Zn binding dehydrogenase family	envelope-inner-peripheral-stromal-side	26.7	misc.oxidases - copper, flavone etc.	NULL	NULL
GRMZM2G139512_P05	ceQORH - oxidoreductase, Zn binding dehydrogenase family	envelope-inner-peripheral-stromal-side	26.7	misc.oxidases - copper, flavone etc.	NULL	NULL
GRMZM2G139680_P01	2-Cys Peroxiredoxin B (Prx B)	plastid stroma	21.5	redox.periredoxins	NULL	NULL
GRMZM2G139803_P01	ferredoxin-thioredoxin reductase alpha (FTR-A)	plastid stroma	21.1	redox.thioredoxin	NULL	NULL
GRMZM2G140288_P01	amine oxidase family	plastid stroma	35.2	not assigned.unknown	NULL	NULL
GRMZM2G140288_P02	amine oxidase family	plastid stroma	16.1.4	secondary metabolism.isoprenoids.carotenoids	NULL	NULL
GRMZM2G140288_P03	amine oxidase family	plastid stroma	16.1.4	secondary metabolism.isoprenoids.carotenoids	NULL	NULL
GRMZM2G140432_P01	glutamyl endopeptidase (cGEP)	plastid stroma	29.5.5	protein.degradation.serine protease	NULL	NULL
GRMZM2G140614_P01	glucose-6-phosphate isomerase (G6PI-1)	plastid stroma	2.1.3*	major CHO metabolism.synthesis.hexose phosphates.G6PI	4.3	glycolysis.G6PIsomerase
GRMZM2G140614_P02	glucose-6-phosphate isomerase (G6PI-1)	plastid stroma	2.1.3*	major CHO metabolism.synthesis.hexose phosphates.G6PI	4.3	glycolysis.G6PIsomerase
GRMZM2G140782_P01	unknown protein (fibrillin?)	thylakoid	35.2	not assigned.unknown	NULL	NULL
GRMZM2G140782_P02	unknown protein (fibrillin?)	thylakoid	35.2	not assigned.unknown	NULL	NULL
GRMZM2G140809_P01	expressed protein	plastid stroma	35.2	not assigned.unknown	NULL	NULL
GRMZM2G140809_P02	expressed protein	plastid stroma	35.2	not assigned.unknown	NULL	NULL
GRMZM2G141241_P01	expressed protein	plastid	35.2	not assigned.unknown	NULL	NULL
GRMZM2G141241_P02	expressed protein	plastid	35.2	not assigned.unknown	NULL	NULL
GRMZM2G141241_P03	expressed protein	plastid	35.2	not assigned.unknown	NULL	NULL
GRMZM2G141273_P01	arogenate dehydratase (ADT)	plastid stroma	13.1.6.3.1	amino acid metabolism.synthesis.aromatic aa.phenylalanine.arogenate dehydratase / prephenate dehydratase	NULL	NULL
GRMZM2G141273_P02	arogenate dehydratase (ADT)	plastid stroma	13.1.6.3.1	amino acid metabolism.synthesis.aromatic aa.phenylalanine.arogenate dehydratase / prephenate dehydratase	NULL	NULL
GRMZM2G141273_P03	arogenate dehydratase (ADT)	plastid stroma	13.1.6.3.1	amino acid metabolism.synthesis.aromatic aa.phenylalanine.arogenate dehydratase / prephenate dehydratase	NULL	NULL
GRMZM2G141273_P04	arogenate dehydratase (ADT)	plastid stroma	13.1.6.3.1	amino acid metabolism.synthesis.aromatic aa.phenylalanine.arogenate dehydratase / prephenate dehydratase	NULL	NULL
GRMZM2G141289_P01	malate dehydrogenase [NAD] (NAD-MDH)	plastid stroma	8.2.99	TCA / org. transformation.other organic acid transformaitons.misc	NULL	NULL
GRMZM2G141399_P01	starch synthase IIIb (SSIIIb)	plastid stroma	2.1.2.2	major CHO metabolism.synthesis.starch.starch synthase	NULL	NULL
GRMZM2G141399_P02	starch synthase type III -2	plastid stroma	2.1.2.2	major CHO metabolism.synthesis.starch.starch synthase	NULL	NULL
GRMZM2G141636_P01	nickel ion transporter	plastid	34.12	transport.metal	NULL	NULL
GRMZM2G141707_P01	thioredoxin z (Trx Z)	plastid	21.1	redox.thioredoxin	NULL	NULL
GRMZM2G141707_P02	thioredoxin z (Trx Z)	plastid	21.1	redox.thioredoxin	NULL	NULL
GRMZM2G141707_P03	thioredoxin z (Trx Z)	plastid	21.1	redox.thioredoxin	NULL	NULL
GRMZM2G142097_P01	50S ribosomal protein L18	plastid ribosome	29.2.1.1.1.2.18	protein.synthesis.ribosomal protein.prokaryotic.chloroplast.50S subunit.L18	NULL	NULL
GRMZM2G142097_P02	50S ribosomal protein L18	plastid ribosome	29.2.1.1.1.2.18	protein.synthesis.ribosomal protein.prokaryotic.chloroplast.50S subunit.L18	NULL	NULL
GRMZM2G142097_P03	50S ribosomal protein L18	plastid ribosome	29.2.1.1.1.2.18	protein.synthesis.ribosomal protein.prokaryotic.chloroplast.50S subunit.L18	NULL	NULL
GRMZM2G142150_P01	mTERF protein	plastid nucleoid	26.34*	misc.mTERF containing protein	NULL	NULL
GRMZM2G142150_P02	mTERF protein	plastid nucleoid	26.34*	misc.mTERF containing protein	NULL	NULL
GRMZM2G142413_P01	MFP1-1	plastid nucleoid	28.3*	DNA.plastid nucleoid interacting	NULL	NULL
GRMZM2G142740_P01	CFM3-like	plastid nucleoid	27.1.1	RNA.processing.splicing	NULL	NULL
GRMZM2G142873_P01	MGD1 - monogalactosyldiacylglycerol synthetase	envelope-inner	11.10.1	lipid metabolism.glycolipid synthesis.MGDG synthase	NULL	NULL
GRMZM2G142873_P02	MGD1 - monogalactosyldiacylglycerol synthetase	envelope-inner	11.10.1	lipid metabolism.glycolipid synthesis.MGDG synthase	NULL	NULL
GRMZM2G143202_P01	lutein - LUT1 -cytochrome P450-type monooxygenase CYP91C1; alpha hydroxylase	plastid	16.1.4	secondary metabolism.isoprenoids.carotenoids	NULL	NULL
GRMZM2G143202_P02	lutein - LUT1 -cytochrome P450-type monooxygenase CYP91C1; alpha hydroxylase	plastid	16.1.4	secondary metabolism.isoprenoids.carotenoids	NULL	NULL
GRMZM2G143357_P01	acetolactate synthase III, chloroplast	plastid stroma	13.1.4.1.1	amino acid metabolism.synthesis.branched chain group.common.acetolactate synthase	NULL	NULL
GRMZM2G143392_P01	SIG2 sigma factor (Sig2-1)	plastid nucleoid	27.2	RNA.transcription	NULL	NULL
GRMZM2G143469_P01	Ohp2 -2	thylakoid-integral	1.1.8*	light stress chlorophyll binding	NULL	NULL
GRMZM2G143480_P01	6,7-dimethyl-8-ribityllumazine (DMRL) synthase (COS1) (vit B2 synthesis)	plastid	18.3.2	Co-factor and vitamine metabolism.riboflavin.riboflavin synthase	NULL	NULL
GRMZM2G143480_P02	6,7-dimethyl-8-ribityllumazine (DMRL) synthase (COS1) (vit B2 synthesis)	plastid	18.3.2	Co-factor and vitamine metabolism.riboflavin.riboflavin synthase	NULL	NULL
GRMZM2G143480_P03	6,7-dimethyl-8-ribityllumazine (DMRL) synthase (COS1) (vit B2 synthesis)	plastid	18.3.2	Co-factor and vitamine metabolism.riboflavin.riboflavin synthase	NULL	NULL
GRMZM2G143480_P04	6,7-dimethyl-8-ribityllumazine (DMRL) synthase (COS1) (vit B2 synthesis)	plastid	18.3.2	Co-factor and vitamine metabolism.riboflavin.riboflavin synthase	NULL	NULL
GRMZM2G143646_P01	PPR protein	plastid nucleoid	27.7*	RNA.misc.pentatricopeptide (PPR) repeat-containing protein	NULL	NULL
GRMZM2G143767_P01	protein kinase C (inhibitor) (Zinc-binding protein)	plastid stroma	29.4.2*	protein.postranslational modification.kinase inhibitor	NULL	NULL
GRMZM2G143788_P01	SWIB complex BAF60b domain-containing protein	plastid	35.1	not assigned.no ontology	NULL	NULL
GRMZM2G143870_P01	PSRP-2 associates with 30S	thylakoid-peripheral-stromal-side	29.2.1.1.1.1	protein.synthesis.ribosomal protein.prokaryotic.chloroplast.30S subunit	NULL	NULL
GRMZM2G143870_P02	PSRP-2 associates with 30S	thylakoid-peripheral-stromal-side	29.2.1.1.1.1	protein.synthesis.ribosomal protein.prokaryotic.chloroplast.30S subunit	NULL	NULL
GRMZM2G143917_P01	vestitone reductase-related	thylakoid	35.1	not assigned.no ontology	NULL	NULL
GRMZM2G143955_P01	oleoyl-acyl carrier protein thioesterase	plastid	11.1.7	lipid metabolism.FA synthesis and FA elongation.ACP thioesterase	NULL	NULL
GRMZM2G143955_P02	oleoyl-acyl carrier protein thioesterase	NULL	11.1.7	lipid metabolism.FA synthesis and FA elongation.ACP thioesterase	NULL	NULL
GRMZM2G143955_P03	oleoyl-acyl carrier protein thioesterase	NULL	11.1.7	lipid metabolism.FA synthesis and FA elongation.ACP thioesterase	NULL	NULL
GRMZM2G144081_P01	Brittle1 - uniporter - export AMP,ADP,ATP	envelope-inner-integral	34.8	transport.metabolite transporters at the envelope membrane	NULL	NULL
GRMZM2G144081_P02	Brittle1 - uniporter - export AMP,ADP,ATP	envelope-inner-integral	34.8	transport.metabolite transporters at the envelope membrane	NULL	NULL
GRMZM2G144730_P01	pyruvate kinase isozyme G	plastid stroma	11.1.30	lipid metabolism.FA synthesis and FA elongation.pyruvate kinase	NULL	NULL
GRMZM2G144742_P01	expressed protein	plastid	35.2	not assigned.unknown	NULL	NULL
GRMZM2G144742_P02	expressed protein	plastid	35.2	not assigned.unknown	NULL	NULL
GRMZM2G144742_P03	expressed protein	plastid	35.2	not assigned.unknown	NULL	NULL
GRMZM2G144742_P04	expressed protein	plastid	35.2	not assigned.unknown	NULL	NULL
GRMZM2G144742_P05	expressed protein	plastid	35.2	not assigned.unknown	NULL	NULL
GRMZM2G144742_P06	expressed protein	plastid	35.2	not assigned.unknown	NULL	NULL
GRMZM2G144742_P07	expressed protein	plastid	35.2	not assigned.unknown	NULL	NULL
GRMZM2G144843_P01	CRR28 (Ath) -DYW-containing PPR protein	plastid	27.1.5*	RNA.editing	NULL	NULL
GRMZM2G145496_P01	50S ribosomal protein L27	plastid ribosome	29.2.1.1.1.2.27	protein.synthesis.ribosomal protein.prokaryotic.chloroplast.50S subunit.L27	NULL	NULL
GRMZM2G145496_P02	50S ribosomal protein L27	plastid ribosome	29.2.1.1.1.2.27	protein.synthesis.ribosomal protein.prokaryotic.chloroplast.50S subunit.L27	NULL	NULL
GRMZM2G145500_P01	Tic21 (cia5) also named PIC1 - Fe transporter	envelope-inner-integral	34.12	transport.metal	NULL	NULL
GRMZM2G145500_P02	Tic21 (cia5) also named PIC1 - Fe transporter	envelope-inner-integral	34.12	transport.metal	NULL	NULL
GRMZM2G145500_P03	Tic21 (cia5) also named PIC1 - Fe transporter	envelope-inner-integral	34.12	transport.metal	NULL	NULL
GRMZM2G145500_P04	Tic21 (cia5) also named PIC1 - Fe transporter	envelope-inner-integral	34.12	transport.metal	NULL	NULL
GRMZM2G145595_P01	E3 -dihydrolipoamide dehydrogenase 1 (PDH 1)	envelope-inner-peripheral-stromal-side	11.1.31	lipid metabolism.FA synthesis and FA elongation.pyruvate DH	NULL	NULL
GRMZM2G145595_P02	E3 -dihydrolipoamide dehydrogenase 1 (PDH 1)	envelope-inner-peripheral-stromal-side	11.1	lipid metabolism.FA synthesis and FA elongation	NULL	NULL
GRMZM2G145850_P01	expressed protein	plastid stroma	35.2	not assigned.unknown	NULL	NULL
GRMZM2G145870_P01	indole-3-glycerol phosphate synthase (IGPS) (both BS & M)	plastid stroma	13.1.6.5.4	amino acid metabolism.synthesis.aromatic aa.tryptophan.indole-3-glycerol phosphate synthase	NULL	NULL
GRMZM2G145870_P02	indole-3-glycerol phosphate synthase (IGPS) (both BS & M)	plastid stroma	13.1.6.5.4	amino acid metabolism.synthesis.aromatic aa.tryptophan.indole-3-glycerol phosphate synthase	NULL	NULL
GRMZM2G145895_P01	expressed protein	plastid	35.2	not assigned.unknown	NULL	NULL
GRMZM2G145895_P02	expressed protein	plastid	35.2	not assigned.unknown	NULL	NULL
[truncated: 9,588 more rows]
