# Supplementary material for: Multiscale Metabolic Modeling of C4 Plants: Connecting Nonlinear Genome-Scale Models to Leaf-Scale Metabolism in Developing Maize Leaves
Source: PLoS One. 2016 Mar 18;11(3):e0151722. doi: 10.1371/journal.pone.0151722 (PMC4807923; doi:10.1371/journal.pone.0151722)
Supplement: S2 Protocol — (GZ) [file pone.0151722.s023.gz › paper_source/model_construction/data/wl_fpkm_total.txt]

AC147602.5_FG004	40964.6376
AC148152.3_FG001	0.812562
AC148152.3_FG005	202.176664
AC148152.3_FG006	2.4185348
AC148152.3_FG008	330.451824
AC148167.6_FG001	284.467466
AC149475.2_FG002	540.08186
AC149475.2_FG003	431.352848
AC149475.2_FG005	28.6504788
AC149475.2_FG007	162.9222552
AC149810.2_FG003	0.0
AC149810.2_FG004	0.0
AC149810.2_FG008	1.6325736
AC149818.2_FG001	14.5781804
AC149818.2_FG004	416.476652
AC149818.2_FG005	15.041602
AC149818.2_FG006	67.5727686
AC149818.2_FG007	12.088041
AC149818.2_FG008	16.5801866
AC149818.2_FG009	0.4393488
AC149828.2_FG002	317.803618
AC149828.2_FG004	140.804534
AC149828.2_FG005	0.757194
AC149829.2_FG002	19.620016
AC149829.2_FG003	19.7099795
AC149829.2_FG004	340.098112
AC149829.2_FG006	595.149444
AC150739.3_FG001	8.30761142
AC152495.1_FG002	0.5294096
AC152495.1_FG003	0.20409908
AC152495.1_FG010	0.52831946
AC152495.1_FG011	1.7791742
AC152495.1_FG012	4.78658412
AC152495.1_FG013	0.16463954
AC152495.1_FG015	0.0
AC152495.1_FG017	1.20121318
AC155352.2_FG001	0.0
AC155352.2_FG010	0.0
AC155376.2_FG002	0.0
AC155376.2_FG004	199.6142724
AC155376.2_FG005	54.430254
AC155377.1_FG001	61.256277
AC155377.1_FG002	105.2979456
AC155390.2_FG002	6.29600652
AC155434.2_FG001	206.604466
AC155434.2_FG003	0.5729418
AC155434.2_FG004	8.6714165
AC155434.2_FG005	63.0915092
AC155434.2_FG006	920.27664
AC155496.2_FG009	47.1197018
AC155610.2_FG007	896.8543458
AC155610.2_FG009	4194.16092
AC155622.2_FG001	210.1277874
AC155622.2_FG004	201.458904
AC155624.2_FG006	42.3594106
AC155624.2_FG011	585.53862
AC159612.1_FG007	59.8932944
AC165171.2_FG002	34.7005092
AC165178.2_FG004	46.3433524
AC166636.1_FG007	205.9921134
AC166636.1_FG008	11.2681074
AC166636.1_FG009	0.94878812
AC177831.3_FG004	27.3792022
AC177833.2_FG001	0.0
AC177837.3_FG002	0.0
AC177838.2_FG015	91.574948
AC177844.2_FG003	0.0
AC177850.2_FG003	0.0
AC177850.2_FG005	235.413697
AC177860.4_FG002	0.2940576
AC177890.3_FG005	4.2621826
AC177893.3_FG003	0.0917986
AC177893.3_FG006	0.0
AC177897.2_FG002	2.350515
AC177897.2_FG022	0.0
AC177897.2_FG029	0.0
AC177899.2_FG009	3.83854202
AC177899.2_FG012	0.0
AC177900.4_FG001	0.0
AC177905.2_FG001	2.86588
AC177905.2_FG003	0.520544
AC177908.3_FG002	51.3187988
AC177908.3_FG003	0.0
AC177908.3_FG006	0.0
AC177911.4_FG005	2.5855008
AC177920.3_FG008	0.0
AC177922.2_FG002	0.0857314
AC177924.2_FG001	0.2705022
AC177924.2_FG003	228.06567
AC177926.2_FG003	0.0
AC177930.2_FG001	0.6468538
AC177930.2_FG002	1.040764
AC177936.6_FG008	67.8400938
AC177941.3_FG001	0.0363782
AC177941.3_FG006	0.0
AC177946.2_FG004	811.5424432
AC177947.2_FG003	4.002031
AC182105.3_FG006	0.0
AC182413.4_FG002	0.153692
AC182439.4_FG004	0.0
AC182482.3_FG003	122.5106732
AC182615.4_FG001	0.0
AC182617.3_FG001	298.386254
AC182627.2_FG003	1.094034
AC182831.3_FG004	0.0
AC182838.3_FG006	263.538898
AC183315.4_FG006	89.069025
AC183319.3_FG001	98.6756146
AC183372.4_FG006	0.2096818
AC183412.5_FG005	0.66232266
AC183413.3_FG006	0.0
AC183509.1_FG001	4.8879046
AC183514.3_FG006	0.0
AC183817.2_FG002	0.0
AC183888.4_FG006	60.902664
AC183888.4_FG008	0.1252354
AC183914.3_FG004	0.260328
AC183915.4_FG001	0.0
AC183927.3_FG004	23.937547
AC183928.4_FG001	2.2931674
AC183932.3_FG007	76.699568
AC183938.4_FG011	1.1662992
AC183944.4_FG003	0.0
AC183950.2_FG002	0.0
AC183950.2_FG003	0.0
AC183950.2_FG004	10.6220878
AC183950.2_FG005	13.144847
AC183968.2_FG001	4.6642818
AC184112.4_FG010	0.221404
AC184116.3_FG001	0.207602
AC184127.3_FG003	11.9623542
AC184130.4_FG005	0.8398196
AC184130.4_FG012	0.2030866
AC184133.3_FG001	0.6643506
AC184164.2_FG004	0.0
AC184164.2_FG006	0.0
AC184169.3_FG001	84.2513186
AC184170.4_FG002	0.9788542
AC184171.4_FG002	1.0304094
AC184172.3_FG001	0.0
AC184699.3_FG005	8.539821
AC184764.3_FG003	0.0
AC184764.3_FG006	0.0
AC184765.4_FG005	0.5239118
AC184771.4_FG003	0.0
AC184775.2_FG002	0.0
AC184788.2_FG001	0.507073
AC184789.4_FG002	0.0
AC184794.2_FG003	0.0
AC184831.3_FG003	14.3003108
AC184831.3_FG005	0.0
AC184831.3_FG008	0.0
AC184836.3_FG002	0.0
AC184857.2_FG006	0.0
AC184871.2_FG009	0.0
AC185108.3_FG006	0.0
AC185108.3_FG010	19.3231272
AC185108.3_FG011	0.186399
AC185122.3_FG009	0.0
AC185126.3_FG006	2.3990566
AC185130.2_FG004	0.0
AC185130.2_FG005	0.0
AC185217.3_FG004	0.0
AC185217.3_FG007	9.9433534
AC185226.4_FG001	31.9556112
AC185252.4_FG002	0.0
AC185254.4_FG002	2.1580274
AC185256.3_FG002	6.2425612
AC185256.3_FG003	0.14559424
AC185261.4_FG002	0.0
AC185265.3_FG003	0.0
AC185276.2_FG004	78.0630112
AC185276.2_FG006	0.0
AC185281.5_FG006	3.514478
AC185300.4_FG002	53.4685684
AC185305.3_FG003	109.03394
AC185415.3_FG005	69.414252
AC185422.3_FG005	37.9095918
AC185427.5_FG004	9.1258218
AC185443.3_FG004	0.0
AC185460.3_FG004	0.2078988
AC185466.3_FG001	2.0136336
AC185471.3_FG005	39.792337
AC185473.3_FG005	0.0
AC185475.3_FG001	17.1087632
AC185478.4_FG005	4.7809848
AC185478.4_FG007	0.0
AC185487.4_FG001	1.569086
AC185500.3_FG001	3.0253354
AC185501.3_FG001	0.456521
AC185501.3_FG006	10.0404944
AC185504.4_FG002	0.0
AC185522.2_FG002	5.5922978
AC185530.2_FG004	0.0
AC185586.4_FG003	0.0
AC185587.3_FG003	0.0
AC185588.2_FG002	2.0260814
AC185593.3_FG003	15.4612062
AC185605.3_FG003	0.0
AC185610.3_FG001	0.0
AC185611.3_FG001	0.0
AC185623.4_FG010	2.00738
AC185623.4_FG012	0.0
AC185628.3_FG010	0.0
AC185642.4_FG001	1.452926
AC185648.3_FG007	0.0
AC185649.2_FG003	0.0
AC185655.3_FG004	0.0
AC185655.3_FG005	0.0
AC185656.3_FG002	0.0
AC185660.3_FG003	0.0
AC186009.3_FG001	0.7937498
AC186013.3_FG001	0.5111626
AC186145.3_FG002	21.8409342
AC186147.3_FG008	151.660025
AC186156.3_FG004	0.1017784
AC186156.3_FG005	0.0
AC186164.3_FG001	18.6008608
AC186166.3_FG008	20.6588124
AC186189.3_FG004	0.0
AC186189.3_FG005	0.0
AC186195.4_FG001	0.0
AC186231.4_FG002	0.7051586
AC186233.3_FG007	0.3821052
AC186283.4_FG002	0.5762492
AC186284.3_FG007	0.3887352
AC186287.7_FG005	7.7480596
AC186309.3_FG002	0.0
AC186309.3_FG006	0.0
AC186310.4_FG004	0.04215176
AC186322.4_FG003	0.0
AC186322.4_FG005	0.285627
AC186329.3_FG006	1.083128
AC186337.3_FG003	0.0
AC186375.3_FG001	0.0
AC186404.3_FG002	0.0
AC186406.4_FG006	0.0
AC186408.5_FG005	0.0
AC186412.4_FG011	0.0
AC186417.3_FG004	0.0
AC186417.3_FG006	0.0
AC186424.4_FG009	0.0
AC186431.5_FG001	0.0
AC186433.4_FG001	33.8985088
AC186493.4_FG002	0.0
AC186500.3_FG001	0.9872492
AC186506.3_FG001	0.0
AC186512.3_FG007	539.65254
AC186519.4_FG002	0.0
AC186524.3_FG005	0.0
AC186524.3_FG006	0.567002
AC186563.4_FG004	5.019776
AC186577.3_FG006	77.2529638
AC186579.3_FG007	0.0
AC186581.3_FG003	0.1835616
AC186583.3_FG004	0.0
AC186585.4_FG002	0.0
AC186590.3_FG005	0.0
AC186590.3_FG006	0.0
AC186592.3_FG002	0.8329137
AC186592.3_FG003	0.0
AC186602.4_FG003	0.0
AC186603.6_FG003	3.9884796
AC186606.4_FG003	10.3823152
AC186611.4_FG005	0.0
AC186613.4_FG003	0.0
AC186619.3_FG001	4.497376
AC186647.3_FG001	0.0
AC186653.4_FG005	0.0
AC186656.4_FG004	8.371896
AC186656.4_FG012	0.0619436
AC186663.3_FG006	0.0
AC186667.3_FG007	0.0
AC186669.3_FG002	1.0594958
AC186684.4_FG001	0.3577442
AC186691.4_FG006	0.0
AC186743.4_FG003	6.69405
AC186781.4_FG006	1.3961646
AC186782.4_FG003	0.1415296
AC186785.4_FG002	0.0
AC186789.4_FG001	0.0
AC186800.3_FG005	0.987238
AC186807.4_FG002	2.022048
AC186815.3_FG003	0.0495758
AC186828.3_FG001	0.5176752
AC186845.4_FG009	0.0
AC186897.4_FG016	2.825626
AC186902.4_FG006	0.0
AC186902.4_FG009	0.0
AC186904.4_FG007	0.0
AC186905.3_FG013	0.0
AC187037.4_FG008	24.80621
AC187046.3_FG009	0.0
AC187056.3_FG002	0.0
AC187065.3_FG003	0.9502654
AC187067.4_FG001	0.0
AC187072.4_FG001	0.0
AC187072.4_FG002	0.0
AC187080.3_FG006	0.95567292
AC187080.3_FG007	0.2098376
AC187082.3_FG003	0.0615708
AC187086.3_FG004	0.0
AC187088.3_FG002	0.0
AC187090.3_FG003	0.0
AC187090.3_FG011	13.072513
AC187092.6_FG003	0.0
AC187096.5_FG001	0.9657144
AC187098.4_FG011	73.5420626
AC187099.5_FG005	26.8973592
AC187142.3_FG007	0.0
AC187157.4_FG001	4.2986966
AC187157.4_FG002	76.0939416
AC187157.4_FG005	98.56968
AC187160.3_FG003	0.3985554
AC187207.3_FG006	0.8153008
AC187209.5_FG003	0.0
AC187209.5_FG010	0.3448436
AC187212.3_FG011	0.0
AC187217.4_FG004	0.0
AC187222.4_FG001	0.0
AC187235.3_FG003	0.0
AC187241.4_FG009	0.0
AC187243.3_FG005	1.7013002
AC187262.4_FG007	2596.2200214
AC187263.4_FG001	313.303982
AC187279.3_FG003	28.663896
AC187279.3_FG004	0.0
AC187283.3_FG005	0.0
AC187393.3_FG001	0.0
AC187404.3_FG003	0.0387402
AC187404.3_FG006	0.0
AC187460.4_FG002	0.0
AC187469.3_FG005	0.0
AC187485.3_FG001	0.0
AC187551.3_FG002	36.5247878
AC187560.5_FG003	0.48697
AC187567.4_FG004	10.0515872
AC187782.4_FG009	11.720648
AC187789.3_FG001	5.773356
AC187800.4_FG003	17.457746
AC187802.3_FG008	0.0
AC187809.3_FG005	0.0
AC187813.3_FG002	3.35827
AC187818.3_FG004	0.0
AC187826.3_FG007	0.0
AC187843.3_FG001	0.0
AC187843.3_FG006	116.86086
AC187843.3_FG010	0.0
AC187870.3_FG002	0.0
AC187872.3_FG005	1.021574
AC187879.3_FG001	0.8440064
AC187885.3_FG002	0.56672
AC187887.3_FG008	0.0
AC187891.3_FG006	46.9572544
AC187895.2_FG001	0.0
AC187895.2_FG002	0.0
AC187896.3_FG006	2.002694
AC187899.3_FG002	0.0
AC187901.4_FG004	0.0
AC187903.3_FG004	0.0
AC187910.5_FG002	0.0
AC188000.3_FG003	1.1200412
AC188001.3_FG009	0.947868
AC188003.3_FG012	0.0
AC188023.3_FG005	581.117616
AC188023.3_FG011	7.6960276
AC188036.3_FG003	0.2370252
AC188128.3_FG002	0.1375384
AC188134.2_FG011	4.3145088
AC188195.2_FG003	0.0
AC188195.2_FG004	0.0
AC188195.2_FG005	0.0
AC188296.3_FG004	4.0326388
AC188582.3_FG002	0.0
AC188583.4_FG003	0.0
AC188612.3_FG009	0.0
AC188710.4_FG006	20.6010556
AC188718.3_FG005	0.0490432
AC188718.3_FG011	0.0
AC188718.3_FG015	0.0
AC188721.3_FG001	2.4616822
AC188722.3_FG002	0.0
AC188723.3_FG001	0.0
AC188724.3_FG006	0.2951148
AC188727.3_FG003	0.0
AC188735.3_FG001	0.0
AC188744.3_FG009	0.2881454
AC188745.3_FG001	0.1695204
AC188752.3_FG008	0.165523
AC188753.3_FG004	2.4314292
AC188755.3_FG001	0.0
AC188756.2_FG004	0.5435402
AC188757.4_FG004	0.0
AC188831.3_FG005	20.4810876
AC188838.3_FG005	82.790098
AC188964.3_FG002	0.0
AC188978.3_FG008	0.0
AC189044.2_FG005	0.0
AC189048.2_FG001	0.0
AC189052.3_FG003	0.0
AC189056.3_FG001	0.0
AC189060.4_FG007	0.0
AC189078.3_FG004	0.0
AC189084.3_FG002	0.0
AC189280.3_FG001	0.0
AC189694.3_FG003	0.127582
AC189750.4_FG004	4459.32186
AC189752.3_FG003	0.0
AC189753.3_FG002	0.0
AC189770.3_FG002	0.1021276
AC189771.3_FG001	0.0
AC189792.3_FG005	3.1072698
AC189795.3_FG001	6.4841664
AC189796.3_FG004	0.6859392
AC189879.3_FG003	41.3599906
AC189883.3_FG002	0.0
AC190035.1_FG005	0.1219356
AC190225.2_FG001	0.0
AC190480.1_FG007	0.5718262
AC190485.1_FG004	0.0
AC190491.1_FG002	2.369202
AC190498.1_FG007	0.545018
AC190507.1_FG007	0.0
AC190526.3_FG004	6.1866454
AC190544.2_FG004	576.788896
AC190549.3_FG004	0.348774
AC190560.2_FG002	0.0
AC190565.2_FG003	0.0
AC190570.3_FG003	8.1852346
AC190572.4_FG001	0.0
AC190576.2_FG002	0.250668
AC190587.3_FG005	2.14911906
AC190589.2_FG002	0.0
AC190590.3_FG001	0.0
AC190609.3_FG001	1.7741476
AC190609.3_FG002	2500.36552
AC190609.3_FG003	103.0433604
AC190609.3_FG004	27.1836944
AC190609.3_FG005	7.344848
AC190613.3_FG001	1.1920095
AC190614.3_FG004	2.2504472
AC190623.3_FG001	74204.5
AC190623.3_FG002	0.05101476
AC190628.4_FG007	194.302334
AC190630.2_FG001	0.0
AC190632.2_FG004	0.0
AC190634.1_FG005	0.0
AC190636.3_FG005	40.5312838
AC190638.3_FG001	0.0
AC190643.4_FG011	0.0
AC190652.3_FG001	0.2566436
AC190665.3_FG006	0.0
AC190671.4_FG003	0.0
AC190677.3_FG003	0.0
AC190685.3_FG005	0.0
AC190688.3_FG006	0.0
AC190693.1_FG009	0.0
AC190695.3_FG003	0.0
AC190701.3_FG001	0.0
AC190716.3_FG001	0.0
AC190734.2_FG003	0.0
AC190740.2_FG004	1.0541564
AC190743.3_FG012	45.401418
AC190744.2_FG010	0.0
AC190749.3_FG006	0.0
AC190750.2_FG014	11.5924224
AC190751.4_FG008	0.0
AC190756.4_FG007	0.0
AC190757.3_FG001	0.0
AC190763.3_FG002	1.307994
AC190771.2_FG003	12.2837526
AC190772.4_FG011	0.0
AC190788.2_FG004	5.3284136
AC190788.2_FG005	0.9401432
AC190789.3_FG005	0.0
AC190792.2_FG006	48.956354
AC190799.2_FG010	0.0
AC190807.2_FG001	0.1070778
AC190809.2_FG002	0.36115
AC190811.1_FG003	0.0
AC190812.3_FG006	0.0
AC190816.3_FG007	2.9606199
AC190832.2_FG003	0.1648784
AC190832.2_FG006	0.0
AC190834.3_FG005	0.0901786
AC190841.2_FG007	41.792888
AC190851.3_FG003	0.0
AC190858.3_FG004	0.0
AC190858.3_FG005	0.0
AC190882.3_FG003	20.842724
AC190883.2_FG005	0.0
AC190885.4_FG006	18.7829454
AC190909.3_FG004	20.2304384
AC190913.3_FG002	0.0
AC190915.3_FG007	3.4423588
AC190922.3_FG007	13.0718878
AC190925.2_FG002	0.962822
AC190932.3_FG008	0.0
AC190933.3_FG004	14.581723
AC190934.3_FG003	0.0
AC190978.3_FG007	0.287132
AC190985.3_FG006	0.834962
AC190990.2_FG005	0.0
AC190999.2_FG004	7.70740592
AC191009.3_FG004	1955.65528
AC191012.2_FG001	6.3825012
AC191040.2_FG002	0.1774282
AC191042.4_FG001	0.0
AC191048.2_FG006	38.8629274
AC191049.3_FG007	4.6784846
AC191050.3_FG003	0.0
AC191064.3_FG007	0.1022674
AC191067.3_FG005	0.0
AC191069.3_FG004	64.7287158
AC191069.3_FG007	0.0
AC191070.3_FG006	15.333939
AC191071.3_FG001	0.0
AC191073.2_FG001	0.0
AC191073.2_FG003	0.0
AC191097.3_FG007	257.810039
AC191098.3_FG002	0.419678
AC191107.4_FG001	0.0
AC191107.4_FG002	0.2404014
AC191113.2_FG002	593.048
AC191115.3_FG002	0.0
AC191147.3_FG002	0.0
AC191246.3_FG004	0.0
AC191246.3_FG006	2.2244246
AC191251.3_FG005	26.4240768
AC191253.3_FG004	0.0
AC191254.3_FG001	0.262366
AC191264.3_FG002	0.0
AC191264.3_FG003	1.1211132
AC191279.2_FG001	0.0
AC191279.2_FG003	0.0
AC191283.3_FG004	3.4781992
AC191297.3_FG004	0.0
AC191305.3_FG002	0.0
AC191317.3_FG009	77.202626
AC191328.3_FG002	603.59158
AC191330.3_FG001	0.99123612
AC191338.3_FG002	0.0
AC191360.3_FG004	3.0086614
AC191360.3_FG015	0.8273108
AC191361.4_FG006	0.0
AC191362.3_FG002	27.070064
AC191380.3_FG001	0.0
AC191401.3_FG009	1.6264208
AC191401.3_FG013	0.0
AC191410.4_FG004	0.0777132
AC191412.3_FG005	0.0
AC191418.3_FG003	0.0
AC191421.3_FG001	144.05401
AC191523.3_FG001	0.0
AC191526.3_FG001	0.01733022
AC191526.3_FG004	13.134692
AC191534.3_FG003	0.0
AC191539.4_FG001	1.524354
AC191541.4_FG005	0.0
AC191548.3_FG005	1.915226
AC191551.3_FG003	68.4602922
AC191562.3_FG008	0.0
AC191564.3_FG003	0.8570666
AC191568.3_FG010	0.0
AC191575.2_FG001	8.749046
AC191577.3_FG004	0.0
AC191578.3_FG003	0.0905264
AC191589.3_FG003	0.0
AC191598.3_FG007	5.5795396
AC191601.1_FG003	2.2360132
AC191622.3_FG003	0.0
AC191622.3_FG005	4.628402
AC191650.3_FG003	0.0
AC191654.3_FG004	0.0
AC191676.3_FG011	13.4449866
AC191686.3_FG002	44.8189164
AC191691.3_FG011	0.0
AC191692.3_FG001	0.0
AC191704.3_FG007	3.718704
AC191708.3_FG001	0.0
AC191708.3_FG002	0.0
AC191731.3_FG001	0.0
AC191735.3_FG009	0.0
AC191748.3_FG001	0.0
AC191771.3_FG008	37.9786
AC191778.3_FG001	5.1675436
AC191782.3_FG001	0.0
AC191790.3_FG005	0.0
AC191804.4_FG002	5.3693266
AC191927.2_FG002	0.0
AC191961.3_FG009	0.0
AC192175.3_FG001	0.0
AC192177.3_FG008	0.0
AC192204.3_FG005	91.91207
AC192240.3_FG005	0.0
AC192244.3_FG001	2048.71952
AC192244.3_FG007	395.204218
AC192330.1_FG004	0.0
AC192356.3_FG003	0.0
AC192362.3_FG002	16.340772
AC192362.3_FG003	19.8518658
AC192367.2_FG002	8.5184652
AC192368.3_FG009	0.0
AC192372.3_FG003	27.911576
AC192381.3_FG004	0.0
AC192405.3_FG001	0.684132
AC192451.3_FG001	285.537894
AC192608.3_FG004	0.0
AC193318.3_FG006	0.0
AC193319.3_FG004	2.530862
AC193324.3_FG002	0.45515262
AC193335.3_FG001	0.0
AC193353.3_FG002	0.4147306
AC193379.3_FG001	1.5975789
AC193402.3_FG004	15.299138
AC193423.3_FG003	0.094234
AC193430.3_FG008	0.0
AC193440.3_FG009	0.13468
AC193464.3_FG001	0.0
AC193466.3_FG001	24.4772654
AC193479.2_FG002	52.9251232
AC193499.3_FG004	0.0
AC193499.3_FG007	4.414557
AC193500.3_FG003	2.1641562
AC193502.3_FG004	0.0
AC193503.3_FG004	0.0
AC193576.3_FG003	0.0
AC193591.3_FG001	3.503454
AC193592.3_FG001	0.0
AC193598.3_FG002	0.04118134
AC193606.2_FG001	0.0
AC193606.2_FG005	0.0
AC193625.3_FG008	0.0
AC193625.3_FG010	0.0
AC193630.3_FG003	0.0
AC193630.3_FG004	4.6897706
AC193632.2_FG002	121.423566
AC193645.3_FG006	0.0
AC193646.3_FG002	0.0
AC193658.3_FG001	3.3987036
AC193668.3_FG009	2.38823
AC193744.3_FG009	0.0
AC193745.3_FG002	0.0
AC193745.3_FG003	0.0744148
AC193754.3_FG005	0.0
AC193754.3_FG008	5.75783766
AC193756.3_FG001	0.760372
AC193767.3_FG003	0.0
AC193786.3_FG005	0.7977202
AC193787.3_FG008	93.7426782
AC194005.3_FG004	298.8771302
AC194008.3_FG007	1.2556526
AC194016.3_FG001	0.0
AC194022.3_FG013	1704.38164
AC194022.3_FG014	12.5601022
AC194031.3_FG002	0.1977552
AC194032.3_FG010	0.0
AC194039.4_FG009	6.3225798
AC194045.3_FG001	4.843262
AC194047.3_FG006	1.17786
AC194056.3_FG008	71.18401
AC194072.3_FG005	0.0927126
AC194097.3_FG008	0.314882
AC194097.3_FG009	0.0
AC194101.3_FG001	0.464414
AC194103.3_FG006	5.8483032
AC194104.3_FG007	0.0
AC194104.3_FG010	0.0
AC194112.3_FG001	88.660702
AC194133.3_FG004	0.675358
AC194136.3_FG001	0.0
AC194157.3_FG001	16.648186
AC194158.3_FG005	30.1305056
AC194163.3_FG001	0.0
AC194163.3_FG002	0.250296
AC194163.3_FG003	0.555958
AC194172.3_FG008	0.0
AC194174.3_FG003	0.0
AC194176.3_FG002	6.1339362
AC194180.3_FG004	0.0
AC194203.3_FG003	40.753968
AC194206.3_FG005	0.2469646
AC194214.3_FG002	0.0
AC194219.3_FG002	0.0
AC194259.3_FG001	8.5844838
AC194264.3_FG006	46.0763174
AC194272.3_FG003	0.0
AC194273.3_FG006	0.0
AC194273.3_FG007	0.0
AC194298.3_FG005	454.155464
AC194321.3_FG009	10.247322
AC194325.3_FG006	0.0
AC194335.3_FG001	0.1290218
AC194338.3_FG008	0.6563282
AC194341.4_FG001	0.0
AC194341.4_FG002	2708.6986
AC194341.4_FG003	0.0
AC194341.4_FG004	11.4915804
AC194350.3_FG001	0.0
AC194355.3_FG002	1.1386956
AC194356.3_FG002	8.552121
AC194357.3_FG003	0.0
AC194362.3_FG003	0.4131356
AC194380.3_FG008	0.088637
AC194389.3_FG001	190.744918
AC194402.2_FG003	0.0
AC194402.2_FG004	12.642422
AC194405.3_FG009	0.0
AC194405.3_FG021	8.09305552
AC194410.3_FG002	1.0118658
AC194425.3_FG005	215.6796432
AC194428.3_FG006	0.0
AC194428.3_FG007	0.0
AC194438.3_FG005	0.0
AC194439.3_FG002	30.574921
AC194452.3_FG001	0.0
AC194457.3_FG001	3.4720932
AC194467.3_FG006	0.0
AC194472.3_FG001	0.0
AC194478.3_FG005	0.0
AC194480.3_FG001	0.0
AC194480.3_FG003	0.0
AC194481.3_FG002	0.0
AC194485.3_FG002	20.3332942
AC194591.2_FG004	0.0
AC194591.2_FG005	15.7005912
AC194592.2_FG001	0.0
AC194597.2_FG001	0.5997502
AC194609.2_FG003	8.0956978
AC194613.2_FG002	3.0918164
AC194633.3_FG014	0.175827
AC194666.2_FG010	8.7616616
AC194670.2_FG001	5.4672604
AC194705.3_FG004	0.0
AC194712.3_FG002	0.0
AC194719.3_FG002	0.0
AC194734.3_FG004	40.296285
AC194824.2_FG003	0.0
AC194824.2_FG005	22.7502076
AC194828.3_FG004	0.0
AC194828.3_FG012	0.0851694
AC194839.3_FG001	0.0
AC194852.3_FG007	0.4636142
AC194853.1_FG002	1.50416
AC194856.3_FG002	0.0
AC194856.3_FG007	0.0
AC194863.3_FG004	0.0
AC194863.3_FG006	0.0
AC194863.3_FG007	0.0
AC194878.3_FG001	288.552348
AC194878.3_FG002	203.361722
AC194895.3_FG004	0.0
AC194897.4_FG003	0.0
AC194897.4_FG005	0.293527
AC194898.3_FG003	0.78486658
AC194905.2_FG001	0.0
AC194905.2_FG003	0.0
AC194912.3_FG003	0.0
AC194914.3_FG002	304.061994
AC194937.3_FG004	461.062704
AC194940.3_FG001	0.0
AC194942.3_FG001	6.3366086
AC194965.4_FG001	8.5799692
AC194965.4_FG004	729.91453
AC194970.5_FG001	2418.25582
AC194970.5_FG002	47.516154
AC194970.5_FG004	31.163868
AC194970.5_FG005	218.2830784
AC194970.5_FG009	135.3859018
AC194972.2_FG001	0.0
AC194974.3_FG001	0.977272
AC194974.3_FG005	14.3529102
AC194977.2_FG004	0.0
AC194980.3_FG002	0.0
AC194980.3_FG005	2.59218
AC195058.3_FG003	0.0
AC195135.3_FG002	0.0
AC195138.3_FG004	67.852042
AC195147.3_FG001	0.0
AC195147.3_FG008	1.78551
AC195148.3_FG001	0.0
AC195154.3_FG004	9.240586
AC195168.2_FG004	0.0
AC195172.3_FG001	12.066473
AC195174.2_FG007	0.0
AC195207.2_FG002	0.0
AC195214.3_FG007	0.0
AC195220.3_FG003	0.0
AC195220.3_FG004	0.0
AC195220.3_FG007	0.0
AC195230.2_FG003	0.0
AC195235.3_FG003	0.0
AC195240.4_FG002	0.0
AC195244.3_FG008	0.0
AC195253.3_FG002	0.0
AC195260.2_FG007	0.0
AC195307.3_FG001	0.0
AC195320.3_FG003	0.1256268
AC195331.3_FG008	2386.916362
AC195340.3_FG001	6199.0322
AC195340.3_FG002	531.44218
AC195340.3_FG004	122.3914414
AC195340.3_FG005	71.3521814
AC195342.3_FG002	0.336144
AC195343.3_FG002	0.725352
AC195347.4_FG004	463.11664
AC195348.3_FG004	0.26153
AC195351.3_FG001	0.104552
AC195351.3_FG003	0.6444098
AC195367.3_FG001	1.6130004
AC195370.3_FG004	1.4350728
AC195378.3_FG001	0.0
AC195389.3_FG001	0.5369666
AC195402.3_FG001	0.0
AC195458.3_FG001	0.0
AC195484.3_FG003	0.35474328
AC195485.3_FG002	0.3693496
AC195536.3_FG006	0.0
AC195545.3_FG003	0.1273926
AC195580.2_FG010	0.0
AC195587.4_FG003	0.5079346
AC195587.4_FG004	6.8720382
AC195596.3_FG002	0.0
AC195596.3_FG005	0.0
AC195608.3_FG005	1.2360138
AC195608.3_FG006	0.0
AC195685.3_FG001	0.0445568
AC195785.3_FG004	6.20287662
AC195794.3_FG002	0.0
AC195796.3_FG001	4.224046
AC195798.3_FG001	3.263916
AC195806.3_FG001	0.7536692
AC195807.3_FG004	20.97482
AC195825.3_FG001	0.0
AC195826.2_FG006	0.0
AC195860.3_FG002	0.1127592
AC195860.3_FG005	10.887234
AC195860.3_FG006	97.8141504
AC195864.3_FG017	1.6073556
AC195864.3_FG020	0.0
AC195874.2_FG002	167.902942
AC195914.2_FG002	0.0
AC195914.2_FG003	0.197072
AC195920.3_FG006	0.0
AC195946.3_FG003	0.0
AC195954.3_FG001	300.678342
AC195957.3_FG003	20.18859
AC195959.2_FG004	0.0
AC195980.2_FG004	0.36898778
AC195989.3_FG004	0.789883
AC195995.3_FG006	0.0
AC195995.3_FG008	0.3732498
AC195999.3_FG005	0.5104114
AC196002.2_FG002	0.0
AC196008.1_FG001	0.1030284
AC196008.1_FG004	0.0
AC196009.2_FG008	0.0
AC196018.3_FG003	0.0
AC196019.3_FG001	0.0
AC196025.3_FG001	0.5771882
AC196025.3_FG002	0.0
AC196025.3_FG008	0.0
AC196025.3_FG009	0.0
AC196025.3_FG010	0.0
AC196025.3_FG011	0.1961284
AC196025.3_FG012	0.0
AC196025.3_FG013	0.0
AC196025.3_FG015	0.315066
AC196035.3_FG002	0.0
AC196043.3_FG005	34.2208138
AC196048.2_FG001	0.0
AC196059.3_FG003	2834.95642
AC196065.3_FG001	0.0
AC196066.3_FG003	369.200078
AC196082.3_FG001	0.0
AC196090.3_FG006	87.6506012
AC196096.3_FG005	0.0
AC196105.3_FG002	0.9815368
AC196106.2_FG001	0.0
AC196110.4_FG004	23.9740538
AC196123.3_FG001	0.0
AC196130.3_FG002	7.630296
AC196135.3_FG006	0.0
AC196143.2_FG003	0.0
AC196154.3_FG014	0.0
AC196154.3_FG018	0.0384044
AC196156.3_FG003	600.302884
AC196158.3_FG002	0.4286528
AC196161.3_FG002	0.0
AC196161.3_FG004	0.0
AC196170.2_FG003	0.0
AC196171.6_FG002	4.5217346
AC196202.3_FG007	28.205791
AC196206.3_FG007	0.0
AC196212.3_FG001	8.02023
AC196213.3_FG001	0.0
AC196259.2_FG010	0.0
AC196262.4_FG006	0.0
AC196278.2_FG003	14.5875632
AC196278.2_FG004	1.0524204
AC196278.2_FG005	0.775881
AC196290.3_FG007	10.6651802
AC196394.3_FG002	0.0
AC196395.3_FG001	0.3954666
AC196412.3_FG001	0.0
AC196417.3_FG008	0.0
AC196420.4_FG002	0.0
AC196426.3_FG007	86.851464
AC196431.2_FG001	0.725266
AC196432.3_FG007	0.0647806
AC196436.3_FG002	0.0
AC196437.3_FG001	0.0379438
AC196439.3_FG002	0.0
AC196465.3_FG002	5.614088
AC196465.3_FG006	4.54081958
AC196470.3_FG007	7.7142028
AC196475.3_FG004	11366.91816
AC196475.3_FG005	78.1009962
AC196488.3_FG007	0.2209926
AC196489.3_FG002	4259.65998
AC196502.3_FG003	0.1304992
AC196575.3_FG007	0.9553316
AC196637.2_FG002	1.9588166
AC196642.4_FG003	0.1476836
AC196708.3_FG006	52.8691648
AC196709.3_FG001	0.0
AC196710.3_FG013	0.0
AC196714.3_FG004	0.0
AC196719.3_FG002	166.3013782
AC196726.2_FG001	17.280326
AC196728.3_FG003	0.484872
AC196779.3_FG003	39.1527002
AC196780.4_FG003	4.177614
AC196789.3_FG001	0.0
AC196795.4_FG009	8.2163196
AC196954.2_FG012	0.267186
AC196956.3_FG003	0.3054732
AC196957.3_FG005	0.0993418
AC196961.2_FG003	734.386624
AC196961.2_FG004	0.1774818
AC196972.3_FG009	0.0
AC196974.3_FG008	0.0
AC196978.5_FG002	6.688306
AC196978.5_FG007	0.0
AC196984.3_FG001	0.174986
AC197013.3_FG003	544.14796
AC197021.3_FG004	0.0
AC197029.3_FG001	0.0
AC197029.3_FG003	11.7955914
AC197038.3_FG001	0.0
AC197041.3_FG001	0.150741
AC197047.3_FG001	79.0086222
AC197054.3_FG002	0.0
AC197055.3_FG003	0.0
AC197056.3_FG002	25.527679
AC197056.3_FG005	10.6395488
AC197082.3_FG004	0.0
AC197082.3_FG005	0.0
AC197109.3_FG004	0.0
AC197118.3_FG005	277.890214
AC197122.3_FG003	15.4270396
AC197124.3_FG002	0.0
AC197124.3_FG004	0.0
AC197140.2_FG001	0.0
AC197143.3_FG007	7.1689366
AC197143.3_FG010	0.94266
AC197145.4_FG001	0.0
AC197146.3_FG001	20.5039826
AC197146.3_FG002	322.10073
AC197150.3_FG003	0.1638548
AC197164.4_FG002	0.0
AC197230.3_FG001	0.1349178
AC197242.3_FG001	0.0
AC197246.3_FG001	703.3723504
AC197246.3_FG003	394.290554
AC197265.3_FG005	5.21893
AC197267.3_FG001	8.584524
AC197274.4_FG010	43.5150562
AC197340.3_FG003	15.31948
AC197340.3_FG004	0.0
AC197347.3_FG003	0.0
AC197355.3_FG001	171.741346
AC197373.4_FG005	0.0
AC197376.3_FG001	0.0
AC197377.3_FG001	0.7534114
AC197377.3_FG004	0.0
AC197387.3_FG004	1669.54068
AC197427.3_FG003	0.0
AC197432.4_FG001	2.3834596
AC197477.3_FG002	0.0
AC197526.3_FG003	0.0
AC197541.3_FG009	0.0
AC197544.3_FG002	0.0720868
AC197545.3_FG002	43.7178074
AC197555.3_FG008	484.28456
AC197575.3_FG008	0.864679
AC197577.2_FG002	0.3832594
AC197578.4_FG001	5.3073682
AC197583.2_FG003	0.0
AC197595.3_FG001	0.0
AC197672.3_FG002	25.238542
AC197697.3_FG001	0.0
AC197699.3_FG002	0.8007762
AC197699.3_FG003	29.3749082
AC197699.3_FG005	0.0
AC197699.3_FG006	0.0
AC197699.3_FG008	1.1298808
AC197699.3_FG009	0.0
AC197699.3_FG010	0.0
AC197705.4_FG001	3.211274
AC197705.4_FG003	11.4449028
AC197705.4_FG004	12.5375046
AC197705.4_FG006	86.067639
AC197705.4_FG007	114.18304
AC197705.4_FG008	9.0376382
AC197705.4_FG011	85.3104786
AC197714.3_FG004	24.3017
AC197717.3_FG002	67.64952
AC197718.3_FG002	0.0
AC197738.3_FG007	0.238986
AC197757.3_FG002	2.887678
AC197757.3_FG003	0.0
AC197758.3_FG004	35.106935
AC197764.4_FG003	0.8368754
AC197770.3_FG002	2.7276444
AC197771.3_FG001	1.346086
AC197783.3_FG005	1.5901208
AC197835.3_FG001	0.0
AC197837.3_FG003	0.0
AC197901.3_FG003	6.858704
AC197903.4_FG001	0.0
AC197909.3_FG002	0.0
AC198019.2_FG004	67.519196
AC198025.3_FG001	6.1168576
AC198081.2_FG001	0.0
AC198081.2_FG005	0.0
AC198122.3_FG002	0.0
AC198169.4_FG004	124.17806
AC198174.4_FG001	0.1326186
AC198179.4_FG001	0.0
AC198179.4_FG002	0.0
AC198206.5_FG001	67.4035836
AC198208.3_FG002	0.0
AC198223.3_FG001	6.206174
AC198229.4_FG002	7.6585428
AC198230.4_FG003	21.345362
AC198291.3_FG001	0.1477628
AC198324.3_FG003	0.0
AC198352.4_FG005	7.759294
AC198353.5_FG001	22.6965074
AC198353.5_FG004	60.0720654
AC198357.3_FG002	0.0
AC198361.3_FG004	374.003668
AC198366.3_FG004	1.2158852
AC198371.3_FG003	0.0
AC198371.3_FG011	0.0
AC198379.3_FG006	0.0
AC198380.3_FG001	0.2236674
AC198382.3_FG001	14.3795622
AC198386.3_FG001	1.78395
AC198393.3_FG001	0.0974868
AC198398.3_FG003	0.0
AC198403.3_FG001	19.9410278
AC198414.2_FG001	0.0
AC198418.3_FG005	882.90268
AC198421.3_FG003	11.607204
AC198479.3_FG007	0.0
AC198481.3_FG004	17.314095
AC198490.3_FG003	23.8855126
AC198494.3_FG002	0.0
AC198506.3_FG001	0.0
AC198509.3_FG004	9.109686
AC198509.3_FG005	2.0494568
AC198510.5_FG002	0.0
AC198515.3_FG011	0.0
AC198518.3_FG002	3.9403308
AC198518.3_FG003	280.110658
AC198518.3_FG005	0.0
AC198597.4_FG001	0.255448
AC198605.3_FG005	0.0
AC198691.3_FG005	0.0
AC198699.3_FG004	257.035537
AC198700.2_FG004	0.679438
AC198721.3_FG002	0.020044
AC198723.4_FG002	0.0
AC198723.4_FG003	0.0
AC198725.4_FG004	48.7261058
AC198725.4_FG007	16.31692164
AC198725.4_FG009	0.7536418
AC198743.3_FG008	0.5014384
AC198744.3_FG004	0.0
AC198752.4_FG004	0.311346
AC198766.3_FG005	0.0
AC198773.3_FG003	0.0
AC198781.3_FG002	0.0
AC198787.3_FG001	0.0
AC198787.3_FG004	0.0
AC198787.3_FG009	1.149581
AC198871.3_FG002	2.12097552
AC198901.4_FG004	8.6179638
AC198923.4_FG002	463.4373754
AC198937.4_FG003	44.898706
AC198937.4_FG005	0.0
AC198940.4_FG008	0.0
AC198979.4_FG009	0.0
AC198981.4_FG001	0.0
AC198982.3_FG006	379.130832
AC198993.3_FG004	0.1468668
AC198995.3_FG003	0.0
AC199001.3_FG005	231.706814
AC199005.2_FG003	0.0
AC199039.3_FG003	0.3307644
AC199043.2_FG002	9.655058
AC199054.3_FG003	0.361442
AC199054.3_FG007	0.0
AC199058.2_FG001	36.2629656
AC199067.2_FG004	125.6149612
AC199068.2_FG017	125.9065834
AC199084.3_FG004	0.0
AC199175.2_FG003	2.0479728
AC199175.2_FG006	1.478748
AC199182.3_FG003	0.0
AC199183.3_FG001	0.0875302
AC199194.3_FG002	0.2965512
AC199198.3_FG002	8.734852
AC199198.3_FG003	0.0
AC199204.3_FG002	0.0
AC199217.3_FG004	0.0
AC199315.4_FG001	2217.74964
AC199315.4_FG002	0.0
AC199325.3_FG001	0.0
AC199325.3_FG005	0.0
AC199335.3_FG002	0.0
AC199343.3_FG013	0.1563674
AC199355.3_FG004	2.1347252
AC199363.4_FG003	1.3486716
AC199370.4_FG006	0.0
AC199379.4_FG001	0.0
AC199379.4_FG008	0.0
AC199382.3_FG005	4.5404672
AC199384.3_FG002	4.8583592
AC199421.3_FG001	0.0
AC199439.4_FG005	14.62164444
AC199479.4_FG004	0.0
AC199481.3_FG001	0.3186376
AC199487.4_FG002	0.0
AC199487.4_FG003	3.32177
AC199488.4_FG003	0.0
AC199488.4_FG004	0.0
AC199492.3_FG001	2.009372
AC199517.4_FG001	0.0
AC199517.4_FG006	0.0
AC199524.3_FG002	0.0
AC199526.5_FG001	2.4812
AC199526.5_FG002	5980.85546
AC199526.5_FG003	164.011282
AC199541.4_FG001	131.475228
AC199541.4_FG002	0.0
AC199541.4_FG004	13.5736138
AC199541.4_FG007	8.1939514
AC199543.4_FG004	0.0
AC199554.2_FG003	0.0
AC199571.3_FG001	27.3655734
AC199571.3_FG003	0.0
AC199571.3_FG004	56.2568304
AC199572.3_FG005	0.0
AC199577.4_FG004	3.228594
AC199624.4_FG007	0.097876
AC199632.4_FG007	0.1100532
AC199638.4_FG001	0.0
AC199701.4_FG001	480.979254
AC199703.3_FG003	12.1236768
AC199705.3_FG006	0.0
AC199705.3_FG008	150.476308
AC199728.4_FG006	0.06036718
AC199765.4_FG008	498.5219978
AC199768.4_FG008	11.6946818
AC199771.4_FG001	0.0
AC199777.3_FG001	0.0
AC199779.3_FG006	41.3330852
AC199782.5_FG001	276.050754
AC199782.5_FG002	159.9477326
AC199782.5_FG003	3.254196
AC199790.4_FG013	0.0
AC199801.4_FG005	0.0
AC199810.3_FG003	0.0
AC199820.4_FG006	0.0
AC199826.4_FG003	0.4992776
AC199843.4_FG007	0.52199978
AC199857.4_FG004	0.296018
AC199873.4_FG002	1.2464958
AC199875.3_FG002	0.0
AC199893.4_FG002	2.909028
AC199908.4_FG002	101.987992
AC199911.5_FG001	3.538946
AC199918.4_FG003	0.4497154
AC199932.4_FG002	1.38386
AC199956.4_FG003	0.0
AC199961.4_FG001	0.2007414
AC199961.4_FG004	1.1840538
AC200038.4_FG011	0.0
AC200045.3_FG006	0.1318578
AC200047.3_FG004	0.0
AC200057.4_FG006	0.0
AC200057.4_FG007	109.0695782
AC200065.5_FG009	0.0
AC200069.4_FG002	0.0
AC200099.4_FG003	64.75936
AC200099.4_FG006	3.7815374
AC200106.4_FG003	0.0
AC200112.4_FG007	0.0
AC200112.4_FG008	0.0635854
AC200117.3_FG004	0.0
AC200122.4_FG004	0.1179364
AC200124.3_FG005	2.40394
AC200138.3_FG003	16.039824
AC200143.3_FG003	0.0
AC200171.2_FG001	0.0
AC200178.2_FG002	20.3401876
AC200178.2_FG003	11.597666
AC200207.2_FG001	0.0
AC200209.1_FG001	163.51868
AC200210.1_FG006	141.454666
AC200215.3_FG002	1.1080384
AC200225.5_FG001	1.768846
AC200228.4_FG001	0.0
AC200234.3_FG001	0.0
AC200234.3_FG006	0.0
AC200240.3_FG002	1.1408662
AC200256.3_FG003	0.2669838
AC200287.4_FG006	4.9271802
AC200298.4_FG001	77.7374426
AC200490.3_FG005	0.0
AC200495.3_FG001	2.3792976
AC200497.4_FG015	0.0
AC200535.4_FG002	0.0
AC200540.3_FG002	1.9997964
AC200565.4_FG001	19.4280158
AC200622.3_FG005	0.0
AC200627.3_FG005	0.25388
AC200670.3_FG002	0.0
AC200725.4_FG003	18.0654578
AC200725.4_FG008	0.0
AC200739.5_FG001	3.2645024
AC200753.3_FG003	23.3992618
AC200754.4_FG004	1.3691114
AC200876.4_FG002	0.0
AC200876.4_FG003	0.0
AC200881.4_FG002	0.0
AC200881.4_FG007	1.3741812
AC200884.4_FG002	0.0
AC200887.4_FG002	0.0
AC200904.3_FG003	0.0
AC201740.3_FG003	3.17883
AC201767.3_FG003	2.2771924
AC201769.3_FG002	476.325754
AC201791.3_FG005	0.0
AC201797.4_FG006	0.203778
AC201798.4_FG005	0.0
AC201815.4_FG001	5.4315842
AC201828.3_FG002	1.620974
AC201832.3_FG006	1.6279814
AC201888.3_FG013	0.0
AC201891.3_FG001	0.0
AC201898.4_FG004	4.21234
AC201966.3_FG001	0.0
AC201969.4_FG005	1.2926482
AC201977.3_FG005	0.0
AC201985.4_FG003	9.9806766
AC201986.3_FG002	0.0
AC201995.4_FG001	0.1890642
AC202000.4_FG006	0.0
AC202011.3_FG010	1.4330406
AC202015.3_FG004	0.0
AC202040.4_FG002	0.0
AC202041.4_FG003	0.0
AC202069.3_FG002	0.0
AC202073.4_FG001	39.399533
AC202076.3_FG009	0.0
AC202091.4_FG003	0.0
AC202092.2_FG003	4.8738624
AC202101.3_FG002	0.0
AC202107.3_FG001	64.633048
AC202110.3_FG004	2.4788038
AC202122.2_FG001	0.0
AC202129.3_FG001	7.208008
AC202139.3_FG008	0.0
AC202144.5_FG001	0.758438
AC202172.3_FG004	1.065054
AC202178.3_FG002	1.167986
AC202179.3_FG004	0.0
AC202179.3_FG005	0.0
AC202181.3_FG010	1.370013
AC202185.4_FG004	1537.5061592
AC202187.4_FG003	0.0
AC202384.4_FG009	0.0
AC202391.4_FG002	1.3525984
AC202396.4_FG010	0.395585
AC202417.5_FG002	0.0
AC202432.3_FG006	16.4779396
AC202435.3_FG001	21.0964804
AC202435.3_FG003	0.0
AC202439.3_FG001	95.677624
AC202439.3_FG006	4.1266338
AC202526.4_FG006	1.1775586
AC202532.4_FG006	0.0
AC202534.2_FG007	0.0
AC202549.3_FG008	113.1644014
AC202561.3_FG007	0.0
AC202567.4_FG004	1.3164512
AC202705.2_FG001	0.0
AC202707.3_FG002	0.415758
AC202855.3_FG004	2.5073226
AC202864.3_FG002	39.0570558
AC202867.3_FG008	0.0
AC202867.3_FG010	0.0
AC202877.3_FG002	0.7585088
AC202900.3_FG001	2.984664
AC202911.3_FG002	0.80687
AC202915.3_FG002	255.475908
AC202921.3_FG004	0.0
AC202930.4_FG007	0.4396194
AC202930.4_FG008	0.0
AC202940.3_FG004	2.2978072
AC202950.3_FG008	3.5097174
AC202953.3_FG003	0.0
AC202959.3_FG001	0.378894
AC202965.3_FG002	2.1945898
AC202974.3_FG004	49.754367
AC202989.3_FG007	0.0
AC202991.3_FG003	0.0
AC203001.3_FG001	0.0928122
AC203006.3_FG005	0.0
AC203019.3_FG001	2.1894614
AC203027.3_FG003	0.0983396
AC203031.3_FG002	158.0886604
AC203048.3_FG001	131.045306
AC203090.3_FG005	1.572924
AC203093.3_FG001	15.8844762
AC203101.3_FG002	0.0
AC203148.3_FG005	0.163529
AC203159.3_FG009	32.700711
AC203159.3_FG010	0.0
AC203173.3_FG001	0.0611018
AC203173.3_FG002	0.11294476
AC203173.3_FG004	518.373554
AC203176.4_FG003	0.7223412
AC203183.3_FG001	0.0
AC203208.4_FG001	0.0
AC203220.3_FG006	0.0
AC203227.3_FG001	0.0
AC203228.3_FG003	0.0
AC203237.3_FG001	0.0577004
AC203244.4_FG001	3.0527732
AC203253.4_FG001	0.0
AC203257.2_FG003	1.8877922
AC203260.3_FG003	0.0
AC203262.3_FG002	14.98117
AC203265.3_FG002	0.0
AC203278.4_FG004	7.59851
AC203280.3_FG001	0.0
AC203294.3_FG001	0.0
AC203294.3_FG008	117.387172
AC203294.3_FG012	1.7728104
AC203306.3_FG003	0.0
AC203307.4_FG001	9.59717
AC203311.3_FG005	0.0
AC203316.3_FG003	0.0
AC203316.3_FG004	0.0
AC203324.3_FG008	0.0
AC203332.3_FG001	0.0
AC203341.3_FG003	0.0
AC203359.3_FG001	0.0
AC203363.3_FG007	0.1605958
AC203365.3_FG004	4.6966732
AC203365.3_FG007	1.2740336
AC203366.4_FG001	51.8695696
AC203381.3_FG006	38.493762
AC203382.3_FG005	0.0
AC203392.3_FG004	0.06518
AC203394.3_FG004	211.4427162
AC203401.3_FG003	0.938352
AC203408.4_FG003	0.0
AC203423.3_FG009	0.0
AC203424.3_FG001	27.0902652
AC203430.3_FG007	0.7329726
AC203437.2_FG002	0.0
AC203439.3_FG005	27.3893944
AC203531.3_FG002	0.0
AC203535.4_FG001	131.2519272
AC203535.4_FG002	342.612922
AC203535.4_FG004	3880.39746
AC203535.4_FG006	0.3191998
AC203535.4_FG007	0.0
AC203570.4_FG005	80.2942074
AC203571.3_FG001	66.457809
AC203571.3_FG007	0.0
AC203672.3_FG001	8.6918238
AC203748.3_FG002	0.0
AC203752.5_FG002	20.714272
AC203753.4_FG006	8.727995
AC203753.4_FG007	26.948804
AC203754.4_FG007	1.1980226
AC203754.4_FG008	0.4218104
AC203761.3_FG002	9.61795118
AC203768.3_FG005	0.0
AC203774.3_FG004	0.0
AC203777.3_FG001	0.0
AC203777.3_FG004	0.4772998
AC203790.3_FG004	0.0
AC203802.2_FG005	0.0
AC203804.4_FG008	0.776654
AC203806.3_FG006	1.3762788
AC203831.3_FG002	0.3609846
AC203834.4_FG004	0.0954484
AC203841.3_FG002	41.7158038
AC203841.3_FG009	67.8058952
AC203847.3_FG004	0.0
AC203847.3_FG009	0.0
AC203855.2_FG001	2.698332
AC203862.4_FG001	50.2085942
AC203862.4_FG002	19.206301
AC203865.3_FG001	45.402092
AC203900.3_FG006	0.1274636
AC203909.3_FG003	6.7014912
AC203909.3_FG006	1.22743
AC203909.3_FG007	0.0
AC203909.3_FG010	0.552384
AC203925.3_FG002	0.0
AC203928.4_FG001	0.0
AC203944.4_FG002	0.0
AC203955.3_FG002	10.3202004
AC203955.3_FG005	0.0
AC203956.3_FG004	0.2006118
AC203957.3_FG001	0.0
AC203957.3_FG004	786.42046
AC203966.5_FG002	33.7547542
AC203966.5_FG003	153.9904752
AC203966.5_FG005	43.6413528
AC203966.5_FG006	0.0
AC203972.3_FG001	2.96499534
AC203972.3_FG003	0.3043548
AC203976.4_FG001	0.0630184
AC203980.3_FG003	1.1744116
AC203985.4_FG001	18.9013366
AC203985.4_FG005	1422.683428
AC203986.3_FG013	327.85687
AC203989.4_FG001	77.0492034
AC204007.3_FG001	0.0
AC204007.3_FG008	112.550375
AC204009.3_FG009	0.7321142
AC204015.3_FG006	0.2154836
AC204017.4_FG003	0.0
AC204035.3_FG003	4.2367632
AC204048.3_FG002	1.908618
AC204050.4_FG006	4.2860958
AC204051.3_FG001	5.584638
AC204060.3_FG010	0.0
AC204070.3_FG004	25.69235
AC204088.3_FG010	0.0
AC204212.4_FG001	10685.5168
AC204213.1_FG007	0.0
AC204231.3_FG010	0.2045292
AC204252.3_FG001	0.17339
AC204254.3_FG001	6.675751
AC204271.3_FG003	0.0
AC204277.3_FG006	21.6906182
AC204292.4_FG002	3.03661052
AC204292.4_FG003	96.179794
AC204292.4_FG005	0.0
AC204292.4_FG006	0.8119652
AC204298.3_FG006	3.39250182
AC204300.3_FG003	0.0
AC204300.3_FG009	0.309568
AC204306.3_FG007	0.0
AC204311.4_FG004	4.640519
AC204325.3_FG003	0.0
AC204351.3_FG004	0.0717266
AC204352.3_FG012	0.0
AC204359.3_FG004	0.0796858
AC204359.3_FG005	79.3822386
AC204377.3_FG001	0.0
AC204381.3_FG001	9.5343952
AC204383.2_FG002	0.0
AC204387.3_FG002	84.650746
AC204437.3_FG004	11.5692508
AC204472.3_FG002	8.6180332
AC204476.3_FG004	0.0
AC204502.4_FG006	43.6204836
AC204515.4_FG003	0.0
AC204515.4_FG006	6.5467192
AC204519.3_FG003	9.2236468
AC204520.3_FG005	0.0
AC204530.4_FG002	19.4801006
AC204530.4_FG003	4.288494
AC204530.4_FG006	56.6819474
AC204539.4_FG001	2.4331814
AC204539.4_FG002	160.2186
AC204539.4_FG003	36.4394922
AC204540.3_FG001	0.1551826
AC204552.3_FG001	0.0
AC204563.3_FG011	0.25689
AC204569.3_FG002	0.0
AC204573.3_FG002	0.0
AC204573.3_FG015	0.0
AC204581.3_FG003	0.0
AC204591.3_FG002	0.0
AC204604.3_FG008	25.886716
AC204605.3_FG008	0.0
AC204611.4_FG001	5.2738856
AC204618.3_FG001	0.0
AC204619.3_FG003	0.0
AC204621.4_FG006	0.1162298
AC204636.3_FG003	0.289346
AC204641.5_FG001	0.3340862
AC204641.5_FG003	0.0
AC204659.3_FG005	0.139735
AC204662.3_FG005	4.1671752
AC204679.3_FG003	0.0
AC204687.3_FG001	0.0909704
AC204690.4_FG005	0.6955766
AC204703.3_FG007	0.0
AC204707.4_FG001	16.15506
AC204710.4_FG003	0.0
AC204711.3_FG002	131.24313
AC204711.3_FG003	0.7608968
AC204712.3_FG002	166.474348
AC204712.3_FG006	0.0
AC204717.3_FG005	1.469248
AC204763.2_FG001	12.5909312
AC204768.3_FG001	0.0
AC204772.2_FG002	3.5634102
AC204821.3_FG004	0.0
AC204845.3_FG008	0.490306
AC204868.3_FG004	13.0506378
AC204887.4_FG003	11.9771944
AC204891.4_FG001	18.6071136
AC204893.3_FG001	2.832694
AC204897.3_FG007	3.4072982
AC204931.3_FG002	21.668071
AC204931.3_FG004	0.0
AC204944.3_FG004	0.0
AC204953.3_FG002	0.3603504
AC205008.4_FG002	12.9715737
AC205012.3_FG002	2.1942912
AC205026.3_FG003	0.0
AC205033.4_FG004	160.31184
AC205035.3_FG004	0.0
AC205057.3_FG002	89.5464536
AC205057.3_FG004	1.9285636
AC205060.2_FG002	1.9469674
AC205066.3_FG008	0.0
AC205077.3_FG003	100.616514
AC205078.3_FG009	0.0
AC205100.3_FG001	0.1775148
AC205104.3_FG003	0.0
AC205106.3_FG004	0.0
AC205110.4_FG001	1.373696
AC205122.4_FG003	2247.99354
AC205122.4_FG005	0.0
AC205122.4_FG006	0.0
AC205122.4_FG007	0.0
AC205122.4_FG008	0.0
AC205122.4_FG009	0.107923
AC205122.4_FG010	2.635866
AC205154.3_FG001	0.6401452
AC205154.3_FG005	4.1933566
AC205155.3_FG001	0.7580134
AC205158.3_FG004	0.289346
AC205165.3_FG002	0.0
AC205171.3_FG001	0.0
AC205173.3_FG001	0.0
AC205175.3_FG001	0.1215426
AC205175.3_FG002	3.6210462
AC205250.3_FG004	0.2636886
AC205250.3_FG006	49.6237504
AC205251.3_FG002	0.2936874
AC205269.3_FG003	3.731456
AC205274.3_FG001	0.0
AC205320.3_FG004	65.7941658
AC205324.3_FG003	0.58415834
AC205326.3_FG002	3.3418736
AC205331.3_FG004	0.253954
AC205336.3_FG003	0.0
AC205345.3_FG002	10.9309214
AC205362.4_FG002	237.834462
AC205369.3_FG001	0.717821
AC205376.4_FG003	158.693344
AC205376.4_FG008	115.0847788
AC205379.3_FG012	1.6367138
AC205395.3_FG003	0.0
AC205405.3_FG001	0.0
AC205411.3_FG001	0.0
AC205413.4_FG001	12.9892222
AC205413.4_FG002	0.0
AC205413.4_FG003	0.0
AC205417.3_FG003	0.0
AC205419.3_FG001	37.64447116
AC205425.3_FG006	1.925092
AC205466.3_FG003	0.16204
AC205470.3_FG008	0.2583384
AC205471.4_FG003	3.5749552
AC205471.4_FG007	369.079674
AC205471.4_FG008	2.4171454
AC205476.3_FG007	0.0
AC205484.3_FG005	14.9110432
AC205485.3_FG011	0.1116264
AC205490.4_FG004	0.0617992
AC205496.3_FG002	0.0
AC205500.3_FG002	16.6220236
AC205502.4_FG004	0.9855558
AC205511.3_FG002	0.0341894
AC205513.3_FG003	0.166468
AC205521.3_FG003	195.3882796
AC205532.3_FG001	0.0970346
AC205534.3_FG001	0.0
AC205534.3_FG002	30.2423678
AC205544.3_FG004	7.095986
AC205558.3_FG002	211.612612
AC205560.3_FG003	0.0287388
AC205562.3_FG002	5.5743998
AC205567.3_FG002	0.0
AC205574.3_FG006	151.0287308
AC205591.4_FG006	0.0
AC205592.3_FG001	0.4462134
AC205595.3_FG007	0.0
AC205605.3_FG002	0.0
AC205608.4_FG004	37.4966036
AC205615.4_FG002	0.0
AC205619.3_FG003	0.0
AC205664.3_FG001	99.730474
AC205672.3_FG001	0.0
AC205673.3_FG006	16.878704
AC205677.3_FG001	20.43528412
AC205695.3_FG008	0.0
AC205703.4_FG001	91.6646212
AC205703.4_FG002	126.144565
AC205703.4_FG005	2.9510538
AC205703.4_FG006	428.597574
AC205703.4_FG010	42.5541188
AC205709.3_FG001	0.0
AC205712.3_FG003	5.9910426
AC205713.4_FG004	0.0
AC205722.3_FG004	0.1256398
AC205725.3_FG010	69.785786
AC205726.4_FG003	1.244542
AC205730.3_FG001	0.50549158
AC205730.3_FG002	6.2821572
AC205735.3_FG006	5.0946012
AC205813.4_FG008	0.0
AC205814.3_FG001	0.266386
AC205833.3_FG002	2.410549
AC205834.3_FG003	0.25584964
AC205853.3_FG014	3.28593866
AC205886.3_FG001	55.833153
AC205888.4_FG004	0.593026
AC205907.3_FG004	0.0
AC205968.3_FG001	58.303376
AC205972.3_FG002	0.0
AC205976.3_FG004	0.0
AC205982.3_FG014	327.488164
AC206030.4_FG001	117.476937
AC206031.3_FG007	39.3761496
AC206156.3_FG003	0.0
AC206156.3_FG009	0.0
AC206160.3_FG001	0.0
AC206165.3_FG007	7.619249
AC206165.3_FG009	5.1656324
AC206165.3_FG019	2.8775772
AC206166.3_FG002	2.634636
AC206168.2_FG003	2.610305
AC206169.3_FG002	0.38652
AC206184.4_FG002	0.0
AC206185.3_FG002	0.0
AC206186.3_FG001	0.0
AC206194.3_FG003	0.1575682
AC206198.3_FG001	74.6804082
AC206199.3_FG001	0.0
AC206199.3_FG005	18.417344
AC206201.3_FG004	42.669082
AC206201.3_FG009	2.5247794
AC206217.2_FG006	0.4214254
AC206223.3_FG001	39.5929708
AC206223.3_FG004	0.2007772
AC206223.3_FG006	32.3182512
AC206223.3_FG007	3.6252666
AC206223.3_FG008	0.49326022
AC206223.3_FG010	2106.02246
AC206227.4_FG001	0.0
AC206259.3_FG002	0.82135438
AC206259.3_FG003	37.0770046
AC206262.3_FG004	1.021274
AC206265.3_FG006	32.0407036
AC206266.3_FG001	0.0499296
AC206273.3_FG004	9.68772
AC206274.3_FG008	1.7443194
AC206285.3_FG003	0.836732
AC206285.3_FG005	0.0
AC206312.3_FG008	15.006919
AC206319.2_FG004	19.8696384
AC206325.3_FG003	0.1036562
AC206332.3_FG005	0.0
AC206349.2_FG002	0.0
AC206350.3_FG005	0.0
AC206392.3_FG004	0.0
AC206425.3_FG002	9.0774568
AC206425.3_FG004	0.0
AC206503.3_FG001	0.0
AC206514.2_FG002	0.0861834
AC206519.2_FG002	0.0
AC206547.2_FG002	8.3427158
AC206582.2_FG002	450.305586
AC206610.4_FG004	0.0
AC206610.4_FG005	0.0
AC206611.3_FG002	0.0
AC206611.3_FG003	0.1924752
AC206634.3_FG004	0.523842
AC206638.3_FG007	0.749514
AC206638.3_FG015	0.0
AC206642.4_FG001	2916.56758
AC206647.3_FG003	0.0
AC206655.3_FG004	0.0
AC206695.3_FG001	0.0
AC206698.2_FG002	0.0
AC206700.3_FG003	11.604463
AC206749.3_FG003	0.0
AC206763.3_FG002	0.0
AC206764.4_FG001	1.4592218
AC206764.4_FG003	0.2672098
AC206768.3_FG005	40.9761474
AC206768.3_FG006	0.0404576
AC206780.3_FG004	1.4641849
AC206788.3_FG008	14.957686
AC206788.3_FG015	238.837558
AC206831.3_FG015	0.690504
AC206832.3_FG004	0.0
AC206840.3_FG002	57.010288
AC206898.3_FG006	3.6866852
AC206901.3_FG005	28.2696408
AC206941.2_FG002	0.0
AC206946.2_FG009	0.0
AC206951.3_FG014	0.0
AC206951.3_FG016	1.67631
AC206951.3_FG017	112.349334
AC206952.3_FG001	0.0
AC206968.3_FG001	0.0
AC206968.3_FG003	27.6141168
AC206969.3_FG001	0.0730824
AC206980.3_FG007	1.778258
AC206989.4_FG002	230.924398
AC206999.1_FG002	0.2238562
AC206999.1_FG007	0.0
AC207011.3_FG001	0.0
AC207019.3_FG003	0.0
AC207024.3_FG002	0.0
AC207043.3_FG002	1.6430124
AC207043.3_FG004	0.0
AC207080.3_FG005	0.1894448
AC207104.3_FG001	0.0
AC207107.4_FG001	17.3290694
AC207107.4_FG002	1.3812496
AC207119.3_FG001	0.2077548
AC207188.3_FG002	3.3943906
AC207189.4_FG002	0.982512
AC207205.3_FG004	0.592532
AC207206.3_FG001	0.359502
AC207206.3_FG003	0.0871122
AC207225.3_FG001	0.0
AC207225.3_FG003	6.1978802
AC207231.3_FG001	1.888791
AC207254.3_FG005	5.6267154
AC207260.3_FG003	153.181284
AC207260.3_FG004	0.0
AC207265.3_FG002	406.72376
AC207309.3_FG007	78.7062966
AC207309.3_FG010	0.0
AC207321.3_FG003	9.7715504
AC207328.3_FG003	0.0
AC207342.3_FG001	0.0
AC207342.3_FG007	55.786489
AC207342.3_FG008	2165.78706
AC207347.3_FG005	28.9975292
AC207383.3_FG003	0.2858612
AC207389.3_FG004	0.0
AC207397.3_FG001	0.4302228
AC207427.3_FG005	359.54416
AC207454.3_FG004	0.0
AC207472.3_FG001	0.0
AC207533.2_FG002	50.428498
AC207544.3_FG011	0.0
AC207546.3_FG004	0.3595378
AC207549.3_FG010	0.0
AC207575.3_FG004	0.320282
AC207619.3_FG001	0.3727876
AC207620.2_FG007	0.0
AC207628.4_FG002	0.0
AC207628.4_FG003	1.07901072
AC207628.4_FG005	2.884649
AC207628.4_FG009	143.447638
AC207628.4_FG010	223.230616
AC207628.4_FG011	121.7007836
AC207649.3_FG002	0.0
AC207652.3_FG001	3.861558
AC207655.2_FG003	0.0
AC207656.3_FG002	186.58491
AC207722.2_FG009	165238.812
AC207728.2_FG003	0.8534278
AC207732.3_FG010	0.9158766
AC207733.3_FG001	0.0
AC207733.3_FG007	0.0
AC207740.3_FG005	0.0
AC207755.3_FG005	437.5464144
AC207756.3_FG001	23.8759786
AC207767.2_FG001	0.63814754
AC207784.3_FG007	0.0
AC207790.2_FG001	0.0
AC207793.3_FG002	0.0
AC207798.2_FG003	0.3061624
AC207803.3_FG003	60.161109
AC207814.3_FG002	0.0
AC207814.3_FG003	0.2162958
AC207888.3_FG009	4.15086446
AC207890.3_FG002	150.7141258
AC207896.4_FG003	0.0
AC208023.3_FG001	1916.63446
AC208026.3_FG005	0.0
AC208031.3_FG002	4.6035768
AC208031.3_FG005	0.336837
AC208035.3_FG002	0.0
AC208042.3_FG005	0.0
AC208079.3_FG001	0.0
AC208082.3_FG008	0.0
AC208109.2_FG004	0.0
AC208110.2_FG001	0.0455288
AC208110.2_FG005	0.2080628
AC208110.2_FG006	247.28385
AC208110.2_FG007	541.9782616
AC208110.2_FG011	0.136659
AC208113.3_FG001	0.0
AC208113.3_FG005	70.252242
AC208113.3_FG009	1578.9321
AC208122.2_FG003	0.0
AC208126.3_FG001	0.0
AC208201.3_FG001	181.29504
AC208201.3_FG002	40.2463428
AC208201.3_FG003	533.9625116
AC208204.3_FG006	3703.55544
AC208212.3_FG001	13.3587698
AC208217.3_FG001	14.121592
AC208221.3_FG002	1.368584
AC208308.3_FG003	0.139397
AC208308.3_FG004	0.0
AC208327.4_FG002	0.1730786
AC208327.4_FG003	45.733142
AC208327.4_FG006	118.371358
AC208337.2_FG003	1.8586186
AC208338.3_FG010	0.4222684
AC208341.4_FG005	1275.7074
AC208341.4_FG006	1.5296278
AC208341.4_FG007	0.0
AC208341.4_FG008	38.7495042
AC208346.3_FG004	47.0239382
AC208348.3_FG012	55.5427772
AC208358.3_FG005	35.8601104
AC208406.3_FG004	0.0
AC208411.3_FG013	13.5569454
AC208418.3_FG009	0.108708
AC208422.3_FG001	0.0
AC208422.3_FG002	0.0
AC208423.3_FG002	0.1444168
AC208434.3_FG001	0.1428546
AC208434.3_FG007	0.1078376
AC208436.3_FG007	1.21407
AC208440.3_FG003	14.7214904
AC208445.3_FG001	0.0
AC208445.3_FG006	0.0
AC208453.3_FG003	2.2550338
AC208454.3_FG002	0.0
AC208458.3_FG011	0.0
AC208516.2_FG008	0.35133
AC208521.3_FG002	1.4374062
AC208530.3_FG003	0.0873992
AC208539.3_FG002	0.0
AC208539.3_FG003	0.0
AC208559.3_FG003	1.635425
AC208564.3_FG004	0.0
AC208571.4_FG001	143.889334
AC208576.3_FG001	0.5015066
AC208577.3_FG005	6.6486076
AC208579.3_FG001	0.4010128
AC208606.3_FG007	0.0
AC208610.3_FG010	38.5777342
AC208625.3_FG004	0.0
AC208630.3_FG001	0.0
AC208641.3_FG009	0.0
AC208644.2_FG005	0.0
AC208649.4_FG003	0.09757
AC208663.3_FG002	0.0
AC208678.3_FG002	0.0
AC208680.3_FG001	0.0
AC208702.3_FG007	0.0
AC208711.3_FG005	2.6926008
AC208724.3_FG001	107.3427612
AC208826.3_FG003	0.0
AC208826.3_FG004	10.6780594
AC208848.3_FG005	5.7453856
AC208855.3_FG002	72.550684
AC208860.3_FG002	8.0448938
AC208892.3_FG005	1.1703396
AC208895.3_FG001	0.0
AC208895.3_FG004	0.0
AC208897.3_FG003	47.3506212
AC208897.3_FG004	629.2692848
AC208905.3_FG004	0.0
AC208915.3_FG010	0.0
AC208916.3_FG003	0.1586634
AC208920.3_FG001	1.0086088
AC208930.3_FG007	0.0
AC208974.3_FG001	0.0
AC209015.3_FG004	0.0
AC209016.3_FG010	0.0
AC209029.2_FG002	2.862385
AC209050.3_FG001	0.1067954
AC209050.3_FG003	2.3532286
AC209051.3_FG003	0.0
AC209062.3_FG002	0.3339706
AC209073.3_FG001	0.0
AC209073.3_FG002	0.0
AC209074.3_FG007	0.7659846
AC209080.3_FG004	16.495033
AC209093.3_FG006	0.2240494
AC209168.3_FG007	0.0
AC209169.3_FG007	0.0
AC209177.3_FG001	0.0
AC209206.3_FG004	1.2236858
AC209206.3_FG011	27.321733
AC209206.3_FG014	0.8553102
AC209208.3_FG001	9.3353846
AC209208.3_FG002	8938.58628
AC209208.3_FG003	5.5536279
AC209208.3_FG004	0.0766258
AC209208.3_FG005	121.407922
AC209212.3_FG005	1.16810502
AC209213.4_FG002	0.1787632
AC209215.4_FG004	0.307449
AC209215.4_FG006	0.255028
AC209242.3_FG003	30.4834406
AC209257.4_FG003	39.6521596
AC209257.4_FG004	0.383704
AC209257.4_FG006	30.502859
AC209257.4_FG008	240.2999606
AC209332.3_FG011	0.4903148
AC209356.4_FG001	3.639012
AC209364.3_FG004	0.30219312
AC209364.3_FG007	0.3912608
AC209364.3_FG009	78.613237
AC209374.4_FG002	556.382916
AC209377.3_FG003	77.281038
AC209381.3_FG002	0.0
AC209381.3_FG007	0.0
AC209438.4_FG002	16.364662
AC209460.3_FG002	86.063536
AC209463.4_FG013	4.61498
AC209624.2_FG001	0.0
AC209624.2_FG003	0.0
AC209626.2_FG013	532.215932
AC209629.2_FG003	0.328654
AC209629.2_FG007	0.8645772
AC209636.2_FG003	233.0622598
AC209647.2_FG001	0.0
AC209647.2_FG002	0.0
AC209651.2_FG001	12.503858
AC209664.3_FG002	209.6170416
AC209675.3_FG001	0.0
AC209697.3_FG005	0.652556
AC209698.3_FG004	0.0
AC209704.3_FG003	6.2291038
AC209705.3_FG004	63.9367938
AC209710.4_FG002	0.249272
AC209718.1_FG009	1.61342
AC209723.3_FG003	0.3242202
AC209723.3_FG004	0.0
AC209729.3_FG003	1.84519358
AC209732.3_FG001	0.1628782
AC209734.3_FG005	0.0
AC209737.3_FG006	0.0
AC209738.3_FG005	1.7404806
AC209739.3_FG003	4.1017274
AC209744.3_FG001	0.0
AC209755.3_FG001	0.0
AC209768.3_FG005	0.0806504
AC209768.3_FG016	0.53734
AC209778.3_FG002	4.6702766
AC209780.2_FG003	1.1953448
AC209784.3_FG007	2209.66426
AC209784.3_FG011	2.186441
AC209810.3_FG002	0.0695334
AC209811.3_FG001	0.0
AC209819.3_FG003	0.223472
AC209819.3_FG005	24.6376894
[truncated: 37,634 more rows]
