# Supplementary material for: Multiscale Metabolic Modeling of C4 Plants: Connecting Nonlinear Genome-Scale Models to Leaf-Scale Metabolism in Developing Maize Leaves
Source: PLoS One. 2016 Mar 18;11(3):e0151722. doi: 10.1371/journal.pone.0151722 (PMC4807923; doi:10.1371/journal.pone.0151722)
Supplement: S2 Protocol — (GZ) [file pone.0151722.s023.gz › paper_source/model_construction/biomass_components.txt]

COUMARYL-ALCOHOL
CONIFERYL-ALCOHOL
SINAPYL-ALCOHOL

SUCROSE

OCTADEC-9-ENE-118-DIOIC-ACID
CPD-440

CELLULOSE_monomer_equivalent
1-4-beta-D-xylan-monomer-equivalent
Arabinoxylan-monomer-equivalent
Glucuronoxylan-monomer-equivalent
Glucomannan-monomer-equivalent
1-4-alpha-D-Glucan_monomer_equivalent_chloroplast
amylopectin_monomer_equivalent_chloroplast
Xyloglucan-monomer-equivalent

Homogalacturonan-monomer-equivalent
Xylogalacturonan-monomer-equivalent
1-3-beta-D-glucan-monomer-equivalent

# To avoid degeneracy, do not have separate sinks for the 
# following generic polysaccharides (all can be incorporated
# in specific types, for which sinks are provided above)
# polysaccharide_arabinose_unit
# polysaccharide_glucose_unit
# polysaccharide_xylose_unit
# polysaccharide_glucuronate_unit
# polysaccharide_galacturonate_unit
# polysaccharide_mannose_unit
# polysaccharide_galactose_unit

DNA_base_equivalent
RNA_base_equivalent

# Sinks for the amino acids are handled in special_cases.txt
# to allow them to be associated with the TRNA-ligase reactions
# L-ALPHA-ALANINE
# ARG
# ASN
# L-ASPARTATE
# CYS
# GLN
# GLT
# GLY
# HIS
# ILE
# LEU
# LYS
# MET
# PHE
# PRO
# SER
# THR
# TRP
# TYR
# VAL

CHLOROPHYLL-A
CHLOROPHYLL-B

PALMITATE
STEARIC_ACID
OLEATE-CPD

|D-Galactosyl-12-diacyl-glycerols|
|Galactosyl-galactosyl-diacyl-glycerols|
SULFOQUINOVOSYLDIACYLGLYCEROL
|L-1-phosphatidyl-inositols|
L-1-PHOSPHATIDYL-GLYCEROL
L-1-PHOSPHATIDYL-ETHANOLAMINE
PHOSPHATIDYLCHOLINE
CPD-649
CPD-13612
PHYTOSPINGOSINE

LINOLEIC_ACID
LINOLENIC_ACID

ASCORBATE
