# Supplementary material for: Multiscale Metabolic Modeling of C4 Plants: Connecting Nonlinear Genome-Scale Models to Leaf-Scale Metabolism in Developing Maize Leaves
Source: PLoS One. 2016 Mar 18;11(3):e0151722. doi: 10.1371/journal.pone.0151722 (PMC4807923; doi:10.1371/journal.pone.0151722)
Supplement: S2 Protocol — (GZ) [file pone.0151722.s023.gz › paper_source/model_construction/corn_compartments.txt]

# Rather than try to comprehensively assign reactions to compartments, 
# we take a modular approach, assigning specific important pathways
# to appropriate compartments (and adding in the transport reactions 
# necessary to support them.) 

################################################################################
# CHLOROPLAST
# 1. Calvin cycle. Leave copies of all reactions in the cytoplasm,
# except Rubisco and those others noted by CornCyc to be unique to the 
# Calvin cycle pathway
RIB5PISOM-RXN	chloroplast	cytoplasm
PHOSPHORIBULOKINASE-RXN	chloroplast
RIBULP3EPIM-RXN	chloroplast	cytoplasm
SEDOHEPTULOSE-BISPHOSPHATASE-RXN	chloroplast
2TRANSKETO-RXN	chloroplast	cytoplasm
1TRANSKETO-RXN	chloroplast	cytoplasm
F16BDEPHOS-RXN	chloroplast	cytoplasm
SEDOBISALDOL-RXN	chloroplast
F16ALDOLASE-RXN	chloroplast	cytoplasm
TRIOSEPISOMERIZATION-RXN	chloroplast	cytoplasm
1.2.1.13-RXN	chloroplast
PHOSGLYPHOS-RXN	chloroplast	cytoplasm
RIBULOSE-BISPHOSPHATE-CARBOXYLASE-RXN	chloroplast

# Light reactions
1.18.1.2-RXN	chloroplast
PhotosystemII-mod	chloroplast
PhotosystemI-mod	chloroplast
CytochromeBF6Complex-mod	chloroplast
CyclicElectronFlowPSI-mod	chloroplast
ChloroplasticATPase-mod	chloroplast
MehlerReaction	chloroplast

# Reactive oxygen species and ascorbate-glutathione cycle
# preserve the cytoplasmic location so that we can disentagle
# the genes for the different localizations-- not because we 
# expect it will function in the cytoplasm in the model,
# where there is no source of cytoplasmic superoxide
MDHFerredoxinReduction	chloroplast
RXN-3521	chloroplast	cytoplasm
# No genes for RXN-3522 appear to localize to the chloroplast;
# an alternate monodehydroascorbate reductase is available there
RXN-3522	cytoplasm
RXN-3523	chloroplast	cytoplasm
1.8.5.1-RXN	chloroplast	cytoplasm
SUPEROX-DISMUT-RXN	chloroplast	cytoplasm
GLUTATHIONE-REDUCT-NADPH-RXN	chloroplast	cytoplasm

# C4 reactions
# PPDK, pyrophosphatase, adenylate kinase
PYRUVATEORTHOPHOSPHATE-DIKINASE-RXN	chloroplast
INORGPYROPHOSPHAT-RXN	chloroplast	cytoplasm
ADENYL-KIN-RXN	chloroplast	cytoplasm
MALIC-NADP-RXN	chloroplast	cytoplasm
MALATE-DEHYDROGENASE-NADP+-RXN	chloroplast

# Photorespiration
RXN-961	chloroplast
GPH-RXN	chloroplast
GLY3KIN-RXN	chloroplast

# Starch synthesis
# (many enzymes have multiple roles, and have been left in both compartments)
RXN-7710	chloroplast
GLYCOGENSYN-RXN	chloroplast
GLUC1PADENYLTRANS-RXN	chloroplast	cytoplasm
PHOSPHOGLUCMUT-RXN	chloroplast	cytoplasm
GLUCOSE-6-PHOSPHATE-1-EPIMERASE-RXN	chloroplast	cytoplasm
PGLUCISOM-RXN	chloroplast	cytoplasm

################################################################################
# MITOCHONDRION
# TCA cycle, etc
SUCCINATE-DEHYDROGENASE-UBIQUINONE-RXN	mitochondrion
ISOCITRATE-DEHYDROGENASE-NAD+-RXN	mitochondrion
MALATE-DEH-RXN	mitochondrion
ACONITATEDEHYDR-RXN	mitochondrion
ACONITATEHYDR-RXN	mitochondrion
CITSYN-RXN	mitochondrion
SUCCCOASYN-RXN	mitochondrion
2OXOGLUTARATEDEH-RXN	mitochondrion
FUMHYDR-RXN	mitochondrion
# Pyruvate dehydrogenase complex
# Per the CornCyc PYRUVDEHYD-PWY this complex
# exists in mitochondrial and chloroplastic forms;
# here the cytoplasmic form temporarily stands in for the
# chloroplastic
RXN0-1134	mitochondrion	cytoplasm
RXN0-1132	mitochondrion	cytoplasm
RXN0-1133	mitochondrion	cytoplasm

# Nucleotide metabolism
# Per the CornCyc comment on PWY-5686
RXN0-6491	mitochondrion

# Electron transport chain
ComplexII-mod	mitochondrion
ComplexIII-mod	mitochondrion
ComplexIV-mod	mitochondrion
ComplexI-mod	mitochondrion
ComplexV-mod	mitochondrion

# Photorespiration
GCVMULTI-RXN	mitochondrion
GLYOHMETRANS-RXN	mitochondrion	cytoplasm

################################################################################
# PEROXISOME
# Photorespiration
GLYCERATE-DEHYDROGENASE-RXN	peroxisome
RXN-969	peroxisome
CATAL-RXN	peroxisome
GLYCINE-AMINOTRANSFERASE-RXN	peroxisome
SERINE-GLYOXYLATE-AMINOTRANSFERASE-RXN	peroxisome
# malate-OAA shuttle supporting photorespiratory NADH consumption
MALATE-DEH-RXN	peroxisome	cytoplasm
